# Supplementary material for: RNA-Seq of the Caribbean reef-building coral Orbicella faveolata (Scleractinia-Merulinidae) under bleaching and disease stress expands models of coral innate immunity
Source: PeerJ. 2016 Feb 15;4:e1616. doi: 10.7717/peerj.1616 (PMC4768675; doi:10.7717/peerj.1616)
Supplement: Supplemental Information 4 [file peerj-04-1616-s004.zip › SI 2 coral assembly.fasta]

>comp0_c0_seq1 len=338 path=[407:0-50 3273:51-337]
GAAGGAAAATATGCTAAGTAGCTTGGTGCGCAGTCGCAATAGAACCTTATTTGAACTGCG
CATGACATTACGTTAGCCTAATTGACAGATTGACATTGATTTGATGGATGACGTGGTTGT
CCCTTTAAAAGGAACGTGACGAGTTAGCTCCTAGTAGTTGTAGTAATTGCTGTAACCAGT
CAAGAGCAACAAGTAAGAGAACGTTGTGAGTATTGTACCCAAGTCATCAATAGTGGAAAT
AAAAAGAGAAGCAACCAAACAAAGAGTGTTGGAGTGATCAGCTAATTTCCCCAAAGGTCG
CTTTAACAACTTGCAAATTGATTTGGCCGCAATTAAAA
>comp12_c0_seq1 len=364 path=[7000:0-241 9793:242-272 8821:273-363]
AGCTGTAATTTTACATCTCGTAAAGTCTCGGTTGATCCAACAGTCAGTGAGACTTCTCCG
CGCTGTTTACGGTGCCTGGAACTTCGACGGGCTCGACTATCACGATTCAGCTTTGGTTTC
TTATTGTTCGGTGGTGTCTGGAAATCTGGATCGAACGAATAGACATCTTTGCTCGAGGTA
CTATCATTCAAGGCTTGCTGTATGTCCTTCTCGGTGTGATCCTTTGTTATTTTGCGCACG
TATATTGTTCCATAACGATAATTCTCCACGTGCTGTGCTCGTTCCTGTATCCGCGCATAG
CAGCATTCCGTGCACACGTCGGGACTAGTCACCAGTTCTTTCACGTCGTCTTCTGTTACA
CTTT
>comp16_c0_seq1 len=615 path=[6871:0-183 7924:184-614]
GGGGAATTTTGATTTACAGTAGTAACACTTTCACGAAAATGCCCCGGTAAAAGTAATAAT
AGTACGTTTCCAACAAAATGTCGGCTGGCCTAGCACCCGCAACTTCTCAGGGTCGCTCCA
GAAGGCTTGTTAGTCCGGTAACTTTTAAAAAGGAGCGAGATATTGCGGAAGTACAAGCGG
CAAGCCAGAACAGTGTACAGCTAGGGAATGGCTATCGGCTGGCAAATAGCTCCGAAGATT
TTACAAATTCCACCGCTTCTACGATTTCTATGCCTCGAGTTGACTCATGTATACTCGGGA
AGGAAACTCTGGAGCAGAGGGAAAGGTTTACCCTGTACAAGATCGAGGTAAACAATGGTT
CGAAAACTTGGATAATTTACAGACGATATGGGGATTTTGTGCTTCTGAATAAGAAGTTAC
GTAAGCTTTATCCCCAATTTCGATTGCATTTGCCAGGAAAACGCTTTTTCAAAGATAACT
TTAACAAAGACTTCATCGATAAACGTCAGAGAGGTCTTGAAGTATTTACAAACAATTTGT
TTTGCCATCGTAGCCTTGTCCTCAGTGATCCAGTTCAGAAGTTCTACAGATTGAACAACC
CCCCTCAACCTAGTG
>comp31_c0_seq1 len=204 path=[17793:0-88 16318:89-203]
CGGTGCCTACTTTTGTTAGTGCGCGCACTTTCTGCGCATCACGCAAAGCATGGTTTAAGC
GCCACGCGCGCGCTGGGTTGACGTGACGCAATCAACTACGCTACCAAGTACACGACTAAA
TATTGCAAGCAAAATTTTCTTGCTGTGACCAAATCAAGTCTAATAAACCTGTACTTAAAA
CAGGAACACCAGAATAGCAGCATA
>comp32_c0_seq1 len=413 path=[19771:0-308 15856:309-412]
GCAAAATGGAAACAGCATACCACTATGATGGACGCGAATGTCAACAAAGCTTCTGAAGAG
CTTGCTAAAAGCATCGGCGAAACATCGGAAGTGAAAACATCGGAAAAGCTTCCGCTAAAT
TCTAATGGGCAACAGAAAAAATTAACTAACGATTCGTCAGGATTAAACCCATTTGGCACC
AGAACTCTGCATTCTATAGCGAATGGTTTCGCAGGAAAAAGTGTTCTTTACAGGACAAAT
AAAAATGTTTTGTTCATGAGCAGAGAAGGACCTTTGAGACCAAATTTGGCAACTCAGAGA
GCACCTCTGCTGCCGTTTAGGTATACTCAAAGGAAAGACTTGAGCTCTCAGGACAAGAAC
ACAGACTTCAAAGTTATTGATCCTAGCAAAGATCTCGCCAGCGCAGGTTTCGG
>comp39_c0_seq1 len=264 path=[24027:0-263]
TTTGGAAGCTCGGGGAAAAAGTCTCTTTGAATGATTTTATTCAAAGACTGCACGTAAGTT
TCTTCATCAAGTACTTTGACATTGCGTTTTCTGTCCGATTCTCTTGCCGACGGCTTTCCG
AGCGCACTGACAGACAACTGGCTCTCTCTTTTAGCCAATGCCATGGAGTAAATGATATCT
AGTCTTCTGGGCTGTATTTACATTGTAATGAGGACAGTAAAGGTAACGCTCCTTTTGTCG
ACAACACTACGTTTTTGAGGTCCG
>comp53_c0_seq1 len=455 path=[35350:0-454]
CGAGAACGACCACTTTTCCAAGGGTATAAAAAGTTTCAATATTGACATCGAATAGCTATC
CAGTCATCAAGATTGTGTGTTTGATCTCGAATCTGCAGACGTATCTCCAAGTTCCATAGA
TCGTCCTGTAAAACCAGTTTTATAGCCTTGATTTCTCTCAAAGATAGTCTGCGGCATTCC
TTCCTTGTACTTTAAACTCTGCACCTTCGTCGGGTCTTCCAGAGTATCAATCTGCCTCAA
AGTTCTTTCCTCAAGAGTGCTTGGTTTCTCTTGTGCCCATTTATCATTCTTCCTAAATCG
AGTCTCGATGAAATAACCTACGGTCCCCACGGCCACTGCAAACGGGAGGACGATGTAAGG
GGCATACGCTCGAGCTGCGCCCAGTATCAAAGGCCAAACCATGATTTACAGAGAGGAAAA
AGTTCCCTCAAGGATAGAAAACTCGTAAAGATTCG
>comp57_c0_seq1 len=264 path=[36217:0-39 36533:40-263]
ATTTCATTATCGCCTTCTCGTCGATGGCTTCGTGGGCTTTCTCGAGTTCGTCAATCACTT
CCAACAGTTTCGTGGCCACCGTTTCTTCAGTTGTTACTGTAGATGTTTGAGCGTTCTTTA
CAGGCGTCTGTTGGTCCTTTACCGTGTCGCTGGAATCTTGAGAATCTTTTTGAAGTTCTT
TCGTTTCCAGGAATTTCTTTCGGAGTTCGTCACGACTCTGAAGAAGCTGCGTGAAAATCA
TCTGTGCTTCGGAGTCTGGGTCGA
>comp59_c0_seq1 len=392 path=[38458:0-391]
GAAAATTCTACTCCATCTTCAGTTCCAGACGCTGGCGCTTGCACTCGAACGTCTACAAAG
TTCACTGGCTTGTTCTTTGAAAGAGGGAATTTCTTGACGGCTCCATCTCTCGTATTGTTC
TCTGCTTCCTCGTTTTCTTTGGACGTTTCGTCTCGTCTCTTGCCATCGCTTGTGCCCGCA
TTCCCGTCTGTGTTATTGTCAGCGCCTTTGGACACGTTGTCAAGGTGATAGCTGCCCAGC
GTTTGTCGTAGAATGTCTCGAGTCATCTTACAGGCCAGCTCTACAAATGCTTGGGTCATC
TCACTCCGATTGCCATTCTTGGCTTCCGAGTATTCCAACAGAACTTCACAAAAGTGTCGA
CCCATCTCTTCGAAATCTCCCACGTGAAAATG
>comp62_c0_seq1 len=726 path=[43847:0-637 47782:638-725]
CTACACGGGCAAACACCTACACATGAGGGATGAGGCAGAGCAGCTGCTGGGGGTCCACAG
CCTGCAGGTGAGCCAAGCCATCGCCTGTGAGGCATAGCGCGTGCTCCAGGGCCAGTGCCT
TGGGGGAGCCCAGGGTGAGAGGCAGAACGATGCTGCTATCAATGGAGCGCCACTCACATG
GCTGGCCTTTCTCCGAGGGAGGATGCAAGATGAGCGTGTGGGCTTTGTCAATGAAGTGCA
GCTCCTGAGCTACATGGCATGCAGTGAGGGGGTTGTCTCCTGTGATCATGACCACCCTGT
GGGATGCATTCTGGATCTCTCGGATCACAGCCTTGGAGTCAGCTTTGAGGGGACAGGAGA
CCACGATGAAGCCCACAAACTTGAGGCTGCACTCCAGTGCCTCCCGCTTGATCTCCCGGG
CCTGCTGATGTGTGAGATGTCCTAGCTCCTTGTATCCCAGAGCCAGGACACGGGCTCCTT
CCCGAGAGATCTCAGTGTGGATGTGGTGGTAGTCAGGTGGGCACTGAGAAAACATAGAGT
GCAGGGTTTCGGGGGCCCCCTTCACAGCCGCGATGTAGCAGAGGTCAGTGGAGCCAAGCT
TCTCGTAGGAGGCGAGCACAGACATTCGCTTTAGGGCACTTTGGTCAGTGTCCAGTCCAC
AGCTGTCAGCATGGCCTTTTCCAGAGGGTCACCCACTAGGGTGCCGTCATCTAGCTGCAT
GAGCGA
>comp63_c0_seq1 len=331 path=[40897:0-330]
GCGGAAAATGAGAGATTGATATACGTAGAGCTGGTGTTCCATTTCGTTTTTCATGACTTT
CGAGTCACGGATTATATCATTCATAATGTACGTCCTTACTCCTTTTCTTGAAAGAGTATC
TGCAAATTGTCTTTTATTTGTTGTTCGCATGAAAAGGCTGTTGATAAGGGCAATGGCATA
CAGTTGAATGTCTTGATTAGCGTTTTTAAGATGAAGGACAAGATTCTCAAAAATTACTCC
TTTTTCTACAATTGGATAAAACGTTGAGCTGTTTGTGGACACAGCTTCTAAGATAGACAG
ACATCTCTTGAGCACTGTAGGATCCACTGAA
>comp65_c0_seq1 len=249 path=[41821:0-101 39735:102-248]
ATAAACTTTTTGCACTAAATTACAGGTACTGGTACTTGAATGATTCATTTTGGCGTTCTA
TGCCATTATTGGTGTTTACAGCCACCAAGAATCGCTCTTGACGTTTAACTGTACCTTGGC
TTCTGGCAACCATGTTTTCTCAAACCAGTTGCGTAAGTGAGGATTTGACATCCACAACTC
ACTAGCCTTCAAGGACTTGAGATTCGTATTAAAGACATCTTCTGTTGCAGACCTTGCCAC
ATCACAAAG
>comp69_c0_seq1 len=212 path=[45910:0-155 46577:156-211]
ATGGTAATGAACTTGAGGAACTACGGTCTTTACACGGGCAATCACCCTCTCTTCTCAGCT
CAGCCGTGCGAATATCTGAGCAGCAAACAAAAGGACCAGCTTCTAAACATGGCGTATACT
GTTCACAAGATCTTGGATGACTTTGGTATAGAGCACTGGCTCATGTATGGATCTGTTTTC
GGCGCGGTTCGTGTACACGGACCTCTTCCGTG
>comp73_c0_seq1 len=741 path=[47310:0-246 48361:247-740]
AAACACCCACATCACGCCACACAGATCACACTCTCAAGAGCACAGGAATTAGTTCATGGC
CACACCTCCATGGCCACAGATTACTCCAAGGAGCTTGATGAGTGGGCATCGTCTGATTAT
TATGATGAGAATGTGCATAAAATTCAGCTGCCATATGCTCAGGTCCAGGCACCTCAGAAC
AGTGGGCCAAAGAGTGAAGAAAAAGAAAAGCTAAGGAGACAGAAACAAGGAAGGAGATTA
CAGGAAATAAATGCCAGAAGAAGAGAAGAAAAGCTCGCAGAAGAAGAAGACAGACTACAA
GATCTTATGAATATTCAGGAACTGGAACTTGAAGATAGTGAGGAATTCCAGAAAGCGTTA
ACTGCAGCAGGGTTCCAGAGTCCTGAGGCATTGCAAGCTGCAATAAAGAATCTGACATCC
TCAGTTAAGAAACGAAAGGACAAGATTGTAGCAATGCAGACAGCTTTGGAATTGGACTCT
GAGGTCAAGGAAAAAGACGAAATCATAGACGTTGTATCTGAGCCACCGGTCGAAAACAAA
AAGAGACAGCGGACACCCAAAGGAGCGACTGCGGCGGACGAGAAAAGCGGGAAGAGATTA
AGGGAAGATAAGAAACAAGAAATGCAACACAAGAGCCACGAGGAAGTACAGAGAGAGGAA
ACTTTTAAAACATGGCTAACGGGTTTACACAGGAGGAGAAAGGAAATACTTGACGCCCGT
CAACAGCGCGTTCAACGAAGG
>comp80_c0_seq1 len=299 path=[56122:0-207 57525:208-214 57584:215-298]
AAATTAACAGTATTGCTTCGAGTGACGTCAAAATCGTTTCGTAATACTCGTTCTGCAGCT
TCTACACGAACCGTACTAATTAGTGCTGTAATAAATTATAACCAAGCAAAGTTGAGTGTC
AATATATCCAACATGCATTTTGGATAAAAGAGAGCTGTAGCAAACCATAACAGCAACGGC
AACGTCACTAACCAAAAGTGTGATGAGAAGAACAATGGCTTTGCACGTGCGTTATAATTC
TTAGTACATTTCTTTGTCGTCCTCTACAAACCAAGGCCGTGAAATGACCAAGTTCTGCG
>comp94_c0_seq1 len=427 path=[61351:0-426]
AAAGAAGAGTTGATCGCAGAAACAGAAGATTTTGTTCCCGAGGAAAGAACGAACGATCAA
GGGAGTGTTGTCTTCAAGATGGTTCATATTGTCGCTATAGGACTTCCTGTTCTTGTCGTC
TGGCTCGCTCAACCTGGATCAAGTCTGTTTTCATGGCACCCAACTCTAATGGCCTTTAGT
TTTGGTTTCCTTATGGTTGAAGCTATCCTGATGTTTTCACCGCAAAGTTCCCTCATCTCC
TCAGCACCTCGAGCCACCAAGGTCAAAATACACTGGATACTTCAAACCTCAGCTGTGGTC
ACTGCACTGGGAGGTTTTGCCGCAATTTACTACAATAAGAATATTTACAACAAAGCTCAT
TTTCAAAGCTGGCATGGAAGCCTGGGGTTCTGTACCGTGATTCTCATCTGTCTGCAATCT
CTGCAGG
>comp97_c0_seq1 len=264 path=[64698:0-196 66319:197-263]
GGTATTCTGAAGTCACTTCTTTTAATGCAAGGCATTGAGGAGCTGATAACTCAACTAGAG
CTTCAGTGAGAGCAGTACAACAGTGTAACAAACCATCTGCACTGCCCTGAGGAAAAGTTA
TGTTGCCATCTCCAGACTCATCCATGTTGAATCCTAACAAAAGAAACAGTTCCTTGCAGT
TTTCATATGCAGCTCCTGCTTTGGTCTTGAGTTCTTTGAGTTCAAATTGCTTGGGATTTT
TCTTTTCAGCAGAAGACAGTCCTT
>comp105_c0_seq1 len=325 path=[69542:0-139 71593:140-143 70400:144-324]
GTCGAGGGGAAATACTGTGGCTGTCCTGTAGCAGTGAAACAAATCCATGAGTTGATTCTT
TCTCCACACAACCGTACTTTGTTTGAACGAGAAATGGGCATTGCTTCAAGATGCCGCCAT
CCTTGTTTGCTGCAGTTCATTGGGGCAACTAATGACGAGGGAAGTCCTTTGTTTGTAACA
GAGCTTATGGAATCAAGTTTACGAGCATTGTTAGAGCAAAGACCACTCTCTGCTACAGAA
GTCTCTATTATTTCTTTAGATGTGGCTCGAGCATTAAACTACCTTCACCAAAAGAAGCCC
TCTCCAATTATTCACCGTGACATCA
>comp107_c0_seq1 len=375 path=[69038:0-322 71197:323-374]
GCCGAGGGAACTTCCGGCGATGTCTCAACTTCGTCAAACGATTGGTGGCTTCGTTCAGTA
TCTCCCCCACACAAACTCGTGTTGGTATCGTTCTATTTTCAACTCGTGCATGGCTCATCG
CTAACTTCAGGAGATACAGAAACAAGCAAAGCTTGTTACGTGCTATTAGTCGCATTAGAT
ATCCCCGAGGTGGTACGAAAATTGGACGAGCGATGAGATTTGCCAAATATCAGTTGTTTA
CAAGGAGAACCAATCGGCGAAAGGTACTGCTCGTCATGACAGATGGTATTTCACAAGACT
CGCTCGGGAGATCCTCACGTGACCTCCGAAATGCGGGCGTGCGTATTTTGGCGCTCGGAA
TCGACAGAAAATTCA
>comp108_c0_seq1 len=898 path=[82385:0-700 87164:701-897]
CCGACAACACCCGCTACAACTAGCGGGCAATCAGCTATAGAGGCAAAAGTCAAGAACATT
TATAAGGGATATACTTGTCTGACATGCTTGAGGACTATTAATGCCAGCTCTTCTACAGTG
TTCCTGATGCTGCAATTCACATGCCAGGGACAACATTTGAAGAAACTCGTCGCTGGAATT
GGGGCCAGCAATATTATTAAAGCGGAATGCTACCCACCAACTTGTGCTCCTTCCACCTAC
CCCTGCACCTCTCCTTGTGGAGTGGCTACATGCCCCATGTCACCAACTCTCCCCTATCCA
TCAGTTTGCCCAGCGACCGTACCAGCTCCAGCTCCCGCTCCGATCCCACCTCCACAGTGT
CCGATGTCCTGCCCGTCAATGTGCGCTCCTGCGTGTAATTCATTCTGCTGTCGGTCCATG
ATACGCCACAAAAGCATAACGGGACAGTCAGCCAAGAAATCTGCTACGAAACAAACTGGC
GATTTTGAGGACGACGAGGAGGAGGATGAAGAAGACGAAGATGATGAAGATGACGACATG
GATATTGACGAGAACAACTAAAGTTTGGCAAGCTGGTTTTCGTTTCACTGATAGACGTTA
CCGAACTGAAGTGCCCTAAATAGAGATTTAACCAATGTTAAGTAACGAAAGATAAGCCTT
TGCATATTTGACATTATGTTCTCAAATAAATTAACGATGCGGAATTTAAACCGTTTTGAA
ATTGTTATCTGCAAACTGCACAAGATGAAAATTTACTGAATCATGTTATATTAAATTGTT
ATGTTAAATTTCTAATGCTGTTACGTCTTTAGTTAACATTTTAAGCCCAGCTTGTAGTCA
GTTTACCATTTTTATTGCTAATTAATGTCACGAAAGGCGGTGGAAATTTAAAACTCGG
>comp115_c0_seq1 len=326 path=[74149:0-113 78926:114-133 75058:134-325]
GAAGGCTGCGATCCCGCGGGACAATCGGGACAGTCTAGACATCTATACCTCCTCCCTGTT
GTTGCATTCCAGTGGATTTGTTCAGGCTTGCACGGAAAGTCTGCGACAGCTCCATAAACC
AAAAAGCAAAACACCATGACTGAGACAGGACTCGATGCTTTTTCCATCGTGGCGGCGCAT
CTTGACGACGATATACGTGGTTTGCAGAGTGATAGGCTCATTGTCGTCTCGTTGAGATTT
CTTTTATACTGCAGAGAAGGAAGATCACAAACTGGTGGTTAGATGTCGACACAGCTGAGT
CGAGCGAAAAATGCACAAGTAGTCAC
>comp122_c0_seq1 len=846 path=[89933:0-77 90556:78-845]
GGGACAATCGTTTGAGTCAAGAGACATTTAGAAGATTTGTTTATGGTTGGAACGTTGTTT
TCATACACCATCTGACAACAACTTGATCAAACTTTATTGCTCAGGCTTTCAGATGCGTAA
ATCACGCTAAAATTTTCAACAGCTAAACGAATTATTTACTTAACGCATCTCTGTTAATTT
GTTGCCGATGGATCGCATAGCAACATAGCGCATCTGATGATTTCGGAGTTGTGTTCTTCC
TATTGAGATCGGGAAGTACTTAAGAGGAAGAGACCATGAATTCAAGGGCACAGCTAGAGA
AATCTTTGTCCTCCAGGCTCAACGGGGTTCAAATAACCGATCAATTATGCAGGCTATCAA
GGGCAAAAGCACCTCCACCTGTTCTGAAAACTAATTCCATAGCGCCACAAAAATCGTTCA
AGTTTCTACCCCACCCGCCTCAAAACCAGCGAACATCTGGGCCCCAGGCTCAGGGTAATG
CAAGAACTGAAGGCAAAAGTGTTAAGCCAGTGCCCCCTTCCGAGCCTCGGGCAAAGAAAT
CAACAGTGAGGAAGTTTTATGATGTAAAGAAGCAGGACAGTTTCATTGATGAAGGCAGAA
TAAGTGGAGATGGAGAATCACTGGAAAACGAAGAGTATCAGGAGAAATCAAGGTGTCCAT
CATGGGAGCGTATGCCAGGAGATGGCTGTATTTCAGATATTGCTGAAGAGGATGAAGACG
TGGAAGAAGAAGAAGAAGAAGATGACATGGACAAAATTGATGATGATGATGACAACAATG
ACGATGACAATGACGATGATGACAGCAGTCACCAAAACTCAGCCATTTCTGGAAATTTGC
CCCTAT
>comp123_c0_seq1 len=566 path=[81612:0-565]
GTCGCACACTAGGGTTTTATTCACAGACTTAGAAGCTAGAACCACCTTGTACAGCATCAT
TGTACATAGCACTACATATAAGCACTTCTCAGACCACAATGGTCACATAAAATATAGGGC
TTTCATCCATCATAGACTACAAAAATGATTTTTTAAAAAAGATAACTGGGCACAGCGTAG
CGATAATTATCACGTGAAAGCAAGAAATATATGTTAGAAGTTTTCATTGATTAAACTCGC
TTGATTACAGAGACAGGGATTGCCTTAGTTTCGGGCGTTGCCTTGTAAAACACAGGAGAC
ACACGTTCCTGCTTAAAGCCAAACGGCAATGCATACGACGTCATCGGATCGACTGTAATT
GGGAACATAATCCTCGTCTTAGAGCAATCAGAGCTTGATGGAGTGTGAATCACGGGGCCT
GGACACCACAACATCGGACGCGAAGGCGTAGGCAAGAGCGGCCAGGTCCAGCTCTTCCTG
AGAGGGGTACTGACGGGGGTAAATGCAGACGGCAACCCACCAGTGTCTTTCTGGGGAGGC
GAAGTCTCGACTCGTTTTTGCTGCTG
>comp128_c0_seq1 len=542 path=[84767:0-541]
GCCTGGTGTTTGCAGTGGAAACATGGAAGGGCAGTTTAAAGAAACAGACATCCCCCATTC
TTGTCTGTTGTGTGCTTCGGTCTTTTTTCCTTGGCATCCTTCCTGTTGTTTCAAATGCGC
TAAAAACCCACCAGAACTTTGCCATGATGACGATGGTTCTAAATCAACCTTCGTTGGACT
TGTCAGAGGCGAACTTGGGTGACTATGTTGCCCGCTTTGTGTTGAATTGTTCCAGTTGAA
GTGATTAATGATTTGCAGCTTTGCAGGGGACAAGCGTGCGGTTTGCGAACTGTCCGCCGA
TGTGGACAGGCATGGTTTACCATCAGCTATGCATTCTTCGTTCTCTGTTACGCGACTATC
CGAGGCGTGCGTCATGGCGAAACCTGTTTCCTCAGCGCTGCTGGGACCAACTGCCGTAAC
TCGGCAAGTGAACTGTTAATTCGATCTCGTCTCTTCTTTTCAATTTGCCCTCGCCTTCTC
TTTCGCGCACTTGCTTCGGGAGTGTCGCTGTCGACTGCATCGGAATCTCTCTGATTTCGC
TG
>comp130_c0_seq1 len=320 path=[86342:0-186 87512:187-319]
ACGAAATGAATCACAGTGGGATTGAGACGCAAACTTCTCTCACGAATATCACTTACCGCA
TCACGCACCCTACTAGAACTCGTAGTTCACCGGGCGGGCGACAGAAGTATTGAGACACTT
CACTGTGAAAATCTATTTTCAAGCGTCTGGAAAAAGTCCTCGTCCTCCCAAACAATTTTT
TTTTACCTCTAAGACTGCGTGAACCACACCACCTTCACAGCATTTAATTGAATGGTGTTG
GGGGAGGGGTATCCAGAAATATCGTTAGATGCATTTGGATAGTGTTTATAAGTATGGTGT
AATGCCCTTTAGAACGTTGG
>comp140_c0_seq1 len=484 path=[96732:0-393 92850:394-483]
GTACTCTCTCCTTCACCGTTTGGCCAGCATGGTGGGTCTTGACGAATTTGATGAGTTTCT
TTTTAACTATGTCCAGCATTTCAAAGGACAACTTGTTGCATCGGAGGACTTCTTTGAATT
CTTTATGGAAAGTTTCTCCAACGTGCCAAGGGAAACAACAGACAATTTTTTTCGTGAATG
GCTGGAAAGAGCTGGAATGCCAAAATCCTTCCCGAAGAAGTTTGAAAGTCCCGACAATGA
ACTTGTCTCGCAAGTGGAAAACGAGTTTCAAACGTGGAAGAAACAGGACTCTGTTAACAA
ACGGAACAAGACACTCAAAGTTAGAAAGAGGAAGAAACCTCCAAACAGTACATTGGATGT
CGCTGAACAAGTTGTTTTGTTGCTGGAAAAGCTCTTGGAGCGAGAGACGATATCCCACAG
CACATTGCGTCAATTAGAGAAGTGCTACAACTTATCAAATGGAAATGCAGAGATTCGACA
TCGC
>comp149_c0_seq1 len=380 path=[99488:0-379]
AACAGGAAGAGAGGAGAAACATATCAAAGTTCTGGAAGATGGGGAGGCTTTCTGTGATGT
TTCATATGGAGAAGTGAAAGTGATAGTTCATGCTTACAAGACCTTTGGGAATCGCCTTAC
TTCCCTAAAGAAAAAGGTTGACGGCAAGGTGAACAGGCTTGCGCAGAAGGAAGCAGAGAA
AGCAAAAACTGGGCCTGTGTCAGCACCGCAAGCTTCATTCCTCACATCAGGTCTTCCTGA
TGTTGCAGAAGGATCAGCACCATCAACTCCAACACAAGCGCAACAAGCTACTTCAGATGA
GGCTAAAGCTGTTGATCCAACTGTGGACAACATTGAAGTTGCTGATATGGACATCGAGGA
TGATTCAGACAGTGAGAAGT
>comp151_c0_seq1 len=246 path=[101333:0-58 102673:59-245]
ACGAAGACGATGGAGACGAGGCTCGTCCTGACACCATTCAAATGGCTTTGTTAAGGGAAC
GAGAGAAAAAACTAGCCGAACTGAAGTCAATAAAAACTGAATATCAACCTGGCGTGTGGA
ATGTCAACAGCGTTCTTTTGGGAGGGCTTGGAAACGAGCCTGATGTGGATGAGGAAGAGC
TCCTGGCCAATCTTGAAGACACATTCCTGCCCGTGCGATCGGTCACGCCATCTAAACAGT
CAAGTG
>comp156_c0_seq1 len=593 path=[109207:0-542 113948:543-592]
GAAATCTGCCTGCCTCTGCCTCCGCCTCCAGAGTGCTGGGATTAAAGACATTTGCCACCA
TGCCCGGCGTGTATATATAATTAAACACATAAATGAATCTACTCAAATATTATGTACCCA
AGTGTCAGGCACCAAACATAGAGTAATGAAGAACAGAAAACCTTGGCCTCGGGAACTCAT
ATTCTGTTAGGTAGAAAGGAATGGAAATTCAGTGAGGAACTATAGGCAAACAGCAACAGG
TACGGTGGAAGAAAGCTTAAGCAGGCTAAGAGCAACGGGACATTCCAGGAGAAAAAGGAA
GCTGGCCAGTACACAAGGCAGCATCTGCCACATCCATGGTTTGGGGAAGTGAGGGAACAA
GCTGCTGAAAACCTGGAGAGCGTTGTGAGTCGATTCTGATGAGGTGATTGGGCTTTGTCT
GCAGAGGACTTGTACAAGGTAGATGAGTCCAAGCTGGAGTCACTCACAGCCGAAATCAAA
GCACTAAATGAACAGATTGCAAGACACATTGATTACGTTCATAGGGTTTCTCTCCAATAT
GACTTCTTTCATGCCTTTCATGTCTTCTAGAACTTTGACAATGTTCTTCAATA
>comp158_c0_seq1 len=229 path=[107190:0-177 105662:178-228]
CGAATGTCAAATGTACACATTTCTCTATAGCGAGATTTCATCAAGAGATGATGACTGAAA
AATTAAAGGACTCAGTAACGGGATTTTGAGATATTTTGGCCGCGTACAAAATTACTGTTA
AGTTGAAGGAAACCTAAAAATAGTAGTTTACTAAGATATAAAAACATCGGAGATAACGAT
ACGCCATAAAGGAACAAGGATGGTTGAGGATGGAGAAGATTAACATGGA
>comp159_c0_seq1 len=208 path=[107604:0-124 108607:125-207]
GGAAAACACATGTACAACTATGGATACAAGCCTGGAAATTACTGTGGCGGCAGGGGTGCG
TACATTGAGGGCAAGTTCAATCTGACTAAAGGAACAGTGCTGAATATTGTGGTCGGACAG
AGAGGGGGAAACTCAGTGCAGGTCAAAGGAGGGCAAACCACCGACAAGACAGCAGCTCAG
TTAGTACTGTCCGTAGAGGACAATGCTG
>comp168_c0_seq1 len=373 path=[114884:0-153 115977:154-168 116059:169-372]
GTGTTCTTCAAGTGAAGCAGTTTGTATCTTCCTTTTACGTTCAAAATGGATGCAAATGTT
TTCGCAATGACTAACTACAAGATTTACCGATGGCTTCTTCACAATTTGGAGCTGGGCGAG
AAAAGAATTGCAGTACTGCTCGATGTTGACACCATGAGGACGATCAAATTCGTATTGACG
AGACCTTGGATCTGCCCACCCTGGAAGCAAGTGAGCTTTCGTCCATACAATGTCTTCGTA
ATCCTTGAAAACTGCCCCTTTGAATGCAATGAAGGGAACTTCGCCATCCATTGTTGCTCC
TAAGGCTGGACAGACTGTTAACAATGGTTCTGTAACAGGGTCTGCAGCAACGAAGGGAAT
TTCACAGACCATT
>comp172_c0_seq1 len=495 path=[117875:0-80 118506:81-494]
GCAGACACTGCTACTCATGGTGCTGCGGCAGGCCTCTGGCCGGCCCCACGGCCCCCACGG
CCTTTTTCTGCGCTACGGAGTGGAGGCACTAACCCTACGCGGCATCAATAGCTTCCGCCA
ATACAAGTATGATTTGGCGACAGTGGGCAAGGCTCTGGAGGGCATGTTCCGCAAGCTCAA
CCACCTCCTGGAGCGCCTGCACCAGTCATTCTTCTTCTACCTGCTGCCGGCCCTCTCCCG
CTTTGTCTCCATCGGACTCTACATGCCCGCCACGGGCTTCCTGCTCCTAGTCCTTGGACT
CAAGGCTCTGGAGCTGTGGATGCAGTTACACCAGGCTGGAGTCAACCCGGAGGAGGCTGG
GAAGGCCCCTAGTCCCGGGACTCCACTCTTGCCAACACAGGGTGTGGGCCTGGCCTCACT
TACGGCACCCCTGCTGATCTCTCAGGCCATGGGTCTGGCCCTCTATTTCCTGCCTGTGCT
GGGCCAACATTTAGC
>comp179_c0_seq2 len=334 path=[123330:0-170 134694:171-333]
TGACGCTGCCACTGTGCCCGTGTTTCTCAGGTAATGCTCCCACTGGAACGTGTACACCTC
GTCATCATTTGGCGGGTTGAGCTTCTTCCCATTTTCCGCGCACCACCCCACAGGGTGGAT
GTATGGACAATCGTCCTGACACCAGTAGTCATAGGAGTCGTCCCACTCGTCGAAGTGAAC
CAAGAAATAGTTGCCAATCACGTTCGTGACCGTGGCAACGCAGATCAGATCCGGGTTCTT
GCGATCTACTGCTTCTAGCTTCATGCCGATTTTGAACCCATGTAACGTCGGCTGAACCTC
TCTAAAGAGATGTTCTGGGGCCGCCTTGGCGCCG
>comp190_c0_seq1 len=756 path=[146583:0-201 134979:202-755]
AGCTCAGCAAATCCCCCAACAGGCAGACGGCAGGTTCCCGTGACAAACTGCAGTAGCCGG
ATCCTCTTCTCATTGTCCATCTCCTTGACAACCTGCCAGAACCACTGGATCTGCTTGCTG
CTCTTGGTGTAGTGCCGATAGATGGCGTTCTTCTGCCAGTCGCTCATGTCTATCTCCTGC
ATGCCGCAGAGCATGAGCTCCAGCTCTTTCTCATCAAAATATCTCAACCACTCCAGAGGG
GCAACCTCATTGAAGCCATCCAGGAAAGCTTTGGTCTGCTCTTCCACGCCTCGGGTGAAT
CGCCAGTCAGTCAGCAGCATGATATACTCCTCCTTGTTCTCCTCGGTAACTCGGATGTTC
TCACCGCCCTCCTTCAGTTCATGGGTTGTCACCTTGCCCAGAATCTCCATGTCCTGGATG
AAAAACAGCTCCAGACCACACTCTTCCAGGTTGTTCTCTTTGATCCAGACAATGGAGTTG
TAAAACTCAGGGTCAATAGACTCCAGGTCCTTCAGAGTCGGTCTCTTGTTGAGCATCCGC
TTGTAGAAAGGGAGAGTGAAGCCTGTGTCGATGAACTTCCCATGGTACAGAGCCATGGCG
ATGAATCTGCCGATAAAGCGGAAGTAGGTGAGGTGGTCAGGGTTGATGGAAGAGGCCGGG
TTGATCTGCAGGCAGTAATTGTTCTTCCCAGCATATTCAAACAAACAGTACATAGGGTTG
AGCACCTCATGGGACAGGAGGAAAAACCACTCTCTG
>comp216_c0_seq1 len=585 path=[164505:0-162 161247:163-584]
CGACCGGTTTTCGCCGAGCTGGGTGGAGAAGGTGTAATCCTACCCTGACTGGCAGATGTA
GGCGGGGACGGAGAAAACTTCCCCCTAGGAAGACTGCTTCCCTCAATACTTTTACTTGTG
AGTGTACGATTCGGTACCATGCCGTGGTGATGACGTTCGTGCGAAGTCGATGGAGGTCTG
GGTACAGGGTGAGCCTCTGTTCCTGTGGATATTCGTCTGTTGTGGAGTGAAGGTTTTTCT
TCGAAAGAAGCTTGCTTTTTTGACTCGGAAAGTCTTCGTCTTCGTTGCTTTGCTGACGGT
GTAACATTGTGGAGAAGTTCTTTTTCAAGCTTCGTCCCCAGATCACGCAAGTCTTTTAGT
GATGGTTCTGATTCTATAGGGGATGTTATTTGGTCCCTGTAATCTGATTCTTCCATCAAA
CAATCCTGCAAAAAGGCAATGTCTCCCAGAAGTCCTTCTTTTTCATCAAGTAATAATTGC
CTTAGATGATCAGTAATTCTATCAATTTCAAGTGCATTCAGTTTGTCATTCATGGAATCC
AGATGATCACTGAGAGAAGATGTACACCTGCTGCCATCACTACTG
>comp217_c0_seq1 len=204 path=[159427:0-203]
GTCAAGGATTCCACAGGCCACACATTCGCCACTCGTATGTCCAACGTGTTCATCATCGGC
AAGGGCAGCAAGTGTCTGGTATCATTACCAAAGGGCAAGGGTATTAGGCTGACCATTGCA
GAGGAACGTGACCGCAGGATTGCCACACGCACATAAAGCAACCATCATGACTTGAAAGAA
AAGCTATTACAACCTGATATAAAT
>comp221_c0_seq1 len=250 path=[159695:0-97 163441:98-122 160495:123-249]
GGAAAGTTACGTCAAGAAGAGCAGAGGAGAGTGTTCAAGGAAAGCGCAGGCAAACGCAAA
GTAATATTTGCAACGAATTGTGCGGAGACGTCCATTACAATTCCTGGGATAAGGTTCGTG
GTGGACACTGGCATGGTAAAAGAAATGACGTTTGACCCAAAACGCAACAAAAGTTCTTTG
GAAGTAACAACCATTCACAAGAGTTCTGCTGAGCAACGCAAAGGACGAGCGGGAAGGACA
CAGGCTGGAA
>comp233_c0_seq1 len=359 path=[173730:0-68 171514:69-358]
AATGTATGCAATTGCATTTCGTGCTTCACATTTATAGTAATCCTTAAGGGGGGACAACAG
ATGTCTTATTACAGGAACACTCCAGGACTTTCCTAGCAGTCGCTGTCTCTGAGACCGGCC
CATGTTGCTGACATCAGTGTAATGAGAAGGTAGACCAAACAACCTCTCCATCTCTGTAAT
CCAAAGAATGTCATCCTTCTGTTGCCCATCACTTGCTGTAAACTGAACTGGGAATAATCC
TTTCTTGGTTTGGAGCATAGAATTGGCATTGGTGGTTAGAGTCTGTACCTTAGTGAACTT
GGCCTGCCGTCCACAATTTGGTTCAAGACAATCTTGCAGACACAACTTGTCACCTGGTA
>comp238_c0_seq1 len=287 path=[176376:0-240 178071:241-286]
GATAAACCAACGTTCACCTATCTTGCTATCGAGAACCCCTGCAGCAGCAGCCAATGTTTG
AACAATGGAACCTGTCAAGCTGGATTCACCAGTAAAGGATATCGTTGTATCTGTCACCCT
GGATTCACAGGAACGAACTGTCGTAAAGGTCCTCTAAAATCATGTAAGGAGCTCTATGAA
CTACACAACTCGAGGGTGAGTCAGTTGGTTACGCTCCATGTTGACTCAAAACCAATTTCT
CTTCTCTGTCACATGGGAGATTTTGGATGTGGAGAAGGAGGACGGAC
>comp257_c0_seq1 len=294 path=[189839:0-93 192644:94-293]
GCCATATTGGTGATGTTTATAAACGCTGGAATTTCTTTCTGGTTTGCAAAGAACCTTAAG
GTTAAGGAGAGTGTTTAGAAGAATTACACTCAATACATAAAACATTCCAGCCTCCTGCCC
AGACGCTCTTTGGCTTCGTCACGCGATCTTCAGGAGACAGATTGCGTGACTAGCGTAACG
AACCTCTGCCTAGAAGACTATTAAGGCTGTGGCGTCGTCTGAAATTTTCTCCAGCTTCAA
AATAATAATTCAGTAAATCACAGTTTAAGGGTTATTTTGTAATTATAGCTAATA
>comp258_c0_seq1 len=211 path=[191542:0-210]
GACGTCCTTGAGGATAAGATTAAAGTGGAATATGTCGCTTACGATCCTTCTCCGGAGGCC
ATCAAAACACGAACAGACGCCGCGCTAGCTTTGCTGAAAGAAATTAGGGATAAGGTTATT
AACACAGACGCGTTGAAACCCCGTGAGAGGAAAGCGCTTGCTCAAGTGAAGCATTACCTT
CAGCATGTGTTCGGTCAGCCGTATGACGTGA
>comp273_c0_seq1 len=540 path=[207604:0-180 201515:181-539]
ACTGTAGGATCCACTGAATTTTTCTTGTTCACAAATACTGTCAAATTTTTAATAAAACCA
TGTGTGAGGATATCCCATGATACTTCACCATGATCCATAAGTTCATGAAAAGAATTGAGG
CAGTGGGCTAGAGATTCGTTACTCTCTGGTTTGTTCTCTACCATGTTAATAAGAAGCCCC
AGACCATTCCTTTTGATAAACTCACTGGCAAAAGTTTGATCCTCTGATATAGTGGATAAA
GCTGACAAGGAATTCCTTTTTTCATCAGGATTGGAAGATTGTAGACGCTCAAATATTTCC
TGTGCGAGTTTGGCTGGTGAGAGTGTAAGCTTCAGTACCGCCCCATTCTTTATTGCACTT
CGGTTTTCTTCAGTTATGTAGCAGTTGTAGTCAGAGTACTGGAAAGCATACTGCTCTGGA
ATTGGTAAAGACCAATTTGAGCATACTTCTCTGACAATTTCATCTAATGGTCGATTCTGG
TCAAATGTTGTGAGTAATGGCAGTTGACCCTCCTTCTCGATGGCAAGCTTTATCACTTGA
>comp285_c0_seq1 len=201 path=[212898:0-30 211716:31-45 211853:46-200]
CTAGCAGATTAGTGAATAATCCGTGGGTTGTGCGTGCAATGCATAATTTCCAAGAACAAT
GTCAAGTTCACGTAAGAACATGGCTTGTCAAAAGTTAACTGTGTTTGGTGTGATAATGCG
TTTGTCGTTATTTTTTTTAAAACAATGTATAAGAAAACGATACTGTTATGAGATTCAGTT
TTTGTGATATCCAGAATAATC
>comp298_c0_seq1 len=539 path=[223303:0-357 219373:358-538]
GAAAGCGGAAATGCGGGTTGGTTTCTTGAGGAGCCACATTAAGAGTCTTTCTACTCGTGT
TTTGAAAGGATATTTGTTCCCAAAGAGAGCTAGCGTTGGTCTTACGTTCTTCTGGAGAAA
CTTCAACGAAACCATGACAGCGAAAGAGATGTACTTCGCTTTCGGTTCCAACATGAACCC
AGACAGGATGAGGGAACGAAAAGCCTTCTTCACTAAACGAGTTGGGGCCAAGTTATCGGA
CTACAAGATGAGTTTTACGTTTAGAAGACCGGATGGACGTGGTTCCTGTAACATCAAGCC
AGAGAAAAACTCGGTTGTACATGGGGCATTGTACACTCTTGAATCTGGAGGACTTGACAG
ACTGGATGTCTTCGAAATGGTCTCAGAAGGTTGTTACCGCCGGCAGTGTGTGATCGTGGA
GACTTCAGATGGGGAAAAAATTGAAGCCACAACTTATGTTGTGACTGATGAGTTTTACCA
GGAGGGATTAGTCCCACGGCGAGAATACCTAGATCACTGTTTGGCCGGCAAATCTCTTG
>comp300_c0_seq1 len=305 path=[221850:0-304]
GGCGGAAGAGACGGTCAAAGCTTGATCCGAGCGAGGAACCACGTTTCACCGGGGTAAAAT
GGATTTGATTTATAACGTGGTGTGGTCAACAGCAAAGCCAATTAAGAGCAATCTTTGTGG
CAAAGTGGTTGTTGCTTGGTCCTGCAGAAATCTTGTAGCGTTCAGTACTGGGTACAGGAG
ACTTCATTCTGGTGAAGGAAGCAATCCAAGTGGTGTAAATGAACAAAGTAAAAGATCACT
GATCACAAATGCCATTAATATCTTGGATCCTGATTCCCCTTGGGATGTGTGCAGTTTTAG
ATCTG
>comp323_c0_seq1 len=213 path=[236567:0-142 236157:143-212]
GGGGAAACCAAACTCGCCGTTTCCCTTGAGGGCAGTCATTAAGTGCCTATTACACATCAT
TATATCACCCTGGCTAATCACACGAGGCTTTGGGAAAGGAAGAACAAGGGAACCCTTGAT
GGAGGCTCACCGCCTTGAAGGTAGGGAGCCTGGGGCCGAGTCAACCTACGTAGGGACAAG
TCAGGGAATGTAGAGCATGCGCGAAGGGAGGGC
>comp333_c0_seq1 len=224 path=[245252:0-87 243290:88-223]
GTGTGAGACTGGTGGGAAGTTTTATCTTCATGGCGTCACCAGCTGGGGCTATGGATGTGC
GCAGGCCGGAAAGTTTGGCGTGTATGCCAAGACGAAATACCTCATGGCGTGGCTAAACAG
CGAAATGTCCAAGAACTAATCTAACGGGCGATGGTTTAGTGGGGGATAACATTAAGCATA
AATCGTGGGTTCATAGTACAAAGATTCTTCTTTTAAACTCGTGG
>comp335_c0_seq1 len=320 path=[244031:0-156 247650:157-319]
GGCCTTCACGGGCGTGGCGGGCTACATCACCTACCTGTCCATCGACTCGGCTCTGTTTGT
GGAGACGCTGGGCTTCCTGGCTGTGCTGACTGAAGCCATGCTGGGGGTGCCACAGCTGTA
CCGAAACTACTGCCACCGCTCCACGGAGGGCATGAGCCTCAAGATGGTGCTCATGTGGAC
AAGTGGTGACACCTTCAAGACGGCCTACTTCTTGCTCAACGGCGCACCTCTGCAGTTCTC
AGTCTGCGGTCTACTACAGGTCATGGTGGACCTGGTCATCCTGGGGCAGGCCTATGCCTT
TGCTCACCACCCCCAGAAGC
>comp339_c0_seq1 len=314 path=[245487:0-92 249574:93-113 246086:114-313]
TTCATCATCTGTGTGGAGATGTTCATCGCGGCCTTGGCCCTGCGGCATGCCTTCACCTAC
AAGGTCTACGCTGACAAGAGACTGGACGCTCAAGTGCTGACGTACGGCCCATACGGCCGC
TGCGCCCCCATGAAGAGCATCTCCAGCAGCCTCAAAGAGACCATGAACCCACACGATATT
GTGCAGGACGCCATCCACAACTTCTCGCCAGCCTACCAGCAGTACACGCAGCAGTCCACT
CTGGAGCCCGGGCCCACCTGGCGTGGCGGCACGCACAGCCTTTCCCGCTCCCACAGCCTT
AGTGGTGCACGCGA
>comp339_c0_seq2 len=293 path=[245487:0-92 246086:93-292]
TTCATCATCTGTGTGGAGATGTTCATCGCGGCCTTGGCCCTGCGGCATGCCTTCACCTAC
AAGGTCTACGCTGACAAGAGACTGGACGCTCAAGGCCGCTGCGCCCCCATGAAGAGCATC
TCCAGCAGCCTCAAAGAGACCATGAACCCACACGATATTGTGCAGGACGCCATCCACAAC
TTCTCGCCAGCCTACCAGCAGTACACGCAGCAGTCCACTCTGGAGCCCGGGCCCACCTGG
CGTGGCGGCACGCACAGCCTTTCCCGCTCCCACAGCCTTAGTGGTGCACGCGA
>comp346_c0_seq1 len=306 path=[250415:0-137 251430:138-305]
AGCCATTTGAATGGTGTCAGGACGGGCCTCGTCTCCATCGTCTTCGTCATCAGCCTCGTG
ATCAGAGTCGTACAAATGGAACAGCAAAGACATGTAGTCGTTTTCCTGCGTGGAGAGGAA
CTTAAGGAAGTCATCTGTTGTAATTGTACTACGCCACCAAGCTAACCATGAGTTGTAGGA
TTTGCCTTGACCACTGTCATCACCTTTCTTCAACTTTGCCTGCAAGATGTCCTCCCGCCC
AAGACCACCAAACTTTGGGCTGTTTCTCCAGTTGTCAGCAGTGTTGTTTCCCCATGGTGG
AGGAAT
>comp358_c0_seq1 len=214 path=[261347:0-156 260962:157-213]
GTATTTTGAAAGTTATGGGGTGTCTTGTACTTTGGAAGAAATAGACCGAGCTAAAAACAC
CGTGAAGTAAATCGCCTATATAGTCCTTAAAAAGCGCAAACAAAATTAATGCAGGAGCTC
AACTACCCCATATTTCTGTCACGGCGTTTTCACAGAACGATCTTTTTTTAGTTTGAATTT
ACCGGGAATTCAGACCCCCGCAGGAACCTAAGCG
>comp359_c0_seq1 len=392 path=[261031:0-59 261388:60-391]
GCACGAATACGCCTCGATAAACCGGGCCGTGCCGCAGATGCCCACCGGGATGGAGAAGGA
GGAGGAATCGGAACATCACCTACAGCGAGCTATTTCAGCGCAGCAAGTATTTAGAGAAAA
AAAAGAGAGCATGGTCATTCCAGTTCCTGAGGCAGAGAGCAACGTCAACTATTACAATCG
CTTGTACAAAGGGGAGTTCAAACAGCCCAAGCAGTTCATTCATATTCAGCCTTTTAACCT
AGACAACGAGCAACCAGATTATGATATGGATTCAGAAGATGAGACATTATTAAATAGACT
TAACAGAAAAATGGAAATTAAACCTTTGCAATTTGAAATTATGATTGACAGACTTGAAAA
AGCCAGTTCTAACCAGCTTGTAACACTTCAAG
>comp359_c0_seq2 len=256 path=[261031:0-59 267820:60-255]
GCACGAATACGCCTCGATAAACCGGGCCGTGCCGCAGATGCCCACCGGGATGGAGAAGGA
AGAGGAGTCGGAACACCATCTTCAGCGGGCTATTTCTGCACAGCAGGTGTACGGCGAGAA
GCGGGATAACATGGTTATTCCAGTTCCTGAAGCAGAGAGTAACATCGCTTACTATGAGTC
CATATACCCTGGGGAGTTCAGGATGCCAAAGCAGCTCATTCACATACAGCCTTTTAGCTT
GGACGCTGAACAGCCG
>comp367_c0_seq2 len=377 path=[270227:0-211 272136:212-376]
ACTTTCACCTTCGTCGGTAAAACTTAGAAGCTTTTTGGTCCTCTTGGGGGTAGGCAAAGG
TTGCGGTGAACTGGCTTCCCGTGTGAACACGTCGTCTGACATCTGAGTGCGAACAGAAGG
CGTTGCACGTGACATCTTGACTGGTGAATTCTGAAGTGATACCAGACGAGAAGGCGTCTC
TTCGCTCAGTGGGGACAGCTTACTGAAGGTGAATAAACTCTCTCGTGCCAAGGGCGTCAT
TCGTCGATTTAACCCGGCAAGGAGCGACGCCTTTTGTAACGAGCTAGTTGAGCCTTGTGA
GTTTTCTTGAGTACTTGCAGCACCGTTTTCACGTTGTTCAAAGTCAGCGGATTGTTCCAC
GTAAACATCATAAAGAG
>comp381_c0_seq1 len=277 path=[279062:0-79 279475:80-276]
GTGCGCGTCAACGGTGCCAGCAAGAGCAAGCCGCACGTCAAGAGGCCCATGAACGCCTTC
ATGGTGTGGGCACAGGCGGCGCGCCGCAAGCTGGCGGACCAGTACCCGCATCTCCATAAC
GCAGAGCTCAGCAAGACCCTAGGCAAGCTGTGGCGCTTGCTGAGTGAAAGCGAGAAGAGG
CCGTTTGTGGAGGAGGCCGAGAGGCTCCGTGTGCAGCACAAGAAAGACCACCCAGATTAC
AAATACCAGCCAAGGCGAAGAAAGACCACCCAGATTA
>comp381_c0_seq2 len=212 path=[279062:0-79 281291:80-211]
GTGCGCGTCAACGGTGCCAGCAAGAGCAAGCCGCACGTCAAGAGGCCCATGAACGCCTTC
ATGGTGTGGGCACAGGCGGCACGCAGAAAGCTAGCCGACCAGTACCCTCACCTCCACAAT
GCTGAGCTCAGCAAGACACTAGGCAAGCTCTGGAGGTTGCTGAACGAAAGTGACAAGCGC
CCCTTCATTGAGGAGGCTGAGAGGCTCCGGAT
>comp395_c0_seq1 len=266 path=[290277:0-127 288192:128-265]
AGCAGTGCTGTGCCTCCTTAGCTGCAGGCTTACCTCACTTTTCTTCCGGTCTTTTTCGCT
GCTGGGGGAGGGACACTTTCATTGCCCTTCGAGGGATGCTGCTGGTTACTGGACGCTACC
TGGAAGCCAGGAACATCATTTTAGCGTTTGCTAGTACCCTGCGGCACGGTCTCATCCCTA
ACCTCCTCGGCGAAGGGACATATGCCAGGTACAACTGCCGGGACGCCGTGTGGTGGTGGC
TGCAGTGCATTCAGGACTATTGCAGG
>comp401_c0_seq1 len=293 path=[293264:0-213 294637:214-292]
ACTGCAAAATTTCTGGGTGGCAAAGGCGCTAATGAGCTCATACTTTGTAAAATTTCGAGT
TTTTAAACTCGTGTCGCAAAAAAAGTATTCAATACATCGGGATCAAATTCCTTGGGAAAG
TTAATCGTGCTGCCGGTGCCCTTTTAATATTCAGAACTAATGTTTTTTTCTAGCTCCATC
CAAAACTATATTGCTTATGCTAATGAGGCAAATGTTGTGAACAAGAATTCCCTTATATGC
CAAGCTTTTTCTTAATCAGAGCTAATCATTAAAGAAAATGAAATCAAAAAAAA
>comp404_c0_seq1 len=916 path=[292931:0-144 310819:145-915]
GGCCTGCTGTGTTGGAAAGGGTCTCGGGGTTGGAGATCTCCAACAGGAAGCGCTGCATGT
TGGTCCACTCGTGCTCCAGGAACTGGTTCATGAAGGACATGTATTCTTCCTTGCTGCCAA
ACTTGGCAAAGTTGGCCAGGTTCTGGGTGACTTTGGCAATGAGCGTGAGGGTGCGAGCCG
TGCGGTCGTCAGGATACTCCTGAAGCAGGTTGAAGAGCGAGGGTGACATGATGGCAGGGC
ACAGGAAGCGAAGGAAGAGGGAGGCGCTGATGAGCCGTTCACTGATATCTGGCCGGCCTC
GGCTGCTACACTCCTGCCGCCATGAGGCGAACACCTCCTTAAGCTCCCGTGGGAAGACGC
AGTAGGAGTTGATGATCTTGCAGAAGGCCAGCTCACAGCACATCTTGAGGTTGCCCTGGT
GCTCAGGGAGGTCAGCGGATGAGCACTTGCTTGGGTCCACTTCACAATTTTCATCTGACT
CATACAGAGCTTTGATGAACTCACCTAGTGCGTCCTGCAGGTACTTCTGGCCCACAAGTT
TGAGGTATTCCTCGATGGCCTTGGTGGCCAGTGTGTTCTCCCGGAAGATGAGGTGCTCAT
TGTCCCCACAGCGGTCCACCTCTGACATCATCAGGTCTGTTAGAAAGTCCTTCACCTTTC
CCGTGCTCTGCAGGATGTGCACCAGAGCCGACGCCATCTCCTCCTTGGTCTTGGCACTGA
GGATGGGTTCCAGGGCTGCGCACAGCCCCAGGTAGTGGTTAGTGATGTGCTCCGCAAACT
CCTTGTACATCTCCATAGGCAAGATGCTGACGGTCTGGTAGCGTGCCTTGATTCGGATCA
TGGGCCCAGGGCCTTTGCCACCCTTGGGGTTGGGTGTCACCACTGGGTACCACTTCTCCA
CAAACTGCCGCCCAGC
>comp404_c0_seq2 len=829 path=[292931:0-144 294126:145-828]
GGCCTGCTGTGTTGGAAAGGGTCTCGGGGTTGGAGATCTCCAACAGGAAGCGCTGCATGT
TGGTCCACTCGTGCTCCAGGAACTGGTTCATGAAGGACATGTATTCTTCCTTGCTGCCAA
ACTTGGCAAAGTTGGCCAGGTTCTGAATGACCTTGGCAATAAGAGTTAGTGTCCGAGATG
TGCGGTCATCAGGATATTCCTGCATCAGGTTGAAAAGACTGGGAGACATAATGGCTGGGC
AAAGAAAACGGAGAAACAATGAGGCACTGATGAGCCGCTCACTGATGTCTTGCTTGCCTC
GGTTCAGGCACTGCTGCTTCCATGATGCAAACACTTCTTTCAACTCACGCGGGAAGACAC
AGTATGAGTTGATGATCTTGCAGAAAGCCAACTCACAGCACATTTTCAGGTTGCTCTGAT
GGTCCATCAGTTCACTAGATGAACACTTGCTGGGATCCACTTCACAGTTCTCATCTGATT
CATACAAGGCTTTGATGAACTCCCCGAGTGCATCATGAAGGTACTGTTGTCCCACCAACT
TGAGGTATTCCTCAATGGATTTAGTGGCAATGGTGTTTTCTCTGAAGATCAAGACATCAT
GTTCTCCACAACGATCTACCTCTGACATCACCAAGTCAGTCAGAAAATCCTTGGCTCTGC
CAGTACTTTGAAGAATGTGTACTAAGGCACAAGCCAACTCCTCTTTATTCCTCACACTAA
TTACTGGCTCAAGAACAGAACACAGCATGGTGTAGTTGCTGGTGATGAATTCTGCAAACT
CTTTGTATTGCTCCATAGGCAGAATGGTGATAGTTTGGAAACGTGACTT
>comp412_c0_seq1 len=219 path=[296745:0-218]
GTCCCTCAAGGCCTGGGATCCAACGCCCACCAGAAGACGACACAACCGTGCATAGTTGGT
CGTCTCCTTGGTGGATGCAACCGGCGGTGCAAGAGCAGAAGCCATGGACTGGGGACCAGA
TGAACCCACACAATTCAAGAAGATGCAATTGTCCTGGTTAGTAATTTATATCTCAGCTCT
GGATGTCCAACATGCTGGGTGGTAACCTTGCAGAGTAGT
>comp422_c0_seq1 len=286 path=[308467:0-285]
GTGTTTACTGCGATGCTAATTACTATGGCACAGACTGCAATACTTATTGTGTTGGACGAG
ATGATAGTGGTGGTCACTACAAGTGCGATGAAACAACAGGCAATAAAGTCTGTTTAACAG
GCTGGAGAGGAACCAACTGCCTCACCCCAATCTGCTCAGATGGTTGTGATCCAAATCATG
GCTCCTGTACAACACCAAAAACATGCGACTGTGAAAGTGGTTGGCAGAAGCCTCTTTGTA
CAAAGTGTTCAAAGAGACCAGGGTGCTCAGCAAATGGCTATTGTAG
>comp433_c0_seq1 len=250 path=[316575:0-114 313308:115-249]
AATTTTGTTATAGTTTTGATTAATCCCTGAATTGTACTCCACCCGGTCCAATTACTATTA
CTTAACAGATCGAGATAACTGCGAATTTCAAAGGTCAAATATAAATCCATTTTTCCAAGG
CGTCGTCCTTGGCGTCGCCGTTGTTATTACTTAAGCTCCTTATTGTCTAGATGCGACACG
ATATTCTCGGATCTAGCATTAACCGAAATGTATGGAAGCTGTTAAGGAGAAGTTGTATGT
CTATCTTGAG
>comp470_c0_seq1 len=259 path=[338687:0-258]
TTCAAACACTGGGTGTTACCACTTCGGGCTGCTTTATGTGCTGGCGTTTCTCCAAGGTTG
TCTACTTTCTGTGGAAAAGCACCATTCTCAAGTAACCATTGGAGAACATTGACATGGCCT
GCAAAAGCTGCAAGATGTGTTGCAGACTGTTCAAACCTCCCTTCAGGTACATCGATGTTC
AAGCCACACTCTACCAGGCGCTTCACACAATCAATCTTTCCAAAGTAGGCTGCCCAGTGT
GCAGGTGTCCACATTAAGA
>comp481_c0_seq1 len=229 path=[344550:0-147 346465:148-168 345949:169-228]
ACTTCTAAAATCTCCTGGCTGTAATAAAGTACCAGTTGTTGTCAGAACAGAAGATGATGT
GATAGTTGCTGCTACTAACTTCACCTCTAATCAGGTAACACCGGTGTTCACTGTGTCCTG
TGTAACAGGAGAGAATCTGAATCTTGTCTGGAAATTCTTGAATCTTGTCCCTCCAGCTCG
ATCACCCATGGATCAGGAGAAACTAGCTCAAGAATGTACTGAATATCAG
>comp490_c0_seq1 len=502 path=[348199:0-337 350886:338-501]
GAGAAGATGAAAATACGTTAAAAACTCACAAGGAAAGAACAAGATTTGTTAAAAAGAAAC
TTAATGAATATCGGTATGCTCAGAGAGGTGTTGGTGTCGCTATTCTAATCTCAACTGATG
GAATTAAGGTTATATCTCCTGATGGCCAGCGTGTTAGAATGGCCCATCCACTGCAGAGAA
TTTCTTTTGCGACTTGTGACCCAGAGTTTAGACTGTTTGCATACATGTCGCACATTCCTT
CTCCGCTGGGGACAGCTATTCACTGCCATGTCTTCTTGTCTAAGTATACAAGGCAGGTTC
AGAACCTTACAGCTTTGGTTGGGAAAGCATTTCAAGTGGCATTTGCAGAATCAAAGTTCC
CAAAAGGAACAGAACTTAAATTGGAACAATTCAAGACAGAAGCCTCTGATAAACAAATTG
TGCAAGGAAGGCGATGGGCAAGGCTTGAGGCCCAGCAGGGTCATGAGCACTCTCAGCATG
CAATTCAGGCAAGGTTAAAAAA
>comp496_c0_seq1 len=238 path=[352143:0-237]
ATTAGATGGTCCTGCAGAAGGTGTAGTTATTTCAAGTTATGAAGAAATGGTTCGACAATA
TGTGGAGGGCTACCTTACAGAAGCACAACAGTATGCACAGGAGACAGAATTAAGCAGGAG
AGTCAGAGATTGGGAAGAAAGAATTGTTCCAGTGTTAGCACAAGAGGATACCCATAGGCC
GTTTGATATTCATAAGTACGGTGAAGAAATACTACACTCATTTAAAGGAAAATGTAAT
>comp504_c0_seq1 len=266 path=[359503:0-94 360133:95-117 360312:118-265]
ATTTAATGTCGTTTTAGGTTTTTAAAGCCGACGCTACCATACGTCAAGTTGACGTAAGGC
TGGCTTGAAGTTGATAATATGTTTATTCAAACCTCGTGCAATACATACGTACTGGATTAC
AGGTTTGGTCAGTAATAAATAATACTAACAACTATACTTCAGTACAAATATGATAATACA
ATAATCACGCATATCACTATACTACCAACTGAAGCTACAGTGTCACAACCGAGGCATACT
TGTTTGTGACGAAATCACCAAACCTA
>comp508_c0_seq1 len=210 path=[359374:0-106 360194:107-126 360326:127-209]
GGCCCACCTTTTTCCAAATTTATATCAGTTTATATCAAAATGTCATTTACACAGCTGGAA
AATCATTCTCAGTTGTTATGTGGCCGTGATTTTGCAAATGAAAGACTCTTGCTCTGCCAA
TTTGACGTTTAGAGCTCATAATTAACAAAATTAAACAAAATTACCTAAAATAGCGTGACC
TAGCTCCTTTAATATATCGAAATTGGTCTA
>comp513_c0_seq1 len=213 path=[363885:0-151 365181:152-212]
AACTTATTTAAGCTTTGGTTTTCTTCTCGGTCTTCTTGGGCAGAAGTACAGCCTGGATGT
TGGGAAGAACACCTCCCTGTGCGATGGTGACACCGGCGAGCAGTTTGTTCAACTCCTCGT
CATTACGGACAGCCAGCTGAAGGTGACGGGGGATGATTCTTGTCTTCTTGTTGTCACGAG
CAGCGTTGCCCGCCAACTCCAGGATCTCAGCAC
>comp517_c0_seq1 len=205 path=[365048:0-58 365390:59-204]
AAACGATCTCGACAAGTGAAGACCCACCTTTGCCCATATCACATGCAGTGATATCCCCGA
ATGGAAAATATCTGCTCATGTCAACCCTAGACAGCAGGATAAGGTTGTGGGATTATAAGA
CAGGACAAGGAAGGATAGTGAAAACCTATGAAGGGCACCTAAACAAAGACTTCTGTGTTA
TGGGTTGCTTTAGTACCGTAAATGG
>comp519_c0_seq1 len=251 path=[365604:0-250]
CAAAGAGTTAAAACCTGTTTCATTCCGAGTACGAGAAGCTGCTGAAGGATTGCTTACGGT
CATCATGGAACACTTGGGAGCTTTTCCTTCACCGTGCGGTCCAGCGGCATTGTCTTCTCT
TTTGGATGAAGAATGGGTTCTGAATCATGTTCAGTCAAATGATTCCCCCACAAAGACACG
TCGTAGGTTCCAATACTTTGCGATCCAAGACAGCAGTACTATCATGGGATTGCTGGAAGA
ATCTCTCAAAG
>comp520_c0_seq1 len=308 path=[367863:0-307]
GGAAGATGCTGTTGGCAATAACATGATGTTACACTGTCTTGTCATCTTCTGTTTCTTTTG
ATTTCTTAGCCACAAATGGCAGCTGGATCAGATCATGCAGTCTCTGGGCCTTAAGAGGTC
CAAATCCAGGAAGCAAAGCAAGGTCGTCCTTTGAAGCTGTAGCCATGTTAGCTAGGGATT
CAAATGTAGAGCTCAGAGAGACAACATCTGTCTTGTTAATGCCCTTCACTGTAGTAAGGC
AGTCTGTGAGCTTACTAAGATAATCTCCTTCACTTTGACCAAGTAGGGCATCAGGTGGTT
TGTTTTCA
>comp523_c0_seq1 len=249 path=[368647:0-248]
GGAGTCGCCACGTACATCTACGCTATCATTATCAAGGAGGTCGAAGTGATCGATGAAGAT
GCCATTCTCTTGACAAAGATGTACCAAATCAACATTGGATACGACAAAGAACCGATTGAG
GTCAATGCTGCCGTCTTGTACAAATTCCACCGTATACAAGATATATCTGAAAGGGAGAAA
GAACGCCCCAGAAACAGAAACAAAGAGGCGATTTTTGGAGAGATTTCAGAGCAACTGGAG
GATGCATGG
>comp524_c0_seq1 len=620 path=[372539:0-104 373405:105-619]
GGGTGTTCTTGAGTCAGAGCCGGCCGAATCTAACGACAAGCGAAAAAAAGTTGATTTATA
AATCTCGAGAAGAAATGCCTTCTTTAAAGAGGATTCCATTCCTTCTAGCTATCACTCTTA
CGCTGACCCAAGTGACTGCGGGCTTTCCCCAGCCGATTGACGTGTTAGATCCAAGTGAGG
AGGAACATGTGTTTCCGCCTTTGGAATCAACTAATGGCACTTTAAACTCCCGCTCTCATG
TTGCAAAACGATTCCTAGACGACACTCGCGCCTGCCAAGAGATCTACTCACGACTGGACC
CCCAGAAATACTTCAACAGTAAAGATACCTTCATTCCCAGGTTTGCCTACAGCGTCAAAT
GTGAAGGCACTCCAAGCGACCCTCCGGCCTGCGGTGTGACGGGTGGGAGGATGCGCTGTT
TGACAAGAACAGGACGCGTGGAATTCATGCGTATACCGAGCGGGATTGGACAATGCTTCA
GGCGCAGGCGCGTGGTGATTTCCGACGTGCCTGTAGGATGCTACTGTGTGTAAGCTACCT
AAAGCGTCCAGGAGCACTCCCCTTACTTAATTTCCCTTAAAATGTCACTATTTAATGAAA
TGTTCAATGTAAAGTTCCTG
>comp529_c0_seq1 len=270 path=[372509:0-269]
CTTTCCAAACAATCTGAGTGAAATGTAGAATCGGAGCAAACGGCACCTTTGCTCTACCAG
TTACGTAATCGTAATCCAGCTCCTCGTCATACCAAGCTTTTACAATTTCTCCGCAGCTGA
GACAGTCCTGCCCTGTTTCACCGAGGTCGCACAGCCTCTTGGGATATGGCGTTATGTAGT
ACAGGTTCTCGCCCTGGTCCTTCGGCCGCGCGGTCGAATCGTGCTCAAACAAGTTTGTGG
CAGCGAGGTAATTGGCCCAGTCCTGCGCAT
>comp537_c0_seq1 len=264 path=[378367:0-50 378693:51-263]
GCCCTCTCCGCCTGAGTGCAAAGAATGCTGCTACATCACTTGATGACTCAGCAAATGACA
CTGGTCCTTGTTGGGTTGCAGTGTTTTGAACATCCAAGTAATCACCAAGCAAAACTTGGA
TTGCAAATTGGATCTCTGACCAAACAACATCAATTGTGTAAATATCTGTATCTCCTAAAT
CAATCTGGGAATCTGATGCCTTAATAACTCTATGAATGGCTGAAAGAACTGTCTCATGAG
CATGGGCCACACCCCTGAACAGGT
>comp542_c0_seq1 len=301 path=[381133:0-52 381645:53-300]
CCATCTCCGAGACGTATGCAAGAACGAAGATCAACGATGGAGATGTGATACTCACATACG
CTTGCTCTTCGTTAGTTTTGAAAATTTTAAAAGATGCCCATAATGCCGGCAAGAAATTCA
GAGTGGTTGTTGTTGACTCCAGACCAAAGTTTGAAGGTCGGGAGTGTCTACGAAGATTGG
TGAAACACGGAGTAAGATGTTCATATGTGTTGATCAGCGCTATTTCTTACGTCATCAAAG
AGGTATCAAAAGTGTTCCTTGGTGCCCACGCCCTGCTCGCCAATGGCTACGTCAAGTCAC
G
>comp544_c0_seq1 len=970 path=[387656:0-969]
GGAGGCGCTGATTCGTGCTCTGGACGATGCGATGCTCCCTTGGACAATAATTATTCTTGT
CAATGCAATTCTAACTGTGAGCAATATGGAGATTGTTGTTCGGACTATAATGACCTTTGC
TCTACTCCATCTGGTGGATGTACTTTACAGCGAGCGACCAACAATGACGTTCTTCAAGTA
TCGTTGGAACTATTCGATCTCGACGTAAACAAGGCTGCAGACGGCGACGTTATTATCAAT
CCTCAATCACAAACTTCTCAGAGTTCGCAAACTGATAAGTCGCCAGAAAATCTATTTACG
TATGTGAATGATGCTGTATTAGAAAAACCTAATTATCGAGTTCTTGTCGATTTGTTGGAT
AACTACGAAAAGGTGCAAGGCATCAATGAAGTCTCGAATTCTATTGAAGAGTCTGAAGAA
GATGCATTCTTGGATGAGTTTATGGCATCCCCAGTTGGCGCCCGATTATTCGATTTCTTT
TTGACCCATAACTTAGTTGGTTGTGTGGACGAAGCTACATTTAGAAATTATGTAAAACTT
ATGTGGTTTGGGCTTTACAGTAGGAAAAACGGAGCTCAAGACAGTAGTGGATTTGAACAC
GTTTTTGTCGGAGAAATCAAGTCCGGATCAGTGTCTGGTTTTCACAACTGGGTTCAGTTT
TACCTCGAAGAAAAAAAAGGAACTGTCAACTACTTCGGCTACATAACTTCACTTGAGCCA
AGTTTGTATGGAATGCAATTTTCTTGGGACGGTTATGTAAAGAGTATAGGAGGGGGCGCG
ATAAGGGTGAGTCCCGAGTACGAGTTGGCAGTCTTCACTCTTTGCCACGTGGCGCAACCA
GACAGAGCGTGCAACGTTCACATGAGAGACGACAATGGCAGCATAGTTACGCGAAGCATC
CAGACTTGGACATGGGGAAATTCCAGTCCAGGCTTTGGTCTGAAATATGTGGCGTCTGCT
TACTTTCTCA
>comp559_c0_seq1 len=404 path=[392666:0-403]
GACAAATTGTACTCACGAATGGCAGACGTACAGGAGTTCGTTTCGTTTTGACGCTGGAGT
GGTTTGCCAAAATAGAAGTCAAACAGATCTCCAAATTCGTCTGAAGGGTGCACTGGTCCC
GTATGCTGGTCGAGTGGAAGTACTTTTGGCGGGAAAATGGGGCGCGATTGACAGATTCAC
TTGGCAACTTACAGATGCTCACGTGGCTTGTAAACAACTGGATTTTTCCGGCGCCGAACT
TGCCCTTCGCGGGGCGACTTTCATTTTAAACTCCTCGTGGTCAGCACGTGCGCTGAATTT
GCAATGGGTAGAGAATGTGCGGTGTCTGGGAAATGAATCTTTGCTGATTGAATGTCCGCT
TGACTTGGTCTTTACACCAGGACGAGCGTTTGAAGCTGGTGTAG
>comp561_c0_seq1 len=244 path=[394034:0-134 394807:135-243]
ACTAGAGTGCAAAAACCATACCCTTTTTATGACCAGAACGGCTTAAAACCATACCCTTTG
GGGCCACATAAACCTATATAGCCCATATAAGGGAGCATCCCCCTCGGGCTCGGTGTAGTC
TGACTCTATACGATAGGAAAAAACAAATAAGATAATGTTGATACGGAATGTTAAACGGCA
TGTCTGTTGAGGGCACAGACGCTGAACGACTGAGGCATCGAAACAATTCCATTGATGGGT
TTCA
>comp566_c0_seq1 len=265 path=[397855:0-46 398154:47-264]
AGAGGATGTGGTATCCCCATTAGATGGTCTTACCATTCATGAGGAGACAGACAGCAAACT
TTCACCTGGGGTAGTCAGCCCTGAGGCACTGAAGCACCTTCAGTCTGCTGTATCATGCGG
CTATGGTCTGTTTCATTTGGCTATCTCACTAGTGCCACCGAAGCTGCTAAAATTCTGCCA
TCTTCTTGGTTTCTCGGGAAACAGAGATGTTGGAATTCAGGCATTGAACTTAGCTAGTCA
GAGTGAAGACATGAAAGCACCTGTG
>comp568_c0_seq1 len=217 path=[397754:0-148 398663:149-216]
ATGTCTTGAAGGTACTCTGGTGTCACCATTTTTCCACGGACAGTATCTTCTAAAGAGTCC
ACTAATTCTGCAGCAACACCAATGAGCTTGTGGTAGTCAGCCTGTATTTTGGTGTATCTT
TTATGATATTGTGAGAGCCTCTGTTCCCTTGTGGTTAGCTGATATTGTAATTTTTTAAGC
TGCTCACTATGAAGTTTCCTTTCTCTCTCTAGTTCAG
>comp569_c0_seq1 len=565 path=[402751:0-187 404190:188-564]
TGGACCTCGTAGCTAGAGGGAGATTGATTATAACCCTTTAAATCCTTTGGATCTGTCCAC
TTCTGTTCATTGGCCTTCACACATTTCACATCAAACTAGGCTGAGAGTATTATTATGTAT
CACAGAAGTTAGCCAAGTGACCGTTTCGTTGTCCGTTCGCTTGGTCACATGACTTGTTGT
CGGACTATGTATTTTGAGAAAACTTCAATGCTTTATGTGCCAATTTAATTAGTTGAACAG
TGTTCTACAATTAGTATTAGTGTAGAAAATATTTAACGGACAGAGTTTTTTTTTTCCCGA
TTTACAAAATTTGCTTCTAATAACTTAAAGGTGCAATACTCAGGCAAAGAGTGTTCTGCG
TTCTTATGGAATTAAATTAGACATGTCTTTTGAACAGAGGCTTGGGCATCAGTCTTGATT
TTAGTACTGGTCTTGGAACTCCAAATTTCTTTGCTTGAGCCTTGAATTTCAAGGCCATCA
TCCTCTTCTTTGCCAAATCAAATGAACCGTCGGGTGCCATTGGTTGGCCTGGGTCATTAT
AAGCAGGTGCTTGATTCATCTCTGG
>comp573_c0_seq1 len=884 path=[405575:0-883]
GGTTAAGGTCAAGATTACGGTTTCCTAATTTGTTTTACAGTCCTTCAGCGTTTTAAAAGT
GGACAGACTGAGCGTCACACAGGCTCTCATTGATCTTACCAGGACCATTGTAGAGGCGCC
GAGTGCGTTATGGTTCACTATTGGGTCTAATAAGGCGCATGCGTCTTCGAAGATGGGTGT
CATCCGAGTCATATCCGGCTTCTTCGCGTCGAATTACCGCTTGCGCTTGCGCCTTGAGAG
CCAGTAAATCTTCGTGTTCTGAGAGAGAGCCTGTTCTTGGTCTTACTCGAACAAGACTGA
CGTCTTCTTCGTCTTCGTCATCTTCCTCGGAGGCCGAGTACCTGTGCCGACCATCTGGGG
CACTGGAACCTAGCAGTTCATCCGAGGAGGCGTATGGTAACCAGTCGTGAGGGTATGGAG
GTTCAATCCGAGATATCTGCTCCGCTAGATTAGTGAAGGTAGTGTTACTCGTCAACTTCC
CAGGAGCTTGTCCTGAGGCGTACACGTGCGTCATGTGACCCCTAGACGGGTGTTCCCTGA
AGATGTCGGGTAACTTGTTTCCTCTGACCCAGCCCTTGAAAACAGTCTTGCCGTGATGGT
AACCCACGTCCACTATCTCATCAAAGCGACCAAACTCTAATGTCTTGAACCTGTCGATTG
GCGGTCTAATGTATTCACAGTAACTGCTCTCTTTTACTTCAGCCAGTTGCCTCACACACG
ACACATAGGCCAGACGAGACTGGATTTCTGCCATGTCAGGAATCTTGACGGTTTCGGCAA
AAGGATTCCATTTGTTCCACAGTAGCCACCAGCCCGACAACTGGTCGCCATAGTTCGTGA
GGTCGGCGGGATCTTCCGATCCTACATCGATTGCTATGATTGTC
>comp583_c0_seq1 len=260 path=[409220:0-259]
AGGGGATGTGTCAGGAATTTACGAAGGCAGTAAACGGTCTTCAGTATCTTTTGCAAACAC
AGAGGCCAATGAAACTGTGCTACCAGAGGAACCAGTTGATACTGCTCTTGAGAATTACGA
ACGGCCAGTGGAAGAGGAAGAGCCATTCTTAGCTGATGGTGTGGAGAATATTTATCCAAA
CCGAGATGAGCTTGAGGATAATGAACTAGAACAAGAATTAACAGCCTCCCAAACAAATGA
AGAGCAGCAAAGCTCTGAAA
>comp596_c0_seq1 len=208 path=[413401:0-207]
AAAACAGGCGAGGAACTTGAACTTCTTGGTTTACTGTATGGGCTGTTTCAGCAGTTTATT
TCCTTTGATCAGAGGTTTAGGGATACCTTATGGTCAGAAGTGGATCTGATAGTGGCAAAT
CAAGAGATGGAGCATTACTGGCAAGAGTGCCTTCGTTTGCCACTAAGGATACAAGAGTGG
GATGCCTACAAAGAAATGCGAGACGCCA
>comp602_c0_seq1 len=425 path=[421970:0-375 424917:376-424]
AATCATCTGGCCAGAGCTGGTCAAGTTCAGCATTTTCAGCTTCTTTTTCTTCCAGCTCAT
CTAATCGTGCAAACAGTGATAACTCCTCAGATGAGACTTGTTGGACAACCTCTGTTTCCC
TTTTTTCTACTCTGTCCTTTAAATTACTCTTTAATCCTTCAACCCTCTTGGATCCACCCA
GTCGTGCAGCTTTGGGGTGTGCCTTTCGAGATCTCCGATTTGAGAGCCTTTGCTCCTCTT
CAGGTGAAAGTTCTTCTTTGATTTCTTTTAGATCTGAATTTTCCTCAGCAAATGATTGAA
TTTCTGATGCAAATTTCAATCTTGATTCAAAATTCTTCAAGTCTTCATTGATTCCAGTTA
TATTACTCTCCAGGTATTTTTTCCGTCTTGCTACTATTTCAAGAGCCTGACTGGCGGAAC
GTTCA
>comp607_c0_seq1 len=235 path=[423626:0-234]
GCCGGCAGAAGCGTCCTCAAAAACAAAGTCGTCGCCCATGACGTCCTGAATAAGTAGGCG
TGCCGTGCGTATCCAACCCTCACATTCCACAGTCAGTCGCTTGAGGTCTTTGAAGTCCAT
ATCGGCGTGTTCATCGCCTTGATCTCGCCGTTCCTGCATCAAATCAATCACCAAATCAGA
GCAGCATTTTGTCAAAAGAACGGAAAACTTTCTCAGCTCTGCAAACAGTGTCTGC
>comp610_c0_seq1 len=285 path=[426063:0-231 427618:232-284]
TGGAATTTAAGTCAATATTCAGTAATGTCAAACCAACAGTTCTGGAGAACATTGGGCCGG
AAAACTCTTCCTATAGTCTGATAGGAACTGGCGAGTACTATATAGACACTATCATGCATG
CGACTAATGGAACAAAGTTTCACTCTGTGGAGCAAAACAGGAAAATCAAGTTTGGTAATT
TTGGAGGTTACACTGTGGTTATTCACCCGCCTAAGGGTGATCCCGACTCTGGCAAGTTTG
ATTCATTCATGTACGAGGATGCTCCGGGTACGACCGTGTCTCGTG
>comp620_c0_seq1 len=251 path=[431314:0-197 433045:198-221 433254:222-250]
CTGTGCTGAGCTGTACAAATCTGGAAAACGAAACAGCGGTGTGGATACAATCAACCCTGA
TGGATTAGGTGCCTTTGATGCTTTCTGTGATCAAACAACAGCCGGGGGAGGGTGGACAGT
GTTCCAGAAAAGAATGGATGGCTCGGTTGACTTCTACCGCGTCTGGACTGACTATAAACG
AGGGTTCGGTAATTTGAATGGCGAGTTTTGGCTCGGACTTGATAAGATACACCGCCTGAC
CAACAGCAGAG
>comp621_c0_seq1 len=251 path=[431439:0-202 432855:203-250]
CGGGATCGTAGCAAGTTGTGAAAAAGAATGCGTTGAAAAGTATACCGAGGAAATGTTTTG
TTCTCTTCACACGATCTCCACATCTATTAGGATTCATAGTTACTCATTTCACAATAGAAA
TATACAAATAGCCTCCATTTGACTTGAAACATTGTCAAAATGGCTGTGGAACCACGAGCC
GCAGACGAGTGGTTCCGCAGGAAACTTTGTCAATGTTATGACGAAATTCAATGTTAATAA
AAGGACAGACG
>comp623_c0_seq1 len=281 path=[433586:0-280]
GAAAGATCTTTATTACTACAAGAAGACAAGCCGAGAGCTGAAGAAAAAATTACGGGAGAA
AATGGCTTCTGGAATGGGTACGAGTTTAGAGTCAGATGTCATTGCAGCCAGCGGTGATTT
GGAAACTCAGTACAAGAGCAGTGACGCACATGGCAAGCAGTTAGTAACTGAGGTTACACG
GATGAAGCATTCTCTCGCTGAAAAGGGAATAGGCGTGCCCTCGCAAGCATCCACGCCAGT
CCGAGTATCTCGCAAAGATCTTCGACAGATGAGTTCTCAGG
>comp631_c0_seq1 len=239 path=[439657:0-30 439896:31-238]
CACTTTTTTAGCATTTAAAAAACTGTGCATGTGGGGAGCAAACTCAAGCAGCTCCTCAAA
TCTGTCTCTGTAAGGAACAACTATTCCAAGTTGATGAGGCCCCCACTCATCCTCAGAATG
TTGATCGTCGTGATTAGCTCTTTCAGAATTAATGTCTTTAGAATGCTTGTCTTCCTGAGT
AGTTCTTTCCTTTACAGTCGGTTCGACAGTATTTTCCTCCATTCTTTTACGTTTCTCTG
>comp645_c0_seq1 len=227 path=[447322:0-226]
ACTTTAGGGATGGATTTATCTTCCCTGTTCATGGACATGATAAAGGCAGGAGCCACCCAT
GATCTTGTCCAGAAGAAGCTTGTCTATCTATACATCTGTAGCTATGCCGAATCTAACCCA
GAGTTGGCTTTGCTAACTGTTAACACAATGCAAAAAGACTCCCAGGACAGTAGTGCAATG
GTCAGAGGTCTTGCACTGAGGAGCATGTGCTCTTTGAGGCTTCCAGA
>comp668_c0_seq1 len=252 path=[459793:0-251]
CACGTTCCACCATTTTTGCACGGGTTACTTCCTTTGCATTCATCAACATCATTCTCACAA
TCCTTCCCTTCAAATCCGAGGATGCACTTGCAGTTGTAACCGCCAATAGTGTTGGAACAG
TTACCGGTGTTCTTGCAAGGATTGTTAATGCATTCATCAATATCCTGATCGCAGGTGTCT
CCTTGATAACCAGACGGACATTTGCATTCAAATCCGCCAATCAGGTTAATGCAAGTAGCA
CCATTCTTGCAG
>comp674_c0_seq1 len=323 path=[463927:0-322]
AGCAGGAATGGTGATTTGGTCTCTGACAAGGCGCAAAGCTGCCAGGATCGTAGTCAGAGT
AACTGTGTTCTAATCCTAATTTGATCCAGGACTGTGAGTGTTTTAGGATTTCTCTTCCAT
ATCGATTTCTTGCGAACAAACCAGGACTAAACGCCGTATCAATCCAGTTACCCCGAATGT
TTGCTTTGGTGAACGTTGCATGTTTTTGTAGTTCCGCGGGGAGATACTGAGTGTTTGTCA
CAGCAGGTCTCCCCCAGGCTTCAATGTAAAATTTATTGAAGCTTATCTTCACATACCCGC
GTTCACCGTCATCTTGTATTCCA
>comp675_c0_seq1 len=220 path=[463827:0-219]
TTCCTCTAGGACTTACTAATAAATATCAAGTTGGTCCAATGATGAAGTTAATTAATGCTG
TGAAGCCGCGATATGCCTTCTCAGGTCATACTCATAAGTCAGCTTCATTTGAGCATGAGA
TTGGATCAGTGGTGTTTACAGAGTATGTTGTACCAACATGCAGCTATCGAATGGGAACTG
ACAAGATAGGTGCTGCTGTGGCCGTGATAGATGTTGATGG
>comp683_c0_seq1 len=530 path=[466046:0-278 468350:279-529]
GGCAGTTCGAAGTCACCTCGAGCCTCTTCTAGTCCTATGCGTAACAGCGTGAGTGGAATT
CCTCCTCCACCACGACGCCAGGACAGTCGCCTGAGTGAATCCAGTAGCAGACGATCACGT
GCCAATTCAAAAGCGTCACGCCTGCCACGGTCCAGCGTTGTTTCCGATCACGACAGCTCA
CGTGACCCCGTGATCGCGGCTGAGCCAGATGAACCGTTTGAATCACGTGATCGCACCGCC
AGTACCCACAGTTCTCCACGTGAACAGCACGTGCCACAGGAACCGCGAAACAGGAGAAAC
AGTGCGCGAGAACCGCCACGGACTTCAAACGGATTACACGATGAAAGTGTGCGCAAACCC
TCCCGAGTTACTCATGGTCGCCCTCTCAGAGCAAGCGTTTCGGGTGACAGCCGTGTTTCA
ACACCTCTCTTCCTTCCCAACACTGACGGACCAGCCCGACCGAAAGACCTCCAACGTAGA
GGCAAGCATCGTAACGGAGTTGCGGATTCTGAGAGGGGCTTTGATAGCGG
>comp688_c0_seq1 len=284 path=[469872:0-243 471763:244-283]
AAAGGCCTTACCACATTGTTTACAATCATAGGGTTTTTCACTACTATGAGTTCTTTCATG
CATTCGAAGTAAGGATGGATAAATGAAGCACTTACCACATTGTTTGCATTCATAGGGCTT
TTCCCCACTGTGAAGTTTTTTATGGACCCGAAAGGAACTATGACCTCTAAAGGCTTTCCC
ACACTGTTTACATTCGTAGGGTTTCACACCACTGTGAATTCTTTCATGGGTCTGGAGTAA
GCAAGGATAAATAAAGGACCTGCCACATTGTTTACATTCATAGG
>comp712_c0_seq1 len=248 path=[482316:0-247]
GTTCCACAAATCAGCGTTGAAACCAAGAATACGGATGTAGTTTGCGATCTCGTTGATGGT
ATCGCCATCGGTAGTCGTATGGCGTTCAATCTTTTCCACAACCTCAATGAAGTGATCCAG
CGTGTAGATGTCGTATACGATTGATATAGATCGCTTGCCTCTGTTCAAAGTAATATCTTC
CTCATCATGAGCTCCCAGCTTTGTTTTTGCCTCAGGAGTACATAAAGCATAACCGAAGTT
GCAAAAGA
>comp714_c0_seq1 len=484 path=[487456:0-378 490536:379-483]
ATATTACGAACAGAAAACGTCTCGGCTCAAGGCTACTCAACTGTGCAGTCTCAATTAGTG
TCCAGTCCAAAAGACAAGAAGTTTGAGGTCCTGGTGATCTGTGACGCAGAGGACCAAAAA
TCAGTTAACAGCGCACCGGCAGGTGCATTAGACATGGATGATGACGTGCAGCCTTTTGTA
AAGCGAAGGTTATTTTTACCCGAAGGAAGATGTTCTCACAGCATTGTACAGGTGAATGGA
AGTGAAATCGGTGCTATTACTGTTCGTCAAATGAAGTTGGATACGAACAGGATTATTGAA
GACCATAAAAAGAGAATGCTGCCAAGATTTAGGAATGACTTGCCTGGGAAAACTACCATC
ATTGCTGAGCAAGAACTGCTAAGACTGTCCGAGGCTAATCCTGAAGGACTGGGTACTATG
GATCCTGTTACAGACTTCAACATCCGGGACTTAGATAATATGACAACAATAGCGCGAAAA
CATA
>comp716_c0_seq1 len=241 path=[485221:0-54 485594:55-240]
GGAGATAGTTACAGCGGAGTGAATGTAGGATTCTAGGATGAACACCGACTGAACAAGCTT
GACTAGTTTGACCTGAAACGCTTGCGCCTGCGATTGGCTTATTTCTGAGCTGACGTGCAC
GTGACTGGAGTTAACAGTTGGTGAAGAAGACTTGCTAGACGTTCTCACTCCGGTTCGCTC
GTACAAAGTCGAAAGAAGACAATGAAGCAATGCCTTTTGAACTTTACAACGAGAGAACAT
G
>comp721_c0_seq1 len=321 path=[486658:0-214 488308:215-320]
GTTTTAGCAGAGATGGAAATTTACTGGCTTCAGGCGGTGTAGATAACTGTGTAAAGCTGT
GGAACGCGCGCTCTATTTGCAATCCTGATGACGAGGAAGAAGAAGGAAGTGACGCAAACC
GTGCGTCAGGAAAAAGTGAGTCGTTTGAGCTCGGATCTTACCCGACCAAGAGGACTCCAG
TTCACTGTTTACACTTCACACTCAGAAATCTGTTACTAGCTTCAGGACCCTTCACAGCAA
CTCCCTGAACAGAAACTAAACTGTAAATAGTGTAAAGATGCGAACTTTGTAAATTAAAAA
TAGTAAAGTTATCTACAACTT
>comp737_c0_seq1 len=268 path=[497564:0-267]
CGGATCTTGGCGGCCATTTGCCAATCCATGTGATTATTCATTTTTATCATCTCTTCGGTA
TGCAGGTCATCCACTGGCTCGAACACATACTTTCCCTGCTGCTTATGTTCCACGTGATCA
TTCAAAATAGGAGTCTCGCGAACACTGCTTTGTGTTCTAGAACGCGTGCGCTGTAAGAGC
GACGTCTGACCAGCATCACTGCAGCAACCATTTCCTTCGCATTTCGTTTCGTTGATGATA
CTCATCTTTCTCATTTCGCAAGGCGCTG
>comp741_c0_seq1 len=324 path=[502685:0-104 503316:105-106 503323:107-323]
GTTCGTGTCTGACTGATACTGGAAGGCGAGATCTCGCGATACGCCTGCCATAATAGCACC
AGTCTGAATGGGTGGTGTGTTATCGATGGTAAAAACTGCAGACGACGACGCAGCAAGACC
TGCATTGTTCATGCACTCTACGCTGGCATTATAACTCTCTCCATGAAGAAGAACAGTACT
GGGAGACAAAGAGACATTTCCTGACGATGTATTTCGAGTTTCCAGAAAAAGAGCATGTCC
CGATTTGTCTAGAACTGAGATGTTGCAGCTGCGTATGCCACTTTCAAGATCTCTAAATCC
GCTCCACGAAAGAGTGATACTGTT
>comp743_c0_seq1 len=321 path=[502820:0-320]
TTACCGTACCCAAATTCGGCCAAGGGAACATGACATCGTAGCTATATTAGGCCAGTGACT
TGATAACGCAGGATATCAGGGCAGTAGGCGCGGTTCCTGATTGGCTAGTTGCGAATTTGG
GCACGGTAAATGCCCCCAAGGCCCGTCCACACTACCCCGGAGACATTTGAAAACACAGCT
TTAAACCTTTTACCTTTTTATCATAATTAACAGCAAGTCTCCTCTTTAATCTATAGAGTC
CTAAAGTGTGACGTCACTAAAAATAAATTTGAGAAATCATGGGATTTGGCGCCACTCTCG
AATAGAGCGTCCTTAAAAAAA
>comp744_c0_seq1 len=539 path=[507549:0-538]
TGATCAAAAGCTAAACAGAGATGGACGGAGAGTGCCTTTCTGTTACCGTGGTAGACAGAG
TGGCGAAGCTGGACACTCTTGGCGGATATGTATTTTTGGTGTTTTTGTTGTGCCTTCTGG
TTGGATTCATCCTTGGCCTTCTGTTAGCTCGTTGTATTCTACGAGAATTAGAGGAGCAAT
ACTCTCTATGGAGAAGCAAGTCTGAATCTGCCGCAATTCTAATTGAAGTAGAAAATGAGG
CACATGTGCAAGATACATCTGGAAAGAAAATGGGAAGTAACAGGATTGCGCCAATGCCTT
TGCCAGCCAAGAACACAGCTGAGGTTGCCATAGAAATGGAACCAACTCATCTTAGCACTG
GCAGTCTTCATAGTCAGTCAGCATGGACAGGAGAAAATGACAATAATCAGCAATCAGTTG
TTGATGCTCTGAGCAAACCTTCTGGAGAAGAGATGGAAGTTGAGCTTCAAAAGCAGGATT
TCAAAGCCATTGAGAACATGGAAACCAGTCTCAGACTCCAGAAGAATGAGACATTCCTG
>comp748_c0_seq1 len=363 path=[507345:0-362]
AGATAGGGGAAAGATGGGCATCGACATCAGGTTTAAACACAAGAGGCGCGTTGTGCGCAA
GGAGCCTCAGAGCGATGATGTTTACATCAGGCTGCTCGTGAAGCTGTACCGCTTCCTTGC
CCGAAGGACTGAATCTTCCTTCAACAAGGTTGTCCTGAAGCGTCTCTTTATGAGCCGTAT
CAACAGGCCACCTGTATCTATTGCTCGTCTGGTCCGTAAGATGAAGAACCCTGCCAACAA
GAACAAGACGGCGGTGATCGTTGGTACCGTCACCAACGACGTCCGCGTTTTGGACGTCCC
TGCTCTGAAGGTCTGTGCCCTGCGCCTCACCGAGGGTGCCCGTGCCAGAATCCTGAAGAA
CGG
>comp753_c0_seq1 len=219 path=[511224:0-218]
TTCTCAAGCAGCAGCCTTTTACAAAACCAGAGAATGTTCGCAAAGTTGTGAGTGAGACCT
ACATGTTACTCAAGTCCAAACTGACCAGTACTTTACAGAGCATGGCTTTGTTCCTGGCAA
ACAAAGACACAGAGTATATCCTGTTTAAACCTGTCAAGGCTAAAGTCCAAGAATATTACA
AACAGATGAATGACTTGGTGACAGAGACATACTCTGAGG
>comp758_c0_seq1 len=627 path=[519256:0-626]
GGCTGAACCTTTATCATACTGAAGTGTTTTTTTTTAACGTATCTACGTATTACAGTCTAC
ACATTACATACAACCAACTTACAGTAGGCTACCTACAGAACATGATATTCATAAACACCA
CAAACAGACTGGAAAAATAAATTGAGACCCATTTACACCTTATGAGCTACATGTATGACA
AGGTTTGCTGAGGTATATTATTTAACTTTGAAAGACAATCCTTTGATGGCAAACATGTCC
AGCAAGCTGTTTGCGGAGAATCCTGTCTTGCAAGAGAATGTTGAAGCATACATTGTTTTT
GTCAATTTTAAAGAAGAAGCTTGCCAGATCCTGGTCCAAAGATGATCAGGCTTCCAGATG
TAGGTTATGTACTATATCTTGCTTGTAAATTCATTGTGGTGGTAAATTAGATCACTCTTC
ATCAACTTCAATGGAAAGAATGTGTTTTCCTGGCACCATGGCTAAACCAAGGATCCTTGG
TTCCTCCTTCTCATCTGTGGAACCAACAAACTCTTGACAGGATCCTAAAATAATATTCCT
GTCCTGGTCAGTGCACAGGAAAGAGCCAATCAATGTCCTTCCATCAGAAATCTTTATTCT
CATGATCTTGTTCAGCCATGACTCTAA
>comp761_c0_seq1 len=279 path=[518331:0-278]
ACAAATGTCTAAAATATCGTCAGCTGCGGTAACAGTGAAGAAATTAGACGAGATGATGGA
AGACCTGAAGAAGGAGCTTTTCGACATTCTCCTTTTTGTTAACAATGTGAAGAAGATTAG
TCTTTGTGGAATAGATGAATCATCAGGGAAGCTGACGGACAGATACTCTGTTGAAGTGCT
CCTGTCCGAAGACGATGACAGGAAGAGGAAAGCATTCGCTGATTGTATCAAAGAGATCGG
GAATCGTGTGAAAGAGAGCAACAATTCCCTACACACAAG
>comp762_c0_seq1 len=934 path=[516742:0-701 521630:702-933]
TGTGTCTCCCATGCAGCCGTCTGGCCTTGGGAGTGGGCAGTTCCAACTCTTCTGCTCGCT
CAGGGTGGCTGTCACAGGCTCGGCCTTCCTGGTCCTGTAGGGTCTCTCTTCCATGTGGCT
CGTCTGCTCTAGAATCCACTTCCGCTCTGGCTCGCTCACTGCCAGCCTGAGTGTCACCTC
CTGGAAGACGTTGCTCATAGCCACCTGCTTAAAGTGAAGTTTCTGGAACATCCGGATGCT
AGGTTCATTTTCTTGCCCGATTTTGGCCTCAAACTTGGTCAGACCTAACTTCGTCACACC
GTAGGACATGATCAGGAGAGACGCCTCAGTGCCAAGTCCCTGCCGCCTGTAGCTAGGCTC
TGCAATCATGACCTCGATCTCCCCCAAGGTGGGGTCTTCAAGGTCTGTGAGGAAGAGGTT
CACATCTCCCACCATGCAGCTCTCTTCAGGGGGCCGAGGCTGGGCCTGCCACTTCTCTGC
ATCCAGCACAATGAAGGTGCACTTGTCTTCATCTTCACACCAGCTACACTGCATCTCATA
CTCCTGCTGTAGGGTCAGCTGCTCTGAGGCTGTCAGATGCCGCAGTTCTTCTGACTTCAT
CCACTCGTGGTATCTGGGCACATGCTCGGAGGTGTAGGGTACCAGGACCACCTTCTTGCC
CACTAGCATGGTGTTCTGATTCAGCTTCATTGTAGCTGCCTACTGTTTCCAACCCTAGCC
TCCAGCGTCCAGAGTCCACGTCACTCGGCTCTGGCCCTTCCGTTTTCCTGTCCCCAAGCC
CCACTCAAAGTTCTCAGGCCTCAGCCCTTTGCGTGGTTCCTCGGCCGTCTAAGCGCTGTA
GTTTGCAAACTGCAAAGCTCACAACCACCCCCTGCCGAGGAAGGCGTCCCCAACGACAGG
CGTCAGCGTCCGTCCCGGAGAAACAGGCTTTCCG
>comp764_c0_seq1 len=306 path=[517505:0-305]
GACTTCGGCCTCGGTTTCAATGCCATACAAACGCAGCAATGCTTCCATCTCGGTACGGTA
CTGTTCATACACTTCTCTGGCTTTGTCAATGTACTCGGCATGACCTGACAGCAGAAATGA
ACTGTCGACTCGCATTTTCTGGCTGTGTTTCTCCGACGCCGTGTCCTTAAACTTTCGGCA
ACGTCGATAAAGCTTTCCTAACAGCTTATCAGACGGATAACTAGCTTTATCAGACTTCAT
CATAAAATCAGGGTACCTTTCCAACCGTTTCATTTTCGGCACCTGGGGCCACTTTCCCGT
CTTGGG
>comp785_c0_seq1 len=561 path=[537343:0-472 540768:473-560]
GTATCTGAATATCTCAGATGCAGGACTGAACGTAAACTAAGGCGTAAGCTAGTTGAGCTT
TTAACACAGTATCGTAAGGTTCGCTTTGAAGACTTGCTTGCGCCCACCAGATGCGCTCAC
ATGTGGATCAGCGGCTTGCAGCTTATTCAACGGTCTCTCCAACTGGACAACCTGAAAATC
CCTTGGGTTGTTGGCAAAATATTAAAAATGTGTATCGTACGTACTGGTATGCCAATTTCC
GGTTCCGGTGAGTCAGCGAGTGTGAGTGTATTCCGCTAGTATAGACCTAAGGTTTGGATA
AATTGCGTCGGTAGAAGCTCGTGTATTATTCATTATTGTGCGCGTCAATAACAATTTTGC
CCACAGAATTCCACATTTTGAGTCGAAATTGAGCGAAATTTGAAACCAATTGGAAACACA
AAAGGTAATTGCTTCGAAATTTGAAAGCAAACATATACGCTTCAAACTAATGGAAAGTGC
TGAGTGTAGTTCGTAATTGTTGCTTTTCGTTGCAAATTTTTAAATGAAAAGTGCTGTGTA
AAGTAAGATTAAAAGTCTTAA
>comp786_c0_seq1 len=280 path=[533954:0-279]
CTAGCTCCTCGTCCTCTTTAGTGGTGGTGCAAAGTTTCCCTGTCACCTGTCGCTTGGTTT
GTGTTCCACCATTACTTGGGCACAGCACATCAAAGATGAATGTGGCTAACATGATAGGCA
GTACAGCTTCACCCCGCTTCAGTTGCCCACGATACAGGAGCTCAGCTTTCTCCCTAACAA
CTACTAGTTCAGCTGGGCCAAGAGGAAGTTTCTTAAGCAAGCTAACCAGATCTGATTCTT
GATTTGAAAGTTTTACCTCCAACGCCTTACTCCTGGCCGG
>comp789_c0_seq1 len=269 path=[538165:0-268]
GAAACATGTAGATCAGTAATTTTGTGGCTTATTGATTACTCATTGATCATTGGCAATAAT
CAATGACTAATCAACTGATCACCCATTGATTACTTATCAATTACTCACTGATGTCATCAA
TTAGATACCTCTGGAAAATTGTTCACCAGGCATCTTTAACTATAACAATTTTTGTGGACT
ATCTTGATCTCTTTGGAATGATTTTACTGAAGAATCTTGAGGTTGAGACTTGCAATCCTG
TCCACAGCAAATGAAAATTCCTACGATAC
>comp792_c0_seq1 len=471 path=[539325:0-470]
CTCCCTTTGTTCGATCATTTAATCATCCGAAAGTTCGAATCAAAACAAAGCTCAAATGGC
CAAAAATAATCCTGATCCTAGCGGGCATAAAATCTTGGCGTATTTTAGTGTTCAACATTA
ATTATTTTGGACATGGCAAGAGCTTTGGACGAGCGATCTAAGAAATTCATCGATGCGGTT
CAATCTGACCTGAGAGCTTTGTCCAACGAAACGAGACGAAAATTCCAACCAGTTAAAGAG
GCGGCAGAAGCTGGGATTCTACGCCTCAGAACGATTAGTGCTGCCAAGGCAAAAAACTTG
AAGATCACAAAAGTGATTGCAGATGAAACTGAGATAGTGCAACCATTCTTGCTTGGTTGC
GATACCAAGAGTCTGCGTGTGGTGCAGATCTCACTGACGGGTCTTCAGCGGCTCATAAAC
AATGAGGCTTTATCTGAGTCGTCTGCTGTAAATCTTGTCAGTGCGTTATGG
>comp795_c0_seq1 len=234 path=[541855:0-233]
AGATATTCTCGTTTTATCATGGAAAAAATCTAAATGGTTAATATTTGACTAGTTAATTCT
ACTTTTAAAATGGGGCTCAAAGGGCTTTATGTATTAAACGCTTTCAATAATGTGTGATTT
CAAACAACTGCAAAATAATGTTCCACAAGACTGGTTTCCATGAGGCCCGCAGCCGACCAA
CACAAAGCCAAAAGCCAAATAATTATTTCTTCACATCTTTATTCTGTGTTTATA
>comp798_c0_seq1 len=313 path=[542185:0-312]
CAGGAAGCAACATGGCGGACCGAAGGAGCGAGACAGTTTCACTATGAGCCTTTTGCGACG
AGAATGTCTGAATTCTCGCAAATATCTCGCTTACAGGAAGAAAACAGAAAGGCTTTGTTG
GAACGCCAACAACGGCTTCTCACGTGTGAGAGATTCAAGCAGGACTATGAAAAACTGGAA
GCCTTACTGCAGACTCTACCGAACAAAACTACCCACGAGGTCATGGTACCATTTGGATCA
GTGGCTTTCATGCCAGGGAAACTCATCCACACCAATGAGATCATGGTGCTTCTCGGAGAC
AACTGGTTCGCTG
>comp799_c0_seq1 len=1962 path=[542502:0-1961]
CCAGGCTACCTGGAAACAACTGGACAATTGTTCTGAAGATCACTCACCTGCTAACCCACA
TGATAGCAAAATGCTGATGCCCCACAAGATCCTTGAGGGAGACAAATCTCTCCAACTCTG
AGCTGCGCTCTGCAGCCACCACACTAGTTAGCTAAGTTACCTGTGACCCATTGCTTTGTG
CTTCCCTCAGCTCCCACACACACACTCTGGCACTCTGGCACTGGGAGAGAATGCTGATTA
GTCTGGAACAGAAGAGACCGACTCCATTCTTGAACGAGACGGGGCAGGATCCTCTCGATG
TTGCAAATAACGCAGCAAACCATGTAAGACACAGGACTCTCTTGGTATTGGTGGATTACA
GTTGAAAAGGAGAACCAGTCTTACGATGTACTAGGATTCTGTTTTCAGACATGGAAAGAC
TGGTATAGACACAACAGTACGGGAGTTACACCCCAGGAGATCTGTCCACACCATTAGTCC
TAGACAAAATGAACACCAGCTTCACACGTTGGAGTGTCACCTTTTTTGTAAAGAAGGCGC
TTGAGTACTTTGAAGTTTTTGTTTATATTTCTGCATTTGCTTTGACCTTGAATGAAGTTT
GTTGAAAAGTTCACGAAATTTATACTGTGGAAATAAGGTTTCTAAAAAGCCTTCTAAGAA
GACATACACCATTCTCCTATTTAGCTGGTTGTGCTGAAACATTTCAAACACGCGAAGAAT
ACCTTTCCGTGTTGTCTCCGCTCCAATAATGTGCTTCAGTTCATCTGGCATAATTGCAAA
TAATTTTGTTTTTCCTGCAATTCTTGTTCTCATTCGAATAGCTTTATCTCTGCATGGGAC
AGTCTCTGCTAAAATGCCATTGGGCCAAAATGCATCTCTGAAACGCTTCACCGAGTCAGC
TACTTGTTCCGGTGAGGTCATCCAGTCAACATGGTCAACTATTTTTCTGTTAATAGTATC
ACCATATGTAGCTCTAATAAGCTGCTGGAGTAAATTCTTGATATTCCTTCTCAACCACTG
GTTTCTCTCTTTTAAGTCAAACACCTCATCCATTAGAAGCAGCATTACCCTAAGTGGAAT
ATTGTCATCCACATTATCATCAAGCTGAGCTGAGACTCGACAATGTTCAGGATCTGAATC
AGTCTTCGTAATTAAAGGAGGGACCTTAAAAAATGACTGCTTTATGTCTTGCCCTAATCT
CTCTGACATTCTGCCCACGTTGTCCGACATTTTTGTCACTCCTTCTGCCAAGCTATCAGG
AAGGGATTTGACTGCATTTGAAACATTCCTCATAGAGTTGCGAAGCGGATTTACGAAAGT
GTCCATCTTTCGAGCAAAATCACCCTTCCCTTTACTGTAGGCTTTGTTCTCAAGGAAATC
ATAGACACAGTGAGCCAGCGCCGGGGATGCCTTCATCATTTCAGGAGTCAACAGTAACTG
CAAGTAGGCATTTAAATCCTTTTTCCTCTTTTCTAAAAAATCTCTATCCATATTGTTAAA
CGTCTTTTTACCAGGAAGCTTCAATATGCTTGACAGATTTTCAAACTGCTCAGTGATTCT
CATGTGGAAGTCATGGAAGTCACTATAACGCCGATAGGTTTTCCACATCTCCTCAGTGTT
TAGGTTGCGCCGGTGTACAGTGATGGCATATAGTGCATATGTCTTGCCATGATCATTACA
AACGCCAGTGTCTGAAATGTAGGCATGAAGTTGTACAGAATCATCAGAAGTCACACTTGA
AAGGTCATCTAAAGACAAATTTATGCTTCCTGTAGGAGACCCATTAAAAGATTCTCCATC
CCCATCATCTGATCCTCTGAAACTAGGATCTTTTAACATGTCAAGCTCAGCTAGCATTCG
CACATAGAGCGCATTCTGCCTAAAGGAAGGATAAAATCTTTCATCTCGTAGCATCAGTTC
ATATACCTTTCTTTGAATGTCATCAAAGATTTCTGGAGTTGG
>comp804_c0_seq1 len=253 path=[546093:0-252]
GAAAACGGAATGGAGAGGTCAATGGTTGAAAGCAAAAGTGATGCAGCTGGACTGCAGTTT
AGTTAAGATGTTGTTCCAGATTGATAATCGTTCTGAATGGCTTTACAGAGGGTCCACAAG
ATTGGAGCCTCTATACAGTGCCTTGGTCGATGGTAAAATTTCTACTGCAAGGAAAAAGAG
GTCTCGCAAACTCACTCGAGGTGCTTCAGGGAAGACCCAAGAACCTTTCATTGACTACAG
TATCACGAAGCCG
>comp819_c0_seq1 len=211 path=[556274:0-187 558068:188-210]
AAGTCTTGTCTTGGCCAAAGACACATAGTCAGTAACATGTTCACGCAGCTTGCTAGGCAC
TTGAGGGGCCTTGATGATATGAACCTTCAAATACTCAGCTGGTTCATATGGCACAAGGTC
GGAGAGAAACTTCACAAAAAGCTGCACACTCCTTCTGTTGTTTAATTTTGTACTCCCTTG
ATCACCAAACATATTACAGTGATCCCATTTG
>comp819_c0_seq2 len=213 path=[556274:0-187 557881:188-212]
AAGTCTTGTCTTGGCCAAAGACACATAGTCAGTAACATGTTCACGCAGCTTGCTAGGCAC
TTGAGGGGCCTTGATGATATGAACCTTCAAATACTCAGCTGGTTCATATGGCACAAGGTC
GGAGAGAAACTTCACAAAAAGCTGCACACTCCTTCTGTTGTTTAATTTTGTACTCCCTTG
ATCACCAAACATATTTTGGAACCAAGTTACGTA
>comp821_c0_seq1 len=208 path=[555136:0-207]
ATAATTGTCACAACAATTACTCTCACAGTAGCAGAACGCTGGGCAACAAGGCCTCACTCC
ACCCGGGGGAGTAGTATCGTCGGTATCTACCGTGACAATCGTGTCACGCTTTGACTCATG
ACCCGGGCTGTTTGGTGGAATGCGTGACTCTATGTCACCAAGACTGACGTCTTTGTGTGA
CGATCCGGTTGACATGCGCGAGTTTCCG
>comp826_c0_seq1 len=1133 path=[568534:0-842 575134:843-1132]
TTTACTGGTGATATTTTGAGAATCCCTACCTCAGAAGACATGCTTGGAAGGATTTTCAAC
GGCTCTGGCAAACCAATTGACAAAGGACCTGCTGTGTTACCTGAAGATTACCTTGATATC
CAAGGTCAGCCCATCAATCCGAAATCCCGTATTTACCCCGAAGAAATGATTCAAACTGGA
ATTTCGGCGATTGACGTTATGAACAGTATTGCTCGTGGACAAAAGATTCCAATTTTCTCT
GCAAACGGCCTTCCGCACAACGAAATCGCTGCTCAGATTTGCAGACAGGGTGGCCTGGTC
AAGATGCCTGACAAGGACGTCTTAGATGGTCACGAGGACAACTTTGCTATCGTCTTCGCC
GCTATGGGTGTAAACATGGAAGCCGCTCGTTTCTTCAAGTCTGATTTCGAACAGCATGGT
TCTATGGACAACGTCTGTCTCTTTCTTAATCTCGCCAATGATCCCACGATTGAACGTATC
ATTACACCTCGTATCGCTTTAACCACCGCCGAATTCTTGGCCTATCAATGCGAAAAGCAC
GTTCTGGTCATTTTAACTGACATGAGCTCTTATGCTGAAGCCTTACGTGAGGTTTCTGCT
GCCAGAGAAGAGGTGCCTGGTCGTCGTGGTTTCCCCGGATACATGTACACCGATCTTGCT
ACTATTTACGAACGTGCTGGTCGTGTTACTGGACGAAGTGGTTCTATTACACAAATTCCA
ATTCTTACTATGCCTAACGATGATATCACTCATCCTATTCCCGATTTGACTGGTTATATC
ACCGAGGGTCAAATCTATATTGATCGTCAGCTGCATAATCGCCACGTTTATCCACCAATC
AACGTACTTCCTTCGCTTTCACGTCTGATGAAATCTGCTATTGGCGAAGGCATGACCAGA
AAAGACCACTCTGATGTTTCCAACCAGCTGTATGCAAACTATGCCATCGGCAAAGATGTA
CAGGCAATGAAGGCTGTAGTTGGTGAAGAAGCTTTAACAGCTGATGACATGCTGTATCTT
GAATTTTTGGGCAAATTTGAAAAGAACTTCATTAACCAAGGACCATACGAAAATCGAAGT
ATTTTCGATTCTTTGGACGTCGGCTGGGAATTACTGCGAATCTTCCCGAAAGA
>comp842_c0_seq1 len=778 path=[577243:0-777]
GTGAAAAAAATTCAAAAGGCCCACAAAGAAGAGAGAAGAGGAAGTTTCGCTAGTTAAGGG
TCTCATCAATCATGACTCGTTTGAACCCGAGGTGTTTTGCCGCGCGCCTTTATTTTTCGG
TTTACTACCTTGAAACTTATTTTTAGTTCTATCTGGCATTGATCCCTTGTTTTCGTCGCA
TGATCGGCTCTTTGACAACTTTGAAAACTTTGTCTCGTTCGAATGACACAAACCTCGGAC
GGTCTATTTTCGCCTTGTTCGCGCATTAACAAATGCCATTCACTCGTACTACTCTCCCAT
CTCCTTCCAGTGTCTCGCAGATCAATTATTGATCTGCGAGCCACTGACATACAACGATAT
CTGAACTCTTCCAATAATTGTTAATTGTTTTGCATGTGTTGCTGTTTTATGAACTTGTTT
GGTCGCTCAGCTCTTTATTACTATTACTAGGAAAAGGGGAAACGTGTTCCCATGCCATGA
CTTTGAATCTACGAGGACTCTGTGTACGCCATCAAGTTGTTTGTAAGTGATTCATAGGTG
TGTTCACGCCGAGCCTGTTGCTGTGATCTTAAATGAGATGGTGAGTGAAAAGTTGCGAAA
GCCCCTTGCAGGCTACTGTGTTCCTCCTGCTGTGAACAGCGGATATCTATTCCTTGCCAT
GTGCCATCTTGTAGATTGCCTCGCAGGGCTGCAACAAATGCATCACTGAAATTGACACAT
ATTGCCTTGTTATCGTCAACCGCTTGTTGACTTCTAGCCCCAGGAGCTTCCTGCACCG
>comp845_c0_seq1 len=314 path=[576878:0-116 577691:117-313]
GGCAAACGTGACTTTAGACAAGAACAACCCAGACCTCCACACTGATATACCCAGGCTCAG
AGAGGGTGGTGTTGGAGCTCAGTTCTGGTCAGCATACGTATCTTGTTCCAATCAGTACAA
GAACTCGGTTCGCTTGTTCCTCGAGCAGATTGACGTCATCCTCCGCATGGTTGAGAAGTA
CCCGGATGATTTTACGTTCGTAACAACTGCCAAGGGAATAAAAGATGCACACAAGAACGG
AAAGATTGCCTCCATGATTGGCATAGAGGGGGGTCACGCTATTGACAGTAGCTTAGATAG
CCTCCGAATGATGT
>comp847_c0_seq1 len=277 path=[579821:0-41 580211:42-276]
TGGAGATAACAACGGTGACTGGATTCTAGAAGGGTCGCTAGAAAGTCCCGCTCCCTCCAG
TGAGCTCACAGAAGTCATACTACTTGACCTGATTTTGTTAGCAGCATTTCGGAGCTCCTT
GTAGCTCACAAGAGGCGCTACGTTGGAAGGCTCATCTGATGGAAACTGCGTCCTTCTTTT
CCTCTGCGAGTAGGCTGTGCTGCTCGTGTCGGACGGTTCACTGACGCTCTGGTTTTCGGA
CTCGCTGGTGTTGTCGTCGCCGTATACACTTGAGCCA
>comp872_c0_seq1 len=639 path=[599107:0-44 599359:45-638]
GCCGGTAGGGGAGAGGGGAGTTCCGGCCGCTGGACGGCTCATTGCCAGGTCGGTGGAAGT
GCTGGGGCGAGCGAGACGTAGTTGGAGTGTAACTGTGCCGGCTATACACAGGGGAGTTGA
TGGAGCCCTGGCTGGTGGACCTGTGGATCATCCGATCCCGGACATCTTGATAACCTTCTG
CAGATGGAGTTGGAGACAAAGTCCTTGGAGACTCTCCAAGGCTCTGTCTCTCCTGCTTGT
CCTCATAGCCTGATGTGTAGAAAGGCTCATAGGTAATGAGATCTGGACGCTCGATGTCAT
AGATCGCCTTGACCTTGGGGATGGCTGCTAAATCCTTGTAATCCAGGATTTCATTGTCTA
CTTTTGCATAGATAGTATGGCCTGGTGAACCAGGGATGCTGGAGCCTGGTCTAGAATAGA
TACTTTCAGAGGAGGTCCTGGTGGGCCGCAGCTTCTCCTCTGTCTTAGTGGACTGCTTAC
AGTCGGGATGCCACACGGTAGAACCTTGCAGATACATTTCTTCCCCTTCTGTGAACATCT
GATTGCATCTGCTGCATCGTGCGCAGCTGGGATGATAATGCTTGTCGCCTGCCTCCAGGA
CTTTTCCTGTGATAAACTGGTGACAGGCTTCACACTTCA
>comp872_c0_seq2 len=617 path=[603569:0-22 599359:23-616]
TCGGTAAATGTTGATCCCTTGATCAGGTCGGTGGAAGTGCTGGGGCGAGCGAGACGTAGT
TGGAGTGTAACTGTGCCGGCTATACACAGGGGAGTTGATGGAGCCCTGGCTGGTGGACCT
GTGGATCATCCGATCCCGGACATCTTGATAACCTTCTGCAGATGGAGTTGGAGACAAAGT
CCTTGGAGACTCTCCAAGGCTCTGTCTCTCCTGCTTGTCCTCATAGCCTGATGTGTAGAA
AGGCTCATAGGTAATGAGATCTGGACGCTCGATGTCATAGATCGCCTTGACCTTGGGGAT
GGCTGCTAAATCCTTGTAATCCAGGATTTCATTGTCTACTTTTGCATAGATAGTATGGCC
TGGTGAACCAGGGATGCTGGAGCCTGGTCTAGAATAGATACTTTCAGAGGAGGTCCTGGT
GGGCCGCAGCTTCTCCTCTGTCTTAGTGGACTGCTTACAGTCGGGATGCCACACGGTAGA
ACCTTGCAGATACATTTCTTCCCCTTCTGTGAACATCTGATTGCATCTGCTGCATCGTGC
GCAGCTGGGATGATAATGCTTGTCGCCTGCCTCCAGGACTTTTCCTGTGATAAACTGGTG
ACAGGCTTCACACTTCA
>comp885_c0_seq1 len=278 path=[606363:0-150 607311:151-277]
TGTCGCACGGCCATGCAAAGCTCACCGGGCCAGCGCGACGCGATATCACGAGTCAAAACA
AATCTGGATAAAATCCTGGAGGAAACCGAGCACGCTTTGAAAACCAGTAAATACACATCA
ACAACAAGTTCAAGTTCTCTCGACCGAAACGTCAGACGAATGCCCACAGACAAAGAGAAT
TGGGATGGAGCGACAAATCGGGCGACATCAAAGTTCGAAGTGGTCAATGTCTTGCTTCAA
ATCCTTCAGAAACAAGAAGAGCTGACTGTAGAGGAGTG
>comp886_c0_seq1 len=298 path=[607318:0-250 609113:251-297]
GTGATTTTGGACGGCAGTGATCGTTTCACAAGCTTCAAGCAATACTTAGTTTGCTTGTCT
GGTAACTCATCTATGTACAACGACATGTCATTGAAGTATATGACTTCCTTAGGCGCGCTT
TCCAAGGATTCCTTCTCTGTTCGATAGTAACACAAACATTCTTTGCTGAGGACAAAATAG
CGCAGATGCCACTGTTTCAGAACTTCGCTTTGCTTTAGTAGGTAGCCATGCTTTAAGGTT
CTTCCCTTCTGATTCTCCTTTGCACTCAACATTTTCTCCGGCGTCGTAGTTGGCTAAG
>comp887_c0_seq1 len=437 path=[609624:0-235 611468:236-436]
GTACGATAAAACTTGCTATGTAAAGAAAAGAGACAGAATGGCCGCTAAACTATCCAATGA
TGATCTCCGATCACTCAGGCACAGATATTCAGAGTGGTTTTCGGAAAACTGCCAAAATCA
TTTGTCTATTCTAGTAACAGGCAAGACCGGCGTTGGCAAATCTCGCCTTGTGAACGCTCT
GGTTGGAAGACAAGTTGCAAAGGAAGGAAGACTGAGAACGGCTTGCACGGACACCGTCAC
CACACCAAGCTGTGATTGATGGTATTGAAGTTGTCGTGTGGGATTCACCCGGCCTACAAG
ATGGATCATGCAACGAAAGGTTGTACCTCGCCGACATGAAGCAAAAGCTGGACAGAGGGT
TTGATGTTATGATCTACTGCCTGAGTATGACCGAAACGCGGTTTCAGGACGCAGATAAAA
ACGCGATTCGGACCATG
>comp888_c0_seq1 len=587 path=[612095:0-460 615206:461-586]
CCCAGATGTGTCCTACTGAAAATAAATATTCTATTACAAAATGTTCCGTATAAAAACTGT
AAGCTGCTTGCAAGCTCTCTTGGTTTGAGACTTCTTGCATTTGTTCAAATGCTCAGTGAT
GCTCCTGGGTCAGATGTACCTAGATGGTCCCACAGGATCCTCCTTCTCTGCCCGCAGCAG
GTCCCACTCAGTGAGGAGCTCTGAGGACACCTCGGTGTACAGATGGTCCCAGTCCCAGCC
CACATCATCCTCTCGCACTTCATGCTCTGGGGCCAGCACTTTGGTGAGGAGTTTCAGGTC
AATTTCTCCATCCAAAGTCTGAAAGGCCGAGTACTTCATGAGGTCATTGTCCAGGTCACG
GTAGGTCATCACTCGGTTTACCTGGATACTTGGAGGAGACGCCACCTGTAGCACAAAGTC
TTCCTCCTGCACATCTTCCAGGTCTGGGATCACAGGAATATCGTCGTCGTCTGACCCCAT
CAGGTTCTGCTGTCGGAGGCGGTGATCTTCCATCTCTTCAGAAACTTTCTTTCCCAATTT
CGCCTCGAAGGCAGGGAGGCTGGGCGGATGACTCCATGAAGATGGCG
>comp892_c0_seq1 len=238 path=[610102:0-77 610649:78-237]
TGGTGTGAATGAGCTTCCTCTGTTTGATTACTCATTCAAAGAGCTCTTTACTTTGCTTGG
TGTTGAGAATGTTGTAAAGCTGTTTACATGCACTCTACTGGAACAACAAATTCTTCTTTT
ATCTAGTGATTTCCACAAGTTCATGCTGGTGGCAGAGAGTGTGACAACCATTCTTTTTCC
ATTCATTTGGCAACATGTGTATGTTCCAATTCTACCTGCAGCTCTTTCTCACTTCCGG
>comp898_c0_seq1 len=511 path=[617634:0-86 618399:87-510]
GTTGCAGCCTTTATGCAGGAAGTCTTGACAAATCCATTGTCTGGATATTACATGAATAAT
GATGTGTTTGGTCAAGCTGGAGACTTCATCACTTCACCTGAAATCAGTCAAGTCTTTGGA
GAGCTTGTAGGCGTGTGGTTTGTAAACCAGTGGATATCATCAGGAAAGAAAAACGTACAA
CTTGTTGAGCTTGGACCTGGGAGAGGAACGTTAGCTTCAGATTTATTGAGAGTATTTCAC
AAGTTTCCTGAACTGCACAGTAAAGTCTCTTTGAACTTGGTTGAAGTGAGTCCAACATTA
AGTGAAATGCAAGAAAAGACACTCACTGGCACATTGCTCAACAATCATCAAAAGCACAAA
GAAAGACCGGAGGATGTAACAGATAAAAAATCACAGAGCAGTGAGGATGTGTCATCATTG
TGTTACAAAAGGTGTGTCAGCCAGACTGGTGTCCCTGTGTCATGGTACAGAGCTGTCCAA
GATGTCCCGCTACAAGGTGGCAATTGTTTTT
>comp907_c0_seq1 len=574 path=[623478:0-365 625960:366-573]
AGATGCCAATGTTTGTTCCTGAGTCATCATCAAAATTTCAAAAGTTTACAAGTTGGTTCC
TTGGTAGAAGACCTGAGTTTGTGGACCCAAAAGTTGTAGCACAAGGTGAAGGAAGAGAAG
TGACAAGAGTAAGATCACAAGGAAGTGTGAAAGTGACATTCAGCGTAGTGACTCGTGATA
TGAAGAAACTTGGTTATGACACAGAACCTGCCAGTGTTGCTATTCCGCATCTAGCTCCTG
GGAACAGTGGAATCACCACAATAAGACCAGAATCTCAGATGCATAGTGCAGAAAGCCATT
CATAGTTATCTACAAACACATTGTAAACATCCAAAGACCCGGGTGGGAACAAAGTGGTTA
CCCTAAAGTAGCGGTACATATAAAAGGAGATCTGGTGTAAAACGATGGTAGCCCCAATAT
TGTTTGCAATGTGTTGACATTTTTTGCTGATTATCTCTAATTTCACTGGGAAAAAAGCAT
TTTGAGTCTCCTGTGATTGGTTAGATACTCAGAATTGTATTCATACATTTGTTTCAAGTG
GGGGAGAAGTGTTGTGTGACGACCCTGAAAACAG
>comp908_c0_seq1 len=253 path=[621328:0-252]
AAAAGGGGACATGCTTATGTTTGCCATCAGCAATATGAAGAAATCAAGGGGCACAACCCT
CCACCCAGCCCCTGGAGGGATAGACCAATAGAAGAGTCACTAAGGCTCTTTGAGGACATG
AAAAAAGGAAAAATAGATGAAGGAGCGGCAACCTTACGGATGAAGACCACCCTGGAGGAT
GGCAAAATGGACCCTGTAGCATACCGCATCAAATTCACCCCTCACCACAGGAGTGGAGAT
GAATGGTGTATTT
>comp910_c0_seq1 len=304 path=[620611:0-303]
AGGAGTGCATCAATCTCTTCATTAGCTGCATCTGGATTTTGCAATGGGAAGGTATCTGTC
AACAAAGCTGCTGCGTTAGCCCTGACCATAGGATTTGCAACCTTAAATGCTCTCCATATA
ATTGGTTCATACAACCTTAGAAGAGCTTCATCAACTCCTCTCTGCTTCTTTTGCTGATGA
AAGTATTCCAACACCTTCCGGAGTCTTGATGCCATGGACTGAGTTCCAGTACGTTGGGCA
TGAACAGCAGAAAACATCAGATCTTGCAGACAGTTTTCCTCCAAAACCTTTAAGTAAGCT
CCAG
>comp916_c0_seq1 len=806 path=[625618:0-532 628949:533-805]
CAGACCCAGTTTTGACAATGCCAGTTTCCCTGCCAGTCTAACACGTGTCACTGTGGTCCT
GCTCGTAGCTGGCAATACAGCAGCCCTGGGAACTGAGAGTGGTAGCATATTCTTCCTGGA
TGTAGCCACCCTGGCACTGCTGGAGGGGCAGACTCTCAGCCCAGATGTGGTTCTGCGCAG
TGTGCCAGATGATTACCGGTGTGGAAAGGCCTTGGGCCCTGTGGAGTCACTCCAGGGACA
TCTGCAAGACCCCAGCAAGATCCTCATAGGCTACAGTCGGGGTTTACTGGTCATCTGGAG
CCAGGCCACACAGTCTGTGGACAACGTTTTCCTAGGTAACCAGCAGCTGGAGAGCCTGTG
TTGGGGCCGTGATGGCAGCAGCATTATCAGCTCACACAGTGATGGCAGCTATGCCATCTG
GTCCACAGACACTGGCAGCCCCCCAACGCTGCAGCCCACTGTAGTGACCACACCCTACGG
CCCCTTCCCCTGCAAGGCCATCAACAAGATTCTGTGGCGGAGCTGTGAGTCAGGAGACCA
CTTTATCATCTTCAGTGGTGGCATGCCTCGAGCCAGCTATGGTGACCGCCACTGTGTGAG
TGTACTGCGAGCAGAGACACTGGTGACCCTGGACTTCACCTCTCGTGTCATTGACTTCTT
CACGGTGCACAGCACACAGCCAGAGGATGAGTGTGACAACCCCCAGGCCTTAGCCGTGCT
TCTGGAGGAGGAGCTGGTGGTGCTGGACCTGCAGACACCAGGCTGGCCAGCTGTGCCCGC
CCCTTACCTGGCCCCACTGCATTCGT
>comp916_c0_seq2 len=288 path=[636320:0-14 628949:15-287]
GTGACCACACCCTACGAGACCACTTTATCATCTTCAGTGGTGGCATGCCTCGAGCCAGCT
ATGGTGACCGCCACTGTGTGAGTGTACTGCGAGCAGAGACACTGGTGACCCTGGACTTCA
CCTCTCGTGTCATTGACTTCTTCACGGTGCACAGCACACAGCCAGAGGATGAGTGTGACA
ACCCCCAGGCCTTAGCCGTGCTTCTGGAGGAGGAGCTGGTGGTGCTGGACCTGCAGACAC
CAGGCTGGCCAGCTGTGCCCGCCCCTTACCTGGCCCCACTGCATTCGT
>comp926_c0_seq1 len=637 path=[631767:0-636]
AGGATAGGATGACGTCATCAGTCTCATTGACAATCGTGTCACTGGAAATGTACTCTATGC
AAGGTGGAAAGTTTATCGCAACTTGTACATTGGCTGTATTTGGGACCATGATTCCATTGG
CTGCTGTACATTTATATGTTCTAGCTTGATTTCGTGTCACATTTGATAAGATGAGAGTTT
CTCCAGTTCGAATAATCCTAGAATTAGAGCCATTCAGAAAAGTCCAGGTAATATTTGGAC
GAGGGTTTCCAGTTGAATTGCAGAATAACTTGACGTCATCAGCCTCGTTAGCTGAGGTAT
CATGGGAAATATACACTATTGATGGTGGATATTGCACAGTAATTCTTACTGAAGCGATGG
ATTTTCCAGCTCCGTTTTCTGCAGTGCACCAATAGAGGCCATCTTGTGCTCTACTGATAT
TTCTTAGTGGTAGTAAAGATCCCGGATCGAAGTTCTTATCCTGATCACCTGATATTGACC
ACGTGACATTAGGAGGTGGGGTACCTGTTGCGTTGCAGGAGAGTATCACATCATTACTCT
CGTTCAGTGTTTGATTTCCTGAGATTGCCGTGATGCTGGGACGGACTAACAATTTCAGAG
TAACACAATGCTTATGGAGATTTTCCTGAGATTGCCG
>comp934_c0_seq1 len=288 path=[640871:0-142 641962:143-287]
AGCTTCTTACCAGAACGACGATCAATTTTCTCAAGGATCTCCTGGAACTTGCAGGCAATG
TGAGCGGTGTGGCAATCCAGCACGGGGGCATATCCGCTGTGGATCTGGCCTGGATGGTTG
AGGATGATCACCTGGGCCCTGAAGCTCTCGCAGGCCTTGGGGGGATCACTCTTGCTGTCT
CCACACACGTTTCCTCTCTTGATGTCCTTCACAGAGACGTTCTTGACGTTGAAACCTACG
TTGTCACCTGGGGCTGCCTCTGTGAGTGCAGTGTGGTGCATCTCGACA
>comp936_c0_seq1 len=537 path=[639522:0-369 642660:370-536]
TTTATGAGGCTTGAGGTCGATCTCGGTGCGGAAGGCATGGGTGAACTGCTCAGTGCTGCA
GCGGCCCTCCTCACACAGGAAGTGCTTCTCCCGGAAGTGCTCACGCAGGTAGGCATAGTC
ACTATAGTAGTCCTGGGCCCCATCGGAGTCACAGAAGTGGCAGAAGTAGTGGTCTCGGCG
CAGGTGCTTGAGCAGCTCGTCATTGTCCAGGTAGCGCTCGTCACAGAACTTACAGAGTGG
ATGTCCCCGATGGGATGTATCATCAGGGTCACCCTGCATACGGTGTCGAGCCAGGTCCTT
GCGTGAGTACCACTTGCGTTCATAGGTGAAGATCTTGAGGTGCTTGAGGCACAACTTGCA
GCAGAAGAGCTCATGCTGCTTGCGCATGTGCTGCTCCAAGTCCCCGAAGAGGCTGAAGGG
TGGCAGGTGAGGGCACCGTGGGCACTCATGCTGCAGCAGCTGCCTGTACAATGCAAACAC
CTTTCCATCTGCAAAATAGATGTCATATTTCTTCTCGTGTTGGAGCTGATGGATGGG
>comp942_c0_seq1 len=232 path=[645379:0-147 646592:148-231]
GCACAAAGCTGGATACCCTAAGCTGTCTCTACAATGACTACCGTCTTTTGGCTGATGAGC
TTAAATTTCCTCCGCAAGAGATTTCCATCCTCAGTAGTAGTAAAGAACCTACCTGTGAAC
TCTTAAATACATGGCTCAAACGAAAGGGTAGTGAGGCCACTGTCAAGGTGTTGCTGGGTG
CCTTCCAAGAAATGAAGCGGCAGGACTTATGGCAGTTATTGCGAAACTGGGA
>comp946_c0_seq1 len=202 path=[647656:0-107 648541:108-201]
GGGGTGCTCGTCTTACCTTTAAGGGGTTAGAAAAGCGGTTTTGGTAACTCTCAGGGTGTT
AAGACTCGAAAGGTCCACGGCTGGAACTTTCGCGGTACCTTTTAGGATATTGAGCCGAAA
AAACATCACGAGAGATAATGTGTTAGGTAAGAATTGGTATCTCTTACGGGAGAAAAAACA
TTTCAAGCCACGCCTACAAAAC
>comp953_c0_seq1 len=395 path=[648696:0-371 654303:372-394]
TCAACTACTCCGCAGAATGTCCCAGTTCCTTATGTGAAGTCCACGCCAGATAAGTATTCC
AAAACAATGACACGACATTAACAACCAGCACTCGGAGGTGAGCTGGAAACAAGTAGAAAT
TTAAGAACTGTACAGCAGGCCAGACCTTGTAGTTCACGACCATGTTTGGATAAAATTCCT
CGTAAATCTTGTCGCTGATCTGTTTGATCGTCCGACGCTCGACAATTCCAACAGCTCCGT
AAAATAGAACGAGAAACACCGGCGCTAAAATGCTCTGATCAACTGTCATTTTTCTCATGG
CGTTTCCTGGACTTTTATGCACAAACCGCTTGTCGAGTGTCGAGTACCACACGTGGAAAA
TTGGACCAATCACTACAGTACCTATGGCTGCCATG
>comp970_c0_seq1 len=267 path=[662231:0-205 663606:206-266]
TAGTGGCTTGGGTAGTGATGATGACTGGCAGATTCGTCCTGTTCCTGTTGACACTTCCGG
TAGCCAGGTCCTTTGCATTAAGAACATTTCGGAGTTCAAGAGAACGAGAGCTATTTTCCC
AGTGGTCAAAATTAAGTGAAGGAAATACTAGACAAGAGCAAGAAATATCTGAAAGAGAGA
AGACTTTAAGTGGAGAACAGCAGTGGCGTGAGGCGTGACTAGTGGACCATCTAATAAACA
CTGATTCACGCATTGGCGCCTCCCGGT
>comp974_c0_seq1 len=360 path=[664586:0-72 665179:73-359]
CTACTGTGTACACACCAGAGGGGCGCGTGTAGAATTTAGGTGACGATTGACTCTGTGAAG
CTGGACTTGTAACGTAAAAGAACACGTCTGGCCCAAGTGCAGAACGACCGAAAAGATCTG
TTGTGCTACATTTTATAGGGCTCCAGCCTGACTCCCCGGAACTGCTAACAAAAGTGGTAA
AATCCCCTCCACTGACGTACGAGAAGAGTAAATCCCCATTTGGTTCCATGAGTATGCGAG
GCGCATAAGCTGGGTTCACGGCAATAGATTGTTGCCTCAAAGAAACCGCTGTCCAATCAT
AGTCCACACGGTAACTGTTCACACGAGGAGGGCACGGAAGAAGAAATGGTTCATTCTCCG
>comp978_c0_seq1 len=225 path=[664245:0-224]
GAGATGCAACTCTGCAGAATGATGATGATGGAGATTCCTCCAATAAATCTGTGCCACAAA
AGAGGAAACAGGATTCATTCCTGGTGGAAGTACAGGAAAGGGCCGAGGTGATAAGTAAAA
GTGCACGCAAAGCACCAGAAACGATGGTGTCATCAATGGGACAAAATGTAGAGGAAGATC
CAGATACGGAGATATTTTTGAGAAAGATTCGGGCAGCACCCTCCG
>comp981_c0_seq1 len=268 path=[665576:0-267]
CGGACGAATTTCTAAGGATCTGGAAACTTATGCTTTTGAATCAATTTCATGATATTTTAC
CAGGAAGCTGTATTAAACAGGCTGCCGACGATGCTTTGCAAAGTTACAAAGAGATTCTTG
AAAGTACCAGACGAATATTCAACGACACTTGCTCCAGGGTTATATCGCAGCTCAACGTTG
GCGAGGAGGACCACGTGACCAAACCTGTTCTTATAAACACGCTTTGTTGGCCAAGAAGTG
AAGTAGTCGCTATTCCTGATAAACTGAG
>comp982_c0_seq1 len=260 path=[666051:0-259]
AGCTAACCCCAGTGAAGCCTGCTCTGTTTCAGCACTGCCATGTTTTTTCCTCTTTTTGAT
AGCGCCTTGCTTCTCCTTCTTTGCACCTTTAACATTGACACTGTTAACTTTAATAGCTTC
TCGTTCCCTTGAGAGAGCAACAAAATACCGTCCCAACACAGCTAAGCGTTGCTGAAGTCT
CATAGCAGAGAGTGTCGTGCCTGCTGCTTGGCTAGCAAGCTCTCTTTGTTCAAAAATAAG
ACCCTGTAGCACCTCTCTTA
>comp985_c0_seq1 len=702 path=[673528:0-457 677351:458-566 678200:567-701]
AGAATCTGAAAAAGATGTAGAAGATGTTGCAGCTGGTGACAATGCTAAAGGTATATTTTA
TTTCTTCAAGTTACATGATTATGATGATAACCAAAAACTTGATGGACTAGAATGGCTGAA
GGCTCTAACAGATTTTCACCAAGAGGATAATGACAAGGGGGAATTTAAGGAAGGAGGTCG
TGTGTTCCTTGAGCATGAGGCAGAAGCTATCACAGATGAACTACTAACAAAACATGACAT
GGATGATGATGGTATGATTGACTTTTTGGAACTCATGAACTCAAGAGTCGAGTCTTTCAT
GACAGATTTGGACAAGCCTGCACCAGGAGGAGATGGAGGTGAACAGCAACAGCAGTATGT
TGAAGAACAGTCATCACTGGAGCAAGAATTCAAACAACTTCAACAAGGTCAACAGCCTTC
GGAGCACGATCAGCCACAACATGAAAGTGAACCACAGGACACCCGACAACGACAAGACCA
ACAAGAAGAACACAGTCAACAAGAGACCAATTCTGAGGAACTGAAAGGTGATCAAGAACA
GCAAGACAATCAGCGGCAGCATGAACCTTCTTTAGATGATGAATATAAACAACAACAACA
GCAACATGAACAGGAAGACCAACAAGAAGAGCAAAATCAACAAGAACATAATCCTGATGA
ACCTGATCAAGAGGAGCAAGACAATCAGCAGCAACATGAACT
>comp987_c0_seq1 len=360 path=[668123:0-359]
GGCGGCGAAGACAATCCATAAAAATCCAGAAAAACATAGATGACGATGTTTTCATGGCTT
CAGCGATCGGCGATGTTACATGGCTTCAGCAAAGCCTCTACGACACGCGGAAAGCGTATT
CTGTTTCCAAAGAACACGGCCTTGCTCCAATTCATCTGGCAGCCCAGAATGGTCAACTTG
AGTGTCTCAGAGTAATGATAGAAAGGTATAAAGTAGATGTGAATTTCGAGAGTGCATCTG
GTTGGACACCCCTTCACTTAGCAATCAACAAATCCACTAAGAAGAGAGGACTGAGGTGTA
TGCGTTACCTCTTGGGGATAGGCGCAGATCCTTCAAGGCCTACACATTCAGGAATAACTC
>comp997_c0_seq1 len=417 path=[679622:0-416]
TTATTTTTTTCGGTGGTATGGCAGGTGTCTCTCTCTGGCTTGCGATATTTCCTGCTGATG
TTATTAAGTCTCGTATTCAGATATTAACTCAGGGCTCTGATAAAGTACCAGGATTCTTTG
AAACTGGCATTAAGATTCTTCGCAATGAAGGGCCAAGAGCTCTGTACAAGGGTCTGGGAC
CAACACTGGTGCGATGCTTTCCTGCATGTGGAGCTCTGTTTGTGGCTTATGAAGGAACAC
AGAAACTTTTGAACAATGTATAGATCATACACTTCTTAACAGTGGTTTCCAATTATTGTT
TTATATTTAGATTTTAGCTTAGTATTATTGAAGTGCCAAGCACTTGAAAGCACAATGTAA
TCCAGTCAATTATTTTTAATTAATTTTCTCCTTAATGGCGGAGAGAACAGGTTTAGT
>comp998_c0_seq1 len=269 path=[679195:0-106 679899:107-140 680122:141-268]
TCGAGATATCTAATCCTGACTACAGGGATGCTTCAACAAAAGAAAATGATGTTAACATTG
AAAGAGTGGCAGAAGTAATTAAATCCTACTTTCCTGGTGTGAAACCAGAGCCAAGTGTTG
TGGAGACTTGTATCTATTCAGTGACTCCTGATCACTTGTTTGTGTTGGATAGACACCCTG
AATTCCAGAATATTGTAATTGGGGCTGGTTTTTCAGGTCATGGTTTTAAGATGGCGCCTG
TTGTTGGTAAGATCCTGTCACAGATGGCG
>comp1007_c0_seq1 len=430 path=[685850:0-133 686978:134-429]
TCTCGTCTCTGGCGTTATTTATTTTTATTTTATTTATCTCGTTCAATTCTTCTCTTGGAG
TCCCAGACGTAGGCCGGCTTCCTGATGTCGAGTCTGTCCGAGCAGGAGAATGGGAGCGAG
ATGACGACGCGGATTGATACGTGTCGACTGGACGGAGTTGGAGACTGGGACCTTTTAGTC
TCGGTTCACCCACAGAGACACCGTCGACTCTGACTGGAGTCAGTTTAGACTTGATTAGCG
GTGATTCCTCCACCTTCTGCGCACGCTTGGACATCACAAGTCTGCGCGTATTGGCGGCTA
TTTGTTTCGCCATAACTTGTTGCATAGTTGAGTTTTCACCAGCTGTGTCCGACCAAGACA
TTGGCGATGAGACTCCTGAACCACCAGAGTCTATACTCCCTCTGGCGCCCAGTCTCCTCT
GTTGTTTTAG
>comp1010_c0_seq1 len=257 path=[685704:0-165 686918:166-256]
GGAAAAGTTCCTCTGCAAATGCATCTCTTGAATCAGATGTCTCCTTCTCCTGAATGCCGT
TTTCAATCATTTGAGTCAAGGTGCCGAAAAAGTCTTTGCACAGCTGCTCTATGTAGTCTG
CGTGCTCTGGCGACGCCGAGGGATCGATTCCATTGTCAGTCCATTTAATGTCATAATTTA
CGATGTTTGCGCTCGGCAAGGTTTGCGGGATGTCTTCTTCTCGGAGAACGTTGAGCAGTT
TCTGCGCGGTATCATCA
>comp1011_c0_seq1 len=217 path=[684451:0-216]
AGTAGCTTCTGATATAGTTTTTGACTCTTTTTGGAATTTCTCGCTAAGATTTCTTGTTCC
TCTTTGGTACAAACTAAAGCTCCACAGAAGAAGCAGGGACCTGAGCCTTCCTGCATGCAA
ACAATCCGTCCACACTCTATGCAGTTATTCACCAAGCTGTGCTTTTGGCCCAAACATTCA
CAAGGATGCCTGCCGGGCAAGCGTACGGAGCTTCGTG
>comp1015_c0_seq1 len=237 path=[690028:0-236]
TTTGTCGCCTTTTGGCTACTTTTTCCATTTAGAGAAAGGAAGAATTTTATACGCTTTGGT
TAGTAACATATTATTGTATTGCATTTACAAATTTTCAACACGTGGAATTATACTTCTTTT
CAAAATCTCAACCTCGGGTTTATTACTAAAATATTCTCAAAAATTTGGCTAGTTTCAGCC
TCGATCTTCCTTTAAAATGTATTCTTATGTAAAAAAAAAAAAAGAAAAAAAAAGAAA
>comp1020_c0_seq1 len=235 path=[689858:0-45 690160:46-234]
ACCAGGTTCAGCTCCAGGTTTAGCTCCCTTCTGGTCACTGTATGGTTGAAGAGGAAGATT
TTCCTCCTTGGGTTCAACAATGCTGACGTGATCTGGCAGAGGGCGTTTTGGTCCGATCTT
TCCAGTTGCATCCCAGGGCAACATGATCTTTACTTTGATGCCCAATACACCCTGCCTAAG
CAGCACATGACGAACAGCTGTGTCCACATACTCATTGCAGGGCTCTCCACTGTGG
>comp1024_c0_seq1 len=316 path=[692994:0-315]
ATATGGATCAAAGCGAGGTCTTGGCAGCCCAGGCCCAGGGCTGGGGTTAATTCCACCAGG
TATGAATGGTAAATTAGGATAGAGATCATTGTGGCCACCTATGATGCCAGGTGGGTATGG
CTCCCCCCTGAAAGGCTGTGAGCCAACTCCATGACCAGGGGGGAACAGGTCAAAAGGTGG
TAGGATGACTTGCATTCTCATGCGATCTTGTTTCTGTCTGTACAACTGGATGTAGGTCGT
CTTCCAACTTTTGGTTTCGTCCTTTACCCGTGCACCAAAATCTCTAAATACAAGGTGCTG
CCACAAAGTAGAATCA
>comp1027_c0_seq1 len=470 path=[698837:0-374 702015:375-469]
ACCTGTAAGTATAACTCCATTCAGCCCAATCCCAGATCGTGCCGTCAGCAGGGATCTCAA
GTTTACCAGTTCAGCACTGAGTTTCTTAACTGGGTCCTTGGCAACAGAACCATCTGCACG
CTTTGCAGGTTGCCTTCCATCGAAGCTTTTCGCCGCGGGACTTGACAACAAATCGCTATG
CAGCACTCCAAGTCTCTTTTCCAAAGCACTGAGTTCTTTGAGTAAGCGATCGTTTACATC
TGCCTCGTGCCCTGGTTTGCCGCGATCTTTCGCTGATGGAGTCGAAGAGGCACGTTCTCT
AAGCGCTTTTAGCTCCAAGCGAAGTTCACCGTTTTCCTCGGCCAATTTCGACGTAAGTTT
TTTCTCCTCCCGCAATTTCCTCGAATCTTCATTATGACAAACTTGAAAACTTTTCAACAA
CTGTTCATGAGTGTGTCTTGCACCGGATATTTCTTCCCGTAAGTTGGCGA
>comp1029_c0_seq1 len=1113 path=[697439:0-627 701864:628-865 703511:866-1112]
GGGGGCTTGTGGGTTACACCCAGCAGGGTCCTGTCCATGTCTGTCCCCACCAGAAGGCAG
AAGTCCGACAGCTTCAGAGTCATCCACTCCTCCCTAGACAAATGGCACCAAGTCCAGGGC
CTCGTGAAGCATTGAGTCCTACCCTGCTGATGGCAAAGTGGATGCTTGGCCAGCCCTCCA
TATCCTTCACATGATAATACGAGGTTCTGGTACTGACTCCCCGATAGACTTGTGGGGCAG
CACGCTGGCTCCATTGAGGTACAGTTCATCATTAACTATGACATCTTCACCCAGCACTGT
TACATTCTCCATGCGCACCCATTGGCCCACACGGCAGCGCCAGCCCACGATGCATGACTC
AAGCCAGGAATGGGAGCGGATGTGAGCATCACGAAGCACTGTGCATCGCCGGATGCACAC
ACCATCCTCCACCACCACACCAGGACCCAGGCTTACATTGGGGCCAATGCTGCAGTTCTG
ACCGATACGGGCACTTGGGTCCACAAGTACATTCCCCACAATGCCAGGGCCTGAGTACAG
TCTCTCTGGATGCTTCTGTCTCAGCGATTGTAGGAAGAGGCACATGCCAGTGAGGAAATC
CTTGGGCTGTCCAATGTCCATCCAGAAGCCCTGCAGCTCCATGGCATATAGCTGCCCCTC
CTTGGCCATAACTGGGAAGATCTCCTTCTCAATGGATGTAGGCTTCAGCTGGATGCGCTG
CAGCACAGCAGGGCTCAGGATGTACATGCCTGCGTTGATCTTATTGGACACAAACACCTG
TGGCTTCTCAACAAAACGGTGGATGCGGCCTGTGTCAGCCTCACATACCACCACACCATA
CTTGGAAGGCTCTTCCACCTTGGTAACCAAGATGGAGCCCTCTTGGCCATGGTGCCGATG
AAACTGCACCATGGCTTGGAAGGGGAAATCACATATCACATCACTGTTGAGAACGAAGAA
AGGGTCGGCAGTCTCAGATAGTAGGTCTCAGGCCAACGCCAGAGGCCCAGCTGTCCCCAA
AGGCTCCTCTTCATGAGACATAGAGATTCGGATTCCAAGCCTTTGCTCTTGTGCCTTCAT
TTCCTTCTCCAACATCTGTGACATGTAGCTCAC
>comp1029_c0_seq2 len=875 path=[697439:0-627 703511:628-874]
GGGGGCTTGTGGGTTACACCCAGCAGGGTCCTGTCCATGTCTGTCCCCACCAGAAGGCAG
AAGTCCGACAGCTTCAGAGTCATCCACTCCTCCCTAGACAAATGGCACCAAGTCCAGGGC
CTCGTGAAGCATTGAGTCCTACCCTGCTGATGGCAAAGTGGATGCTTGGCCAGCCCTCCA
TATCCTTCACATGATAATACGAGGTTCTGGTACTGACTCCCCGATAGACTTGTGGGGCAG
CACGCTGGCTCCATTGAGGTACAGTTCATCATTAACTATGACATCTTCACCCAGCACTGT
TACATTCTCCATGCGCACCCATTGGCCCACACGGCAGCGCCAGCCCACGATGCATGACTC
AAGCCAGGAATGGGAGCGGATGTGAGCATCACGAAGCACTGTGCATCGCCGGATGCACAC
ACCATCCTCCACCACCACACCAGGACCCAGGCTTACATTGGGGCCAATGCTGCAGTTCTG
ACCGATACGGGCACTTGGGTCCACAAGTACATTCCCCACAATGCCAGGGCCTGAGTACAG
TCTCTCTGGATGCTTCTGTCTCAGCGATTGTAGGAAGAGGCACATGCCAGTGAGGAAATC
CTTGGGCTGTCCAATGTCCATCCAGAAGCCAAGATGGAGCCCTCTTGGCCATGGTGCCGA
TGAAACTGCACCATGGCTTGGAAGGGGAAATCACATATCACATCACTGTTGAGAACGAAG
AAAGGGTCGGCAGTCTCAGATAGTAGGTCTCAGGCCAACGCCAGAGGCCCAGCTGTCCCC
AAAGGCTCCTCTTCATGAGACATAGAGATTCGGATTCCAAGCCTTTGCTCTTGTGCCTTC
ATTTCCTTCTCCAACATCTGTGACATGTAGCTCAC
>comp1030_c0_seq1 len=753 path=[703085:0-752]
TTCAAACTGAACTGGATGGCTTGCCACTCTAGTTTAATTAATTGTGTTGAGCATTTTTGC
CACTGGTTGCCCCAAAATTTACAAACTATATAATATCTGTGGTTAGTTGAACCTACAGGA
AAGAGATGTTGAGAATCGCAGAAAAGTGCCATTCCCAATAACATACTGTTATTGGTACAC
AAATCAAACTTGAACCCTTGGCCTCAACATCTGTAGCTAGGTCTACAAAATATATCAGGT
AGAAGGTACCATAACATCATTCTGTTATAATTATGTCCAAAAGAGTAGGTTAAAGTATTT
ATAAGTTAACATAATTCTTTTCCAGTGTTGTTTGAGATGCTATAATCTAGTACATGTAAC
TTCTGTAATGTAAAGTAATAATAATTACTTGTATCAGTTCAATGAACATTGTCATTTGGT
CATAATGGTCACTCATACAAAACAGCTCTTTCTCTATCAGTATTCCTCAGAATGTTTGGG
ATTGACAGATGTCATTTGGGATACCCTGCAATAGGGTAGCTAACAACAAAGCAATGTATT
GTATTTTTAGTAGGCAATTGTTCTTGTTTTTAAATCTGTGAATCTGTTTGGCTGCATGGC
CCTTATCTTAGCTTCTACTCAGTCTAAATTTATTTTATAGAAAATTGGTTAATGCTTAAT
GTGCATCTATTGAGTTTTGGATGCATATGAGAGCTTGGAGAGCTCCTTGTAATAGGTGCG
CCCTAATATGATAAGCACTCCTCATTGTTTATG
>comp1031_c0_seq1 len=250 path=[697684:0-249]
TCGCTACTCTTGTGCCCTGCATCCTGCTCGAGTGAGTTTTTAGCGAGGTGATCAACCTGT
ACGACTTCGTTTGTCTTCGATTTTGCGCTAATTTCCGTAGCGCTGCTGTTCTCTTCATCT
TCGTCGTCGTCTTCGTCTTCTTTTCCGCGGTAATTCCTCTGTCTTCTTCGCCTTCTTCGG
AAGTTTCCCTCTTCGAACATTTCCTCGTAAGACGGATCCAGACTCCAGTAACATCCTTTG
CCAGGGTCCG
>comp1034_c0_seq1 len=516 path=[702996:0-282 705033:283-515]
CAACTGAGGCTAATGCAGGGAGTCAATACTTTCAAATGCAAATGACATCACACTCTTTTT
TAAATGATAGTCCCTTGCACAAGCCATCATTGCAAGCTAGTTCCATTCCAACACCAAAAA
TATGAATGTGGCCAATTCAACAAGACACCGTCATTACAGTACTATTTGTTAGCAACTGAT
GAAGTACATGTACAGTATATGACTATATCTGAAACATACATGTAATAAAACCATATTATA
TCCTTTTAATGAGAACTTCCTTGGCCTGTAGTTTACAACTGTGAGATGGGTGTTGGCACC
CCAGCCATTTTGTGAATTTCACTATCATTTTCAAACTGTGATAAATCGTTCAAGCTTGCC
CACCACTTGTACAAGAAGTGATGAGCAATCATTTTGAACCATGGAGTCACCAGGATGGTT
GAATCTTCCTCTGACTTATGGAGTAGCTCCTGAACTTGTGCCTGCGAGACATACCAACAG
GCTTTGACTTCATTGGCTCTTGGATTCAGCATAACA
>comp1052_c0_seq1 len=326 path=[715945:0-247 717660:248-325]
AAGAAATCCAAACAGTGAAAGAGGAAATTTTGAAGAAAGATCAAGAGATCCTTAGTCTGG
AATCCCAGTTAAAGGAAGCAGAAAAGTTACTGTCTCAAGCATTGTTCCAAGCAAAGAAAA
AGTTGTCTGCTATAAACCAGGCTGACAAGGGAATGGTTTCCTCTGAAGACCTGATCAAGT
ATGCTCATCGAATCAGTAGCAGTAATGCTGTTGAAGCACCAGTATCATGGATGCCAGGGG
ATCCACGCAGGCCTTATCCTCAAGATATAGAGATGCGATCAGGATTGCTTGGTAGACTTA
TGGAAGGTGTTCCAAGTGAAACTGAT
>comp1054_c0_seq1 len=221 path=[715565:0-46 715944:47-220]
GTTTTCTCCAAGAACCACTCTTGCCGCAAGATCTTTCATCCTTGTTTTTAGACAACTAAT
TTCTTCCACTGCAGTTGACGCTCTCTGTAGCACGGGTTCCCGAAAAATCCTCAGTGACGG
ATGCACCATTAGTGACGATTGCAGCACGATCACCTGCAAAATGGATTTTGTCGACAAGCC
AATCACTTTTAAGCTCAAGGTCAATAAGTGTGATGACCCAG
>comp1056_c0_seq1 len=212 path=[717924:0-211]
AGGGAAAGCAAAAAAACCGGGTCCCCTCCCTTAGCTCAAGGTCTGGACCCGCCACTGAAT
CATTTGCGTGATTTCAAAACTGAAAGAGCACGAAGCAGGGGCTCGATTTGAAATCATAAG
AATGATTTCGGACCAAGTTCAATTACCACTTTATTGCATCCATTTTGGAATCGCACAATT
TAATCGCCTAACTTAGAGGATTTTGATCAGTA
>comp1063_c0_seq1 len=261 path=[722394:0-237 725827:238-260]
AAGAGGTTCCATTCCATTGTTTTGGTCTCAGAGACCAAATCTGAAATACAAACCAACACC
TCTGCTAAACCCCTCAGCAGATCATAAAGTAGGATTTTGTCTCCATCTTGATAAAGAAAG
AGTGTATTATGGAGAACATGTTTTAATAAACCTTATTGACCAGAAAGGCCCAGAGAAGAT
TTTGGGAGATCGGTATACAGAGACTGTTAGCAATGCTGGCTTAACTGATAACTTCCTGAG
GTATGAGCCATTTGACTTCCA
>comp1068_c0_seq1 len=319 path=[726789:0-141 727795:142-318]
GGAAATTCTGGAATCGGTTCCAGAAATTAAGGACCTTGTGATTGATCCTCAGCTTATGAA
ACCTTTGGACCATTTTACAGGAGCTTCATTCCTAAAGGAGCATGGTGTTAATAAGATATT
TAAATTGGAAAATGATCGTCTTGATGCTGGTGGTGACAAGAGAATCTATTTGTTGAGGCC
AGAGTTATTGTCAACCAAATTTGTGGCCGATCATATTAACAAAGACAAAATGAGTGGGAG
AAGCAGGTCTTATAAAGTTGTATTTGTTCCAAAAAGGTTGTATTCCTGTGAGATGATTTT
AGAGCAGGAGGGAGTCTAT
>comp1072_c0_seq1 len=279 path=[730844:0-278]
CGCCACTACAAAACTGGCCAAAGCCTGCCAGAGGAATTTGCACAGCGCCTTTGTCAGGGA
AGAACTATGTTTGGTGCCTTGGAGATGCAGCGACAGGTGCTGTATGCAATGATTGATCAG
ATTTACCACGGTAGACACCCGCTTGATGGCTCAACTACAGATATCCTAGCTTATGTTCAG
AGTCAGCACACAGTGATTCCACATGCACCAGGCACAGCCTGGCAACAACGCTTTAGCCAT
CTCAATGGTTATGGTGCAAAGTACTATTCATATTTGTGG
>comp1080_c0_seq1 len=329 path=[731868:0-4 731905:5-328]
CCACGAAGAGAGAGGATGGTTCGAGGCATGTTGAACTGTCTCTGATCAATCGACAAGATT
TTGCTGAACGATTCCGGCTTCCAGGCTTTATTGCTGAACGCCTGTTTCTTGCTTTCGACA
GAAATGAGAGTGGTACTATTGACCTGGAAGAGTTTATTGGTGGAATAGCTTTGTGCTTGC
ATGGAACAGTTAAAGATAAATGCAGACTATTATTCCATATCTTCAATTTGGCAGAAGACA
ATGGTGTTAGTAGAGATGAATTGACTGCTGTTCTTTTAAGTTCTCTTGAGTCAGCACATA
CCATACTGGACAATGTAGAGGATGCTGAG
>comp1096_c0_seq1 len=555 path=[744287:0-91 744876:92-554]
TGGAGCCGGTGGACGCCGAGGCACTTGGTTTGTGGGACTATCACGAGAGAATCAAAGAAC
CCATGAGTTTCCATCAAATTGGTTGTAAATTTAACAATTATGAATACAACAGCATCACAG
AAGTTATTGGTGACATCCGTCTTATTTTGGAAAACTGTTACCGCTACAATGGATCTGACC
ACTGGGTCTCAAAACTTGGCCACAAAATGGAGAAAATTCTGGAGCAAAAGCTGGCTTTGT
TAAACAGGTCCCTAAGAGACAAGGTTAGCTTAGAAGCTACCATGGCTTTGAGAAGTGATT
TCATTCCTGCTGAAGGCTCAGATGGGACCAGTCGTCGACGCACTGCTGCTCGTGTTTCAT
ATGTTAATATGATCAATGGAGAAGGCTCTTCTTCTTTGCTTACACGTCTGAAGATTCAGG
AAGACATAGAAGAACGTGAACGTCGTCGGATACGTGAGAAGGAGAAGAAAGAAGCTAATT
TAGTTTTGCTTCAAGATTTAGCGGTGTGGGAAGAAAAAGAGTTAGGTCCTGATGTGGTCA
AGCAGCTTCATTCAA
>comp1136_c0_seq1 len=276 path=[771229:0-275]
AAGTTGCGTCCAGTGTTGAGATTTCGCAGCGTGAAAAAATCGCATAAATGTGGTCCGATT
CCTCGCTACAATGGCAGAGAAGGACCTTTCACCACTTACACAGAATGTTGTCCGTGGACT
GAACGACAAACTTTATGAAAAACGCAAAACAGCAGCTCTAGAAATAGAACGGATGGTAAA
AGAGTTTGTGGCCAATAATGACGTGAGACAAATTAAACGGCTGACGTCTGTGCTTGCTGA
GGAATTTGCAGTTTCACACAACAATCACTCAAGAAA
>comp1141_c0_seq1 len=275 path=[771777:0-274]
CTACCATCGCCTCCACGTTGGATGGTGAAATTGGCATAGTGCCCCTCTTTCACTTGTATT
GACACAGGTAGAGCAAAATACACTGGGTCGTCATTCTTGGTTATGATAAGGGTAGCTTCA
CGCAACTGCTGAACAGCTAACTTTGCGATGCTTGAGATGTTGTTCAGGTGGACTGTGAAT
GATTTGTTTCCTTCAGGAATAGTATCTTGCAGAGAGCGAATGATTATGAACTTAGAGCTA
TCCCCAGCTGAGAAGGTAACCATACCAGATACTGG
>comp1158_c0_seq1 len=311 path=[783901:0-102 784650:103-310]
TATTAAAATGGCAAATTTCTGCAAGCTGATTTGTAAACTACTAGGTTCTTACATGCGGGT
TTTTATTGTACCTTATTGGGGCTGGAAGATGGACTCAGGCTACCTAACTTGTATTTTTGA
TAAATAAAATATGAATGTCTATATTAAAACTTGGGGAGAAGGTCAAATATTGCTGACTGT
GTTTGTTAAATTAACATCTGTTTGTCATGTCTTTTGTTTTACATCCAGGCTTGGCAGTAA
AAATAAATTCGTACACTTCACAACTGTTCAGACATTATTCTATTCATGTCAAGCAAAGTT
GTAGTATATAA
>comp1175_c0_seq1 len=313 path=[792645:0-25 792840:26-210 794279:211-312]
CCTCTGCCCAAGTCCCATCTGCAACGTCTTTGTATTTTTCAATGAATTCCACTAACGAAG
TTGACACATGAAATTTATGAGGGTAAGGCGATTCAGTGCCAGCCTTGAGCGCCTGAACAG
CTTGGCTTCGAATTTTATAGTATTGATTCGGATCCAAAGATTCTTCGTCCAATTCATCCT
TCTTTTTGTTCTCGGAAGCTGGAGTGCTCTGCGCCTTCTGTGACTGTTTGGCTTCCTTTT
CTTTGGCTTTCTGCTCCGCTTTGAGCCTCCTCTTTAGCTCGTTCTTGCTGATCTTTTCTT
CGCCACCGGCGTC
>comp1189_c0_seq1 len=228 path=[801646:0-71 802307:72-227]
AAGTACTCCAAGCCGACAATGGCTTTCTGGTGGAGGCTATAAGTTAGTTGGGGGTGAGAA
ATGCCTTCTCCATTGCCATGGTTACTCAGCGACCAGAGCTTGACAGTCTTATCCCGACTG
GCGCTGATGAAGATGTTCTCGCTCTCAATTGGCAGCAGCTTTGAAATGGTGCTCTTGTGA
CCCGCAAAGGCTAGCAGGCGCAGGCCAACAATGGATATTGGATGTTCT
>comp1190_c0_seq1 len=418 path=[802727:0-417]
GGCCAGAGGAAGCGGCTGGCAATAGCACTTGAGCTGGTGAATAATCCACCACTGATCTTT
TTAGATGAACCTACAAGTGGACTGGACAGCTCTTCAGCATTCCAGTGCATCAGTCTTATG
AGGACACTGGCTCATGGTGGAAGGACTGTGGTTTGTACCATCCATCAACCAAGTGCAAAA
CTCTTTGAAATGTTTGACAAGCTGTACATTTTAGCAGAAGGAAAGTGCTTGTTCCAGGGC
ACTGTACAAGACCTAATACCGTACCTGGCTGTCGAGGGTCTGGTTTGTCCCAAGTACCAC
AATCCTGCAGACTACATCATAGAGGTTGCATCTGGAGAGTATGGCGATAATGTGATCCCA
GGCCTTGTGAAGGCGTGGAAAGCGCGTGAGGAGTCCATGACTCAGAAGAAAAGCCTTA
>comp1209_c0_seq1 len=241 path=[812706:0-109 813643:110-123 813732:124-240]
GGTTGTTCAGAGCTCTGCTGTGGACTATCTACACCTCATGCTAGTTTGCATGAAGTGGCT
TTTCACCAAGTACAATATTGACGGACGTTTTTGCATCAGCATACACGACGAGGTAAGCAA
ACTCAGGTTCGCTACCTGGTGTCAAGCAAGGACAAGTACCGCGCGGCTCTGGCACTACAA
ATTACCAATCTCCTCACTAGGGCAATGTTCGCGCACAAACTGGGAATGAGCGACTTACCA
C
>comp1209_c0_seq2 len=227 path=[812706:0-109 813732:110-226]
GGTTGTTCAGAGCTCTGCTGTGGACTATCTACACCTCATGCTAGTTTGCATGAAGTGGCT
TTTCACCAAGTACAATATTGACGGACGTTTTTGCATCAGCATACACGACGAGGTTCGCTA
CCTGGTGTCAAGCAAGGACAAGTACCGCGCGGCTCTGGCACTACAAATTACCAATCTCCT
CACTAGGGCAATGTTCGCGCACAAACTGGGAATGAGCGACTTACCAC
>comp1211_c0_seq1 len=254 path=[811460:0-136 812627:137-253]
GATAAGGAGCCTTTAGAAGTACCCCAAGATGATGTAGAAGACAAAAGAGAAGTTACTTCT
GAAAAATTGACAGCTTTAGGGGAACAAGTTTATGCAGTCCTCAGTCATGTGGCTGATGCT
CTCCTTGCTGCTGAAGGAAAACTCAATGAGTTGGATAATCTGGCTGGCGATGGAGACTGT
GGGTCCACTCTCTCTCGTGGAGCATCAGCTATAAAAAAAGCCTTAGGATCACGTGATGCG
CCTGGTTTGCCGTG
>comp1212_c0_seq1 len=339 path=[814779:0-157 815817:158-338]
GCTTCACCTTGACTGTCTTGCTCATTCTCAAGAACAGGAGTGACTTCAGAAAAGCACTCC
TCATTGACCAAGGGTTCAACCTCCGACAAGTCTGAATTAACCATGGTGAGTGTACTAGAG
TCACTGCCTTCAACAGCAAACGTTACATGTTTGGCATATGGTGTGCTTGTCAAAAGCTGC
GAGCTTTTTAAATTGCTTTCTAAATCAGAATTTTCAGATTCTGACAATGTTGAGTTTGTG
GCATGTTCTGGTGAGCTAGTAGAATTGCTGCTCCTTGTTGAATTGACTGTTTGAAGTTTG
TCATCAAGATTGAGCTCTTCATCTTCCTCTTCCTCTTCT
>comp1214_c0_seq1 len=910 path=[813823:0-909]
TGATGGTGTCAAAGCTGACAAAGAATCCGGAGAAGAGCAGGACGGGGATGGCTGTCACGG
GACCCACAAATGTCGCAACCTGCAGGGATGTGGATGCAGCTCCAATCAGTAGGCCTAAGG
ACTGGGCCACCAGCGATGTCATGGTACCCAGAGCAGCGAACAGCACAAAACGCACAGCGT
CCGACGGCTGGGACGTCATCCAGTATACGATACTGCAGTAGGCCACAGGGAACATGATCT
GAAAGGGGACATCGGCCATGGTCTTTGCCAGGTAGTAGGCCTTCAGGCTGTACCAGTAGT
TCAGGTGCTCCCGGAGGAAAACACTCATCTCCAGGGGAAAGGTCAGAACGGTGGGCATGA
GGGCAGCAAACATGAGGAACAGCATGGAGAAGAACAGGAAGCCGGAGTTGCTCAGGACCT
TCTTGGCTTCGTTCCCAATCCCCAGGTACAGCAGGCCAATGAGCAGGCCGATCCCAATGT
GCGAGGTGATTCGCAGATGTGTCAGGACCGAGTCCCGCATGATGCTGAGGAAGGTCCTCT
TGAAGAGGATGCAGAACTGGGTGAGGCAGCTGGCCGAGAAGCTATGGCAACCTTCCATGG
AGGCGGAGTCCTCTTCAGCAGGCCGGTGCCAAAGAAACGGGTTCACATCGGTGTCGCCCC
CGAGGTCTCTCTTATAGTCAGCGTCACACATGCCCTCTCGCACGGCTCTCACCAGGCGAC
TGTTCTGATCCCCGTACTCCCCTGATGCCACTTCCATGACAAAGTCTGCTGGGTTGTGGT
AGGTAGGGCAGTTCAGACCCAGATCCCTCAGATACGGCACGAGATTGGAGACCTTTCCCC
TGTATACGCATTGTCCTTGACTTAGGACATAAAGCTGGTCAAAGAGCTCAAAGAGCTTGG
CACTGGGCTG
>comp1230_c0_seq1 len=278 path=[822491:0-277]
TCACCATCGACGGCCGTCGCTATCTTGTCGTTGGAACGGAAAGCGAGGAGATCGACTCGG
TGTCGACGCAAATGGAAGGCGACAGAATCACTTTGCATCTTCCCAAATCCAAGAAAACTA
ACACTCACAGCCAAAAATCCAAAAATAAAAGCAAATCCCCCGAGAGTGCAGACAGCAAGT
CAGAAATCGGAGAAATCACCGACTACATCGACTTGGATGAAGACGACAGCGAAAAACCGA
CCAACAAAACGCTTGCAGCTCACAACATCACGGCCGTG
>comp1240_c0_seq1 len=380 path=[831689:0-379]
GTCTTTTTAGTGGCTCATGCAGCATTTCTTTCACTCTTGTTACTAGTGAACTGTTTTCAG
ATGTTGCACACTGAGCAAAGTACTGCAAAGCTTTGGCACGAACTGTTGGGGCCTTATCAG
AACACCTGGCTATAACAGTGTCCAGCAAATACTTCTTACTAAGAAACTTCTTGATGGTGT
CATAGGATAAATTCTCATTTGAAAGAGGTTGTTCTGGCTCAACCAACAGTAGTGAAATAA
CATCCAGTGCAAAAATTCTGTAATTTATCTTGGCATTTTTGGAGTACTTGTTAATCCATT
CCATAAGACTGGCAACAAGACTGACCGGTAGAGTTCTCACAATGTCAACAACTGCCTTAG
CCACAATGCTCCTGTATTCA
>comp1248_c0_seq1 len=224 path=[836220:0-223]
TGGTATTCCTGAGATGCAGAGATGTCCACTAGAACAGGTTGTGTTGAAAGTGAAGCTCTT
GGATATTGGTCCCCCCAAGGCTGTGCTAAGACTGGCATTACAGCCTCCAGATTCAGACGA
CATTGAGCGAACAGTCTTGCTATTGAAGCAGGTGGGTGCCCTGACCATTGTTATGAAGAA
TGGTACCATTAATCCTTGTGATGGAGAGCTGACGTTTATTGGCA
>comp1253_c0_seq1 len=231 path=[837355:0-197 840528:198-230]
AACGTTTATAGACCAAACAGAACATCAGAAATAAATTAAGAAGAGTCGATAGGTTTATCC
CATCTTTACCTTAAGCACTGATAGTGTATTAAAGTGCTGTGAAATGTGACATCTAAGGTG
TCTAACCAAGAAAGAAAACCACCTGGATACATGGAACAAGCAAAGCTGTTGTTGATCGGG
ATCAGCAATGAGCTTGTTGAGTGTTGTTGTTTATAGTGGTCGATGCACTTA
>comp1258_c0_seq1 len=302 path=[840245:0-301]
AATATTCATGCTAGGAGTTTAGGCTCCCATAAAGATGTCGCTGAACCGTCTACGACCAAG
CCACGCGAAGAACGTAGCCACACTGGCTCCAACTTCAGTGTTTCAAGGCTTTTAGGAGAT
GAAAACAACAAAGAGAGCAAACCTAGTAGCGGTGCTTCCTCGTCGTACCGGATAAGCAGC
ATTCTTGGAGACGAGAAAACGTTACCAGGCGGACAGGGTGAAACTGAGCTAGATAAGACT
CGTCAGCCCATTTGTCAGGCTCGGTCGTCTGATAAGGAGCCTGAGGTCTCCACGAGGCAC
CA
>comp1267_c0_seq1 len=212 path=[845788:0-166 846976:167-211]
TCCACATTTAAAAACTGTTGTACAATGAAGCACTAAAAATCTGATGAGATTGTATGAAAT
ATGGACAGACAGACAGACAACCTTTATTTAAGCACAATTAAAATAAAAGCTCAGTAGCTT
GTGGGTCATGCAAAAATATAGTAAAATTAAAAAAATTAAACTTCGTACAAGGAATTTTTG
TCATATACGATGTAACTATCAACTTGCATTCG
>comp1279_c0_seq1 len=388 path=[854207:0-387]
GAGCAGTCGGAAACAAGTAGCTTACAAATTCTACAGCTGTCTACTGCTCAGCAAGGAATC
CAGCATCAACGTTCGTCAGAAAAAACCATTTGGAGACATTTCAATTTCGAAAGGACAAAA
TTTTGATTCGGTATGTTAACATGCCTCTCTTAGTTTTAGTACAGTTACTGTAGTTTACAT
TGTTTTTAGTCCAATATTTTACTGTAGGTTCTTATTTTGTACAGTTTACTTTTTAAAGTT
TATTTTACGTGGCTTGTTATTGGCCTCTACATGTAAGTTGTGGGGTAAGTTAATATTGAA
GTGTTGAGGTCAGGTGGCCTAAGATATCCAGACAGTACTTTGGTCCTCAAATTATTGTAT
GTTCCACAAGACTGTTGTTGAAATAAAA
>comp1284_c0_seq1 len=437 path=[853903:0-436]
GGCTGATATTGTCAAAAAGAGAAAGACTTCTTAGCACAAGCAGTCTGCTGAAAAGTTAAA
TGTTTACTAAGTATCTTATCAACCAAGCGCAAGGGCCGTAATGGAAGAATATCGGCCTGA
GGCCTTGACAGTACCGTACCGAGCGCAAACATTTAAACAACTTTTTTTGAACCACAAAGT
TACAAAGAGCAATGTTATCTCATGATTTCGAGCAAATTGTCTAAATTCTCCCTACCCTTT
CCCTTTGGTGTGAAATTCTCAACTCCAATGACAAACACCGACGTGACACTTCTGCCGCTC
GGGTACATCAACCTGTCAAATGCCTCGTGTACGTCCGTTGAGGACGCAGGAGTGGGGGTG
GGGGGGAGCGGCGGAAGACTCTTCATTTTACGTTTCCTGCTCTAGGCTCTCGGTCAGTAG
TGACCACGATCGAAAAA
>comp1285_c0_seq1 len=350 path=[854090:0-349]
ATTTCTGTGGAGGCTCCCTTGTTGGGCCAACGGGCACAGGAAAAACGGAAACAGTGAAGG
GTCTTGCATCCCTGCTTGGTCGATACATGGTGACCATGAGTTGCTCTCCAAAGATGTCCT
CAGCTGCGGTAGGAAAGATCATCGTAGGCCTGGCAGAGGAGGGTTGCTGGGGCTTGATGG
ACGAGTTCCACAGGGTGAACACGGAATGTCTCTCGGTCATGTTGTTTGAGATTCAGGCTG
TGTTACTCGCCATGAGGGGTGGACTTTCCACCTGCACTCTCGAAGATGGAAAGGATGTCA
TTGTTAAACCCAACTTCTCCATGTTCCTCACCATTGGTACCAATGGACCA
>comp1294_c0_seq1 len=237 path=[862378:0-236]
AAACAAGGTTTTTGTTTGGGTTACATGTGTGAAGATTTGATCCTTTAATTCAAAGAAGTA
TATTGCAATCAGGAAAAATCAATATGGTATCTGTACATGAAAATGCTGTTGCAATACCTG
GAGAAAGATTAGGCAGCCTGGAACAGTTCTCACCAGGGAACGGAACTTACGTTCGCCATG
GATATGTGTATGCGAGTCTTGCTGGGTACAGACAGGTACAAGAACAACAGAATGGAG
>comp1298_c0_seq1 len=293 path=[864137:0-125 868261:126-135 865074:136-292]
GGCCGCTCGGGCTGCCGGGATGAATGTTGTCATGGTACCCGACAAGAGGGTAGATAAGGC
AAAATGTTCGCAGGCTCACCTAGTGCTAAATTCCCTCGAAGAGTTTGATCCAGCTGCATG
GGGATTACCCCCATTTGATTCAAATCTTACAGAATGAACTGAATAAGATAGTAGATTAGA
CAGTATCGGAATTCTGTTGTAATTTACTAAGCGGTGCTGAACTGGATTTACACTCTTACT
CACGAATGCAGTCATCTCAAATACAAAGTGACTTTTTCTACATTGTTGTTTTA
>comp1299_c0_seq1 len=311 path=[866454:0-310]
CACATGGTATAGTTTAGGTGTTTGAAAAAACAGCTAGACGCCATTTAGACAACCTATGGC
TGTAGCTCCCACATTGACTCTTCAGATATTCACCTGTGAAACAGACGCTGCATTTTACTG
TCACAGCGTTTTTGCACTGGTCAGGTTGCTTTCCATTGTGTTTTGCGGTTCAAAGGGACG
ATTTAATATTACAACAGTAGCATGTTTCTGATTACAAGTAATATCATTTCCTAGTATAAC
TATAGTGCATCTTCTATAGGTGAAAACGATCTTTAACCTTCTCCGCTACCATTTTAGCAA
TGGCAAGAGAG
>comp1306_c0_seq1 len=394 path=[871356:0-278 873306:279-281 873321:282-393]
ACTAAAACAGTTCAACGCTCAATCGGGGGTATCTCTGGAGGTATTGGAGCGGTGTTCTTG
AGGCTGGGCACCGCAAATGTGCATCGGAAAAGAAACAAAATGACACCCTTAGTGCTGTTG
CCATGACAACAGTTTTGCCACTGGTGCTGTCTTAATAAAAACTGAAATTTCCAGTTTTTG
TCTTAAACCAAGAACCATCTACTCCACCCACTCTAATGATGGGAGTTAAGACAATATAGG
AACTATGTATGTTCCAAGCAGGACCCTTTGTCTCACTTAAGAGGTTGCAAATGGGGATAT
TTGTTCTTTTACAGAAAGAGACTGGAGCCGAAAGAGTTGCTATGGCAACAGCACTAAGAG
TGTCATTTTGTATCTTCTGTGATGCAAATCCGCG
>comp1307_c0_seq1 len=207 path=[869211:0-55 869839:56-206]
GAAAAAGAAGCGCGGCCGGAAACGGAAGTCGGAATACCTACTTCCGGGCGATCCAAGCAA
CGCTGTTACCAGGCCCCTGGTAGAAAACGGCATACCCATCGTAGGGACGTCTTTCAGTGT
GGTGCAGGGGCAGAAGATCTCGCCGTCAACAACAACATCAACCATTGCTCCCGTTCAGAA
TGGTACCGTCGTTACTCAAACCCCCGG
>comp1320_c0_seq1 len=325 path=[878281:0-260 880362:261-324]
ACAGCTTTCTTATTTTTAAGAACTGGTCATCTGATTGGTCCAGTGCTGTGCCACAGTTTT
TGTAATTTCATGGGATTTCCTGCTGTTGACCAGGTGCCAGGATCAAAGTATCCACGGCTC
ATAAGCGCTTCATTCGTGGCAGGACTTGTGTTGTTTCTGTTGCTTGCTGTACCTCTCACA
AACCCAGCTTGGTATAATTCTGTATATTATCAACATCAAGTCATGTGAAGTAATAGCTCC
TCAGCGATTCATTTGCCAAGAGAGTCAAGCCACAGACCTACGAGCGATGCATCAATTGAA
ATCAAAAATATTCACCTTTTAGGAA
>comp1322_c0_seq1 len=357 path=[877751:0-356]
GTGCCGCCTCATCAAGGCAGACCACCCCACCCACCCATGTCACTCCCTCCTCCACCCCTT
CCTCCACTTCACAGTGGACAGCTGCCACCACTCCCTCAAGTTGGTTCCACAGACTTTCAA
TGGCCAAGGCAGTTTGGGGTTCCTCCAGCGCAGACCCAACAGATGGGAGGCTGGATGAGA
TGATCAGGTGTATATTTATATGTACTGTAAGCCAATGAAGAACAAGTGCCTACCCCTATG
ATCTACTGTGTGGAAGACAAGATATTCTGCAAAATCCTTCCTCTGACAACTTGCTACTTT
TAAAGGGCCCAGCCACTCCTTTGTTTTTGTTTACATGCAAGAGTTTGGCTATTATAT
>comp1366_c0_seq1 len=203 path=[905357:0-57 905846:58-202]
TGCAAGGTTGTCTGCACTAAATGAGCTCAGAAGCAAGGCCAGAAAGAGGTTCAAGACCAC
AAGGTTCCCAATCACCATGACCATCATGAAGACAGTAAGGCACATAGCTTGTCCTGCCAC
CTCCATGCAGTCCCACATGGTCTCTATCCACTCCCCACACAGCACGCGGAACACGATCAG
GAACGAGTGGAAGAAGTCGTTCA
>comp1367_c0_seq1 len=217 path=[912641:0-41 907594:42-216]
CTAAATTGCCACAAACAGTAAAATATTATCTTGTTCTGTTTAGGTGGTGTAAACCGCAGT
ACAAATGAAGCCATTCTCCTCTGTGAAGCTGCTGGTTATGACACTGTTTTAGTGGAAACA
GTTGGTGTTGGTCAGTCAGAGATTGCTGTTGCACACATGGTTGACATGTTTGTGTTGTTA
ATTCCACCAGCCGGTGGTGACGAGTTGCAAGGAATCA
>comp1367_c0_seq2 len=412 path=[905739:0-236 907594:237-411]
GGCCGACATTGTTCTTTTAGAATTGGTTTATCAGGACCTCCTGGAGGGGGTAAATCTACA
TTTATTGAGACATTTGGGACTTTTCTGACCAATAGGAAGCATCAAGTTGCTGTGTTGGCT
GTAGACCCGTCATCTTCCACAACAGGAGGATCCCTACTGGGTGACAAGACTCGCATGACT
GAACTGTCACGAAATCCTAATGCATACATCAGACCCTCACCCTCTTCTGGAACTCTGGGT
GGTGTAAACCGCAGTACAAATGAAGCCATTCTCCTCTGTGAAGCTGCTGGTTATGACACT
GTTTTAGTGGAAACAGTTGGTGTTGGTCAGTCAGAGATTGCTGTTGCACACATGGTTGAC
ATGTTTGTGTTGTTAATTCCACCAGCCGGTGGTGACGAGTTGCAAGGAATCA
>comp1372_c0_seq1 len=322 path=[911856:0-275 913614:276-321]
TGTCAAGTAAGCATGAGTGGAGGATTAGCACCAAGCAAGTCTACAGTATATGTGGGAAAT
TTACCTTATTCTCTCACAAATAATGATTTACACAAGATATTTGAGAAGTATGGAAAAGTT
GTGAAGGTGACAATTCTTAGAGACAAGGAGACTAGAGAGAGTAAAGGAGTGGCATTTGTG
TTGTTCTTAGATCGGCAGATGGCACAGAAAGCAGTTGCAGCAGTCAACAAGAAACAGATG
TTTGGCCGTACTATAAAATGTACCATCGCAAATGATAATGGCCGCGCCACGGAGTTCATC
AGGAGAAAAAACTATCCGGATG
>comp1379_c0_seq1 len=361 path=[913127:0-119 914121:120-360]
CGGCTTCAAGAACCTTCTGGCTGTGGCTGCTGCTACAGACATCAGCTTCAAGGAGGCAGA
GACCATGAAGGAGATCTTGGCCGACCCTAGCAAGCTGGCTGCACTTACTGCTGCTGCCTC
CGCTGCTGCTCCTGCTGCCGAGGAAAAGAAGGAAGAAGCAAAGAAAGAGGAGTCAGAGGA
GGAATCTGATGACGACATGGGCTTCGGACTGTTTGACTAACACCCACAAAACAGTCATCC
AGTATTTGGGTCACAGTAGTTCGCGAAGATGATTACTATTAGAGGGGAGAGTGCAGACCA
TGGCATGGCACCCTTAGTGATTGTACAGAGCCTACTGCTGCGGGCCAGCAAATTACTGCA
G
>comp1393_c0_seq1 len=296 path=[922672:0-79 923312:80-295]
ACGAAAATCTACTTGACGCTTCGTAATCACCAAGGACGAGTTCAAGATAATGTCCACCAA
GGACAAATGAACGGAGATGGAATTTCGCTGAACATAGAACGGTACAAAAAAACGGTGTCC
AGTGCGTTATGGGTACAAATTACATTAGTGGTTTGTTATCTTCCATATGCTATCGTAGCT
ACAATATTCGCCTCCACGGAAAGGCGCACACAGTTACTTGACCTTTCTTTGGAAGCAGCG
GTAACTCTTGTTTTGTTCAACTCGTCTCTTAACCCATTTCTGTATTGCTGGAAGAT
>comp1398_c0_seq1 len=424 path=[929332:0-423]
AGGCCCCACATCCGTTGGAAAGGTCGGTGTCTCTGCATGCGCAAATATAAGTAAAAGTGA
ATCAAAACAAGCCAGAGAAATGAGCTCGACTGATAAACTTTTCATTAGAGGAGGAAGCAG
GGAAACCCGTAGCAAGCTGTTACACGACAGATCAAAGGAACTGATTCAACAACTTATGAA
CGAAGCCGCAGACACACATTCATCTGTCCAGCACACCTTCAGAGCCGTTTGGAAAGTTCT
ACAAAGCCGGTTTCATTCAGGATCACCCAACTACCGCCGCGGCCTAAACCTGCAGTACTA
CTACCTCGGCTTCTTGAATTATGGTTGTCCATACGTAAAAGGTGGAAAAGGAAATAACAA
AGTTCAAATACAGAAATTTGACTACACCGAGAAGTCCAAAGACAAGTATCCAGAATTCGA
GTGT
>comp1408_c0_seq1 len=247 path=[936066:0-207 937926:208-246]
AAACAGTTCTCCATGTAGCCGCAAGAGAAGGGTGGGACGAGGTTTTGAGGTATCTTCTTC
AAAGAGCATCAATGACCGGTATATCGTGCAAGGATCTTGTCAATAGTGAAAATCATGAGT
CAAAGAGCTGTCTTCATTTGGCTGTAGATGGTGGACATGTTGAGGCAGCTAAGATTTGCA
TTGAATATGGCGCCGACGTTCGTCCTGTGACAAAGAGAAACATCCCGCTACACGTAGCAA
GTTCCAT
>comp1427_c0_seq1 len=328 path=[946883:0-133 947902:134-327]
GGATAATAGACAACTCACAGAAAAGAGTATGGCTGGCTTATAAATGGTACAGAAGTCTTC
AGTAATGTTTCCCGGTCAGAGGAATTACTCCGCTGTTTTTAAGTCAAGAAGAGACACCAC
AGGAAGGAGAGTTGCAAACAGTATTCAAGCATCAATTCAAGCCAGTTACATTCTTATTTC
CTGGCTTTGCAGTAAAGTATCCTGAGAAAACTTTGGAGTTGGCAACATTGGACCTTCTAT
GTAATGTCTACGGCATTTTATTGGCGCTGATTTCCTTGTCATGATAATCTTAAAGCAAGA
TGATGCAAAAAATGAACGAAGATCACTG
>comp1434_c0_seq1 len=219 path=[951414:0-59 951861:60-218]
TCATTTGTTAATATTGATGAATATCCACTGGAACTGATACCCCTGGATAGTGACGTTTTG
TCACTTGAAATGGACTCAAGCTTCAAGGAATGTTACTTGGAAAATGACTTCACATCCTTG
TTCTATGTTGCAAACTCCTTGATGACACTTCAGACATTGTATGGCACAATTCCCAAGATT
TATGCAAAAGGAACCATGTCAAAGAGAGTCTTAGACATG
>comp1449_c0_seq1 len=216 path=[959395:0-156 960717:157-215]
GGAGAAGCTTCGGACTCGTGTCCACCGGCGGCTTTTTACACAACCCACATAGCATATACA
CGGATTCTTCTTCAAGATCTTCCGAGCTACCCGAAGCGCCACCTTCGCTCATCTTGGAGT
TAAAAATATCGCCTTTTTAACGCCCAAAAGGCCTCCCAACTATCAGCCGCTTGTTCGCGC
TCTCTCAAAATGGCGGGATAATGAACATGGCTTCCG
>comp1460_c0_seq1 len=308 path=[965914:0-23 966039:24-307]
CAACTGAGCACCTGATATCACGTGATGTCAACTAGCTGCGCCAATTCTTTGTGTCAACTT
GGCTCGCGCAACCGTGAACTGATCCATTACAGATATCAAATTAGAATTCAAAAGATATCG
TATCGCCCTGAAATGGGCCTGTCTCGGTGAGTAAAATAAAGTACCTGTATTGGATCTAGT
TTGGCTACCTAAATTAGGGCCAACATAGTTTAATTTGTACAGGCAGATAAGGACCCACGA
CCTGAGATGAGCCCTCGAGCGGGCTAAAACAGTTGTTTGATCCGGTTTTCCTTGCCCAAG
TCTTCCTA
>comp1471_c0_seq1 len=530 path=[976863:0-529]
GTCTTTATCCCTTTAAAGGGGAACAGGCCATGTCTGTTATGTACATTCACAGACAAAGTG
CATATTTGCTTGGAAGACAAAAACATATAGTTGATATTTCACTAGATCACCCATCTTGTT
CAAAACAACATGCAGTTCTTCAGTACAGACTGGTGGATTATGAACGACCTGATGGCACTG
CAAGCAAGAAAGTTAAGCCATACATTATTGACCTAGATTCCATTAATGGCACATTTCTTA
ACAACCAGAAAATAGATCCCAGAAGATTCTATGAGTTAAAAGAAAAGGACGTTCTAAAAT
TTGGTTTCAGTACAAGAGAATACGTGATTCTAACAGAGAAATCTCAAGATATGGACGAGG
ATGAACCAGCTGAGGAGAGAATTCAGTCATGAACATACCACGGGACAAGACTTACATGCT
TTTTTACTGCGTAGCGTACAATGAAACAAAACGATGCGGACACTTTGTGTTAACCCGCCA
CTTATGTTGCCTCCCTTAAAACGTTATTTTCGTATTTTATTAAACCCAGA
>comp1475_c0_seq1 len=514 path=[974774:0-513]
GGTTTGGCCCATGGTCGATCGGGTGATCCCAGCGGGCTGTATGCCGTCACAGCTATTCCT
TTCTTTTTACAAAATTCAATCAAATCCTGCTGGGTCAGGTAAGGATGCACCTCAATTTGA
TTCATAGCTGGTTGCACAGAGCAGTTTTTAAGTATTCGATTGATCTGATATTCGTTAAAA
TTCGATACTCCAATATCCCGTACTAAGCCCTCTTTTTTTAGCTCTTCCATAGCCTTCCAA
GTTTCCACATAATCTACAGTGTTATGCAGAATTTTTCCATCTTCTCCTTTAGGAAAGGGT
TCCCAATCTTTTTTCACATAGCTTTGAGGCCAGTGCATAAGATACAAATCCAAGTAGTCG
GTTCCAAGAGATTTTAAAGTTTGTTGCACAGCAGGTCGAACATCCTTGGGGCTGTGAAAG
GCATTCCAGAGCTTGCTTGTAATGAAAAGATCTTTTCTTTTTATCTTGTTTTCCTTGATT
TTGACAGCTACCGCTTTGCCAACCTCATCCTCGT
>comp1481_c0_seq1 len=261 path=[982807:0-260]
ACTCTAGGGACGACACCTCAGGAATTGGACATGAGGCATACGGATGTTATACATAGGACC
CCAGACCTTACCTCACAGCAAACTCTAACAGCGAGGATGGCCAAATATTACAAAACGTCC
CAGCTGACACAAGGGCACTTATGAGAAGGGGCCGGGTAATGATGGAGCTCTTTACCCAGG
ACTCAGGGAGATGCGTGACAAAAGCCCTGACAGAAAGTACCTCCTGAGATGAGCCAGATA
ATGGACGAATTATGTACGTGG
>comp1482_c0_seq1 len=298 path=[984376:0-118 985073:119-219 985776:220-297]
TTTGAAATGTACTCTCCAGTGCATTCCATCCTATCATTCCGAACAGGTCAATATCTCTTG
TTTGCTTTATCCTGACGGGCCATTTCTTGATAAACTTCTTTTTCATGTTCAGGTAGTTCC
TTCCAACGAGGACCCGCTATTTCCGCCAATGACTGCATTCCATTTTCTAAAACCACTCCT
TGTCTTTCTAGCTGAGGTCTTAGAGATATCATAAAAAAGTAAAAAGGATTCCTCGCTTGA
TTGTTTTTCTTCTTGTTAGGCATTTTGTCCTTGCAGTTGTACAGTCACTGACTCAGAC
>comp1491_c0_seq1 len=797 path=[986929:0-796]
AGTAGCTGAAAGCATTTTGCGTTTTTTTAGTGGGTTTGACGCGTTCACACTACCTTCTCC
AACAGTCGATGTTGAGACAATGAAAAGTATAAACGAGAGAAAGGATGAGATTAATCCCAA
ATTTTTGAGCGGTTTAGAAAAGTTCAAGAGCTTGATAAGGACCACTCTCTCTCCTAAACA
CAGCTTCAATGATGGAGAATTTGTCACTGGCGAGGGTTTGGCGGTGATGGTTCAACTCTA
TGTTGACGCGATAAACAGGCCCGATGTTATTCCTAATGTGCAAAGTGCCTGGGACACATT
CGTTGCAGTGAAATGCTCGGACGCCAAACAGGCTGCTCTGGTGACGTATGATGCGCTCCT
GACGTCACAGCTAACTGATGAATTGCCTTGTAGCAATGTCATGATACGCATGCGTCACAG
CGATGCTTTTGATATGTGCCAAGAGCAGTTCATGGCGGAAATGGCTGGAATCTCCACCAA
CACAGTTGAAAGGACTGTGGGCGAGCTTAAGGAATCTGTGGTAAGTAAATTAAAGTCTTG
GCTGACAGACAATGAAACGAAAACAAGACAATCTTGTAAGGATCTCCTTGAACAGCTAAA
AAGAACTCATTTGGACCCAGTCCTACAGCAACTACGGGGCAAAGAAGCAGCTAAAGTATC
TTTTGACGACGTCATTGACGGGTACACCCGAATTAAAGATGATTACTACAAGTCTGCAAA
AGGCGCCAAAGATGTCATTGCTGCAGTGTTCTTCGAGTTTCATCCAGAATTGATGAAGGA
GAAGGAACAATACCTGG
>comp1496_c0_seq1 len=435 path=[989830:0-434]
GCGCTTCATCCCGGCTTGACAGGTTAAAACACAACGTGCGAATCACTAGAGGTGATGCAT
GTAAGACAAGAGCCCACGAAGCATGGAGAATTCAACTGATAACTGCCGCAGAATTCCTCC
GCGAAGTAAATTCAACGACGAGGAATCAACCGCAGTTTTGCGGCTGATTGTAGAGCAAGA
ACGACTGCTTAAAAACCCCGCAAATCCAGTTTTAAACATAAGCAGTGACAAATTGAAAAG
ACTTCCTCCTTTGAATGGAAAAATGCAAGATTCTCTCAGTGATTCCGGTTCTGATTCAAA
CTTCGGATTCGAACCGCATCGGACTCAGAGAAAACACAGATCTGTAGAGGGCGACGTGGT
CCTCAGCAGACCGACACTTCTGAAAGGAAAAGAATTTCGTGGAATCGAGGAACTTGCGTC
CCTTGGCAAGCCGAA
>comp1502_c0_seq1 len=361 path=[995174:0-360]
TGTGAACTGAGAAGTGCTCATGCTATCACTGGTTTAGTGGCCTGGTGTGAACAGGTCTCT
GGTCAAAAGTTCTCTTGGATGAATGGAACAATAATGAAAGCCAAGGGCTGGTATGAGTCC
TCAGCAACAGAAAACAAGTCAACTGTGGAAGAGATGTTGACCAAAGAGAAAAGCCACCAA
GAGGAAAGAAAGACAGGTGATACACCTCCACCGTGTACTGCTGTGACAACATTCCCTGTC
AATGAGGTTGCAGACTGTTACATGAAGTTATCATCTTGGAATGAGGTAGCAGACTGGCAG
AAGCATGTGAATAACCTGAGAAAACAATGCTCAGACTCTGAAGTACAGCATTCACTAATG
G
>comp1512_c0_seq1 len=350 path=[1001478:0-228 1003451:229-349]
TTACCCACAGATTTGCATAAGCGCCTTCGTGGCAGGAACTGGGATGTCCTCGCTAATCTC
TCCGCTCTATTACACGGGTATCACAACATGGACTTGCGTCTCACCAAAGACCGCCATCAT
GATAACGATCCCATTGCCCCTGCTAGTGCTGGTGTTCTATGCAATCCTGGACAAGGACTA
CATCACGGACAGACCTAAGGAACGCATTGAGGTAGAATATACGATTGTGCCGTCCACTTC
TGACACAACGGAACAGACCACAGCAGATCCTGAAAAGTCCCTCTGCAGCGAACAGTTGAG
AATCGGTAGAAAAATTCTTCCCTACATCATTGCGCTTCTTTTGAGTTTCG
>comp1518_c0_seq1 len=205 path=[1005130:0-204]
CTACTTGAGATGCTTCAGTACTCGTTGACAACTTGGTATCTTAAGTCTAAGCTTTTTTGC
ATTGGCTCTCGCATTCTTCCTTGGACTCAAAGTTGTTTTCATTGCCACTACATCCTCCAT
AAAGGAAATCCTCGCACTCTCCAGTCTCCTTGTTATAGAAGAATCTCGGAAACGCGCCTC
TGCAAGGAGACTGGAGAGTGCGAGG
>comp1546_c0_seq1 len=364 path=[1022311:0-363]
GTGGGAAGGATCAGACTAAGGCTGGTGGGAAACAAGACAACAGCCAAGGTAAAGGCCAAG
GAGATAATGCGACAAAAGACATGAAGCCTACCCCTGAAGGGTCGACAAACGTAGAAACGA
CAGGAGAGGAGAGTGGAGTTAATGATCAAAGAACTGAGGTCAACTTGTTAGAAGGACCTC
TCTCCGTTACAACATCACTGCAATCAGAAACCAGCAGCGACAGTTATCGGGGAGAAGAGT
TGAATCCTACTAATACGGACACTTTAAACCTGGAACATGAAGAAGAACGCGAGCGACGAC
ACTCCGATAGCGAAGAACAAGAGGATGATGGGAATTCTGACATGGAGCATGATGGGTACG
AAGA
>comp1555_c0_seq1 len=452 path=[1030700:0-378 1033297:379-451]
TTCTGGGTGGCCGAAGAATCAAAATAGGTGCTGGTATAAAATTGGATCCCCCCCTCCTGC
AGGGTCAAAGAAGGAGGTATTTAGGTTTCGGTCTGTTAGGAGTATTGTAATACCTCCGGC
GAGAACAGGGAGGGATAGGAGGAGTAGGATGGTGGTAATTACGACGGATCATACAAATAG
GGGGATACGTTCTGCTGGGCAGCCTTTAGGTCGTATGTTTCGTGCAGTAGTAATAAAGTT
AATGGAACCTAGAATTGAGGAGACTCCGGCTAGGTGAAGCGAGAAAATAGCGAGGTCTAC
CGATGGGCCGCTATGGGAAGTGGTTCCAGCTAATGGTGGGTATACTGTCCATCCGGTTCC
GGCTCCTTGTTCAACGGCTCCTTAGATTCTGATTACTCCCACCATCTCTTCTCCTCTTAG
TATCCTCAGCAGCCGTTGAACAAGGAGCCGGG
>comp1559_c0_seq1 len=235 path=[1030572:0-108 1031393:109-234]
CCATACATTCACTAAAACATCTCCCTTTGGGATGCAACAACAAATCTTGACAGTCCTGCG
CTCTGTCATGACCTCAGGTTCTACTGATGTCAGGGGAAGATGTTCATTTACAGTGATGAA
CTGTGAAGCCTTCAGAACTTCTCCTGATCCAGGTCTGTCAACTTCTGCTATTACTTTATA
TGTGATCTGTGCTTTCCACTTGTCTCCATTTGCTTGATGCCCATTTGCATCAAAA
>comp1576_c0_seq1 len=320 path=[1039913:0-319]
AGATGACAGGTTCTGTTGATACATGTCTTTCAAACTTAAAAGTTTTGTAATTTTTTTTAA
ATTCTTGACTTGCCTGCTATTATCAAGACCCTTTTATTACTTTATAAAAAATTATTTCAT
AGATAGAGCATTATTTGGGAACTTAACACGGGTGAATACAGATGTACACATGTACACATG
ATATTAAAGTTGGGGGCCCTGGGGTAAAATTGTAAGTTGGAGCTTGACCAATTTTTCCCC
TAGTGCTTTGATCTCCCAGAATGCTTAGTTATATTATTTCAGTCAAAAACGCCCCTTTTT
CACATCTTGAAAGAATTAAT
>comp1577_c0_seq1 len=366 path=[1040695:0-365]
AGTTTTTGCAGAGGATGAAGGCAAGCAGCGGTCCTCGCACTCTTCCTTGCTGTCAAACTG
ATTGTCATTCCCACCGCAGCCTCCATAAATGAAAAATTCGCACGACGAGGTAATGGTGTT
GAAGTAATACTTGCTAAATGCTGCCCGGCAGAGACCAATCAACTTGGGTTGAGTGCAAAC
AGGATCCAATGGTCCTAAATCCGGGACAACAAGATCTTGCTCACAGCAAACAAATTCTAA
ACCGTTCCATCTTCCCTCCTCTTCGCATGGATCCACAGTCCTATAACTATCACTCAAGAT
TTTTCCCATGGTTTGACATGTTTCGTGAGCTTTTGCAATCCAATAGGTTTTTCCTTTACA
TGAAAT
>comp1590_c0_seq1 len=551 path=[1053342:0-354 1056168:355-550]
GGCGGCTTGTTTGAAATGCTTCCCTTTGAGCTGCACTTGATCAAGCTTTTGCTTCAAAGA
GAGAATGTCACAGGATGAGGCTGTTATTTCCACAAATGATGACGCTACAGCTTGTAAGAG
ATTTGCTGTCCAATTAGGCTACTGGTCAGACAGTTACATTCAACACTTTGCCAAGTTAGG
AGACAGAAAGACTCCAGAAATTAACAGAGGTTACTATGCTCGTGTCAAAGGGATGCGGAT
GCTGCTGGACCAGTTTCTTTCACAGACCAGATGTAATTGTCAGGTTATCAATCTTGGAGC
TGGCTTTGATTCTCTCTTTTGGCTCTTAAAGGAGGAGAGCTTAGCACCAAAGCTGTTGTT
GAGATAGATTTTGGAAATGTGACCAGCAGAAAGTGCTACAGCATAAGGGCCAGGAGGAAA
CTCCAAGAGGTATTTTCTCAAGATGATGGACTGAACATTGATGGAAATGAAGCTCACTCT
AAACACTACCATCTGTTGGCTGTCGACCTGAGGGAAATAGGTGCACTTGAAAGTAAATTA
GAAGAAATTGG
>comp1596_c0_seq1 len=608 path=[1051022:0-315 1053227:316-607]
TTGCAGCCACAACTTTTCAGGCCGGCAGTCTGGGTTTTCTCTTTGTACACATTCATCAAA
TGTCTCTTTGTCTCCCTGCCTTGTCCTTCGCAGATAAGGCCTAAAGGTATCACCATACCT
TAAGAAATAATAATACGAGACAAGTCTGTCCAGCGGTTTCCTAATAATGTTTATATACAA
AGGCCTCCTGTCAACACCAAATTTTTCAAACTCGACATAGGCAAGATGACCATGATAAAC
GGCAGGCATTTTCTGTCTCCATCTTGTGATATTGTGAGCAAATCTCATTTGGTCAGGGAT
TGAAATTGTGTGCGAGTTTCGACTCACATTCAGGTGCAGGGCATGGAATTTGTTTGGATG
GCAGAGGTCATAGATAACGCCCATGAAAGAAGTGCTGCCAGTCTTGGGAACCCTGTTGTA
GAATATCACAATGTGGTCATCATCAGCTTCCAAGGTAGCCTCTCTCCTACTGGATGACTT
GAGGCTGCTTTCCCAAAGCACATCTTTCAAAATATTGCTATCTGGCAAATTCCTGGAGTA
CTCGTTCTGTTGGGTTGGAACGCTTGTCTGTAAAATTTGGACCTCCAGAATTACAAATGC
GATGATAA
>comp1599_c0_seq1 len=374 path=[1056685:0-373]
TCAGCTGTCTGCCGCCCAGCGGCCTAAAAGATTGTCTTTAACAGTAGAGGACCCCAAGGG
CGAAGAAGTGGAGGGCAAAGATAAAGCGGGAGAAAAGGAAAGAAAATCACCTTCCAGTGA
AGATGAGGATGACGAAGTTATCAGCCCATCGGAAGATTTGTCAAAGCCTTTTGGCGAAGA
CGAAAACAAGTCTGAGGGAGGGGAAGATGAGGAGCTGGTTGGTCGCTACTTTGAAAGCCT
GGGTACCAGCTCTCCGACGCAGAAAGTGGACGAGCAGCCAGCCGAGCCACCGCCCCTGGA
CACGGAAAAACTGATGCGAACCAGGCTGAGTATCTCAGCCAGGTTTTTGTCTCGATCGCA
TCAACCTGGACGGG
>comp1600_c0_seq1 len=329 path=[1054514:0-328]
ACTCTGTGAGTTGCATTTCATCAAAGACGCCCAGTTCTTCGCGAATCCTATCTAAATTGG
CCATCAGACGCTTGGCTCCTTTGTTCCATGTCAGGTCGGACGAGGGAGACTTGACAATAA
TGATGATAGCGGCTAACAGATCTTCAATTTCGTTATCTGGTTTCTGCAGAGCTCGTAACT
CCGCAAGTCCTTGTCCGTCAAGGATCTTTAATACTCTCTTTGTTTCGGTTACAACTGCAG
CAGCCTTGAACACCGCTCGCTCGTGAGCTATCTGGTATTCTGGAAGAGCCTTTTTCAGTT
TCTGTATCCTCTCTTGCTGCCGTTTAACG
>comp1602_c0_seq1 len=230 path=[1057283:0-180 1058647:181-229]
GGTACCTCTCTTTAGAACATCGAAAGCCTTCAGAGGGGAGAAATCCATTAAATCCAGTAA
GGGCAGGCGTGCTGCAGCAATTAAGAGCAGGCTGAGGAATTCCAAGTGTTCCATTGCGGT
GTCTCTTGGCAAAGCAAAGTACGAGCCAGAATATGGTGCTGTTGTGTGGCACATTGATCA
ACTGCCATTCATCCACAGCAAAATCCCAGCTGATGCTCCCCAGACACTCA
>comp1603_c0_seq1 len=314 path=[1056808:0-313]
AAGATGGCGGCCGGTGCGGCGAGAAATTTTCGCAACTTCCTTAGTGAAGCTGTTACAACA
AAAAGAACTCTTGTGGTACTTCGCACTGGTATAAAATCAAGTATTCCATGCATGGCGATC
TTGAATCGTCCATTTTCTGATAGCATGACTCCAATTAGCGCTGATGTTTCGAGTGAAAGC
TCTCCAACCATTTCAAGAAGTCCGCTCTTTAGCGGCCAGAAGGTCGCGCCGAAAAGATTC
CAGCTATCGTTCGAGGAGTTTCAGAAGCTAAGAAGGAAGTTACGTACAAGGCAAAGGCTT
GCAGGTCTACCAAT
>comp1605_c0_seq1 len=1317 path=[1069230:0-560 1073836:561-1316]
GTTTATTGGAGGTTAAGAACTGGGCAGTTCCTTTATAAAAGGAAACCGGACTGCACTTGA
TCCCAGGCAGCTTCCGGGCCCCAATCTGGGGCATCCATAGTCCACCCACTGCCGGCAGGT
TCAGTTTCTTCTCCTTGATGCTGGGCGTGAGTCCTGGTGTGTGGCTCTGGGTCTCGGCTT
GGCCTTGCCTCTCTGGGATCTACCTTGTAGCTTCAGAGCCTGCCAGTTGCCACCCTGACC
TCGGCCTTTATTACCAGGCCTCTGCTCCTTCCCTCGCTGCTTCTTGCCCAGAGGGCCCCC
CTGCCGTCTCCGCTTGGCCGCTGTGGGGAACAAGTCTTCGTCAGGCTCCTCCCCCACAGC
CTGGCGGAAATACTCAGCGTCATCCTCTTCATCTTCAGGCTGACCTGCCCCCACTGCCTC
TGGCGGTGCCCCTGGGTCCTCAGCATCACTGTCACCGTCGGCCCTTGCACGGGCTCGCTT
TATGCCTGCCAGGCTCTTCTTCTTGTGGGCCTCGCGCAGCTCCTGCTTGCGCTGCAAGTT
CTCTGCCTGTTGGTTCTGACGCTGTGCCTTCAGCCGGAGCTTCTCCTCCTTGGCTGCCAG
GATGGCCTGCAGCTCCTCCTCTGTCTTGTGTACAAAACTGTGGAAGAGGACATTGCCGTT
CCCGACGCCCTCCTGGATCTTAATGAGCTGCAGTGTCATCCGGGGCCCAATCTCAGTAAG
TCGGACGGCGCTCTGTTGGGCCTGCATGTTGCCACGGCCGGCCACAGCCTGGGGCAGTTC
TGTGGTGTTGTGTTCTCCATCTGGCTCCACCTCACTGTCTGATAGCCCCACACCCGTGGC
CAGCAGCTCACTGATGTCCTGCAGTCGGCTCATGTTAGGGAACTTCTCCTGTAAGAGCTT
CTTCATGCCGCGGCTTGCACCCACGGGAACCACTTTGACGCTGTAGTGTCGGAAGTCCAG
CTCTTGGGAGTCAGGGTTGTAGTTAATGAGGAGGCAGCGCTTAATGGTGTTCAGGTTCAC
CGTGTGCACGTTGATGGACGGGAACAGGTTCTGGAACATGGTGGCCATGAGCTTGATGTG
CATGCCCTGGGGGCCGAAGCTGTTGAGCACCAGGAGGGGAGGGTGGTTAAACTGCTGCTC
GTGCATCCGGTGTCGGCGCAGGGAAGAGACCACGTCCCGTATCAGTGTATACTTGCTGAT
CTGGAACGTCAAAGTGGGGCCTCCTGGGAGCCGCATCAGCTTCAAGTATACACTGTTATC
TGTTTTGGTCAAAATAAGGAAGTGTGTGACCCCCAGGGGGCCAGCCACTGCCACACA
>comp1618_c0_seq1 len=251 path=[1065420:0-199 1066763:200-250]
GCTCTTTATGTGCAATGAGTGATGAACACAACGAGCCTCTACATAGGAGGCTACCTCTCC
ATCAGCTTCTGCATGTGGGACATGATCTGTTTTTAATCCTTTTGCAGATTGCAAATGTAG
CTGTAGCTGTAGATGTAGATCATGTAGATGTTATTGTATACCGTCCTCATCAACGATGGG
TCAAATTTTATTGGCGATTAAAGGCCCATTCACACAGGCGATTTTTGTCGCGGCGGCTCG
ATGCAGCTTTT
>comp1620_c0_seq1 len=296 path=[1066791:0-51 1067169:52-295]
GAAAAAAATACACGGTTTTTGGAGTGACCTCCTTTAACTTCATCCTTCACACCTGTTGGT
GTCTAACTATTTGAACAATCAATCAATAGGAGCTCTGTCAGTCAAAGTAATCTTCTATAT
CAATGTCAGGATTAAGCAAAAGGTCTTTCATTGCAGTTAAATCCATTTGACTCAAAATTA
AGTTCTCAAAGGTTTCTTCGAGATCTGTTTCACCAATTAAGACAGCTCCACACATTCTGC
CTCTATGTAGGACAACTTTAACATATTCATCACCTTTTGTATATCTTACAAGTAAT
>comp1622_c0_seq1 len=233 path=[1066954:0-43 1067274:44-232]
TGTTCCGAATCAGCAGTATTAGAAGAGGAACAATAATTAATAGGATCACGCACGCTGTGA
GAACGATGAAACCAATCGTCAATGTAGAGCATGATGATTGACCTGGTTTAGAGGTGAAAA
AATCATTCTTACACTTTGTGCACAATGTCGAACCTGCCTTTCGAGAAAAAGTATCTTCAT
CACATTGTGTACATGCGTTACTGCCAGCCTTTGAACTGTATGTACCAGCTGGA
>comp1624_c0_seq1 len=372 path=[1068007:0-371]
GCGGTCATCCCAGTCAGAAGGCTTCGATGCCTCGGGGTCGTTGATCTTCTTGGGTGCAAG
GAAGTCCCAGTCTTCCTCAAGCTTTCCGCCATCAGCACGCTCATTGTCGATCAGGACTTC
GTACGTGTTGTCGGGGTTCAGAACCAATGTGTACAAGTGGGTGAACTCGTCGTCCTTGCA
GCGGATATCCTTTTTGACCAGAAGGTTCTTTCCCTTGTAGTTGAAGATGACATGAACCTT
CTTTGTGGCTGGTCCACAAATGTCAGGTCCGAACATAACATAGTATTCGCTGTCACCACT
GAGCTTCTTCTGGTCAACGCCGGACGGGAACAGCTTGATGTATCCACCTCCGCAGTCAAT
GCTCTGCTCGTG
>comp1627_c0_seq1 len=232 path=[1072087:0-38 1072393:39-231]
ATGCCAGGTGGTAGAGTGGATGGAAGATCCTTTAGTGAGTGAACCACAAAATGTACACTT
TTATTAGCTAGAGCAACTTCTAATTCCTTTGTGAAAACACTTTTTTCTCCTATTTTAGGT
AATGCTTTATCCAAAATATTATCCCCTACAGTAGACATTGACACAATTTCAAATGATGCA
TCAGAACAAACCTTCTTTAGTTCTTCTATAATTACATTAGTTTGAATGAGTG
>comp1629_c0_seq1 len=322 path=[1073519:0-145 1074440:146-321]
TTTCTTCCACTCTGGCGCTTTACCTACTGGTGTGGAACCTGGAAGAAGGTGAAAGCGGAG
TCGAGATGCTGAAGAGCTGGTTGGACACCATATCTGCCAGCGCTTCCAACACCAGCCTCA
TCATAGTGGGCACACACTTGGACAAGATTAAGAAAAACAAGGAACCCGGATTCCAAGAGC
GCATGCGCGACTTAGTGAAGGAGCTGGTCTTGTTACCGAAGTACAGCCGAATCAATGTCA
AGGATATCAAGGAAGTTAGTTGTGCACCTGACAACAGAGAAGGCATTGATGACCTCCGTA
TAGCCATTTACGATGTTGTCAG
>comp1633_c0_seq1 len=284 path=[1075963:0-88 1076718:89-283]
AGGGCATTATTCTCCTGTAATGCCCATGGGCCAATTACAGGCATGCTAAAAAGTCCTAAC
ACAAAGTAAAAGGAAATTAAGAAAACTATTGCTTTTTTCCGGAAAATTGTAGCGACTGAA
GACAATGATGGAACACTCTGAGAGTGCATTCTATCAACCTGATGAGATAAAATTTAAGGA
GAATAGAGAATTCACGAAGTTATGTCACAAACAAATTGGTACAGGACAGGAGAAAGGAAA
CTGTACAGCCTGGAAGAAACCGAAACTTTCTTCGACGAGCAAAA
>comp1636_c0_seq1 len=298 path=[1075900:0-237 1077486:238-297]
ATGTTTTCTTTGGAGTGTTTATTTTCATATTGGCTATTGGAACCTGTCTCATGGGAATTA
CTGAGGAACTTTCCTTCCTTCCTAGTTCCAACCCTTATTCAAAATTACCAGCTCCAGCAC
AAGTGGGGAATACTCTGGGCATCACGCTTGTTGTTCTAGCTGGTATTGTTCTGTTTGTGG
TGACAAATGCGTCATTCAGAAGGGTGGATGCGGAGGAGGATCGTCAGGCTGTTATAACTG
ACGGAGAGTAGTTAAATTAATTAGCGGTAATCTATGAAGTTGCCAAGTGTCCCCTAGA
>comp1638_c0_seq1 len=251 path=[1080051:0-79 1080721:80-250]
CAGAGGTTTTATTCAATCCCAGCATGCTTGGCATGGACATTGTTGGAATACACGAATCCA
TCTACAACTGCATCAGGAAGTGTGACGTGGATATCAGAAAGGACTTGCTTGAAAATATCT
TGTTATCAGGTGGAAGCACATTGTTACCTGGACTGGGTGAACGCCTTCACAAAGAGATAG
CGACGCTCGTCAATCCACGTGACCCCGGCCGGGTCAGGGTCATAAGCCCGGATGACCGGA
AGCACGCCGTG
>comp1651_c0_seq1 len=356 path=[1088383:0-54 1088758:55-355]
GAGAACAGCAATAAATCTTCCAAGAGGCAGAGCCTTTTTAAACACATAATTTTTCAGAAA
CACATGCATTGGAATGTTCCAGTGTACAACTACCTCCACCAATGAACGAGGGAGCTCAAT
ATGCTGTGGCCGTGCTACGTCAGACCTCCATATGGTTATTTGTTTTCCTTCTTGGTTCAC
TTCAGTTCCAATTCCACTTAATAAACTGGTACATTCTGATAGGAAACTGACAAAATAATG
ACTGAATCTAAAGGACATTGCTGCTTGATATGCCATAAACCACTTAAATGAGTCCTCTTC
AAATATCCATGGTGCTATACAGGCTGATATGATCAAGCAACAATCCGACAGAAAAC
>comp1653_c0_seq1 len=730 path=[1087466:0-337 1089932:338-729]
GCAAACCGTGTTACAATGCAAGTGAGTAATACATCCCACACAGTATTGTAATCTTGACTT
AATCCTCTCTCTAGCCACCAAGTACTTTGAATTTTTCGTGACACTTTTTGAAATCCTCTT
CAAATACGTATCTCATGATACAGTAAAGGGGAAGTCGATCGTACGATCCTGTCTGGTAAT
TGGCCGTTGTGGAAGGTATATAAGCTTTCCAGTATGTACCATCAGTTTGGCTTATAAGCT
CCTGGTTCAATTCGTCAATTCTGTCAGCGTTAATGAACTTGTTTCTGGATGGGTATTTCC
TGCTGAAGGTGTAATCGAACTTCAACACCGGATTAGAAAATTCTGTAACTATGACCAAAT
CGAGGTAGTACTGATCATAATCAACAAGGGCTTGGTTGTCGGTGCGCAGCGTGAACACTT
TAAACGCCGGGTTGTTGCTGTAAACAGGTGATATCGAGGCAGTCATTATAACAAAGGATT
TCGTAGACGCTTTTTCTGCCTCTTCATTTGTGGCGTCCAAGATTTGAAGATGAAAATCAT
CCCTGTGAGTGTGAGCATAAAACTGACCTGCCACTATATCATGGTACTTCCCAGCTACAA
GGCTCACGTATCGGGTTAGATACTGTGGTAGCCAGAAGAAGTCGTATCCGTACGGGTCAC
CGCCGGGAGGAATGTGACTCATTATAAGAACTTTCTTTCTCTGGTTTTTGGCCATCTGAA
GTTGATCATT
>comp1682_c0_seq1 len=331 path=[1110385:0-194 1111814:195-330]
AACGAAGCCAACATCTTGTCGAAGTCTTCCTCTGGTTGTTTGGGAGAAGGTTTATTTGTT
TTTGGCTTGTTTTTCTGCAGTTTGGAGATTGTTCCAGCGCGTGTTTCCTCACTCCGCTCC
ATTTTGCTGCTTTCCCCCAAGTTTGATCTCATTATCTGCTCGCAGCGCAGCGAGTGAAGC
TGAAGATTACAGCTCGGTACTCGCTTTTTGCACAAAGAGCAAGTAGTGACCAGTTCAGAA
TCCTCTTCATTATCTTTTGACGCCGGTTTGGCTTTTCTAACCACAATATATCTCTCTTTT
CCCTCTCCTCTACTTTCATGGCAGAGCGACA
>comp1686_c0_seq1 len=270 path=[1111024:0-91 1111782:92-269]
AGTGTCTGTGGTGTAATTAGCCCCAAAGCAGCCATGAATTCCATTTTTTTGGGTTCAAAA
GCCTTTTCCATAGGTTTGCTAGTGACCTCTTGTGGCTGTATAAACACGTTTTGAGAAGCT
GGACGTGGCAGTATTGGTTGCAGATGATGAGATGTAAATGAGCGTGCACTGTTTCTAAAT
GCACTGTTTCGGGCTTTGTTATTCTGCTGATAGTGTGTTGGAATACTGATGGGGCTTGTT
ATCGATGACTGTGTGTGGACAGGAGAAAAT
>comp1691_c0_seq1 len=338 path=[1115239:0-337]
GCGGGTGAAAGACTAGTGTTTAAGGAAGTTCTTCCGAAACAAGGCCTTCTCTTCACTGAA
CAGAGTCCAATGCCGGTTCTTTGCAAACCTAAGATAATGCCCATGAAGTCTGTGACACTT
GAAAAGTTGGAAACTATGCAGAAAGAAGCACAAGAGGCTGTGAAACGCCAGGAACAGGAA
CAGAAATTACAAGGCGCATTCACATAGCAACAGCAAGTTCAAATAAACATCAACCTAACT
GGTGAGCTTGACCTTAAAGAAACTGCACGAGTTTATGAATTGCTTCATCTGTGACGTTCA
TTGGCATCTCAACGAAAACATAGTGAAGGTCTTGTGAA
>comp1692_c0_seq1 len=265 path=[1114993:0-65 1115373:66-264]
AACCCAATGTAATCCACATTTTAACTTACCCGCGTTTACCCTTAACAGGCACATCCAAAG
TCTCAGTTAGCGACAACGTGAAATTGTTGTCATGGTTACCGCAGAATGACATTCTTGGCC
ATCCCAAGACGCGTCTATTCATAGGACATGCTGGACTCAACGGGATTTTTGAATCGACCT
ACCACGGGGTGCCAATGATCTGTTCGCCTTTCTTTGGAGATCAGTTTGTTAACGCCCAGA
TCGCAAAGCGGGCTGGGTTTTCTGA
>comp1695_c0_seq1 len=370 path=[1116315:0-137 1117295:138-155 1117451:156-369]
GGGTAATCAGTGCGAACTTCCTTTCAGTCTTTGCACACAACGCACACCTTGTGTCAATGG
GGGAAAATGCATTGATAAAGCAGGAACATTCGATTGTCAGTGCCCCCAGGGGTACAGTGG
AAAGTTCTGCGATCTGAAAATAGACGAATGTACCGTAAACCCTTGCCAAAATAACGGTGT
ATGCATCAGTGGTTTGGATTCCTACTCTTGCAAGTGTCATCAAGGATACAGTGGTGCGAA
TTGCCAGATCGATAACAATGACTGCGCTGGGGATCCATGTAAGACTGGGGGTACCTGTGT
GGACGATTTACGATCGTACAAATGCCAATGCCCCGTTGGTTACACTGGCGTCAACTGCGA
GCATGCTATT
>comp1708_c0_seq1 len=313 path=[1124339:0-312]
GGTTAAAATGGTTGTTTCCAGGATTTGAGGTTATAATCATTGGTACGATATAGCAAGAAT
ATAGGAATTGTAAATAACGAATAGCAGAAAGTTGCAAGAATGATAAGCTCCGTCCCCTGC
CATAGAATACGAGGGCTCACCACTCCGTCTTTCCGTACACAAGAAAGACCTCGTGAAAAC
AGTTTCTTTGGAAGCGTGGTAAAGACCACAGCTGGCATGTAGATTGTCAGTTAGCAGTTC
AACGAGCTTTTATCTTCACGTAGATGGTGTCTTTGGGTGCCATCAGTGCCACAGCCATGT
GTTCCAGTGTGGT
>comp1712_c0_seq1 len=356 path=[1127326:0-102 1128027:103-355]
CAACAAGTCAGGCAACGCGACGGTCCTTACGCTATTACAAATCTTACAAATTTAATGGAA
CCAGACCGTCTCACCCCAGCCGAAGTAGAGGAATATTTAGCTCGTATTCATTATACAGGT
CCCATAGAACCAACTATCGATGCTTTGTCCGAACTTCATCGGTGTCACATGCTGTCAGTG
CCCTTTGAAAACTTGAGCGTGTTTGGAAAGGAGAAAATAGTTCTCTCTAAGGATTGGTTG
TTCGACAAAGTCGTCAGAAGACACCGCGGTGGATTTTGCTGTGAGCTCAACATGATATTC
TCTCTTCTGCTCAATTATTTTGGATTTAAACACGAGAAACATGCTGGGATGGTGTT
>comp1714_c0_seq1 len=224 path=[1129147:0-32 1129361:33-223]
ATTTTTGCTTGTGGTCCACAAATCAAAGTCAATATGCAGTCCGAACAAGGAGAATTCGTC
GAAATGTACATCCCTCGCAAATGCTCTGCGAGCAACCGCATCATCCAGGCTAAGGATCAC
GCTTCCATCCAGATGAACTTTGCTGAGGTTGATGAGACTACCGGCCGTATGACTGGACAG
TACAAGACCTACGCCATCTGCGGTGCCATTAGAAGGATGGGAGA
>comp1721_c0_seq1 len=502 path=[1137282:0-501]
TGTGGAAATTGAAATAAAATGGAAAACTATTACAAAGTTTTCTTCGATTGACGACTTAAT
AGCGAATAAACATGCCTGACTTTTTCCTTACATCTTTCAATTTAGCTCCTACTTTGCTTG
AAGCTTTCAAAACCTTGCTCCACCGAAATTGCTTGGTGCCAGTTTAAAAACGTACCTTCC
AACTGTCCTACCTATGCTGTCAGACGTTTTCTGTACTTACACATCGTTTTATTTTACCAT
GTTTTTCATTTTCGTCGAGTTTCTTGTTGTAGTGTACTTTGTACTGCTCAAGCATTGTCT
CCATCATGTCAAAAACTGTCTTGTCGTAATGAACATGGTCTGTGCATCTAGGTGGATATG
AATCGCTCAGTGGATACACGTCTATGACGTCAAATCCTGCTTTGCACATGGCTGACATGG
AGTAGGCGCTGAAGAGGGCAACTCGCTGGCTAGTCAAGAATCGAAGATCGGTTTTCTTAT
GGGACGCGTACTTTTCCTTGCA
>comp1728_c0_seq1 len=424 path=[1139962:0-423]
GACACTTGCTCCTCGCGGGCAGCAGAGTAAATGATGCCGACAAGCATCGTCAAACAGCAT
TGCATATGGCGGCTGCTAACAACAGCGCGTCTATCATAAGTGTTCTACTGGAAAATGGAA
TTGATCCAGACGCTGTGGACGAGAGAGGAAACAACGCTCTGCACGTGGCAGTGCAGTGTG
GTCACGTGGAGGCTGTTCGCGTGCTACTCACGGAATCATCTATAAATGCGGAAGCTTTTA
ATGCAAGAGGCCAGAATCCACTTCACATTCTAGCGCAGTACGCCAAGGACAACGCTGTGG
CCATATTTGAATTGTTTCGTCAGTCAATGCCTGATTATCCCATCAATGCGCTTGATGCCG
ACGAAAACATCGCATTGTTTCTTGCTTACACCAATGGCGCGGCTCGATTGTGCCGTGAGC
TGCA
>comp1733_c0_seq1 len=395 path=[1144403:0-394]
TAAGCCCCATTCACAGGAAAACAACTATGTGTTCTCCTCTGTGATTCTGATTCCTCCTAG
TAATCCAGGACAGATTCAGCCATCAGAAGGTGCTCAAAATGTTGAAGGAAGCACCTACCT
TGAAGCTCTTCCTACCACAGAAGCAGAAGTTTTGTCATCAGTTTTGCACTCCAACCCTCC
AGCTATAATCAGCAGTAAACCAGCTCCAACCCCGCCCTCACCTATGACCGTAAAAGAGGA
TGATGATAGCATTACAGCTGCCTTGAACCAAGCAGAGGAAGAGACCAAACCCAAGGAGGA
GGAAATGCCATCATTTGACGAATTCAAAAGGAGAGTTTTGCAGGAGGAGGAGGAGAAGAG
CAAACAACAGAGTGCAGACAATTCCAATGGAACTG
>comp1740_c0_seq1 len=201 path=[1146513:0-160 1147557:161-200]
GTCCCCGAGCAGTGCACGAACAAGCACCGCTCGATCCGGAGTCGAGCGCACTAACCATGA
GGTTACCGCGTCTCCACGTCCACTTCATCTATGTTAATACTCTTCGTACGTTTTACAGTA
TCAAGAAGAGATTAAGGGCCTGTTTACAAGAGGGGAGGGTTACCCTAGCAAGCGGGCTAA
CCCTAGCTGGAGGGCAAAAGA
>comp1747_c0_seq1 len=320 path=[1154012:0-218 1155625:219-319]
ACCGAAATAGAGCCGAGATACCGGAAACGACAAGAGGAAAGTCAAACGAAATCCTTCGCA
GTCTAACGTCTTTCAAACTAAGTCTTCTATTTTGGTGAGCCGCAAGAAATGGCAGCCTTA
TCTCAGTCTGAAGATAATTCTGATTGTGTTACTTCAAGTCCAAGGAAAGAAAATGAACTC
TTTATGCCAAAAGAGACGCCTGATCAGCGATGCGATGTTATTTTGGTGGTCGAAGATGGC
AAAGAATTCAAAGCTCATAAACAAGTTCTTTCAGAGGCAAGTCCCTTCTTTGAAAAACTG
CTAAACAGCGACATGAAGGA
>comp1749_c0_seq1 len=214 path=[1152696:0-158 1153844:159-213]
CGTCAGGGTCCTGAGGTAAGTCAGCCTCATTGTCATCATCATCCTCGTTGTCTGATGCTA
AGTTCTGATTGGCAAAATCTTTGATTCTAAACTCAATGTCTGGAACAAGCTGGACAGCTT
GTCGATAAAAATAAATGGCTTCATAAACATTTCCACTCCTTTCAGCAGATACTCCCTGCA
GGAACAACTGCGCTGCCTTTTCCTCCAACTGCTG
>comp1750_c0_seq1 len=269 path=[1152810:0-39 1153097:40-268]
GTGTGAGGAGCCGCAAGCCACACGAGTGATTTTGAATTCTTCAAGGCCCTGGACTAACTG
AGGACGGCGATTGACAGTGGTAGTGCCATTTCCTTGTTGGCCATGGTCATTGTCACCCCA
AGCGTAAACCTCGCCCTCTTCTGTTACAGCTAAGCAATGCAATGCTCCAACAGCAACGTC
CACCACTTTGTAAGATTTCAGCCCCTCCACTATCTGAGGTTTACGAACGTGAGAGTCATT
ACCATGCCCAAGGCGAAAATAATCTCCTT
>comp1759_c0_seq1 len=247 path=[1159596:0-246]
GATGCCACTAGTAATATCTACTTGGTGAACCTTGATGAATACTTTGAAGAGTCTCCTTCA
CAGCTCATTGTTCCTGTGTGCTCCAGAGTCAGGGGCTCTTCAGTGGGGAGTGTTAAGTTT
CGGTATGAACTGAATGATGAAGATTCTGTGGCACGTGATTTAGAAATGTCAGGTGTTGCT
TATGGAGACAGGGTGTGGAAAACAGAGTTGCTGGCTTTCAGGAGGGATGCTAAGCATGCA
TGCCTTG
>comp1768_c0_seq1 len=281 path=[1165921:0-280]
GGGTAATAAAGGTTCATCAATCATATTGACACACTTGGGTCTAAATCCCGATTGGTCAAT
TCTCGACAACAGTATATCTTCCGTGACTTGTGCCATGAGAGTTTGTAGCACAACAAGAAC
TGTAGCCAGCCAACGGCCGAATGCAGCCGACTGAGTCTGATCCACACTGGAAAACAACCC
CCTCAGCAGTGCATCCACTGGCCATAATGAGCCTGGTGCAACCGCACCGAACACAGCCTG
CAACATCTCAATACCATATTCAGATTCCACCTGCACCTTTT
>comp1773_c0_seq1 len=423 path=[1170921:0-334 1173390:335-422]
GCGAAGCGTTAGCACCCTGAGCTTCTTTTCGACTGCCAGTAATCGGTCCTAATCGAGCCA
CTGCCACCGGCAAAATCGTTCCTAGGCCTCGCTATTATTTTGCTGCGCGCTCAATTTAAA
ATTTTGCAAATTCAACATGGCGCCTATGGGTTTTTGTGCGCTGTTACGTCTTAGCAGTTT
AATGGCTGTGCTTCTGCCTGTCGTGAATGGAGCCGCTTCACCTCCACACATACTTTTTGT
TGTTGCTGATGATCTTGGCTGGAGTGATGTTGGATTTCACGGCTCAAAAATCCAAACTCC
AAACATTGACAAGCTGGCTTCGGAAGGAGTCGTGCTCGACAACTATTACGTTCTTCCGAT
TTGTACTCCTACAAGAAGCGCTTTGATGTCAGGAAGGTATCCCATCCATACTGGTTTGCA
GCG
>comp1776_c0_seq1 len=531 path=[1169371:0-530]
AGACAGGGTGCTAAGGGATTGGATCGGTCAGAGGCCAGCCATTTTATGCTGAATGTGTCT
CACGGATTCAAAATGGCTACCGGAAGTCACTGCAGTCCTACTCTCCGACCTTTTGAAATT
GATGGCGATATGGAGGCTATCGATTCACTTTCGCTTGACTTCGGACGCTACGAGAGAGTC
AACAGATGGAAGGGAATGCCAGAATGTGACGAATTTGTGGGAGCAAGACGCAGCAAGCAT
ACTCTTGTTGCATGGAATGATGCCTTGTACGTGTTTGGTGGAGACAATGGGAAGAGAATG
TTGAATGACATGCTGAGGTTTGACATCAAAGACAATTCATGGAGCAGAGCTGTAACCAAA
GGTGCCCCACCTGCTCCTCGGTATCACCACTCAGCTGTCATCTTTGGATCCAACATGCTG
GTGTTTGGAGGATTCACTGGTGATCTTTACTCAAACTCTAACCTTCAAAACAAGAATGAC
TTGTTTGAATACAAGTTCAACACTGGACAGTGGACCGAGTGGCGGATGGAA
>comp1783_c0_seq1 len=399 path=[1173145:0-323 1175606:324-398]
TGATCATAGAACCTTAGCCACTATTGCTACACATGATGTATCATCTTTGGTGTTTCCTTT
GGAATATGAAGCAGTCAACCCTGCTGACATCCAGCTTGCACCACTGGGACGACACAAAGA
AATAACTGCTAAACAGCTTATATCAGATCTCAGAACAGAAGCCATGAAACAGAAACAGAA
GACAAAGAGAAATCCATTCAAAACTGGTCTATACAAGTATTTAAGTCTAGTTGAAGGAGC
AGAGCTGTATGCTGTTGTGAGAGACTCTACTAAAGCTGTCGTTTCACTTCCACCAGTAAC
TAACAGTGAGAGAAGTAAGATCATGGCAAAGAAGCTCAATGTGCTCTTGGAAGTCACATC
ACCAACTGATCTGGCCACCTCCAAGTCGGTTATGGACAA
>comp1791_c0_seq2 len=490 path=[1178480:0-179 1180072:180-489]
GGGCAACGGCACAGCACGCCACTTCCATGCTGAAGAGCGGCTGCCCACCCCACAACCCTA
TCCCAGCCCTCAGGACTGTGTGGAGGCTACTGTCTGCCATGTCAAGGACCTCGAGAATGG
CCAGATGCGGGAAGTGGAGCTGGGCTGGGGAAAGGTGTTGCTGGTGAAGGACAATGGGGA
ATTCCATGCCCTGGGCCATAAGTGTCCTCACTATGGAGCGCCCCTGGTGAAAGGTGTACT
GTCCCGGGGACGTGTGCGCTGCCCCTGGCATGGTGCCTGCTTCAACATTAGTACTGGGGA
CCTAGAGGACTTCCCAGGCCTGGACAGCCTGCATAAGTTCCAGGTGAAGATTGAGAAGGA
GAAGGTGACCATTCGGGCAAGCAAGCAGGCCCTGCAGCTACAGCGGAGGACAAAGGTGAT
GGCCAAGTGTATCTCTCCAAGTGCTGGCCACAGCAGTAGCACCAACGTGCTCATAGTGGG
TGCAGGTGCT
>comp1793_c0_seq1 len=535 path=[1179873:0-69 1180397:70-534]
AGTGGAAGAAAGTCTATATTTCAAAAACTTTATGACTTATATGTTGAAGAATGTGAAAAA
GAACCCGAGGTTAAGCAGAAATTAAGAAGAAATGTGAACTTGTTAGAGAAGCTTGTTATG
CAGGAGACTTTGTCGTGTTTAGTAGTCAATCTGTACCCAGGAAATGAAGGCTATTCTCTG
ATGCTCAGGGGGAAAAATGGATCAGATTCTGAGACCATCCGATTGCCTTATGAAGAAGGA
GAATTGCTTGAATACTTAGATGCAGAAGAATTACCTCCTATTTTGGTGGATCTCCTTGAA
AAATCACAGGTTAATATTTTTCATTGTGGATGTGTGATAGCAGAAATACGTGACTATAGG
CAGTCCAGTAATATGAAGTCTCCTGGTTACCAAAGTAGGCACATTCTCTTACGTCCAACA
ATGCAGACTTTAGTCTGTGATGTCCATTCTATAACAAGTGACAACCATAAGTGGACCCAG
GAAGACAAACTTTTGCTTGAGAGCCAGCTGATTCTAGCTACAGCAGAGCCACTGT
>comp1812_c0_seq1 len=239 path=[1193797:0-44 1194078:45-238]
AATGTGGAGTGCACAGGACACGGAATTTGTGTCGGAAATAAGTGTCAGTGTGATCAACTC
ACTGGTTGGCGAGGCTCCCTATGTGAAGTGCCTGGATGTCCAGGTTCTAATGGAAGAGAC
TGCAGTGGAAAGGGAAAATGTGACAGTGCAAACCATCAATGCATCTGTCTACCAGGTTGG
ACTGGTGTTGGGTGTCACATCCCGGATTGTCCCGGTATTCCAAACTGTTTTGGTCGCGG
>comp1813_c0_seq1 len=357 path=[1194531:0-356]
GTGCACTGGTTTGGTTTGAACACTGTTGCAATATGATGTGGCATTCACCATTCGCGGATA
GTAAAATAAATAATTAAGACACATCTCTTGAGATGTAGAAATACCACCCCGCACAAATTT
TTCACGATCCATAGTCTCGTATTTGCAGTAGTGTATAAGGTCATCTCCCGGTTTAATATG
AGCTTCTTTCCTCAAAACTTGTATATCCTGGAAATTAAAGTCGTAATTGTCATCTCGCGC
AATTTCTGGTAATTCAACTCTGTCACGGACATGTTTGGTCCATGTTGCTCGACCTTGCAG
GTGGGTGTGAAGTAATGCGGCGAAAACTTTTATGCCTTTTTCTGGCAGTTTTGTGGA
>comp1814_c0_seq1 len=448 path=[1198186:0-236 1200010:237-447]
TGGTATCCTAGTCCTGACTGAACCTGCTAATGAGGATAATGAGTTTATTGGAGGTATCAA
CTTTGCCAGGAGTGGGGACTTTGCTGGTGCTGATTGTGACTTCAGTGGATGGGGCAGAAC
TGGAACACCAAGCGCACTACCAGAACTGCTACAGGAGGCTCCAACAACAATAATGACGAC
TGCAGAATGCCAGGAAGCAGTAGGAGGAATTGGTTCTGTCCATGATGGCCATGTTTGCAT
CTTCAATGGGAACACTGGAGCCTGCCATGGAGACAGCGGCGGCCCTCTTGTCTGTGACCA
GGGTGGAGAAACTGTGCTGGTTGGTTTGGCATCCTGGGTAATTCAGAGTGGTGGAAACTG
TCTGGTCTCCTACCCAAGTGCTTATAACAGAGTTAGTGCCTATGCTGACTGGGTAGATGC
CAATGCTCCTTAAGCAGACTTAAGGCAG
>comp1815_c0_seq1 len=291 path=[1196946:0-181 1198200:182-290]
GATAAATTACACCAAAACAATGGAAGGAAGGTCAAGTATGGCAAAGATTAGTTAGCACAG
ATTACAAACAACCAACTTGACAAATGTACGCTAAACTTTTCAAGATTCATGAAGAGTAAT
GAAGCTCCTTAAATCCCTCTGGAATTCCAGCTTTGAGACCCGTTTCTGCCTTCAAATTGC
CATTAACCCTCCTTGGTGTGGGTATAGATAATTTCTGGAGGCACACATTGTCCCACATAG
GGTGTCTATATATTTTACAGTTTCTTTGCCCTTGAGGACGGTGCCTACTTA
>comp1821_c0_seq1 len=214 path=[1200171:0-190 1202129:191-213]
GAGGAGGGGGAGGAGGTGCTGGAGCAGATGACGGTGGGGGAGGGGGTGGTGCTCCATTTG
TCTTTTGTACTTCCTCCTCTATAACGTCTGGCAAGTCAGGTATGTTGGAACCAGGAAGTG
ATGGGGCAATTGATGGACCAAGCTCTGCATTGTAAGACAGATCATCAGCAATCCCTGGAA
GATCAGGCAAGTACACTGGCACATCAATCTCAGG
>comp1834_c0_seq1 len=232 path=[1206533:0-42 1206771:43-231]
GCTTTGATGGAGCTGGATGAATACAGACCATCTATTGCTGACCAAGTTCGTGTTGGCTAC
TTCAGTCAAGACAGATCATCACAAACCGAAGTATCAGAGATAGCGCAACTTAAAGAGATG
ACAGAGGTCTTACAAAATCTTGTCAGGGACATAGAAAATCTAAAGAGGAGCTTACATTAT
GCAAAGCATGTTCTACAGGCCGATTATGAAAACAAGCTGCAGGAGAGAGCCG
>comp1838_c0_seq1 len=335 path=[1213682:0-311 1219200:312-334]
GCTCCAAGTCCCACACTGCCAACACAGTTTAAACAAAGGGCACCTATGTATAACAGTGGC
CTGAGCCCAGCTACACCAGCACCTGCAGCACCTACCTCACCTCTGACACCTACTACTCCC
CCAGCTGTCACTCCTACTGCTCAGACACCTCCAGTGGCCATGGTGGCCCCTCAGACCCAG
GCTCCAGCCCCTGTTCAGCAGCAACCTAAAAAGAACCTGTCCCTCACTAGAGAACAGATG
TTTGCTGCCCAGGAGATGTTCAAGACGGCAAACAAGGTCACTCGGCCGGAGAAGGCCCTC
ATCCTGGGCTTCATGGCTGGCTCTCGAGAGAACCC
>comp1840_c0_seq1 len=408 path=[1212312:0-26 1212472:27-407]
AAACGGAATGATTGGAGCACATGGCCCGTGGGTTTCCCGCTGCCTCGTGTGACAGACAGT
AACTAATCACGATGTTTGGGGAAAGAGGCTCTTTTGGGCAAGGCACATGGAAAGCCGTTT
GGGGCTGGGACAGAATATTCTCTGTGTCTTGTGGCGAAATTTTGTGGCCGATTGGGAGCC
GTCTATTGTATGATTTCAGCTTACTGCATATCTTTAGGTTCCAGTCGTATCGATCTCTCT
CGAAGAACCAAGCGTAACTTATCACAACGTTGACTGGAGATATTAGAAAGGCGCTATGGT
AGGACTTCTTAAATGCTTCTTCAAAGTTACTTGTATTAAATCTCTTTAGAATGTACTCTC
TGCAGTGCGTGAAAGTGTCGCGGTAAATATAGACAGGAAAATACGTCA
>comp1846_c0_seq1 len=354 path=[1214992:0-286 1216964:287-353]
ATTTTTTTTTAAGCATTTTTGTTCATTTAGATTTGCACTGATTTGATAAAGTGTTAACAT
TGTTAAAATTTGTTATACCAGTAATCCATGATAAGATGTAAACAGGTAGTAACAATTATG
TTCCAGAACAAACTATGTAATAGGTATAATTATTATTCTAATTAGTAATTTATAGTACTT
GGACCAAGTGGAGTCCAATTTAGGGAGTAATCTCGCTTGTAATTTCAAAATCGGTTGACC
GCAAAACGCAAGGCCAATTAGAAATTACCAGCATGGTTACTCCCCGAATTGCACAAGAGT
TTTGTTATAGATACGATTAGTACAGATAATTGTATGGATGCGAGTGCGATTGGG
>comp1848_c0_seq1 len=356 path=[1214151:0-289 1216563:290-355]
AGAGTTGAAGGTTAATGGATCAGAAAAGCCATATTTTCCATCACGGTGAAAGATTTTGAT
TAATTTGTTATTTCCTCCTTTCCTTAGTGTAAGAGTGTAATCGCCGTGCATTTTAGTAGA
TGCGTCTCGTACCAAAAAGGTCCCATCAGCAGTGTCTCGGAGTTTTTCATTCACTTCTTC
CCTTGAGATGTCTCCCCAGTACCATTCAGCATCCTGCAAGGACATATTGTTGTTCATGCT
GTTGTTGGCTACAGTAGTGGGCTTGGGTGGTTTGGGGGGCAGTGCTGGTGCTGGCTGTCT
CTCATTCCATTCCGTTGAGATTAAAATCTCTATCGCTTTTATGAGGTGTTCAGTAT
>comp1848_c0_seq2 len=315 path=[1214151:0-289 1219935:290-314]
AGAGTTGAAGGTTAATGGATCAGAAAAGCCATATTTTCCATCACGGTGAAAGATTTTGAT
TAATTTGTTATTTCCTCCTTTCCTTAGTGTAAGAGTGTAATCGCCGTGCATTTTAGTAGA
TGCGTCTCGTACCAAAAAGGTCCCATCAGCAGTGTCTCGGAGTTTTTCATTCACTTCTTC
CCTTGAGATGTCTCCCCAGTACCATTCAGCATCCTGCAAGGACATATTGTTGTTCATGCT
GTTGTTGGCTACAGTAGTGGGCTTGGGTGGTTTGGGGGGCAGTGCTGGTGGATCCATTTC
TATATAAAACACCAA
>comp1852_c0_seq1 len=506 path=[1221128:0-111 1221886:112-505]
ACTTTTCTTTGTATTGTGTGGAAGACTTGGTGACCCATACGAGAGACCAGGTAACTGAAC
CTGGGGCCGACTCGGAATAATCCAGAGGAGTTGGCACAGATGTCATGAAGTATATTGATA
CAGAAACTTTACTAGACAACATTATGGAAGATTTGATCCATATGACTTCAGTTTCTTTTC
TACACTAACTTCCTTTGGATCATCATTGTCAATAATGACTTCATATCTAACGCCCTTTGA
ATTGTAAAGGCAATAGTGTTGAACCATAAATAACAGGTCGAATAAAATGGAGATAGCACC
CAAACCAAACTTTGTGAAATCACCAAAGATGGACTTCCAGTCATCATTGTTATAAGCTAA
GAGGAACATTTGTAAAATGCTCAATGAACCTCCAGTGAAATCAAGCAGTATGTTACCAAT
ACTCCAGCCAACAGTGCTTTTACGTCTGAAGTTCATCCATGCCTGAGGAATATACTTGAT
GAGTGTCACACCAATTTTTATATATG
>comp1858_c0_seq1 len=267 path=[1220258:0-266]
CGAGCGGGGGTCAGTCCAGAATCGAGTGTGTAGCCTTTACTCTTTCTTAGTAGAGGAAAA
CCAAAAAGCGACAACTTGCTTAAATAGCTTCGGATCGAGCTGAGAAGCGAGATGACAATA
GAAAAGACAACAAGGCATTGAGGTGAGTCATTTTTATTGCAAAAATACCGAAATTTCAGC
TATAATGTCGATTACCGTTTTTCCCCATACAAACCTTTATAAATTCTAACCGTTGTAACA
CAACACCACCACATACTGCAAGGCGGG
>comp1860_c0_seq1 len=437 path=[1225947:0-136 1226911:137-436]
AGCGACAACTATTGCTGAAGCAGAAAAACTCTTTAAGCAGGCCCTGAAGGCTGGAGATGG
TTGTTACCGGCGCTCTCAGCAGCTACAACATCATGGGTCCCAGTATGAAGCTCAACACAG
ACGAGACACCAATGTCTTAGTCTATATCAAAAGAAGGCTGGCGATGTGTGCCCGGAGACT
TGGAAGGACCAGAGAAGCAGTGAAGATGATGAGAGATTTAATGAAGGAGTTTCCCCTCCT
AAGCATGTTCAATATCCATGAGAACCTTCTAGAAGCTCTTCTGGAACTCCAAGCTTATGC
TGATGTTCAGGCAGTCTTAGCAAAGTATGATGATATAAGCTTACCAAAGTCGGCGACAAT
ATGCTACACAGCCGCCCTGCTCAAAGCAAGAGCTGTCTCTGACAAATTCTCTGCAGAGGC
TGCGTCTCGGAGGGGGC
>comp1873_c0_seq1 len=586 path=[1232625:0-585]
AACAGGATCTAAAGTCGACAAGAGAAATGACATAAACACTGATTTTAAAGTTCTTCCTCG
ACTAAATGGCGTAAAGGTTGGTCATGTACAAAAAAGACAGTTAAGCCCTGGAAAGATTTA
TGAAATAACAACACTTAGCCTTAAGCCACCTGTATTTGAAATACCTAACTTTTTAACTGA
CGAGGAATGCCAGAAAATAATCAGTCTGGCTTCAATAGAAGGACTGGACACCAGTGAAGT
CCAAGACCCCGAAACGGGAATCAACATCGAGCCAACCAATGAGAAAACATTTCACAGCTG
GGACTACAACAGTGATGGCGTTATTGATAAAGTTGAGGTGATGCATAATCTTGTTGACCT
CAGTGATTTATATTTCTCTGAAGAAGACGTCGACAAGATGTTTGCTAAACTCAAAGTAGA
CAAGAATAACGATGGGGTTATGGACTTGAAGGAGTTTCTGGCAGTAACGACCCACAGAAT
AATGACCAGTCTTCACAGCATGGCAAAGAAGCTACCTCGTGTCAAAAGCCGAAACAGCAG
GCAAACATGGCTGGACCATCGAAAAATCAAAGGCCTGAATGACAAA
>comp1875_c0_seq1 len=585 path=[1237035:0-418 1240078:419-584]
GGTTGAGAAGAATACTTGATCTAGGTGATATACCACTGCAAGTCTGTAGCGGTCAGCAGA
GGAGTGGTGCATCCAACAAAGAAAATGAAGTCCCTCAGCTTTGTGTGTCACCTACAATCC
TGTGCGCGTGTGAAACACAAGCCAAAAGACAAGAGTATAGGGATGGTACAACTGGAAAAC
TCTATCAAGCTCAAGTCGCTCTACAGTTGCGCGTGAAGCCTGGGTTCTACAGAGCGGGTC
GTAGTCACCGCGAAGTGGACGCGAACGAGTTGCTTGATCAAAATATTGGTACGGAAAATC
TGGAATGGTATCTGGCGAACCAAGGTTTAGTCGTGCTGACAGCTTTACTCATTAAAATCG
AACCTACATAATTTAAACGAGAGGATATCTAGAACAAAACTGCAACGCGTAGTAATTGTA
ATTTATCAAGAATGCTGCAAATTGAAGGTGTAAATTTAATATGCGTTCAAAGTTCAATAT
GGAAATAGGTCTTATTTAAACTGTTAGTGTTGACAAAATTCGTGGGCAAATAGAAAAATG
CTCGGAGTTAACACGTTGCTCAGTTCACTCGCATGACAATAGTCA
>comp1881_c0_seq1 len=423 path=[1239224:0-422]
ACACTCATGAATGTGACTCATACCGGAACATATTTGGAAAAAATACCAGATCACAATCTC
TTCTGCAAATAGTTCTTTTTGACCGCATATCTTGTCATTGAGTGTTCCACCATTGCAATA
TTCCATTTCAATCAGCAGTGATGTACCATCAATGTAATGATTAAAGTATGTCACAATATT
GGTGTGATTCAACAAGGACAGGATATCAACTTCTTTCTCAGCATCGATTCTTTCCTTCTC
ACTTGCACGACTTAAGTTCACTTCCTTAACAACCACAAGGACATTGTCCTCCGTTTTTCG
ATATAGCACCGCTTCACCAAAAGCTCCCCTTCCTAGAGTTCGAATCCTGGTATAAGGTTC
TTCCGATGCTCTGCCATCGTTAAAAGAATCGTCCGCCATTATGTAAGCGGAAGGAACTCA
TTA
>comp1884_c0_seq1 len=207 path=[1240950:0-206]
GCCGTTTGTCACGTGGTCTCCAACTTGGTCAAGAAAGGTCCACTGCGCCTGTCGTCCTGT
TGGACACCGATCAGCGGTAGTTTTGAGAGTATAGTGGAAGAAGATGAAGAACTCAATGAT
GAGGAGGGATTGGAGACTACTGAAAGAACCAAGGCTGACAAGTCGGCTCAAAAAGGTGAA
GAAAGCCGTTTCGATAAGGAAGTATCT
>comp1889_c0_seq1 len=1754 path=[1243203:0-1481 1254996:1482-1753]
ATGTGACATGCTGTAAGGCCGGGGTGGTGCCAGGCGGAGCGTGACGCGTATGACATGCTC
TGTACCTGTTTGTTCCCTCATTCTCTCACGAATGCACTCGCTCAGAGAACTCCAGCCTGA
AGGGAGACTCATTGTCAGTCTTTACCGACAAATTCAGAGTGCTGACAAACACTTTGGTAA
TGAAGAGCAAAAAGGAGGAGAAGCTGAGGATCGTGACCTCAGACTGCTTGTTTAAAACCT
GCCAAGGGAAGCCGTGGCGCCCGAGATGACATCATAGGGAATCAGGTAGTCAATATTCTG
CAAAAAGAATGCGTTCCTCTAACACCCAGGCTTTCCTGCGCACATACCCCAGCTGGACGA
CACCGACAGGCTGGTGTTAGAGGCGCACAAAATGTGCAGCCCACCTGAAGAAAGACCTTC
ACCTCGGAACTTGCTGTTCTGCAGTGAGACTTCTTGGTGAAGGGCTCATTCTTAGTTTTA
CGAGCTTCATATTGGTTCATTAGTTTCTAAAACTCAGGTTTGAACCAAAAGGTGTGATTC
TAAAATGAGCAATAAATCTGGAATTAGAAGGTGTTCAATAGTCCCTACTTTTATGTATTA
TTTAATCTGCACGACTCTGCCCAAAGCTGAAGGTGAGGTACCAGCTTTTTGGAGAGACAT
CAGTTAATGAGCATTTCTGGGTTATCTTCAGGGTTTATAAACACAATGATATGGAGTCTA
AAGTACTAAGGTTTACAAACACCAAGTATATGAACGATGGAGGAAAACACACAAAAAGTA
AGCAAAATATGGGATAATGGTAGATTTTGGAAAAAATTATTTTAAAAATTCTATTAACAA
AATCAAACATGACACTGGCAGTCGTTTGTACCTGACTTTAATCGCCTTTGGTATTCAAAG
AGGAAAAAGCATTGTTACAAGCTCTAGTTCTTATCAGGAGGGTGAGGACAGTCAAGTGAC
AGTCTTAAGATCTTTGTGTGAACATGTCCTGCTCACACCTGGGCCTTCTCTCTACTGCTC
TAGGATCACGTGGACAATGCAGAGCACTGGGTAGGTGGGGGGACTCTTGTCTCCTTGGAG
CATTCCCAGGGAACCAAGATGGCGCCTTTACTGCATGAGTGTAACAGAGGTTCCCCTGCT
TGCTGCACTGGTCTTTGGCACCTTCAGCTCCTCACTTTCCTTTGACTTGGGAGTGGGCTT
GTGCTGTATGAGGAAGGCTCACTTTCTTTTTCTCTGAGAACCAAAACCTCATCTTTTTTT
CTAAAGTAATAGCCATCTACCATTCTCATTTACAGTTTAAAAATTTCAAGTAGGAAAAGA
TACAGTTTTGACATGTGCTAGAGCTCACTCTCTCCATGTTGTCTTTTATCAATACTGAAC
AAGTTTGAGGTGGCAAGTTTTTGGAGTACTGGCTCAATCTGAGGATCAGATAATGGTTTT
CACTGGAAGATGCTCAGTCAACTTATAACATGTCCAATTATATTTTTTCCACAGTTTAAA
TCTGCTAGTAATAAGCTAGTACGGGGCTAAAAAGAAAAGCTACCAACCAAGGAAATAAGT
TTTCAGAAATCCACAGTAGAATTCATAAGCAAAGTGTTTCATAAAATATTATAGCGTTCT
CAAATTTATTGTCATCAATAGATGATGTATGTATGAAATAAAAGAGAGAAAGTGTCTTGA
ATTATCACAGAAATTCAAGGGACAGAAAATTTATAGCATTACTATTTATCTTATATTATA
ATAAGAACTATAGT
>comp1913_c0_seq1 len=543 path=[1259305:0-56 1259792:57-542]
GCACTTGCAAGCTCAGGTCCACATCCTCCCACCAGTACCGATGCGGGTTGTACTTGATCC
CTTGTAGTTTACTGAGGTTCATCATGATCGAGGAGTGTAACGGACAGTGTGAAAAGGACC
CTTGTGCCACAGGGGCCGAGGCGTCGGCGCTATATTGTTGAACGCCTAGCATGCCGTAGT
TCATCAAGTCTGGTGTGCTTTCCAGCTGTTGAAGGACCTTCACAAGGGAGGTCATTATAA
AAGGAGGTCCATCTGTGTCCTTGGCTGAGGACTCATCTTGTTTGAGAAGGTTTTGCCACA
TGACACAAGAGTCGTCCATCATGAAAATAAAAGGCCACACGTCTTGGCCGCGTTTGCCAT
GGATTGCGTGACGGTCACGCTCAGCAATCCAATTCTCCGTGGCGAATTCCTTGATGTAGA
AGCGAGCCGCTCCCAGGCCTTGTGTATCAGAACTGACAGGAAGTCCAACAATCACGTGAT
TTGGCCACGCCTTGTGATACAGTGCCATCTCGTGGTGTTTTACAAACACGAGTTGGGTGT
GGC
>comp1918_c0_seq1 len=327 path=[1264461:0-326]
TGAGTGTCCTTTAAACTTAAAATATCCTGAAAACTTCTGTCCCTTTAACAGGAATGGAAA
CCATAGAATGTCATCTGGCCACATGTCATTAAATGGGACCTCTGAGATAGGAAACCATTT
AGGTCTCATTTCTTCTGATTCTGTTGGTGTTCCTTCATACTTATTTGCGGTAAATACATG
AACCTCCAATATTTCAGGTTCACCAACAAATTCAAACTTTAAAATTCCTGCCTCTTGAAG
TTCATTTGTGGTAAGACCTGATTCCTCTAATAACTCCCTCTTAGCAGCTTCCAAAATTGT
TTCATCTGAGTTCACTTTCCCGCCAAA
>comp1921_c0_seq1 len=308 path=[1262740:0-282 1264698:283-307]
GCCACAAATATACAAAGACAGGACGCTGCAGAGAAACAAAGCATTCAGGCCCAGGTCGCC
TCTGAAAGTGCTCATGAGCTGGACGAGATTCAACGTGCAATCGCGGCAGAGTCCCAGTCC
TCTCGTGGTTCTGCTTCCATTGGCAATGGAGGTGCTTCTGTGGTTGGCGGAGCTCCTGCA
GGGGCACAGCAAGAAGGTATACAACCGAGAATATCTAGCCCTCAAGAAGAAGGAAGAGGA
GGTCAACCAGTGGCCTTTGGGGGAGGTCAACAAAGAGAGAACCAAGAGATTTCAAACCTT
ATTCACCA
>comp1926_c0_seq1 len=287 path=[1268682:0-286]
GGATACATTCCATTTTCTAACCCGATGGCCATCATAGGCAAAGGAGTCGTTGGTATCACC
GACACCTTCCTCGTTAGTAAACCTGCACTGCAAGGTCGCCCATCCCAGCTGCATGATCCC
TTTGGACCCTAACAATATCTCATACATCCACCTGCCTTTGCAAACACAGAGATTTGCTCT
AACACTGCCGAAGTTGCTTTTGCTTTCAATCTCGATGCCATCATTAATATTCATAGAGCC
ACAAAGACTAGCTCTATCAATTCCCACTGTCTCTGGTCCAATTCTTC
>comp1935_c0_seq1 len=209 path=[1274606:0-22 1274783:23-208]
CCCTGCCAGGGCATCATTACAGCTTTTCCATCTCCTGCAGCTGAAAGCTGTGGATCGATG
TGAATTTTACATTTCTGTCCATAAATTCTAAGGAATTGAGTAGGATCTAGTCTCATCCTT
TCGTAGAACGCCCTTCTCCGTTCCGCTCTCTTACGATAGTCAACCATCATCCCTCTCAAC
TTCTTCTCTTGCTTTCTCGCCTCGTGCCA
>comp1940_c0_seq1 len=262 path=[1276547:0-46 1276969:47-261]
GGATTGGATTTCCAAGCAAGTTAAGGTTCCGTAACAAACCCAGTTCTCGGATGTATCTTA
CTTCCGCAATATCAATTATCTGGTTTTCTTCTAGATCAATCTCTTGTATTAAGTTATGGT
TCTGTAGACCTTTCATGCTCCGAATACTGTTTCTGGACAAATTGAGTAACTCTAGATATT
TCAGCGTTTCCAAATTTTCAATTTTCTTTATGTCGTTGTTACTCAGGTTCAGTGATTTTA
GAGGCAAGTTTTCCAGATTAGC
>comp1947_c0_seq1 len=253 path=[1282000:0-252]
GTCGAGGAAGACTGGGGCGAGGGCACGAGACGGTAAAACATTTTCATTGGTGTTTCAAAC
GTGTAACTGCGCGTAACTGCATCCGTGTCTGACTCCGCTGAGCTTTCATCAGAACTTTGC
CGCTGGCTGGGTTTTTGCGCACTGATTTTCTCAACCGTAGGCTCACCGGATGTGCTGACA
TCTTGTAATCTTTCCTCGAGCTCTGGGAAAAGAACATCGGTTTCGCTGCCAGTGAAATTT
CTCTCCAAGTGAT
>comp1949_c0_seq1 len=259 path=[1284146:0-17 1284242:18-258]
TCAAGTAGTATTTTAGCAATATCGATGTCTCCTCTGTTGACGGCATCATGAAGTGGGGTT
ATTCCAGCTTTGTTGGTAATGTTGACTGTGGCTTCATTTTCACAAAGAAGCTTAACAATG
TCAGCATTCCCATAGCTAGCAGCCCAATGAAGTGCTTTGTTATCACTCACTGCGCCATCA
CCAGCATTCACACTGACTCCTGCCTTCAACAACTTACGCACCCTGGGTACATTTGAGTTA
GCAGCAGCTTGCAGTAGTT
>comp1951_c0_seq1 len=203 path=[1286005:0-105 1286744:106-202]
GAGAAAGCAATGTATCTGCTTTTGACCAACGCACTTACTATTGGACCGCACCAGTCCAAG
AAATTCTCCACGTGCCCCTGAGACTGCAAATGATGGCCCGGCCTGGCTTCGTGAGCGCTC
GTTGTCCACTCGGAATACTTCGGGCCCATTCGGTCCAAGAAGAAAGGAATTCGGTACATG
GCCGGCTGTTTGCAGCTGCGAAA
>comp1967_c0_seq1 len=505 path=[1295506:0-64 1295909:65-504]
CACAAGATCTGGAAGCAATATTGTTTTGTAAGTGGAATTATTTAGCAGTCACCATAAAGT
GTGTTTCATGACATCACTTATATTAATTATCTTGGTCCCTTTTCTGGTGTCTTGTACACT
GGTGCATTTGATTTAGGCAGTGGTGGATTTCCTAGGATGATATCAGCTGCCTTCTCGGCA
ATCATAACAGTTGGTCCATTGAGATTTCCGCTCACAACGCTTGGCATGGTTGATGCATCA
ACAATGTGAAGATTTTCTACTGCAAGGACTTCCAATTTGTTATTGACGACAGCCATCGGG
TCATCTTCAGAGCCCATCTTGCATGTGCATGATGGATGATATGCCGTATCTGCATTCTGT
CGTACCCAGGCGTCAATTTCTTCATCTGTTTGAACATGGTCACCTGGTTGTAGTTCTTTT
CCTCGAAATGGATCAAACGCTTTCTGGCTGAATATTTCACGGGTAAGTCTGATAGAGTCT
CTCAACTCCACTCTATCTTCTTCCG
>comp1969_c0_seq1 len=207 path=[1298036:0-180 1299522:181-206]
GAATATGATCTCGCCTTCTTGGATGAAGATAATATCGATCAAGATGAAACCGACGCTGCT
ACAACTCGACTTATCCAACTTGAAAAAGATTCGGAAATCCCAACACGATATTTGGTTCGG
AAGATATTTTCTCCGCATTTGGAACCGCCATATCACTACCATCCTGCCTCAGAAGTGTCC
CAGACGGAAAAAGGTCCACAGTAAATG
>comp1970_c0_seq1 len=212 path=[1298374:0-85 1299166:86-211]
TGGTGAGTTGCCACATCCTTGTACCAAATGACAAGCCCACTAGAATCAGCCACACAAAAT
TCAACTCAACATTCATTGCAAAAGGGGGCAAAGCTTCTCTTTCACTTTGTTCTCTTTGTG
CTTGCTTTTCTTCTAACTTTTCCTGAACTTCAAGACCCTTGAGAGGTTCGCCAGCTTTGC
GTTCAAAGTCGCGCTCACTTGGACTGGTGTGG
>comp1978_c0_seq1 len=240 path=[1304295:0-2 1304320:3-239]
AGCCAATCAGGTTCTTCACCTGAAGCTGTACTGAAGGCTTTAAGAGAGAAACAAGCCAGG
AGAACTGGGAATTTACCACCGACACCATCCTGGGTCAGTGAGCGGCCTTACTTAAGCAGA
GATTACGTTTCTGGGCCAGGCATCAGTCATTCCACGACACCTGTATCGATTGGAACATTG
CCTCTACCAATGCAGGAGCTAGCTATAGTTGAAGATCTCTTATTTCTTATGATGGGTGTA
>comp1991_c0_seq1 len=209 path=[1314807:0-92 1315551:93-208]
GTCCTCAGTCAGTTTACGGAGAGTCTTGGCCCTCTTCTGCTGCTTGGTCAGCTTGCGCTG
CTTGTTGGCTTCTTCGTGTTTCTTTTGCCTCTCTGCCATCTGGGCTCGGACGTGGGCCTC
CATCTTGGTTGGGTCTTGCACTGCCTCCGTCTTCAACACACGCATCAAGTTAGAGATCTT
CACCTTGGTCTCTGGCTTCTCCATCAAGC
>comp1998_c0_seq1 len=602 path=[1318177:0-601]
GCAATACTGGGCCGACGTGTCGGCGTTGTCTTTTTCAAGAACTAACAGTCCTGAAAGAGC
GGACTTAAAGATAAGTTTTGGATACAATTCTCATGGCGGGGTAAGGGGTGAAAGGAGGTG
CGGTTACCCCTTTGACGGTGCGGGAAAAGTTTTGGCACACGCTTTCTTTCCACAAGACGG
TCGCGCCCATTTTGACGAGGCTGAGACATATACAGATGGAACGTCAAGAGGAACTAATCT
ACTATGGGTAGCCACTCATGAATTCGGGCACGCACTTGGTCTTGATCATTCCGATGTACG
TGACGCCATCATGTATCCATACTACACAGGATACGTTCCTAACATGCGGCTCCATTCTGA
TGACATCGCAGGCATACAATACTTGTATGGTTATGGAAACGGCGGAGGTGCAAATGGTGG
TGGTGGCGGTGGTTTTTGCGAAGATGGAAATCCGCAATGCAACCTTTGGGGGTATCTCTG
CTACGAAAATGACTACGTGATAGCGAATTGTAAAAAGACATGCGGAAGGTGCTGAAGCTC
AGTGAAAGTCAATGGAGATTCTTCGCAACAAAACGATGTCTTTTCCAGATCAGCAGATTT
GA
>comp2001_c0_seq1 len=421 path=[1325194:0-170 1326327:171-420]
ACTCAACAAAGCAAGAGCCAGTATAGTGCTATTGTGGCAGTGATGTTTGATCCAGATGAC
TGCAAGACTCTTGTGACATGTGGGAAAGAACACATTAACTTCTGGAGGCTTCACAACACA
AGGCTAGAAAGAAAGAATGGATATTTTGAGAAATATGAGATCCCACAATATTTCACGTGC
TTAGAGTTTTCTCCTAATGGAGATGTCATCACTGGTGATTCAAATGGCTCAATCACAGTT
TGGGGAAAAGTATCAAAGAAGATCAAGTTTGTTGTAAGGAATGCACATGAGAAAAGCATT
TTAAGCTTACAGTTATTAGAGAATGGGTCTCTGTTAAGTGGTGGCTTGGATGGCAAATTA
GCAGCATGGGATGCTAATAAATATTTCAATACGCCGTTACAAGAAACTCAGGTGAGTGGG
A
>comp2005_c0_seq1 len=411 path=[1324459:0-302 1326974:303-410]
CACAAGTGATTGCAATTTTCTGAATGTGACAGCTTTCTAAGCTGGCGTAATCTACTATCA
AGACCAAGATGGCGGCTGCTTGATCTCTTGATCTTTGTTCACCGTTACGAGACAGGCCGC
ACAAGACTGCTTGCTGTGGGCAAGCATAAAGTTTTTGTTGCCGAGTTTCCGCAATCCTTT
TGAAAAGGAGAATTTGATTTCGTCCTGTTTCGTGCAACGCTTACTGCAGCGAAACTGTAC
AGCCCTGCAAATGATCACGGAATCGCGATGATCATGGGACCGCAAATGATCACGGGACTG
CAAATGATCCCGTTAAAAAATGAATGGCATGGATATTTTTATGAAGCTGTTGAAACTACT
AATTCATGACAAATTTAAAACGAAATAATAAACAAGTGAAAATAATTAAAG
>comp2007_c0_seq1 len=222 path=[1328528:0-101 1329275:102-221]
TCTATCTTTTGTTATGGAAGTTGTGTAGGTTTGCGTCGAATACTCGATATACGGTGAGAA
AACAAGGAAGGTGAGACTGAATCGAAGAAGTGTCTAGTTTGATTGTTTAAAATGACGCAA
ACTGGGGATTCACTACGTAAAGAACAACTGAAGGAATTTCAACGAAATGCGCATCGCTTA
CTATCGGACGATGATCGTACTTATTTACATTATACGCTCAAA
>comp2011_c0_seq1 len=303 path=[1330616:0-302]
AGGAACCTCTGAGAAGATTCAGCTAAGCTCACTGATAGCAGCTTTCCAAGTAGCTAGAGA
TATGGTGACTCCTGACTCATAGAAAACGCTCTTACACCTTCCTTCGGTGTTCCTAATACT
GTCAAAACCTTTACAATCGTGTAGTTAATGTACGGAGATTTTGACATAAATGTATGAGAC
AAGGTGATTTGTTGAAATTCTTGTAGAATGATCTACACTTTTGCAAAGTTGTAGGATAAG
TTGTGTCGTAGTATTGTACAACATCTAACAATGACGCTTCATACTTCGTTAAATAAAAGT
CCG
>comp2012_c0_seq1 len=354 path=[1328973:0-96 1329750:97-353]
GGTTGTCTCTGTTAACAACTCCAAACTGTGGCGGCGCCCCATCCCACTTTCTATCCCATG
AATTCTCGCGAGGTGACATCGGTGGGCTTTGCGCGTTCCTTGCCTTACACTCGTTCGGTG
GACGCTTAAGGTAGATCTGCGCGTGTGCAGTTGCCATGGCACTTTTGGCCTGCTTGGCAA
TCTCGTTCTCGTGTATCTTGATAAGTTCTTGAAGACTTAATCGATGGGATGCCAGCATGT
CTGCGTTTAGAGCACCATCAATGCTACTCCATTGCTGGTGGGCAGTGACGATGTAACTCT
TATCAGAAGTTTTTAGCAGACCGTCCGCTTCGTTTCTGCTTATTTTTGATTCCA
>comp2017_c0_seq1 len=819 path=[1337719:0-818]
ACAGTGAGCATCAAATCTCTACTGAGGATTTCTTTGAATCTAAAATTATTTAAGCATAAA
AGTTCCATTTACCACCACGGTTTAACTGAAGAAAGTTTTAGCAACCAAACCTTGGGGAAA
CTACTTACCGATAGAAATTAAAATGATATTCAATCCAAGCCCTACAAGATGGCCTTATTT
CTGTGACTGAGGTACGAGATGAAGCTAATGGCTATTTTCTCCATGAAGTAGCATAGAATA
AAACTGATATTTTTGGTTTTTAACTGACCATTTTCTTTTTTAAAATACCTGTAACCACAA
AAGGTCAAGTCAGCCTAATAGAATGATGAAACATAAACTCCATTTGAAGTTGCGGATGCA
CATCACACATATAGAAACCACACAACCCAAAGAACCTCAACATTCATCATGACACAACAG
GTTTTTTCTCACTGCTACAACTACTACTAGCTTTGCCGCTTGATGGCAACTTTGTTGCTT
GGCTTGTAATACTGAAAACAAACTGTGCACAACCAAGCTTTATGTAACTCCCATGATGCA
ACAGGGCTGTGCCTTCCCATCCTGCACCACTGCCACCAATCAGGTTTGAACTACTAGTAG
TACAGTTACAAGCTTTGACGATCTTTTGCACACCAAGACCAACAGTTCTTCGAGATCCTT
TTGGTTTGGAGTTTTGTCTCACTTGTGCAGCAGCAAGCAATTTGTTTTTGCTGACTTTGG
AAGGGTCAAGATCCTTTGAAGACACAACATGTCTGTTGATTTTATCAGAAAAGTCACAAG
AGTATAAGACGTTGTCTACGTATGTTCCATGTTCGCTGT
>comp2024_c0_seq1 len=373 path=[1336055:0-196 1337422:197-372]
GCTCATGATATTTTTCCTTACCTGGACCCTTGCTGGGATTGGTTACTTCTTGTACAAACT
TTATGGGTTTATTACTCGTACATGCAATGGCTGTGCTGAGTTTGAAGTCACTGGAAAAGA
TATCCCTTCTGAAGCTTTCATGCATTTTGTTTATTTAGGATCCATGAACCTTGTGGTTGC
CATAATAATATTTGGCATTGCAGTAAAGGTATACCGTAATTTTGGTGGTGGATTAGCGCA
GCATTTTCGACAAAAGAAGAAACCTCAAGAAAAGTCTGCAGCTAGATTAAGCCTAGGACG
AGGGAGTCATTGTTACACTGAAGAGAGTGTCGTTTCCGTGACGTCATACGACAGCGCATA
TGACGAGTTTGGG
>comp2039_c0_seq1 len=392 path=[1345335:0-140 1346512:141-391]
AGAAAACAAAAATGTCATCCTATAAACTTAGAAGTGTTCTGCGTGGTCATGAACTAGACG
TAAGAGCAGTTTGTCCTGCAGTTTTTCCTGAAGGAGGAATCTTAACAGCTTCACGAGATA
GGACTGCTCGTCTTTGGGTTCCTAGTGAAGGAACCCTTGACTTTGAAGAGCGCCATGTTC
TCAGTGGACACAATAACTTCATTTCTGCCGTATGCACAATTCCTCCGACAGACAAATATC
CACATGGTCTTGTAGTGACTGGTGGGCATGACAATGTTATTCTTGTTTGGACACTGGATT
CTCTTGAGCCTCTCCACAGACTGGAGGGTCATACTGGAGCTGTCTGTAGTTTAATAGCTG
GAAAATTTGGAACACTCCTTTCAGGATCTTGG
>comp2047_c0_seq1 len=386 path=[1354009:0-155 1355205:156-159 1355221:160-385]
CTCGTTCACTAAGCCTACAGCAGTGCTACGTGTGCGACCCCCTGCTCCAGTTGGCCCATG
TGCAGCCACTAACTGCTCTGCAGCTTTAAAAGCCACTGATTCCGAAGGAAATGTCATTGG
CAGTGGTTCTAGTCATGTGTTAATGTCACAGTTTTTCGAAAGCTGTGATAAAACATTCCA
TCAGCTTCACAAGGATGAACTGCAGTATCTGAATAAAAATGACGAGGATCTGACAAGCTT
TCCTAAAGTACATTTCTTAACACCTGGGAGGTTAGTTCCATCAGGATTAGAGTCTGCACC
TGGTAGGGTCAACTCCTTGTCAGTATGGTGGTCTGGAGGAACTCAGCTATTTATTTATTC
ACTTGTCAAGACTGCAAAAGACCTGG
>comp2048_c0_seq1 len=332 path=[1354520:0-166 1356019:167-331]
AAACTGAGCAATGGTCTGAAGAACCCCTTGTCTGCTGACAGTATCACTTTGAAAGGCATT
GATGATGTCACTGTACAGATGTGATTTTAAATGCTTAATAGTATCTCTTTTGAAGATATT
TTGTCCAATGACTGCTTGACCCATATGTACAGCTGTATTCAGTAAATCCTCTACGTCGCA
AATCTTTTGGACAATCCCACCAGAGAGAGCTTCTTCTGCCACAAAACGCCATCCCATGAG
CACAGCATCTGTGAGTACCTTGGGTTCTTTAATCTTTGCTCTTAACAATAAAATAGTTGC
TTTTCCAAAGAGCATATCATATTTGACCTCAG
>comp2050_c0_seq1 len=337 path=[1355051:0-85 1355659:86-336]
ACGTTTTATCACCTCGCATGGTATTTATTAAGTTATCAGTTTTATTCTCTTCACTTGGAA
ATGATGACATGGAGTCATCGAAAAGTTGTGTAAAACTTCTTTCGCTTATTTTCATTCTTA
AGAGTTTAAACTGTGCAGTTAATAAAATCGTGAAATATCTCTTAGCTTGCGAGAAAAAGC
GCAAGGTCGTAGCGGCCAGTACGAGGCAAACCGAGGCACTCTCAGTCATTTTTTTTCGTT
TAAGCTGCTAAATACCTATAAACATTGCTTCAGTCATAATTATTTAGATGACTTCTAAGA
CTTTTAAGATGACTGACTTCCGCTCAGGTTGTCGAAA
>comp2053_c0_seq1 len=241 path=[1357331:0-240]
TTAACTTTCTTTTTAAGAAACAGTTGTACGAAAGAATCAAATCTGTATATCACAAAAAAG
GTTTTGTTGCCGAGGCAACCGTTGCTTAGGAACAGAGAACAATGTTGCCTGTGTCGCTAC
CAATCAAAAGCAGTCGATTGAGTGGCAGGTAACCGAGACACGTGATACCACCGCGGAACA
CGTCACTGCTCAACTTGTAACTAACGTAAGGATCCTCCGATAGATCCTCTTGTAAGTTGT
G
>comp2056_c0_seq1 len=218 path=[1358992:0-217]
GAGAGTCAAAGGTCAGCCAGTTCTGAAATAAAAACGAGAAAAAATGCGGTTGAGGTAAGA
TACCGTGAATTATGTTTAAACACCAACCAGTAGTTTGCATATCTAGACGAGTAAAGGTTG
AAACCAATTGACGAGGACTCCACGTTGCCCTTGACTTGCATTACATTGCATTGCATTGGA
TTGCATTGCACTGACTGCATTAAAACTCAAAAACCTAC
>comp2058_c0_seq1 len=320 path=[1358670:0-319]
TGACCCCACATCACCCCAATGGGGAATGTCTTACATTAAGACTGAAGGTGAAGAGGATGA
GACATATGATGACCCGATGAATGTTGTTCCCAAAACGCCGCAGTCATAAAAGAGGTGGAA
TTAGAGACGGCGAAAGGAGAAGTATCTATGGACCCTCGCGAGGAACGACTAAGGTCTCTG
AAGAGAGCACCTTGCATGAACCTTATTCGTTTGATCAAACAAGATTGACAGTTGTGTGCT
GTCTCGGGCAGAGACGTTGCTCGCCATCATGACGAGTTCTTGCCGTACTGACCTGAAGTG
TTTCGGACAGCTGGCGCTGG
>comp2065_c0_seq1 len=251 path=[1363329:0-143 1364491:144-250]
CAAAGAAAGTTCCAGATGTTTGCATTATTTTCCGCTGCCATATTGGTGGAGCACGGTGCT
CCACCAACATGGCGACTCCATACTGGGCTCTGTATAATTATTTGCACAAAACATTTCGAT
GAATATTCGAAGTTTGGGACGACGCAGAGACCCAAAACTTGAAGAAGTGTATTCTTTACT
TATCTCCTATAACATTACAATTTGTTGACTTTATCCACTGAATAGTTTGCGATTTATTTT
TTTGTTGCGCG
>comp2068_c0_seq1 len=401 path=[1363514:0-159 1364647:160-400]
GTGGGAAGCCACTCCGAGATCTGTCGACCCAGACGATCCGGGAGATGTACGCCCTCACCC
AAGGCACGATTCCCATCATCGGGGTTGGTGGTGTGAGCAGCGGACAGGATGCCTTGGAGA
AGATCCAGGCAGGGGCCTCCCTGGTGCAGCTGTACACGGCCCTCACCTTCTTGGGGCCAC
CAGTCGTGGCCAGGGTCAAGCGTGAGCTGGAGGCCCTTCTAAAAGAACGGGGTTTTAACA
CAGTGACAGACGCCATTGGAGTAGATCACCGCAGGTGACGGTACCAGCCTGAAGCCCCAC
CCAAAAGGCGCCTACCAACTCAAGCTGCGTGACTGAGTCCTGAGAGGGAGAGCTGTCTCA
AAGCATGTCCCTTGAACTGTGGCCTCGATGGACTGCACAAG
>comp2079_c0_seq1 len=273 path=[1371283:0-67 1371708:68-272]
ATGGAAGGCACCTCTTCAAGAGGAGGAGCTGTTAGAGGTGAATCAGGGAAAAGTAAAGGA
GAATCATCAAATCCAACAAGACCATCTTCAGTATCACTCAGTCCATCCTTACTGCCGCCT
TCAACAACCATGTCAGAACTAGCGGTGGATGTTGCTGATGTACAAGCTGTGTTTGATGCA
CTTCCTCGTCTATTCTCAGCAGCATCTGCCAAAAGAGCTCTTTTCTTCTTTATTTCATCT
TCTTGGACATTAAAGCTGTCTTGTGGAGATGCA
>comp2082_c0_seq1 len=501 path=[1375833:0-9 1375910:10-500]
CAGAAAGATGATGGCGTTTCACAACTAGATCCATACAACATTAAAGATGTAACAGTCACA
ACTGAAGATGACCCAGAAAAGCCACTATCAGCAGTGACCACAAGTCTGGAATGCATCTCC
CCATCTCCTACTCTGCAGCTGCCTCATCCACCATCACCATCAAGCTCAGAAGTCTCCCTT
CCTTCTTCAAACTCTGACCAGCCGTCTGATGCCACTCAAGACCCTGAACTTCCATCCAAG
CATTCACAAGGTAGTCCCAGTCATAACAGCCATTCTCCTGCAAAACTTGAAAGGATGACC
TCAACTGGTCCCGATGCTCTTAAAAAGACAGTAAAAGATCTGCAGCGCTCCAGTGTTTCG
CTTCCAAGGTTTCAGCTTCTCTTGGAAGAGGAATGTGACAAGTCATTCAAATCAATTGCT
GAGACATTTCAAGAATTAAGACAATGTTTAAATGACAGGGAAGCTCATCTTCATGCTCAA
ATGGAAGAGTTTAAGAGGCAG
>comp2085_c0_seq1 len=340 path=[1375871:0-189 1377209:190-339]
GGGGTCAACTGGACAGGGTGACTTGATAAGTTTTGATGATGAAAATAGTGAGGTGAAGGA
GCCAGTTAAAAAGAGGACAAAAAGAATCTCGCGACCTAAAATACCAACAATTCTAAGTGG
TGAAGAGGAAGAGGATACAAATGACATGGACCATTTTGAAACTTCAAGGGGTATGGTAGA
GGAGGGCAATGTTTCTTACAACAAAGAAATTTCAGGACTGTTTGATGGATCAAACAGAGA
CACCATTATTGCGCATGACACTGATGAGGACAGCACTCCCAGGGCAGCTTCCGATGCTGA
AGAAAATGACGCAGCAGATTCATTGGGCTACAACGGTGGC
>comp2089_c0_seq1 len=214 path=[1376839:0-21 1376996:22-213]
TGGAAGGAAGGAAAGAAGAGGGAAGACATTAAAATCAAACAGATGGACAAGGTTATTAAC
CTTGGAGAATTTAATAACAAGGGCGGATTTTGGCACTCATCTCTAATTGAAAAGAATCTC
ATTGATTACTTCATTCCATTTATGCCATTAGAGAGATCCCACATCAAAATGTGTGCTAAA
GCTGACCTAAAACAGAAAGGACACCCAGTCACTG
>comp2091_c0_seq1 len=346 path=[1380943:0-244 1382931:245-345]
ATTGAGCGAATGATTATTGAAGGAATCCATCACATTAAGAAAAAACCTTCACCTCCGGCT
GGTACACAGAGGGCCTCAATTCCACGTCAGAAGAACGATCAGAAACCTTTTCCCAAGTTA
CCTCAACCAGAGAAACGAAAGGGACTCCCGATTCCGTTCCCGCCAAAACTTGGAGCTCAA
AGAAAGGATCCCAGAGCGGTCCCAACACCAGTTCAAGTGGGAGTTCCCAGGCTTCAGAAG
GAAGGACCGAACGGGAAAGGGGGAACGTCAAGCAATCAGAATGAGGAAAAGAAAACGGTA
AATGAGAGTAAAGGATCTTCATTGAACGGACCAGGCCAAGGTCCTG
>comp2094_c0_seq1 len=327 path=[1382565:0-46 1382904:47-326]
ATAAAAACGACCGATATCCCTCGTTGAATTTCCCACACTAAAGTCACACTGGACAACATG
ATACAGAAATTTCATCGCAAACTCGTCATAATCCGGTCTATCCCTATTGTGTTTTTGAAA
ATCGTGGAGTGGTTCAAAGACATAAAACACTCGTGGATGTTTATTGAAAATGTCTGCAAG
AAATGTTGAACCGGATCTGCCATGAGCAACAATTAACAAAACATGTCGCTTTCTTGACTG
AGGCGGCATCGACGTCTTCGTTGAAGCATTGTAGGAATCTCTGTCCCTCGCTACAAGAGC
CTGAGTTGTTGTCAGATGGCTGAATAG
>comp2096_c0_seq1 len=540 path=[1380745:0-429 1384293:430-539]
CGGCAACAAAATCAGCGAACCATATCTTCGACTTTCTGCCTGTCTTTCCTTCGAGCACAA
TAAAGGCATGTTCCGAATTAGACCGATCAGGCAGACGCACTAGGGAAACTGTCCAACACT
CATCTGTGATCACTCGGGTCGGGTCGACTTCACTACGTTTGTGGACTGTGCTTGATGACT
CTAGTCGAGGTAGCGAGTTGAATATCATCAGTTCACTTCTAAGGCCCCCACATACTTTCT
TCTTCAGCCTTACTCTAATACTGTCTAAGTCTTGATCGAATTTGAAATTCATGTAGTTGT
CACAAATGTCCTTCAGTTCTTCTTTCAGCTGATCACCAATATCTACTCCAAGGTCTTTTA
CACGTCCAATTAAATCTTGAAGAAACACTAGAGGAGCTGCTGTTTGGTTTTTGACCACGC
TAACCATAATCAGACTACGGAAGAATTGTTCCGCAGCGTAACCCAATTCATACAGTTGGG
ACATGGACTCCGTTTTATGGAGATTGATGTATTCCTTAACTTTGGTGATTTGCTCATCGA
>comp2097_c0_seq1 len=222 path=[1381214:0-221]
GACAGGTTTTTGTAAGGGAGCTTGACGGAGGATTTGGCTTAGCTGCCCAGGAACCATGGA
TTCAACACGGGACAGTGAAGGAAAACATTTTGTTTGGTAAACCCTTCGATGTGGAGAAGT
ATAGTGCGGTTATCTACGCGTGTGCTTTGGTGGAGGATCTTCAAATACTTCCAGAGGGTG
ATGAAACAGAAATTGGCGAGAATGGTGTGACGCTGAGCGGAG
>comp2106_c0_seq1 len=234 path=[1386114:0-166 1387473:167-233]
ATCACATTTACAGGACAGCCACCATTCCACGTCTCCTTAGACCAATCCTTGACACAGAAA
TCTAAAGGATGTTCTGCTTCTTGGCCAAAATACAACTTCAAAGCCTTCAGGATAGCTTTC
TTTTTCATTTCATCCGTTTCTGTGCTCCACTTGGCTGCTGCATATGAAGTAACGAACCCA
AGAATTGCTGGACTTCCATCACTTGTTGTTCCATCAAATGTGATTGCAACTGGG
>comp2112_c0_seq1 len=228 path=[1390798:0-46 1391092:47-227]
AAAGAATGCAAGAAGCTGACAGACTGGCAGGGAGCCACTTTTGTCAACATAACAATGCTC
GTTACCGAAATCCTCAGTTGATGCTTCAGTCCTTGGCCTGTCACTTGTGCCATGCTTTGC
CAGAATACAAAGAAGCTCTTGTGGAACAGCTGTCAAGAAATCTGGGTAAAGATCCTAACC
ACATGGGTGTCGAGGAGCTGTTTGCACTGCTTTTTAAGGAACCTCTTA
>comp2121_c0_seq1 len=612 path=[1396378:0-432 1399927:433-611]
CACAAGCAACTGGATGACATGATGAACAGCTTGTTCAGAATCTTTCAGGGAGTATCCATT
TAACAGCATTACAACATCCTGTAATAATGCCAACAGCTTGACTTTCACTTTTGCCTTTGC
TTCTTCAGTGTTAATCTGCCCGGAGACTTCATCATCCTCATCATCACTGCTGCCGTCAGT
GTCATTATCGGAAGCATCTTCTATCTCCATACCATCATTGTCATCTTCACTTCTTCCACG
CCTTGTTTTTGCTTTGCGTCCTGTTGAAGTGGCCTCTTCTCGTCTCTTCCTCTTATTTGT
TTCTTTCTGAGGCCAGAGTCGCAAAACATCCAGAGCTTTCTGGAACAACAATGGATGGAA
AACCTTGTACGCTCCACTACCTGGTATTTGTACCAAGACTATGTAAACATTTGCTGCCAA
AACACAACTCTCGAGTTTAGGTCCGGCATTTGACGTCTTATCACAGGACTCAATAAAAGA
GTGAAGCACTGAAATGAGGACCCGGTGAGAGAAATTGTTCTCTGAAAGAACCTTCCATAA
ACCTTCATTCAAACTGCCTTGACCCTCTGCAGCAGTCCATAATCTTGAAATCACCAAAAG
CTCTTGAGCCGG
>comp2152_c0_seq1 len=214 path=[1417548:0-81 1418303:82-213]
CATTCGTCGATATCTGTGCAATTTTGTCCATCTCCAGTGTATCCGTCTTTACAAGAGCAG
TTGTACCCTCCCTTGGTGTTGTTGCAGCTGGCGTTCACGTGGCATTTGTGAGAACTTCTA
TCGCATTCATCAATATCATTCTCACAGTGTTCGCCCTCGAACCCAGTAGTACACGAACAT
CGATATCCTTTCTGTGTAAAACCGGACTGACAAG
>comp2159_c0_seq1 len=510 path=[1425708:0-425 1428822:426-509]
TACGATGACATCATGCCAGAGGAAAGTTTGGACGAAGTTTCAGTAATACTTAGCGAAACC
TCCTGGGACGCAAGTATAGAAGAGCTTCGTGTAATAAGGAATAGACTTTGCGACATCTTA
GGTATCCCTCACCCGGTTTTAAAGTCCTCCGCAGCAAAAACCTCCGTGCAGAAGAAGAAA
GACGAATTAGAAAGTTACAAAGACCTTGTCAGTCGTGGTTACTGAGTGAGAACGTTTTGG
ATTAAACAAGCTGTAAAGAAACACATTGGGTTTTATTTGAGTATCGTCGGTCAAGACAGT
TTTCAAACGCACTTCAGAGTTTTCCTTTTAGCGGCAGCTACGAGGAAACTTCACGATACT
GCAAATGTGGAAGAGCAAAAACAAGAGCTAATAATATGACCTTCAGGACGCGTTGGTTTG
AAAAACGTGTAAAAATTAATCTATTGTCTGATTTATTGATTTATTTTTATTGCCTTATTT
TATAAACAGACGAAAAAAATTATTTAAAAA
>comp2161_c0_seq1 len=307 path=[1424788:0-306]
AGTGGACCGAGTGGCGGATGGAAGGAAGATTGCCTCCTGCAAGATCTGCCCATGGTGCAG
CAATTTACAAGAACAACTTGTGGATCTTTGCTGGCTATGATGGGAACAAAAGGTTGGACG
ATCTTTGGACCATTTGCTTGACAGACCTCAACCCACGATGGCAAGAGGTTCAGCAGTCAG
GTGATAGACCTCCTACATGCTGTAACTTTCCTGTTGCTGTGGTTAGGGACAGCATGTTTG
TATTCTCTGGACAAAGTGGAGCCAAGATCACTAATGACATGTTCGAGTTCAATTTTCTGG
ACCAAAG
>comp2174_c0_seq1 len=269 path=[1432457:0-213 1434131:214-268]
AAACATGGACGCCACATTTGCATTTGTTAAGTAGATTCCAAGGAGGTAGAGCAGTTGGCC
AACAAACATACCTGTAAGTCCCAGGACCATCAATAGCGGGACACTTCTCAGAGAAGGCAT
GCTAACTTTTCCCTCGACGAGAAACGCTGTTAACAACATAACGGGAAAGGCTCCCGCGTC
ACGCAACAGGCAAAACACCAGAGGATCTGCTTTACTGTCCTTGGCAAACTTTGTGACGAT
CACACCATAAGCTCCAAAACCGAGCTGAG
>comp2177_c0_seq1 len=817 path=[1440767:0-499 1444938:500-816]
GTTAACTTCTGTTTATAGCAGAGCACGAAGATTGAGATCAAGTCAAAATGTTTAGGTCCG
ATGGATATATTTGGTGCCTTTCCCTTCTTTACGCCTGGGTGGTTTTCACTTCTGGAGTTT
CTTCTCTAAAAGAGTCACGTTTCATTGATAGTCACGTGACTTGCACGCAGGACTTCATGC
AGCTTGACGTGAAATTTAACTCGCGCCTTTGGCAAACTCTTCGGTCCAAGATTGACATGC
ATCTTAACGATGATCACTGCAAACCTTTCCTGGTGAACAGTTCCCATGTCTTAATAAAGA
CGTCTCATTATAACTGCGGTACAAAGTCTGAGGTTACCCAGGATCACATGATTTTCACCA
ACACGTTCATCGCGCGTGAAGAGACTGGAACCGGCCAAGTGGTGTCGTTTTTCCCGGATG
TAGAAGTTACGTTTCGTTGCACATATGACAGAAAGAAAGCTCCTCTACAACTGGATAAAA
TGCGCACAAGTCCCGAGGAGGTCCCGACTTATTATGGGTTACCAGTTGAGCTAAGGTGTG
CATTCAAGTATGGCGCCCATCCCGTACGAGCTGTGATCACTCATCAAGGAAAAATTGTGG
CCAAACAGGACAATAACTCACAAACGGTCACAGCTACTGTCAAACTTCTGAACAAGGAAT
ATGACCTGTACACTTGCCTGGCTGAAGATGCGAACCACAAGAAAATAACGTACAACATCG
AGTTAAGAATAATTGATCCATCTTCCATTTCACTCGGTGGTAGAGACATCTCTTGCACGC
GCGATGAAATGCAGCTGACACTGAATCGTATGACGTA
>comp2182_c0_seq1 len=310 path=[1436666:0-200 1437987:201-309]
GCTTTGAACAACCCGGCCCAGAAGCTCCGCTTAGGCTTGGCTAAATCCATATATATTGCA
ACTTTTTAGGGAAACTTAAGGGATTTTAGAATTTGATAACCGTACCCGTTAAAAAATCTC
ATCCCGAATTTTGTGGCTTCTTTTGTTGTTACTGAGACGGCCTTGTCCACAATTTCTTGT
ATTTCTTCTGTAAATAACTCACCGAATCTGCTTTTTTCATCCATTTTCCTTGTCGACGGA
ACTTGGCTTCCCGCGAAAAATTTTATGCCAAGCGGCATTTGCCGCATTCATTTCCATATA
AGGTCAAACG
>comp2191_c0_seq1 len=269 path=[1445078:0-156 1446045:157-268]
GATGGCTGCTGAATACTCTTTGCTTGAAAAACTTCCAGGAAATCAGTACACATGGTCATC
AAGAGGTCCCACGACAGATGGCTCTCTAGGTGTCAATATAAGTGCTCCGGGTGGTGCTAT
AGCTGCCGTACCCAACTGGACGCTAAGAGGAACACAATTGATGAATGGGACATCAATGTC
TTCACCAAATGCATGTGGAGGAATTGCACTTTTGCTCTCTGGTCTTAAAGCAAATAGCAT
CCCTTACTCACCTCACAGCATTCGCAGAG
>comp2207_c0_seq1 len=359 path=[1452269:0-358]
GAAATTTTCAAGACGAGGCAGCTTGCTGTTCGAGGTTTTAGGAGTGCTTCACAACCTCTC
CAAACGAATCAACAACAAGAAGCACTTTGATGACAGTAGCGCTGTAGAAACGCTGCTGGG
CTTCTTTAGAACAAAGTTCCCTGTGTATAGAATGACTGCACTCCTTGCCCTTGCTTACTT
AGTGGACGAGAAAAACAATCATCTCATAATGGCGAGTGAAGAACCAATCAAAGACATCCT
AAAGCTGCTGGACAAAGCAAATCATTCCGCTGACCGGCGCAGCCTTGGATTCTCGGCGGC
GGAAATAGCTTGTGGACTGATGCATGTGGCCACAAACGATGGAAATAAGAGAATGATCG
>comp2211_c0_seq1 len=278 path=[1456027:0-223 1457760:224-277]
GCCCGATTGCAGACCTGGTTCAAGGAGACGAATTGATCATTGTCCCAGATGGACCACTGT
GGCTAGCTCCGTACCCTGCTTTCGTAGACGGTGATTCAAAGTACCTGAGTGAATCGTTTA
GAATCCGGCTGATTCCATCGCTGACCAGTTTGAAACTGATTGCTGAATGTCCAGAAAGTT
ACCACAACAAGAATGGCGCTCTACTTGTCGGAGATCCATGGGTAGAGGAAATCAACCTAG
AGAGGAGACGAAAAATCCCTTCACTTCCATTTGCTAAA
>comp2238_c0_seq1 len=312 path=[1468724:0-288 1474238:289-311]
GAATAAACCAGTAACAGATGGTATCTACACTATCAAACCTGGAGACCGTAAAATTCAAAC
CTTTTGTAAATTCAGTGAACGTGGCGGCGGCTGGACGCTTGTGTTGACAAGTGCAACTGA
CAACGGATGGACACGAGATAACGTAAAATCGAGGAACACGGACAGTCCATCATTGACTGC
TGATTTCTCTATATTAGAAATGGCTGACAAGATTGCAAACATGAAACATTTTCAGTATCG
TATCGAGGAAGATGGCGCGAAATCTTGGGAAGGCCTCTGGACAGCTAAGGCTGGTTGCTC
GCTCACTCCCGG
>comp2240_c0_seq1 len=238 path=[1471411:0-237]
AGTCTGTCTGATCATGTGTGTGGAGGAGATCCTTCACTGCCTGATGAAGTGCTCTATGGC
CGAGCTGGTTACTTATTTTCCTTATTGTTTGTGCAACAGCACCTGGGTACTGAGAAGATC
AACCATGATATTATTAACCAGGTCTGCCAAGCCATTTTAGATTCTGGTGAAAGTCTGTCT
ATGCATGAGAGAAGCAGATCACCATTGATGTATACATGGCATGACAAGCATTACGTTG
>comp2245_c0_seq1 len=444 path=[1474048:0-360 1477186:361-443]
GAAGAATTCTTTGACCTCCCTGCCCAAGCTCTCAAGCTCAGCTTAGCGAATGTTCGCCCT
GCCTGTCACGTTTGGAACCAAGAAGCAGTGGAATGGCTTAAACACATAGTAAACAAAAAA
CTCAAGACCAAAGTTGTTCATCGCTTGCCCCAACATTTGGTTGTATTGCTGGAAGACTGG
GCCGCACCTGAAGGCCCATGCAACATAAACGAGGAGTTGGTGCGTATGAAATTCGCAGTT
AAATGTTGAATGCTCATTGGGAGAAAAACATGTCAGCAAGTCACCTGTACTGATGGTCGA
GTTAAATAACGGGAACTTTATGTTCTGTATTAGTCAAAACTTGCGTGGTTTATTTTGGTT
AGCTGTTCCATCGTATATTTTTTTTAACGAAGAGAGTTGCCGTGAGTTCTAGTAGAGTGC
TGAATGAGACTTAACTGTCGCCTG
>comp2255_c0_seq1 len=236 path=[1483086:0-131 1484140:132-235]
CTAAAACATGCGTATCGGCGGTTGCTTAAAGGCGTGCATGGTGATGCTGAAAAGGCTGAT
GACGAGAGAGAAACCATAGTCACTGTAGATTTGTGGGATTTTGCCGGGCAGCACCTGTAC
TACGCTTCTCACCCTGTGTTCCTGTCATCACGAGCAGTGTATGTCCTGGTGCACAACCTT
AGCAAGGCACTAGACGCCCCAGCCCAGCTCTGTGTTAGACAAGGAACACGTGATAA
>comp2262_c0_seq1 len=213 path=[1484101:0-150 1485053:151-212]
TTAAGAAGGAGAGGTCAAGAAGCTCTTGGTCGATCTGTGTTCTCAGAGCTTTTAGTGCGT
CGAGTTCGTCACGGCATTCCACAGCAATTACTTCGTCACAAGGCTGGTATATGGGGTTCT
CAAAGGTTTTTTGCTCATGGTAGGGCTGGGTTAGCGTGTCAGCATGATGCTCTGTGAGCT
TCATTCGCCCATTCCTTTGCCTCAAGAGTCTCG
>comp2275_c0_seq1 len=241 path=[1492974:0-240]
GGAGGATGACTCCCAGCCAGTAGCACATCACCCGTTTTTGGTTAAAGAAAAGCCTGACAT
CACTATACCACCAGTTATCTTCCCAGTCAACAAACCTCTTGTCCCAACTGTAGACCCAAG
TAAACCACTACAGGAGCAGTTTCCAGTGTCTTGTGGCAGTAAGCACAGAGAAAAAGAGGA
TGTAAGCGATGGAGCAGTAGTTGCTGATGTGGATGGCTCTGCAATTCAGACACAGCCCAA
A
>comp2297_c0_seq1 len=360 path=[1507290:0-27 1507524:28-359]
TCTGGATGAAGATCAAAATGTGAATCTGTACTGGAATGTTAGCACTGAAGAAAAAGAGAT
ATATTTCACGATAGAAGCTAAAACGACTGGATGGATTGGGTTTGGAATCTCCAGTGGACA
AGGCAAGATGGAAGGAGCTGATATTGTAATAGGCTGGGTGAAAGATGGCAAAACTTACTT
TAAGGATAGACATGCGGATGGTCGAGTGATGCCAGAGGTCGATTCACAGCAGGACTATGA
GTTGATTTCACTGAAGGAGGAGGACGGAAAAACCATTATGAAGATAAAAAGAAAGTTTGA
CACTTGTGATTCAGAGGACAACAAAATTGAGGCTGGAACGACCAAAGTTATTTATGCCTA
>comp2300_c0_seq1 len=346 path=[1508899:0-210 1510441:211-345]
CCGATTCCTTCTTGCTGCGAGACTTCTCTGTCGTTCCCGGAGTCTTTCTTGTTTCCAACG
AGCACTAGCAGTGAATGATCGGGAGCTCGCGCTTTCTCAAGATGCTTCCACAGCGGGGTG
AGTTCATCAAAACTCGAACGGTCGTTAACAGCATATACCAGCACAAACATGTCTCCCCAT
AAGGTGTGGACGTCATTGTTCTGAATGAAGTCCTTTCCTCCTGACTCCAGAATTTCCACT
CTTACCTCTTGATTTTCCAACCTTGTATGATAATGGTATATTGAACCAATGTTAGGGTCG
TACTCTCCTATAAATCTTTTGGTCAGAAATCGCACAATCATTGCTG
>comp2305_c0_seq1 len=256 path=[1510431:0-67 1510905:68-255]
TCCTTCCTTGGGGCTTGTACAAATGGCAAAGAAGATGTTAAGACACCATTGTAGTGTTTC
ACCAAGTCACCAACCTCTTCCAAAGTAAGAATATGAGAATCGATTACAACTGAGGCAAAC
TCATACTGCGACATCAATGGAAATCTTATCGCTTTCACAATCTCCTCTCCAAGAATTCTT
CTTTTCGACTCGCCGTCAGGGGTTATCCCTTGCCTTTTACATTGTTCTGTGACCCAGCGA
TCAACAGCTTTAAACA
>comp2310_c0_seq1 len=394 path=[1512835:0-393]
GGGATATCATCGAACTAAACAAGTCTGAGGGAACTGTTGGGCCCAATAGCTAAATATTGC
TCCCTGTCTTGCTCTCTTACTCAGTGAGCTACATATGCTGACTTTGGTTTGGCGTTATCA
CTGAAGTAAATCAAGTACATACCTGCATTACAGCTGAAGGAATCGCAAAGAATCCACTCA
CAGGCTAAATGACGTCTGCGTTTTTGGCCATCACTCTTTGCCTGGTTTGCTTTTGTCATA
CTGGCATTGCTGCACCAAATGCGACAAACTTCGAATCTTCTAGTCTTTCCTGGGATCCTC
GATTAAACCCGAGTGTTGGAAACGGTTACTTAGCTACTACAGTTTTCAGCGATACTGTTT
ACGTGTCTGGGATCTTCAACGGACGAGGAACAAA
>comp2316_c0_seq1 len=357 path=[1517688:0-206 1519122:207-356]
ACACCGCGAACTGCTTCACATTTTTATGATCCAGGTGTGAAAGTCTTTGCAGTTATGTTG
CCGCGCGAAGCAAAGCCACCAGAGCCCTTTACCGAGGAAACTGGCTGGTTGAAGGTACTT
CGCCAAGTTGGGTTAAAGCAGGACGTCAGCAAAGATCAATTTTTAACGTTTGCGAACGAA
GTGGCCATGCAATCAAAACACCTGACTAAGTCAAATTCTTCTGCCTTGGAAAAAAAGTCC
AAGACCCTTGTTAAACACCTCTTAAAGAATGCGTCCCTGCACGACGAAAGATATCTTCGC
AACCTCTCCACAATCAGATTTGTGGCCTGTCAAAAAGCAAGCGACGAGCTAAGTCTG
>comp2321_c0_seq1 len=303 path=[1518701:0-91 1519388:92-302]
GTGAGATTATCATTTTATGTGAGCGAACATGGATGAAATCGAAAATAACACAAACAATTT
TTCGGGGCAGGTAGAAACTGTCGATACGAACACCGGTACATCGAAAGGCTGGCAAGTATT
TCAAATAATCTTTTGGACGTGGCTGAGTGCAGCGGCTGTCATCGGGAATGGCTTGGTGTT
GGTTTGTGTTCTACTGAAAAAGCGGCGAAATTCATCCACGTTTAAGTTCTATGGAAGTCT
GGCCTTGGGAGATCTACTCGTAGGGATATTTGGCGCCCCTGTGCTTTTGGTGGTGGCATG
TCG
>comp2332_c0_seq1 len=524 path=[1531341:0-248 1533148:249-523]
GGGTGATCACAAAACTCCTGTTCTCCATGGCAGTTCTATCCACAGAGCCACGCCTTAGTG
TAACAACTGGAGTAGAATTGTCAACGGAACTCTGAGAGTTTTTGTCCGACATTTTCAAAT
GATATGAGTTTGCAGGGTTTATTGTCACTGTTGACATGACCCTTGCTGGGCTGTCATGGC
TCGACAGACGTCTAAACATTGGTTTAGGTTTGACAGGTGGAGGAGACTGGCTAATTTCGT
GGGCACCAACAGCAATGCTTGGAGAAATGGAGAGTGTGGGAGTTACCATCTGAAGAACAC
AGTCTTCCTTAGGAATAATACCTAACTCCAGCAGTTCTTGGCTTGATAGAATAAGTTCAA
TCACTTGTGAATAGGACTTTCCCATTACTGGTTGGCCATTAACAGAAACAATCTGGTCAC
CTGTAGAGAGCCCTGCCCTGTCTGCTGGTCCACTGGGTGCCACTTGCCGCACAAACACAG
TGTCCATGGGCTCTGCCTTTTGTCTTTCAATGTCATCAACATGG
>comp2335_c0_seq1 len=251 path=[1529658:0-250]
TTGTTTGAAATGTATCTCCACAATCTCGAGATTCATTGTAGAACGTTTCATTGCATGGGA
TCTCTTTCTTCTTTTCGTCCGTTAGAACTGGTGCGGAAAACAACCCATCATTACAGTAGA
AGTCTTCAGATTTAAGTTGCTGGGCTGCCTCGTTTAAAAATGCCTCTATTTCATTTTCTG
CCCCGTGATCCTTCACACACTCTCTGACAAAATCCTTCGTGCATTCAACCATCCTGCTAT
AAATAACTTTG
>comp2345_c0_seq1 len=214 path=[1536678:0-140 1537595:141-213]
AAATGCATCTTGAACGTCGCACCACGAGAGAGAGTTTGTCTTGACGCAAAATATGTCCTG
TGCGCATCTTTACACTAGAGACGCATAACCAGATGAACTACAAAAGTTTGTCCAAGTTCG
TCCAGATGGATCATGCGTCTTTACTATGAAAACGGCCATTGACTTGCTTCAAAATTTATC
TTAATCCACTTTTCAGTTGTCGCTCTTAAGGAAT
>comp2355_c0_seq1 len=288 path=[1545665:0-192 1547082:193-287]
CCACAGTGTCTCCTCGAACTCCTCTTCCTTCTCTGCCACATGACCTTCAAGGTTTTCACA
CTTGGCTTTGAGTGTGACTAGTTGCTCACCGAGTTCCTCGCTTTCTCTGGACGAGACGGA
GCTCATTAGCTCTTGACATCTACTGCTGAGGTCCTCAACGGATCCTTGGAGGTCGGAAAC
TTCTTTGCTGATAGACTCATAGTTTTCTCTGTGTTCCAGGACGTTAGCAGTATCGTAAGT
CGCCGTAGTCAAATCTTCAGTGGAGGCCGCCAGCTCGTCCAACCGTCT
>comp2362_c0_seq1 len=323 path=[1549610:0-205 1551341:206-322]
ATCTACAGATGCTTTCCAAGAGCGACTCTGATTGTGGAGCTGACACATGCCTCCAACATG
CGCTTTATGAAGTTTAATGCTGACATGGCTCTTCCTCCTGGACTACAAAGTGAATCATTG
GCCAGTTTTAAAACACGAAGCTTCAGAGAGAGTGTTAAGAGGAGAATCAAACAGCAGAAC
AAGGACCACCTCAACTACATGTTCCGCGAGCCTTTTGCTGCTGGTCACGTGTTCAGTATG
AGCATGCTTGATACTCTGCTCTATCAGGCATTTGTAAAGGAGTACATGATTTACCTGGTC
AGACTGCTGTTAGGCTGTGAACA
>comp2366_c0_seq1 len=328 path=[1550160:0-103 1550998:104-327]
TGTAGCTCGCCATAATATTTTAAGATTTTTCATTTATTATTTCAATGAATAAATTCTCCA
TTTCACCAGTGTTATTCTCAGGAACAAAGTCATCCCGTAATCCAACTTTTAAGTCATCCC
TAGTGAAGATAAAAATTCCTCCTCCGATTTTATTTTGCCTAATCAGTCTGGTTGATTTCT
ATCCAGGGATTTCAAAATTATCGTTGTCATTGACATTAAGCCAAGTTTCAGTTAGACCTA
GTGTTCAGAATTTATGATCTGACGAATTTAAGTAATTTATTAGTGCATAAAACTTATTCC
TGATGCTTCTCACATTTAAATGTGAGAA
>comp2375_c0_seq1 len=366 path=[1555331:0-77 1555785:78-365]
CCAAACCCTGGCAGCCTTTTTCTGGCTTCAAACTGCCAAGTCTCCAAATCAAACCAGCCG
TGTTATACAGTGGAAATCATCTGTTTCTTTTTGACGAGAAAGATGTCCATCAGTACCAGA
TTGATACAAACTCTTGGAAGACACTACCACCGATGAAGAATGCACGTCATGATTTCCAGG
CCTGTATGCTTGAAGATTTCTTGTACGTAGTTGGTGGCCGTGAAGTTAATCACACTGCTG
CATCAGAGAGATTTAGTTTCTCCAAGAAAACATGGCAGCTTATTGGATTCCATGAAGAAC
AAGGCTTGTATGGTTGTGCTCAGACTGTGCATAATGGCTATATTTATTCTGTTGGCGGGT
CCTGGG
>comp2391_c0_seq1 len=425 path=[1565832:0-424]
GTGGACTCGGAGATCTTTACCGCGCTGTCCCATGTGGAACGGTTAATAAATATCGAAATG
GAACTCTCTGACGCGCTCGAAGATTACCTCTTTGAACAAGAATCGCGGCTGAAGAAATTA
CGATCCTTTAACGAGGACGTGAAGAGGGCAATGGGCAGAGCGATATCTAACAGGGATGAA
TATATTGGACACCCAGTGAACACTTATTTAATGATCAAGCGACTCGTGAAAGAATGGACG
CAACACGTGAAATCGATTGAACAGGAAGGCGACGCAGAAGGTCTGCTTATTGACAAGCTT
GAGAACTATCGTCAGTTCTTCCCTGGACAGGATGATTTAGAAGGGGCAATGGCCGCGATC
AAGAGACTTCAGGAAGTCTACAACCTGAAACCGTTCGACTTCACTAGCGGTAAATACAGT
ATTCG
>comp2412_c0_seq1 len=331 path=[1579355:0-285 1581602:286-330]
CAGATTTGTTAAAAGGAAAATGCCTCATTCAAGCTATTAAAGGAAACATTTTTCTACATG
AATTGCGAAACAATCCACTAAACTTACTTCTTCTTTGCATTGTTTTTGAAGACCATGAAG
GGGAACTGCCATCAAACCGTACCAAACTTTATCAGATCATTTATCGCTGCCTGCTGGGAA
GATTTTGTTCTAAATATGATATTTCATCAGTTGACAAAGATGACAAAACGAAAACAGATA
ATGAAGCCAAAGAAGATGATGATGAAGCGAAAGAAGATGACAATGGCTTTGCTTTGGAGA
AACAATGTGAAGATCGCACACTCGCACTGGG
>comp2415_c0_seq1 len=247 path=[1581087:0-38 1581371:39-246]
TAGAAGCAAAGCATCCGTTGCGGTTTGAAGATTCAGTTATGCGGATAAGTTAAAGCACCT
GACAACAGACTGTGAATCTATAGTTCTTTATTTAAGTTGTTGAATTATTTTCGCATGTTG
ATTGGTTGTTACTGATGATCTACTGGAGGGCAGATGCATAGATGACGTTATTAAGAATAG
TTTTGTTTCTTTGGTACATAAAACAAGTAGACTCCATGTTGCCGTGCGGCTGTTCAGTGG
TAGATCA
>comp2416_c0_seq1 len=662 path=[1586085:0-512 1590410:513-661]
CAAGGAGTGCATCAGAGTCTTGAATGAACTTGTTGGTGACTTTGATGATCTTCTGTCAGA
TAAAACTCAGTTCAGCCAAGTTGAGAAAATCAAGACAGTCAACGGATCAACCTTCATGGC
TGGAGCGGGTCTTTACCCAGAAGGTTGTGTTAAAAAGGATACCCATCCTTATGACCATTT
GAAGCAGCTTGTTGAATTTGCCCTGGGAATGATCAAGGTAGTAGACAGATTTAACGAGCA
CATGCTCGGATTCGAGTTTCTCTTACGGGTGGGTTTCAACGCTGGACCCGTTACTGCTGG
TGTGATTGGCTCGACAAAGCTTCTTTATGACATATGGGGCGACACTGTGAATATCGCAAG
TAGAATGGACTCAACTGGGGTTAAGGGCAGAATACAGGTCAGTGAGGCATCAAAGAAACT
TCTTGATGAATTCTTCACATTTGAACGTCGCGGAACCATTCCAGTGAAAGGCAAAGGTCA
TATCACCACATACCTCCTCACTGGAAGGAGAACGGATCCAATGTCTGAAAGTGGATCTTA
TAACTGCGATGGAATCAGGGAAACTATTATTGACTGAGACTGCAGTGGAAGCCAGTAATG
TACTTGTACATTAATTTATATGCACACATATTATATATTAGACAAAAGTGAAGGGTAATC
AG
>comp2418_c0_seq1 len=251 path=[1583611:0-92 1584383:93-250]
TAACTTGATACTTTTGTTTTCCTTGCCGAGCTATGCAACATGATACCCTTGTTTCCTCAA
AAATATAAGAAAGATGTGTATTTTTTTACTTACTGCTGGAGATAAATGTAATAAAGCTAA
ATATCTCATGAAAAATCGAAGAGGAACGATTTTGTTTTACTCTAAACGCAAACTTTCAGT
TCACAGAAAACAACTAATCTAATTATCAAATAGTCACGTCCAGTCACGGAATAGTTCGTG
CTTATTCACGT
>comp2423_c0_seq1 len=303 path=[1585650:0-302]
GGGTGCGCTGAGTACGTTTGAGGGCGAGCTGAAGGGCACCTACTACGGCCTGGTGGGTAT
GGACGACGCCACCAAGAACAAACTCATCGACGACCACTTCCTGTTTGGTGACCCGCCAAA
CAAAATCCTGGTGGGAGCTGGTGTTGAGCCTGACTGGCCCAAGGGTCGTGGCATCTTCCA
CAACGACAAGAAGACCTTCCTGGCCTGGCTCAACGAGGAGGACCACATCCGCATCATCTC
CATGCAGATGGGCGGCAACCTAGCCGAGGTCTACAAGAGGCTTGTAACGGCCATCCAACA
CAT
>comp2424_c0_seq1 len=258 path=[1588001:0-205 1589359:206-257]
GAACGATTTATACAGAGACACTGAACAGCTAGGGAATGGAGTCTAAGGAGATCCTCACAG
CCCTCGTCGTATTGGCTTTCATTGAAACTATAACCGCGGGTACCAGTCTCTCCAACGTTA
ACGCTATTCGCAGCCTCTACAAGAAGACAACCGGCGGTGATGGCACATACTACGGTAACT
ACGGGGGAGGGGGTATGTGCACCCTCGATCCGCTGTCACCGATGGCCACTCAAAACAATT
GGATTCGCGTTGCTGCTG
>comp2440_c0_seq1 len=324 path=[1602479:0-323]
TCGCTTGGTACAACATCTGTGAGCTCAAGACCGTCTTCAACTTGCAGCGCGCCGTAAATT
CCAACGGCTAGGAGACTAAGGAAGAAAATTATCACAACAACCTTTACTGGAGTTTTCTGC
AGAAACGGCCCATAGTAAACCGTGGCAAAATGCTGAAGGGACAAAGGAGCACACATCGCC
GGACAAGATCCGTTACCATTAAAATTCATTGAAGAATCAGTTCCATTCCCCGGTGCAGTC
GAGGCATTAGAGCCAACATGATTTCTCGTCACGCTGGCTTCACTGCCATATGATGTCTTT
GACTGTTTATCCACGTTACTAGCG
>comp2445_c0_seq1 len=583 path=[1605350:0-385 1608156:386-582]
CAAGACTAAGCCGCCAATTATGACCCTTCCGATCATTCTACTCCACACTGGAGAAGAACT
GGGAATGAAGAAAGACCGATTGTTACTTTTAGACGAGACAATAGTACCTGCATCAATGAC
ACAGCTCAGAGAGCGATTAAAGCATGTAGACCCATCAGCGTATTTTCCACTTATCGAAGA
AGACGACCCATCGTCCAGATATGCTCTCCTAGACACCGCAGATCTCCCACTCACTATCAG
AGAGACTACAGTGGACTATCAGTTTCACAGAATTGTCCTTTTTCAACGTCTTTTGGAGGG
TTATCCTTACACAAGAGATCGCATAGTAAGAGAAGCGAGAATAGACATTCCCCCTTTGCT
TAGAGGCAAGATATGGGCAGCATTGCTAGGAGTTCAGGGGGACATCCAAGGTACATACGA
CGCAATAGACAAGGAATCGTTTACTCAGACGGACAGACAGATCGAAGTTGACATTCCTCG
CTGTCACCAGTATGATGAACTGCTGTCTTCACCAGTCGCTCATCAGAAGTTCAAGAGGAT
TCTCAAGGCCTGGGTTGTACGTCACACTGACCTGGTCTACTGG
>comp2453_c0_seq1 len=320 path=[1609712:0-319]
ATATGGAAGCTTATGCTGAGGAATTAGGCATGTTATCAAACCAAGTTGTGACTTCAGAGG
AAATTCCATCACCCTATGTGTCCCTGCCAAGGTTGACGGCACTAGTGAGAGTATTCACAA
CAGTTGTTAATGGCATAGGACCAAGCTTTTCACCAAACAGGAGCCCTTCCATCACACCTC
CTTATTTGACAGAGCTGATTCAAAGAATTATTCAGTGCATCAACATGTCTGGGTACTCCT
ATTACTATGAAAAACTGTTTGTGTCAGCAAATGAGTGTTTAGAGTCCATGTGTTCATGGC
TGCAGCCTTACTTCTCTTGT
>comp2455_c0_seq1 len=440 path=[1611346:0-439]
GTCCGAAGAAAGGTCTCCGTGCTCGCAAAGCAAGTCTTCGTTGAACTTAGAATCGCTGTC
ATCTTCGTCCTCCTCAGCACCAATCTCCTGTGGATTCTCGTCCATCTGCTGAGGTGCCTT
CTCTTCTTCCGTCATGCTAACATCATGATCTTCAATTCCTTTGACCTTAACTTCATCATC
TTCCTCCGCGTCGTAATTGGCTGTAACTTGACATCTGTCCATCAAACTCTGGCGCGCCTC
TTCATGATGGATTGCTAAAGCTTTCCATCTCAGAAGTGACCGCCGACCAACCCAAAAGAA
CTTGTCACTGTGTGATGTTTGAGACTTCAAAGTATCGGACACAAACTTGTAATCTTCAGC
CAGTCTGGATTCGAAACGTATTCTTCTGCATTGTTCTTTGACACAGTTAATACACATTGA
GTCACTTTGAAGTCTTGGTA
>comp2461_c0_seq1 len=319 path=[1611309:0-227 1613297:228-318]
GCTAGCTTGGGAAGTTCACCATCAAAAAACATGTCCACTTCGCCTTTGCTGTTAAGCGCC
AAAGGTACAGAAGGCTGAAGTAGTAAAACTGCTTTGGCGAGATGGTCACTATCTAACGGC
CCGTTGTAAATGATTTCATCGGAGCCCTTGCGGAACATCTTGATGGTTGGATAGACTGTA
ATGTTATTCTTTTGGCAAACATCGGTCCAGTCAAAACAATTAACGCGAGCCAACTTGATA
GCAAAATCCCCAACATCCAGGTTACTTAGATGGTTAGCCGCGTCAACATACGGCTGCAAG
AAAGCTTTACATCGTGAAT
>comp2465_c0_seq1 len=271 path=[1616688:0-270]
GCAAAATCCCAGTTATTAAATCTTTTTGTTTAAAGACTCGTATTGGACTAGCTTGCAGTT
TAGGCTAATTTCAAATCCAAATGACATCCTCCGTATGAGCCTCTATTGCAAGCTAGTTTC
AGTCCAATCCCAAGAATACGAATATGGCCTGTTGGCTGAGGTCCACTCTAGCCCATGTGA
CCGCGTTGGAGTGGTTTTGGCTTCAAGCAAAAAGGCAAAGATAAGCAGAAACCAGAGCGG
ATAAAGGGCAAAAGAGTATTCCCATGGTAAT
>comp2469_c0_seq1 len=340 path=[1617562:0-144 1618538:145-339]
ATTAACCATGTGATCAATGATTCTTCCAGGTGTTCCCACAACAATGTCTAGTCCATTTCT
GATTGCCCCAGCTTGTGGTCCATAAGACACTCCTCCATACAGACAGTGCATGGCAAGATC
GGACTTCAAATAATCAAACTCATCACTAACCTGCTTAGCAAGTTCTCGTGTTGGAGTCAA
GACCAAAACCATGGGTGCTCTTCCTCTCTTATGAGATAGCTTCTGTAACTTAAGCTTTTC
AATTAATGGCAGTACAAATGACAGCGTTTTCCCTGTGCCCGTTCTCGCTTGTGCAATAAG
ATCTTCACCGTTGTATATATAATCAAATGTTTCACTCTGG
>comp2486_c0_seq1 len=306 path=[1628375:0-305]
GTAGTCTTGTTCTGTATATGCTGTTTAGTAGAAGACAAAAGCGCCACATCATCTGCAAAA
TCTAGATCATCGAGTTTAGATGTAAAGTTCCACCTGATTCCGTTTTCTCCTTTTCCTACA
GTCCTTCTCATAATCCAATCCATAGCTATCAAGAATAGAAATCCAGACATATTGCATCCT
TGCTTGACGCCTGTTTTGATGTTGAACCACTCACATGCTTCTGCCTGATCTTCTACAGCA
CAACTGAAGTCTTCATAGAACACTTTTACCATCCTTACTATCTTGTTCGGGATTCCATAT
TTCCGC
>comp2497_c0_seq1 len=238 path=[1638180:0-190 1639478:191-237]
GCTTGGACAGGGCAAACAGTATAGAACAATAATATCAACAGAGATATCACAGAAAATAAG
AGAGCTTGAACTAATAGACAAAGAAAGAAGCAAAGAGCTCAACCTTGTTGAGTAACAAGA
ACCAGAGCAACAGTGACAAATAGTGTGGAGTGATCAACAATCATGGCTGAAAAAATTGCA
GAAAGTGTAAATTAAGCTTGTAGCTATGACTAAAAATGACAGGGGGGGTGAAGTGAAT
>comp2503_c0_seq1 len=203 path=[1640013:0-112 1640802:113-202]
ATGAGAAGCCGGTCAAGGTGAACTATGAGGCCACTAGCTATGACAAGGACCTTGTGGCAA
TGATTGAGAGGGATATGGTCCAGAGGAACCCCAATGTTCGCTGGGAAAACATTGCTGGCC
TGAAGGAGGCCAAGCGTCTCTTGGAAGAAGCTGTGGTCCTCCCTCTTTACATGCCCGAAT
ACTTCACTGGAATCAGGAGGCCG
>comp2510_c0_seq1 len=372 path=[1643723:0-371]
TGGGCCATCCCCCATAGACGCTGTCTCTCGGCATCATCCAAATGGCAGGCCACAGTCCGT
ATCCGTTTGGAATCTTTGCCCTCACCTCTACTCGTCCATACTTCCATGCGAAGTTGCTGT
GCATTCTACCGGAAGTGTACTGGCGACCTCCATACGATTCTTTTAGGGGAGTGATGACTA
GCTTTCCTCCCTCGGCTCTGATGTTGATTTCGCGGTCTGTGTAGTACTGGAGCTCGTTGT
TGTGAGGGTTTGACACCACCTCGATAACCCAATCGTTTCTATCAAGGGTATTGAAGTGCT
CCTCGTATATGGTTCCACCTGCTGCAAACGACGCAATCGCTAAAAGTATCAACAGACTCA
TTTTTAGTTGAG
>comp2527_c0_seq1 len=225 path=[1653994:0-110 1654689:111-224]
GAACAAGAACAGGAACGAAAGTATGGGACGGTTGATCATAATGGAATGAACGGCCCCGAG
TCGACAGGGATTGAGATGGAAATGTTAACTTCACTGGACAGTATTCCATCCAATTTCAAC
AAAGGGCATAAGAACAAAGCCAACACGGCTGTCGTCTCCAATTCGATGCCTTTAGTCGAC
TATCCCGATGCTACTATACGATTTGAAACGGGGGTGTGACTAAAA
>comp2528_c0_seq1 len=226 path=[1655585:0-225]
TTATTTTCTGTATTTCACAGAGGCCTCTTCACACAGTTCTAAAGGTACTTTTAAAGCTAA
TTTGAGCAGACTAGCGGAACATTTGAAAGTCTGCCCAGTTGCGAGTTTAATGCAAAAGTG
ATTTTCACTTGAGTGTCCAAAAGTAATTGGTTTATTACGTTTAATGCACTATTGGCTTAA
TAAAAAACTCGCGCCACTTTCTTATCCAATCAGAAGTAAAACCAAA
>comp2533_c0_seq1 len=344 path=[1656716:0-117 1657420:118-343]
TGCCATATGCACAATGAAGTTAATAGAAGGATAGGAAAAAAGGAGTTTGATTGCTCAAAA
GTCGACGAACGCTGGCTTGATGGATGGAAAGATGGATCATGTGATTAACAAGGGAATCAA
ATGACCAATGATGCTGACGATAAACAACAACAGAGGACGACTGCATGCACCTCCTTATTG
CCAGCTTTCCTAACACCTCTGGCGTACCTCACATGTCTGGACGAAACAGTGGAATACTCT
TCCCTTCCCACAGAGAAATTGCGGGAAGAAAGAAGCTACAAATTATTGTAAATATTGGAC
TCTAAGAACTAGAGGGTATTTAAGATGCTCTTTCAGACATAGAA
>comp2534_c0_seq1 len=209 path=[1658641:0-208]
AAAAGATTCTACGAGGCATTCTGTTCCAGAAAACATGAGGCCCACAACACCAAAATTTTT
GCCATACGACACTGCACGGGACTTCATGTCTTTGAGGATTGCCTTGGCAGACTGATCAGC
GACACCAGTCATGGGGTTTGGCATGGAAGAGTCCATTCCAGCTGTGAACAAGCCAAACAC
AGCACCAAGACCATATCCCACAACTCCGG
>comp2536_c0_seq1 len=210 path=[1658878:0-209]
AACAAGACAGGGATCCTGATCTAAGAAGATGCACGTATGGCTTGTTTGCTTCAGTATCTA
CAATATTAAAGACTAATATGGGAAAATACCTCAAAGACATAGTGAAATATATGATTGAAT
CACTGCAATCTACGGAAGGAATTGTGACCCACTATGCGGGTGAGGACGACCCTAGTTTTC
TACTGGAAGATCAAGACTTAGGAGAAGAAG
>comp2546_c0_seq1 len=292 path=[1666441:0-108 1667152:109-291]
GTGGAATGGCAGGGTGCCACAGTGGACGAGTTGGAAGACATTCGAATGGATCTTGAATCG
GAGCAGAAATCTCTAGCGTCAGAACAAGCCAGACAGAACCGTATAGCGACCACTGTATCC
AGTGAGATGTTCGCTGAGTGTCAGGAACTTCTCCAGTTGTTTGGTGTCCCGTATCTTGTG
AGCCCTATGGAGGCCGAAGCCCAGTGTGCATTGTTAGATGTGCTCGGGTTAACACAAGGC
TCCATCACGGACGACAGTGATATATTCTTATTCGGCGGCAGACGAGTCTACA
>comp2555_c0_seq1 len=272 path=[1670560:0-211 1672017:212-271]
GTACTTTTCTAGTGATCGCGGGAGCCAATATTTTTGTCGTTTTCGGAGTATTAAAGTTTT
TAGCCACAGAAATGGCTGATTCTGAAATACAGAATGGTTTCCCAGAGCTGAAAAATGATC
TAATTTTGCGAGCTGCCCGTGGAGAAGGGACTGAGCGGGTTCCAATCTGGGTCATGCGGC
AAGCGGGCCGCTATCTCCCAGAATTCCTGAAATTAAAGGAAGAAAACAATGCTGATTTCT
TTAAGATGGTGCAGACCCCAGAACTGGCTTGC
>comp2573_c0_seq1 len=275 path=[1681698:0-193 1683301:194-274]
GTGAGATCAACAGCATTCAACACCTGCAACGCCAGAACCAAAAGGGACATAGCGTCGTAC
CTTATGAGGACCCAGCGAGAGAGGCCTTTTTACGACAGCAGAGGGAACGGCTGGAGGCGC
GCGAGGAGGTCCTCGAGGAACATAATCACCAACTGCAAGTTCAGCTCCACCGTTTAAGGA
TCCTTTTGCAACAGGGTGATGTTTTGCAGCTTTCTCCTCCAATGAAGTCGGCGCTTCAGT
CTTCATCTAACCCTTTCACCGGTCAGTCTACCGCG
>comp2573_c0_seq2 len=217 path=[1681698:0-193 1686219:194-216]
GTGAGATCAACAGCATTCAACACCTGCAACGCCAGAACCAAAAGGGACATAGCGTCGTAC
CTTATGAGGACCCAGCGAGAGAGGCCTTTTTACGACAGCAGAGGGAACGGCTGGAGGCGC
GCGAGGAGGTCCTCGAGGAACATAATCACCAACTGCAAGTTCAGCTCCACCGTTTAAGGA
TCCTTTTGCAACAGGAAGAAAACACACTCTCCGGTCT
>comp2581_c0_seq1 len=267 path=[1688923:0-266]
GGGACATTTGATAGTAAAGTTGTCAAACAGGTTTACTTCTTCTTCAGCACATCAGCCTCT
GCTGCCTCACGTGCGCGCTTCTCACGGATGCCGATAAGACGAGCGTTAGCACGAGCAATA
CGCATGGAGCGGAAGACAGATGTGCTCTTCTCCTCGTCAGTGATGACGCGAGCCTTGATG
CTGGAGTGCACCTGGCGGATGGGCAGAATGGGACCAGCCAGCTGGGTGGCAACCTTGAGC
TCAGCCTCATCGCTGTCACCACGCTTG
>comp2583_c0_seq1 len=583 path=[1687662:0-582]
TCGAGAGCGAATAATCTAATTGTCTTAGTAGAATTCTAATTGAAATTTCCTTCAAATAAC
GATTCCAGTTATTTCTGGTCTTTGTATTAAACTTCCCGCTTCAGAGAATTCGCGCGGATT
GCATGGTCAATTTGACATTTACAGTTGTGTACGCGTGCTTATCAGTTTCTTTCGAAAATT
TCGAGCTTTTTTAATTTAAGAAACCGTAAATGCCCTCCTTTTAGTCTTCTCAGAAATTTG
TCAATGATTATCCATTTGGAAAAAAGGATAAGAAAGGAAACGTTGCAATTTTGTCGTCAC
TGCACACTAATGGCTGATAGCCTTGCAATGACTCAGCCAATCAGATTACAGCACTTGCAT
TAGTACAGTATTAGGATACTAGTAAAATTTTACTAACAATAATTGGACGATTGCGCTAGA
ATTGTGCATTCTCGTCATTCCAAGCGCTGAGCTTCATTCCAATTAATTCTTGCGCTCCTC
CTTCGATACTGTGCCAATAAACTCTTCTTCGTTTAATTCTACTTCCGAGTTCTCTAGGTG
AACTTAGAGAGATTCTCCGGTTGATGAAAATCATTATTACTGG
>comp2588_c0_seq1 len=373 path=[1693857:0-349 1696433:350-372]
GAACTTTCTATGATATAAGTAACTGTCAACAAGAGCACATGGATTATTACTACTTACATC
AGTTATTCTAAACTCACTACCCTACACAGTTTTCATACTGTCTATCTCTGTTTAGGTGTC
CATTACGCTTTACTAAAAATGACTACCTACCATCATTAACCTTTATTCACACCTTGATCC
TTAGCTGTTCTGATCTGATTGTCTAAGCTAAATTGAACCCAGTTCACAAGTTCAATGATT
CCAGTCACTGAGCAAATTCAGACATGAGCTGTCTTGCAAGCCAGTCTAGACCTTCATGTA
AGCCTTTACCAGAGTGTGCATCACAGGCAAATATATTCCAGCTTCTACCAAAGCAGAGCT
TGTGAAGGGCAAG
>comp2591_c0_seq1 len=576 path=[1692778:0-153 1694002:154-575]
GTGATGCTGGAGAGATCAGCCAAGAGTCACCTAGGAAGCATTACAATTCCGTTCCTTAAC
AGTTGGCTTGGTATGACCATGATGCCAGCCTGTGCTCCAATTGATCATACAGCTCTTATC
CAAGCTCTGCACAGAACTCAGAACAAGGGAGACTGCAGTGTAGATAGAGCACACATGATT
AGAGGCCGACCATTACAGACTCATACTGAACCTCAATCAGAAGTTATAGGGGGTGCCACC
CTTGCCACTAGTTTGTCGGCACGTGAGCCAGCAGTATTACGAGCGAGGCTTGCAGCATCA
AGAGCCCTTGGACTGTTAGCATCTCATTATGCCAAGTGTCCTGTTGCCCATGACAATGAC
ACTCATCCTCTTGGCTTTCTGATGCAAACTCTACAGTTTCCACATGGGTCAAACTCAGGG
ATCCAGAGAATGTGTGCCTCGTTAATATTGACAGAGTGGGCCAGCTGTCAAGTGGAATGC
AAGTGTCCTGAAGAAAATGTGATGCAGTTAAACAACATTTTATCTGACCAAGTTGTATAT
GATGAGATTGCTCTCCTAAATACAAGACTGCAAACA
>comp2595_c0_seq1 len=732 path=[1701912:0-647 1706213:648-731]
TATACTGGACCCTTCAGCAGAGCTAGGATTCACCACTTCATAATAAACAATAAGGACACC
TTCTTCAGCAATGCTACTCGAAGCAGGATAGTTTATCACATGCTGGAACGCACCAAATAT
GAAAATGGAATATCAAAAGTGGGTATCCGTAAGCTTATCACTAATGGTTCATACATAGCA
GCATTTCCCCCACATGAGGGAGCCTACAAGAGTAGCCTTCCGATCAAAACCCATGGACCT
CAGAATAACAGGCATCTGTTGTATGAGCGCTGGGCACGCTGGGGAATGTGGTACAAGCAT
CAGCCTCTGGACTTAATCAGGATGTACTTTGGTGAGAAGATTGGCTTATACTTCGCCTGG
CTGGGATGGTACACCGGAATGCTGATTCCTGCTGCAGTTGTCGGCCTGTGTGTTTTCTTC
TATGGATTAGTCACAATGAACGAAAGCCAAGTAAGCCAAGAAATCTGTAAAGCCACTGAA
GTCTTCATGTGTCCTCTATGTGACAAGAATTGCTCACTGCAGAGACTCAACGACAGCTGC
ATCTATGCCAAGGTAACATATTTGTTTGATAATGGAGGGACAGTTTTCTTCGCTATTTTT
ATGGCAATATGGGCCACAGTCTTTCTTGAGTTTTGGAAAAGGAGAAGAAGCATTCTGACT
TACACTTGGGACCTTATTGAATGGGAAGAAGAGGAGGAAACACTTCGCCCCCAGTTTGAA
GCAAAATATTAC
>comp2598_c0_seq1 len=203 path=[1702590:0-109 1703423:110-202]
GAAGTCCAACTATCTTATGAGGGTCCAATTTTACAGTAGCCTCGATGTTCCAGGGGTTGT
CCACGGTGTGGTTGGTTTCTTTGGCGAATCCCTTCTCAATCATAACTGTATTGATGTGAA
TTTCTTCACCATCGGTGTCAAACAAGTCGACATAAATCGTTTGATTCCACGCTTTGGAAA
GAATATGGGCGATTAGAATCTTG
>comp2599_c0_seq1 len=276 path=[1703373:0-228 1705263:229-275]
CAGTCAGACTTCAAGGAAAAATATGACAAACTAGTGAATGAGCATGGCTCTTTGAGTAAC
AAGCTTCTGCAACTTCAGGATGACAATCAAAGGGACATTGAGACCAGAATTCAGGAGGCC
GTCAAAAAGTATGAGTCATTACCAGCAGAACTTGAGAGCATAAAAGCCGTGCTGGAGATG
AAGAATGAGGAAATTAAACAGCTGAGGAAGGAAAAGTTGGAAAAGCATCTGGAGCTGGAG
AAGCTTGAAGATGTCATAGCGCAGACAAAGAAATTG
>comp2600_c0_seq1 len=316 path=[1701789:0-315]
TTTCAAAGCGTGGCAGGAACAGGGAAAGCTAGGGGAACTAAAATCCACTCTTGTTATTGT
TTGCGGCGGGAATTTAGTGTCAATGAAGGCAATGAAAGAATGGAAGGATAAACTTGGTCT
CAGTTAAGGTGGGGCCGGAAAACGTCATGTCATCGCCGGGTCGGAAAGTCAAGGAATGGT
GTCTTTCTCTACAAGGGATCTTCGGAGATAATCGGAACTGAATCGGAAACCGTCGTGAGA
ACTCTAAAAATGCTTGAGCTCTTTTCCTATTCTACAAATTATTCCGCTGGTTTTCGTCCA
TCCTCGGAGACCTAGG
>comp2602_c0_seq1 len=394 path=[1706470:0-97 1706876:98-393]
CTGGTGTCGCAGACCGGACAAGGAATCCTGCAGGGTGCTGGCTTGACTCAGCTGCCAAAC
AGAATGTTCACTCCTGGTGAAAGACTGGAGTGCTCCACAAAGAACAGCCATTTGAAGTAT
TTCTGGAAAATGCTTCATTACCAAAGAGATATCGATCTGCTTCTGCATTTGAACGCGACT
GTTGTGACGTCATCTGGGCATGACTACGATGGGACAATTCTGCTGACCAGAGACACGTTA
TTCATCGTGGGCTCAGCTGTAGACGCCATTCAACAAACTCTCTTTATTCGGGACATTGAC
TTACAAGAAGTCGAGGAAGACAACAGAGGTGTGGCCATTGTGAACCAATCAGTCATCACA
AAGGAAGAAGGTGAAGAGATTGACGGGATGCATG
>comp2604_c0_seq1 len=435 path=[1704851:0-313 1707487:314-434]
GGATAATTTAACTCTCGGGTGAAACACAACGCAAAATTAATTTCAAATCTCTGATTTTAG
CTTGGAGAAGAGAACATTTGGTTCGCCAAAATGGGAAGTTTGATACCCATAATCAGTATC
TTGTGTGGAGCCGTCGTCTTATGCAAAGGTTGGGAAATACCATACGCGGGACAAAATGGA
ATGAATCCATTTAAGAAGAGTGAAATCCCTGATCCTGTTGATACTGCCCAAACTGTTGGA
AATCCGCTGCCTTCAGCTTTCTTTGAGGAGCAAATCACAACAGGAAGACATCCTGACGAT
GACAAGAGATACACAATTGAACAGCTTAACCATGCTGCCAGACACCGTAACGTTTATTTC
GACACCGTTGGAGGCGACCCTTATGGTCACAGCAGTCCCGTGCTTTCGCGTTCACATATT
GCTGTCCCTCACAAG
>comp2638_c0_seq1 len=265 path=[1726193:0-162 1727635:163-264]
CAGGTAGCTAGCACAGGTTGGTCCCAGGTCGTTACACGGTTCGTAGGGAGCCTCAGTAGC
AGGGATTTCTCGTTTGCTTATAGCTGCTGCCAGCTGGCTGCGACGGAGGGCGGGGCTGGC
GATACCTTCATTGTTCATGTGGTGCTTAAAGCTGTAGATTCTGTGTTGATTCATACACTG
GTTAACATCTAGCACTTGCTGTGTGAGTCGTTTGAAGAGTTGCAAGGTAAGTTTGAATTC
CTTGACAGTATCATCATTTTCATCA
>comp2645_c0_seq1 len=282 path=[1733027:0-20 1733238:21-281]
CACCAATCAAAGTCTCCAACGACGGGATAAGCCTGAAAGTCACAGATTTTCTCGCCATCT
GGCGAATAGTGGAGACCTTTGAAACAGGTGGCACAGAAAAAGCAGGGTTCCTCGCATGCC
AAGGCATCGTTCACTGTCACCCATTTTGCGGTGTAAACATCACACACTCGGCAACGAATT
CTTTTTCCTCGATGTTTGAACACTTGCAGTGGGTATTCGTTCTGGTTCGGTTCATCATCC
ACATCCAACAGTCTCAGATCAGTAAAAATCAGTAAATGTTCG
>comp2649_c0_seq1 len=270 path=[1735504:0-24 1732208:25-269]
AGTGAGGAGTTACTGTTTTCTACATCACAAGATAGAGAAGTCACATACAAAAAGAATTCT
ACATCAACCCGGCGCAGGAAAAGTAAAACCGACTCGAAGGAGCTTCCTACACCGATCAAC
GCGCCGGTAACATTCCATCCCCCACCCTCACGGTCAGATGTGGTGAGACGGGAATATGAC
AGACAGAGAATGGAGCTGCAGTCAAGTGGCGGACTGTCAGCGGATGCGCGGCCTAGAGAA
TTGACAGAAGCGGCTAGATCTGCTCTCAGG
>comp2663_c0_seq1 len=380 path=[1744466:0-41 1747818:42-43 1744837:44-379]
ATGCTTACAAAATGAAAAACAACCAAGGAAGATCACTAACACATTAAATCTGTGAGACTT
CACAAATTTTCCTTATCCCTGCAGTTGTTTCAAACTACTAGTAAAGCTTTACAGTTGAGA
CTTTGACTAAGCGAAGGAAAAGCACTTGAGAGAAGGGCAATTTAAAACACCTAAATACAT
GTACACCTCAATAATATTAAGGTAAAGATATAAAAAGCTATACATCTACTTCAGCTAAAA
AGTCAAGTCTATTTTAACAAACTATATAGAATAACTGCATTCCCTTCTGGATCTTTCACT
TGCCAATGTCCCTCACCAATGTTTCGAACTCCGCCTGGAATTTCCGAACACATTTTGTTC
ACATCATTCATCATAAAGCA
>comp2673_c0_seq1 len=381 path=[1750755:0-44 1751222:45-380]
CATGCTTCATTTTCAGCATATGCTGTGACATTCACAGTTTTGTACATGGAAGCCATGATC
CACTTTCCTCAGAGCAAGTTTCTCAAGTTTTTTTCTTCAACTGTTGGTGGTTCAGCTGGG
TGTCCTGTGCTCACTGTCTCGTGTCAGTGATTACAAGCATCACTGGAGTGACGTCCTTGC
AGGTCTGTTGTTGGGTGTACTTATTGCTGTGCTGATAACTGACCGTGTACTACAAATTTT
TCAGAGAGACAGGAACAGTAAAACAGTTTCTGAAAATGTAGTCTAATGAAGATTACCATG
GTCAAACAATGTAACAGACCTTTTTACCAGTTCCTTTCTTATTTCACAAAACACTATAAT
ATAATACAGCAACTAAAAATA
>comp2674_c0_seq1 len=222 path=[1747982:0-221]
CACGGCACCTAAAAACAAACATGGCGGACCGAGGAGGTGTTTTCCATTCTTTTTAATTTG
AACTAAAAACTGGGCTTGTTAGCGATATAATTTCTCTGGGAGTATCTCTTGCTTTTTATC
CAAAAATGGCAACATTTGAAGAGTTTGAGGGAGATTTTGATGCTTATGAATATGTGGAGC
GTCTTGCAAGCACAGTGGTTGGTGGAGGGTCAAAGGGTGGAG
>comp2679_c0_seq1 len=283 path=[1754263:0-282]
GGCATTTATAGGAACAAGCTACCTGTCTTTGCCATTTGCATTTTATCAAAGTGGATTAGT
GCTTGGAGCAGTTTCACTTGTAATCATTGCCACAATAACAGACCATTGTTGTCAGCTTAT
AATTAAATGCAAAAATGCAGCTGTTGAGATGATTCTTAACTCGTCTCCAAGATACCAAGA
GTTACAAACAGAGGAGTGCTATGAGGAGATGGCAAAAATAAAGGAGACTATTGAGAATGA
AATGACTCTGGGTGACATTGGAAAAATTGCTGTTGGACCATGG
>comp2694_c0_seq1 len=334 path=[1765198:0-159 1766446:160-333]
GCGAAAGCGCTTTGTTTTGTTGCTCTGTTATTGAGGAAAAAGAACTTTTTTTCATCAAAA
CGTTAAAACATGGAGACACCAATTTATGTCAATGGAACAACTTCTACCAGCGGAAAGAGT
GTTTCGTTAAAACGAGTTGTAAACCATAAGCAAGATCTACAAAAGAGATCGCCGATCTTG
ACAAATTACAGAATACGTTACTTCAGCAACGTCAAGACCTCGATTTCCTCAACGAGAACA
TTAAAAGCTGGGCGCAAAGCTTCGACAAAATAGAACGAAATAGCCAAGGTGTTCCCTTTG
TGAGAAATGTAAAAGAAATTTGTGCATTGATAGA
>comp2704_c0_seq1 len=276 path=[1769212:0-208 1770604:209-275]
AGCAGAAGGAGGTGAAGAACTCTCCTTATGGACAATGGACTACAGTTCAAACATTTGAAC
CGCCGCCTGAACCAATTAAGACAGAACCATCAAACGGGATCGACACTAAAGAAGTCCCGG
CGTCAGAAGCTGTTAAGACAGAAGCTAAATTCAAGGAACGATCCACTCCTAAAATCACCT
TCCGTCCGAGTGGGGAAGGCCGTGAAGTGGCGTTCAAGAAGCGTAAACTTAACCCTGACA
AGAAGAGGAACATTCGACAGACTGATCCCAATAAAG
>comp2722_c0_seq1 len=488 path=[1780081:0-167 1781556:168-487]
GGGGGCTCCGGTGGGGGTGGCGGCTCCGGTAAGTTCGTTTTCATCATGTCAATCACTTTG
AATGTTAGCGTCTGGTTTCCAAGGTCGTTGACAGGGATTTCGAATCGGAAGCTCTCGTAC
ATGTGTGGATTACAAGTTGTATGATACACTTCAGACTTGATTTTGCCGTCATGGCCATAT
TTGATCTCGAACTCGACCATCGGGTCTGGTGGTTTGCCCGTGGAAACCCGCAGAGGAAGG
TCACCAAGACGAATTAATGTTAGCGTTAAGGTAGAACTTAATTGATAATAATGTAAGGTA
AATTCCAAACATCCTTTCCTTTCTATTGTTTCCTCCGGTGGTATGACCGAGGTGGGACTG
ATATCCATATCCAGGTTACTCAGTAGGTAGTCGTCCTGCTCTTCCTCTCTCAGCGGGGGA
TACACGTCATCGGGTGACCTGATTGGTCTTTTAGTTTCAGGTTGTACAGGAATGCTGTCA
AAATCCAC
>comp2728_c0_seq1 len=565 path=[1783018:0-41 1783293:42-564]
GAGCAAGCTAGGATATATATTAGTTATCAAGATGTTAATGCCAAAAAAGCATCGAGTTAT
AATATACGAACATCTGTTCAGAGAAGGTGTTTTGTGCGCGAAAAATGATCCATTCTTGAA
GCGTCACAATGAACTAAAAACTATCCCTAATCTTCATGTGATGAAAGCTTGCCTGTCTTT
AAAGTCACGTGGTTACGTGCGGGAAAACTTCACATGGTCTCATTACTATTGGATTCTTAC
CAATGAAGGTATTCAATATTTACGAGATTTTCTTCATCTCCCTCCGGAAATTGTCCCAGC
AACCCTTAAACGGCAAACTCGTCCAACTGATACAAGACCAAGGCCAAAAGTTGATGAACC
ACGTCGAGCATACCAAACTGACAGAGAAGCATACCGTCCTGGTGGTGTTGACAAAAAAGC
TGATGTTGGAGCTGGAGTTGCTCCTTTAGAATTTCGTGGAGGGTTTGGAAGAGGTCGTGG
AGCTCCTCAGTAAATTTGTAACATTATTATTTTTTGTTACAAGATTTTTTCTGAGCAAAA
GGTTTTTTTGTATCAATTGCTGTAG
>comp2735_c0_seq1 len=334 path=[1791516:0-333]
GAGGAAGCAGAGGTGCGGAAGAACGTGTGCCGGGCGCTTGTGATGTTGCTTGAAGTCCGG
ATGGATCGCCTGCTTCCTCATATGCACAACATAGTCGAGTACATGCTGCAGAGAACCCAA
GACCAAGATGAGAATGTAGCTCTGGAGGCCTGTGAATTCTGGCTGACTTTGGCTGAACAG
CCAATATGCAAAGATGTACTTGTAAGGCATCTACCAAAGTTGATTCCTGTGTTAGTGAAT
GGCATGAAGTACTCAGATATAGATATTATCCTGCTTAAGGGTGATGTTGAGGAAGATGAG
ACCATCCCGGATAGTGAGCAGGATATACGGCCGC
>comp2746_c0_seq1 len=323 path=[1795209:0-322]
ACCTCCTCTGACATCAACGTGAAAGGTATTTCATCAGGAAATGAGGCATAACTCTTTTCA
TCAACTAAGATTTTTCCACATTTGAGATAACCACCGGGAACTCTCAGTTGAGGAACATGA
CCCTTCGTAACGTCGCGCCCCAAGATATGCTCCTCAATTTTGGCTTCTGGAGAAACAAGA
ATGTAGTATGCTGGCCATCCATCGTGAAAATAGTGTGTGGTGTCACTCTTGTTGCTGAGT
ATATAGTTTTTTCCTCCCTGCTCAGATGACATCATGAAGTAAATAGTGGTGAATACATTT
CGTTCGCTCCCCTCTCGTCCGGG
>comp2747_c0_seq1 len=382 path=[1798983:0-328 1801753:329-381]
GAGATGTACGCCTCCAAGTTTGGCATCGACACGCAGAAGATGATGAGGAGACTGTGGGGA
GAGAACTTCTACAATGCCAAAGAAAAGAAGTGGCAGAAGACTGCCGAAGGCGGCGCTGTC
CGTGGCTTTGTGCAGTACGTGCTGAAGCCCATCTACATGATCTTTGACACCTGCATGAAA
GAGGAGCATTCCAAGTCCCTGGCCCTGGCCGAGAAGATGAAGATCAAACTTAGCTATGAC
GACAAGCAACTGCGTGAAAAGCAGCTTCTCAAGACCATGATGCGTCTGTGGCTGCCCGCT
GGTGACGCGCTGCTGCAGATGATCACCATCCACTTGCCTTCCCCCGTCACGGCTCAGAAA
TACCGCATGGAACTCCTGTACG
>comp2759_c0_seq1 len=347 path=[1805204:0-278 1807546:279-346]
CGTAGGTAGTCATCCTTGTTTGTCAGCAGGTCTTGAAACACCATAGCCAGCAGCTTGGCT
GCCCTTTCTTGGTTGCTCTGGAATATAGTTCCAAGCAGAACCATATTGTTTGGATTCCGA
CTGTTGGACAGTTCATTGTAGATCACATACTTCAATACTGTTCCTAAATTCTCTGAGTGC
TGGTTAACCAATTCTTTGATACAGTTCACGTAATGGTTAGCAAGAGGCTTGGTCTTCAGT
CTCATTCTGATCAGGTTACTAATAACTTCAACATCCTCGCTACTATGACTGTTACAGTTC
AATGCAAGAGACATGAGCAGTTCCTGAGCTGGACGAGTCAGCTTGGG
>comp2776_c0_seq1 len=255 path=[1812986:0-254]
GTGTACAACGAGGGGTACCCGTACACTCCACTGAGACCCAGCAACAAGAAAAATCAAGAT
GAAATTGTGCTGAGCACCAGCAATACCCCGGATGAGATATTCAGTGGAGCTATGATGGCA
CGGAAGATTGGTGTGGACCGATCTCCTGCCCCTGATATTAGCGAGCTGAGGGAGGATAAT
GGTGAGAGGTTAGCCATGGAACGTCTGAGGGCTGCACATGCATACCATCTAAACACTCTG
TTGGAGCAATTGTTG
>comp2779_c0_seq1 len=295 path=[1812841:0-72 1813416:73-294]
AAGCAAAGTTGGAAATGAAAAATTTTAAACCCCCCTTCATTTTTTGTGTGGAGGTAGGTT
ACCTTGGGGGATAAACAAAAACAACCATATTTGGATCGGCAGATGTATCGTTGCCATGGT
AACCGCACTAGTTGACGTCGGCCTCAGGACCATGTTTTGAGCAAAAGTTCCACTCTCAAA
AAGTAAAAGTAAACGAGTCTGATTCTCGGGTGCATGTGAACCAATTCAAATGAAATTTAT
ACAGATGGTAGAGCCACTCTCCCAGTTTATAAAATTTGCCGTTAAAATATTTTGG
>comp2792_c0_seq1 len=358 path=[1824465:0-238 1826146:239-357]
GGCCTTCATCCACAACCCCTTCTCGGCTAAAAAGGTGCATGACTAATACTTCGGACTTTT
TGTCGGTTGTCGCAGTCCGATGTATTGCACCCTCGCGTGCAACTTCGGTAGCAAACGTCT
TGAAATGGTCAGCGGAAACTTTGCAGATTAGCCCAATGCTTCTCAAAAACTGCAACCATT
CTTGTGTGTTGTAAGGCTCTGGTGGAAACTTGTCCTCAGGGAGCATTATACTAAAGACTC
CATTGTGGGGATCGTAGCAAGACGAAGCTTTCTTCAGAGTCCCATCCGTAGAGGTAATTA
CTGCTGTATTTCTCAAACAATCCAGTAGCTTCTGCGTGTCGATTGGTCCTTGTGGCAA
>comp2794_c0_seq1 len=247 path=[1825598:0-183 1827037:184-246]
AAACTGCGAGCTTCTTGGAGCCTATGCTTGTCCTGACCTTGAATCACATAAACAAAGATT
TTTGTCCAACAATTGGGATAAAGCTGAAGCTCTTGATATGATGAGTGTATATAACTGTTT
ACCCTCAAACGACAGGACAAGAATAGAGAGAATAGAATTCCTTGACGAAGTGGATCTTTT
ACACCAGCTTCTTTCTCATTACTGCATATCATGGGCTGTGAATGATGCAGCACAACTTGG
TCTGTCG
>comp2808_c0_seq1 len=212 path=[1833834:0-163 1834981:164-211]
CAGAAAGATCCAAACAGACTCAAGCAAAGAGAGAAGAGTGCCCAGATTTTCTCTTATCAA
AGCAAAAGAAACCCTGAAATCAAACACATTGAATATGTTCATCACATTTTTCCAAGAGAG
AGCAGCAGTCATGTTGCTGCTGTCGGGTTTGACTGTTGTGATTATTCCATTTGTTGATAC
TTCCTTTGTTGTTGAAGAATTGCCCCAGTTAA
>comp2810_c0_seq1 len=321 path=[1834418:0-125 1835502:126-147 1835656:148-320]
CTGCTAAAGAAACCTTGTTTCATTAAAACACACTGGACTAGAATAAACACACTTACATGT
ACATGTAGTTTGAGCATAACAATGTACAGCAATGACATGTCATTAAACTGGTTCTTCAAG
TTCTTCAATAATCTCTTCCATATTTGGTCTCGCCGCAGGTTCTCGTTGCACACATCTCCG
TATAAGGGCACGAAGCAGGCAGCTTGTGACCATTGCGATTTGTTGATTACGTCTTTCAGG
ATCTGGTAATTCCCGGATGCACATTTCACAGAGAAGAACACCGAAACTGTACACATCGAC
CTTGACTGTTTGATTTGAAGT
>comp2813_c0_seq1 len=606 path=[1836140:0-605]
TATTATAAATGTCATAAGAGAGGAAGAAAAGCATGTAGTACCAGCAGTTGGCTCAGTTGT
GACATGCAAGGTTATAAGTACAAATCCAAGGTTCTGTAAGGTGGCCATTCTGGGTGTAGA
GTCAACATCTCTAAAAGAACCGTTTAAAGGAACAATCAGAAAAGAAGATGTCCTTGCAAC
AGAAAAGGACAAAGTTGAAATGTATAAGTCATTTCGCCCAGGTGATATAGTATTGGCCAG
AGTTTTAACTCTTCATACCCAGACATATCTTCTGTCAACAGCTGAAAATGAGCTTGGAGT
TGTTTTTGCCAAGAGTGAAAGTGGGGCAGCAATGGTTCCAATCAGTTGGTGTGAGATGCA
GTGCCCTAAAACAAGGGCTAAAGAATACAGAAAGGTTGCAAAAGTCCAGCAAACATCGTA
AGAGTAATATATTTTTGGGAACATACAGCCTTGTACCTCAATGGCTATGTCATGTTCACA
GTGAGACATGTGAGAACAAGGTTGCCGCTGTAAGCAGGACAAGAATTTCTTCACCAGTTT
GTTTTATGGAGTTTCACTAAGACTTGAACAGAATCTCTGTACAAGTCCACATGTAGCTAG
TAGCAG
>comp2820_c0_seq1 len=397 path=[1845321:0-91 1846029:92-396]
GGGCAGTCTCGGTATTTCTTTAAGCCAGTTTGTAAGAGGGCAAATCCAATGTCTAACCTC
ATTAACCTCATCAGTTCTTAACCGCAAAAAAACACTTCCTCACGAAAATCGCCTTCAAAG
AACTTTTTACGGCGGTTCGCATTTCTTGAAGACGCCAGCAGTAGATAAAGGGATTTACAG
CCGAATTCATAAATACTATCGTGCTTGTCAATTTCCATGCCACAGCAATGTCAGCTTTTT
TCCATGACGCCGAATCAATACTGTCTTCGCTGCTAGTCAATAGTAAAATAATAAACAGTG
GAGTGTAGCAAATGAGAAGAAAGTAGTGGATGAGGACAGCGTTGCCTGTCCCTTTGAACC
GTACCATGAACGAGTTGGCTCTTTGACGCGTTTGGAC
>comp2831_c0_seq1 len=1932 path=[1848976:0-1822 1862117:1823-1931]
TACCCATACCTTGAAGCCTGTGAGTTAATTGTTAAGAGAAGACTCCCGAAGAACTCACTG
CAATATTAAATCCTCCTCCACCTAATTACAAAACAGTATTTTCTGGTATGGTCCAGACAA
TAATTTTCAAAGCTTGGAAGCATGTCTAGTTGTTACCACAGAAGACAGTGCAAGTGACTG
TGTGATTTGAGCCTTGCTGATATATTAGCCAAAACAGTTATATGTCTAGGAGTGAAACTT
GATTGAGTGTTTGGGTTTGTGAGACCAGTGATAAGACACGGGAGGTACTGTTAGTAATCA
GAGCATTTGCTCAAATACAAATGGATGAAAACCAAGAGCAGTGTTGAGACAGTGAAAGTT
TGTCATCAGCTAAGCTAAGGAACCTACCCATCTCTAGTTAATGTCTGGGCTCATCCTCCC
AGGTATGAGATGGTTTTGACAACCACTGTGTACTTGTATTTGAACCATGTGACACTCTTT
AGCACAGAAGAATTTTAAGATCAATCTGTAAATTCAGAAGAGGTATATAAAAATGAAGTA
AGTTGATCCTGTCCATATCAAAGGCAGCTCTAACTCATCTTCTCCACGGAAGTTACTGTG
GAAGACTAGGGGCACGCTTTCTGACTGACACCTTTAGGTTGGCTCAGTCTGCAACGTGTC
TGTTGATTTTTCTGTTTCGTATTACCTTTGTGAGAAAATAATTCTGCTTGGCTAATTGAA
ATGGAGTTTGTAGGCTTTTTCTGGAATAGAATATTAATATCTCTGTCTAATGTTCTCCCA
AAAATGGACGGATAAGACTGAGAACAGACACTGTCCGCGGAATCGTATCCACATATGGCA
GGCCATAGCTCTCAGAAAGTCTGACTTGTAAATCCAGCTTTAGGTTAGTTCTAAGTGGTG
ATTTTGGTAATTAGCATAGCTTGTGGTGATGTCTCCTCCTTCCTGGTTGCATCCAAACTC
CCCAGGGTACCAAAGTGTGTGTAGAAAGGACTCTAGAAAAAGTAACTCTCATAGCTTACC
TAGATTTAGTGGGGGGGAAAGTAGGAAATCAAGTAGACTTTGGCCTAGAGTCAGTAATTG
ATATAGCCGTGTCTGATTTATGTGTGCATATGTATGTTTCTCCAAAAACTGGTAAAACTA
AATGATTACTGATTCATCATCGTCCTCCATATTCCTTTCCTTAGAAAAAAAACGAACGCA
TTCAACCATGTCCTAAACAGACTTTCCTTCTCTTTAGTTTTGCTTTGCACCAGCTGAGAG
TAGCAAAGCCCTCTCAGCCTCTCAGTCACAGAGCTCCCTGAGATAGACTCAGGTCCTGGA
GCATCTGCTGCCACACATAGGACACACCCACTTCACTATCGCAGACTCGGCCCCGTGGAT
GTTGAGAGCAGAGGAGCAACTGCAAGGATCAGTATTGTGGGTCATTCGAGTATTCATTGT
AAAAGTGCAAGTGATTGCCATTTAACCCCATGGTTCTAATGTCTGCTGAACTGCCAGACA
GAGCATATCCCAAATTATCATTAGATTGTGTCATTGGCGTCCAATGCTGATGAACAAGGC
AGCAAAGGCACGGACCAAGAAAGACCAGTCATCTTTAGTCCATATGGTAGGTGAGTCTCA
AACTGGTAAACTCCTGTCTGAGTCATACACTTAGCAAAAGCACTGCGTGCTACCATGGTC
CCAAAAGGTGATGACATAGCCTAGGTACAGAGGCGGTACTGTCTGCTGTGTGTAAGTACA
CTTATTGATGTTCGCAGAGTGACAAAAATGTGTCCCTGCTGTGACATGACATAGGCCTAT
ACTTTTTGAGCAAATGTATTGCCTTTCCTTCACTTTAGATAGAAAGGTCTGAATCTTCCA
CCTTGCATTTAAATCTCATTGTTACTTGGGCTAAGGAAAAATGAGACTTCGTTGTTATAA
AGGACATTGGAG
>comp2832_c0_seq1 len=445 path=[1849181:0-444]
ATGGCTGCAAGAGCAATAGTCTTAAAATTATTTATATCAACATCTTCATAAATAGGTAAA
TTGTTCCATGCTACTATTGTCCTTGGATAAAAGGAAAACTTATAGACATCATTTGATACA
CGGATTTGTTGGAAAGGACGACTGTTCAGTAATCTGGTGGCCCTTGTTATTTCGCGGACT
TCAGGAGGAAAGCTAATACCAACATGTCCCATCAAGATCTTGTAGAACATAGTAGTTTGA
AAGAGGAGTCGACGATCTTCAAGGGAGTCCCAACTAAGATGTTCGATCATTGGAGTAACA
TGACTAAATCTTGAATAGTCATTTAATACAAATCTTGCTGCTCGGCGTTGAACCATCTCT
ATTTGAGTGATGTTCTGTTTGGTGAAAGGGTTCCAAGCGCAACACGCATATTCGAGTTTT
GGGCGGACTAGCATGCGATAGGCCG
>comp2836_c0_seq1 len=599 path=[1861194:0-29 1851051:30-598]
TTTTTTGATTAGAAATATCTTTCTTTTTCAGTCCAACGTGTGATGGAAGATTACCTTCGC
TCTATCTTGGAAAACCGATCTTCCTTGCCTTGCAGTGGAGAAATTCAGAAGTAAATGGAA
ATGGCATTTTACACGGAGAAAAGAGACTGTCGATAGGTTCTAATACGTGAAAGCTTCAGT
TGCCACTGTAACTTGTTTATTACATCTACAGACCCGACATTCAAAGCCTGTGCATGGCTG
CGTGTCCTTTAGAACTACCAAGGCAAGTTCCATTGCGATATGGCGGCGCAAACATAGAGA
AGAATTAAGTTAACTGAAATCACGGTAAAGAAAGTAAGATTACTTGAACAGCAAGATCAT
CAAATCCATAGGCGTACGGGCCGGGAGGGCGGAGGAGGCCGCAGTCCCCCCGCCCCGCCC
CCAGGTTTAGAAATTTTTGAAATTTTTCGGGCAAAACGCTGATGATTCGGGCAAAAGTAC
TCGGGAGAAAACATTCTAAAAGGCTGTCAAGGCCACGCTTGTACGCTACTTTCTCAGTCT
TTTGCCTTGTAAAATACCAAACTTTTGCCAAAAAATGCCGTTTTTAACCGTTTAGTCAG
>comp2836_c0_seq2 len=633 path=[1850606:0-63 1851051:64-632]
AACAGCAACAAACAATGAAGGTCATACTGCGCTGAGTCTCGCTGTAGCAGTTGGAAACAA
AAATGTCCAACGTGTGATGGAAGATTACCTTCGCTCTATCTTGGAAAACCGATCTTCCTT
GCCTTGCAGTGGAGAAATTCAGAAGTAAATGGAAATGGCATTTTACACGGAGAAAAGAGA
CTGTCGATAGGTTCTAATACGTGAAAGCTTCAGTTGCCACTGTAACTTGTTTATTACATC
TACAGACCCGACATTCAAAGCCTGTGCATGGCTGCGTGTCCTTTAGAACTACCAAGGCAA
GTTCCATTGCGATATGGCGGCGCAAACATAGAGAAGAATTAAGTTAACTGAAATCACGGT
AAAGAAAGTAAGATTACTTGAACAGCAAGATCATCAAATCCATAGGCGTACGGGCCGGGA
GGGCGGAGGAGGCCGCAGTCCCCCCGCCCCGCCCCCAGGTTTAGAAATTTTTGAAATTTT
TCGGGCAAAACGCTGATGATTCGGGCAAAAGTACTCGGGAGAAAACATTCTAAAAGGCTG
TCAAGGCCACGCTTGTACGCTACTTTCTCAGTCTTTTGCCTTGTAAAATACCAAACTTTT
GCCAAAAAATGCCGTTTTTAACCGTTTAGTCAG
>comp2841_c0_seq1 len=487 path=[1855640:0-251 1857368:252-486]
GTAAAGTTTTATCTAATGTGTAAGCACATTGTTATAACGAATGAAACTTGTGTATGCCGC
AAAGCAACCTCTCTCTCCTGGATCGAGGTTGGTCACAAAGTTACAGTTTTCCGTCTTCTG
TGTTCTTTGAGGAGCCCTGTCCATTGTGACGCCTAACGATGTGTTGTCGAGTAACAGTTC
TTCAAGAGGCACCGTGAACACGATAATGTAAAACCATGGGCGGTGCCCGGTTTAACCACT
CACTTATCCAAATGAACTTCATGGTTCTGAATGGGTGTATCACGTGTTCATTACACACAA
TTTCAACCTCTTTCTCCTCTGGGATGTTGAGTTTCATTCTCAATAGCTTTTGAAGTTGAA
CAACCATCATCCGAGCTGAACAACGCAAGTATTTCTTACTCAGTGTCCCCACGGTTTCTG
TTGTTCTGCTGTCTTCTGTCTCATCTCCGTTTTCTTCCACGCTCTCCTCATATCTCTCAA
CACACAG
>comp2851_c0_seq1 len=312 path=[1866567:0-288 1870282:289-311]
AAACATCAAGATCGATGGAATATCTGGTGTTGGTTTTGGAAATGGAAGTGATCTTTCGTT
TGAGATCATCATCAATGGCAGTACTGTTTTTAAACTGGATCTCTCAAACTGTCGCCAAGG
ACAGCTACAGCATCTAAAAGATCTCGACAAATTAGTTATCATTCTCTATGAGGCAGAGTC
ACCAACCCTTACGGGAGACGTGAAAATGAAGTTTTACTCATCACATCAGAATGTTCCTAA
TGTATACGACAATTGTGCTTTCTTTTTTTGGTTTCACACAAGTTTCATTGAGAATCAACC
TGGAATTCTCAA
>comp2851_c0_seq2 len=433 path=[1866567:0-288 1868918:289-432]
AAACATCAAGATCGATGGAATATCTGGTGTTGGTTTTGGAAATGGAAGTGATCTTTCGTT
TGAGATCATCATCAATGGCAGTACTGTTTTTAAACTGGATCTCTCAAACTGTCGCCAAGG
ACAGCTACAGCATCTAAAAGATCTCGACAAATTAGTTATCATTCTCTATGAGGCAGAGTC
ACCAACCCTTACGGGAGACGTGAAAATGAAGTTTTACTCATCACATCAGAATGTTCCTAA
TGTATACGACAATTGTGCTTTCTTTTTTTGGTTTCACACAAGTTTCATTGAGAATTCCAG
GTTGTTTCTTCGCCGGGGAGAGCTGGACAATCCTCACAAACCCAAAACATGGAAAACATA
CAAAGAGAACTTTGCTGTTGATATAACATTTACAAAACTTTAATTATTTTCCAGATAATT
AGTGTAACCTGAG
>comp2854_c0_seq1 len=421 path=[1869464:0-312 1871535:313-420]
TTAATTCTATTTCCGCAAAATCAGCGAGTGCTATCTCGTGGAACTGCCCAGAAGGTACCA
TTCGTTTCTGCATTTCACTGCTTCTTTTCGGACTAATCTCTTTTTATCATCGACTGAGTC
AGCTAACGCTCTACATACTTTGGTTTTGTAAGGGTACACCGCATGGTGAGGTAAAGTTGT
CATTGCTCCCAAACACTTGAGAGCTTCCATTCGAATTTTCATTGATAGCTGAAACTTTGA
CAATCCCAGGAGCATGGGAACTAATGAAGTCACGTGACGTGTAATAATCTCAGGAGCATC
CAGCACTAGTGAGTACAAGGTCTGTAATGTGGACAGCCTCAAACTCTGTTCCTCACAGGA
CAAAGATTGAACCAATAGCGGCATCAAATTTGGCAGCTCTGTGAGTAGAACCTGTTTTGG
G
>comp2861_c0_seq1 len=312 path=[1872575:0-311]
TTTCGAGGAGAAGGAGTGAAGTTCAAGTGCAAGCTTGTAGGGTCAGCAGATGTCAGCAGC
GCGAGAGGCGATGCCATGTGCGCGGAGGCAATCAAGAAATTAAAGGTCCATGCAATAAAG
TTAAATAAAGAAAGTGGGGAACATAAGCAGAAGATTGTGCTAATTGTCACTTTAAAAGGC
ATCAGGATAGTAGATGAAAAAAGTCAGAAAGCACAACATGAACATCCTATCAATAAAATA
TCATTCATAACACATGATCCAGAAGACAAGAAAATCTTTGGGTATGTTTGCAGCCAACCT
TGCTCCACTGGA
>comp2879_c0_seq1 len=667 path=[1886337:0-666]
TGGAATCTTTATTATACTGAGGGTCAAATTCAGAAGCTCCAGCTAAAACCATGATGAGAC
GTTTCATATCCATATTTCGAGTTTTATAAACAAAGTATGTATAAATCTGTGTTGTACGTA
TTAGAATCTGGTCTCCACTATATCGTATTGACCGATACCACCAAGAGCCCACCACAACAG
GAAGAATAACCATAAAAGCCAATCCATACACAAGTAAAACCAGAATTGAATTTTTCTGGT
CAACTATCCAAGCTGGCAAAGCAATTCCAAAGCTTGTAGCTTGAGGCCCATCTGGATTTC
CAAATTCTTCCCAATTTTTCCGAGACTCTTCATCTGTTAAAGCTGCATATGCTTTTGCTA
TCCTCATGAACATGACTTCATCACCTCCTTTATCTGGATGATATTTAAGTGACAACAAGC
GATACTGTTTCTTAATTTCTGCCACTGTTGCTCCAGGATCCAAATTTAGTACTTCATAAG
GATTGTACTCTTGATATTCTCGGTCTGTTTTGGAAACTTTGTATGCAAGAAATAAGAACA
GTGCCCATCCTGCAAGCAGAACTATTTTCTTTACTGTAGGAATAATATTTGGCTGGGGTT
TTAATAACCGTAAACGATACCACATACATCTTCCATATACTTTTCTGATATTCTTTAATC
GAATTTG
>comp2882_c0_seq1 len=245 path=[1891669:0-10 1891722:11-244]
GCGCTGTGTTTACTTCCCCGCCGACCAAATCGATACTTGCTGCTATAAGAGCGGTGGGTC
GTGAAAATAGCGGAGGAACACTTTTGATTGTGAAAAATTACACTGGGGACCGTTTGAATT
TCGGATTCGCGGCGGAGAGGGCTAAAGCCGACGGAATGAAAGTTGAAATGGTAGTTGTCA
GAGAAGACTGTGCTCTCACTAGCAAGGACAAAACGGCGGGAAGGAGGGGGCTTTGTGGGA
CTGTA
>comp2884_c0_seq1 len=243 path=[1892399:0-33 1892588:34-242]
CCAAAATGCTGCAACGGAAACAGTTCTGCAGCTCAAAAAGCTAGCTTACGAAAATTATCA
GGAATCCATCCACGTGGGACGTTATAAAGACTTACTACTCATCGTAACAACTAGTATGGC
TCTCCACTCACCATTTGGAAATAGTTTAAGACAAAATTCAGCTCAGACAGCGGAGGAGTA
TAGGGAAGTATTCAAGTTTGTGGACAAGTTATTTGCACTGGAGAAATGCGACGAGAGGTG
CAA
>comp2888_c0_seq1 len=344 path=[1896942:0-282 1899324:283-343]
GGATAGTAATATTTCTGATGTCGAATTGCGTCGCCAACTCAAGACTTTTGGTGAAGATGT
CGGGCCTGTGACTGATACTACAAGGCCATTACTTCTTCGCAAATTGAAGCGGTTGCAGAA
TGAACAAAAGAGCAATAAGTCGAGTGCAGAAAAGCCGGCACCTAGGAGAGCTACTCCCAG
GAGGTCGTTGCCCGCAACAAGAAATCGGAGTCCGTCTCGAAAGTTGATCGGATTTTCGAG
CGATGAAGAAGACGCAGAACCGAATCGTTCTGGGGGATTAGTGGACTCAAGTAGGTTAAG
GGGTAGGCGAAGTGAAGACACTACTGCCACAAACGAATATCCGG
>comp2897_c0_seq1 len=226 path=[1899533:0-171 1900638:172-225]
CTTCTCTCACAAACTGTGCCAGCTGTGAGTGTGTCCGACTGCAATAGAATATCTGGAGAA
AACAACAACCAAGGGCAAATCTGGATGTAGTGCAGTTAGAATAGAAATTATGTCATAACA
AATATGTCTGTATAGACTGAGGTGTTGGATGCCAGGGTTTTAAATAATGTTATGATGTGC
CATCTTGGTTTACAAAGTATAGTAAAATATTTTTTCACTTCAAAAG
>comp2899_c0_seq1 len=221 path=[1900014:0-74 1900597:75-220]
AAGCACTCTACATCATGTGTTGTGCCACACCCTGTGCACCAAGAATGCACCCAATGCAAC
AGTTGCAACTCCTGCGAGCAACATCAAGCTGCCTCGTGATAAGTGTTGGGCTGAATGTGG
TTTTTCATCCGCAATCAGGTCTGGGGCTGTGTTGGATACCTTGGATTTGATCTGGGAAAT
CTGAGTCCTTACAGTTTGGAGTTCTTCACTTAAACTTTCCA
>comp2900_c0_seq1 len=585 path=[1905654:0-427 1909355:428-584]
GAACGTTTTAAATCGTCGACTGTGGAGGCGCTAAGTAAGATTCAAGTGACTACGATTGAC
AGTTTTCAGGGTCAAGAAAATGACATAATTCTTATTTCTTTGGTCCGAGGCGAAAACAAA
AAGATTGGATTTTTGTCGGAGAAGAACCGTCTATGTGTGGCGCTCTCTCGTGCACGTTGT
GGTGTGTATCTTTTCGGTAATCGAAGGACGCTGACGGCAGCAAGAGTTACGCCAAACTAC
TGGAAGGTTATCGTGGACTACATGAATGAGAAAGATTGCCTTGGCTGGACTTTTCCATTT
CATCCAAGTGTTAAAAGCGATGAGAACAGTCCCGCCACTGTTACAAATATCAATTTGAAC
TTTTCAAATGTGGAGCAAGTTAATGTCGCTGTTGGAAATCATGCAAGTGTGATTGCAAAT
CCAGGAAACTCTTCGTCATCGGGAAAGACAGCAACTCAAAACATACAAATACGTAGTCCT
GTGTCTGAAAAAACGCCTGTTCAAAATACGATGTCACCAACTTCACCAATTCTGGGCCAG
GAATCTGGAAGAGTTGCTAACTATGACATAAAATTCTCTGGAGAA
>comp2916_c0_seq1 len=250 path=[1908965:0-249]
CAGAAAAAGCTAAAGAAGCGGAACGGCAGAAAAAGGCGCAGAAGTTACCCTCACCTCAAC
CGAAAGCCGCACCGCCTGTGTCGGCCATCACATCAAATAAAATGAACTCCTTCGAGGCAG
ACCTGGGTCACAGCACGAATCCTTTTGATGAACCGGATTTCTCGTTCTCTTCTGAAGATG
GTGCTAATCCTTTCTTGGATGACATAAGAGCTGCGTCAGCGGCTGCTTCAGCTTTATCTT
TTGGGGGCAG
>comp2917_c0_seq1 len=449 path=[1910058:0-75 1910547:76-448]
TAACGATTACTTGGAGTATTTCGCCCCAGACTTCTCGCTGTATCCAGACATCGCGGCAAG
AATAGAGAATCAGAATACAAAACAGTACTTGGACAATATCAAGCACACTGTTATCGAAAA
CATCAAATGCCTAACAGGCGCCCCCAGTGTACAGATGCAAGAGGTCCCCCCGGATTTCAT
GTGCTTGGAGGCCATGGAAGATCAGGAAGACCCTGACGCCAGACAGGATGAGGACTCGAG
ATTTGAGGGGGAGTTCTATGACGGTGAACATGACGTGGATAAAGAAGACGCGTACGTAGA
GGTGTTAAGAGAACATTGAAGTAAGGGAAATGTTGGCTAGGGGGACGAAAAGCTGGCATG
AGACATGGAACCTGCTGAGTACTGAGCCAGAAGGAAAACGAACCCAAGCAAGGGAACAAA
TAAATAAACAAACAAACAAAACAAAACAA
>comp2925_c0_seq1 len=433 path=[1914683:0-432]
CGAGTTTTGAAGCTTAAGTACTAAGGACTAAGGACTTTGAAATGTAAAATCAGACCGGCT
TAGATTTTCCCCAGTGGTAATCACCCCATATAAAACTTCCCATATATTGAATGACATGAA
ATTTCGTTTCTCTACCGAAAAGTTGTTCAAGTGAGAGAAGCATCCAGTTTAGCCGTACAA
TGACTTGCAGACTGGAACTTCTTTCTTGGCACAGACTTTCTTGCCTGGCACATCTGTGCA
GACTTGTTTCTGTTCACATTTCTCTCCAGGTTTGCATTGCAGGGTTCCACATTTCACAGC
TGCTGGTTCGTCACATTTCTGCTCCTTGACCTTCTTGCAGACTGGCTTGTACACATCTTT
GCACTCTTCTTTGTTCTCCGTCACACATTTCTGCTTGGTCTCAACGTGGCACTCCTTGTC
TGGGACGTCTTTG
>comp2937_c0_seq1 len=229 path=[1925414:0-228]
GGAATGTTTTCTTTGTCAAATAACTTGAGACTTTCCAGGAATTTCAAGTCACCAAGAAGC
TTTTTCGAAGACGCCCAATAGTCATCTACAGGTTTGCCGTCAACCATCTTCTTCTCTGGC
TTCACACCTTTTAATATACAAATAGCTTCCATAACCATGCGCACACCAGCTGGGGGACTG
GTCATAGCTTTGACCAGTGAAATGTCCTGCTGTTTAAGGGTGTCCAACG
>comp2940_c0_seq1 len=216 path=[1926536:0-152 1927611:153-215]
GCGGGGGGTCGTCACAAGACCTCGTTCGGGTTTGCTTTCCAAATCCACATTTAGCGTCAC
ACAGACCCCATGATGACCAGCGGCCCCAGTGACCATCGATGGGAGCATGACACTCTTTGA
CATCGCACTTGACTTGGTCCACTTGCACTCCATACGGATCCGCTCCAGGGCAGTCGTTGC
TCGGATCACTGGAGCTGCAGAAACGATGTCGGATTT
>comp2944_c0_seq1 len=300 path=[1929540:0-299]
AAGTTGGAAAAGTTACTTGCTGGGTTGCGAGAAAACTTTGAGGCAACCAAACATGGAGCT
CAGACACACATTATGAAGCTTGTAGCTTCCCGGAATCAACTTACTCAGGAGCTTACGCAG
TTGAGAACAGACTATGCAGCTCTTCAAGACAATGCTATTCAGCAACTTACACAAATGGAC
TCTGATGCAAGGCTGGCTGAAATGCATGAACAACTGATGCAAATCAGAGCTGCATCTGAG
AGCACAGAAGAGAAACTGAGAAGTGAGGTGTCTTTCCTTAAAGATCGGGTTATGGCAGAA
>comp2948_c0_seq1 len=332 path=[1928732:0-154 1929762:155-331]
TCCAGTGCATCTGCCACGTGATCAAGCAGGGCCGGTGCACATTGGTGACGACGCTGCAGA
TGTTCAAGATCCTGGCCCTCAATGCCCTCATCCTGGCATACAGCCAAAGTGTCCTCTACC
TGGAGGGTGTCAAGTTCAGTGACTTCCAGGCCACACTGCAGGGGCTGCTGCTGGCCGGCT
GCTTCCTCTTCATCTCCCGCTCCAAGCCTCTCAAGACTCTTTCCCGAGAGCGGCCCCTAC
CCAACATCTTCAACCTGTACACCATCCTTACGGTGATGCTGCAATTCTCTGTCCACTTCC
TGAGCCTGGTCTACCTGTACCGTGAAGCCCAG
>comp2953_c0_seq1 len=230 path=[1931763:0-229]
GTGTACAGTCCAGCAAGTCATCAGCAGAGATTCTACAAGGGTCACACTGATGATGTTCTT
TGTCTAACCATTCATGACGACAAAGACTTTGTGGCTACAGGACAGGTTGGCAAAGAAGCA
GAGACTCACATTTGGGATGCAAGCTCCATGAGAACTGTGTCTGTGCTGAAAGGTTTTCAC
AGGAGGGGCATCATCTGTGTTGACTTCTCAGGTGATGGAAAGAAGCTGGC
>comp2968_c0_seq1 len=353 path=[1939722:0-284 1941722:285-352]
TTTCTTGGGATATGGTTTCTTCCATAACAGAATCAGAATCTGATGCAGATTTTCTTTGTG
GGTAAAGATTACTAGGGAAGGCAATCTGAAAGGAACTTGGCTCCACATGTGGCATCTTTC
TCTGAAGATCACTTAATTCACGATCTATCCATTGCTGTTGTTTTTCTGCTCTTGTAAGGT
GCACTTTGCCCTTCCTGTCTTCCTGTCTTGTCACAAGTGGTCTGTAGAGCTTTGGAGGTG
GCGCATGCACAGGTCTACTAATAGAGAACCTGCTGGAGACTGTGCTTGAATCCGAGGGAT
GTTTCATGTCTGCAGCTAGATTCCGTCTAAGACTTAGTACATTTAGACTCTTA
>comp2973_c0_seq1 len=462 path=[1945945:0-374 1948748:375-461]
ATACATGCCTTGGTTCATTCATTTACAAACAGTTCACAGGCCAGAGGGGAGGGTCTTAAG
TTCCAGGACATAGTTTATGAATGTGTCAGGGCCGACAGATTCTCTGTGTATGCCAAGCAT
GAAAGCAGTGGAATTATATTGGTGAGGACAGCTACGCTGTTGTTGGTGGCCACTTACACC
CCAGATATGAGTCCAAGTATTTGTGTGGAGGCTGTTGAAAAACTGGCTGACTATTTCAGG
GAAAAGGGAAAGTGAACCATCGACCAGTAGCTAAATGACTGCATAATTTATATTCATTAA
TATATAAAGTAAAAAAATTACCTGGTGGTCGTGGATCAATCCTAAGAGATTTCTGGAGGT
TTTCTACAGCCTGTGCATGGACTGTTATTCATTAAGAAGAAAGATGGTCATGAATAACCA
ACTAAACAATTTTCATGTTGTTTTGCAATGTGCAGGATATTT
>comp2984_c0_seq1 len=720 path=[1956723:0-696 1962955:697-719]
GCAAAAGAGCGCAGGGAATTTTGCCCGCGCGAGATAAAACCGCGTTCGCCTCACCAAGAC
CTTCGTTTATTTTCGTCTAAGAACTTTCCATCGAGTCCTACGGTTTGTTGAAAGGACTCG
GGGACGTTTTGACGCCTCTGGGAGGTTCTAGCAGGCTCTCTTAAGATGTTTATAACGATT
TATTACGGCGATCAGAAGTCGCTTCTGTTTAATCCAAGCTGCTCCGTGGTAAATCTATTG
AAATCAATCAAGGAACGATGCGGTTATGGTGACTCGGACCGTGTGCTGGATCTAACCGAC
GAAACAGGTCTAGTCTTGGATCTTAGCAGCCATAAAAACGAATACGCAAGCAAGTACCTT
GCCTCAAAAGGATATTACGTTCTGGTGGAAAAACGGACCGTCCCAGCACCAAAAGAATCG
GGGCTCTCGCAGGAAGTCCAATATGTACCACTTCTACTAAGACCCAACGAAACATTTCAC
GGATACGAAGCTCGAGTTGCCGAGAAGAGGCCCGGGCATGAACAATCAGCTGCCGGCAGA
AACACTGCTAGCAGAGGAAAGAGGGGAAAACTGAGATCAAGAAAGAGTATAGTGGAAACA
ACGTGACCTGTTAAACAATCAAAAAGTGGAGAACATTTTCGAATTGTCTTTGATTATCGG
CCAACGTGATTGGTGCTATTCTAGAAAGTTTTAAGCACGGGTTATTGACCAAGTGTGAGG
>comp2985_c0_seq1 len=281 path=[1951118:0-40 1951391:41-45 1951434:46-280]
TGAAGTTCTTATGTATCAATCAAAATAATACAGACATAGGTTGATCGATGATTGGGACAA
AGGTTGCCCTCTGTGGTCCAAAAGTATCTGTGGTTAGCAAGCCAGCTATCTCGTCAGTCT
ATCTTGTCCCATGTTGTTCACTATGTTTGTTTTCTCCAGAATTTTCAACAGAAGAGTGAT
CATCGTGAACCATTCCATAAGGCCTAAGATGATACACCAAATACTCTAACACATACATGT
TATTTGGGTTGATATAATGGAATGTCACGGCATGATCAGAA
>comp3014_c0_seq1 len=446 path=[1974125:0-380 1976765:381-445]
AGGAGTCCCTCGAGTGTTTCCAAGCTTGACCTAACTTTTCTGCTGTGGTCTTGCGGGAGA
GAATACGAATTCTGACTGCGTGACGAGTGATCTTGACTCACATGAACAGATGGAATTTGA
GGGTACGCGCGACTCTCTATCCTGTCTTGGGCGTTGAGATGACTGAACGTCACCAGCGTG
CTGTTGGTCGACAAGTCATGAAGGTTTTGGTCCGAGCTGCTTTTCTTCATACCGCTGACC
GAAGATTTGGACACGGTTCTTGGCGAGGTTACATGGCGCATGTGTGTGGCTGTTCTTGTA
CCTCTCGGAGTAACTCGCCCTGTCGAATCAAGCCGAGCACTTGAGCCGAATGTAGCCCGC
TCGTATCCGGATACTTTGGCTTCCAGACGAGCGATCTCAGCGTCCTTGATAACTAACATC
TCGCTTGTCGCCTTCGCATCATCTTG
>comp3015_c0_seq1 len=425 path=[1977948:0-130 1978977:131-424]
GTACAACACGAGCTGAGAAGCCAAGCTTCTGTTATCCTCTACTAAAGTCGCATTTTGCTC
CTGTGCCCGCGCTAAATCCTGGGCGCGTCGTCTGTCTTGTTCTTGCAATCTTTGAATCTC
CAACCGATGGACGGCGTCACTTTCGTCTTTCTGCGCGATTGCTTTGACGTGGTCTTCTTG
TAAGCGTTGGACCTCTTGATCCTGAGTGGCCTGTTTCAGCTCGTGTTGTTGTTGTGCCTT
CCTCATTTCCTGTACACATTTAGCTTCCGCCTGAGCCTCTCGTACCTGAGCCGCCCCAAG
TTCCTTTGCAAGCCTGGCACAGTCTCCCTCCTTTGTGGTTAACAGGGCATGCGCGTCATC
AAGTTCATGGATTAGCTCCTGCTCAGTCCGCTGACATTTCAAGAGATCACGGCGGGCTTC
CATCA
>comp3022_c0_seq1 len=387 path=[1980153:0-97 1980789:98-386]
TTAAAAACAGGGACCCATGTGGAGAAACGGTTGCCCAGCCAAAGCTTCCTGAATGTCACA
CTGCCAGTCAATCATCCCTGAAGAGACACACTACATCCAACTCTAAATACAGACCATGTG
ACTATCAGAAATATGTAAAGAAATACTATGAATGTAAAGTATGTGATAAAGCCTTTACGT
GCCTTGGCTCCCTTAAAAAACATAAAAAGACCCACGCTGGAGGGAAACCATATAAATGTA
AGTATTGTGAGAAAGCCTTCAGTTACCGGCACTGTGCTGAAAGGCATATGCTAACTCACA
GTGTAGACAGGCATAAATGCGTGGTATGTAGAGAAGCGTTCCCTAATGCTGTTGCCCTTA
GGGAACATAAAACAATTCACTCTGGAG
>comp3027_c0_seq1 len=555 path=[1982656:0-554]
CAGCGCCTGCCCCCGGCGTGCGGGGCACGGCAGCTCAGCAAGCTTAAGCGTTTCCTCACC
ACCCTACAGCAGTTTGGCAGTGACATCTCACCTGAGATCGGGGAGCGCGTGCGCACACTG
GTGCTGGGCCTGGTGAACTCAACTCTGACGATCGAAGAGTTTCATGCCAAGCTCCAGGAA
GCCACCAACTTTCCACTGAGGCCGTTTGTTATCCCTTTTCTGAAGGCTAATCTTCCACTG
CTGCAGCGTGAGCTCCTGCACTGTGCCCGCCTGGCCAAACAGACACCTGCCCAGTACCTG
GCCCAGCACGAACAGCTGCTGCTGGACGCCAGCGCCACCTCCCCTGTCGACTCGTCTGAG
CTCCTGCTGGAAGTCAACGAGAACGGCAAAAGGAGAACACCTGACAGGACCAAAGAGAAT
GGATCAGACCGGGACCCTCTGCACCCCGACCACCTCAGTAAGCGGTCCTGCACCCTGAGC
CCCGCCCAGCGCTGCAGCCCCAGCAATGGGCTGCCCCACCCGACGCCACCCCCACCCCCG
CACTATCGCCTGGAG
>comp3028_c0_seq1 len=522 path=[1983001:0-391 1985705:392-521]
TTCTTTTCGTGTTGACTGACCAGAGTCCACGGAGAACACTTAAGACTATTAAGTATATTA
ATCATTAACTTACTGTTAATTTCTAATTTACATCAATAACATCTTGTTGTCAGTGATCAT
GGCAGATGTGTTCAACTTTGGAATCAAACCGATTGTTTGTCATGCTTGGAACCATGATCG
TACTCAGCTTGCATTGAGCCCCAACAATAACGATGTACAGATTTATCAAAAATCTGGAAA
AAAATGGAACTTGATCCATACTTTAAAAGAACATACTCTTAATGTTACTGGCATTGATTG
GGCTCCCAAAACCAACAGAATAGTCACTTGTGGTGCAGATCGAAATGCTTATGTATGGCA
ACTCAAAGATGGAACATGGATTCAAGAGTTGGTTTTGTTGCGAATCAATCGTGCTGCAAC
TTGTGTTAAATGGTCTCCTGAAGAGGATAAGTTTGCTGTTGGAAGCTCATCCAGAATGAT
CTCTGTTTGTTACTTTGAATCAGACAATAACTGGTGGGTAAG
>comp3030_c0_seq1 len=728 path=[1985415:0-252 1987365:253-727]
GCAGAGGCGACTTGTGTCTGTCGGCTGGTATGAAAGGTTTGAAGCTAAGAGAGTAATTAT
ACGACAGGGTCACACAGCGGAAAACTTCTATTTCATTCTTTCTGGAACAGCACTGGTAAC
GCTACTCGTAAACGATACTGCTACTAGTGAACAGAGAAACACGACTGTCGCAGTTCTAGG
CAAAGGAAGCAGTTTTGGGGAATTGGCATTGCTTCACCACAAAACTCGAAGTGCAACAGT
TTTGTGCAAAGATGAAGTCTCTCTTCTAGCTGTTTGCAGGGAGGATTTCCGTGATATTTT
TATGAGTTACGAGGACGGTAGAGAGCCCGAACATATCCGCTTTTTACGAAGTGTCCCTTA
TTTGAAAGATCTTCCGCTAGACGATTTAACTACCAAGCACGATGTCTGTATATTTCATTA
CTTCAGACGAGGCGTGGTTATAGTGAAAGAAAGCAAGACGAAATGGATCTACGTGGTAAA
AACGGGTTCTTGCCGAGTTTTAACTCACCTATCCAAAAAGACGGCGAAGCTTAACCGATC
AGCGGTTAGTCCAGATAGACAGAAAGCAGTTCTTCCCGTGATTCCCGTCGACGAGGCAGA
TAGGAGAAAAGCGCTGTACACAGCTGCTGGTGATCGTGTCAGACCCATTTTGTGGTCTCC
AGACATAAAACGACCCAAGACAGAACCTTCATTGTCTTCAAAGCATAACCACGACTTATC
ATTACCCG
>comp3036_c0_seq1 len=220 path=[1989916:0-128 1990731:129-219]
CATATTCTATATTCTATAAATCCTCCTGTAATTAAAGTCCATACTCTAAAATGTGGTGGA
ATGATGAATCCAGGAGTGACAGCCAGCAATGAGTAAACAGAGGGAAGAAAACTCAAGCCA
TACAACAAACACACAGTAGCACAGGAGAACTTAACAACCACGGAGGCATCGCCCAGTGCC
TTGTTTATTTGTCCCTTCAGACGATCAAAATCGACGGCGG
>comp3044_c0_seq1 len=546 path=[1996780:0-439 2000276:440-545]
GGAACGTCTTCGATGGGAGTCGGTGTTTCATCCGTGGATTCTCCTTTAGAAAGCGAATCT
GCGATTAAATCTCGGGGAATGGCGCCAGGTGTTTTCGTTGGCGCTTCGTTTGCTGGTGTT
ATCGAAGTATCATTTTCCCTGTTTTTAAGTATTGGAGGTGATAAGGTTTGTTCTAATGCC
GACGGAACAGCTTCAGTGTCGGAGCCCGAAGTTATATCGGCGCCTGTGTCGGTTCCCGAT
GATCCTTTCGGCTGATGCGAAACTGAGGTGTTGGATGAAGAGGTCTGTGGTTTGACGTGT
TGTTGGCAATATTTCAAAGCCTGATCCAGCAAAGAGGAAGGCGACTCTGGATTTTCCTGC
ACGAATTCAAGTGACTCCCCTGACGAGGATTTAGAAATCACTAACATCTCAAAGGCCTGC
GTCAGCAAACTTTCAGTCACCTTAACATAAGGCTCATACTTTTGTCCAGTTTTCCAGCAC
TCGTACATGTCCACGACCAGCTGAGATAAAATAGAGGGTTCAACCTTCGAATCCTGCTTA
GAGACT
>comp3053_c0_seq1 len=418 path=[2002460:0-256 2004165:257-417]
AGATGTGCGAAAAAATTTTGCTGTTACAGCCATCTAATCACGTGTATTGCGCCTGCCTTT
GAGCCTATAAATTGGTCACAAAAACAATATTTCCCCTACACGGACCTCTAGTTCAATACT
GTACATAGGTCCAGGGAATACAACCGGTGTCTGAAGATAGTAACCTACTCTCTTGATGGA
CTACCACATTCTCATAACTTATATTAACTGAAACCTACGGCAAAACTTAATAGGAATTTG
TTTTTCGGGCTATATCAAAGAGTTAAGTCTCGTCTATGTAGCTGTAGACACCTTGTAGAT
TATAAAATACTATTTTATATTTCTTCCAGCACTAGCGCTGTATCGTGTGTTAATCCGGCC
TCGTGCAAAGTTTGTGTTACATCAGATAGCTGTTTCCTTGGATACGTTGTCAAGATAA
>comp3056_c0_seq1 len=527 path=[2000707:0-526]
GTACGCTTTAGCTCGCAATGTCATCCTAAGAACCTTGTCGTAGACAACACCTAGACGACT
CTCGGCGATGGCCTCCTGCTCGATCTCAACCTCTCTCGCTAGCACGACCGCTTGCTTGTA
CCAGTCGATCACTTCGAAAATCAGCGTCATGTCTAGCTCTTCTTGCTCCTTCAAAGCCGT
TTGAAGAAGTTCATCTCCGTGAACACGAGCTTGGAAGGCAGAAGCCGCACATGTGTGGTA
GAACACGTCTTTCTCCAGGATTTCAGCTTCTTCTAGCAACTCGTACTTTAAATCTCCGCC
ATAACGGCTTGACAGATGTTTAACTTCTTCAACAGGCCGATAACAATCCTTCATGCGTGA
CAGGCATTTCTTGTAGTCGCCATTCTGTAGTTTCGTCGTACCATCGTGGAAGTAGCTCGT
TGCCAATTTCATTTGTATGTCCGGGACAGCTTCATTCACTGTGGTGATGACCACGAGCTT
CTCCAGCTGCGCGATCTTTTGATCGGGGTGTCCAAATGCTTCTGCCG
>comp3060_c0_seq1 len=711 path=[2008486:0-250 2010169:251-710]
GAAACAGTAAACACTCTCAAGACAAAAATTTGAAAACAAACTTTTCTCTAGAAAATATAT
GCACATAAGTATTTTTTAGACTGTGTGTAGTCCACTCTTTTCTTGGTAATCTTCATAAAA
GCGTCTCAGTGACTCTGGGATCCTGGGTGTCACAATGCTCAAGGCTTGAGTGAAATGCCT
CTTCATAATGCAGTCAGCTTTAATGTTTTCTTCCAGAGCTAGGAGAGCCGCCTCCTTGCA
GACTGCTATGATCTCTGCTCCTGAGTAGGTGTCAGTTTGGAGGACAAGTTCATCCAGGTC
AACCTCGTTACTGATCGGCATTGAGTGGAACTGCAGGTTCAGTATTTCCCTTCTGGTTGC
TGCGTCCGGTAAGGGCACATAAATGATCCTGTCAATTCTTCCAGGCCTCATCAAAGCCTT
GTCTATTCTATCTGGGCGATTAGTAGCTGCCAAAACTGTCACATTTTTTAGCTGTTCAAT
CCCATCCATTTCCGTTAACAGCTGAGCCAAAACACGGTCTGCAACATTCCCGGCACCTGA
AGAACTGCCCCTTTCAACAGCCAGGGCATCAAGTTCATCAAAAAAGATAATGGACGGTGC
CACTGCTCTTGCTTTACGGAATATCTCTCTAACTGCTCTTTCAGATTCACCAACATATTT
ATTCATTAATTCGGGCCCCTTTATAGCTAGAAAGTTCAACCCACTTTCATT
>comp3060_c0_seq2 len=748 path=[2008486:0-250 2013353:251-287 2010169:288-747]
GAAACAGTAAACACTCTCAAGACAAAAATTTGAAAACAAACTTTTCTCTAGAAAATATAT
GCACATAAGTATTTTTTAGACTGTGTGTAGTCCACTCTTTTCTTGGTAATCTTCATAAAA
GCGTCTCAGTGACTCTGGGATCCTGGGTGTCACAATGCTCAAGGCTTGAGTGAAATGCCT
CTTCATAATGCAGTCAGCTTTAATGTTTTCTTCCAGAGCTAGGAGAGCCGCCTCCTTGCA
GACTGCTATGATCTAATTTTGGCCTTCAAACTGTAGCACTGTTGTCACTCTCTGCTCCTG
AGTAGGTGTCAGTTTGGAGGACAAGTTCATCCAGGTCAACCTCGTTACTGATCGGCATTG
AGTGGAACTGCAGGTTCAGTATTTCCCTTCTGGTTGCTGCGTCCGGTAAGGGCACATAAA
TGATCCTGTCAATTCTTCCAGGCCTCATCAAAGCCTTGTCTATTCTATCTGGGCGATTAG
TAGCTGCCAAAACTGTCACATTTTTTAGCTGTTCAATCCCATCCATTTCCGTTAACAGCT
GAGCCAAAACACGGTCTGCAACATTCCCGGCACCTGAAGAACTGCCCCTTTCAACAGCCA
GGGCATCAAGTTCATCAAAAAAGATAATGGACGGTGCCACTGCTCTTGCTTTACGGAATA
TCTCTCTAACTGCTCTTTCAGATTCACCAACATATTTATTCATTAATTCGGGCCCCTTTA
TAGCTAGAAAGTTCAACCCACTTTCATT
>comp3064_c0_seq1 len=397 path=[2008672:0-60 2009055:61-396]
AAAATACACTAGCTGGGTATGTTGAGCCTGCTCATATGAGCGACTTTACTTTTGAAACCC
AAAGAAGAACTTTTACAAGTTATGGTTATGCTTTAGATCCCAGTGTTCAAGGGATAGACA
GTCCTGGTGGTGACAGGCTTGTTGGTGATAAAGAAAAAGCAGAGGAAAGGAAAGGTGTGA
CCATATTTGAAGTAGCAGAAGCCAGAGCAGGTGACAAGAGGAAGCGAGAAAAACCCGGTG
ACCCAGGAGATATTGAAGGATACAAAGGTCCTTGGGCAACATATGTCGATGAAGCAAAAG
TGGCTAAACCTTCTGAGGAACAAGCAGCTAAACTGGAAGAGTTTGAGATGACAAAACAAA
AGAGAAGTAAGAAAGAGGAACAGAGTGTTGAAGAAAA
>comp3065_c0_seq1 len=418 path=[2012102:0-417]
GGAAACTACTGCAGCTGCTCTGACGTGTGATGTTATCTGTGGAGTCATTTGCAGAGGGAG
GGTCTGTTACCTGGGGTTGGCTTAGAGGCTGTCTTCCTTCACCCCCCTCCCCCTCAGAAC
CTATTGACTGCAGACTTGGTTCCTTTGTACCATCCTGACTGCCAGGTTGCAGAGAAGCAA
GAATGGAATCTGGACTGGACTGCATGCTCCCAGGATCAGGCAGCATATAGAAGCTGTGCA
AATATTGAGGCTTGTTCATGAAGATCAAGCGGATTGTGCGGAAGTCCCAACAACGCACCG
TCAGAGTCTTCACATCAGAGAAGCCAGCATTGCCTCTTGCAGTCCTGGAGACAACCTTTT
CATCTTCTCCTCTGTCAACTGACTGAATATTGTTGAGTGCAACTGACATGGACATATC
>comp3067_c0_seq1 len=223 path=[2009973:0-49 2010444:50-222]
GCACCGTTTCATTGTGAGTCGCCTTCGTTCATCGAATGTCAATTTGCTATCGTTTGCGCG
ATTAAACAGTGGATCTCTTTCCATAGTTTTCCAGACATTGTGTTTAAATCTGACCACATC
CTCTCCGCCATCTATAAACACTTTCATTTGAAACCAGTCGAAGGAAGCACGTTTTCGGTA
GCTGTCCAGTGGCCCTGCAGGAAAGTGTTTTTCCATCTCTTCG
>comp3073_c0_seq1 len=354 path=[2014189:0-353]
GGTTTTCGCAAGCAGAGGTTGTGGTTTTCCCATTTTACAGGGAACATTTTGGATTTGAGA
TCTTGACGAGATTTGACATGATAACCCGACCTGATTTGTTGGATTTTTGACGGAGGCAGT
CTTTAGATGTAAGATCAAGGTATCTGCCACGTTGATACGGAGTGAACCATGGTCGAGAGT
ATCTTCGGGGGTAAAAGCGCGTATCCTTTCAGCGGCAATGAAAGAAACATTTTTCACCCG
CGACTGGCAGACAGACGGCTCTCAGTTCCAACGACTCATTTGAAGACAATCTCCGAGACT
GGCGACGACAGCATGTCTTTGTCCACCTCCGCAAGTACAGAGGTAGAAAACACT
>comp3077_c0_seq1 len=221 path=[2016008:0-53 2016397:54-220]
ATTTTTTTATTTTAGGCCCATATATTTAAATTAAAATGTCTGAAGATTTTGAAACGCAAT
CTTCTGACACCTATCCAAAGCAGTGTTCAGCTCTTCGCAAAAATGAGTATGTTTTGTTAA
AAGGCAAGCCATGTAAAATTGTTGAAATGTCAACATCTAAAACTGGAAAGCATGGTCATG
CTAAAGTACATTTAGTTGGATTAGATATATTTGATGGCAAA
>comp3080_c0_seq1 len=313 path=[2017279:0-64 2017915:65-312]
GGGTAGGGACCATCCACGGAGCAGCCGGCACCGTACATGAAGACCTGAGGTATAAACTCT
CCCTAGAGTTCCCCAGTGGCTCCCTTACAGCACCCACAGTGAAGTTCCTCACACCCTGCT
ACCACCCCAGCGTGGACACCCAGGGCAACATCTGCCTGGACATCCTCAAGGATAAGTGGT
CTGCACTATATGATGTCAGGACCATCTTGCTCTCTATCCAGAGCCTGCTAGGAGAAACCC
AACATTGATAGCCCTTTGAACACACACGCTGCGGAACTCTGGAAAAACCCCACAGCATTT
AAGAAATACCTGC
>comp3083_c0_seq1 len=646 path=[2028507:0-38 2024310:39-645]
GTCGATACAAACACGTGGTCTAAACGGCAAGTAAATCACCCACCCAATGTCACGTCAACA
ACCGACTACTACGTGGTACACGGAGAGAGTCTGGAACTGCCAATAGAAGTCACAGATCCG
GAAGGAATGCCTGTCACCGTGTCAATAATGGACGGAAGTCCGGCGGAAGCGCTGGTGCAG
AACAACATTTTATTTTGGAACGTCACAACAAACAAAACAAGACAGTTTTTCTTCAAGGCC
ATGGATACTTGTCAAGCGTCGGCCACTTTAAACATTTCTGTAACTGTGAATGTCTGCCCG
TGCAATAACAATGGACGGTGCATTCCTCGGACGCCTCGCGGGCGTGGTTTTTACGATTGT
AGCTGCTCACCTGGTTTTACTGGACAATACTGCAGCAGTGAGATTGATGAATGTGAATCA
TATCCTTGTTTGCGAGGACAGTGTATTGATCAAGTTAACAACTACACATGTTCCTGCGAT
CTTGGCTTTGATGGTAGAAATTGTGACGTTGACATCGATTATTGCCAGTCATCGCCATGT
GCCCATGGAAATTGTACAGATCAAGTTAATGGATACTCCTGCAGCTGTGTAGCTGGTTAC
TCTGGACTACAGTGCGACGTTGACATAGACGAGTGTAGTTCGTCGC
>comp3091_c0_seq1 len=396 path=[2028512:0-196 2030189:197-286 2030974:287-395]
AGAGACTTCTGGGATGGAAAAAATCAGCCGGTGGGTCTGGAGGAGCAGGTGGTGGAGAGC
AGAATGGACAGGAAGAAAAGTGGTGTGAAAAAGCAGTGAAAAGTCTGGTGAAAAAGCTAA
AGAAAACAGGACGGTTAGATGAGCTTGAGAAAGCCATCACCACTCAGAATTGCAATACTA
AATGTGTCACCATACCAAGCACTTGCTCTGAAATTTGGGGACTGAGTACAGCAAATACGG
TAGATCAGTGGGACACAACAGGCCTTTACAGCTTCTCTGAACAAACCAGGTCTCTTGATG
GCCGTCTTCAGGTTTCACACCGGAAAGGGTTGCCACATGTTATATATTGCCGGCTCTGGC
GCTGGCCGGACCTTCACAGTCATCATGAGCTCAAGG
>comp3091_c0_seq2 len=306 path=[2028512:0-196 2030974:197-305]
AGAGACTTCTGGGATGGAAAAAATCAGCCGGTGGGTCTGGAGGAGCAGGTGGTGGAGAGC
AGAATGGACAGGAAGAAAAGTGGTGTGAAAAAGCAGTGAAAAGTCTGGTGAAAAAGCTAA
AGAAAACAGGACGGTTAGATGAGCTTGAGAAAGCCATCACCACTCAGAATTGCAATACTA
AATGTGTCACCATACCAAGGTCTCTTGATGGCCGTCTTCAGGTTTCACACCGGAAAGGGT
TGCCACATGTTATATATTGCCGGCTCTGGCGCTGGCCGGACCTTCACAGTCATCATGAGC
TCAAGG
>comp3096_c0_seq1 len=242 path=[2029145:0-104 2026586:105-241]
AAGGAGCGCGGCCTCTGGGGACGAAAATGCACGAAAAAGGGACTGGTTTGGACACTAAAA
AGAAAAAACGTTTCTGCGCAGAACACTGTGCAAACCATGTCAATGATCCATCTTTTCGTT
ACAACACCGAGTCTCCATTTTCGGGCTTTCTCCCATCAGCAGCCGCAGGTTGGTAAACCA
AATAATCTAAAAGGAAATTAGGCCACGTGTCCGCCTATTTGCGTTATTGCAGTGTATTGT
CA
>comp3129_c0_seq1 len=266 path=[2048167:0-265]
CAGTGGACAAACGCCGATACCAACAACTGATGTTGACCTGTCTGTGTTAGCTTCCACTCC
ATTACCTAAGACTCCTGATAAGTCCAGTGCTGAGTTGGAGGAAACTAAAGTGGCTCTTAA
AGAATTGCAGAGACACTTTGAAACTTACAAGACTGAGAGGGCACAGGCTGAAGAGAAATC
CAGTGAAAGACTAGATAAACTACAAGCTGAAAGCCATGAATTAAATGGAACTAATGCTCG
GTTGAAATCTCAGCTGGAATTTGCTG
>comp3156_c0_seq1 len=270 path=[2061627:0-84 2062201:85-269]
TTTTTTTTGTTTTTTTGTTTTTTATTTTTTTTTCAATCAAGAGAATGCATCTCGTCGTGA
AGCTCGTGAATCATTCAGAACCCGATATCACGTCAGGTTAGTTTCGCGCGAGGAAATATT
TCAGTCTGTGCAATATGATGACAACATGTAATGGAAACCTCTTTACGGGAAGAAATAATT
GAAGAGTGAATGAGACAGTTATCCAGTTCATAACATTGTAAATTTAGCGATATGATACAG
TGAAATCTCTATTAAGCGGACACCCTCGGG
>comp3168_c0_seq1 len=235 path=[2066501:0-234]
GACGCGAGTACGTTACGTTCATCACAGTAGCAAGTTTTGTTGCCCCGGTCGGCGTTATGG
CTATTTCTTACTGGAACATATTCCTCGTTGCTCGCGCTCACGCTCGCAGAATAGACTCAT
TGTCCATGCAAGGGTATTCTGAGAGATCAGGCGAGTCAAAACGCAGGATGAAGCGCGAAC
TCAAAGGAGCGAAGATTTTAACCATCATAATGGGAACTCACTTTGTTTGTTGGCG
>comp3172_c0_seq1 len=238 path=[2070164:0-38 2070463:39-237]
AGTCTTGAAGTCAGGTAGGTTAAAAAAAACAAGCCAAGCATTTCTATCAGTAGTTGCCAT
AGCAACAACATTTAGGTTCTGAAAGTGTCTTCCATACGTAGCCTAAGGCTGTAGGTTTTT
TATTATTGACCTTCTACCGAGTGCTATGTTGTAAACATTTGCCAAGGGAGAAATTACTTA
TGCATATTTAATATCCAAAGCTTTGAGAAATACTATATAGAGCCACCTTAAGAGACGT
>comp3175_c0_seq1 len=249 path=[2072300:0-248]
GTGATGACTGGCTGGACTAGGGAGTCGAGGCACACCGAACATTCTTCGTCACTTCCCGAA
GATAACGTCATGAGTAGGTCTTTGATGAGTCGGTTAGTGTCGTGGTCCACATCGAGATCG
TCGTCATCTGAGTCATCTAGCCCTTGTAAAAGATTCTGTGCATGTTGTAGTGATTCGCAT
TCTTTAGCGCAGAGCTGGGGATGTAAACACAACTGGCGGAGACGCATTAAAATGGCAAAA
CAGTGCGCG
>comp3177_c0_seq1 len=509 path=[2073421:0-508]
GTCTATACTATCTTCATCAATCTCTGGCCACTTTTCAGGAATAAACTCCAGTAAATCGTC
TAGGACATCTCCCTGAATTACAATTTCATCTGGCCCTGTCAATGACGAGCCACACGAGTA
TTTCTGCGCAAATAACTTGGCAGCCTTTTTCAAGTCAATGTCAAATGTTCCCAGTCCAGT
GACAACAGTCACATATTTCTTTTTATTTCTCTGTGCTCTTGAAAGTAAGACTTTTTTGGT
CACATTCTTTTTCTTAGGAACTCTAACAACACCTTTGCCACCTCTTGTTTGCTTCTTTTT
TGTTGCACCTTCACTTATATCCACATCAGCCAGTAGTTCTGAAGCATGATTAATGAGACT
TTCATAAACATCAGGCAAATTTGATTTTAACCATTCCTTACATTTTTCATACTCTGAAGT
GTACTCACAGTACTCCAGTGGTAAACTACACACTCCACAGTATTGTACTTCCAGTGGGTA
CTCGATTTTCTCTTCTGTTTCGGTAGGAT
>comp3178_c0_seq1 len=262 path=[2073506:0-175 2074699:176-261]
GGAGCTGGAAAGCGAACCCAAAGTCGCATAGCTTGATGGCTAGTTGTTGTTTGGTTTTAT
TATCAGAGTCCGGAACCTGTTTGACCAGTATGTTATCCGGTTTGACATCTCGGTGGACAA
TGCGTTTCTTGTGGAGATAATGGAGAGCTTCAAATACCTGTTTCATAATATTGGCTGCCT
CCTTTTCGCTGTATTTGTGCCGTTGCATCATGTGATTAAAGAGGCTTCCTCCATCCACAT
ACTCCAGAACAAAGTACATATA
>comp3179_c0_seq1 len=275 path=[2073767:0-158 2074853:159-274]
TGCGGGGAAGATAGAGAGTATCTGTACTTCAAACAGTTTAAAATGAAGCTTCATAAATCA
GAGACTTTGGACCGCAATACCAAGCTCACGGCACGAAATGGCAGAGAAGTGGATGCTCTA
CATGTGTTTTCTCACTCGATAAGGTACCTGAAAGATCAAGCTATTGAAATCATCCAAGAA
AGGACCGGTGATGAACATTACAGTGCCAAGGACATCCAGTGGGTTATAACAGTTCCTGCC
ATTTGGAAACCCGCGGCTAAGCAATTCATGAGGGA
>comp3180_c0_seq1 len=203 path=[2077340:0-28 2076151:29-52 2076324:53-202]
TACATATCAAAAATTAAAATTATCACCTTGAGCAACTCTTACACTTCTTTCATACTCTCC
AAACTTCCCGCGTGCATCCACAACTCGATATACGCATGCTAAGCATGAACCAATTCTTTA
AGTGATGATGGCCTACATTTAGTTGATGGTTAGTTTTAACTGAAAGTTACAAAATGAGGG
GAGGATCACAATAATAATAATAA
>comp3184_c0_seq1 len=695 path=[2082258:0-694]
GATAACTCCGTTCGGCCGTGCTATCTCCTGCAGCCGATCTCGAGCCAGTTTCCCGGCATC
AAATCAGCCGATAAAGACGAGATCTCTAAGGCTTGGGAGGACTGGGGTAAAGTAGAGAAG
TGTATATGGACTCAGCTGCGATCAGCGGCAGAGAAGGCCGATCTGGAGGAGAATGAAAAG
CAGAAGTACACGGTATCTGTCACTCAGAGCGAGGTAGAAACAGCCGTCGTGTTGGATCCG
GAGGCCAGTCAGCGTTCTCTCATTATTGACCGCAGGTTTGATCACATTAACGGAAAGGAC
AAGGCCGCCAGAAATTTCGTTAACTTGCAGGAAGATGGCAACATAGACTCGGAATGCGTT
CAGCTGTTGTCAGAGCTAAAGGAGAAGCGAATTCCAGCCTCACTGGAAGTTGGACGCATA
CTAAAGTTTACTAACTTGAGATGGCATCATGAAGGAATTCAAAACGTTGAACACGAGCAA
TATATTACAGAAATGTGTAGTCGAGTCAAAGAGCTCCTTACATCCCACATCAACGAAATC
TTGCAAAAACTCGGTCCTCCAAATCCACTGATGGAAGAAGTCACGCGTCACGCTCTCTTT
TGTCGTGACCACACTCATTCGTTTCAGGGCCGAGCAGATATTTTGCAGGTTATCCACAAT
TACGTGACTGGAACCGATTCCGTAATGCCGTTAGT
>comp3194_c0_seq1 len=399 path=[2089065:0-398]
AAATCTGTGAGCTACATCAAGTATCCCAAACATGCCAATGCAGGTCTTGACTTCACTACA
GACGGAAAATACATGGCTCTAGCAGAAAGAAGAAACTGCAAAGACTGCATCAGTATATTT
GCTTGCACATCCTGGCAACTTGTTAAGCACTTTGAAGTGGAAACTAAGGACCTGGTTGAT
TTGGCATGGTCACCTGATGGAAGGGTTCTTTGTGTGTGGGACTCTCTGTTAAGATATCAG
TTGTTGCTGTATTCAATGGATGGTCGTTGCCTGTCGAAATACAGTGCTTATGAGTTTGCT
CTTGGAATCAAATCTGTTTGTTGGTCTCCGTCCAGTCAGTTTTTAGCTGTAGGCAGCTTC
GATGAGAAGTGCCGAGTGCTAAACCATGTTACTTGGAAG
>comp3205_c0_seq1 len=250 path=[2094323:0-249]
AACAGAGGAACTGTGTTTAAATACTCTTTACGGAGTCTAGCAAATCAACATTTAAAGAGA
AAGATTCAAAACGGCGAGAATGGTCATTGTTCAATCGAAGATGCAAAAGCTTGCATGGAA
TTGGTTCAGTTGAAGATTAAAAATGGCCCCAAATTTGGATGTAATGGCCCGGATAAGGAA
GGATTTTTTGAGAGAACTGGGCGTAGTGGAAAAACAGCATCCATGCTGGACTACCCAGGA
GTGGTAAGAA
>comp3211_c0_seq1 len=260 path=[2096886:0-142 2098243:143-259]
AAACAAAATGACGTCAGTTTTCAATGCGGCTGTCCCGCCACTGACAACGAATGTCGTCAA
AACATTGTCAGGGTAGTCTGCGGACCCACATCTACTTTGACAATGTTATGACGAGATTCA
TGATCAGTAACAGGACAGACGCATGAGTCTGTCCGCTTAGTGACCATGAAGATTAGTCAA
TGAGCGCGCGAGAATTTCCGCAGTTATTGTAAAATTTATGTTTTCCTGTTGTTGCGTCGA
CTAATCTCAAGCGCTACGAA
>comp3218_c0_seq1 len=283 path=[2099918:0-282]
TTTTTTTACATCTTCTGTCCATCGTACAACATTTTTAAAGGTGTCCTTCTTTGTAATGTC
ATATGTTATGATGACAGCATTGGCATTTCTGTAGTAGCTTTGAGTGATAGTCCTAAACCT
TTCTTGTCCAGCTGTATCCCATACTTGCAACTTGACTTTTTTCGAGTCGACTACCAGCGT
TTTCATCGTAAAATCTACGCCGATCGTGCTGCCATGCCGCTCGACGAACGTTCCCTTCTT
GAAACGTTGCACAATGCATGTCTTCCCGACTCCTGGATCGCCG
>comp3223_c0_seq1 len=201 path=[2102957:0-150 2104317:151-200]
GTACTGATGTCAGACCAGCTCAAGGCGAGGAAACCGCTGGCCAACAGTCAGGCGCAGCTG
CTAATCAGGACTTATCAAAGAAAAGTCTACTTCACGAGAACAACTCGCCATCATGTTCAT
CCAAACGGAAAATTTGCAAACCCGACAAAAATCGTGGAGCTCGCTGGAGAGCCATGCTCC
CGAACGTCGATTCTGAAGAAA
>comp3227_c0_seq1 len=375 path=[2103940:0-374]
CTGATGTGTTACCTGTCATGGAGTTAATTTATCTCATTATGGGACAGGCGCATGTTGCCA
TGAAGAACACCCAGAAAGCAGAGCACAGTTTAAAGAAAGCAGAACTAGTATCAAGAGAAA
GAGAGGAACTGGGGTTTAAGTATCAAGACCCAGACAGAAGGCTTCAAATATTGATGTCTC
TTGGTCGTGTCAGCCTTAAGGCACATAAACCAGGGTATGCTCTGGAGACTTTTGAAAAGG
CACTGGAAGTTGCTCAGAAACATTATGGAGAAGACAGCAAAGAACTGATTCCTATTTATC
AATGTCTTGCACGAGCAGAAAGCAGTCAAGGTGATGCATCCAGTCATGAAAGGGCAACAA
AACTTTTTTTTGCAG
>comp3230_c0_seq1 len=228 path=[2107386:0-95 2108217:96-227]
GCCAGGGAGGCTTCCTCCAGAGTTTCTTGAAACTCTTCTTGTGATAGAGCACCAGGATTT
TTAACAAGGGTTTGTTGGATCTTGTAAAAAGCACAGCTTGTGTCTCGCAACTTTCCCTCT
AAAAACCGCTCTTCGAAGCACTTGTTGAACTGTAGCCACCGTCTTTCAAACTCCGTCAAT
CTCTTGTTTGTATCGGTCGGTAAGTATTTGTAAAATGGAAATTTAACA
>comp3254_c0_seq1 len=310 path=[2119213:0-257 2121036:258-309]
CTGTGTATGGGCTTTTGAAGGTTATCAAGAAGAAAGCCAGGGAACGCGAGAAAGAGCGTT
TGGCATCAGGTGGAGGTGAAATGTTTTTTATGAGGACGCCGGCTGATCTAACAGGGATGG
ATGGTGACCTTGTGTTGTTTGAATACTGTGAAGAATATCCCCCGCTCATCATGGCTGTGG
GCATGAATGCAAAAGTCAGAAACTATTACAAGAGGAAGCCCGGTAAGGATGAGAGTAGGC
CAACCTATGAATATGGTGAACCCGTGCCAGTTCATCAGACATCGCCATTTCTTGGACAGC
TCATGCCGGG
>comp3258_c0_seq1 len=283 path=[2120920:0-282]
CTCATTTATTTACTGTTTAGTTTACATTTTTTTAAGTATACAGTTAATAGTAAAATGTCT
GGACGTCAAGGTGGAAAAAAGAAACCTTTAAAGCAGCCTAAAAAGCAGCAACAAGAAATG
GATGAAGATGATCTAGCCTTTAAAAAAAAACAAAAAGAAGAAGCTAAAAAGTTGGCAGAA
ATGAAACAAAAAGCTGGTCAAAAAGGTCCCTTAGCTCAAGGAGGTATTAAAAAGTCCGGC
AAGAAGTAGAAGATGGTTGGCTAGTATTTGGATTAACTTCGGG
>comp3261_c0_seq1 len=296 path=[2125613:0-295]
GGAGCTGCCTCTCAATATGAAGGGCTTGAGTACCTTCCATTGATGCACGAGAAAAAAACT
CTGAAATGTGATCCAGCACCACAGGATTGTAAACTACGTCCAGAGGTTGCGTTGTTACTG
ATAGCCTGTAACCAACTTTGCTTGCAGGTGGTAGAGATTCAAACTTCATTTCAAATACTG
GTTCACTCATATCCTGTAAAATATTAAGTCCCAAACTTGCAGTTGACATCATCATTGCTC
CCACTGTACCTTTTGCTACGGTAGCCTGTTGTTTCTTGGTATTCAGGACTCTCTGT
>comp3262_c0_seq1 len=341 path=[2123748:0-340]
TCCATTTCAATTTCTTCCAATTTTCTAATCAATTCCTCCTCTTCCCTTCTAAGCTCTTCT
AGTTCTTTGGACATGGCATCGCCATCTAGCGAAGGTTTGTCATTAAGCTTGTTGAAGAAC
ACTTTGTAGTCTTTGAGTTCATCGTCTGTGATCTTAAGCTGCTGGTCTAACTGATCTAGT
AGGGTGTCCGTACACTCTTCACATAATGGATGGTCAATGCTTGACTGTCCAGACATCACA
TAAAACAGCTGAGTGGTGACTTTAAGCCTATGGCTGAGGTTTTCTGAATTGACTGGCTGT
GAATCTCCAATAACTGTAAAGCCACCCTCTAGAGATTGTAG
>comp3267_c0_seq1 len=215 path=[2126476:0-214]
TTACGGTGCTTCAAGTACAAATCACTGCGTGTCCTGTGATGACCTGTTGTGTCTGGTAAA
GCGAAGGACTTCGCGTAGATAGTGGCCTGGAACAAGGCGCTACAATCCCATTCTTCGTAA
GGGAGGTGTGTGGGTACTTTGGTCTTACCACCCTCTGTAGCAAGGAACATGTTTTGCACA
GCAATGGAGTCATCCCACGGCTGATAACCAGGGAG
>comp3268_c0_seq1 len=579 path=[2131817:0-198 2133280:199-252 2133733:253-578]
CAACGACTTAAAGCTAGTATTTCTTGTGTTTTAAAAAAAACTGTCGTTCAGTATTTTAAA
CAAGATGACACACGGGTAAAAAAAGTGGAGTAGTCACGTATTTCAATAACTGTAATCGAG
CTTCTAATGAAGGTTTCTATAATGTTTTTCATATACTGTCACATGTCATTACGAGCGTTG
CGTGACAACCGTAGCATTACTGGTATTGCGTGACTACCGTCCCAATGACGGTCACTGAAC
ATAGAGATAGGCAGTTTCCATTAGTGTTCCATGTACGTAATTACATCGATAATGAAGATT
TTTGGATTTTCCGACAGCCGTGCACCCGTAGCCGTCCTTACAAGAACTGACTCCTACTCC
GAAAGCAAAATCATCTGGAAAACAGGTGGCTTGTTGGTCCCCAATACACCCTATCCGTGC
AATATGAGTTGTCTTAACAGGGGTAACGTTAGGGTTGTCTTTCTGTGGGTTGCAAGTGTT
GGCCAAGTTGAGACCGCACCAGCCTTGACGAAGAACGGACAAATCACAGCTCTTTCCGAA
AGCTTTGAGAAGTGTAGCGAAGGTATATTGCTCAGCGGG
>comp3268_c0_seq2 len=550 path=[2131817:0-198 2136447:199-223 2133733:224-549]
CAACGACTTAAAGCTAGTATTTCTTGTGTTTTAAAAAAAACTGTCGTTCAGTATTTTAAA
CAAGATGACACACGGGTAAAAAAAGTGGAGTAGTCACGTATTTCAATAACTGTAATCGAG
CTTCTAATGAAGGTTTCTATAATGTTTTTCATATACTGTCACATGTCATTACGAGCGTTG
CGTGACAACCGTAGCATTATGCTCACTGAACATAGAGATAGGCCGTTTCCATTAGTGTTC
CATGTACGTAATTACATCGATAATGAAGATTTTTGGATTTTCCGACAGCCGTGCACCCGT
AGCCGTCCTTACAAGAACTGACTCCTACTCCGAAAGCAAAATCATCTGGAAAACAGGTGG
CTTGTTGGTCCCCAATACACCCTATCCGTGCAATATGAGTTGTCTTAACAGGGGTAACGT
TAGGGTTGTCTTTCTGTGGGTTGCAAGTGTTGGCCAAGTTGAGACCGCACCAGCCTTGAC
GAAGAACGGACAAATCACAGCTCTTTCCGAAAGCTTTGAGAAGTGTAGCGAAGGTATATT
GCTCAGCGGG
>comp3270_c0_seq1 len=433 path=[2128273:0-432]
GGAAACATGCTGTGAGCCCCAAACCCCACTTCTGGGATTTAAATAGTTTGGATACAATCC
ATTTGGCTTGTCTATCTGATCCAGAACTTCTCGCACTCTGTTCACCTTTTTAGCATAGAT
TGGGTCTCCTGTGATCTTTGACAGATAAACAAACTCCAAGTGCATAGTTCCAAATTCTGC
TAGAATGGAACATCCACCAGATGCCCACCCCCAGTTATGTCCACTGCCACTGGCAAAATT
GACCATGGCCCATGGTATTCCTGTTGGTGAGTTGAATGCTGGAAGGAGTTTGTCACCAAC
TTCCTTGGCTTTGACCTTAAATACCTCCTCTCCACTGAATGCATAGGCTGACAGGAGTCC
ACCAAGAAATCGAATTATAGTTTCAAATACAGATACATCTGATGCATGATTGAAGCTAAG
AGACATAGCTACC
>comp3276_c0_seq1 len=619 path=[2131487:0-618]
CGAGGGTTCTCCTGGGCTACGGCTGACATCCTCGGCCTTTGGCACGCGGGGACTAATTGA
GGGTCCCCCGGCAGTTCTCGGAGCCACAGAGGCAGGGGATCTTGACATCTTCGATCGGGA
ACTTGTAGTCGTACGTGATCTCCTCGTTGACGTTGATGTGCTGCTTAGAGTAGATGACGA
TCTTCTTCTGGGACTCCACCGTGATCACCTTGGCGTAGCAGTTGGGATTGCAGCTGTGGT
TAATGAAGCGTGCAAAGTTGCCGCACTTGGTGGCGTCGATGATGGTGTCATGGTCTACTC
TGAACATGTAGCTGCTACCGATGCCTTCATCCTCATACCGTTTCTCCCTCATGTCCGCAA
TCACCTGGCGGATGTTTTGGCCCACGTACTCGATGACCATCTCGTCAGCAGCAATTGGCT
CCATGGCAAACAGGCCCCAGTCGTGAATGTGGCTCTTACAGAATTTGAGCTTCTTCTTTC
GAAACTTGAGCTGGTTGAACTTGAGCAGGTCGCTGTCACAGCTGCCGGTGAAGGAGGACA
AGAGGCGCCTCTGCTCAGACCGCCGCTCTGAGCCTGCCCGAGTAGAGGCATGGGGCTGGG
CTGGGATACTCATACCCTG
>comp3277_c0_seq1 len=254 path=[2131939:0-105 2133101:106-253]
CCTTCTGTTCGCGTCATATTTTGCCTTATTGTAAAGAAACACCCCAAAGATGGCGACAAA
CATGCCCAGCACATTATAAGCACTAACTGGATTACGCAGGAATATCACAGACACTGTAAT
AACAAGAATCCTCTTGGTTGCTGAGGCAACTGCATAACTCAGCGGGGTGACTATTGATAA
AACTGTAAATGCTACCATATTCTGTGCAAAATTTAAAAATCCATTTATTGTTAGAATCAC
CATCAGCCATAAAA
>comp3287_c0_seq1 len=207 path=[2137773:0-169 2138905:170-206]
GGACAAGTTATTATTATTGCATTCAGAACTATGAGGATGGAATTAAGAAAAGAAAAAGAA
AACATAACAACTAAATGACTGCCGAGGTATGAAAAAACAATAGTTAATCCTGCTTTCTAC
CATCTCTTCTCCTGGCCTCAGTTGTTCAAAAGATGGATAACACTATCCACCGGATAAATT
GCTATCCAGTGGACAAGTGTTCACAAA
>comp3296_c0_seq1 len=453 path=[2144472:0-452]
GAGAAGCAGCACAGGAGTCTTGTGGAAAAAGCACTTCGCCTCCGCAATCCCATTGACGTG
GAGTTGTTTACTCCCAAAGTGGAGGGAGAGGAAATAGATGATGACTTGTCAACTACGGAC
AATATCAGTTCGACACTTCCTACGGAGGAATCATGAACCATCTGAAAACCAGTCCAAGTA
CTTTGTTCAATGCGAACACTGTCTTCAAGAATTGAATGCACCACCGGTTTTCAGCGGGGT
TGTTGCTGAGAAACGTGACGTCATGGTATGACGTCTAGCTGATGTGGCAGCTTCTGATTG
GTTGATAAGAATCAGAATCCCTTCATATACCTCATGTGTTCTCTAGGATAGTCGTCCCAC
ATGGCAGAAAGAGAAAATCAAATGTGTGTCCGAACTGACGTAAAGAATACGTCCAGAAAA
ACACTGAGGTGCTCTACACCTCCGAAGTGGGCT
>comp3327_c0_seq1 len=212 path=[2161176:0-121 2162095:122-140 2162278:141-211]
TCCACTTTGTGATTTTTAACGTCCTCTTCAGTCACCAGTGACTGCCCAGTACCAGGAAAC
AACAACGCGGTCCGTCTGTCTTCAAACACCACATCTCTTTTGTCTTGAACCTCAAATGGA
ACGCCATCAGGATATCTAGCCTGTAATTCACTGGGAAAGAATCCATCCATTAAGTCTTGC
ATACATTGCTGAGTAACTGGATCAGAATATGG
>comp3353_c0_seq1 len=513 path=[2177523:0-95 2181479:96-106 2178457:107-512]
GTCGGAGTTTGGGGATTGAAGAGAGTTCGGAGGTTCGCAAAACCGACTCCGTAAATAAAA
TTAGGCATGACTGTTAACGATCATGATCATGTTTTATAAGTTTTTCATATTTAATAAGGG
GAGGACCATAATTTTGCGAAGACAGAAGTGAGAAGAATTGAATTGTCGTTCGCCAAGCCA
ATCAAGTTGGTCTTTTCTCTTTCATATACTGATGTATCCCTGTAACCAAGTGAATTAATG
TGGGTATCTAAACATAAACACCTTGGCCGGGTTGCTCAGACGTCGGTTAACGCTAACCCA
GGATTCAAAGTTAACCGAAGAATTAATTTTTCTTTTATAAAAATGCTTCTCAGTGCTTAT
GTTTTGTGTAGTTTGATATTTTTCAAGTTCTAAACTGTAGGGCAAACAAAATAAACAGAG
AACCTTACCGATAAGTTGCAAATTTGAAATCAAAATTCGCGCTGACCCTGGGTTGACTGA
ACCGGGCTGTGAACAACCCGGCCCTGGTGGGCT
>comp3355_c0_seq1 len=212 path=[2173774:0-211]
AGGACTAAAATTGACACTGGAAATGCAAAAAATAGCAGATAAGTAGTAGTATGTATACTT
TATTTACCCTCGCATTGTAGAGTAGCTTTAACAGCTAATGTCTCCGAGCATTTCAGCAGC
ACAATGGGCAAAGACCAGACCACAACACCGGGAACTTCGTGCCCTGCTCTTTACGATGAG
TAAAGCATTCTAGCAGCATTCAGTAAGACAGA
>comp3363_c0_seq1 len=262 path=[2180703:0-261]
GAGTGTAGCGCTGAAAGATGGCAATATAAAGAACAGTAACAAAAAGAAGAAGAAAAAGAA
AAAGAAAGATAAAGGAACTAAAAGAAAGAAGAGAGAAAAGGATAGACAAGAACTAAACAA
GCCTCTTACAGCTTATGAGCTCTTCTTCAGGGAAACGCAATCAACCATACGTTCAAAGAA
CCCTGCAGTACAGTTTGAAGACATCAAGAAAATTGTTGACCAGTTATGGGAAAATTTAAA
TGAAAATCAAAAAAAGAGTTTG
>comp3375_c0_seq1 len=414 path=[2188952:0-335 2191347:336-338 2191375:339-413]
GCTTCTCCCCAGTGTGGATTCTGTAATGTTTAACAAGGTCTGACCTTCTACTAAACATTT
TACTGCACTGACTACATGGGTAAGGCTTCTCTCCGGTGTGAATTCGTTGATGATTAATAA
GATCTGAAAGCCTACTAAAGCTTTTGGTACACTGGTTACACGGATAGGGTTTCTCTCCGG
TATGAATTCTTTGATGCAGAATAAGGACTGAGCTCTGGTTAAAAGCCTTCCCACATTCAC
TACATTTATACGGTTTCTCTCCAGTGTGGATCCTTCTGTGTTTAATAAGGTCTGAATTTT
GACTAAAACTTTTGTTACACTGAGCACACGGATATGGCTTCTCCCCAGTGTGGATTCTCT
CGTGGATCTTGAGCGTCTCGTTGAGTGTGAATGCCTTGTTACAATACTGACAGA
>comp3376_c0_seq1 len=244 path=[2186299:0-243]
AAGGATGGTTAAAGGTGGAGAAGATTAACACGGACTTGAAAAATTTAAGCTAAACTTTTC
AAGGTGGGCAAACCGTGAGGTAGCTTCTTTAAGTTTTGGAGATCTTTATGACAAGATTTA
TTAATGAGATTGCTTATAGCTTCTCAAAGAGTAAAGGTTACGCTATTTTAAAGGATACCG
CCATTTACTAACAGGCCTAATGGTTTAAAAAGCCGAAAGAAAAGAGAAAAAAAATAAAAC
TCCG
>comp3386_c0_seq1 len=358 path=[2195174:0-149 2191701:150-269 2192673:270-357]
GTGTGACTTCGCAGATGAAGCGTGAGGGAAGCGATCTGGGAAAAGGCTTTCCCACATTTA
TTACAATCGTAAGGTTTCTCTCCCGTATGAACTCTCTGATGTCTTTGGAGATGTGAGTAC
CTGATAAAAGATTTGTCACATACAGTACAATTGTAAGGTTTCTCACCAGTATGAATTTTC
TTATGTGTTCTAAGAGTTGTGCCTTCACGAAAAGATTTGCCACATTCCGTACATCTGTAT
GGTCTTTCTCCAGTATGAACTCTCTGATGTCTTCTAAGATTTGAAAGGTGGATAAAGGTT
TGTCACAGTCTTAGCATTTATAAGGTTTCTCTCAAGTATGAATTTTCTGATGTGCTCT
>comp3397_c0_seq1 len=342 path=[2199464:0-178 2198408:179-341]
TCAATGGAAAGTCAACAAAAGACACTGAAGAATGGATGGAAAAAATTAGAAATGCGAGTT
ATGAAAGTCTGAGGAACAAGCTCTTAAGTTTGAGGAAACAATTGATGGAAATAACAGGAA
AGGATCCATTGCCAGAATTCCACCCTTTGGCTCAACAAGAGCCTCTGAAGCCTGGAATTG
GTCAGTACTCTTCCACTAGTGCAGCAGATGCAGACGAAACTCCATTCTTAGAAATGTGTA
TTGCATGTCACAACCTGATCAGTACTGAGGAAGGAAAATTACCAAATGCTTTTGTTGAAA
TCAGAACAATGACTCCACCAGCTACAACATGGAGTAAACATG
>comp3400_c0_seq1 len=202 path=[2199424:0-201]
GCGAGTTTCTTCTGAGGCCATCGTCTAGCGTAGTAATACAATACCAGTTACTTCTCTGAG
TAAAAATTGCTTTAAACAGGACCGCATTAACGACTTCGTGTTGTGTATAATGTAGTACAT
TAATGAGTTACTAGGTCTCCACTTTGCTGCATTACCATTTCTAATAAATTGATTGGTGTA
GGAGTAAGGAATTAAATTACGG
>comp3403_c0_seq1 len=668 path=[2205604:0-404 2209003:405-667]
ATTAACCCAGACAACCCAACAGGCCAGGTTCTAACGTATGAGAACATTCAAGAGGTCGTC
AAGTTTTGCGCTCGTGAGAAGCTGGTATTATTCGCCGATGAGGTTTACCAAGAAAATGTG
TACGCTGATGGAGTTCAGTTTCACTCGTGTAAGAAAGTCGTGAGGGACCTGGGAGAGGAA
TACAGCGAGTTTCAGCTAATCTCTCTTCATTCTGGTGCAAAGGGATATACTGGAGAATGT
GGTCTTAGAGGTGGATACATAGAACTTGTAGGACTGAGTGATCAAGTCAAGTCTCAAATC
AAAACGTACCTGAGCGCGAGATCTTGCCCGTCAACAATAGGGCAGGTAATCATGGGACTC
GTTTGCAACCCTCCCAGTCCAGGAGAGGAATCTTACGAACGTTTTACGAAGGAGAAGAAG
AAAATACAAGATTCCTACAAGAAGAAAGCAAAGTTAACCACAGAAGTTCTCAACTCAATG
GAAGGTGTCAGGTGTAATGAAGTACAAGGGGCAATGTACGCGTTTCCGAGGATAACACTG
CCAAAAAGAGCCATCGAGGAAGCAAAGGTCCAGGGTATACCGCCAGACGAGTTCTACTGT
TGGCAGGTGTTGGAGAAAACTGGAAGCTACATGGCCCCAGGCCGCGCCTTCGATATGAGT
GGCAGCGG
>comp3426_c0_seq1 len=1132 path=[2221702:0-1131]
AGCAAAAGCTTATTTTGCCCTACCTTAAAGTTGATCTTAAATACTATGATCTTGGTATGG
AATATAGGGATAAAACTGACGATCAAGTTACAATTGATTCTGCTCTTGCTACTCTAAAAT
ACAATGTTGCAGTGAAATGTGCAACAATTACTCCAGATGAAGACAGAGTTGTTGAATTCA
ATTTGAAGAAAATGTGGAAGAGCCCCAATGGAACAATTCGTAACATTCTTGGCGGCACTG
TTTTCCGTGAACCCATCCTGTGCAAGGTTGTCCCACGTCTTGTGCCCGGCTGGAAAGAGC
CAATTGTTATTGGCCGTCATGCTCATGGCGATCAATACAAAGCAACCGACTTCGTGGCTC
CTGGGGAAGGAAAACTCGAGTTGGTTTACACACCACCGGCTGGTGAGGCTGTACGAATGG
AAGTGTACGATTTTAAAAATGGTGGTGGAGTCGGCATGGCCATGTACAACACCGATCAAT
CCATCGCTGACTTTGCACACAGCTGCATGCAAGTTGCTTTACAAAAGAAATGGCCTCTTT
ACATGAGTACTAAAAATACAATCTTGAAGAAATATGATGGAAGATTCAAGGATATATTTG
AAGATATCTTTCAAAAGCACTACAAAAAAGACTTCGACGCCAATGGCATGTGGTATGAAC
ACAGATTGATTGATGATATGGTAGCACAGATGCTCAAATCAGCAGGAGGATTTGTTTGGG
CGTGTAAAAATTATGATGGTGATGTCCAATCTGACATTCTTGCTCAAGGCTTTGGCTCCT
TAGGATTAATGTCTAGCGTCTTGATGTGCCCTGATGGAAAGACTGTCGAATCTGAGGCTG
CTCACGGAACTGTAACGAGGCATTATAGAGAACATCAAAAGGGTAACCCCACAAGCACCA
ATCCGGTTGCTTCAATTTTCGCCTGGACACGTGGCTTAGAGCATCGCGGCAAGTTGGACG
GCAACAACGACTTGATCAAGTTTTGCCAGACTCTTGAAAGGGTCTGCGTCGATACTGTCG
ACAATGGAGTGATGACAAAAGATTTGGCTGGTTGCATTCACGGACTCAAAAACGTTAAGC
TTAACGAACATTACGTAATTACAACGGATTTTCTCGAGGCGATTGAAAGCGG
>comp3431_c0_seq1 len=226 path=[2219837:0-65 2218307:66-225]
CCTCTTGTGTATCATGGTTAAACATGTTCGGCATAGAAGTTAAGTTGTAGCCAATATTTT
GGCACATGGGTATCCTTATCTTTTCACATTTCTTCCCGTTACTTGTTTGTTTTGTAGTTA
ACCCCTTCGGCCAAGCAGTTTGCGTATCCATGCACAACTTGTCTCCCCCAACTTTAGGAA
AGTGTTCGCATTTCATTCGCTCTGGCCACGAAAAGCCATACTTGAA
>comp3431_c0_seq2 len=335 path=[2217045:0-174 2218307:175-334]
ATGTTCGGCTGGCACATGGGGGCATACACGGAGCAGAGGAAATACTTGAGGTCAGGTGAA
CACTTTTGATTGACAAGCGGCCAGAAATGATTAACTTCAAGTGCTGCTTCCTCTTGTGTG
TCGTGATAAAGCATGTTTGGCATGTGAGTTAGATTGTAGCCAATATTTTGGCACGTGGGT
ATCCTTATCTTTTCACATTTCTTCCCGTTACTTGTTTGTTTTGTAGTTAACCCCTTCGGC
CAAGCAGTTTGCGTATCCATGCACAACTTGTCTCCCCCAACTTTAGGAAAGTGTTCGCAT
TTCATTCGCTCTGGCCACGAAAAGCCATACTTGAA
>comp3439_c0_seq1 len=471 path=[2224353:0-53 2224799:54-470]
AACTCGAAGCTTTCGTCATTTAAACAGTCTTTGTTTAGATGGATCTTTTCTGTTAATGCC
TCGACGATTAAGGAAATTCCACTCACCTTCGATTTGCTTGAGCTTGTGCTCTGTGTAACA
CTATTGAGCGTAGTGCTCAGAGAATAAGCTGACTGCAATGAGGCATCTAATCCAGCTTGG
GTAGCCAATTTTGAATAGAAGGCCTTAGTACTTGCATAATATTCAAAATGACTTCCTGTG
GAGTTCAGTTTTTCCTTTCTGAAGCATTCTGAAGGAAAAGCCTCAAAAATGCTTGTTTCT
TTTTCCTTAAAGTCCTCCAGTAAGTTGGTTTTTCCAAGGTTAATGACTTTTCCAAGCTCT
TGTGTTTCGCTGGTCGTCAGAGTGTCTTCGGTTCCTCCGCCACTGGTTATAGATACGGTC
AGGTAAATGACTAGCATCAAAGGTACAATTGCAAACATGGTTCCTGGGTGT
>comp3449_c0_seq1 len=227 path=[2229837:0-116 2228245:117-226]
GGGCAGCTTTAGTGGTAGCTACTCCTAGTTTCGATATTTGCTATTCGGTTTGATACAGTA
GGGTACTTTCGATACAGCCTACAAAGGAAGAAAATATAAGGCGTAGCATACATTGGCGGA
AACCTGAAAATAGCAGTTTACTAGGATAGGAAAACACCACAGATCTAAAAATAAACCATA
AAGAGACAAGTATGGTTTAGGATGAAGAACATTAACACGGATTACAA
>comp3458_c0_seq1 len=312 path=[2233778:0-156 2234901:157-311]
TGTTAGAGAAGAAACTGACAACAAGCGATTTAGTACAGTCTTTGTTGGATGATCTCAAAG
CTTCAAATCCCTTTTATTAGTAGATTTAATTGCCAAGTGAACAATTCAAGTTTCAACGTT
TTTACTTTAATTCTTCAGCACAAACTTGGCCAAGCCCTTTTTTTCCAACCAAATTCCCAA
GGGCTAAACCAAAGTAAACTAAGGTCGTAAATAATGTTGATGAAAAATACATGTATTTAC
CATATTTCAGGGGGAAAAATCATGTACATTGTGAGGCCTGCCAACTTTGTCTGCTTTTAC
TTAGAAATAAAA
>comp3459_c0_seq1 len=274 path=[2237211:0-57 2234660:58-81 2234850:82-104 2235088:105-273]
TCTTTAGTTTTGGATTTTTGAATTCGATGATGTCATGTGAAAATGATCTATATGTGTCGT
GAGGAAAGACTAATTTGATGAGAGGAACAATCTACAACCCTAACAAAAATTCTGTATTTC
TGTGGTTTAATCTACTGCCTGATTAGTCATATTGGCACAATTAGCACTGTTATTTATTTT
GACACCCACAGAGGAACACAGCTGAGTAACTACTCCACCCTCCCCTCCCACTAGTCATTA
TCCACTAGCATTGTTGAGCTTGTCTTTGCTGAAG
>comp3460_c0_seq1 len=282 path=[2232809:0-99 2233477:100-281]
GTGAGTTTAGTTGGGTCAGGTTTATTGTCATGGCATTTGGCAGTACAGACATGTCCACAA
GAGAGTGTCAGACCACAGCTTTGACGACATGGAGGGCAGGCCCCGTAATGACAGTGATGA
CGCTTTCGTTTTGGGTGATGACAATCTGGAGGATGGCTGCAAAGTTCAGCACACTTGGGT
GGTTTGGTGACTTTTTCTCGTCCACATGGTAAGGTCAGTACTGTAGCACCACAGAAACAC
TTCACATCCACCTGAAGGGGACAAGGGTAACATGGACCTCTG
>comp3463_c0_seq1 len=565 path=[2238647:0-111 2239584:112-126 2239733:127-564]
GGACACACAAGTGTTCTTTGAATTTGCCCAGGAACTAGAAACAAGTTTACACAAGGTTCA
TAACCTTTTCCAGAGTTTGGAATTCCTCCTTCAAGGGTTAGACAGTCAAGGCATCATAAG
AGATGACGTCAGAGATGATGAGGCTGGTTGGTCTGATGTATCAAATTTAGTGAGCTGCCA
TCACTTGTTCAGCAGCCAGTTGAGCTCCTCCCTGCTTCCCATGTCTTCTCACCAACTGGT
TTCATCACGAATGGCTGTGTGCAAACATCTCTTGGTACTGCTCAGTTTGATAACAAAGCT
TAGCGTCAACAAGATTGGTCTGGATGCCAGAACAGCAGAGGATGTGTCATCAGTTTACAT
TCCTACAACAGTGAGGCTACTGAGGACATACCTTGCTCTTCACTGGATCTTAGAACAAAC
TGTTACTCCCACTCCATCTAGTGCCATAGAATCCAACTTAAAACAGTTAGCAACTCTGGA
AATATCTGATGGAATGGAGCCAAAGGCAATTTCTGATGATCCATCCCTTACTGTTAGTGA
ACTCTTCCTAAGTGGTGTTGGAGGT
>comp3465_c0_seq1 len=257 path=[2236534:0-67 2237080:68-256]
TTTGCCTCTGTGTCAAAATGAGTCATGGGAAACCATTCTTTGAGAACGTGCCCCCCGACA
GGTTCATTTTCATGCAAATTGAACTCATTTTCGTGTGAAAGGTTTTGCACGAGGACTCGT
TTTGATACAGAGGCCCAGGGTAACTCGGAAATGGCCGTTTACTCCCCGTCCTCACACAAA
ATGGTGGTTGCCAGAAATCAAACATCTGTGACAAATTGTTCAGGAGAAAGACATTTGTAA
GGCTATTTCTACGAGCG
>comp3468_c0_seq1 len=461 path=[2240469:0-42 2240699:43-460]
ACTGCGCTGTCCGAGAATACGAAACGTGCTTCTTTAAGCGCTTACGTGAAGACCCAACTG
GAGATTGCGGGCTTCAGTTTTGGATCTTGTACAAACAAGTCTTAGATGCATCCCAGAACT
GTTTAACTACCGATGATCATACAAAAAGCCTGCTAGAGGCCGATATAATGGACATCGAGA
AGCTATACTGCAACGGATTTGACTTGGAGAGACCTCTGCTGTTATCCCTCCCTACGTGTT
CTAACAAGCACAAGGAGGAAGTTCATCACTGCCTCAGTGACTTTGCGGCAACCTTTTCCA
GTAGTTTTTCACATCCATCTCTATGCAGGAAACGTGACGAAGCCAAACAGTGTACCAGTC
ACGCGAGGCGTACCTACTGCAATCCCTCAGATGAGGCCGATGGTATACTAAAAAAGGTCA
TCGGTCCGTTCAATCCCTTTTGTGAAGGGGACAAGGATCCA
>comp3470_c0_seq1 len=311 path=[2238309:0-310]
TCTCTGAAAGAACATCAAAGGCTGTGTTGATTGAATACCAACCTCTGGAGAAAGACGCCA
TCAACTGTCGCACATCTGTAAACTCTGTTGCTGTTCTTGCTTTCTACACTGGAGATGAGT
TCTTGAGACGGCAATATAAAAAGTATCTTCAGACAGGCCCCTGGCAGCCCCCGTCAGAAA
GTATGGAAAGGAGTCTTTTAGCAGGAATTGACTTTACCACAACTTTCCAAGATGAAGATA
AACTGGTAGAAGATGTGAAGTACCCCAAGGTTGCCAGTTGGGACAGTTTATTCCAGAGCA
GTGTATCACGG
>comp3479_c0_seq1 len=366 path=[2246427:0-365]
AAAAAATTTTACTCAAAGGCAAAATTAAAGTGAAGAAAAAGCATAAGATATCAACTTCCA
TCTGGCCTGGAGTGACTGTCAACCCTATAGCTGGTTTCTCTCCAAGGGTAAAGAAGACCA
GTAAAGTGCTTGTGTCTAGTCAGTCTGAAGCAGTATTAGCAAGATCAGAATCATCTCACT
CTCTTGGCCCTAGAGTACGATCAGTGACTACCACAACATTAGATGACAAGGGATCAACAA
GTGAAGAACCATACAATATAGTTCCATTGGAAGATGCCATGGGTAAGCTAATAGTTTATT
GCCGTGCAGTACCTTACAAGAAGAATGAAGTCTCTGAGGACTGCTGTGAGATGTACTCCT
TTAATG
>comp3490_c0_seq1 len=607 path=[2253342:0-198 2254865:199-606]
TGCAGATGGATATATTGTGCCCGTACATGAGGTGTAATGATACTCTAATAACAGTCATTG
TACAATTTACTCAACCAGTCCAGGTACCTAAGGAAAATCCACTTGTCTCTATTGACTGTC
GAGAGGTTACTGGAGATTGGAATAACTCTTTTCACAACAATCATCCTTCTACTGTTTGGA
TTTTTAGCTGTAATTACAATTCTCTGAATGCACCTGATGAAACAACAATTAAGGTGCAAT
TTGTGGATGGAAAACTGGAACGTAGTGTGGTGTTGCCTAAAGGTGAATCAGAAGTGTGGT
CCACTGCTAGCGAGCTACATCTTTTTAGAGCAGAGCTGACTGCCGTTCATAGTTCTGTTC
TCCAACAAGAGTTAGATTCTTGCCGACTTTTACTAGAAGAGGAACCAGACAACAAGTGGA
CAATGTTAACAATGGTGTTATTGATGCGTGCACTGGACCCACTGCTACATGAAGAGGAAA
CAGAGTTGTATCTAGAAAAACTGACACAGGTTGACAGCTACAGACAAGGTTACTACAAAG
ATCTCAGAAGAAAATTTAGATTAGAAAACACCATTGAGAGGCACCGCTCAAACAAGGCGG
AAACGAA
>comp3496_c0_seq1 len=623 path=[2256915:0-343 2259190:344-365 2259355:366-622]
CGGACAGGCCAACGGGCAGGCAGCTGGTCGGGGCACCCCAAAAACCAAGACTGGCCGTGG
GGGCCGCCAGAAGAACCGCTTTGGGCTTCCTGGGCCCAGCCAGACCACCCTTCCCAACAG
CCAGGCCAGCCAGGACGTGGCCTCCCAGCCCTTTTCACAGGGTGCCCTCACACAGGGTTA
CGTGTCCATGAGCCAGCCCTCTCAGATGAGCCAGCCTGGCCTCTCCCAGCCAGAACTGTC
CCAGGACAGCTACCTCGGTGATGAGTTTAAATCACAGATTGACGTGGCACTCTCACAAGA
CTCCACATACCAGGGAGAGCGGGCATACCAGCACGGCGGGGTCACCGGGCTGTCCCAGTA
CTAGAAGGTAGCGGAGGAAGAGCTAAGCTATGTGGCTTAGTCTATCAGCATCTTATTCTG
GGTAATAAAAAATAAAAATAAATGGATACCTGTTTTCCACTGCTAAAACTGAAGCACCAC
TGTGTGAGCAGCCGAGGAGAGGAGAGGAAAGAGGAGCGAGAGCGAGCAGAGAGCGGCCAG
GGAGGACGACAGAGCGGAGCGCCGAGGAGCGGGCGCCCCCTGTGGGCGGCGAGAGGAGAG
AGGCCCGCACCGCTGCGAGGCCG
>comp3496_c0_seq2 len=635 path=[2256915:0-343 2259190:344-365 2261219:366-377 2259355:378-634]
CGGACAGGCCAACGGGCAGGCAGCTGGTCGGGGCACCCCAAAAACCAAGACTGGCCGTGG
GGGCCGCCAGAAGAACCGCTTTGGGCTTCCTGGGCCCAGCCAGACCACCCTTCCCAACAG
CCAGGCCAGCCAGGACGTGGCCTCCCAGCCCTTTTCACAGGGTGCCCTCACACAGGGTTA
CGTGTCCATGAGCCAGCCCTCTCAGATGAGCCAGCCTGGCCTCTCCCAGCCAGAACTGTC
CCAGGACAGCTACCTCGGTGATGAGTTTAAATCACAGATTGACGTGGCACTCTCACAAGA
CTCCACATACCAGGGAGAGCGGGCATACCAGCACGGCGGGGTCACCGGGCTGTCCCAGTA
CTAGAAGGCAAGTGCCCTGGTAGCGGAGGAAGAGCTAAGCTATGTGGCTTAGTCTATCAG
CATCTTATTCTGGGTAATAAAAAATAAAAATAAATGGATACCTGTTTTCCACTGCTAAAA
CTGAAGCACCACTGTGTGAGCAGCCGAGGAGAGGAGAGGAAAGAGGAGCGAGAGCGAGCA
GAGAGCGGCCAGGGAGGACGACAGAGCGGAGCGCCGAGGAGCGGGCGCCCCCTGTGGGCG
GCGAGAGGAGAGAGGCCCGCACCGCTGCGAGGCCG
>comp3514_c0_seq1 len=332 path=[2266732:0-69 2267193:70-331]
TAGCAACGTGCAGAGATCCTGCAAGGGCTCAAGAACTGTCTCGACTCAAAGACGAACATG
GTGACCTCATCACGATTCATCGTCTCGATGTCCAAGATGAAAAGCAAATCGAAGACGTAG
CAGCTCATGTTGGTGATACAAAACTCGACTTGCTAGTAAACTGCGCCGGAATGCTTCATC
CAAGCGGCAAAGGAGAAACTAGTTTACGTGAAGTCGATCTGGAGAGTTTAAAATCCACGT
TAGCTACGAATGCTCTCGGACCTTTGATAATGGCAAAACACTTCGGCCCGAATCTCACGA
AAAGAAACAAATCGAGCAAGAACGAAGTTGCG
>comp3515_c0_seq1 len=726 path=[2264859:0-725]
ACAAATTTGGCCGCAAAAGTGTTCTTTTCCCTTCCCTTTTAATTGTACTGGTCGTCACAT
TTGCAACGGCGTTTGCCAAAGCCTTCTGGATTGTCGCAGTTTGTCGTTTCATCGTCGGAT
TTTTTGAGGCTGGCTGTTTTCTTTCAATGTTCGTAATGGCGACTGAATTGGTTGGACCCG
AGAAGAGAGCGCTGGCAGGGACCCTAGTGTGGTTTTACTTCACCATAGCCCTAATGATTT
TGGGTCTTATCGCCTATTTTGTACGTAACTGGCGCACACTTTTGATCCTATCATCAGCTC
CGTGGATTTTTGTTCTTGCGTTCTGGAAATTCATCCCAGAATCAGTGCGATGGCTTCTCG
TCAAAGGAAAAACAGACGACGCCCGAAACGTTTTGGAGAATGTAGCCAAGGTCAACAAAA
AGGAAATGCCAAGTGACAAACTGCATGTTCCAGTAACTACAGCCACTAAAGGCGTCTTAG
AACTCTTTAGAACATGGAAAATGGCCAAGCTGTCAATCATTCAAATTTACCATTGGTTTG
TGAATGGGATGGTATATTATGGGCTATCTATGAGCTCAGGTGAATTTGGTGGCAGTATCT
TTCTGAACTTTGTGTTGACGAGTTTGGCGGAAATTCCAGGAAATGTACTGGTTGTTGACA
ATTGCAACAGGTTTGGTCGCAAGAAAACCATCATAGCTTACTCGATTTTGTCTGGAATCT
GCGTGG
>comp3520_c0_seq1 len=253 path=[2267324:0-145 2269879:146-252]
AGCTTTCAGAAATTTCAGTTCTCTTCAAAAACATAAAATAGCTCATACTGAGGAAAAGCC
TTATAAATGTCATTATTGTAATAAAGTGTTCATCTGTCAGGGATCACTTCAGTCACATAT
AAGAGTTCACACTGGGGAAAAGCCTTACGAATGTAAGGAATGTGGAAAAACCTTTTCTAG
ATCTACTCAGCTTACTGAACACATAAGAACACACACTGGAATCAAACCTTATGAATGTAA
GGAATGTGGGAAA
>comp3542_c0_seq1 len=389 path=[2281835:0-388]
GACACTTTGTTATTGTCTCTGAACAGTCAAAGCTCTATCCTGTGTGGAATAATTCTTGAG
TGATACAATCAGTCTCCATATACTGGTATTTCATATCAATGTCCAAATATACATCTAAAC
TGTAACCATAACTAACAGGATTTTTTTAAAACTAATAGTACACAGCAAGTTTTGTTTGTT
CTCATCTTCTCTTTCTACGTTGCCGTCCTGGAGGTCCAGCTTGTGATGAAGGCCCAGCAT
CGTTTTCACCATTCACTTGAGATGGAGATGATGTTGATAGCTGAGGTACTTCATGCATCC
ACACCGCACCACACTGCTGGTTTGGACATGTCTTCTGAGCCCTTCCACGAAAGTAGCGAG
CAGCACAATGGTGATGAATCTTGCCATCA
>comp3547_c0_seq1 len=350 path=[2283954:0-184 2286535:185-349]
ATTCCTCCTTCAAAAAGGAAGTTAAAAGTGTCGTCATCTGCGCCTTCATCGCCATCTCCT
AAGGGACTCACTCCACCCTCAGTCAGCAGTTCAGTTCTCTCTGTCACTACCCCACAAGAA
ACTACTTGGGTGGTTACTAGTGCTGACAAGTTGAGATATGATGCCATGTTCAAGCAAGCC
GATAAGGATGCTGATGGACTTGTTTCTGGAGAAGAAGTAAAGAGTATCTTCATGGCTTCT
GGATTACCACAGCAAGTTCTTGCTCACATTTGGGGGCTCTGTGACATAACAAACCAAGGT
CGCTTGAATTCTGAGCAGTTTGCCCTGGCTATGTATCTTATTCATCAAAA
>comp3548_c0_seq1 len=219 path=[2288453:0-120 2284319:121-144 2284485:145-218]
GCAGGAAGGCTTTCTACAGCAAATCCCAGCTCAATGTGCATCTGAGAATTCACACCGGTG
AGAAGCCTTATGAATGTAAAGACTGCAGGAAGGCTTTCTACCGCAATTCTGACCTCACTG
TACATCAGAGAACTCATACAGGTGAGAAGCCCTATGAGTGTGCAGAATGTGGGAAAGCCT
TCTCCACTAAGTCCTATTTAACTGTCCATCAGAGAACTC
>comp3548_c0_seq2 len=257 path=[2283398:0-135 2284319:136-159 2289399:160-256]
ATCAGTGTGAGGAATGTGGCAAAGCTTTTTACTGCAAGTCAACCCTTCGTGTACATCAAA
AAATACATTCCGGAGAAAAGCCTTATGAGTGTAAGGAATGTCAGAAATCTTTCTATTATA
AGTCAACTCTAACTGAACATCAGAGAACTCATACAGGTGAAAAGCCCTATGAATGTAAAG
ACTGTGGCAAATGTTTCTATCGCAAGTCACACTTAACTCTTCATCATAGAATCCATACAG
GTGAGAAGCCCTATGAA
>comp3553_c0_seq1 len=268 path=[2285139:0-267]
TTTCTCTAGTACCATTCGCGTTTCTACTCCATCTAAAAGAAACGTCCACACTTTCGCAGT
TTTCTTGCGATTTTCCACGAACTTTTTGAGCGGTTTTCCATCAATTTCCAGAGTGTATTC
GTACTGAAACCCACTGACAGCTTCGATGTGAATCGTTGCTCTTTTGCCGCCGACATTAAA
ACTCTCCTTTCCCACAAGTCTAAACATCCAATTATTCCGTACAACCTCTACATTATCAAC
TAAGATCACTCGCTTTCCAATTATTCCG
>comp3557_c0_seq1 len=273 path=[2289756:0-199 2287598:200-272]
AGGCCATCAAGAAGTTTGTCATTAGGAATATTGTAGAGGCTGCGGCTGTAAGAGATATTG
CTGAGGCTAGTGTGTATGAAAGTTATGTTTTGCCTAAGCTGTACGCGAAGCTCCATTACT
GTATCTCGTGTGCGATTCACAGTAAAGTGGTTAGGAACAGATCCAGAAAGGCTAGGAAGG
ATAGAACTCCTCCACCAAGGTTCAAACCAACACAGAAGGACAACAAATAGGCTGTTCGCG
AGCAAGAGTGACGTTCAACACACAAAGTTCCAT
>comp3560_c0_seq1 len=265 path=[2289483:0-46 2289804:47-264]
GAACAAATGTTTGCGTTTGGCTTCTTTCGTTTATTCCGCGCCCTGCGTTTGGTGAAGCTG
TTAAACCAGGGGTCTGGGATCAAGACTCTACTTTGGACCTTTATCAAGTCTTTTCAGGCT
CTCCCTTATGTCGCTCTCCTTATTGTAATGATGTTCTTCATATATGCTGTCATCGGAATG
CAGATGTTTGGTCGTATCGCTGTTGACTCTGAAACTGCAATCAACAGAAATAACAATTTC
CAGACCTTTCCTCAGTCGCTTATGG
>comp3563_c0_seq1 len=444 path=[2290121:0-367 2292973:368-443]
ACGACATGACAATCTAGTTAGTGCCCTCACTTTGACACAGTGTGACGCCCCCTATCCCCC
TTAGAAAAATCCTGGCTACGCCCGCGCACTTAATCATTATCTTACAATTTCTCAAAGCAA
GCAGAAAAGTGCTCTGATGTACACAATGTTAAAAGTAGCTCCCCTTCGTTCCCCGACCAC
GTGACCAAAACAATAAGCTGTTTTTACTCTGTGAAATTCTAACGCAGTTGAATTCCGAAA
TCTCTACAAAAGTTTAATATCATGTTTTAAAAAATCTATCTGCTACGAGCCTACTCCTGC
ACGTTTTCAAAGGAAAATATAACTGTATATAAACGGTCTCAAAGTGAAAAGCCAAACTAT
TCACATGTTAACACGTTCCGACGAAAAATTGCTTGCCTAATACCCAAGCTTTGAGATGAA
GTAGGTCTTGCAGGTTTCCTTAAA
>comp3565_c0_seq1 len=253 path=[2290756:0-46 2291092:47-252]
TGCCGTTGAGTTCGCAGCTGCCGCTGCGCACAGAGAACGGAAGTGGACTTGCAAAACTTG
TGAAAGCAGCGAACACATTCAGCTGTTAGCTTTCCCTTACGTCTTCCGTTATCTTGTGGC
CGAGTTGGCGGGCATGAATATCAAGACGTCTTTGGAAGTGAGAAGAGTTGGAACTTAATA
GTCGACGAACCTGCTGTGGAAAGAGGCGATGTGCTAAATTTCCAGCTCAAAACAGCAGCT
AAGGGAACGGCTA
>comp3566_c0_seq1 len=370 path=[2293580:0-265 2295549:266-320 2295905:321-369]
AGGTCACCTCCAGCCTCGCTTGCATCCACAGGCCAGGTGACTAAGCACATAACTGTAAAA
TGGCCTATTAGAAAAATAGTCCCGAAGTGACCGAAGCCAGCCTCATTCCCATTGTTTCTC
TTCCTTCCGTACCCGCGAAAGCGGAACGAGTAGAGACCCTGGGAACAAACGTTTACCGAA
GCTGGAATAAAAGAAAACAAATAAACCGCTACTATTTTCCGTTAAACTTCCTAATAAATA
AGAACACTGCACTGACTCGAGACACACACGTAATCGTCGACTTCGAAAGCACAGAATCAA
GTCACCAGATCTAATAAATTCACCCTTTTCGAACTTCTGAAACGATTAGTGAAATTTTCT
TCAAAATAAT
>comp3578_c0_seq1 len=392 path=[2301067:0-341 2304030:342-391]
TGGCTGTAGATACTGGTGATGTGGCTTGTAAGTACCAAACAATCCCTGACTTTGTACGAA
CTTCAAAAACATTTCGTCTGTTTGGGAAAGAGGTAGATGACTTTACAGCATCAATATCAC
CTCTTGTGACAGTATTAACAGGGCTTGGAGCATCTTTGGACTCAAAGTAATGCAGGTACA
TTCTTTCCAGCTTGAAGTATCTTTTTCCCCAACCAGACCACAAATTCTTGTATTTTTTAA
GTTCTCCTTCTTTCGTAGGCTTTGAAGTATTCATGTCTTGTTATGTAACTCTCGGCGATA
TAATATCGTAATTCTGTCGCATAAAAAAGGCTGCTACGTGCCAGACTCGTCTGAACGTTC
GTCTGAACGAGAAGGGTTGGCCGCCATTTTTG
>comp3583_c0_seq1 len=225 path=[2300731:0-224]
GAAGTATGAGCAGGCATGCAATGAATTCACCACCCACGTGATGAACCTCCTTCGAGAGCA
AAGCCGGACCAGGCCCATCTCTCCGAAGGAGATCGAGCGGATGGTGAGCATCATCCACCG
CAAGTTCAGCTCCATCCAGATGCAGCTGAAACAGAGCACATGCGAGGCCGTCATGATCCT
GCGCTCCCGGTTCCTGGATGCGAGGCGGAAGAGACGGAATTTCAA
>comp3594_c0_seq1 len=606 path=[2305865:0-466 2315735:467-491 2309693:492-605]
GGGTGAGAAGAATCGGACACTCTCCGAATCCTTCAAAGACGATTTCCCCCAAAACGGTAC
TTGCTCCTCCGGCTTAGCTCAGTAAAAGGCGCTTTCGACAACGGTTCTTGCACTTGTGAG
GAGAATTGGGCTGCAGTAACAGACAAGCTGTAAGATGATCGGTTCTGGAAAAAGAACTTC
TGCCAGCAGGTTGGTCCTTTTGGAAAAGCAGGTGGAACGTTTGAGCTTTGCTCTCGCGAC
AAATCACCATTGTACAAAATGACATGTTGCTTGTGATACAGTTATTTATATGAGTGAGGC
TTGGTTTAGACATCGTGAAATGTGAAGTTTGCTCGCCGAGACGGGGCTGACGAGAATGGA
GAAAACCACGAAATAGAAAAATACCCTCCAAACACATCTTGTAGATTTTCATACACAGAA
GTCTTGTTTGCTACTCTCTCCTTCTTTAAATTCTCTATTCCCGTTTCATCCTTCACTATA
GACGTGACTTGTGTACAGAACATAACAAGCGTGAAAATTCCAAACAGCAATCCCTCAAAC
ACTAGAAAAATCATCAATAAAATGGCAGAGGCCACTGGTATAAAGGTACAATCGTTCCAT
TCTTTA
>comp3617_c0_seq1 len=337 path=[2317198:0-46 2317532:47-48 2317545:49-336]
GACTGCCAGAAAAATTGGGTGAGGGTGTGCGGCCCTCATCCCAAAACCCTTACCCTATTT
AAGACCAAAATCAGTGATTTTCCCTACCTTATTTAGAACCTGACAAAAATTTTGATACCC
TATCGAAGACCAGACTCTTAGATCAATACCCTCTTTCAAACCTGTCTCATAATTAGTTAC
TTAAACCAGACCAGTGTTAAAGACATTGTGAAGGGCTTTTGTTAATGGTCTTATCGATAA
TAATGAAAAAGTAGCTTCTTCTAAACAACATTACCCAATTCAAGACTAGAGTATGAAACC
CATATCCTATTTAAGGCCAAAATGGCCAAAATTGATA
>comp3620_c0_seq1 len=235 path=[2319549:0-234]
TAACTTGAGGAGCATAGAGAACTGTGTTGAGTTTATTGTGTCAAAGCAGTTTCCATCTGG
TAACTTTCCGTCATCGCTTGAAAATGAAACAGACAAGCTCTATCACTGGTGCCATGGAGC
TCCTGGAGCAGTTCATCTTATGGTCAAAGCATATCAGGTCTTTGGCAAAGAAAAGTATTT
GAGTGCAGCTCTCAAATGTGGAGAGGCAGTTTGGGAACGTGGTTTTTTAAAGAAA
>comp3624_c0_seq1 len=306 path=[2322831:0-142 2324969:143-153 2323954:154-305]
TGCAAAATGTGTGGGTGGCAAAAGCACTAATGTTGTCATACTATCTTTGTAAATTTCCAG
TTTCTAAACCCGCGTCGTACAAAAAGCATTAACACATTGTGTTCAGATTCCTTGGCAGAG
TTATTCGTGTCATGACCTTTCAACATTCAGATCCAAGTTTTATTTTTGTAGCTCCATCAG
CAACTGAATTGCTTATGTTAATGAGGCAAATGTTGCAAGCAAAGATTCCCCTATAGGTTT
GAATACATGTATCTTTGTTGACGCTATGCCTTTCTCTCCTTCCCCTCCTTTGTTAGGTGT
TTTGAA
>comp3631_c0_seq1 len=435 path=[2328228:0-434]
TGCAATCTGCCAAAAACCCAAAGTTACGTACAGCGTAATAGAAAATGGTTACAATTGCAG
TTGTTTTGTTCTTAATTTATCCGAGTTTATTGTTGAGGGTATTTCAGCAGTGACTTCTTA
AAACGCTCGTTATAAGTCATTTAATACTTTCAGCCTAAGAGCATTATACACTGTGGGTCG
TGTGAACGAACGATGTGATAAATGATGTATGATGATGTACGATGAACAGTCAAATTCTCC
CAGCCAGTATAAAAAGAAATGTACGTAAACCAGCGAGGAGACTTTGCATGTTGACAGAGG
AACAGTAACAAATGAAAAGAAAAGGATTTACGGTTACTCCAGTAAAGTAACTGACCTTGT
TACCTATCCACTAAAATAAAATAAAACTATCTTGTTAACCTTAGCTTTTATGTACATCAC
AACAACAAAAAATAA
>comp3648_c0_seq1 len=215 path=[2337099:0-214]
ACCTCTTGAATGACCGCGACCGGGCAGTAAGAGAGTCGCTGGTCGTAAACAAGGAAATAG
AGGAAAGAAACACGCAGCTTTCACGACTAAAGAAAGAACTTGATGTCGTCAACAAAGAAA
AAGCGGAAATGGAAGTGCAAATAGAGGAACATGTCAATGTTGTGTCTCAAAATGAAACGC
AGCTTCTTAACGCTGAACGCCAGCTTCAGGAGTGG
>comp3651_c0_seq1 len=386 path=[2336082:0-385]
GGCAGCATAGCGCAGACGTGACCTATTTCTGGTCAAACGCCGCGGAAATATTGACTATTT
CGAAGTGAATGCAGACTAGTGACAACACAAGTTAACATGTTTAAATTTTTGACATCGCTT
AACGTTTACTAACTAAATTACTTACTAGTTGAGGATCAATACACCGGTAGAATATATTAT
TCATTTTCAATTTACAATATTTAATTTGCCACTTTCGGCCTTATTTTTTCGTAAAAGAAT
TGTTTTCCTATGGGTTCTAGCACTCCTCGCTTTGTTGTGAGAGCTCTCTTCTTGGCAGTT
TGAAAAATCTTATTTGCAAATTCATAAAATTCATTTTCCATTTTCCATATTTTGGATTGC
TCGAAGTATTCGATCGTTGACTGCTC
>comp3657_c0_seq1 len=362 path=[2345539:0-58 2343664:59-361]
GTCTACACTTAAGGCCCAAGCTGGCGCAGACTTTGGATGGCAATGGAGGCTGTTGGCTAG
AAAACCTCCTTCCTCCCGCTTGACCATCATCCTCTTTCCCCGCTCACTTCTTGTTCTGTT
TGCTTTTCTGTCCAGACTTTTCAGTTCCCTTGTCAATTCATCGGAGCGCCATTCAAACCT
TTTCACAATCAATTTTGTCATTCTACCTTGTCCCTCATGATCTTCATCTGAATTTGATTC
ATAAACACTCTCTTCAGGTGACATGTAGTCAATGGAGAGTACTTCCTCCAGTTTCCTTTT
CTTCTCTTCTGTGTACACTGACTGCCTCAGTGCTCCTTGACGAGACTTGAGTTTATTGTG
GC
>comp3659_c0_seq1 len=247 path=[2343464:0-140 2345479:141-159 2344762:160-246]
GGTAGTGATAATCCTGGACTGTGTAACCAGCAAGACAGGCAGGCATGGCTAAGTGCTGCC
AAAACTGCCAGCAACATATTTTAAAGCTATTGCCTGTGACTTGGATAATTTCCCACTGTC
ACTCTCAATATTGCACTTTTTAAATTAGGGACTTGATCATGCTACGTAACTTTGCACTCG
TTTTTCAGTTCATCAGGTAATTCTGGTGCTTCAGGCATCTCTGGAATAGGAGCAGTGAAA
CCTGGTG
>comp3660_c0_seq1 len=233 path=[2343861:0-101 2344635:102-104 2344651:105-232]
AATACCATATGAGTCAAGTTTGGATAACAGAATAGAGTGATTGACCGTGTCAAATGCTTT
ACTTAAATCAAGAAAAATAGAAACCGCATATTTTTCTTCATCCAGGGCTTTTGTTATCTC
ATCCATTAATTCTACCAAGCAATCAGTTGTGGTGCTCCCAGATCTAAAGCCATATTGATT
AGATACTAAGATTAGATACTATTAGATACTATTTCTGGGCCTGTTCCTCCTTG
>comp3672_c0_seq1 len=491 path=[2346699:0-490]
TAAAACCAAAACCAAAGTAATCGCCCGCTTGCTTTTGACACTCAGTTGAAAACCGCTCTA
TGTGATAATGAAATTAAATTAATAAATTAAGCGTTTATTTCTTAAAATAAGATGACTCTT
CCCTCAAACAATATTGACAGAATAAATCCCCATTGTTTTCTGCTGTTTCTAACCTTCCTA
CCCTAGGAAAAATGAACCCTTAACTTAACCATCATAATTAACAGCATTATGAGTCTGCAG
TTGTCTTTACTAACAAATAAAAGACATCTACAAGAGTGTATTTGAAACTGGTAACTTTAT
GAGAAATTGTTGATTCTGCAGTTGAATACAAAAGAGTTATCTTTCCTTGTCTATCTTTTC
TTGTTAACAGTGTTGTCAACAACAAATTCATTGTAACATTGTTTGTATATTTGGCCAAGC
TGCAGGCACAGTCACATAGATGAGTGTACTACCTGGAGAGCTTATAATCGGGGCGGGGGA
GATGTGAGGAG
>comp3678_c0_seq1 len=253 path=[2351339:0-146 2352371:147-252]
GACACACGGAATGCTGGGGTGAGATGTCTTCGTATTAGTCCGGATGGACAGGCACTTGCT
ACTGGAGACAGATCAGGGAATGTCAGGGTGTATGACTTGATGTTCTTTGATGAGACTGCA
AAAATTGAAGCGCACGAGTCAGAGGTTTTATGTGTAGAGTTTTCACCCACAGACTCGGGT
CATAAATTACTTGCATCAGCCGGGCGAGATCGACTTATTCACGTCTTTGATATGATGAAT
AACTTCGTTCTTG
>comp3689_c0_seq1 len=462 path=[2355512:0-461]
GCAATGGATAGGGCAGTGCTTCCCTCATTGTCCTCAATGGATGCATCACAGCGAGCCTCC
AGCAGCAGTCGCTTAGCAATGTTCAGATGACCATGTTCGCATGCGCACATCAGCGCTGTT
GAGCCATCTTCATCTGTTGCGTTGATGTCGGCCCCAGCCTCCAAAGTAAGCTCGACCATT
TCCATTCTCCCTCGGCTGACAGCCAACATAAGTGGACTTTGACCTGTTTCATCAACTTGC
TTGTTTATGTCTCCTGCTCTAAACATTTTCCTGGCAATGTCCTTGTCATCTTCCTTCACG
ACTCCAGCTAGCGCCGCCATCATTATCGGCGTATATCCAGCCTTGTTTGGCAAGTTTAAG
TTCATTAGTCCTGTGTCCAGCAAAACATCGACCAGTTTCCAGTTTCTAAACGAAACTGCG
TAATGCAAAGCATTGTTTCCATTGCTGTCCACAAGATTGATG
>comp3694_c0_seq1 len=390 path=[2358581:0-153 2359627:154-389]
AGTACTGTTAACGCTTTCAACCCACGGTGTGGTGGCCTCGTGTACAACAGCAGCGTCAGA
ATAGTTTATGTGGTTAACGGTCAGCTGTATGTAGATTTTCTGATCAGGGTAAAATATGAA
CGGTTCAAACTTGATGATTTCACACTGATCCTCTGCCCAGAATGGATTGTTTTGGAAGGT
GTGTCTTCCTTTCTGAAGCGGAAAACCTGTACAGCTTCCAGGATGATAGTCAGTATAATT
GCCACTAGTTCTGCAGATCTCTTTCCTGAGCAAGCACAAGTTAGTAAATGTACGACCGTT
GGAAGCGCAGACTTGTTCTTCGTATGATGGACAGCTGTTTTCACAAACACAAGTAAACTG
GTGTGGAGACGAGGCTACGCAATGGCTGTA
>comp3708_c0_seq1 len=201 path=[2369560:0-200]
GTGGATGCTGTGTCCAAAAATGCACGGTGCCAATAAAAGAGCTATCTATCAGCTGCAAAT
TAAATAACTGAGATACATGTAGGAACTGCAGCTTGGAATTGATCTTTTACTAGTTTCAAT
GACTTCCTTGTTTTTCTTCTAAGTTCAGTTTATCGAAAGAGTCAATTTGTTGATCAACAC
AGTTAGCAGAACTGTGATTTT
>comp3711_c0_seq1 len=287 path=[2370402:0-98 2371055:99-286]
ATGTAGAAACTGGCTTTACAAGATTGCATCAGTGCGGGAGCTTATTCCTCGATTCTATGT
GGAGACAGCAATACTGAGATGTTACAATTTCCTGACTACTGGAGAGTTTTCACAGGCTCT
TGTTCGTCTCACTAAGATGATTCGTGGCATGGGTGACCCTCTAGTGGCAGTGTATGCAAG
GACTTATATCTGTAGGGTTGGTATCCTTGTAGCACCTGATGTACGGGATCATTTGATTGA
GAACTTGTTCAGCTTCATAATCAGCTATAAACAGCTTCAGAGTGACA
>comp3714_c0_seq1 len=240 path=[2372873:0-182 2374212:183-239]
AGTGTAAGCAGTGTGGGAGAGCCTTCACGTATCTCAGTGCTCTTCAGTTGCATGAAAGAA
TTCACACTGAGGAGAGGCCCTGTGAGTGTAAACAGTGTGGGAAAACCTTTAGATATAGCA
GGGCCCTCAAATTACATGAAAGAATTCATACCGGAGAGAAGCCCTATGAATGTAAACAAT
GTCGTAAGTCCTTTATTTATCCTTCTCTACTTCAAACACATGAAAGAACTCACAGTGCAG
>comp3721_c0_seq1 len=290 path=[2376829:0-195 2378190:196-289]
CGGCCCTTTCTTGACGATTTCTTGTTTAATTTCCGTCGTGTCGACGTACACCTGTTGTGC
TTCTCGCCACAGATGGCCCAAGATGAAGTACGTTATTCGAACGTTCTGTTTTGTGGTCGC
GTTTTTCTTCAACAGCTTTCCATATGTACATCGATGTTTCGTAGATCCAACACCGCTTGT
CCAAACTCAACAAGAGCTTCTTGCGTGGTCCTACTTCAAGCGACACTCGTATTTCTATCT
GATTTCCGCCTTGGCGAATATGTCTCGAATGCCTGAGCGCTTAATACCGG
>comp3741_c0_seq1 len=217 path=[2384741:0-50 2387173:51-216]
GGCTCCATACTGGGCTCTGTAAGTTGGTGCAAAATATTTCGACGAATATCTAAGGTTTGG
GAAAACGCACAGACTTAAAAATTAGAGAATTTTCATCTTTATTAATCTCCTATAACATCA
CAATTTCTTGATTTTATCCACTAAATGGTTTTCGAATAAATTTTTTATTGCGTCAGGATT
GCGTGACAGTGCAAGCCAAGAATTGTCTTGCTGGGGT
>comp3757_c0_seq1 len=252 path=[2394208:0-46 2394637:47-251]
GTTAAGCCTTCTGAGTTCGCTACCAGCGTAACGTGGAGAAACTCTGTGGCTGTTTTTGAA
ATGACGTCCTCCGCGACGGTTCCCCCCAGCAGAACTGAAGTCCCCGAGCCGTATATTTCG
CTGGTCATTCGCTTAACGCTTTCTGTTCTAAGTTTGCTGCTCAACTTGGCCGGAAATGTT
CTGGTGTGTGTGGCTGTGAGAAAAACGCGCAGGCTGCGAAGTTTCAGAAACTACTACTAT
GGCCTTTTCCTA
>comp3763_c0_seq1 len=342 path=[2396190:0-239 2398464:240-341]
GAGTACCGATTGATTTCGACCATTTTCCTGTGGAGTCACGAAGACGATTGAGACGCGATG
CGACCACTTTTAATGTCACGTGACCAGCTGCTGTTTGTCCTCTTCGTCCTTTTGCCGCGC
CTGTCGTTCCTTCTCCAGTTCAACCCAGCGGTTTTTATTGGATTCTGCGCCGAAAAGGAG
AGGACTTATCTTTGGGTTGAATGTAGCCAAGCACTTGAATACGGGAATTCCTGTTGTTTC
AAAAAACTGTACTTGGAGGGCAGGCAGTTCGTCAACTTTCTGTCTGTCCATAAGAGCCTG
CAACACAAATGACTCGTTATATCACAAGTAGTTCAAAATGTT
>comp3782_c0_seq1 len=472 path=[2412890:0-140 2405545:141-471]
GTGTTGTTGCACAAAATGAAGATCATAAACTCTCCTCTCTGCATACATTGTGATTCGTTA
GAAACGCTATCCCATATGCTAGTTAACTGTATTGTAATTCAAAAGTTTTGGTTTAAAGTC
ATAAGCTGGTGGAAAAATCACAGTGGTGAATGTTTGCTAATTGATGACTTGAGTATAATG
TATGGCTATAATCCCGAAGATCCTAAATTGCATATCTTTAATTAATACGTACATCCTTCT
TGGCAAGAGACACATCTTCCTACAACGGATCGAATTTAAACCCCCAAGCTTTTTTCACTT
TCTTGAATTTGTTAAAGACAAAGTAATTGTGCAAAGATCGATTTTATATTCTAAACGCCA
AAAGGCAAAATTTCTTTCGCTATGGAAGCCTCTCCTCTCCTTACTGTAAATGGTAATAAT
TTAATATACGGTAAGCCTCAAAGCAAGACTGGATATATTATGTATTAAGTGC
>comp3796_c0_seq1 len=353 path=[2415177:0-300 2417358:301-352]
GTTCGCCTCCTCGTCCAACAGCTTCCCTGTCTCCATTGTGCAGGCGAACAGCGCCGGGCA
GCGAGAAGAATACCTGCTGTGCTTCCACGAATTTGGGGTGTTCGTGGATTCTTACGGAAG
ACGTAGCCGCACAGATGATCTCAAGTGGAGTCGCTTACCTCTGGCCTTCGCCTACAGAGA
ACCTTATCTGTTTGTGACTCACTTCAACTCCCTGGAAGTCATTGAGATCCAGGCCAGATC
CTCACTGGGGAGCCCTGCCCGAGCATATCTGGAAATTCCAAACCCTCGCTACCTGGGCCC
TGCGATTTCCTCCGGAGCGATTTACCTGGCCTCCTCATACCAGGACAAGTTAG
>comp3805_c0_seq1 len=364 path=[2418521:0-158 2419868:159-363]
GGCGATCGAAAACGAATTCTGATATAAGACACATCGAAGCTTTTCATAAGATCTAGGGTA
AGAGTTACGGGTTTATCCGGGTTGTCAAGCAGTGTCTCTGACTGCCACCAGGTTCTGTTT
TGATCATCTTTTATGTCCGTTATGTAAGACGCGGGATGCCTGTACCTATCCTCTGTTGCA
TCGCAAACTTCGCATTCCTTCGTGGGTGAAGTGACGCCGGTTTGAACGCAGAACTCGCTC
GGAGGCGTCCCACAAGTGTTGTTAGAAATAACTGTCTTGCCAAAAGCAGCGTTGCCGAAA
GAAGGCATGCATCTGAGAGGAGCTTTAGTGATCTCGTTATGGCATGGAGATTGACTATCA
ATCT
>comp3816_c0_seq1 len=225 path=[2425097:0-224]
ATCATACTGACCTCACCAATGCACTGCAGAATGGTGTAATAAGAGCCGCTGCTCTTGACG
TGACAGAACCAGAGCCTCTTCCCAGAGACCATCCTTTGTTAAAACTGTCTAATGTAACAT
TGACGCCTCATTTTGGCTCCGCAACTGCTGGCACAAGAATGAAAATGATGGAAGCGGTTC
TGATGAATTTAAAAGCTGGTCTGACTGGAGAGAAGCTACCTTTTG
>comp3842_c0_seq1 len=409 path=[2440439:0-227 2443669:228-408]
GTTTATGCCAAGGCTCATGAGTCACTCATGGAATACGGAGAAGGTAAAACTGGTTGTTAC
CGCATTCTGATCAAGGGCTATCAGTGGATCTGGGCGACAACACGGAGTTATATCTCATTC
AATCACTGGAACTCCAAGCCTGAAATCTACTGCAGCACCACTAAAGTCATCAGTGTCGCT
GAAGGTCTGAAGTCATTGAAGGTCAGAGAGAAGGAGCTCGAGATCTTGAGAGCAAGCGAA
GAAAGTCGTCGATCGCGCTTTTCTCTTCGTAAAGCGCCTCTGGAGTGTAACAGTCAACAT
GAAGCCAATGCCATAGTTCTAGCAAAGTGGGCAGCGGATGAGCAACACTTCATGGCTATG
CCCCTGGGGCAGTCTGACGACGGCGATAATCCCGGCGGGGACCAGAATG
>comp3848_c0_seq1 len=343 path=[2445931:0-144 2442129:145-342]
TCAACCTGATGACCATCAAATGTGAAGAGTGGCTTGACATCTTTTGAATGGCTTGCTCCT
GCGGCAGTCGTTGGGTTATCAACAGAGATAACTTGCTGTGAGGTGTCCCAGATGTGAACC
CTGCCTCTCTCAGACCATGTTGCTACAATGTGCCGGTCAGGGATAGATGAAAACCGAATT
CTATTAACACCACCAGCATGGTTCAACATGGCTGTATCTAAATCTGGTTCTTCATCCAGC
AACTCATCATCAGAATCACTTTCCTCATCATTTTGGAGAGTCTTGTCTAACTGAGACATC
TTCATGACTATGACATGATTTTGTTTTCCTGGTGGTGCCTGGG
>comp3867_c0_seq1 len=437 path=[2456352:0-436]
TTATCAGATGGTGATGGCAGCTTGCAACCTGCTGTGGCAAAGCAACAGAAACGTTCATAT
GAAAGTGTTAGCTTACCAGAAGATGTGGCAGTTCCTGATAGCACAGAGTTTAAATCTCTT
GAAGAATTTGTGAGTGAGAAGACTCTTAATGCAATCGCTGACATGGGCTTCACCGATATG
ATGGAAATTCAACACAAAAGCATAGTGCCGCTTCTTAAGGGAAGGGATTTGCTTGGGGCA
GCGAGGACAGGTAGTGGAAAAACACTAGCATTCCTTATCCCAGCTGTGGAACTGCTTTAC
AAACTTAGCTTTAAGCCAAGAAATGGTACTGGCGTGATTATTATCTCTCCCACAAGAGAG
TTATCCCTTCAGACGTATGGTGTGGCAAGAGACTTGCTCAAGTACCATAGTCACACATTT
GGGATTGTAATGGGGGG
>comp3880_c0_seq1 len=411 path=[2462566:0-410]
GCAAAAGGCAATGGACCCAAGCTTTCAGTGGCAAGATTCTGAAGAAAGAAAATCACGCAT
TGCGACTCTACGACGGAGACAACGTGATTTAAAAGATGAATTTTCAGCTGCCAAGAATCG
ACTGCTTGATGACAATCAAAGATGGAGCTACGGACTGAAAGCGGAAAAAGAGCTTAACTG
GGAAGACCCAAGCTTCATAAACGCGTTAGAAATTGAGAACAAAACTCTTCAAGAGCGGAT
TGCAGCATGCAAGTCAAACATCATGATGGTGACGTCATTTGACAAGCGGACGACGCAAGT
CTGATATTCAGGACGTCATCAAGCAGCGACGCAATGTTGATAATGACGTCACAATACAGC
GACATAATGTACAGTTTAACGTTGTTTGAAACCAAATCTTAGTTAGACAAA
>comp3890_c0_seq1 len=219 path=[2469451:0-71 2470070:72-218]
GGAGCACTACTCAGACTGCTCAGTATTTTCCTGTATACCGTATATCATGAATGTCGACTT
ATTTACGAGTACATCTAGAGAGGCTTTGCAGAAGCCGTTGTATCAGAGATGTGAAGAGAT
TGAAAAGTTGATAGAAGGCTCTTCCACGCAGAATCTGCATGGATTCTTTCCGCAGCTCCT
CAATAACATTTTTGGCTATTCTGGCTCAACAGATTGGGG
>comp3892_c0_seq1 len=385 path=[2474369:0-192 2477988:193-211 2476184:212-384]
GTGAAGCGGAGTGAAATGTTTATGTAGCTGTTGTTTGAATTGTGTGGCTACCTTAAAGAT
TTGCCTGAAGGAACTGCCTCGTCGCTCCAGACGTTGGAGGGACAGCTCATCGGATGGCAG
AATGTGAGATGGCTGTAGATAACTTTGTAAGGACAGGACGTACTGGCCGTCGCAATGCTC
TTCCTGATGTATTCGCTGTTGGACATGCAGACGTGACAACGGCTGGTCTTCCGGAAGTTT
TAGAAAATTTCACCATTGGTTCTTCAACACAACCAAGCAATGACACTTCAAGTTCACAGA
ATCAGCCTCAGCCAGAGAAAATGGAGTGAACATCGGTCGCTAGGATTTACAAACAATTTA
TTTGAATCCGAACAAACCTATGGTG
>comp3898_c0_seq1 len=205 path=[2475073:0-204]
GGATAATCAATGCAATCTTATATATTATGGCACGTGCTCTGAGCAGTATCTCTCAGTATG
TATCGACATAAAAGTCTCTCACGTTCTTTATTTCATGGTCCACTTCTCGCAAAGCTACTC
CTGTAGTATCATGCAACAGTTCACAAGCGCTTTCAACAGTCAACCACTTGAAATCCCGGT
GTTCCCTGGAAAGCCTTATTGGAAC
>comp3904_c0_seq1 len=294 path=[2481664:0-194 2483170:195-216 2483351:217-293]
AACTTTCTGAAATGGCGGCGGTTCAGCTATGACCACCAGTTCTGCGACCCGATTGTACGT
CGATTCTGTCGATTATCTGTCGACTTCTCCCGTCGAAATGCCATACGAGGAAGTCCCACT
TAGTAATCTTGGGTCGAACGGTTACAAGAAGCTGCGAAACAAGGCAAAGTCGCGATCAAG
CCCTGAGGAAGAACTGGGTTATGGCTCGACGGACGATGCTCCGCTGATGGTGGACGATGT
TGACGATGATTTTGACGAAGATCAGGCTCTTTCGGAGGGCTATCAGTCGTCTGA
>comp3910_c0_seq1 len=444 path=[2483232:0-159 2489377:160-165 2484352:166-443]
AAAAACTCCATTTTAATCCACAATCACCTACCCTGGCAAAAGAAAGGCAACACAACATTC
GACGTAACGATGGGAAGCTACGACGGCGCTGAAACATGCGAACTCGTGGGAAACTTTCTC
CTCTCCTAACTCCAGCACCTTAATATAAACGTAGGACTTTTCCGAGACGACGGACTAGCC
ATCACTAACGCCACACCTAGGGACACAGAGAACATCAAGAAAGAGATATGCCGCATCTTT
AACAATAACGGACTACGCATCACCATAGAAGCTAACAAACAAGTAATCAACTTCCTAGAC
GTCACATTCAACCTTAACCGAAACACTTATCAGCCATTTACAAAGCCGAACACTTCACTG
CAATACGTCCACCGCGAGAGCAACCACCCGCCGATCACCACTAAAAACATTCCCGCCGGC
ATCAACAAACGACTGTCGTCCCTA
>comp3916_c0_seq1 len=260 path=[2487967:0-150 2488986:151-259]
GGAGTTGCCACCTACTGGCGCCAAGGACGCGACGCTGCTTGGAGTCGCTGTACCGTTAAT
GGTATCGTTAAGGGTTGTGCTGTTAGTGACACCGTTACTCGATTTCTTGGAGAGTGTACA
GTTGGGTGTGTTCCACCAGTTGTCGCAATTCGCCCACGGGACGATGCTTGCAAATGATTT
AAACATGTAGTACAGACACCACGCGATGATGACATTGTAATACACACAGCAGAGAAAAGA
AACGACCAGCATTGAAAAAC
>comp3920_c0_seq1 len=226 path=[2489619:0-56 2491165:57-75 2490130:76-225]
GAGCGGATCCGACGGGTACTCCTGAACGTTTATCGGCAGAGTTTTAGACAGTTTCCACTG
AGCAGTTGTTGTGCCATTTAGAGAGTTTTGTGCCGTTTAGAGTTCGCCGTTTTACCGATT
TTGAAGTGTTTTGGTCGACTACCGTTTCCGTTTACCGCTCACGAACACAATAAGCAATGA
CAATTTCTAATGCAGGAGGAGTTAGAGTGAAGGAAACTATAAGCGG
>comp3926_c0_seq1 len=312 path=[2494129:0-149 2495189:150-311]
GCTGTTCTGGTGAAGTGCATTTAATGCAACGTGCGCTATTGCGCTAATGCTTGCGAAAAA
AAGTCGACTTGTAATACGTTAAATATTTCCGTCATTTACGTGTGGTTCCCTCAAAGAATA
GAGGCTTGGTAAAGTTGAAGTTTGTAGTGCTATCGTGCTACTCTACGGCCTTGTTTTTGA
CTTTGTAATGTGTCGAGTTCTTTCTCCATCACATTGCAGTCCGCTGTGCTTGCAGCCATC
ATGTCTAACAGTACTTCGATCTTGTACTTAAGATAATTGTTCTCCTCTTTGAGCTGCGCA
TTTAGTTTTTGT
>comp3933_c0_seq1 len=287 path=[2494679:0-84 2495252:85-286]
CATTCTCGAAGAAAAAGATCATATTCTAAGTCACCAAGAAGATCACGTCACAATTCAAGA
TCTCCATCAAATTCTAAGTCAAAGAGAAGGTCAGAAAGGCATTCCTCAACAAAATCTAAG
TCACATAAAAAGAAGAAACATAGATCAAGATCACATTCACGGTCAAGATCCCCAAGGAAG
CACAGATGAGACTGGTCAATTTTTTTTAGCAGAACAGTAGCCCAGTATATTTTAAGGATG
CCAATGGATTACTGGATCGCTTTATTCTTTCTTCATTTGTATAGGAA
>comp3938_c0_seq1 len=213 path=[2498495:0-212]
GGTGGGAATTCCAGGGTACTGGACCTAGAAAACTTGATGTTGGTGATGTAAGACTCTTTG
AAGATGAAACTGAGGATTTAAATCCCATTCTTTTGCCCCTTTCCTCTGCAATGATTTTCA
ATGATTCCTCAGCATGTCTTTGTATGCACTCTGGACTGCAGTAAAGTGAGTGATGGTCTG
CAAACATAGAACACCCAGCTGTGATGCACTTGG
>comp3941_c0_seq1 len=245 path=[2499632:0-244]
AGTCGCAAGAAAGGGAAGTAATGCTGCCATCCAAAACACAAAGTAGGGGAAAGTTCTAGA
CCACGGTAACCTCCTTTTCCGTGGCACACCAGGCATTTTACCACCGTCATTATAGAACTT
GTTTAGAATTCTGTCTTTTTGCACAAAGGTTTCATGAATCCAATCTTTTCTTCCTTCATT
ATCCTTAGGAATATCATGTGCCGCGTGCCTACGGCAGTACACATGGACTTGCTGACCACG
AGAAA
>comp3944_c0_seq1 len=658 path=[2507452:0-657]
GTGGCATCTTTCTTGGGTGCCTTGGCTCTTAATGGTGGCTATTTCAAAGGTGCACCGTTC
TACTGTTTCTTAGTCTGCGCAGTTTTCATTGGGATTTTCTGCCAGCACGAGGTTGTAAAC
AGAAAATCACTCAAGACTGTTTTGACGCAGCCAGTAATCGATGGTCAACGGAGCTTGAAC
GCGTTGTACGAAGTGACAATCACCGAACTGCAGGGAATGGCGCTTCAGAATTATCGAGCT
GGAATCGGCTTCGTTCATGTGTCTGAAGGAAAAGTGAAATTCCAAGCTTTTAACAGGAGG
GCAGTGCGAGCCATGATGAGTGCTAGGCAAACGTCTCGATGCATGCTGTTCTTGTTCTTC
TGTGCCGCTTGTTATAACTTTTATTTCATGATGGTTCACTCGCTGGGTTTTAAATTCTGA
GGATATGTAACTGAATGGTGTAGGTACAGAATACAGCAGGTTACTTCGCTTCATTTTGCA
AAGGTCCCAATTTACTTTTAAATGAGATTGCGTTATGTTTCACTCGGGGAGTTATTCTCG
TTCCCAGAGCCACCCGATCCTCTTGCTCCGCCGTCTTAAAGGGACGGGCGGCCCTGGGGA
ATAGAATAGTGTTGTAGAGTTAGCAAGAATACAAATATTCGTGTCATCTGTTTGCGTT
>comp3949_c0_seq1 len=218 path=[2506006:0-217]
GCTCAATTGAAAACCGCTCTGTGTATATAGCTTTCAGCTCATTTTAGCGAATGTAGTATA
TTTATCATTAATTTAGTTAAAGTCCATGAAATATGATTGGGTCCCATTGTCTGAATTACG
ACTTTCAAACCGAAGCAGAGTATCCAACAACTCGTCTCCAGTCTTTGTGCCACCCTGTTC
TAATGTGATGTTAAGATATCGCTGGCGCAGCAAATGAG
>comp3959_c0_seq1 len=330 path=[2514352:0-202 2515753:203-329]
CAACCTTTCCAAACAAGATACTCTTTCGTTGCGATGAGGGATTTCATCTGAGAGGTTCTC
ATATCCGGCATTGTCGAGAAAATGGAACTTGGAGTGGGACTGAGACATTTTGCCAAGCTG
TCGACTGTGGTCCTTTGTCCGTTCCCATAAACGGTTCTTCTTCTGGTGACTCAACAGTGT
TCCCCAATAATGTGTTATTTAAATGTGATCCTGGATTCATTCTCAATGGATCCACCATAA
GAACATGCCAACCTAATGGAACATGGAGTGGTTTTCTAACCGTGTGCAGTGTTGTTGACT
GTGGTCGTCCTCAACCTATACAAAATGGAA
>comp3961_c0_seq1 len=253 path=[2514387:0-252]
GGTCATTTAATCGATTAAAACACATTTACTATGAGTTTTAAGCCTGAGCAGTTGTGTCTC
TACCTAGGTGTGCTTGTAATGCTTTCAGTGTCACCAGGTGACTTAAGCCAATTGCCTCTT
TAATTACACTTGCAATGGGAAGACGGGCAGTTTCCAATGGCGCAGTTTGACGCACACCAG
GCATCCATTCCAGCATGACCGGCCCACACACCAGTAGCAACGCATTTACCTCCAGGGCCC
CCTCCCCCTGTGG
>comp3980_c0_seq1 len=612 path=[2523270:0-408 2526061:409-422 2526179:423-611]
CGCCAAGACCTCAACTTTGGCCAAGTGGTGGCTGACGTGCTCTCCGAGTTCCTGGAGGTG
GCCGTGCACCTGATTCTCTATGTGCGCGAGGTCTACCCGGTGGGCATCTTCCAGAAGCGC
AAGAAGTACAACGTGCCGGTTCAGATGTCCTGTCACCCGGAGCTGAACCAGTACATCCAG
GACACACTCCACTGCGTCAAACCTCTCCTGGAGAAGAACGATGTGGAGAAGGTGGTGGTG
GTGATTTTGGATAAGGAACACCGCCCAGTGGAGAAGTTTGTCTTTGAGATCACTCAGCCT
CCCTTGCTGTCCATCAATTCAGACTCCCTCCTGTCTCATGTGGAGCAGCTGCTTCGAGCC
TTCATCCTTAAGATTAGTGTGTGTGATGCTGTCCTGGATCACAACCCTCCAGCTTTGACC
TTGCAGGCTGCACATTTACAGTCCTCGTGCACACAAGAGAAGCTGCTACTCGAAACATGG
AGAAGATACAGGTCATCAAGGACTTCCCATGGATCCTGGCAGATGAACAGGATGTCCACA
TGCACGACCCCCGCTTGATACCCCTAAAAACCATGACGTCGGACATTTTAAAGATGCAGC
TCTACGTTGAAG
>comp3980_c0_seq2 len=598 path=[2523270:0-408 2526179:409-597]
CGCCAAGACCTCAACTTTGGCCAAGTGGTGGCTGACGTGCTCTCCGAGTTCCTGGAGGTG
GCCGTGCACCTGATTCTCTATGTGCGCGAGGTCTACCCGGTGGGCATCTTCCAGAAGCGC
AAGAAGTACAACGTGCCGGTTCAGATGTCCTGTCACCCGGAGCTGAACCAGTACATCCAG
GACACACTCCACTGCGTCAAACCTCTCCTGGAGAAGAACGATGTGGAGAAGGTGGTGGTG
GTGATTTTGGATAAGGAACACCGCCCAGTGGAGAAGTTTGTCTTTGAGATCACTCAGCCT
CCCTTGCTGTCCATCAATTCAGACTCCCTCCTGTCTCATGTGGAGCAGCTGCTTCGAGCC
TTCATCCTTAAGATTAGTGTGTGTGATGCTGTCCTGGATCACAACCCTCCAGGCTGCACA
TTTACAGTCCTCGTGCACACAAGAGAAGCTGCTACTCGAAACATGGAGAAGATACAGGTC
ATCAAGGACTTCCCATGGATCCTGGCAGATGAACAGGATGTCCACATGCACGACCCCCGC
TTGATACCCCTAAAAACCATGACGTCGGACATTTTAAAGATGCAGCTCTACGTTGAAG
>comp3981_c0_seq1 len=463 path=[2527478:0-462]
TAAGCTTACAGTGTACGTTTGCAGTTTTATTTTCATGGTACCGTCTACAAGCACTGCTAT
CAAAAGCCAATCAACCAGTGTGAAAAAGGATTTCATAGTACGTTTATAAGTTACCTTCAA
AAACAGCTGAAGATGGACCCTGAATATGAGAAAAGACTTCTTCGACAGCCAAATGGACGC
AGTCCGCTTGGAAATTCTCCAAGTTTTAGTGGAGTAAGGCCTTTCAGCTCACCACATTTG
AGCCCAGTAGGTTCCCCTAACAGAGAAAAGTATGGAGACAGGTTTATACCAAGCCGCACC
AGTCCTGCATGGCAGCTTAATTTTAATTTAGTACAGGAAAATAGTGATCCAGCAAAGAAT
AGTGCAGTTCCAAGGGATTCCAGTGTTGATTCAAAGGAAGGTATGGCTTATCAGTGTCTG
TTGAAGAATGAGCTGCTCGGTGCAGGAATTGAAGACCTTAAGG
>comp3982_c0_seq1 len=525 path=[2524423:0-98 2525184:99-524]
AGTAGCAATGTCACCTGACGTTTCACTGGCAGAGACAGCCGTCACAGGGCTTTTGTGTCC
AGCCAAACTTTGTACATAGCACAGCCTGTTCAGGTCCCATACTATGCAGGTCCCGTCTCT
GCTCACGCTTATCATCACGCTGTACGGCTTGCAGACACATAAGCCGGTGATCTCCTCTGT
GTGTCCATAGAGATGCATCTGACTCTCCATTTCAATTTCTGAGGGCGTGCTGCTGGTGAG
CCTGTTGGTATAGGCTGTGATGACACCACACTTGCTCCCAGTGAAGAGCTGACAACTGTC
AGGCACCCAGGCACAACTGGTTACCTGGTGCTGCTGTGAACTCTGAATGAAGTTGATTGG
TGGCTCACTCTGCTTACTTTTCAACCGTAAGATGTTGTCAGCATATCCCCAGCTTAGGAT
AGCAGACCACTGAATATTGGTGTTGTTCATGCTTCTCACACCTTGCTCCTTGTTGTAGGT
CATCAGAAGACAGAAGTTTCGTGATAAACCACAGATGGCTCTGGT
>comp3986_c0_seq1 len=615 path=[2534394:0-614]
TGGCATTTCCGTGAATAGAATTACACCGGTGTTCAACCAAATGTTTGCCCAAGGAAACCT
TGTAAAAAATCAGTTTTCCTTTTACCTGAACAGAAATCCTAATGAACCGAACGGTGGAGA
ATTGTTTCTCGGAGGAGTAGACCCAAATCGATTTACTGGAAATTTCACCTATCATCCGGT
GACCGTACAGGGTTACTGGCAGATACAATTGCAGAGAATGACAGTTGAAAACAGCGAAAA
GCTATCTTTCTGCACCGGAAATTGCAAAGCGATTGTCGATTCGGGAACTTCGCTACTGAC
AGGACCTTCTGCAGACGTCAGGAAAATCAATGACGCTATCGGAGCAACTCCTGTTGGTGC
GACTGGTGAATATATTGTCAATTGCAACCGTATTCCCGAACTCCCAAGCGTGACATACAC
ACTGAGTGGTGGAAAGACATACACGCTCACTCCAGATCAATATGTTCTCAAGGTAACTCA
AGCCGGGGTAACTGAATGCATTTCCGGTTTCCAGGGCCTGGATATCCCGGAGCCACGTGG
TCCTCTCTGGATTCTCGGTGATGTCTTTATGGGGGCACATTACACAACTTTCGACTTTGC
AAACAACCGGGTTGG
>comp4008_c0_seq1 len=208 path=[2544656:0-159 2545795:160-207]
CAAGATCATGGACTGTGTGGGCTGCGAGAAGTGCCGGCTCTGGGGCAAGCTGCAGTTCCT
CGGCCTGGGTACTGCGCTGCGCATTTTGTTCGAGGATAAGGTGCCGAAGCTGCAGCGCAA
CGAAGTGATCGCGCTGTTCAACCTGCTGCACAAGCTCACGGGCAGCGCGCTGTGGGTCGA
CAAAATGGAGGCCAAGCTGCGCAGGCGG
>comp4027_c0_seq1 len=329 path=[2552424:0-149 2557279:150-156 2553473:157-328]
AGGAGAGCTAGTTCCTGTTAAAGACAGATGCACTTTAACTGAAGCATTAGTCATTGCCAG
CAATAAGCTAAGTAGAGAAAAACAGAATGAATTTCTGATTGAGCTGTTGACTCCCATCAG
AGACATCTGGCTTAGTGACAAAATGCAAGGGGCAATCTCATCTCCAGAAAATTTTCTTTC
ATTCATTGGAATGGACCAGGATCCAGCTTCTTACTTTCAAAATGCTGAGTTGAAAGGAAG
GAGATTTCAAGTCATGTTGTGTGTCACCACTATAATGGCTGTTGTTCGAAGCTGTGCTTT
ACTCAATACCCAGACGGCGACCAGTGAGG
>comp4031_c0_seq1 len=253 path=[2554783:0-161 2556075:162-252]
TTGGATCCTCGCGGGCGGACACCACTTCATCTGGCGGTTTCTTTGGGTTATGTGGATTGT
GTAAAGTGTCTTCTTCGCGGTGGCTGTGACGCTAATGCGATCAACAAGGACGGCTGGAAT
GTATCACATGAAGCCATTAGCACAGGAAACCCTGAAATATTGTCACTTGTGGTTCAACAT
CGTGACTTTCAAAGGGGAAGTCAAAGGCTTGCTGGAATTCCTGAACTTTTGGATGAACTC
AATGCTACTCCGG
>comp4032_c0_seq1 len=471 path=[2558334:0-470]
AGCCACAGAAACAGGGTACCAATCATGGCAAATAGATCGGAATGGTAGACTGATCCCTCC
TTGTCGTCCTCGGTCTGGGCTGGCTTGTAAAGCACGCGCGCAACGGCCAATCCGAAGTAG
GCACCGAAAGCATGAATGAAGATCGAACCACCGACATCAACTGCCTGGAAGATGTTTACG
CCCACATAGATATTGATATTGTAAAACACCACTTCAAAAGTTCCCATTATGATGAGCTGA
ACGGGACTGGCCACACCAAGCACAGCTCCAAACGAGATGAGGACCGACGCTACAGCGAAA
TCGGCATGCAGTAAACTCTCAATGTTTAGAAGTATCTTTGAGTTTCCACTTGAGATCATT
CCAAACCATCCGTTCACAAGAGTCGACCATTCTATTATGTAACAGGTAAGAAGAAAATTG
AACCCGACTGAACCGAATCCATGTCTTTGTAGGAAAGTCATCAGGAAGCCG
>comp4041_c0_seq1 len=365 path=[2563740:0-364]
ATTGTTTTTACTGTAATTCTCTAACACATCTCCAAAACACTTCTCGGTCGTGAAAAAATT
GTGCTTTTAGAGACACCAACTAGACGTTTAGCATCACTGTCCCACTATTTGAAAATACTT
TTTTATATTCTAATATCAAACGGATCATCGATGGACGAGGACGAGGGGGGGTTGGGCAGA
GGAGGCGTGTCTTCCAGCTCAAAGCATGTCAACGTTTGATAGGCATTTGGTCCGCCCATA
TCTCTAGGAACTTTCTTGAGCCTCTCGTGGCGTAATCTTTTTCCACATCCTTCCCTCCAA
GGCGACTTCTTCAACTCTGCCGCAATATCTTTTTCGTCAATTACCAGCGAATCCTTTGCT
TGAAA
>comp4060_c0_seq1 len=596 path=[2571706:0-595]
AAAAAGAAAAAAAAAAGCTGAGCAATTCCCATAGCCATAGCAGCCTCAGATTCCCAAGCT
GTAGTCGTTCCTCTGGCTGGAGAGCAGCACTGTCCCAGAGCTCCTGGTGCTGATGCCGAG
CCAGCCTGCGGATGCAGCTACCTGAGTTCTCCTGGCTATGGGCGACTGTGATCATCATAA
CTTCCCAGCTTTCATGTATGTAGGAATGGAGCCTCTCTGGGTCAGCCCTTCAAACCTTTT
GTAGGTGTAATTGAGAAAAACCCAGTCTTTGGATTTGTAGTCGGGCTCTGTGGTATTCGG
CACTGGCTGTAAGATATCAGACTCAGGGAAGTCATCAAAGTTTGAGGTGTCATCTATACT
CCGGATTTCTATAGGAATAGCTGCTGGTCTTTCCCTTATGTGCCCCCAGTCTACACCCTC
AAAGAACGGATGACCTTTGATTTCTTCCACACCACCATTCCCAATCCTGTTTTCAGAATC
AGTACAAAATCTGAGAATCAAGTCCTTGGCTTTCTCAGAGACGGGCACTTCCGGAGGAAA
TGCCAGCGTCTCCTTCCAGCTCATAACTTTTCTGTACGTTTCTTGTGGTGTTTCGG
>comp4065_c0_seq1 len=201 path=[2575512:0-200]
AAGTATTAAGCGTTCATCCATTGGTGTATGCTTTGAATCTGTTCTGTATCTTGCTGTTCA
TCTTTGATCTTGTGGTGCACATCATTTTCTTGACGTGGCCTGTGTTCTGGTCCAGAAGTG
CTGAGGGAGGACAGTGGAATGGGGTGGAATTTGTTCTTGTTTGTTGTTTCACTGTGGATT
TTATGTTGCTGATTACATCTA
>comp4081_c0_seq1 len=279 path=[2582853:0-278]
GGACGAATGTGGCCAGATGTTTCAGAATCTGGGACTTGGACGCTCGCGGATTCCACAAAA
GTCTGTGGCGAATGTGGGTTAAGGGAAATCACGTGATATATATTGGCTGCCCTGCATCTC
CGTATTGTAATCAAAAACCCAGTGATGTTGAACCTATTTATATGCCGAACAAAGAGACTC
GACCATCAGATGAGAACTTCTTTGCTAAATAAATTGACGAACACTTCCTATACCTCAGAA
GACGAAAAGGTAGTAATATAGACCCTATTCACAAATGGC
>comp4091_c0_seq1 len=212 path=[2589622:0-167 2590957:168-211]
TTCGTGCCAATCTCAGGCTGGCACGGAGACAACATGCTCGAGCCCAGTGCAAACATGACC
TGGTACAAGGGGTGGGCCATCGAGAGGAAAGAGGGCAACGCCTCCGGAAAGACCCTCTTC
GAGGCTCTGGACGCTATTCTGCCCCCCAAACGCCCAACCGACAAACCTCTGCGTCTGCCC
CTGCAGGACGTCTACAAGATCGGCGGTATCGG
>comp4101_c0_seq1 len=384 path=[2595958:0-383]
GCATTTGATGTGCTTCTGTTTCTTCTCAGGATCATCAAGATCTTCACAATTGCCACTGGC
AGGTAAAGACTTGATGAAAACAAACGGCTCACCCACCAAGGTCACCACCCTCAAATTAGT
AGAAACAAAGATTCCTTTTGGCTTTTCATCTTGACCCCCTGGCCAAAAAACTGTTTTGGA
AATTGCCACATTCCCATCACGATACTCTCCAACAACTGTAAGCTGTGTATCAGCCTTCTT
CCTCAGGTTGACGATCTGATAAACAGCATTGATACGATCACCTTTTCTGTTCAGCATGAT
GTTACCGGTCTTGCCATCAACAAGGGTGGTATTCACAAGTTCCTTGAACAAAATTGGACC
ACTGTCCCACTGTGTGGTTTCTCG
>comp4105_c0_seq1 len=405 path=[2597812:0-404]
AGAGGCTGATGTTGTTAAGTTAAAGAGTTGCCTAAGCTCTTTGCTTCAGGAGTGGTCAGT
GAGCGCGGATGTGAAGGAGGAGTACGTTCATGAAATGTGTCGATATGGAGCCAGTGAATT
GCATTCTGTTGCCGCTTTTATTGGAGGCGCAGCAGCCCAGGAAATCGTGAAGCTTGTAAC
ACATCAGTTTGTACCGTTTAATAACACGTATATCTACAATGGGATCACAGGCTCCTCTAC
CACTTTACAGCTTTGAATTCTTTTCTTCGACCGACAAACCTCTTCCTACAGTGTAGGTCA
GAACAGAAAAACACAAGCCGCAGTGGAATATTCCTGCATCCTCGAGAGATATGCGGAAAC
CTTGATTATAGATTTGGTTGCTTGCAGTTCAGCAGCAAACAAGGA
>comp4117_c0_seq1 len=214 path=[2608522:0-115 2609334:116-139 2609510:140-213]
CTGTCCGTTGTTCAACGAGGTTAAAACAAGGCACAACATCACACCCGACAAGCCCATACA
AGAAACTCTTGGCAGAGTTGATATGATAATTGGTCAGATGGATTTCACATTGGAGTATCC
ACGACCTCTCCTTCCAAACACTCGAGTGGTGGGTCCATTCCTACCTAGTCCTGCTAAGCC
TCTACCAAGCGACTTGGATCAGTTCATGGAGGAG
>comp4118_c0_seq1 len=235 path=[2611169:0-140 2612214:141-234]
CAACAAACAAGGAGGCTTCACACATGCAAAGCACGTGTTGGATACAGTATCTCACCTTCC
AACAGGGCTCGACACTAATGGTAGCCAACTAGCCACAGACTAGTAGAAATTTAGTTTTGG
CTAGTAGGTTTTCAATTTCCTCTAGCCACTTTGGCTAGTCAACAAAATGAAATTGGCTGA
ACTAGTTTCTGTCTTCTTCAAGGAAGACAAACACAAAATTTACACTTTTCTCGCA
>comp4124_c0_seq1 len=274 path=[2612012:0-273]
TGATGATGACATAGATGATTCAGACCAGCAAGCAGAGTTTGATGCAATGTTAATTGAGTA
TGCCGGGGACATTCTTCCGTCCTTGGCTACTGCTGTAGGCGGACAAATCTTCGCACCGTA
CTTTGCAGGATTTTTGCCCCTGTTACTCAAGAAAACTAGAAAATCCTGTTCAGTTTCTGA
TAAATCGTTTGCTATTGGAACAATATCAGAGGTACTGCTCGCCATGGCCCACGCAATAGT
TCCCTTTGTCCAGCATCTGTTCCCAGTTTTTATG
>comp4129_c0_seq1 len=584 path=[2619028:0-583]
AATCTTGGAGAGGTTCCTACCCGACAAAGATTCGGTGGACAGAGTGAGAAGAACTTTCAC
CGGACTGCATACACTTGACCTGGGGCCTGAAGGAGACCACAACATGGAGAGCTGCCTAAA
AATGGTTGAAAAATTCGTCCTGAAGCCTCAGAGAGAAGGCGGAGGCAACAACATCTTTAG
GGAAGATATACGTCACACGTTACTTAGAAATCCTGAAAGTAGGTCACAGTATATACTGAT
GGATCGGATCCAGCCAGAAATCAGCAAAAACTTAATGGTGCGTCACGAACTCCCAGGTAC
CGACTACAGGGACGTCATTCCTGAGCTTGGAATTCTGGGTATTATTATCAGTCGTGGAGA
TGAAATACTGCTGAACAAAGAGATTGGTTACATGCTCAGAACGAAAACGACCGAGCACGA
TGAAGGAGGAATATCTTCTGGCAGCGCTGCTTTTGATAGTCCGTACATGATGTAATGCTT
CCTTGGTATATGACTGAAATGCCAGGACATAAACCCAATACCTTTATTTTTATCTCCGGC
AATTTCTTAGCCATGTTTCAAATTAAAAAAAAATTAATCCACGG
>comp4131_c0_seq1 len=209 path=[2615732:0-208]
GATGTGCTGCTCATCCATTATTCACCAAGAGACTCAACTTTTCAAGAATTACTTCGAGAC
ACTTTCATCAGTGCTAGAGTCCGTTGCAGGAGCTGACTAAAATCAAACGAGTGTCACTGC
TTGAGTTTAGTCACGGTTACTTAACGGTGTTGCAACTCTCCCAGCAATCTTGATCTCTCT
TTCTCTTTCTTTCTATGTTTGTGTTTTTA
>comp4138_c0_seq1 len=777 path=[2624727:0-379 2627349:380-776]
CCTTGACAGAAATTATGTTACAAGAAGCATGTGTTCTATAACCTTCCAAACCACTACCTT
TTTGAAAAGAATATTCTCTTAACTTAATTGGTATTAAATATATTTGCCAAGCTTTATCAG
TAGACTGACTCAGTTCACTGGGTAAAGTAGTTCTTCGCCTTTGATTCCGGCCTTCACATG
TTCGAGTACAGTAAACCACGATTTTTCTAGAGCGCTTGCTGTATACATTGCAATATGTGG
ACTAAGAATCACATTTGGCATGGTTAACAGTGGGTGATCCCTTGGAAGTGATGTTGGTTC
CGTCACATCCAGGGCAGCTGCTTTGATAACTCCGTTCTGTAATGCTGTAGTGAGATCATC
ATGATTGACAGTTCCCCCACGGCCTACATTGATCAGGGTTGCTGTGGGCTTCATATAACT
GAACTCCTTAGATGAAATTAAGTTCTTGGTTTGTGCTGTGAGTGGTACACACAAGACTAC
AAAGTCTGATTCTGTCAAGAGCGCCTTCAGTTCTGCACAGAATTTAACCCCTAAATATTT
TTCCTGTTCTTCTTTTCGAGTCTGACTGTGATACAAGATGTTCATTTTAAAACCATTAGC
CCGTTCAGCAACAGCTCTTCCAATGTTTCCCAAACCAACAATGCCAATAGTAGATCCAGT
TACTTGATGACCAGGAGGAATAAACTGAGCAAGATGCTGAAAAGAAGTAATATTTGATGA
CTTGGCTACTTTGTCTGCATCTATAATAGATCTTGCAGAAGCCAAAAGTAACCCGAA
>comp4150_c0_seq1 len=250 path=[2628798:0-249]
GGACCATGCAATGTTGAATATCGAGCCGGTATTTGGTTTTTCCAATGTGTAGGACCACCC
AGTTTTGTCACAGAGCCTCAAAGTATTGAAAGAACCAACAGCAAACAGTTCACCATCAGG
GGCCCATGAGATGCTAGTGATGGGATACTCATGTAGCATACTGGAGTACAACACTCGGCC
GTAACTGTCCCACACCTTATATTTGCAGTCCTCTCCACCAGAGATAATTAGATTATTGAT
AGGATTCCAG
>comp4155_c0_seq1 len=381 path=[2633088:0-380]
ACTGTGGGGAAACATTGTGAATATCTGTCTCAGGTGTAGGTCAGCTTTTGCCCATGCTGA
CTTGCCGCCGGGTACCAAACCCCTATATGCACCATAGTTAAACTCCGGATCAGTTCCAAA
AGAATCCAGAATCCGGATACGGCATCTGTATGGGGACATATTGGGTGGCATGTTTATGTT
CATGTAAGTCAATCCATTGTAGTCTGTGTAAATAGCATCAAACTCTGGTGTGAACACATC
CGCACAAGACTTGACCTTTGGAACTGACAGGTGGTTTTTATATGTGGTAGCATTGACGGA
GAGCGTCAAATCATGGCCCAGGATGTACAAAGCGGCTAGCACGTCACTCCATTGGACCAT
CTCTCCAAGAGGAGCGCCGTG
>comp4160_c0_seq1 len=352 path=[2633372:0-351]
ATCACCCTCAGTACTTTGCAGGTAAACATCAAGAAACAAAATGTACACTGCCTTCGCCAT
CTTCTTTTCGATACTGATATTTATCAATCTGGTGGGAAATACGTTGGTGATACTAGCAGT
GGCTCTTAACAAGCCGATGAGATCTCCCATTAACTATCTCCTGATAAACTTAGCAACCGC
TGACATAGTTGTCGCTGTGTTCATTGGTATTCCGTTCGTCGTTACCCCTGCTCTCAACCA
CCCCGAGGGGAAAATGGGAGACGTCCTCTGTAAGTTGTTCACAGGCGGGAACGTAGGCTG
GGTCGGCGCGCTTGCCTCTGTGTTCACGCTTGTGGCCGTCGCAATCGAGCGG
>comp4168_c0_seq1 len=282 path=[2636418:0-281]
TGATGTGGAGAACTACAAACAAATCAAGTCTGATTTGGATGAGCTTAGACTGCTGGTGGA
GAAATCCGAGCTGTGGGTGTACAAGAGCAAGAAGGATCTTCCTACTGAGACTCGCGCCAG
AAAGATCACACCAGGGCTGGTTGGGTTGAGGAAGGATGGAGGCAGCAGCAGTAGCAGCAA
GGAGCCAGAACAAAGAAAAGACAGTCTGGAACAGCAGGATATGGAAGTTGTTGGCACTAG
CACGTCACAGGACCCGCACAGTAGTGACAGCGAGGGTGGAGG
>comp4187_c0_seq1 len=238 path=[2647589:0-237]
CAGATAGCACCAATTTACAGCCACATTTTGCCAGTTCGTAAGCTAAATGCTCGCCAATAC
CGCTAGAAGCACCCGTGATCCACACCACTTTACCACGAAGTTTTTCCGCTGGTTTGGCAC
CGAACCTCTCTTTGAACTTGAGAATAATATCGCAGTCGAGGACAAAGTTTATGATCAGAA
TTATGACGATGATAACAACGAGAAGAAACATGACTGCGTTGTTGGAAGGGGATGATTG
>comp4189_c0_seq1 len=351 path=[2646510:0-135 2647677:136-350]
CGGACATAGAGCCTATTTTTCCTGGGCGAAGGGAAGGCTGTTTCCATGCAAGCAGAGGTC
CGTTTCGTTTCATTCTCCTTATGTTCACGTGCATGTTAACATTTGGATCGTACTTTTGTT
TTGATATGCCAAGTGTATTACAAACAACGTTCACAGCGCCATTACATCCCAACAGCACAG
GAAACTGTACAACTGTGGATGGTGAACCAGCTGAACTTGTGAATGTCAATGGAACCAACT
GTACCAGTGGTCTGGGACTGAGTGAAACTCAGTTTAATCTGCTCTACGCCATATATGCCT
GGACAAATGTTATTGTGGTTGTTCTCGCTGGCATTCTAGTTGACAAACTGG
>comp4198_c0_seq1 len=358 path=[2657171:0-214 2659911:215-239 2659022:240-357]
GTTCGGTGTTTTAAAAGAGGCTTCATCCGGGACCTTAGCAATTTTCACTGCTGTTAGCGG
CTTCATAGTCCTGTTGTTGGTACGCTTGTGGAGAAATTCGCGTTTCGCCATGGATCCACC
GCCTGAGATGCAATCTGTAGAAATAGAGGGTACTGACGGGGCAAGAAGGACCACGCTGAC
GACTGAAATCGTAACACGACAATACCCTGACGTCGGCACCGTTTACGAGAGCTTCCTCCT
CGGTGTAAAAATTTCAGGTGACGGTCCTTGTCTGGGGACTTGGGACCCAGACATCAAGAA
ATATACGTGGCTTACATATAACCAGGTTCATGAGCGGGCGACCTACGTTGGCGCAGGC
>comp4200_c0_seq1 len=309 path=[2657789:0-79 2658415:80-308]
ATGTCTTGTAAGGTGGTCCAACATATGCGATTGACTTCGGATCAGGAGGGGCTTCCAGCA
TTGCCAGGTTTTGCTTCTTCGGCATTGGGGGAAGAGTATCTTTTACCTTTCTGTGAGTAT
TTGCAAGATTCACAATCGGCTTGGGTCTCTTTGGAGGCTTTTGTCTAAAGATCCTTACTC
CTTTCAATCTCCCAAGTTGAAATGAAAGTATCGGTGGGTCACCTTTGAAAGCTGTTGTAA
GTGGATTACCCCACACAACAAGTTCTCTGAGGGAGGGCCAACTCATCAGTGCCAAGAGAC
CTTCTTCTT
>comp4202_c0_seq1 len=919 path=[2655793:0-730 2661005:731-918]
TTAAAATATAACTTAGATGAAAAAGAAACTAAAGTCCATATGTTACACAGCTATTGTCAC
TGGTATGCCAAATAAATGCAATGTAAGGCTTTATGATACAAATATGGCACCATTTCTGAT
TGAAACAGTTCATAGTTGGACCACTGTTTTAATATGTATACCTTGTAAACTAAATAAGGC
TCTTCAGGCACTGGCTTGGGGCCGCCACATCCGGGGTACTGAGTTTCCCACCTGGATATT
AGAGCTCCAGTGCCGAAGGCCACTAAATATCCCTGATGGAGGCCTTTGCTGTAGATAATA
ATAACAATGTGGCCGAGTTGGTCCTGTACCCTGTGGAAAGGTGCCAGACAGGGCCTTGCA
ATCCTTGCCGATTCTCTCCTCCCTGCAAGTCATGTGATCCCAACCGGAAGCCATATATAG
AACCCTGGAAATGGTAGCCTTCTTGCGTATGCAGCCTCAGCATACGTTGTCTGCATTCCT
GGAAGATCAGTTTTGAGCGGGTCTTAAAATAGCTCGACCCTGTTACTCAGAAATCTTGCT
CCCTCTGTAGTTAGAGAAAATTTGCATTTGCTTGGAAGCCAGTTGTTTTAAAAGCTGGGT
ATTACTGGAGGAGGAACTATGTAAATTATTGTCCTCCTCCATGTTCCTAGAAATTCCTGG
TACATGCAATTTTTTATGTGTGAGAAAGAGAAAAAATAGAGTTTATGGGGTTGAGATTCC
CCCTCATTAACAAAACAGTAACATTGGCAGTGATTGCCTGTAAGTGGTGCGGACCTCTGC
CGGAAGTATGTCCTTCGTCTGCTCAGGTGCCGACGTCTCTCGTATTGTACCCACTTCTGG
TTGAAGTTCTACATAAAAGATCTAGGCCTACATTAATAGTAATTTCACTATCTAATTAGA
GGTCAGTCGCTGAGACGAA
>comp4207_c0_seq1 len=222 path=[2659640:0-221]
TTTGCCATACCAGGACTTTGCCATCTCCACTGATGCTAAGGATCTGATACTTGCTGGCTT
TGGAGCTGGGATCCAGACTCCACAAGACCTTGGTAACTGGTTCCCGATGCGAGTCTGAAC
CCATTCCAGATGTAGCAATGACAGTTTCATCCTCTCTCCCAGTGTCCCACACTTGTATCT
CTCCATTAAAGGTTCCTCCAGCAATGACTGAGGGTAGTTTTG
>comp4210_c0_seq1 len=216 path=[2661378:0-124 2662341:125-146 2662544:147-215]
GGCAGCATACGGAGCCAAACATAAAGGACCGTCAGGGACAATGATCAATTCGTCGCTTTC
AAGTAAGTCTGCAATGGGGGCAATGATACAATTATGAAAGAAGCGCAAAGAATTGTTGTT
GCAGGCTAATGTTTTTTCTCTTTCCTCGGTGAATTCTCTGCTGGGAGAAATTTTGTTTGT
TAGCTCATCCAAAGAACGATTTTCACAGGCAACTCT
>comp4212_c0_seq1 len=206 path=[2662194:0-205]
TACACAGCCGATGCAGCTCCAAGACAAGCCCTTAATTTTCATCCTAAAACAAGGGATGCA
TGTTCTGCAGGAAACACTGGCAATATATCTTTAAAGGTAGCCAAGTCAATAGTTGTTGGT
GACAGTGCTGTGGGCAAAACATGTCTAGTTAACAGATACTGTCGCAATTTGTTTGACAGA
GACTACAAAGCAACCATTGGTGTGGA
>comp4217_c0_seq1 len=277 path=[2667170:0-139 2668175:140-276]
CACCTCCACATGTCTTTGAACACTTGCTGTATGGTCCCCATGCAGAATAACCACCATCCC
TGGGACATTCACTGGTACTGCATTTCTCTGTCTGAGTTGAGGGTCCGATAGTTGAGCAAC
CTTCTCCGCCATGCTGTGGTTTCGGGTTATCACATGTCCTGCTGCGAGCCCGCTGTCCTC
CACCGCAAGAAACTGAGCACTCGCTCCATTTATTCCATTTGCTATAACCACCATTAACAG
GGCAGTTCTGCTGGTTGCATTGTCTGCTTGACGTGCT
>comp4239_c0_seq1 len=492 path=[2676913:0-491]
TTCAAGTCAAGCCCAGACTATGCAGGCTACCCAGTGTTGATTCCGATAGTGATTCTGAAG
AGAAAAGCTTCCGCAACAGGTCAATTTCCCTCTTCTCTCGAAGAGAACTACGGCGCTGTC
GTACATCAACAGAGAACAACTCTGTAGTGAATGGGGAAGTAGAGTCTCAGAAAGAACTCG
CTTCAAAGAAGAGCACGAAACCTGCGATGCGATCCAATTCACTTCCTCGAAGCAATTCAA
TGTCTGATTCATTCAAAGTGAGATCCCCTATTCACAGAGCTCAGTCATTCAAAGTAGAGA
CTGTTTCAAACAGAGTTTTCAGGCCTTGTGATCTGGCAATAGGAGATGTGATTGGGAAAG
GCTTCTTTGGACAAGTTAGAAAGGTCACACAGAGGCAGACAGGAGAGGTAATGGTGTTAA
AGGAACTCCTACATTATGATGAGGAGGCAAACACAAGCTTCTTAAAAGAAGTTGCCTTGC
TGAAGAGCTTGG
>comp4248_c0_seq1 len=262 path=[2682892:0-118 2686106:119-261]
GCTGCTGATGCTCCTGTGACAAAAAAGGCATGATCTGGGCTAGGATTGTGTTCAGTCTCT
TCGCAATCTCTGTCTGCTTGTGCATTTCAATATTCAAGCCATAGGACATCTCATAGTACA
TCACATAATGGCGCTGCATCTCCGTCTTCTCGTTAGCCAGCTTGTCATACTCCACTTTGA
GGCTGTGATACTGAGCTTGCAGGAACTGGAATTCGTCTTTGATCCTGTCACAGGACTCGG
CCACAGTGAATTTAAATCCCGG
>comp4250_c0_seq1 len=457 path=[2686405:0-50 2686770:51-456]
CGAATGCCAAGGGCATTTATTCTGTTAACTCTCATTTCCTTCACTTTTTGAAGGCTCAAA
ATGGAAAGTATTTCTTGACCAAATTAACAGGGCTTTGGAGAATTATGAACCATGTTCAAG
TCAAAACTGCAGCTGCTATCACGGCGTCATAGAAGAGGACCTGACTCCTTTCCGAGGTGG
GATCTCCAGGAAGATGATGGCTGAGGTGGTCAGGCGGAAGCTAGGAACCCACTACCAGAT
CATTAAGAACCGGTTATTCAGGGAAGATGACTGCATGTTTCCCTCCAGGTGTAGTGGCGT
GGAACACTTTATTTTGGAAGTCATCCATCGCCTCCCTGACATGGAAATGGTAATCAATGT
CCGAGATTATCCTCAGGTTCCTAAATGGATGGAGCCTACCATCCCCGTCTTCTCCTTCAG
TAAGACATCGGAGTACCATGATATCATGTATCCTGCG
>comp4250_c0_seq2 len=460 path=[2689717:0-53 2686770:54-459]
GGCATGGATGCTGTTACTGCTCCTGTGCCCGGTGCAGGGCCGCCAGAAGGACTCAGGCTC
AAAATGGAAAGTATTTCTTGACCAAATTAACAGGGCTTTGGAGAATTATGAACCATGTTC
AAGTCAAAACTGCAGCTGCTATCACGGCGTCATAGAAGAGGACCTGACTCCTTTCCGAGG
TGGGATCTCCAGGAAGATGATGGCTGAGGTGGTCAGGCGGAAGCTAGGAACCCACTACCA
GATCATTAAGAACCGGTTATTCAGGGAAGATGACTGCATGTTTCCCTCCAGGTGTAGTGG
CGTGGAACACTTTATTTTGGAAGTCATCCATCGCCTCCCTGACATGGAAATGGTAATCAA
TGTCCGAGATTATCCTCAGGTTCCTAAATGGATGGAGCCTACCATCCCCGTCTTCTCCTT
CAGTAAGACATCGGAGTACCATGATATCATGTATCCTGCG
>comp4260_c0_seq1 len=250 path=[2689734:0-249]
TGTTCACCAGAGTTAGAAAAGCACCTGTGTTACACCACTGTCCCTCCATGTAAGCCCAAC
GATCTGTCCGTGTTTGTGCCTTGCAGATCTATCTGTGAGCAAGTAAGAAGAGATTGTGGA
GGAGAATTCGAGAAAAATAACATACCTATGCCAGAGTGCTCTATGATATACCCGGAGGAC
GATGACCCCAAAAACAAAGGGTTGTGTCATCTGACTGTCTTCCCGGTTGCGTGGCCCGTC
AAGAGAGTGG
>comp4263_c0_seq2 len=460 path=[2697912:0-428 2700899:429-459]
TAGGTCTCTCCATGCGGCAAAGCTCACCATTCTGACATTTAAAATGAACACAAGTAGAAT
TAGGCTTTTATCCTTTGGTTCCCAGTGACAGACAATGACTGCGGTTTCTGGATCAGCTCT
TCCTGAATGGCAGGCGTTCCTTAGTAAAGATGGCCCATGTTTTAGCTGAAATTCGGCAGT
CCAAGAAGCGCACCAACAGCTCCAAAGTATCCCTCATGTTCTAAAAACAATGCTTTCAGT
TGACCCTTTGACCAGTAATCCAAAGCATATGCCAACAGTTTCATCGAGAGAGTATTGACA
CGTAAAAAGTTCCCAACGAAGACAACTCGATTTATTTTCTCATTAACAGCACACATTCGT
GCCACAGAACCAATGTTATTGGTGATAGTAACTAAAGTAGCTCTTGCCAGATCCTCTTTA
CTAACAGTTTCTCGTTTCTCCTTATAAATCATATTACCAA
>comp4283_c0_seq1 len=327 path=[2708892:0-326]
GAAAACCGACTCAACTGGTCTCTAGATTCCGTCTTACATATTCTATGATATTAAATCTCT
TACGAGTGGAAGAGCTGCGTGTAGAAGACATGATGAAAAGAAGTTTTGCCGAGTTCCACA
TGCAGAAAGACTCGCAGGAAAGAAAACGCGAAATGGAGGAAGTAGAGAAAAAATTACAAA
ATATAAAAGAGGTGGACTGTACGTTTTGTGCGGAGGATTTGAAGTTGTACTTTAAGGATT
GTCGAGAGTTGTCGAAATTGACAAGAACGGTTCAGGCAGCCATCCTTTCGTCTTCCCATG
GTCAGCGGGCTCTCTCTCCTGGACGTG
>comp4294_c0_seq2 len=215 path=[2711256:0-168 2712611:169-214]
AGACACACAGCAATGGAATCTATTAATTTTGTTACTTAGGCTATGCAAATGAGCAGCCAG
TCAATAGCTCATTGGTCAACTTTTAGTGGGAGTTGTCAGTAATTGTATACCCATGTTTGC
AGAAGGACCTGAATTGTCAGGGGGCAAACATTGCAAGTCACTAGAAGGAAATGTATAGCA
ACAAGTTGTTTCGAAGTCCCAAATACGTTTCTCGG
>comp4295_c0_seq1 len=225 path=[2711620:0-224]
GTATCACGTGAAGATGCCACGCCTTTCCGACATCCTGTGGACCTCAATGACTTTCCGGAT
TACACTGAGGTGGTGGCTGAACCGATGGATTTCAGCACCGTTTATCGTCGCTTAGAAGAC
AACTTGTACAACGATCCGGAAGCTTTTGTCAGGGATGTACGCCTGATTTTCTCCAATTCA
AGAGCTTACAACACAGTGCCGCGTTCACGGATCTACAGCATGACT
>comp4297_c0_seq1 len=211 path=[2711980:0-102 2714839:103-109 2712754:110-210]
GTGATTCACAGAAGCTTGTCAGAGAGTAATGATATGCACTTGAAGGAATGACATCCTTAA
TCACCATTTCTTGTGCTGGGGCTTTTCCATAACAACAATGCTCGCTCACAAACTGTAACA
TGGCATCACGAGCTTGGTCCTCTGTTATTGCTGTGGATTGTTGGAAACGCTGTTCTGGCA
TCTGGGAGTCAGGGGGAGGTGCATATGGGGG
>comp4298_c0_seq2 len=271 path=[2713516:0-203 2715308:204-270]
GTGGCTGAAAACGTCATTTAAAGTCCTTTTCATGTTTTCATAGCAGGCAAAATACATGGC
GTGCGCGGGCCCTGCACCCATCATCATCACGTTCAGGCCCCGCAGGGGCCTCCAGAAGCC
TTCAGTGTGCATGATCCTCTTGAGGGCGCCATAGATGCTTGTATACCGGGCTTTGGGATC
TGGATTCAAACTCTGCATCCGTGTCTTCACGGAGTCCACCGGGTACATGATGGAGTGCTC
CAGAATCCCGGCCATCGCTCCCGCTGTCATG
>comp4308_c0_seq1 len=340 path=[2722614:0-239 2724554:240-339]
CATACCTTGGTCCAGGCTGGTAGTCAAAAACATCTCTTTCGGCTTGTGGCTGATAGTTTG
ATTCAATGGGTGGCAGATGAAGACCATCTAATGAGAAGTAGTCCTTGTGGTCGTGGATTT
CTTGGCGTGAGTCTTTCTTTGCTCTCCCGTCATACGTCCCGTATCCTTGACTGAGCAAAG
AAAACATGACCATAAAATACTTAACACATTGTCTACCTATTTCTCTGTCTATCTGGTTAC
CATTGTGTCTTCAAAACAAAGTGGGAACAGAGTAGAACGGGAAAGTTTCCATTCCCCATT
CCCCGAAGAATGTTGAACAAGCGGTTGCCATAGATGTGTG
>comp4311_c0_seq1 len=382 path=[2720803:0-381]
TGGTTATATGATGAGTGAACATCAGAGTCTTTTAAAGAAGGCATTGTTTGTGCTGTCATC
ACGCATAAAGCTTTCTAACAAGTCACAGCCTGGATTTCAAGAACTTCTTAAACAGAGCTT
CCACTACCTGGAGCAGTTCTCTAGCAGCATACCTAATATCACAACAGCTGTCAGTCTTAC
AAAGCTTTTAGTAATTTTGAGTGAGAGGGGACAGGACTTTGATAATGGCATGAATACTGC
CTTAGCTGAATTAACAGGGAATTTCCTGAAACGTGAGTGGCTCAGATCTGATGGTGAAAG
AGAAAGTGGAGCCAAATACAATGAGTCACTTCAGTTCTTGCTAAGGTTTCACCTATCTTC
TGCTGAGGACACTTTAGCCACA
>comp4332_c0_seq1 len=277 path=[2733617:0-187 2734941:188-276]
GTGAGTTTGAAGCAGGATATCAAAAGGTTATTGACTGGGTCCTTGGACCAGGAGAATCTT
ATTTGTCGACCTCAAATGATATTGGAGACTCTGTCATCACATGTGAGGTTTTGAGGAGAG
AACATGAAGAATTCGAGCTCTCTGCAAGGGAGGTTATCAACCACTTCGCTCAAGTGCGTG
AACTGGCCAAAAAAATGCTGCAAGAAAATCACTATGCTTCCAAAGACATTAAAACTCAGA
AAGAATTTCTGGACAGAGGTTGTCGCAGTTTTGCAAT
>comp4336_c0_seq1 len=225 path=[2743281:0-84 2738542:85-224]
GGCGGGAGCTTTTGAGATACCTTTTTGGGTATTAAGCCCCAAAAATATGACAGGACATAA
TATGTTGTTTTAGAATTGGTACTTCTTCTCTTTTCATTTTTATAAGCCATTCTCCTTTAA
GTTTTCGGTCCTGGGGGAACTTGAAAGTGCTAACCTTTGATTTTGAGCGGTTTTCCTTTG
AAGTTCACTGAGAACTTTAAACCAAAGCAGTTTCAAATTTCCCGC
>comp4338_c0_seq1 len=393 path=[2740465:0-392]
GATCAGTTGGCGGGTGCTAGAGCTCCTCTTCAGGCTAAAATAGAGGACATGGAAGATGCC
ATGCAACGTTTACAGGATAAATTTAATAAAGTGAAAGCTGAGAATGACAGGTTAAAGGGA
GCTATAGCGGCCGCTGAAGAGGGCCGAGGGGATCTGGAAGACAGACTTGCAGAAATGATG
GATAAACTGAGAGAGGCACGGGCACGAGCTGAGGAAGCGAATGACAAATACGAGCGACAG
AAACAAGCGTTGGAAGCTAAAGTTGAAGCTCTTGAAAACGAACTCGAACGGGCAAGGAAT
CGACTCAAATCACTGCGGGCGCAGGCCGAAGAACGGTTACAAGTAGAAAAGGAGAAGGCT
GCTGCGAAGATAGATGGACTTGAAGATGAAATA
>comp4339_c0_seq1 len=406 path=[2741362:0-405]
GCTCTCGAAAACAGCGAACAGAGGAACAAACTAGACAAGGAGAACGACAAAAGCGAGCCC
AAATCCGCCAGTGACTCCAAAGCTAAGCGTAAAACAGATTTTTGGAATACTTCAGACACT
GAATCCGAAGTTGATTTACAGCTGAGCACTGGAGGCATGGACCAAGATGATGATGACTTT
GATTTTTACGGTTAAATCAGAGGTTTAACCAATAAGGAACACCAGTCAAGCGATTTCCTG
TCGTTCAAACGTACGCGACGAGAACTCTATTGTGATACCACCTTCGTTTATACAGCGGGT
GAAACCTCGCGTTTTTGTGCTTAATATTTCGACCATCTCGAGACAAGATACTTCATACAT
TGTTAAGTATATGTTCGCGCACTCTTTTCAGAATTTCGAGTTGGTG
>comp4343_c0_seq1 len=315 path=[2745420:0-314]
GATTTTTCTATAGGCAGGCGGCACTGATCCTTCGCTAGTGGTTGTACGATGTTTTATTGC
TTCATTGTCCTGAAAATGCGGGCTTCCTGCAGCATATTTTGAGTCGCTGACACTGCGTTG
ATAATTCTGCTCCCAATAGCGTCCTCCACTCGCACCTCTGCACCTGCCTCCCCTCCCTCT
CGATCGCTGCTGTTGTTGATTCGATCTTGACTCTTTCCCAGGACCTTGAGTGGATTCAAG
GGGAAAAGTAGATGAGCGAGGCTTGGGACTGCTGTCAGAGATCCAGCTTGCATCCCAGTT
CGGCGGATAAGCTCT
>comp4347_c0_seq1 len=549 path=[2748727:0-129 2749826:130-548]
GGAAAGGTGCTGAAGCAATTTCCCTTGTCACAGGCTCCCTAGGTTTTTCACCTTTTAATA
TATCACTTGTTGTATTTGCCAGAGGTCTATTCTCCTTTTCATTACCTTCTTGTCCTATCA
CTTTTACACCAACTATTTTTGCGGTGCTTTTTTCCTCAACCTGGGAAGTTCTTTCATAAT
TCTTTGACACTGTGATTTCTGTCATTTGCGTGTCAGTATGTTGTATTTTTTCATCCTCTG
TCTGTGTTCTCACTGGTGAAGGAGATTCTTCTTTGGGTATAAAATCATTCTGTTCTGCAC
TTAAATCCACTTGATTTGGTTCATCAGTCGTCTTCTTGTCCTTCGTAATGAGGAAAGCCA
GTTCAGGGTGTTGTCGAAGAATTGCCTCTGCTTTTGCCTCATTCTGAGAAATTGAAATCT
TTTCTTTCAGACTTGACCGTTTGACTGACAGCGATCTTGAGTTGTTTCTTTTCCTTCGGT
TATTCTTGACCTTAAACTTGTTTGTCTTCATTTTATTCTTGAGATCAATAATGAATTGTC
TTGTGTCAG
>comp4353_c0_seq1 len=361 path=[2752098:0-360]
GAAGGGATCTTTAAACTTCTTAGGGCGCGCGCGGAAGCTGTGTTGGTGAATTGGCAGAAG
CATGCAACTCACTTCCAAATCATCCAATTTCCACTTTTGAAACGGCGGGAATTCGACGCC
CAGGACGGTCAACGTCAACTTTGATGATTCAGGATCAAAGACGAACTGCATATTGATGCG
TCCGCCCGTCCCGATATCCCGCGTTGTTCCCGAAGATGCGCCGTTCTCTTGCACAACTTG
AATGCTCGCGGGTGCGTTGAAACTGGGATCTTCGTCGCTTCCCACAGTGGAAGGCGCTGC
TGAAGCAGTGCTAGCTTCATCGTAGCTTGGTTTGTAATCATCGCTCGGTGACACGACAGG
A
>comp4354_c0_seq1 len=519 path=[2752859:0-257 2754594:258-277 2754705:278-518]
GAGAAAAAAGAACCCTGTAAAGGCAGAGGAATTGTCTCATGGCAAAAAAGTTACTGAAGC
GAGCATATGCGATACTGATCAGTGTGCTGCAAAGTCAGCAAAAACCAATGATAAGTCAAT
AAGTGTAGAAGAACTTGAACCATCACCCAAGAAGAAGGCTTCTATCTCTTTAAAGACTTC
AGTGGAGGTAGATAACATAAATCATGCTATCACTAAAATAGAAGACTCTTCTTCAGCTGT
TAAACTTGTAAAGACCTCGGAGAAACATCGAGAAATCGGAAAATGTCATGGATCGCACAA
GAGCAAGGATCCTAAGAGAGAGAAACAAAACTCATCCGGGAAACATAAGAGAAAGGAGAA
ACTCTTTATCTACGGCAACTACAATAGATACTATGGTTACAGAAACCCACAGTGCAGTCA
AGATTTAAGACTAAAATGCTTCAATAAGGAGTGGTTCCAAGGAAAGGCTGTTTTAGACTT
AGGTTGTAATGTGGGTCATGTAACGCTGTCAATTGCACG
>comp4355_c0_seq1 len=241 path=[2750968:0-240]
GAAAATTACATCGAGATGTCTTGCCCATGTTACATTTTAGCTTGAATTTGTGAAATGTTT
AGTAATGTTTGTAAATGAAAACATCACACGTTTTCTGGTGATTTACAATACTACAGTACA
AAACATTATTTCCGAATACGTCGCAGGACGTTTAAAACAAGGATTTTCCCTTTTCCAGCA
CGTCCTATACCTCCGTATCCTTCTGCATCTGTAAAGCGTCCATCTGCTCCAAGATAAAAG
T
>comp4364_c0_seq1 len=208 path=[2756265:0-207]
GAATACTTTATTTACAGCATAAAGTTGATGTGATCAGGAAGCATGATTCCTCTGTTTATG
TGATGTTCTGTTGCATCATAGTCCACACAGTCCTTCGTTCAAGGAGGTATGCGTTCAAAT
GGTTCTGTATCATGGAAACAGGCATCAAATACACTCTCTACAACTTTCTCTGCTTCCTCC
TTGCTTATGTTTCTGACACATAACATGG
>comp4367_c0_seq1 len=220 path=[2757196:0-219]
GCTGAGCCAGAAGAGACTCCGCCTCTGCCAGGCGTTTGCGCTTTGGAGCGACAAGCTTGG
CAACTCTGTCGTAAACCTCGATAGCTCGTACCCAGGAGCACAGTCCCTCACAGGCGGAGG
ACACGTTTTTGATGAGTGACGGGTGAAAGTCAGGATTCGTGACGTACTTTTCACGGATCT
TACGAATTATTGCTACAGGAATGTTTTCTTTGTCAAATAA
>comp4368_c0_seq1 len=312 path=[2759176:0-225 2760838:226-311]
GCGATGAGCCTAGCCTAGAGAGTGATGAACGACGAAAAGAAGGATAACCAAAATAGCTAA
TGTCCTCAGAAAACATGGCATCAGCATCAATAATGACACTTGGGTGGGCAGAGTGAATGT
CAGCGTCAAGAAGAGACATAAGATCTTCTCCCGGCAGGTAAGATTCACTGGCTGTGTCAT
CACCGTCATCTCCATCCTCATCATCCCGGCTCAGTAAGTTATTTACAGCAAGGTTGACAT
CAAGATTTGTTCTCTGAAGTTCTCGAATAATGACACTTCTCGATTTGCCTTGTAGAACAA
CTTGTGCCTGTG
>comp4378_c0_seq1 len=287 path=[2763534:0-286]
TAAGATTATATTTCAGAAGAATGTCGGGACTGAAATTTGCGACATTTTAACAGTATACTA
AGACTAACCCTGAGGCCAAAATTTTGAAAAGATTATAATTTTGTGCGCTGAAAATTTGTA
ACTACAATACAATGATTTGTTTTGAACTAAATCATGTCAAATTCTTTCTTCCTCTAAACG
GGAAAACTAGCAGAAAAGCAACAAAAACAGCACTGCCGCATGCTGGATTCTAATGACATT
TCTGTGTCATATCGAGCCTTATTACCCGCAGTCTGGCTCCAAAATTA
>comp4385_c0_seq1 len=203 path=[2769609:0-145 2769335:146-202]
CACCGCCAAAACTTTGTAATTTTTCTCGATTTCTCTGCAAACAAAAAAAAGCGAAAGAGA
AAATTAATGGCAATGCACGGACTCGAACCTATATGTCAAGGAGATTACCCCTGCAAGAAC
CCTTGTTAACCCTAGTTTTATCACCTATAAATGTAATAAAAACCATAAATGTAATACCAA
CCATAAATGTAATAAGAATTGAC
>comp4387_c0_seq1 len=379 path=[2772126:0-49 2772555:50-378]
ATATTTTCTCGTTCATCGGCTGTCTCCACTCCTCTCGCCCTCCGTAACAATCCACGAGCT
CTTAAGAAAGCTGTTAGCCTGCCACCGTCTCCAAGTCCTTCCGGTAAAGAGTTCTTCTCT
TCAGTAACAAGGCTTCTTTTTTGTTTGGCACTTCCAATATCCGGGAACAGATAGTTTGCC
AGGAAACGTGCCATCCGGGGTACTAGCTCTTTGTTTAGACATGCGTGGAAAGGCAGTGTT
TTGATCTCATCTGAGCCCATGATGCTAGCATTCACACTCATGTTAATGCAGCTCGACGCT
AAGGAGTCCACGGGGGCCTGGAAACATATACTTTGTATCTTGAGCACATTTTCAAGACCA
ACATGTTTAATGGATTTTG
>comp4392_c0_seq1 len=211 path=[2773497:0-168 2774870:169-210]
GCTATCAAAATGCTTTTGACGTATGGTCAGCCAAAGTATAGGCTGTTTCTACTCTGTGAA
GGAAATGGAGATGGGACTGGGGTACACTTTCTTGACCACAGCAAGCACAAAGGCTACATG
CTGGAGACCAATGCAGCTGAAGGCCTAATCAAGGAAAGCGTTGAACTGTTGCGGTTTGCC
TTGCAGCTTCTTATTTCATTTTCGACTGTGG
>comp4393_c0_seq1 len=434 path=[2775668:0-113 2778851:114-117 2776598:118-433]
GCGAGCCAGCCCGGGGCCCGGTGAACTGGGCAAGGTCAAGAAGGAACAGCAGGACGGCGA
GGCGGACGATGACAAGTTCCCCGTGTGCATCCGCGAGGCGGTCAGCCAGGTGCTGAAGGG
CTACGACTGGACGCTGGTGCCCATGCCCGTGCGCGTCAACGGCTCCAGCAAGAACAAGCC
ACACGTCAAGCGACCCATGAACGCCTTCATGGTGTGGTCCAAGATCGAGCGCAGGAAGAT
CATGGAGCAGTCGCCCGACATGCACAACGCCGAGATCTCCAAGCGGCTAGGCAAACGCTG
GAAGCTGCTCAAGGACAGCGACAAGATTCCGTTCATCCAGGAGGCGGAGCGGCTGCGCCT
CAAGCACATGGCTGACTACCCTGACTACAAGTACCGGCCGCGAAAGAAGGTGAAGTCGGG
CAACGCGGGCGCGG
>comp4396_c0_seq1 len=347 path=[2773355:0-293 2778260:294-303 2775495:304-346]
GACAGTTCTACTGTAATTACCATGCATCCACTTTTTAAACCAGGTAGCTCTCGGGTCAAT
CAGAGCAAGGAAGTGTAGTGGCGTCATGAACTGCAGCTCAGATGATTCAAACTCTGGATC
AGACTTGGTGGAGAACAGATTGAAAGTACTCGCCAGAACAGTCTCAAGAAACCATTCAGG
ATATCTGATCCAGAAGTAGGAAACTTCATGTTGAAATTCATTCAGGAGCCTGAACCGCTT
CAGTAATCTTTGATTATTTCTGGTAGATACATCCAGGCCATTTTCAATGTTTATACGGTG
GCAGTTAGCATCACTGAAGCATGAGACAAGGTGCTCAGCTAAGCATG
>comp4402_c0_seq1 len=244 path=[2777780:0-243]
TGTGGTTATTTTGTCTGTGGACGAGAATTCTGTAGCACAACGAGCAGGTCTTCAGCCTGG
CGATCAAATACTCGAAGTCAATGGGGAAAACGTGCAAGGTTTAAGCAGAGAAGAAATAAT
CTTATTAGCAAAACGATCGCGAACAGTTCCACCAGCACTTGCGGTAATTTCTCGCATTAG
AACGTTCGACCTGCGTCGTCGAAGAGGTCGCTTTGGATTTTCGGTTCGCGGTAAAGGACC
CGTG
>comp4407_c0_seq1 len=205 path=[2781604:0-139 2779724:140-204]
TTTGATCACAGTGTCCGCGAAATACTGGGGCGGAGATAACATTGGCGCGAAAGGCAGGTT
GGCGGCGACGGACACAGCGGCCGCGGCGCGCTCTTGAAGGATAAGACTGCTGCAGATGCT
GACAAGGGTCTTCAGATATGGCGGAGCGGCAATGGATGGTCTTTTACAAAGAGTCATATA
CAGCCCTTTCAGATAAACATCTAGG
>comp4409_c0_seq1 len=443 path=[2784360:0-442]
GAAGCCGAGAATATACTTACACGCTACAAAGAGATCTTAGATATGTTACAAAAGCGACAA
GAAACACTAAACAGAGCCCAGGAAAGGCTTTCGGGTCACCCTTCAAGCGAGGTCAGCAGT
ACTACTACTGGTGGCAGTGACGAGTCCACCACTTCCAGTCCTGGCCGAGGGGAAGACGAG
GGCGAGGATGAGGGGGACTTACTGGTTGAAAGCGAGGACGAAATAGACAAACCGATCACA
CACGTGGAGGGGGTGACACCTGGACGGCGGAGGACTTCATCATCTCCCACATCTGCAGCC
TTGTATTCATGGAAGGAAACTGAAATGCCAGTTATTGAGGAAATTCCAGTGCTAAATCCC
CGAATAGAAGAGAAATTGAAGTATATATTTCAAGAGATGATTGATACGGAGAGGGACTAT
GTAAAATCACTTCAGTATATTAT
>comp4412_c0_seq1 len=204 path=[2782036:0-72 2782739:73-203]
CCGTTACATCTCAGGGCCGTTCCATATACGATAATGGACGAAAATTGTTGGACTTGCATC
TTCAATGACTTAATGATGACCTCGGGCAGACCTCTTTTAGACAGCAGTTGTTGAAAGCTA
AATTAACCAGCTCCTTCTCTGAGTCACCATGCGAACTAAAATTCAAACACGCGACATTCG
AGTGTAGACTGGGCTAAACTTAAA
>comp4415_c0_seq1 len=322 path=[2784760:0-148 2786005:149-321]
TGGGAGAAGGTGTCTAGTATTGGTATATTATGGGTGTCGGTGCTTGCAATCTTCATCCAA
GAGATCGTTTTTGGCAACAGAAAGAGCACGCTGCTTACATGACGCAGAATACGAACCGCT
GTACATTGGTTGTAATTTCATCCCTCTACGCACGGAACGGTGAAGCAAGAGACTTCTAAA
GACAGATCTATGTTAGCACTAGTCAAAGTTTACTGAAGAGAGCTCGAGTTAAATCCTCAG
GTCTTTGCAGAAGTCTGAATGGGGCAACTTTCTCTTGCCTCATGTACAAGAGGAGTTTAG
TTAAGCTGATTATAGAAAGCTA
>comp4419_c0_seq1 len=573 path=[2786741:0-517 2790264:518-572]
GCGATTCTTAAACTTTGTAGCCACGACTTGCACGACGACCTCGAGCTTTCTCGAATTTTC
TTCCCTTTGCACGAACATACGGCTTTGTAGAGCTGTGCGGGACACCGGGTGCACGTCCCA
TATGACGGCACGCTTCACGAGCTGTCCTACGTCCTTGCAACAACAATGTATTTTTTCCAG
TAGGTGCACGAATTGCCAACTGATCTAATGTGATACATTCACCGCCAGCTTTGAGAATTC
GTGTGCGAGCACCTTCGGTAAACCTCAAAGCACATACCTTCAATTTTGGTACATCAAGAA
GCCTAAGATCATCAGTGATAGTACCAACAACAACGCAAATTTTATCAGCACAACCTGGTT
TTTTCATACGTCGAGCAATTCTTGCAATAGAAACTGGTGGTCTGTTAGTTTTGCTCATAA
ACAATCTTTTAAGAATGACCTTGTTGAACTGTGAATCAGTTCTTCTTGCAAGAAAGCGGT
ATAACTTCACCAACAAACGAATGTATGGATCTTGAGACACCGGTTCCAACCGGTTGTGCT
TCTTGTCATTTCGATGGTCCAAATCGATACCCA
>comp4432_c0_seq1 len=234 path=[2795259:0-160 2796649:161-233]
TGCTTTTTGTAAGCAATTGATGGACGCGGCTGACGTGTTTACATTCTTGTTGCCACCCAA
CTAAGCTCATGTTATGATTCATTTGGGAGATTTCAATTGTTCAGTTTGTACACACTCCCA
TGCAATCAGTTGCGTGTTGCAAATTGCAAAAGGCCAGTCTCGATATACTAAAATTCAAAC
TTGGCTCCGAGGCTTAGGGGAATAAAGCAAAAGAAACGGCATCGAGGATGAGGG
>comp4433_c0_seq1 len=540 path=[2798702:0-249 2800613:250-539]
ACGAGGTCGTGAATCGACTACAAGGGGAGCTGCAGAAGGGACAGTCCTCTCTGGAACCTC
TAGACCAAGAAACTAAGAAGATGATCCGTTGTCATGTAAGAAAAGCTAAACTTTTAAGTA
GGCTTGATGTGGTTAAACGTTTGAGGGAGGTCACACCAGCTGGGACTACAGGCCCCCTGC
TTCCTGAAAATCTTGATGTTCAGGATATTCCTCCTGAGCAAATTAGAGAGCTGTCAGTGA
ATCTGTGTGGGGTGACGAGTGGATTATGGTTGCTGAGAGATTGGGTGTGACGCCACCAGA
GATCCGTCTTCTGAACGAGCGACGTTTCAAGCCATTTAAGAAGGCACTAAAATACAGTCG
AAGACGGCAATATTGGAACGTTGGACAGCTTTATGATGTGTTGGTCGACTGTGGATTCCC
AATATTCGCTGATTTCCTATAAAAGTTGGTGTTAGGTAATTTTCGTTGTGCACCGTTCTA
TAGTAAACAAGGAGAAGTGACAATATAGTTACTAGAGATGTCATTTATTGCAAGAAAGAG
>comp4437_c0_seq1 len=640 path=[2803773:0-51 2804303:52-639]
GTGTATGTACTAATGGGATTCCTCTTATATGAGGCTGTGCAGAGAACCATCCATATGAAC
TATGAAATAAACGGCGATGTCATGCTCATCACTGCAGCTGTTGGAGTTGCAGTTAATGTA
ATAATGGGGTTTCTGTTGAACCAGTCCGGTCACCACCATTCTCACGCTCATTCCCACTCC
CTGCCTTCAAATTCCCCAAGCATGGTATCTAGTGGACACAACCATGGGCAGGACAGCTTG
GCAGTGAGAGCTGCATTTGTACACGCCTTGGGAGACTTGGTACAAAGTGTTGGTGTGCTT
ATAGCTGCATACATCATACGATTCAAGCCAGAATACAAGATTGCTGATCCCATCTGTACG
TATATATTTTCATTGCTTGTGGCTTTCACAACGTTTCGCATCATATGGGACACAGTAGTG
ATAATCCTGGAAGGTGTACCAAGCCATTTGAATGTAGATTATATCAAAGAGTCGTTGATG
AAAATAGAAGATGTATATTCTGTGGAAGATTTGAATATCTGGTCTCTCACTTCTGGAAAA
TCCACTGCCATAGTTCACATGCAGCTAATTCCTGGAAGTTCATCTAAATGGGAAGAAGTA
CAGTCCAAAGCTAAGCATTTATTACTGAACACGTTTGGCA
>comp4449_c0_seq1 len=204 path=[2808113:0-123 2809095:124-203]
GACAACGAAGATGTCAAAGTAGTTGTTACAGCCTTGGAGGCCTTGAAATTCTTGTCGGAA
TTTCAACCAAACCGATCCAAAATGAGAGAAGAAATAGGAATGGTTATCAGCTTAAAAACT
ATCATACACAAAGAAGGTTATAACGCGAAAGCAAGGCAAATGGCAAAGGAAATCTATCAA
AATATCATTCCTCCCGTCAACACA
>comp4456_c0_seq1 len=298 path=[2810030:0-297]
GTGCCCTCCAACAATGCTCCGTTGTGTGCCTTTTGTCCTTTTTCTGCCTCTTCTGCTGTT
GCATAATCAACGAACGCAAATCCCCGAGACACACCAGTTTGGTTGACAGCCACCTGTGCA
AATGTAACTGTCCCACTCTGACAGAACAATTCTCTCAACACTTCTCCATTGGTAAAATCC
CGTGGTAGTCTGTCTACAAACAGTGTCTTTGAGTGCAAATCTTCAAAAGTTAACAGATTT
GGCTCAGCAAAGTTTACTCTGAGTATTCTTCCACCAACATATTTTGATCCTGTGCTCA
>comp4460_c0_seq1 len=240 path=[2812883:0-239]
GTTGGTCCGGTATACTTTCCTTTGCACTTGCAAACGGCCTTCCCGTTTTCATCCACACAA
GTTCCTCCATTCTGACACGGATTACTTAAACACACATCGATGGGACGTTCGCAATTTTCG
CCCGTGTATCCGTTCTCACAAACGCATGTAAATCCACCATCACGTGTTTCTACGCATTTT
CCATCATTTTTGCAAGGATTAGGGACACAAGCATCTTTATCCTCACAGTGCTTGCCACTT
>comp4461_c0_seq1 len=202 path=[2813182:0-47 2813553:48-201]
TTACTTTACTTGTGCGACTTTATCTATCGTCACAGACGACCATCGGATTTGGACAACCCA
GACAACTTCTTCATCGACACCATTTTGAATCGTCACGCCAGGCTGCTGTTAACAGCCATG
CGTCTCAGAGACTTGGGAAAATTCGCGGCTCACTTGGAGTTCGCTCTTGAACCGTGGCTT
CGTAAAGAAAAAAATCGCGCCG
>comp4463_c0_seq1 len=1315 path=[2824013:0-586 2828154:587-1314]
ACCGGCCTGGCGCTCACCTCTGTCAACAAGTTCCTGTCCTACGCACTCATAGATCCAACT
CATGAGGGCACAGCAGAGGGCATGGAGAACATGGCAGATGCTGTCACTCACGCCCGTTTT
GTGGGCACAGATCCTGCCAGTGATGAAGTTGTCCTGATGAAAATCCTTCAGGTTCTCCGA
ACTCTGTTGCTAACCCCAGTGGGTACCCACTTAACAAATGAATCTGTATGTGAGATTATG
CAGTCTTGCTTCCGGATTTGCTTTGAAATGAGACTCAGTGAGTTATTGAGAAAATCCGCA
GAGCACACTCTGGTAGACATGGTGCAGCTGCTCTTCACAAGGTTACCTCAGTTTAAAGAA
GAACCCAAGAGCTATGTGGGAACCAACATGAAGAAGCTGAAAATGAGAGCAGGAGGCATG
AGTGACTCGTCCAAGTGGAAGAAACAGAAAAGATCTCCTCGACCTCCACGTCATACAACC
AAAGTCACACCAGGTTCAGAGCTGCCCACCCCAAATGGAGCCACATTACCCTCTAACCTT
ACTGGTGGTGTGCCCTTCATTGATGCACCCACATCCATCTCCTCTGCAAGTTCAGAAGCT
GCCTCGACAGTAGTCAGTCCCTGTACAGATAGTGGCCTGGAATTATCCTCCCAGACTACC
TCCAAGGAGGACCTCACTGACCTGGAGCAAGCTGGCTCCCCAAGGGAGATCACCACCAGT
GAGCCTGGGAGCAGTGAGATGGGCGCTTCTGATCAGCTTGACCCTCAGGAAGGGGCCCAT
GTAGAGAAGGCCCAGTCAGCATCGGTGGAGTCCATCCCTGAAGTGTTAGAGGAATGCACA
TCCCCTGCTGACCACTCTGACTCGGCCTCTGTCCATGATATGGACTACGTCAATCCTCGG
GGCGTGCGCTTTACCCAGTCCTCCCAGAAAGAAGGCACAGCTTTGGTTCCTTATGGTCTT
CCTTGCATCCGTGAGCTCTTCCGCTTCCTTATCTCCCTCACAAATCCACACGACCGCCAT
AACTCTGAGGTGATGATCCACATGGGACTGCATTTGCTGACAGTGGCTCTTGAGTCAGCG
CCTGTGGCCCAGTGCCAGACCCTCTTGGGTCTCATTAAGGATGAGATGTGCCGACACTTA
TTCCAGCTACTCAGCGTAGAGCGCCTGAACCTTTATGCTGCTTCCCTACGAGTGTGCTTC
TTACTCTTCGAGAGCATGCGGGAACACCTCAAGTTCCAGTTAGAGATGTACATCAAAAAG
CTCATGGAGATCATCACTGTTGAAAACCCCAAGATGCCTTATGAGATGAAGGAGA
>comp4471_c0_seq1 len=208 path=[2820038:0-207]
GTCGTTGAAGCAATGCCACTGATTGCTGAATGGATGTTTACAGTGCGCTGTGTAATGACC
GCCATATGTGCCACCCGAATGGTTTGAGACTGCGTACAAAGAGTACACTGCTGACCGGCG
GTCTTGAGGATCAGCTGCAAAATCTGCGAGATCCAGTTTGCTTAGCGGGAAATCAACATT
TGACAGTAGCTTGGATCGGAAGCTAAAT
>comp4478_c0_seq1 len=335 path=[2822493:0-334]
TGCGCTTATTGCGATTTCAAGAGACTCCTCAGAAATCAACACCAAAGCTTGACACAGCAT
GGGAACAAGTAGCATGTGGCAAAACACCTGATCAACAGTTGCTTACACAGCAAGCACATC
AGTTCTTGGCCAGCTACCGGCCAGCAGCTCGTACGCTACACTTCAATACAACTACAGTGG
CTTAAACTGCGACACCTAGAAGATGGTTTGTCAATGATCACAAACCTGTGATGAGGATTT
TTGTTAGAACTTCTGTCACCTTCTGGTATTCTAGATGGCTCTTTTCATACATAAAATATT
GTGTAAAAAAAAAATTGAAAACTTAAGAATGAATA
>comp4480_c0_seq1 len=418 path=[2824208:0-35 2824435:36-417]
TCAGTATCTCTCCTCTCCTCTCCTTTCCTCTCGTTTACACAAGCTCGCAGCAAGCAGTCT
TTTTCAGAAATGTTCTTCAAGTTAGGCGTGCTTCACCCGCATACAGAAAGTTAACCCTTA
CATACTAACAGTGACTCAGTAGATAAGGAGAGGAGTGATGAAGAAAACATGGCACAAAAA
ATAACGAAACATCTCGTTTGTGTTTTGCGGCCGTTTTATGTCTGATAGCGGGATATCAAA
TTAACTTTCTTTATACACTCTGTCACACTGATACTTCTATAAACCAAGCTTCTCGGCTTC
TTTTGCCTCGAAAAACGTGTACGAGAGAGTAATGATGTCCACTTTGACCATGGCTGGGTC
CTCCGTAAATTCTGGATCGATGTAGAAGAACACTGGCATATCAACCTGTTCATGTGGA
>comp4494_c0_seq1 len=450 path=[2834754:0-449]
AGAATTTCAACGATCTTATTGTTGGTGGAAACAAAGTGGATCTGAGCGGTGCTACCGTCA
CCTTTATTAAAGGAGTGTTAGGTTTCCTAGCAGATGGATTAAGTGTCAATACACCACAGC
TTCAGCCGGTGTTTGTGGATTGTATCGGAGATTTATTTGAAAACCAAGTTGTCCTGTTTG
AGGCCATCCTCAAGTCTGGTCGTTATGTGAACCAGCATGACTTCATCCTGAAAAATGCTT
CATTTGTGTTGGAAACGGTTCTTCCCCTTGTTAAAAAGAAATTAAAGGTTGGTAGTAGCT
CCACACGGTTAATAGCAATGCAAAGCGAATTAAAAAGATTACAGGCCGTAACTCCTTCCA
GTGACCCCCCGGAAGCTGAAGTGCAAGCTGGCAGATGGAAAGAGAAATGAAGGCTGATAT
ACAAACATCGATAGTAAAAATATAATATTG
>comp4503_c0_seq1 len=1096 path=[2840462:0-1095]
TGACCTTTAGACTTTCATCCTCTAGGGCGGCATAAAGCTTCTTCAAGTTGTCTCCCATGC
GTTTTCGTGTCAGCGAGAAACTATACAATGCTTCTAGCTTCTTCCCTTCTAGATCTAGTC
TGGAGGAATCATCGCCATTGACAACAAAGGAAACTGAAGCGTTAGGAAAAGGCTTGTAGT
GCTTACTGCCTATTTTCTCCACTGACCAGTTCATGCGTTCCAACATTTTACGAGAGATGT
ATTCAAATGCCGCCCCATCAACTTGCTGAGAGTTGTCCTTGCAGTTTGACTTGCTTTTCC
CCGCAAATTTTGTAAACTTGCATTGCGTTAGCTTCATGCTCACTACAATTCTTGGAACGC
CTGGAACAAATCTTAAAACGTCCAATCTGGCTACTCGGCTTTGGACTGTGCCATGCAAAT
TGGATACGTTGCAAAAGTAAAAGCCAGCTTTCGCTGTTGATAGGTTGGACATCCGAAGAA
CTGGCATTGTTGTGTTTAAGCGAACCACTTGGTAATTCTCCGCCTTCATGGGAATAAAGA
ACCATTCTGTTAATGGCAAAGGAACCCCTGTACTGTTGCAAACCATTGAGTATATGTCAT
CTCCAACAAGCCTTTGGGCATCAGGAGGCTGTTTCGTAATAATTGGCTTTTGATGTATCT
CCACAATAGTGACATTAGACACAGCACTACCTCTGTTGTTTGATGCTTGACACTTGTAAG
CCCCCTCACTTTGTTTGGTGACATTTCGTACTTCAAGTGTGGTACTATTGGTTCCCTCTA
ATGGCTTGTCATTCTTTATCCACAAGTACTCCACCTCTAGTGTGCTTTTAGCCTCACACA
CCAAATTGACAGTCTCACCGAGAATTGCTACCAGCTTTACCGGGGAGTTCCTCAGTATTT
CTGGTTTCTTACCGCAAAGCATGATGTCATCGCTGCTATTGCTAATCAGGAACTTAGCTC
GAGAAATCATGCTCTCAAGTGTAGACATCTCGTGATTCTCTTTCAACATACTGCTGATGA
TCCTTTCTAATGATTGGAGCGTCGCTTTTATTTCGATCGCTCGGGGATGATGTTCCATTT
CATACATCTCTTCTAA
>comp4510_c0_seq1 len=287 path=[2848187:0-107 2847177:108-286]
GATCATTCAGCGTCAATAACCTCCATCAGGTTCAACATGTCTGAATCTGATGAATTACAG
CTTTTGAGTTGTGGAGCGGACAAGTCTATTATATTCAGAACAGCTCAACAGAACCCAGAA
TTTCAGTTTGTTAGGACCACAAATTACGTCGGGAAAACAACACTGGATGACATGGATATT
GATCCGTCGGGAAAACTTGCGGCGACTGCTTGTCAGGACAGAAATGTCAGGGTTTATGAT
GTAAACAGCGGAAAGCAAACAAGAAACTACAAAGGCACACCGGGAGA
>comp4511_c0_seq1 len=288 path=[2848266:0-287]
AAGGACTTCTCATGTAGTGATAGAGCATTTGCAGAAAATATTGGAATCGACTTCTACACT
CCAGAGGAATTCTTCTTTAAGCAGAAGCCAGCACCATTTGAGTGGCCAACATTTGTGCCG
AAAAATCTCGATCCCAATGGATCGTTATTTAGTCCTGTCAGTGCAAAGCTGAAGTCAGAA
AGCCAGGAGCTTATTGTTATGGTTGGTTATCCTGCTTCTGGAAAAACGACCTTTGTTAAC
GAACATCTGATGCCTCATGGATATCTTCACATTAACAGGGATAATTTG
>comp4522_c0_seq1 len=248 path=[2857135:0-44 2857450:45-247]
TATCGAGAAAGCGCTCCAAAAAGAAGATTTATCCTTCGTCAGGCTGGATGGAAGAATGAC
CCAAGAAGCGAGGGCCCAAGCCATAGAGAACTTTTCCAACCCTAGTTCCAGTTCTCCTAG
AGTGTTCTTGTTGTCGCTGACAGCTGGGGGAGTGGGTTTGAATCTAACGGCTGCTACGCG
AGTTTTTCTTATGGACCCGGCCTGGAATCCGGCCATTGAGGAGCAGTGTTTCGATCGCAG
TCATCGCG
>comp4525_c0_seq1 len=248 path=[2860005:0-129 2860979:130-247]
GCAAAATGATGGCAGGCCACTGAACTCTCAGCTTGAGAGAACACCTCCAGATGTTAACAG
AAGATCACATCCGCCCCAATCACAAGGCTATGACATGTCCCTGGCCAATCATGGACCTAG
TTCCAGACCTCCTCCTCACCCTGCCATCCATTCAAATCCATATGATGACCCTTATTACTA
CTATGGGGCACTGGAGATGGGAGCTTCTGTGGGTGGGCCTATGAACATCTCCAGAGGTAC
TGGACAAC
>comp4540_c0_seq1 len=402 path=[2867791:0-89 2868732:90-401]
TGACATGCTCCCCTTACATTATGCTTCCTTCTTTGATGCTGCGCCAATCTTGAGAGTTCT
ACTGAAGGCATCTAATGCAAGAGATGTTGATGTCCGCTGTAAGGAATTTGACAATGGTAC
TTCTCTGCACATTGCGGCAAGCAATCTCTGCTTAGAAGGAGCAAAGTGCTTGCTTCAGCA
CGGAGCAGATGCTTCAGTGACAGACAAACTTAACAGACTGGCTTTACACTGTATTCCTGA
TGTTGCAGTGTATGAACAAGATTCTGAGCCAGCAATCATAGCTGATAAGATGACAAGGCT
TCTCTCAGAGGCAGAACCTCCTTTGAAGGCTACACAAGATCAAGAGAATGAGATTCCAGC
TACTTTGGCATCTATGGGACTGAAGATTGGAGATCAAGTTTG
>comp4541_c0_seq1 len=372 path=[2868648:0-371]
GACCTGCATTTGAGACTCCAGCTGAATGTCGATTCTTAAGTATGGTTGGGGCAGATGCAG
TTGGAATGAGCACAGTTCATGAGGTGGTGATAGCAAGGCATGCCGGGATCAAAGTTTTGG
GAATCTCATTAATCACTAATGTTGCTGTCATGGGTTATGGTGAGAATGGTACTGCTGCTA
ATCACATGGAGGTGCTAGAAACAGGAAAGAAAAGATCTGCCGACATGCAGAAATTGGTGT
CAACTGTTGTGGGAAAAATTGAAACTGAAAAATAGTTTAAATTAACACACTTACATGTAT
TTAGGGTAAAAAACTGATTGTTTTTAGTGTAACATTTTCTCACAATTCACTGGCTGAGGG
GTATATGCAGGG
>comp4543_c0_seq1 len=223 path=[2871035:0-222]
GTTTGCTGTTTGTAGTCTTGCAATCTGGTTCACATTTTGCTTCATTGTGGATCTGTACCA
TTACACGAGGCCTGTTTTGGGACAAAACAGTGTTGTGCTCTCACCAGAACAAAGGAAGTT
ACTTGGCATCCGTCCAACAGACTCAGGATTCAAGCTGGCTCCACTCCATACCCCAACAAG
TCAGGGAACTGCATCTCCCACCATCATCACAACGTCGTCATCA
>comp4552_c0_seq1 len=1305 path=[2877830:0-820 2896924:821-853 2883687:854-1304]
TCGCATTCATTCATCAACATTGCAACAGCGCCTATGGCAAAGGAAAGGTCTCCAGTATAC
TCAATGTCAGATGCACAAACGTTCACCAGCGCTTGGACATTTGTTCCCAGTTTAGCGCAC
ATCTTTCCAACAGGTGTTTCAGCCAATCGCTCAGCGCAGTACCGGGTTGCGTTCTCTTTT
GAAATCACATTAACGGATCGCTTTTGCCTCTTATGAACTTCGGGGTCTAAAGGCTTCATA
AACAGTTCGTAATCCTCGTCAGTTAAATCGTCCGACCATTGCAAGGCTCTTCTTTCTGGT
TCTCTGTCGCACATTTTTATTCGGTTGAATTTATCTATGTTTGCTTTTGGGAAGAAAACT
GGAATACCATCCTCTACGCATTTAGTTGTTTTCCCTTTGTCTGTGGTCTCATCACAAGCA
CATGCTGGCTCAATTGGGGAACCTCCTTTGTTGATCTTAGGTGGAAGTTGGTCGAAGTAA
CTTGGCCATGTCTTGAAATTGTCTCCAAACTTGGTGATATCCCCATGTCGATCCTTCTCA
TATGTACACAGTCCTTCTTCATTTTTAGGGTCTGTGGCGCGTGGAGTGTAAATGGTAACA
TCAATACCCCAGTAGTTTCTCTCCAACACCACTTTTATACCGGATGGAACTATAATCTCG
TATTTGCTGTTGATGCCTTTAATTACTTGATGTAACGTAATCCCTGGTGCGAGACACTTT
GCACGTGGTATATCAACTACAATAGGGGTTGTAGCATCTCGAAACGTTTTCGGTGGATCA
CCGCAGCAGCTGAATTTGATGAGATCGTTGTGATCGCGGATGATAACTCCACAGTTACAT
GTTACTGATCTAGCATTATTGCAAGACCATTGTCTCGTTAGGACCTCAAAGTTCTTTTCT
TTGTTGTGATACAGAACAAAATCCCCTAGGCCAAAAAAGTCGTGCCATCTCTCTCTCGGA
ACGTTCTGTTTATCAAGCATGCGGTAGTGAGGATCAGTAACACTCCTGCATTTATGTATT
GCCTGAGCTTTCTGCACCACAGTAACCCAGATCGTCGGTAGACCAAAGAACGTCCAGAAT
TCACTATCTTCACCGTTGGTTATCTTGGGAGTGATAACCGCTGTTTTTTTCAAACCATAG
AGCGTTGTGCATGTGGCCCCAACCTTAACAGTCACTGGAGTAGTTCCTTTTAATTCGACG
AAGCATTTTTCCTTATTAAGTAACCACAGCCCATCAGGGAGATAAAATGTCACAGAAAGA
CTTTTTCTGACCGGAATCATTGGTGTTAAGGTAAGTTCCTGATGA
>comp4571_c0_seq1 len=271 path=[2888954:0-91 2889558:92-270]
AGTTACACATGCCCTACTGAGGATGAATACAGAGAAATGGTTAAGAGAAAGACTGGTGGC
CTTTTCAGGTTAGCTGTGAAACTGATGCAAACGTTCAGTGAAAACAAGAGCGACTTTGTT
CCTTTACTGGATACACTTTCGCTGTATTTCCAAATAAGGGATGATTACGCTAATTTACTC
TCAGAGGAGTACAAAGAGAATAAGAGTTTCTGTGAAGACCTAACAGAAGGAAAGTTTTCA
TTTCCAATTATCCATGGCATACGCAGTGACT
>comp4577_c0_seq1 len=376 path=[2894681:0-65 2895149:66-85 2895309:86-375]
GGAAATCCGAGCATGTTTGTGGTTTTCTTTGATAATCAGTCTTATCCTGAGTATCTGATA
ACCTTTCAGTAATCTTAAATTTCTGTTAAGTCAGTTTGAACTTGTTTGTAATCCACTTGA
AAACCAAAGTAGAACTTTAAGATGTGCCAACACAGGCGCTCCGAAATAGATTCTCATTCG
ATAGGGCCTAGAGTTTTTGTGTTAACTCCTTTCGCTGTTGGAGACTTCAGACACAAGATG
GAGCTTAGGAGAACGAGTTCTCAGAGGGTGATAGAGCATCTAAATGTGGCAACCAGAGCA
AGTAACCAGATTGTCAGCTGACTTATGAACATTTTCTCGAGTTTCAATACTTGCAATTTG
TGAATTTTAATGAAAT
>comp4579_c0_seq1 len=215 path=[2892655:0-141 2893711:142-214]
GGTGGACCGCATTCCTCTTGTCTACCAACAGAGCGACTACGTCAAGTCTCAGGTCCCGGA
TCTAAGAGTGGAGATCTTAGCGGGAGATATCGGGCGTTTTCCGGGCGATAAATCTCGTTG
GATATCCACCGTCCAGGCACTGACTGAAAACAAGATCGACCTTCTTGTTATGACCCATCA
GATTCTGCTTAACTTGATGAGTGGTGATTGTCCAG
>comp4584_c0_seq1 len=277 path=[2895634:0-276]
AACAATTTGGAAATAATTTAGTAGTGGTAAATTTTTCACAGACCCCACTCTGCCCTTCTG
GTTCATGCCAATTTGTTAGCCTTTGAAAAATTTACTTGTGGTTATTTATTCCAAATTGTA
CTGGAAATCATCTGATTATCTATACAAATACAACGAATAGTGTACAGCTTTACTGCAATT
ATTCACATAAATTTATATGTTACTACTGGGTTAAAAAATAATTTATTTGTGAAATAGTGT
ATGGTAAATATTTTGTCACGTACGGTGGCTTCAAGGG
>comp4593_c0_seq1 len=597 path=[2900610:0-209 2902075:210-233 2908680:234-596]
GTTAAATGTAGTCAAATTACGAGAGGGAAGCTTTGTTATCTGTTTCATGCAAATGATATC
AAATTAAACCTGGTTTAGATCGTCGAAGTTTAGAAAATAATGTGCGAAAGGACAAAAATT
AACACCCTGGGACGGGTTGTTAACCTACGATTAAAAATTCGCCGCAGTATTAATTTTCCT
TCGTTAGAAATGTTTTTTCATTGCTCATGTTTTGTGTAGTTTGAGATCACTCAATATAAG
CCGGAAATCAACCTTACACAAAAGTTACAGAACTAAAAAACATAATTCTCGCTTATACTG
GGTTAGCTTAATCTGGCTTTGAACAACAAATAACTTTGCGCGGCCCAATCACACGAAAAA
ACAAAGTAAAGCAGAACTAACTTAGCGAGTTAAACTAATACACATTGTAAATTATAGCAA
AGTCCTTCCTAGTTCCTGTTGAGCCATCATGGTAGAAATCTCTATGAGCGCACGGCCGTG
CGTTTATAACATGACGTGTGCAGTTTCATTTTAGCTGCAAACTTTCCGTGGAGTTAAAAT
GCGAGTTCCTTTTATCTAAGCTTCGGCAAAGTGAGCATCATTCTGAATAATACAAAC
>comp4594_c0_seq1 len=653 path=[2906227:0-652]
GGCTTTGCTATAAACGCCAAACTGTTCATCGATAATCCAGAAGTAGAAATGGATCCGCTT
GCTAACAGAGGCTATCTGGAGTCCTCCATTATCAGCAAACTGGCCAAGAGAGATGAGTTT
GAACCACTGGCGGATAATTGTAAACAGATTCTCGTGTGGCACACGCAAACAGCCGACCCC
AAAATGAAAGAAGAAGATAATATGAGGAAAGCCGGGCGCGAGCCTGACCAGTCTATGGAG
GTCTAACGCCCAATCCGACTTTTGACCTGGTCTTCCAGTCGTATTTGTATATTCAATTGC
TGTCAGAGCCTTTCTGACTTGCGTCCACCAGTTTGCGTTACTGAAGCGTTCTATCAGACT
AATTCCACTTCACTTTAAAGTATGAAAACACATACAAGCTCTACAGTCAACTGACCCTCT
CTGACTAAAGGTTGGCGTCAAAACGAACGGGTTTTGAATTTACTTGTCCACCGACCAGGC
AGAATAGTTTTTTTTTAAACCATCTCAACTTGCCCTTTTTACTTTGTCCTTTTTAATTTA
ACTTTTTTTAGCTGTAGACCGGTGTACATAAACTTACTCTCAACTTGCTCTTCTTTACGA
GCGGACACTCGAAACCTTATTCACAGTTTTAAATCGTATTTGTTCGATAGCCA
>comp4597_c0_seq1 len=344 path=[2901734:0-343]
GGCAATGATTGTCGATGAGACTGGTGGCCAGCCGATCCAGCCACCGGCAGGGATGAACAA
GTGTGGAGACTTTGAGATAAGTGTCGACACTTTTCGCTCGTACAGCTCCAATATGATCTC
TTAACTGAATTAGGGAAGGTGCTAGCATTCTCAGCAGCCATTGGTCTCATGCAAGCTAGT
AATTAGAAAACGCTCTACTAAAAGGCGGACTTTTGTGACTCTTTAAAGTTAATTACTCAA
AGACGGTAGCGTTACGTACATGTATTGAGGAAATGGAAGATAGATTGCAAGGGAAAGGAC
GGGATAAGAAGTTTGTTGTAGACTTATGGATGGTTTATCCACAC
>comp4607_c0_seq1 len=486 path=[2912211:0-303 2914368:304-485]
CAAGATCCCCAGGCTCCTCCTCTGCAAAATGTCAGACTTTAAAATATTAACTTGCAGCTA
GTCTTGTCACACGACACATATCACTCATAGTTTTCCACAAACAGAAAATAATAAGTGCTG
TGTGATGAACTAAACATACATGTATGCCTTATTTCTTCTTATCAGTTAAATCTGTAAGGG
GAGATGTTATAGTCTTTATCCATTCTTGCATTCTTATGTGGCAAAATAATGACATTCAGT
ATATGAGAATACAATTTTTACATTCTGTCCATTCTTTTATGTTGCTGCACATAGATCCTC
CAAGTTCTATTTATCCTTAAGACCAAGACTAGCTTGGAAAAATGCTCCATCACCTTGAGT
AGCAGTCTTGTTGATTGCTTTATGTCTGTCTTTGCTCACAATTTCTTCTAAGATCTCACC
AGTCCCTTTGACAAGCCTGTGTCTACCCGTGTCTGGGTCATACACCCTCCTAACCTGGGC
TTGCTG
>comp4613_c0_seq1 len=229 path=[2911949:0-39 2914283:40-228]
GCTCTCAGCTTTGGTGTTCTGTTCCCGGTTTTGATGGAATAGTTTAATGAGACCAGGGGA
TAACAGGTTAGCGAAGTCAGTCTTGTAGATTTAAAAACGAAACACTGCTGATCATGTCCT
TGTAGGAACATTGACAGGTTCAAAATTAGAGGGTCATACATTCAGCAAAGGACAGGTTTG
ATTTAGACTGCAATCATTGAAATTTACTTGAAAAACGCGCAACCAATTA
>comp4616_c0_seq1 len=485 path=[2916453:0-270 2918337:271-484]
TGAAGAACCAAGTGCTATGGAGAAACACAAGGCTATGTATGGTCCTGTCTTCTTATCTCT
ATGTCAGGTGTTCATGAGGAAGGTGCAGTATCCACCGGAAAATGTTTGGCAGGGATTTTC
TACAGATGAGAAAGAACAGTTTCGATGCTACCGTCAGGACATAGCTGACACTGTGATGTA
TGTCTACTGTTTACTGAGAGCTCATTGTTTACAACAACTGTATCACATGCTGTCGACATT
GTTATCTGGAGAAACAGAACCTACCTGGCAGTCATTAGATGCTACTCTGTATTTAATTCA
ATCTGTTGCTGAATATGTTGAACCAAATGAAGAAAGTTTCATCCCTGCTATTCTTTCCTT
GTTACCAAGACTACCTGCTCACTCGTATGTCTCTCAGATGGCACTGCTGATGGTCGGCGC
TTACTCTGAATGGCTCAAGTGTCATCCTGATCACCTCCGTTCTGTTCTTCCTGTTTTGCT
GGGAG
>comp4616_c0_seq2 len=332 path=[2916453:0-270 2920344:271-331]
TGAAGAACCAAGTGCTATGGAGAAACACAAGGCTATGTATGGTCCTGTCTTCTTATCTCT
ATGTCAGGTGTTCATGAGGAAGGTGCAGTATCCACCGGAAAATGTTTGGCAGGGATTTTC
TACAGATGAGAAAGAACAGTTTCGATGCTACCGTCAGGACATAGCTGACACTGTGATGTA
TGTCTACTGTTTACTGAGAGCTCATTGTTTACAACAACTGTATCACATGCTGTCGACATT
GTTATCTGGAGAAACAGAACCTACCTGGCAGGTGTGTTCAAAGGCGTGTACTTTTGGGAG
CAATTCTGTCATTGTGCAGTTAAACATTGTGG
>comp4623_c0_seq1 len=252 path=[2919339:0-251]
CAGCAAACTCGCCCCACCTCTCTCATCTTCTACTCCTCCCATGAACCCTTGCTGCTCATT
TATGACCAGGTCTCCCTTCTTCACTTTGTCACGCTTTTTGTTCTGTTCAGATTCTGTCTT
GATCTGCTCCTGCACTAGAACCATCATGTCCAATAATCTGTCAGCTCCAATATAGAACTT
TTGCCACAGGGCCTTTCTCAGGGCATCAATATCAGTGCTGCCCTCAGCTAAAGGGTCCTC
CGAGAGATGGAG
>comp4640_c0_seq1 len=354 path=[2928586:0-353]
AGTGCCAAGCTTGTCACTCAACAGCGAGACGAAAGCCTCGTGATCTCCAGCATCAACCAA
TCGGTCAGAGAATACTCTGAAACACTCGTGAACCCAGAGTCTGGATATTGCCGTCTTTGT
GTCATGGAAGTCTTTATTGGCGCGGAGTAAGCCTTGGAATACCCTGGAAATGTCTCTCAA
GTTGAACAAGTAGTGTATCTTGGTTGGTGTCGGAAGCATTTTAGCGATGATGGCGTTGTA
GATGTCAATGGTGGCCTGAGTCATAAGATCACCAAGAGCCTTCACGTCTTCTTCAAAGTC
CTGCAACTTTTGGTTGATCATGGTTCCAAAAATGCGCTTGATTTGACTTTCCTG
>comp4650_c0_seq1 len=248 path=[2931401:0-247]
TGAAGAAATGACCAAAGTGGAATCACTGAACCCCCTGCGCACATTGCACAATGCTGTACC
TCTAAAGAAGATGGACAAGTTCTTTGACAAAGTGACTGGTCAAAACATCAAAATCCGTTT
TCCGCCAGTGCCTTGGCCATCAAGGAACATTTCTCGGGAGGGTAACGTTACAGACTTGCT
AACAGGGGCAATCAAAAAACTGCATTCTTGACAACAGTGATCTGTCGTGCAGTCACCATG
GACAAGTG
>comp4653_c0_seq1 len=457 path=[2937768:0-456]
CGAGGGCAGTAATGACCGTGCAACCCTTGGAGGGCTTTCTGCTGAACTAAGGACAGTCCT
AGCGACTGAGACAGACACTAAGGATTTGACGACGGTGGACGGAAAACTTCCAATCGATTT
GAGATACGTGGTAATTGAAACCAGCTTGGAATCACTAACGGAGGAAGAAGAACGAGTCCT
AGGGGAAATTGAGCAGCTTGAGTTTAAGAATCTTCCCTTTCCGTCGCCGTTGGAGTCTGC
TTTGACAATGGTAAACCTTTGCGCACGCCCAGATGGTCTTCCTGTACGTGCCCCTGACCT
TCGTACACTGGGGATGAATGTTTTGCTCTGGGCGCAGCGTTATGCTCAAACCTCCACTGA
TCTTAAAGGTGTAAAGACGCTGAATCGGATATATGACTCAAGGAAGGAAGTGTAAGGGCA
ATTTACACATCTTTGACATCCCTGCTCTGTTTTTTTG
>comp4659_c0_seq1 len=360 path=[2936513:0-205 2938084:206-221 2938206:222-359]
GCCAGATCTTCACAGCACCGTGAAGATAGCTTTAATATGACTCGACTGTCCTCGACCGAG
TCTACTAATGCTTCATAAACCACAGAATCAGGGATTTGGGATTTGGCTATGAGAACCGAG
CCCATGCTTCCAAAAAGATTCCTCAGCAAGAGTCGTCCATTCGCGTCATCGGGTGTTATT
GGCCGGGAGACATGAAAGGAGCCATAGAGCCATCCTTCCTGGGCGCACAAGACTTCGTCT
GTCTTCACCAGCAATTGTGTAGCGTACATGTTTACACCCTGTACGTTAAAACTGGCAAAT
TGCTGTCGAATGTAGAACTCCTCTACGAATAATAGTTGATGCATGACGTCTTTGTAGTTG
>comp4678_c0_seq1 len=237 path=[2950607:0-17 2949225:18-236]
ATCATGGCAGGACTTATGGAGATTGAAAGAAAGAAGTACATTGATGCTCATGGCTATTTT
GAGCAGTACCCGTTTGACACACCAGTAAATGCTTCTCAGATGAATATCTTTTATCAAGTC
CCTCAGTACGTGTTGCAGGGGACTGGGGAAGTGTTAACCTCAATTCCAGGACTTGCTTTT
GCCTACTCCCAGTCCCCTCTCTACCTTCGCGGCGTGATCATGGGCCTAAACTTGGCA
>comp4682_c0_seq1 len=421 path=[2949396:0-233 2956500:234-267 2951413:268-420]
AGCGACCAGAGCTATTAAACAGAGAGCGTGTTCACAGGTTAACTTTCTTTCAGATGACGA
TGCTCTTTGCTACAGTTTACAAGGGATGTGAAATTGTTGTTTCATACGTGGGTTGAATAG
ATCACAACTTCGCATGGCGACAGTCAGAGGTTCAAAGTCAAGAAATGAAACCAAATTGAG
TATAACTCTGGCCTCAGATAATGAGGGTTGGAACAGAACTGTGAATGGGCAACTGGTAAT
TGAATTGGGCAGGAATACCAGATTGAAGGTGACAGGATTTGTACCTAAAAACACCCATCA
ACAGAGAGAACATGCCAGGAGTTTAAATATTGAGCTTGTTGATGCAAAGGATCACACAGG
ATTTTCCTCATCAGAGCTGCTCTCTTTCCCCCCTGAGAGTCTTGAAATTGACATTCTATT
G
>comp4685_c0_seq1 len=266 path=[2952052:0-83 2952763:84-265]
AGTAAAACCAAAACCAAAGTAATGTCCTGATTGCTTTCGACACTCAGTTGAAAACCGCTC
TCTATAGGTGGCCGTAGATTAAGTAAAACGACTCGATTATGGGAAAATATGGGTATATTT
TTTGATAAATCCCGTTTTGTATGTAAATCATTTTGGTGAGGTATTTTCAGATGAAATTTT
TTCAATTGTGAAAAGTAATGGATAGCGACTTCTATTGTCAAATGGTTTTTCTCAACAAGA
TTCATGTGAATTTTTACAACTTTAGG
>comp4692_c0_seq1 len=363 path=[2956050:0-271 2962417:272-288 2958292:289-362]
AACTTCTGGGCTCATCTGCATGTGGTCTCCTGTAAAGACAACCTTCGTATTCGGCCCAGC
TAAAGCCAGTGGTATCAACGCCTCAGGCTCCAGGGCTTGGGCAGCCTCGTCTACCAGAAT
GTGTGTGAAGAAGCCATGGTTCAGTTGCAGTTCGATCAGATGCTTAGACATAGCTAAAGT
GGTGATCACAACACGATGTCGAATGACATCATCTCTCGTGGGGAGAACATAAGCGTTGTT
TGCTATTAAGCCATACATTTTTGCAACCTCTGGATCAGTATTTAATCTCCTGTTTGTTTG
GTAAATCCTTAGTGGTCTGGTGGCCTTTAGTCCTTTTTCTTCCGTTAGATAATCATGTAG
TAG
>comp4693_c0_seq1 len=403 path=[2960353:0-205 2962207:206-402]
CCGCGGTTCAAAGCCCATAGAGTACAATTTCCGTATTTTTTCGCATTTGTACTTCACACA
TGTTCAGAGCGACTTTGACAACAGAAACATTTTCAAAGACCATTCTTGTTGTCATTTCTA
TGAATATCTTTTCACTGACTGCTCTTTCAGGCAATAAACTCTAATCCAACAAGATGCAAC
ATGTTCCAAGTGTCAGCTGTGTTCTGGGTGAAAGTGTTCTGCAGCAAATGCTCGGGCTTC
AGCGATTCTTGAGCGGCTGCTGCACCGACTGGAGGGTCTTCCCTCCCCAGCTGTACCCGG
GCGGGAAAAATTGGCCGAGTCTGAATCAAACATCGCCGACCCTGTTAACTGTGGGTGACG
TAAGTCGGTGGTTGATTCCACAGGCAGGGAATCAAATAGATCC
>comp4696_c0_seq1 len=282 path=[2959525:0-281]
ATTTCTGAAACAGCGAAGGAAGTGCAGAATCCAGCCTCCTGACTGGATGGAAGTCGAAAA
GTTGCAGGAACTTAAAGAAAAAGAGAAAGATGCAGAGTACTTTACTAAAATGCCATCTAA
ACACTACATGGAAATTGCTTCTCTTCTTCTAAGCAGTGCTGCTGATGACATTCCACATGC
AGATGAAGTGCGTACACTGATTAAAGATATCTGGGACTTGAGGATTGCTAAACTAAGAAA
GTCTATTGACATCATGGTCAGCCAACAGGAGGTTTATGCTAG
>comp4698_c0_seq1 len=247 path=[2959992:0-120 2960754:121-246]
ACTGCTCTAGTTTACGCCATTAGTAAAATAAATAACAATAAGCTATCAAGACTTAAATTA
TTTCCTTAGTTTTAGTTGTTACTAGATTAAAATTCCTCAATGAATTACCAAGATTCAAAT
AAGTTAAGTCTCATATAAAGCTATAACAAACATAATAGACACTCCTGTTAATATTCCCAT
ATTTTGAGATAAAACAACGGACCAGCCGCCTCCTTCATTTATGTAGTTGCTAAGTTCTGG
AAGCATG
>comp4713_c0_seq1 len=268 path=[2968512:0-152 2969662:153-267]
CGCGCTACTGGATGCCCAGTCACTGATCCATTTTGTTAAAAACAGAGTTTTTCCTATTCC
GGGACGACCAACGATAAGGATTTTCTTGTTTTCGGCGTCAACAATTTCTTCTCGTGTTAT
TTCTTGGAATTTTTCTTGCGGCATTGGGAACACTTTCAGTTGTTCCTGTCTATTACCGGT
GATTTTATACCGCGCTCTATCTTTAATAAGACTCAACTTTGTGTAAACGTCATCTAACTT
GAGATCTTTATTTCTCTTGCCTTCACCG
>comp4721_c0_seq1 len=928 path=[2981569:0-532 2985642:533-927]
GAGATAACTGGCTTAACTATAAAATCCGGAGAGAAGTATCCATCGATACATAAGACTTCA
CTTCCACAACACGTCTAAAAGGATTATCTTATATCTGCCCGAACGAGGTTCGCAATAATA
TATTCCTTCGCGAGGAAATGGTCTGCAGTCATTCAGAAATGAATGAGTCTTCACTTCAAT
GTGGTCGCTCAAGGAGCAACTCTGAGCCCGTGCCGAGACAGAGAAGAAGCTCTATCGTTT
TAACTCCTGCTGTCCTAAATGAATACGCTCGAGGTAACGAGGACGCCGCGATGTTCAAAA
GACAATATGAACGGGCTTATTATAACGTGTATGGATCGCATCTTCCACAAAACAACGGTG
CGGCGACGGACATGACAATTCCTTGGAGCGATCAAACTGTGTATTCAAGATATAGCTCCG
ATCCGCGCCTAAATGCAATGGGCTTCTTCGACGTTCGGAGAAAATCTTTCTCTCGTTGTT
CTTGAATATATTTTCATAGTGTTTGTAGCAGCTGCAGTGAACCCAACCCAGAAAATTCAC
AAGGAAAGCTTTGGAGCGTCATCTGCGAGTCTCGCGGACGGCTTGTGGGGAAACTCTTCC
GCCATGGAACTGAGAGTGGCCCGAACTCTTCTTTTCGTGCAGTGTTTCAGTTTGAAATTT
TTAAATTATTTTAAAATGGACAGAGGATTCAAGACTAGAAACGCTTCGCAATGTTTAGAT
TGTGGACGTTATCGCCAGATGAAAACATTGGGTTTTTAGTGCGCTGTGGCTCATTTTTGA
GTCTGTGAAATTCCTGTTTAAAATATCCTAACGATGTTTTCTATTTTCAGTGAATGACAA
CCTTTTAGTTCTAGTCATTTCGCGTTGATAATGTTAATTTTGATTTAAAAGCTTCTTTAA
GCCAGTTTTTTTTTTTAAAGTGTTGTCA
>comp4737_c0_seq1 len=353 path=[2985625:0-352]
TACAATATCAAGGCGTCCATCGTAAGCAGCTGCCCTTAAAGGAGTCGAGTTTGTCAAAGT
TCTTCCGTCGACGTCTGCGTTTCGCTCGATTAACAATTTAACAACATCAAGATGTCCAGT
GGCAGCGGCAGCCCACAAAGGTGTACAACCCTCAATAACTTGGTCGTCAACTTTCACAGT
TCCCCGGGCTTCGATGTCTGCTTTGTATCTTAGAAGCATCTTGACAGAATCCAGGTTTCC
ATTGCGAGCGGCGATGATTAAGGGAGTGGTGATTTGATCGCCATCTTTCGTTTTCGTTTC
TAAAGCGGTGCTTCTTTCACTGATACTCATTCGCTGAAGAACATCACTGAGTA
>comp4738_c0_seq1 len=537 path=[2983997:0-536]
TCAAAATGCCAATTTTACCTGGCCCAAATGGTTTATTTTTTCTTTTTGAACCAACATTGA
GACTTATTGATCATTACCATTAGCCACACCTAAACCTTGTGTATACTTGAAGAATCTTTC
AATTGACATGCATGGCCGCCCAGGATGATCAAAATGCCGGTTATTCGCAATACTGCAACT
TCTGCCAAATCTATGACCTGACTAGCGTATTACGTCGGGGACTTCATAATACGAGATCGA
CTTAATACAGTGAAAGCCTGAAACACCGCAATGAGGGCACTTCATCGACTGTGAATACTC
CCAGAAGAATTTCATGCCCTCGTTCAAATCCACGACAGGTTTGCCACAAGAATGACAAGC
CACCCTCTGTTGACAGCAAGGCGAGGCGGCGAAGATGTCGTAACAGTACATGGTGCCAAG
TTGATGTGAAGAGCCGTCCCATTCTTTGTTGCAGAGTTTGCACTTGACGCGATTGGGAAT
GCCCTCCAAACATTGCACGCACACCGCTGTCAGGTACTGCGCTTTACCGTTTTGTGA
>comp4755_c0_seq1 len=351 path=[2996685:0-192 2998023:193-350]
GGTGTTGTCATTCTAGTTGTCTAAAATTCATAATAGAGTCAAACCCCTATTAAGAGGCCA
CCTTTGGGGAAATGGGAGGTTGTCCCTAATAGGGATTGGTGTACTCTGAATATATTTTTT
TTGGATCGAGTTAACTGCTTAGTGAATTTGGATTCACGTCAAGACTATCATGATAAACAT
GTGCTTCAATGATTTTATCAGGCGTCTCTTTCTATTTCTGACTCTTATCTGTCACCGCCT
TTTCCAAAACAAAGCCAAACTACATGTATTAAATTCTGGGTGGCAGTTTAACAGGGGTAA
AGGCAATAGGAAAAACCTCATTGGGACAATCAAAAGGTGGCCACGGCCACT
>comp4770_c0_seq1 len=535 path=[3003274:0-127 3004113:128-534]
TGGTGCAGCCGTCATCTTCGACACCTCAGCTCGTAAGTCTTCCTGTCACATCAACAAATG
TAACACAAGGGTCTTTGCCTCCCGGAATGCCTGTCCTTGGCCCTCAGGGAACTATTCTTC
AAGGACTTCCTCCAGGATCTGGTACACTGTACAGCATGACAATGCCAGGAATTCAAGGTG
CTTTACTTCCCGGGATTCCTGTAACTGCTGGCCAAACTTTACCTGGGGTACAAGGAAACC
CTGTCGGTGGAATGCCTTTCTCTGGCATGCAGGGACTCATGCCTGGCATGTCTCCTCAGG
GTGCATTTTTGTCAGCATCCCAAGCTGGAGTCCTTCCTGGGATGCAGACGTTTAGTAGCA
TGGCTCCTACTATGACCAAGGACGGCCAGATCTTACACAGCATTTCAACCCTTCTTCCCA
TTGCGCCAATGCAAGGTATTCAGGGAACAGGCCAGGGTGTAGCATTCCTTGCACCCATGC
CTATGACAGGGCCAGCTGGTCAAGTTCAAGCCTTTCCAGATATGAGGGGTACAGT
>comp4773_c0_seq1 len=263 path=[3003851:0-262]
GTAACAATGTTGAAAAATTTTCTTTATGGGGTTGTGGGATGTTGTGGAACATACACTGTT
GAGAGCAGATTAGATACATGTATTCAACAACTTAGAAGCAAAGTTGGCAACATGAATGTA
TTAGTGTTAGTCAGTGGGGGAGTGGATTCAACAGTTTGTGCTGCTCTGCTTCACAAGGCC
CTTCCTCATGAACAAGTTGTGGCTGTGCATGTTGATAATGGGTTCATGAGAAATAGTGAA
AGTCGAGAAGTGGAGGAATCTCT
>comp4777_c0_seq1 len=202 path=[3007222:0-54 3007590:55-60 3007641:61-201]
AACTGCTGAAGTTGCTTATTGGCTACACTGAAGACAAGGATGATATGTTTGGTGAGTGGA
AGGAATGGAAAGGCTACGCCTACGCTGGTGGGATGTTTATCACAGCGGTCATACAGTCTC
TTGCTCTTCATCAGTACTTCCACAAAATGATGACAATTGGTATGAGAATGCGTACAGGAA
TTATCGGCTTAGTTTATGAAAA
>comp4779_c0_seq1 len=466 path=[3012510:0-357 3015441:358-465]
ATATGGCTTCATTGGTTGCATGAGAATTGTGCTACAAGAGCACTGTGTTGTTGAATCACA
CCCTGATAATGCACATCCTGATCTCAGATTAGACAGACCATTCCCTGGCCTTGTGGAATA
TGTTGATGCCTTAGATCTTCATACCATGACAAAACAGGAACATGGACACACACCTTATGT
GGTATTGTTGTTAAAGTATTTAAACAAATGGAAAGAAGAGCATAATGGTAGACCACCACA
AAATTACAAAGAAAAAGACTTGCTTAAACAAATGCTAAGAGGAGGAATTTTAGTCAACAA
AGATGGTGTGCCTGAAGAGGAGGAGAACTTTGATGAGGCCATTAAAGCGGTGAACTCAGC
TCTTGTTCCTACTAAGATACCTAGTGACATTTCTCAAATTTTTTCTGATGATGCGTGTAG
TAATATTATTGAATCTAGTAGTTCCTTCTGGATTTTAGCAAAGGCG
>comp4783_c0_seq1 len=233 path=[3010447:0-39 3010797:40-232]
GGTGGAGGTCGTCTTCCTCCTCCCCTGCAGTACCCCCACATTTTGTTCTTGTGAAAGTCT
GGAGCGATGGCACACCATTTCTGTCCTCGTCGATTTGTGGCACAGCCATTGTATCTGCGC
CGGTGATACGTGAACGGTACACAGCAGTAGCCGGTGGTTGTACGAAGTCGACATTTCCCT
GAAATCCTGTAGACATCATTTGCCCATGGTCCTCCTTTGCCATTTCTACATCT
>comp4787_c0_seq1 len=219 path=[3014256:0-218]
AACTGCACTGGTAATGGACCCAAGGGATGTATTGAATGTGCCAAAGGTTATGACAAGAAT
GATGAAGAAGGATGTAAAGATGTAGACGAATGTGCTGAGAATGCGACCCTCTGTGAAAAC
GGCAAGTTTTGTGACAATACGCCTGGATCACACGTTTGTCGAGTCTGTCACTCAGCCTGT
GAGACTTGTATTGGAGAGGGTTCCCAAGGATGCACGAAA
>comp4794_c0_seq1 len=288 path=[3019464:0-213 3021123:214-287]
GGACAAATTATTGCCCGATTATTATAAAATCAGTTGAAAACGACACAATGGACAGTCACT
TCAGCAAGTTACGGGACAGTCTGATTGAGATCTGTGTTGTGGTGGGCATGGATCAGGATA
CAGGGCTTGTGCAAACCTCATCACCTGAGAGCAGAAAGGTCTCAAAAGCCAATAAAACTG
ACCCTCACCTATTTAGCAAAATGTTTGAGACCCATGTATTGGCTGCATTGTCTGGAGAAG
TTGCCTCATTTCCATATACAACATCTGAATTTGATGGGGAGCCATTTT
>comp4799_c0_seq1 len=238 path=[3019720:0-43 3020069:44-64 3020196:65-237]
GGAAGCCTTCCCTCGCATTGATTGATGGAACATCTTTTGAACCGTTTTATATTCCAGGGT
ATCCTGTGCAAGGCTAACCAAATGAAGAACCTCCTCTTTTCCACTTTCGTCACGAGGCTG
AGGATCCCATTCAGCAGGAAGAGGTAACACATCTTTACGAAGGACCCTTTTGATAGCTCC
TATTCTCAAGAACGTGACCTCTTCGTTCCCAAAGTTGACCTCAGCTTTCAGATTCTGA
>comp4801_c0_seq1 len=339 path=[3023937:0-338]
CTGACGTTTTGTCAGTTGACTTTGCAGAAACTGTCGCAACTCCGACGAGCAAGAGGCGAT
GACGTCCTTTGATAAGTTCCTTAGAGACTCCACAGGAGAAGATAACACACAGTCACGAAC
AAACTTGGTAACCTGATGGCAGAAATCCAAATGAAGAGGCGAGCAAACAGCAGCCATGTT
TACCACGCCACTGAGACACTCTTTCCGAAGAGAAACAAAAGAACTGTACATGCATAACAT
GACCTGAAGGAAGCCACTTATTCTCACCGCCTCTTGTAAAACCTCACTGGGGAAGCTTGC
AAAGAAGCTGAAGAATACAGCAGGATAGAGTCTGGTCAG
>comp4811_c0_seq1 len=217 path=[3028870:0-40 3027895:41-216]
CAGCTATGTCGCCTTTCAAATCGTCATTTCGCTTCTCAGCAACTGCAAGCTTGGTCTCAG
TCTCCTTCGTCTGCTGTTGGCATTTCTCGGCCTCAGTCCTCGCCGCCGTGAGATTTTCAT
TCAGCGACGAAATTTGAATGTTGAGCCTCGCCTCAGCTTGTTCTTTACTCTTTTTAAGCT
CTTCAAGCTCCTGTGTTTCGTTTGCCAGTTTCGTTTG
>comp4816_c0_seq1 len=335 path=[3031076:0-44 3031425:45-334]
GAGTATTGAAGACACAAGCGAGTCTTCACAACCCATATTGGGTTTGTTACTGAGAGAGTT
CCAATTCCTGCTATGGTCCCTGCTAGAAGATGCTTCTCAGCTCCCAAAGGTCTATCACTG
TCTTTCTGCATCCATGCTTTTAAAATGTTGTAACTGAAAAAGTACAGACCCCAAGCAGAT
CCATTACCCCAAACATTTGGTGTCACACCCTGATATAACCCCTTGATACCATTTGATCTC
ACAATGGATTTTACAGCATCAGCAAGTCCTCTGTAAGCTGGTAATTTTCCACTGCCATCA
TTCACTTGAAATCTTATTTTAATCAGGTCCAACGG
>comp4827_c0_seq1 len=394 path=[3038751:0-72 3039308:73-393]
CCCTGCTTCGAAGCTTATCTCTATTAACGGCAATACTCCATCTAAAGAAACTGTTATCGA
TGTACACCCAAAGTGTGTAGGTAGAGAGTGTCAAGTGGCTGCTTATGATCTTCTGGTAGA
ACTGGGAGATGGCTGTCCTGAAAACCTTTTTAACATTGTAGCACATTTGATTTGTATGCA
CCATGTCGAAGATCCTGGTACACTCAAAGAATGGGAGTTTCAGCCACCAGTAGCTCCACG
GGCACAATGTGGATTTGTGGGTCTGAAAAATGCTGGGGCAACTTGCTACATGAATTCTGT
TCTCCAACAATTGTACATGCAACCAGGACTTAGAGAGGCAATTCTATCATTTGACGATTC
TCAAGAGAAGGAAAGTGTGTTTTTACAAATCCAG
>comp4831_c0_seq1 len=321 path=[3037322:0-320]
AACCCGGTGGAAATGAGGAGAGTTGCCATGGAAACCATTCAAGAGTTGTGTGACACTCTA
AACTTCAGTGACTACTCCTCAGCGATCATCCACGGCCTCGCTCGGCTAATTGATAACTGT
CCCGAGCTCCGCCCTGTTGCCATGGATACCCTATGTTGTTTGGTGGTCCAGTTGGGACAC
AAGTACACTGTGTTCATTCCTATGATGACAAAGGTCCTCCAAAAGCATCGTGTCAGTCAC
CCTCGTTATGAGATGTTATTGCAAAAGTTGTCTGCTGATGACACCCTTGTGTGGGAGCAG
GACCCAGACAGCCGAGGGCAG
>comp4832_c0_seq1 len=398 path=[3037834:0-194 3039602:195-208 3039684:209-397]
ATGTCCCCGGCCAGGGCTCAAACCTAGACCGCTCGATCCGGACACGACCGCGCCTCCCAC
CCACTTATTTATAGTTTCAGGAAATACTTAACAATGGCTTTGTAAACAGACGTGTAGCAA
TGACTAATTTGTATGCGTGACTGTCAAAATTGCTGAGAACTAAGCCAAGGTGACGAGAGA
GGGAAGCTACTTAAAATAGCAACTACATCCGGCAAGAAAGAGGAAAAATATTGGAGGTTA
ATTATCGGCAATGTATTTTTTCCTTCTTCAAAGTACAAATGAACCATTTCGGATCTCCCT
TAGCCTCTGTCTAAAATCGAGTCTCGGTGCCCCTCATTTCATATGAAAATAAGATTTCAT
TCACATGCTACATGGAATGAAATCTCATTTTCATATGA
>comp4835_c0_seq1 len=421 path=[3039235:0-420]
CTACACATTGAACTGGAGCGCATTAGCCACATTGGACCTGAAGAATTTGTTCAGACATTC
ATCAAAGACGATTCTGACTCTGAAGAGTTTCTGGAGGTGAAGAGGACAGCCAACATTGAA
GCATATGTGGAGTGGTTCAACAGACTCAGTCAGTTGGTTGCCACGGAGATATGCACATCA
GAGAAGAAGCACAGGGCCAAGGTGTTGGAGTTCTTTATTGATGTGGCTCTCGAGTGTGTG
AGACTCAATAACTTCAACTCATTCATGGCCATTGCCGCAGCAACCAGCATGACTCCCTTA
GCAAGGCTCAGGAAAGCACTGTCAAAGATACCAGCCTACAAAATGCATGATGTTGAGCAA
TTGATGGACCCTTGTGGCAACTTTGCTGTGTACAGATCTAAGCTAGCACAAGTTGTTGAA
G
>comp4840_c0_seq1 len=316 path=[3045494:0-222 3046970:223-315]
CGAGCTATGGATGTCACGTTATATTCTCCACCGTGTGTGTGAGGATATGGGGATCAAGGC
AACCCTGGACCCCAAACCCATGCCGGGAGATTGGAATGGAGCCGGTGCCCACTGCAACTA
CAGCACAAAGACCATGCGCGAAGACAGAGGCTTGAAGGAGATTGAGAAGGCCATTAAAGA
GCTCGAGATTCACCATGACAAGCACATTGCCCTTTATGACCCCAAGGAGGGTAGGGACAA
CATGAGGAGACTGACAGGTCTTCACGAGACCTCAGACATAAAGACCTTCTCCAGCGGAGT
TGCTCACCGTGGTGCG
>comp4842_c0_seq1 len=542 path=[3044132:0-409 3046993:410-541]
GGAGAAGAGATTCTATCACTTCCAATAATAGCCAAGTGTGTTGTCCCACCCATTACTGTC
TCTACACCAATCTTGGATTATGGACGCTGCTTCCTCCATCACCCTTATGAGTTATTAGTC
GATCTGCTCAATGAGTCTGATCTTCCTGCCAAATATGAGTTGCTGTCACAGGTTGTTGAA
GATGTGACACCAATCTTGTATTCAAGTCCTGAACCAAAGGGAATAATCCAGCCTCATTCA
TTCAAGAAGGTACCTCTTCATATAACAGCAGAGTGCCTGGAGGAAGTTACCACAATGGCT
TATTTTATGATCTTTGGTAGCAGTGATGCACCATTGGGAGTCCAGATTCAGTGTGTTGGT
GAGGGACCTGTGGTACATGTGACTCCCAGCCATGTTAATTACGGCACCATCCCAGTCCTA
ACAGATATCTCCAAGATTGTACAACTTTCCAACGAGTCTCTCATTCCAGCCCAATTTTCT
TGCTCTATGGTGCGTCCAAATTCTCTGTTTTCTGTTGAACCAGCCCAGGGTATTATTTCT
CC
>comp4843_c0_seq1 len=555 path=[3044376:0-554]
AAAAATTCAAGCCCCATAACACTCCTTTATTCCAAGAACGTGACAGGATGTTAACAGATC
TCCACTAGTCCAATCATTTCATCGCGAAGATTTCAACAATATGTTCCTTATTGGCTTCCA
GTCAGATCTAAGGACCAGGCAACTAAAGCTGCATACCGGACGCCATTAGTTTCGCCTGTT
ATTTGAAAGGGCAGTCCGTAGTTCCTTAATAATAAATTTCTTAGTTTTCATTTGCTTCAT
TTACCTAGGTGGTCAAGAGACGAAAAACAGTCCCTCGTTTCTTTTAACCATCTTTCGCTT
CTGTTTGTTGCGCCAATTCCTGCAACTGCTTGCGGACATCTTCAGCGCTCACCCCATCAT
CAATGGTTGTGACAAGGTCCGACCTTTCGAGCGGTCCAGTGCCACTTGCAGTGGGTACCG
AAGACAATGTTGCCGGATTGAGTTCCATAGCCTCGGCTCCGGGACCGCTGGCGTTTGCTT
CTTCATCGAGGTCCATCATGTCGCTCTCCATATCCTGTACGCCCTCTTCCATCTCTGGGG
AAATCGCCGCAACAA
>comp4848_c0_seq1 len=799 path=[3048166:0-798]
AGTGCAAACACAGGGAGACAGACCGAACTATATGAGCAGTGGATATTCGAAGGAATTGAA
TGTTCAAATTGTTAGTTACTTCATGCTATTTTAGAGTTGTTCAGAGAAGAGATGAATATG
GTCGATTGTGAAATCAGTTCACTAGAACATCCTATCTAAATCCTATGACATTTAAAATAT
CTTGGTTACATCAACCCTGGGACTAATACATTGGATGACAAGATGAAAGCACTCAGTGCT
TTCTAGCTTGGTGAAGGAGGCCAGTTGAGATCTTGCTTCAGTTGGTGCTCTAATATTCGA
AAGAAATTCTTAGGATGTGACTTGCAGAAGATGTAATTGAGTAGTTTCTTTAGCCATTGA
GAAGGGACAATGTAGATCTCAATAAATAATGAAATGAGACAATTACAAGCTGCAATACCA
ACAAGCGTTAGCCTGAAGACTAAGTCAGGCATGGTTGCCAACTCAAAGAATTTCTGCAAT
ACTTGTCCTGGAAGAACCACTAGAAATCCTGTAAACAGAGTTAGTAGCACAACGACCAGT
AGAAAATATACACTTTTATAAAATGGTTTTCGATAAGGGGCTCTTCCAGAGAAAACAACT
GACAGCTGAATATACTGGAAAGATGACAGTGCAAACACAACAGCATTCTGATGACACTTG
ACATATGTACTATTCTTATCTGTTATACGCACTGCCTCAAACCATGGCTGAGACTGTACA
TAATAAAATCCACTGACTTGTACTGTAGTTTGAACAATAATTTGTGAAATCAGTGAGAAA
AGAACTACTGGAGACATGA
>comp4849_c0_seq1 len=217 path=[3049761:0-170 3051194:171-216]
AACGAGACTGGCATCATCATGCCTGTTCAGGAGATTGCAAAGGAGTTGGCTGAATACCGA
AAGGCACACAACTCAGCCTTTCCCCTTCTCCACACTGATGCATCCCAGGCTGTTGGTAAG
ATTCCAGTGGATGTAGAGGAACTTGGAGTGGACTACCTTTCTCTTGCTGGGCACAAGTTT
CACGGCCCTCGCTGTGGTGCCCTGTATGTGCGATCAC
>comp4853_c0_seq1 len=524 path=[3052026:0-30 3052287:31-523]
GTTGGTCAAATGATCCTGTTAGATTACTGTCTTTTCCTTAATTCTTATTTGTACTTTCCA
TCTGTGTACATGTGAATGCCATTTAGAGTTTTACAGACTATTTAAATAATGTAAATACGC
GTCATTGTCGCCTATCCGTGGATAGCAATTCTTTCACTGCCATGATCTTCATCGTGTAGT
TCATTAATAAAATGGTGGAATTTTCCAAACAGCGTTTTCCCGCGTGACATTGGTTAGCTT
GTTGCTTCTATTTCAATCATCTCCTGTTAAGAAGGTGTCCAATACCTGTATAGCTTGTGC
CCACTGCTAGAGTAACGCAGTGAAAATTGCTCTAAAATTGTTTTACCGTACCTCAAAGCA
TATCACGATTTTGTTTGTAGCCCTTTTTGGCAACGTCATTTCTAGTGCCTGTCTTCGTTC
TACACCCTGAGAAGGACTAGCTTTCGTTTGACTCGGGGGAAGGGGCATGCTCGATTGCCA
GCCGCTGTCACTGGACGAACCCGGGAAAGCAGCGGAAATCGGGC
>comp4861_c0_seq1 len=502 path=[3060574:0-501]
TAAAATTTGAATATTCCCTTTCACCCATATCCAGTTTACACAGTTTACACTGCCTTAAAA
CTGGAGAATATCTTTCAAAATTGTGCATCGCAAGATTTACAACAAACTTAGAACGGAGAA
CATTTCATCTAGTACACAAGGAAATGCCTATCATTGATATAAATATGTTGTAAGAACAGA
CAAATCTATTGCATTCCATCTTTGGAAATAATTCCCCTAAATTATTTGTTCTCAAATGAT
CAAGAAACATGTTATACAGCTTTTAACCTGTTTTGTCACCTGGGCCCAATCATTCAAAGC
AGGACTGAATTACTCCATGATTAACATGAGCTTGTAGTTTTATTATTTAATGATTTCTCT
TATAATTTTTTTTGTCCTTCACTATTGACTCATTTGGTTGATGAAAAGCTCCTTAACAGG
GCTTGAAAAGTACTTGAATTCTACTTTGCCCTAGGGACAAGTTGCTCTCAAATTCTGCTT
CCCCTGGGCAAGTCTTGGTTTG
>comp4870_c0_seq1 len=3912 path=[3096087:0-3911]
CGGCCGGTGGTTCGGAGGTTCCAGGCTGCTCAGTCCCGCTGCCCTCCAGGCCTCGGCTCC
TGCTTGGGGCCGCTGCGCTGTGCCCTCAGGATGAGCGTCCCCGACTACATGCAGTGCGCA
GAGGATCACCAGACCCTTCTGGTGGTCGTCCAGGCCGTGGGCATCGTCTCTGAGGAGAAC
TTCTTCAGGATCTACAAGCGGATCTGCTCCGTGAGCCAGCTCAGTGTGCGCGACACGCAG
CGTGCCCTCTTCATCCGCTATCGGCACCACTACCCGCCCGAGAACAACGAGTGGGGCGAC
TTCCAGACGCACCGCAAGGTGGTAGGCCTCATCACCATCACCGATTGCTTCTCGCCCAAA
GACTGGCCACAGACCTTCGAGAAGTTCCACGTGCAGAAGGAGATCTACGGTTCCACGCTC
TACGATTCCCGCCTCTTCGTGTTCGGGCTGCAGGGTGATGTGGCTGAGCAGCCGCGCCCG
GATGTGGCCTTCTATCCCAACTACGATGACTGCGATTCAGTGGAGAAGCGCATCGAAGAC
TTCATCGAGTCCCTTTTCATTGTGTTGGAGTCCAAGCGCCTGGACAGAGCCACCGACAAA
TCCGGGGACAAGATCCCTCTTCTCTGTGTCCCCTTCGAGAAGAAGGACTTCGTGGGACTA
GACACGGATAGCAGACACTACAAGAAGCGGTGCCAAGGACGCATGCGGAAACACGTTGGG
GACTTGTGCCTCCAGGCTGGGATGCTGCAGGACGCCCTGGTACACTACCACATGTCCGTG
GAGCTCCTGCGCTCAGTGAATGACTTCCTGTGGTTAGGGGCTGCCCTGGAGGGGTTGTGC
TCGGCTTCAGTCATTTATCATTATCCCGGAGGAACTGGTGGCAAGACTGGGGCTCGGAGA
CTCCAAGGCAGCTCACTTCCCTCAGAAGCAGCCAACAGACACCGGCCAGGGGCGCAAGAA
GTTCTCATTGACCCAGGTGCTCTCACCACCAACGGCATAAATCCTGACACCAGCACTGAG
ATCGGAAGGGCCAAGAATTGCCTCAGCCCCGAGGACATCATTGACAAATACAAAGAGGCC
ATCTCCTATTACAGCAAGTACAAGAACGCCGGAGTGATTGAGCTGGAAGCCTGTGTCAAG
GCCGTGCGCGTCCTAGCGATTCAGAAGCGTGGCATGGAGGCTTCGGAGTTTCTTCAGAAT
GCTGTGTACATCAATCTCCGGCAGCTTTCGGAAGAAGAGAAAATCCAGCGCTACAGCATC
CTGTCTGAGCTCTACGAGCTGATTGGCTTCCACCGCAAGTCAGCATTCTTCAAGCGAGTG
GCTGCCATGCAGTGTGTGGCGCCAAGCATTGCAGAACCTGGCTGGAGGGCCTGTTACAAG
CTCCTTTTGGAGACGCTGCCTGGCTACAGTCTGTCGCTAGATCCCAAGGACTTCAGCAAA
GGCACACACCGAGGCTGGGCTGCCGTTCAGATGCGTCTGCTGCATGAGCTGGTCTATGCC
TCCCGCAGGATGGGGAACCCCGCACTGTCCGTGCGGCACCTCTCCTTCCTCTTGCAGACC
ATGCTGGACTTCCTGTCTGACCAGGAAAAGAAAGATGTGACTCAAAGCCTGGAGAACTAC
ACTGCCAAGTGTCCCGGGACGATGGAGCCCATCACCCTCCCAGATGGTCTCACACTGCCT
CCCGTGCCGTTTACCAAGTTGCCCATTGTCAGGTGCGTGAAGCTGCTGAGTCTCCCCACC
AGCCTGCGACCCCACAAGGTGAAAAGCTTGCTGGGCCAGAGCATGTCCACCAAGAGCCCC
TTCATCTATTCGCCAATCATCGCACATAACCGTGGAGAAGAACGCAACAAAAAAATAGAT
TTCCAGTGGGTTCAAGGAGATGTGTGTGAAGTTCAGCTGATGGTGTACAACCCAATGCCG
TTTGAGCTCCGCGTGGAAAACATGGGGCTTCTCACCAGCGGAGTGGAGTTTGAGTCTCTT
CCTGCAGCGCTTTCCCTCCCTGCGGAATCTGGTTTGTACCCGGTGACGCTGGTCGGAGTC
CCACAGACTACAGGAATGATCACTGTGAATGGTTACCATACCACAGTCTTTGGGGTCTTC
AGCGACTGCCTTCTGGACAACCTTCCGGGACTGAAGACGGGCGGCTCCACCGTGGAAGTC
ATCCCTGCCTTGCCAAGACTGCAGATCAGCACATCGCTGCCCAGGTCCGCACGCTCACTG
CAGCCTTCTGCCGGCGATGAGATCGCCACCAACGTATCTGTTCAGCTGTACAACGGAGAA
ACCCAGCAGCTGGCTGTCACCTTGGAGAACATCGGACTGGAGCCTCTGGAGCAGCTGGAG
GTCACCTCAAAGCTTCTCACCACCAAGGAAAAGTTGTATGGCGACTTCTTGAGCTGGAAA
CTGGAAGAGACGCTGGCCCAGTTTCCCCTGCAGCCCGGGAAGGTGGCTACTTTCACCATC
AACATCAAGGCAAAGCTGGATTTCTCTTGCCAGGAGAATCTTCTCCAGGACCTGAGTGAT
GATGGAATCAGCGTGAGCGGCTTTCCCCTGTCCAGTCCTTTCCGCCAGGTGGTGCGGCCC
CGAGTGGAGAGCAGACCCACAAACCCTTCTGAGGGCAGCAAGACGGGGGACCTTGGCCAC
GTCAAGACTCTGGAAGCTGTCCTGAACTTCAAGTACTCTGGAGGCCCAGGCCACGTGGAA
GGGTATTACAGGAACCTCTCCCTGGGACTACACGTGGAAGTCGAGCCTTCTGTGTTTTTT
ACCCGAGTCAGCACACTTCCAGCAACCAGCACCCGGCAGTGCCACTTGCTCCTTGATGTC
TTCAACTCCACAGAGCACGAGCTGACAGTCTGCGCCAGGAACAACTCTGAACTTGTCCTG
CATGCCAGTGAGTGCCAGCGAATGGCTATTCAAGTGGACAAGTTCAACTTTGAAAGTGTC
CCAGAATCCCCCGGAGAGAAGGGACACTTTGCAAATCTGAAGCAGCTGGAAGAAGAGAGA
CAGGAGGCACGAGGCCTGGAGATCAGCAGCAAGCTGGACATCCGCTGGAGAATTCCTTCT
CTGAAGCGCAGTGGTGAGGCGAGCGTGGAGGGCCTCCTGAACCAGCTCATCCTGGAACAC
CTGCAGCTGGCACCTCTGCAGTGGGATGTGCTAGTGGATGGGCAGCCATGTGACTGTGAG
GTGGCAGCTGCCTGCCAGGTCGGTGACCCCGTGCGCTTGGAGGTGCGGCTGACTAACAGG
AGTCCCCGAAGTGTGGGGCCCTTTGCCCTCACCGTGGTCCCTTTCCAGGACCACCAGAAC
GGTGTGCACAACTATGACCTGCATGATGTCATCTCCTTTGTGGGTTCCAGTACCTTCTAC
CTTGACACGGTACAACCATCAGGCCAATCCACCTGCCTTGGGGCCCTCCTCTTCCTCTAC
ACAGGTGACTTCTTCCTCAACATCCGGTTCCACGAGGACTGCAAGAGCAAGGAGCTGCCA
CCCTCCTGGGTTTGCTTACCCAGCGTGCATGTGAGGGCCCTCGGGGCACAGGCCTGAGCC
CCTCATCCCGAAGGCCATGTCCTCCATATGCCATAGCCAGCACTCCTCCTCCCTCCCAGA
AGTCACCCCAAGGCTCCCCCCTGCTTTGCTTCTGGCCTATTATGCTGAGCGACCTCATAT
CCAGTGCCAGCCTGGGCGGCCCTGGATGGCCAGCACTGCAGAGGAGCCTTTCTGATCTGC
CATCTCCCCTTGTGTCTCCTGAGGTCTGGCTCACCCCTGCAAATGTCACTGGCAACCCAA
GCAAGGAGGGAGACAGTGTGGGTGAGCAGGGTGAGCAGGCATCAGGGTGTTCCCTGCCTC
TGTGTTCTGGTCTCCAAGTCTGTGTATTTATGTTGCCACATTCTCCAATAAAGGCCTGCC
TTGCTTACCTCG
>comp4874_c0_seq1 len=1070 path=[3068682:0-1069]
AAAAACAAAAGAATTTGTCCCAGTGAAGCTGAAAGATCTTCCAAGAGACAGCGCATTTCT
CATATCAAAAACAACAACAATATAATCAAAGATCCTGACCAGAAAAGTCCCAATAGTGCC
GATAAATCTAAATTGTCAAAGACAAGCTTAACTGAAAGTACAGAACCTGTCTCATTACCG
GACAGACAAGTTGTGGAATCCAGTACAACAGAAAAATCATTAAACGGTGTAAATGGTTTG
GACTCTCCTGAATTTATGAGAAAGTACAAGCCAATTACAAGTTACGAACAGCGTTGCTTG
TACAAGAAGGATTTCCAAGAGGAGTATGAAGAGTACATAGGTCTGAAAGAGAAAACAGAA
CCTATCTCCATAAAGTTTACAGACCTTCAAAGCAAACGACTTCAGTTTCCTGAAAAAAGC
ACAGAAAGACAGGCCATAGACAAAGAAATTCAAGAGCTTTATGTCAAGGTTAAGAAGGAT
CCTTTGTGGCAACAGACGAAGGCACGATGTCTCGAGCTACATACTAAACTGTCTTACATC
AAAGGACTCATCACCGCTTATGACAAAAGCGCTGCAAACACGTGACAATCGCCTGACTAT
CACGTGAACAGAGAACCATTCTCGCGCGCGCGTTGCTATGTCGTCCCTCCAGCATGTTGG
TTGAAAACTAAGTAAGCTAGCAAATTGAATGGGACAAGCCAAATGCTATCGTTGTTTGCC
TGTTTTTGGGAAAGGAGGAAGTGGTTAGAGAAGAATTCTCCGAGATTCGTCCTGTGTGGA
AACTCGTGGGCAATTTTAAAATCTCCAATCACGAGGAATAAAACAAACTACCGTAACATA
AATTAAATATTGCCCTGTATATTGCCACAATTGCGGGCTAGATAATATTGCAAATTTCTC
TATTTGATAAGTTAAACTTACTAAATTACTTAGTTGAGTTACTATTCCATTATTAGACTT
CCATGTGTCGTGGAATTAAATTCTGCTGTCTGTCACCTTTTACTGACTTTTCTTGCTAAA
GGCTTTCAGAAGCTTATTAATGAACGAAATAAAACTCTAGAATTGAAAAA
>comp4879_c0_seq1 len=727 path=[3083851:0-726]
GAAGTGTTTAGCCTTCAGGTTGTTGTCTTCAATGAAGTAACTTCTGGTAGACACTTTAGG
GACATGGAAGCTGTTGATGTGAAATTCCAGATGAGAATTGGATGTATTAGAGTTGTCTTC
CTCAACAAATTTGTGATGAACCTTTTGGCCTTTTTGAACAAGTTTCAACGGGCAAAGGAT
GCCATGGAGTATGCCAGAAAAAGTGCTGCTGAGTCAGCCACTGCAACAATTCAGAGTTTC
CAAACTCAAAGCTCAAGAATAAGCTTGTCTGTGTCCATCCAAGCGCCCTTGATAGTCATT
CCCGTCAGTTCAAATTCTCTTGATGCATTGGTTGCAAACCTTGGCCACCTCAGTGTGTCA
AACACGTTCAATCTTGCGCATGATGGTGAAGATCCCAGTGGAAGCGATGCTGTTGTAGTT
GACAACATGGTTGTGGAGCTCAGTTCAGTGCAGTTGTCAAGGGCTGTAATGACAGATGGA
GAAAACATAGGAGCAACCCGTTTAGTTCTGGAACCTGTTAGTTTAGCAGTATATGTAGCT
CGCAATCTGTCTCCTTGGTACCATGATGTACCAGATGTTGATGTTATGGGAAAGCTGCAT
GCCGTGAAGTTGTGTGCTGGCGAAGATGACACCAGAACTATGCTTGGGATATTGTTTCAG
AATCTTAGTGAAGGTGTTACTTCTTCCCAAGCAGAACCATCCCAAGCTGCAGAAGGCATC
AGTCCCA
>comp4885_c0_seq1 len=492 path=[3091116:0-491]
GTCAGTTCCCTAATCATGAAAAACTCTTGGGCAACATTCGTAGCTGTGCCAAGCTTGTCC
TACCACCAGGTCCCCCAGAGAAGCTGACTTGCAGAATAACAAGGGACAACAATGTTCATG
TGACATGGGATCCGCCAGAGGACAACTTGTTTCTGTATTCGGTGCTCGGTTACATTCTAC
AGAGCAGCTCTGGTCCAGATAACAGTTTTGTTACCATCTACAAAGGACACGAGACCTCAC
TGACAATAGACAAGACTACAGCGAACTTACCTGTTGGAAAACAAGTGCAGTTTCGTGCGT
GTGCTATAAACCTGATTGGTGAGGGGCCATGGGGTTTTCCCTACGGAATCAAAATACCCG
AGTGAAGGGTTTTCCTATACTACTGAAGTCTGCAAACAGTGCTTGGTCACGCCGATGTCA
GAGCACTCAGACTTACGCGACGTTTTCCATGGTTTTCTTGCGCAAAGTAACTATAACTGG
TATCTACTAGCT
>comp4889_c0_seq1 len=1538 path=[3107579:0-748 3113267:749-1537]
GGGCAGCGACCCCAAGGTGCGCGCCGGGGCTGTGGACGTGGTGCGACACTGGCAGGACCT
GGGCTACCTCATCATCTATGTGACCGGCCGGCCCGACATGCAAAAGCAGCGGGTGGTGGC
ATGGCTGGCTCAGCACAATTTCCCTCATGGTGTGGTGTCCTTCTGTGATGGCCTGGTGCA
CGACCCACTGCGCCACAAGGCTAACTTTCTGAAGCTGCTCATCTCTGAGCTTCACCTGCG
CGCACATGCGGCCTACGGCTCCACGAAGGATGTCGCAGTCTATAACTCCATCAGCCTCTC
TCCCATGCACATCTACATTGTGGGCCGCCCCACCAAGAAGCTGCAGCAGCAGTGCCAGTT
CATCACGGACGGCTATGCGGCCCACCTGGCCCAGCTCAAGTACAATCACCGGGCTCGCCC
AGCCCGGAACACGGCCACGCGCATGGCTTTGCGCAAGGGCAGCTTCGGCCTACCTGGCCA
GAGTGACTTCCTTCGCTCTCGGAATCACCTGCTCCGCACCATCTCGGCCCAGCCCAGTGG
GCCCAGCCATCGGCACGATCGGACACAGACCCAGATGGACAGCGAGCAGCGGGGCCAGCG
CAGCATGAGCGTGGCAGCCAGCTGCTGGGGCCGAGCCATGGCAGGCCGGCTTGAACCAGG
GGCAGCCACGGGACCCAAGTAGGACACTCTCAGGAGGCGCTGTGGTCTCCATGGTGCTAG
GCCAGGGCACCGGCCCTCCTGGGAGGCCTGGCCTGGGCACACACGTCAGTGGCTGGGGAC
ATGCACAGACATGGCCTGAGAGCGACCCAGGGCCCCTTGGAAGACATGGCCATGCCAACA
CAGCCCTCCCAGCCTTGCCTGATGCCCTAGGCTCTAAGGAGCCCAGCTGGTTATGGGATC
TGGCAGGATGTCCAGCCCATGATGGAAGAGGAGCCAGGATCGGCCGCCTAGCCCAGCCTG
GGAGGCATTCCTGGGCATCTTGCTCCGTGTTGATCTCTCAGCCTCCTGGTGCCAGGCGTG
GGTCTGGGCCCTGCCTGCCACCTCTCTGTCCACTGGCGCCCCTTCCCATTTGGTAGCGGC
TCCAATGGGTCCAGTCCACTTCTTGTTGACTCCAGTTCTCAACTGTCCAACCTCACTGGT
TTTGCACTAGTTTTTGAGAGTGGAGACCCGTTACCATCTCCTGGCTCCAGACATGTTGAC
ATGCATGAAAATCCAGTCTCTGCTGACCCAGGCCAGGGCCTGTCACCACACAGAGTAGTC
CAGTGTGGGAAATCTTCACGCAAGCAGGAGAGAAAGGCCATATCGTAATTTCTGCTGCCT
GCCCGGTCTGTTGACACCACGGCAGCCCAGTGGCAGTCCCAGACTGCTACCCACCCGTCC
ACCTGCCCCACCCAGAGCTCAGTGCAGTCCCGGAACTGATGTCACTCCGGGCTGTGAGCA
CAGCACAGGTGTGAGGCCAGCCACGTGCACAGCTGGCTCTTGGTAGCCCACCTTGGGCAG
CTGGACCTGGAGAAGCCTGGCCTCCACCGACGCTCCCG
>comp4897_c0_seq1 len=1365 path=[3111488:0-1364]
GTTAGTCTCTGCGCTCTTCTCAACACCGCTTTCATCCAGTGTGTAGTCATAATTGAAGAG
AAACAGTAGTAAGTGCCACAACACACCAGCCTGTAAAAGTTGAGTTTGAAGCCAAAATTC
CGCACTGAAAGCACTAACACACTCCGCCGCAACTGAACACAGCGCTGGGAGATTCCTGTG
ATAGAGGACACGACAAAGGTCTTTAATAATGCCTGGCATCTCAGTGATTTTCTCGCGGCA
CTCTTCAAACTGTGCTGCTACTGTGTAGCATCTTGTGATGTGAGTACAAACCTGGACTGG
TACTTCGTGGGGTTCAGTGGATGAAGTGAGGGCCTCTAAACAACGAGTGTAAGCTTCTTG
TAGCGCCTCAATTCCGTCTTCTCTGCGTAGTTCCTCAGCGTTAAGCGCTGAGCAGTTGAT
GGTGTGATAAGCGAGTTCACTCGCAGCTGTCAGCAGAGGAGCAGACTTGGAGAACAAAGC
GTCATCTCCTGTCTCGAGTCTGATGGTCTTGATCAGCATGGGATAACCAGCGTACTTGTA
TGGTTGGAGCTCTTCCTTGTATCTCTTGAAGAGAATGGACTGCGACTTGAGAATAAGCAC
AATATTGTGTGGATCAGGGCCTTGTACTGTTCTTGAAGACTTAGAACACAGAAACTCATA
CGCCTTGTTCACTTTCTCAAAAATGTCCCTTCCATCCGGGTTCTTATCTGGATGATATTT
CTGTGCCATCCTGAAGTAGGCTTTCCGTACTTTAGCTTCATCGACCTCTCCTGAGGGGTC
TCTTTTAACTTTAAGGATGTCATAGGCTTCTTCTAAAGTCAATGACGAAGGCTTCTTTTC
CACTTCTTTCTTCCACGCCTCTAGAATGTCCTTGAGTAAGCGAACCGGTTCTCTGATTGG
CCAATCAGGAAATTTATCAGTGTCACACAGATGACGCAAGTAAAAGATGTTACAGAACAA
CTCATTCTCCAGTTGAGGATATGAAATTACTGGGATGGGACAGTATTGATACAAAGCTCT
TGTGTTACTCTGTAGTCTTGGCGAGAAGTCAGCTAAGTGAGTAGCGATCTTCTCTATCAT
CATTCGTCTCATTTCACTGTTCCAAATGGCTTCTGGTGTGTCAAACTCGCCCAAGAAAAT
CTCTGCAAACTTGTCAGGACCATGATTCTCCAGGTAACACACCATGGCCTCTGGAAGAAT
TGGACCAAGGATGCTTCTTTGGATCAAATCTGACTGCTGACTCTCTTCAGATCTGAAGGC
CTGTTTCGTGTGTACTTCTTGAAGAAATCTTCCAATAGGTAGCACGTTTGATCCAGTGTA
CATCATGATGAAGAAGAAAACTCCAGTCAGATAGAGCCGAGGCAG
>comp4899_c0_seq1 len=396 path=[3105569:0-395]
ACCTGCTCAGGCACCAGGATGGCAAGCGCGAATACGACTTGGTGCTGCAGACTTTGCAGT
TCTTGGACAGCATTTTTGGAGGCACCAATGGAGGGCTTGGCCTGGTGAAATTCTACATTA
ATGACAGGAATACCCCCCTCATCATGCAGTGTCTGGAGACCTTAACTGAATACTGCCAAG
GCCCATGTGCTGACAATCAGAAATGTTTAGCATCTCACGAGAGCAGTGGCATTGACATCA
TTGTTGCCTTGGTGATGAAGGACATTGACAGCAAGAGTGAGGAGGATGACTTGGACATCA
AGAGCTATATGAAGCTAAAGAGTGCTGCTTCCAAGACCTTGCTAGCTGTGATGGAGAGCC
GAAGAGACAGCGAGCTCGCTGAGAGAATACTCCAGA
>comp4909_c0_seq1 len=261 path=[3123063:0-204 3125199:205-260]
TGGCCAATCTGAAGCTGGCCCTCTCTGTCCCCAACATCCCTGAGATCACACAGACACTGC
TCAACTTGGCAGAGTTTATGGAACACTGCGAGGAGGCCTCTGGTCACCTGACACTGAACC
CCGCCCTCCTGGGGGAGTGTGCCATGAACTGCCGAGCGTATGCCAAGGCCCTGCACTACA
AGGAGCTGGAGTTCCACAAGGGACCCAACACCAAGATCATGGAATCTCTCATCAGTATCA
ACAACAAGCTCCAACAGCCAG
>comp4914_c0_seq1 len=1544 path=[3147536:0-1543]
ATGAATGCTGAAAACATGTCTCTCCAGTTGTGTAACAAGAACGTATGAAGAATCCCTGGC
TAAAACTTGAAATGCTCGACGGAAGGATCTACAAAACGGTTGATAAGAGATGGCAGGAGA
AAACCGCAAGCGTCTACAAGGGTCTACATCCAAACAGAAAGAAACCGTTTTGGATCGATT
AGGACACGACTACTGTGCTTCTCTTGAACAAAACAAGTCTACACCTCCTGATAACTTCTC
TTGCGTGACGACGGCACTGCCTTCCGATCATGCGCCTCCGAACGCATCTTCGTCGCCGAA
CTCTCGCGAAAAAAAGTATGACGATAATGGAAGTACAGCGAAATCAAAGAAAAGAGCGAT
CGAACATGATGAAGCGGACACCCCGGTAAAAGGGGCAACGTCTTCAGGTTTGCTTTTATT
GTGTGACACCGCTGAGCGACAAACAGTAGCCACTGCTACACCGACTGGACAATCGAGTGA
TTGTGTTCGCACGGTAGCGGAAACCTCTCCAATGCCCGATCTATTTGGACAAGACGATGA
TGGCGACACGTTCCTTCATATCGCCGTTGTCCAGGGAGACCAACCGCTGACCGAGTTTTT
CATCCAGAGTATGAAGTCAAGAGGGATTGACATTTATAACAAGCTAAGACAGACTCCACT
CCATCTTGCCGTGATAACGCATCAAACATCTATCGTAAAAAAGCTGATAGAAGGCGGGGC
TGATGTCAATTTGATGGACAGGCACGGGCAGACTGCTCTTCATTTGGCCTGTCAAGATGG
TGACGTCAACTCTGTCCACGCCATCCGTGACGTCACACAAGGTAGTCACTTTCAAATCAG
ACTGGACTTGAAAAACTTTCAAGGTTGTTCCGCCCTCCATGTAGCAACTTTGACAGGAAG
CCAACAATTGGTTGGAACGCTTCTTGACATGGGAGCTGACATCAACGATCAGGATTCCAA
TAGTGGTCGCACGTCTTTGCATCACGCAGTGGAGGCTGGGAAATATCACGTGGCTGAATA
CTTGCTGTCGCGTGGTGCCGACGTGAACAAGGTGACGTTCGCGGGGAACACACCGCTTCA
CACGGCAAGCGGGCGAGAAATGGATCAGATGGCAAAACTATTAATGACGCACGGCGCCAA
TGTAAACATCGCTAATCTGGAGGGCGACATTCCAAAAGTTGTACGATCAAGCGAGCAGGC
GAAGAGGCAGTTTCGATCTAAAGGAAAAGATAGTAAAAGAAGGAAAAGATGACATTGCAG
TTAAATTCCCGCCTGAAAAATTGCAGAACCGAAGAACAGACAGAAGTGTACAGGACAGGA
AAAAACGATTGTGTGGTGGAAGATAGCTTGATAGCTGTTATGGAATGAATAAGAGACTCA
GTAATCTGTGTGACTTGTCTCGTTCTCAGTCATTGTTTGGGTTAATTTAACGCTTGAGGA
AGAAGAGTTGTTTGACGAGGGAAAGCTTATGTGTGTAATTTTACTTTGATACGTGGATTA
TATTCCAATTTCGATTCTTGAGGCAGATGAATCTCACTGACGAA
>comp4916_c0_seq1 len=1031 path=[3133760:0-1030]
TGCACTTTTCAAACTTACATTCAGGACGGAGAAAAAAATAAGATTTATTTCAGCGGAAAT
TGTAGCTCATGGTAAATAGAAGGCTGTGAGCTCATACATGTGCTGTGAAGTCAAGTGGAA
CAGTTGTTAAATAGCGTTAGACCAATGGAAGTAAGCGTTCAGTCTCGCCCCCAGGTTCTC
TAGGGGGGCGGGAATGAGGCTGGGAAGCATTCTAGATGTATATTCAACGTCTATTGAGAT
CTTTACATTTGGAAATAAAGAAGAAGAGCTGATCTAACGACGTAACTAACTCTCAGGGTA
ATTCACAAGGTTGTCGAGTTACGTTGTTATAAGGTTACACCAATATGATAGTCATATTTA
GCTTTGTTATTAAGTGAAAGACTTGGTTTTCTAAATTTTCTACGAATGCGACCAGTTTCT
ACAGCGCATTTCAAATGTTTCTGTTCAATCTTTGCTGTTTCTTGTACATGTCTGCGTGCC
TTTACAAGCTCCTTTTGTTGGCTACCCCTTCTCAGGGTCCCTGCAGTTCTGGTTCGAGAG
GGGCTCGTCTCTTCAGGGTCTAAATCCATAGGCGTGTTCGAGACCGTCGTGTGCATGGGC
CTAAATGTCATACAGATTTTCTTGTTCCTCGACCTGTCTTTTTGACTTTCTGTGTTCTTT
TCCTCCTCGATATTTCTCTTTCTCTTGGTGCTTAGCGAACTTTTCTGTGAACTCGTGGGT
TTTAATTTCTCTTTCGCCTTGCGTATAAGCTCTTTGAGGATGTTAGCGTCGCGTGGAAGA
GGCCGTATTGGGAAATACGCATGTGCAAATGGTTGCATCCGCAGCTGGTTGGTCTTAGTG
ACAGCCGCGTCCTGCCAGTTGTTATGCGCAATCCTGGGCCCCAGACTATCGCCGAACACA
TCGTACAGCTGTTGGTAGAGCTGAAGCGGATTGGATGCGTGACCGGTCGAGCTCAACCGG
GATCGAGAAGAAGCTACGGGAGCTGGGCGCTGAAGTACACTCGCCCCAGCCCACGGGGAT
AAATTACTGCG
>comp4921_c0_seq1 len=275 path=[3143894:0-0 3143899:1-274]
GGCAGGCTTCCATCACTAAGTAATAATTCTTCTCAGTCTCAATCAGCTCCAGTAGTTGGA
CGATGTTGGGATGGCGCAATTTGCTCATTAGGCTTACTTCACGTGAGATGTTCTGGAGCA
CATAGCTATCAGTTTGGCTGTCCTTGGAGTAAATCTTAACAGCAGCCTTTTGCCCAGTAA
GACTGTGAAGTCCAAGTCTGACTTTAGCGAACGCTCCCTCTCCGAGCTTCTTTCCGAGTA
GGTAGTTCCCAACTCTCTTGCAAGGGAAGTTGTCG
>comp4922_c0_seq1 len=263 path=[3144760:0-40 3145059:41-262]
CCCCAGACATTGAGGCTGCCGACAGTGAGGCCCAGGAGAGGGGGCTGACTGTGTTCTGTG
AGCAGGGCCTGGACCCGGGCATCGACCACATGCTGGCTATGGAGTGCATAGACCACGCCC
ACTCCAAGGGGGGCGTGGTCAAGAGTTTTGTGTCATACTGTGGGGGGCTCCCCGCTCCAG
AGAACGCAGACAATCCTCTTGGCTACAAGTTCAGTTGGAGTCCAAAAGGTGTTATTTTGA
ACACTGTAAATGCTGCATGGTAT
>comp4923_c0_seq1 len=684 path=[3155194:0-74 3144388:75-683]
GTTGCTGAGTTCCTTCACCACATTACTGGCTACAAAAGCTCCAATAGCTCCACTGAGAGT
ATCTTCCGTGAATGAGGATTACTTTTTCGCGACGGTAGATATCGACTGTCTCTATACTCT
TTGTCCCTCTGTCAACATGCTTGTTATATGCAAGAGGGTCGTCTTTAGTTCCGTAAAAGA
TTAACTTCAAACCTCGTAGTCGACCTTTTCCAGTGTTCCTCCTAGGTTTGGTGTTGTGTA
TCGTTATATTCCACTGTCCGACAGGATTTTCTCCCCAGTAATGTAAACTGGTTACTGTCA
AATTTTTAAAGGTCTTGAAACCGGCCACACTGTCTAACGTCCGGGAATAAAACAGTTTGG
ACTGAGTTCCGTTCGGTGATTTCGAAACCATTTCCAGGTCACCTCGACGGGGAAAACTTA
GACTGACTTCTGCTTGCATATGTTCCAAGTATTGAATGCCGCAATCGTCTTGCTTCAGAT
ATAATGTGACGCGTAAGTCGCCACGCGGGGGAAAATCTAAACCAAAGGTATTCGCAATAT
TGAGGTAGATTTCACAAGAGAGCTGAGGAGGTACAGATTGCCATTTCTTCGCGTATTCAA
TCATTTTGACAGCATCCATCAGTCCAAATCCATAGTCCTTGCTCACTTTGACCAAAACAC
GCAATGAGCAGATTTACCCTTAAG
>comp4925_c0_seq1 len=1219 path=[3155668:0-1218]
ATTCTTTAGCGAGAAAGGGTCCCACAGAGATTCCAGGAGACACAATCAGCATTTCCTTTG
GTTTCAGAGTCCTGATTGCCATAGTTGTCCTGGTGTTGGGTTTGGTGGTATCACTATCAG
CATGCTACAGTAAAGAATGCAGGATTTGTAGATTTAAACGTCACCTTCGTCCAGTGGTGA
AATACAAACCCGTGAAAGTTGAGATGATGCAGGTGCCGCAGCCAGAGGTCAGCTCTCCCT
TGAATGAGCAGCCAAGTAGAAACCTGTAATGGCACACCGTCATGGACATTGTGAGACTGG
TCAACAGTTACATCTTAGACTTGCTCAACACAAAACGCTTTGCATTGACAGTATTCAAGA
ACAGACCTGATGTACAGGTACATGAAGACTCAATTTTCAGCTGTTCCAGCAAATGGCTGG
CTTGATTTTCGGTTGCAATTCTAGCAGGCTGATGACTTTGTTTAATAACTTATTAGTCAT
ATTTGGTAAGATGTTGTACATTATTAAGAAGGTGTGTGCAAGTAACCAAATGTAGTGTGC
AATGTTCACAAATAAGATCATTACCCATAGTTTATTTCTTTGGATGGTACAATGCCCTCA
TCATAAGTGAACTAGATGCTAGATTGAGATTCCTGGGTTTGTGCCTTGTTTTAATTGTGT
GGGTAAGATAGCTTGACTCAAACAGTACTGTTAATTGTGCTAAGGAGTATAAAATGGATT
AGCAAAGGTCAGCCAGGGGAAATGCTGCAAGGTAACCTGAAATAGGATTCCATCAGTGCT
TAGCAATGTTCTCTTAGTCACTTCATGCTATCTTACAGACAACTTGTAGGTTCTAGCTTC
AAAAGCAGCCAAACCATGAATTAGATGATATGATGTGATTTCTCAGTATTTCAATGACCA
GGTTCAGTTGTCCACATGTCTTATGAAAACAAATAAAAGTACTTTTTAATTAAAAGGTTA
CCAAATTTTGTCAAGAGTTTTGGGGGAAAGCTCCTGAAAACCTTGTTTAGAGAACAACCT
ATTTAGGACCTACTGAGTGTATGCACTTAAAAATAATTATTATAACAAAAGCTGTTTGAG
TGTCAATGAGTTTTCAAGAGATTGTGCAGTGTACATAGAATACTAAGATAAACTCATGCA
TATAGTAGATTAAATGAAAACAGTGTCAACAGTGCATGGGGCTAACAAATGAATAAAACT
CTGACATTTTTATTTACAA
>comp4936_c0_seq1 len=767 path=[3165230:0-766]
GAAAGAAAATGGGAACGGGCATTATTACTACAAAGAGCCGGGTATGCGAGTTGGACACGA
TTTCCAAGCGGCCATCCCAGAGCTTGTTTCAGAGAATAAAGATGAGGCTAAACATGACCC
GAATCTTAGACATAATGCACTTCTTGTTTGGGCTCCTGTGGATGAAATCCCTAATGCAAA
ATTGGATGATTATGTGCTGGTTGCTAAGGACAAGCATGGATACAATGTGGAACAGGCACT
TGGAATGCTGTTCTGGCATAAACATAATCTGGACAAGTCATTAACTGATTTAGCGAACTT
TACACCATTCCCAGATGAGTGGAGCATGGAGGATAAGATCCTGTTTGAACAAGCATACAG
TTCTCATGGGAAAAGCTTCAAACGGATCCAACAAACATTGCCAGACAAGTCAGTGGCTTC
CCTGGTTAAGTATTACTATTCGTGGAAAAAAACAAGAAGCCGAACTAGTTTGATTGATCG
GCAAGCAAAGAAAATGGCTGTACAAAAGGAGCCCATCAATGATCCTGAGAGTGATAATAG
TGATTCAAGTGACAGTGACTTTGAACCAGAAAAAGAGCAATCAAGACAAACAAATGGACA
GAGCAAACCAAAGATGATAACCAAGCCACCCACTGGAACACCAACAGCTGGCATTACTGG
CCCTTGTGTTAACTGTCGCACACAGAGCTCTCAACTTCATGCAACTCAGAAGGGGAACAT
GTGCAGTGCATGTTATCAGTTCTTAAGTCAAAAAGCACATCACAATT
>comp4937_c0_seq1 len=266 path=[3161180:0-265]
TCTACACCTGCTTCTCCTTCATCTTCACTTTCTTCGTCGTTACTCGCCACAAAATCATCC
GCCGTCTTTTTCTTTCTTCCTTTGGAAGCCTTTTCCTTGGGGGCTTGTTCTTCAGGTGCA
AACACCAGCAGGTTCTTGGTGGCTTCCTTGAATTGTTGACGTTTCTCAAGAAGTTCTTTT
TCCTGCTGTTCACGTTGTTCTCTTCGCGTTTTCTCCTCTTCTTCTCTTTTCTTCCTAAGT
GCTTCTTTTTCCGCTTCTTGTTTTCG
>comp4941_c0_seq1 len=263 path=[3169400:0-150 3170442:151-262]
TTGACCTTATACTGGAAGGGATCGTTGAAGGAAAAATAGGAAAGAAACTGAAGACTATCA
TTCCTCTGACAAACCTAAACATGGTTGTTCAACTGTCGCAGATGTTGGATGCACTTCTCC
CCCCTGCAGAAAACGCTCAGTTCCTTGGCTCGGAAACAACAGAGGCTATCTTCCTGTCAG
CGCTGACCTGGTCATTAGGGGGAGGCCTGCTTGAGGACGGCCGCACTGTATTTGATATGT
TCGTCAAGAGGATTGCATCCTTG
>comp4942_c0_seq1 len=363 path=[3169687:0-100 3175596:101-122 3170766:123-362]
GTAAGAGAAAAAAAGAGCAAAACCTCAAACTATCTAATAAGTACAGATGCAACTGACTTG
TCAAGAGGTGGCGAGAGTTTTATTGGAAAATTAAGATCCAATTTAGTAGGAACAAGGTTT
ACCGTGTTCAACAATGGTGTTAATCCCAAAAAAGGTGGTGTTATGTCTGATGGTTCAAAT
ATTAGAGAAGAAGTAGCAGCTATTATTTATGATACAAATGTACTTGGGTTCAAAGGGCCT
CGCAGAATGACAGTTATTCTTCCAGGAATGGGGCTTGATCAACAGAGGATACCCATGCGA
CCCCTCACGGACGGTGATGGGTTATTGGAAAGATACAAGAACAAGAGGATGGAGAATCTT
TTG
>comp4943_c0_seq1 len=321 path=[3170899:0-320]
CATTGACTACAGCTTCCACATTTGCATTCTTTTGCTTGATGGTGGATAGAAGTAGATTCA
ATCCTTCGACCAAATTCTTCTTTGATTCTGGATTTTTGATGTCTTTTGCGTACTTCACCA
AGTCGAAGTAGAATGAGTCAAACTTATTGGCGTAGTCGATGATGTCGGCATATGTTTTGG
ACATCAACGGCAGGATTGTATCGTTCCAGTTGTTGGCATGATCGCGAGCAGTTTTCTGAT
GCGCGGGAAGGTTTGGAAGAGCGTTGAGCTTCAGATCCGGTTGCTGCAAGATAATCGACA
CATAGGTCTGAATAACAGTAG
>comp4944_c0_seq1 len=750 path=[3177148:0-749]
AAAAGACCTTTCATCGTCAGTAAGCAGTCAGGAAGAGAGACAGCCTGTGGCAACAAGGAT
TCCATGTGTTGTGGACAGTGTCAAGGAGAGGTCACTTGATGGTTGTGAAGGCAACCAGCT
ACGAAACATGGAAATACCCCTTGACCTGTTTGAGGAGACTTCACGGGAAGAACTTCAACC
TTCTACTAATGGCCAAGTTGCAAAGTGTAAGTACCATGTAGATGTTGAGATAGACATCAA
GTGGGCACTTCCCATCTCTGTTCAATTACCAATAACTTTGAGATCACCACCCAACCAATC
ATGGATTGATTGGGAGCCACCTCCATGGGTGTACAATTGCAGAGTCATAAAGATCACTGG
TCCCTGTGCTGTCCCAGAGCATTTATTAGGTTCCAAATCGTTTGTCAATATCCCTGGAAT
TCAAGCAGACCCTTTCTGAATAAAACATGACATGCACGGCCAAATTCTGTGAAAGGAGAG
TTTAGAACAATTTGGACTGTTTAAGCTTGTTGCTGTGGCTACTATGTTGTGTCTTAGTCT
AGCCGTTGTCTTGATTACATTGTGGTGAAAGATTGCTTATTATAATAATTAGTCATTGAT
TTGGGAGGGGGGGATTGTAAAATAAACTTTATGAAAATTATGGGAAGGTTATCATTCTTT
CCTGTGACTGCTGGATAGAATTAATAGTCAATGAAATCAAGAGAAATTGTGCAGTGCTTT
ACACAATGTTATATTATATCAAAATGTTTT
>comp4947_c0_seq1 len=870 path=[3183597:0-840 3191568:841-869]
GTAAAAAAAGCAAAACATAGCGATTTCTTTTTATCAGCCGTTAACTTACACACAGTAAGT
GCTATAAGTAACCTGTACTGGTCTAATATTTCGTTTCATGCTGATAAAGTGACGTCTACA
AAGCGTCGTTACTAATAGTCGAACTTGTCACTTTTCAGCGTGAGAGGTAGTCGTAGACCT
GTGTGCACAGGCTTAAGAACAAGCGGCTGAGTGATCAAAATTAATTTGGCTGAAGCCAAA
TGGTGTTAAGAAAGGAATGTACACCACACATCCATTGCAGTGGAATCTTACTTTACAAAC
TTGTTTATTTTTAAGGTGACAAAGTTAATCATTTCCTACACTGGAAACATTATTTTGGGT
AATCATTCTCCCATTCGTTGATCACTGTTCTGTATTTGAAGTGTTACTTAACAGTTTTTC
CACAAATCGTCGAAGTTCTTCTTTTTCTATGAGTCCTGTAAAGCTGTCAACAACTTTGCC
ATTTTTTATTCCCAAAACAGTGGGAATCCCGGTAACTTTATATTGCATAGCCAATTCAGG
ATTGTCATCTATATCAACTTTCGCCAGTTCTAGTAATCCATCCTTTTCTCCCATGATGGC
ATCTAACCTTGGAGTTAGTCCTTTACATGGAGTGCACCAATCAGCATGGAAGTCCACAAG
GACAGGTTTTGTTGAGGCAAGAACTCTTTTTTTAAAGTCGCCACTGTCCTTCACATCAAA
TGGGGTTCTGAAATATGATGTTGTAGTAATGTGTGCTGATGTTCCAGAGAGATACTTTGG
TGAAAATAACGCCCTGTGATGAGACGTCAACCGATGAGCCATCCTTGACATGAAGACAAC
TATAACAATTTTGGAATTAAAAATGCCTTT
>comp4947_c0_seq2 len=917 path=[3183597:0-840 3190956:841-916]
GTAAAAAAAGCAAAACATAGCGATTTCTTTTTATCAGCCGTTAACTTACACACAGTAAGT
GCTATAAGTAACCTGTACTGGTCTAATATTTCGTTTCATGCTGATAAAGTGACGTCTACA
AAGCGTCGTTACTAATAGTCGAACTTGTCACTTTTCAGCGTGAGAGGTAGTCGTAGACCT
GTGTGCACAGGCTTAAGAACAAGCGGCTGAGTGATCAAAATTAATTTGGCTGAAGCCAAA
TGGTGTTAAGAAAGGAATGTACACCACACATCCATTGCAGTGGAATCTTACTTTACAAAC
TTGTTTATTTTTAAGGTGACAAAGTTAATCATTTCCTACACTGGAAACATTATTTTGGGT
AATCATTCTCCCATTCGTTGATCACTGTTCTGTATTTGAAGTGTTACTTAACAGTTTTTC
CACAAATCGTCGAAGTTCTTCTTTTTCTATGAGTCCTGTAAAGCTGTCAACAACTTTGCC
ATTTTTTATTCCCAAAACAGTGGGAATCCCGGTAACTTTATATTGCATAGCCAATTCAGG
ATTGTCATCTATATCAACTTTCGCCAGTTCTAGTAATCCATCCTTTTCTCCCATGATGGC
ATCTAACCTTGGAGTTAGTCCTTTACATGGAGTGCACCAATCAGCATGGAAGTCCACAAG
GACAGGTTTTGTTGAGGCAAGAACTCTTTTTTTAAAGTCGCCACTGTCCTTCACATCAAA
TGGGGTTCTGAAATATGATGTTGTAGTAATGTGTGCTGATGTTCCAGAGAGATACTTTGG
TGAAAATAACGCCCTGTGATGAGACGTCAACCGATGAGCCATCCTTGACATGAAGACAAC
TTTCTATGTTCTTTAGTTTCTGCTGCTATACAAGTTACACACGAACCTCGTCAACTATCA
CGTCTTTTACGTTTGTA
>comp4953_c0_seq1 len=320 path=[3185956:0-42 3186313:43-46 3186337:47-319]
CAGAATCCAAGATGGCGGAAGATGTTAATCTCCAAAGCTCTGGGTATGATGAAGACTTAT
GCGAAAATCCTTTTTTCAAGTACATGCAGACCAAACAAAAGCAGTTGTACGATGAAGTAG
CCAGCAAAAGATGGACGATATGTGTTCCAAGGCAAGGAACCTTACCAAGAGGAAGCTTTA
CCATGAATCATGTTGAAAATCATGTTCTGCAACCCATAGAGGGGAAATCCTTGGCATTTA
GAACTTTAAATAACAAGGAAGTGCAACTCAGTGGGGAGTTTATAGTCACTACTGAAGGTT
TTCAGGATGTGAAATCAGTG
>comp4962_c0_seq1 len=263 path=[3193313:0-76 3195713:77-262]
TGCTGGTCGATTCCTGGCTTAGCTTTCCTCTTTTTTACTCTTTTTAATATTGGTCCAAGA
GCAATTCAACACCACAATTGGTATCTTCAGAAGTTTGAAGATTATCCAAAGTCTCGTAAA
GCTCTGATTCCATTTGTCCTATAACAAAGAGCAAAAAAACAACGCATTCCAATAATATAT
TAGGTTCTGTCTTGACCTTTTTTCAGATTTCCTCTTTATTTAGGTGAATCATCTTCTGTT
ATTTCTTCTCCTTTTTATTGGCA
>comp4966_c0_seq1 len=815 path=[3195810:0-814]
GTCCATTTTTCAACGCACGCTGATTGATCAAAACGATCGGAAATAAAAATGGCGTTCTTT
CGTAAAATTAAAAAGGAAAAACACTAAAATCCAGGTTGCAAAGCTTTCTAGCTGACATAT
CGCTAAATATCGCTGTGTTGCGCAGTAATGCAAGACGAGTTCTATAAATATATACTTCTG
TGTAAACATAGCCATTTTAAAAACGATCTCCTTTTTAACTCTTTTTGGAGTGGAGGAGAA
AGATGAAACTGTCCCTTAAAGAAAATGCTTTCTATTTTTCTTTCCAGAAAACACCGGGAG
AAAGATAAAACCATTGGTTTATTTTGATTGTCTTGTGTAGTTTGGTTACGTCACCATTGC
GTCAACTGCTCATGCTAGTCTTGTGTTTCTATCAGGTTACAAAACAATGGATTCTCTACC
GAGTTATAAAAGTAAGGATTTTAGCGCAAGTTTTCTTACGAGATGTTTCCTAAATTGATG
CAAGTCACTTGTTTCTTGCAATGGTTTCAAAGTAGCACACCATTTGCAGTATAAAATTAT
CGAAAGGTGTTCTTTTTTTATAAAATATTCATCACTTCTTAGTTCTACTGTCTCTTAAAA
AAAGCACTTCCTAAGAAATAAATAAATTAGTTCTAATTATTCATGTTCAGCGAGAATTGC
CATATTTGTGAGTACTTATTGCTGTCACAGTTGTCGATAGTCACGTGTTGTCCGCTCTTG
ACGTCTTTGCTGTCCAGGCAGAGTCCTGACTGTTTGTGACGCAGTGTGCGTTGAGGTGTG
TGCTCCCACAACTGTTTGTCGTCGTTGTCTCGACA
>comp4967_c0_seq1 len=444 path=[3196353:0-443]
GTTAATAGTTATCATATGTTAATAGTTGTACTGGAAGCAACCATAATTACTGATTTTCCA
GTTTTAGTTAGGTGTTGTAGGAACAATTGCATATTTCTTTTGAAACCTAGCTATGTTGCT
TACGGCACCATGCAGTGGAAAGAAATGTTTTATTTCTCAAAGGAGTTGGCAGTAACTGTG
TTCTTTGTGGATTGCCAAATTTGTTGACTCTTCCCAGAATGTAGAACCACATTTTTACCA
TGTTTAAAGAGACTGTTTCCGAAAGGTTTTTATCTGTAAATGGAGTAGAAGATTTTAGAA
AACTGATCAGTGTAAGTGTTAAAGAGAATTATTTAATATTTTATGTCAATACAGTCTGAT
AGATGTTATAATTGAGATTTTGAGACAGACATATTACTTCAATAGTCGCTTATTCTTTTC
AGACAAGTGTTGAAGTAGACGATT
>comp4968_c0_seq1 len=1919 path=[3197988:0-1918]
TTTTAATTGGCAGCCATTTATGAAAAAGGTCTACATCGCAGCTTTATTCCAGATTTACGA
AGCGGGAATAAAAAAATTTTCAATCCTGAGCAGGAATTCGAGGGATGGGGCTCAACCCAA
AATGCCTTTCTAGGGAGGGATACGAAGAATTTCCGGAACAATGCATTGAATAGGGACGTT
ATGGCTGACAGCTGGACACTGGGACCTCTCTCTCAAGAGCTAATCATATATTAATAATTT
AAAATTGGCAAACATGGTTATCATTGTATGGTATCATTGTTCATTCATTAGATGCTGCTA
TTCCTTTAGGATGCAGTGTTGTGTAAGTGAAATGTTTTCCACAGTGCCAAATGGCTTGCA
GGAGTCTGCTGAATCCTGTGTCCTTAGGATTTTCTAATCCTCTGACAAGCTGATTCTTCA
TGACAACAATAAATTCTCTGTGACTTAGAACTCCATCATCATTTTCATCAAACATCTTGT
ATACAACATCAACCACATTATCGCGTAAGTTTACATCAGTCACAGTCTTAGCAACTTGCT
TGAATGTAGCTGGATCAATGGGCTTGCCTGCAGCATTGTGGAAACTTAAAGCCAACTCAG
CTTCAGAAATGTTCCTCATAAAACGAAAGAAATCCAAATAGTCTTTGAATGTTATTCCCT
GAGAATTTTCTTTAAAATGTTTCTTTACTTTTCTCAGAATTTTCTGCTTCTTCTTCTCAT
GAAAACTAGAGTAAGTTAGAAGCATGTCTGCAAAGTCCCGTTCTGTAATCTGACCATCTT
TAGGGTCATAAGAATTGAACTCCAGGTACATTACTTCTTGTTGCAGATTTTTTTGGAACT
GAATGAACCTTTGCACAGTGAGCCTCTTCTCTAAATATTTTCCAAAGAAGTATTCCTTGA
TGCCGCTGTTCACATGAGCAGAAAGGACACTGCCAGTCACAGCATGATCACGATGCCGCA
GTCCAGTTGGTGTCATGCTAAAAAGGATATTCTGAACCTTTTCAAACTCATCAGGTGACA
CTTCACCATCTCCATTCAAATCAAACATTTGAAATGCAATTTCAAACATTCTTGGTGGGA
GTGATAAAACTGTGAGAAGAAAGATATAGTCAGAAAATGAAATGAGCCCAAATTCTCCCA
TCTTCAAGAAAACACTGTCTTGTCCCAAGTGTTCAGAAAAATGGCCTTTGTACTTGTGTT
TCTCTGGGTTGAATCTCTCATGTTCATCAAGTCCTAACCCAGCTGGTTGCATTTTCCCTG
GGGTTAATGATCTCACAAAATCTTCTGGCGTCATAAACACTTCATTGTCTTCCCCAACAT
GCACAACTTTTAGAGTTGCAAAGTATCTGAACACCTTGTCTGGAGTACTGTACTGTCTGA
TTCGATTCTCATATTCAATTATCCTTCTTTCCCTGAATCCCTGTTTATGGTTTTTTCTTT
TCCCGTCTGTTTCTTCGTTGCCCTCTTCCTGATTTTCAACCATGTTGTTTTCACTCATCA
AATCAATGGAAGGAGTTTTACTGTCTGCCTTTGCATGAGTAAGTCTTCTGAACAGGAAAT
AAAGTGAACCAATGAGTCCCACAGATGATCCGATGACTAGACCTACGAGACGCTTTTCTC
TACGAATGCGTTCTTCTCTACTCTGTTCTTGTTTCGTTCTTTCATTTCCCGCAGTTGAGC
TTGAGAATCTTGCAGATTTGAAATTCCGTAACAAACGCCCACTACCAAAATAATTCATAG
TGTAAGGCTTGTTTGCTGTTGCCAGTTTGTTAAAGACACCCCGAAAAACTATAAGCCTTG
CCATTTAAGTGATAGATAAGTTGAATTCTTTCACTCTTTGTTGACTGACGAATACAACTT
CATCTGCAGATCTATGCTGCTTTCCTTCGACCGCCAAACAGAACGGAACAAGAACGGAA
>comp4982_c0_seq1 len=349 path=[3216115:0-281 3218545:282-348]
TGTCAACCCAAATGACTTGGGATGGAACCCATATGTGACCAGCTGGATCGACAAGCGAGA
GGTGCAGTCAGAGAAGGCCAACCTCACCATCCTCTTTGAACGCTATGTGCCGCCATGCCT
GGATAGCCTGAGGCATAACTTCAAGAAGATCACGCCCGTGTCTGAGCAGAGTATGATTCA
AACACTCTGCTACCTCCTTGAGACACTGCTCACGCCCACCAACACACCTCCCGACTGCCC
CAAGGAGTGGTATGAGCTGTACTTTGTGTTTGCAGCTGTCTGGGCTTTTGGTGGATCAAT
GTATGAGGACCAGCTGGTGGACTATCGCGTGGAGTTCTCAAAGTGGTGG
>comp4983_c0_seq1 len=1210 path=[3226977:0-1209]
ATCAGGTCCCAGCTCACCCAATCAGGATAAACCTCACAAGTCACTAGCTGAAGCAGCAAT
GGCATACCAGGAGGAGCATCTCAGTCCACCAAAATCCCAGCCTGCACGGGTGGCTGTTGT
CACAGGTGAAGAGGAGGAGAGAAATGTTCTTCAGAGCAATTGTCGGTTGTTTGTGTTTGA
TACTGTAACTCATTCGTGGAGAGAAAAAGGAAGAGGTGTGCTCAGATTGAATGACATGTG
TCAGTCAATGACAGAAGGTATCTTCCAATCCAGGCTAGTGATGCGCACCCAAGGAAGTTT
ACGTGTTGTCCTCAACACTAAACTGTGGCCAAGTATGACTCTAGAAAAAGGAAATGAGAA
AAGTTTACGAATCACTGCAATGGATAGTGAAAAAGACATTAAAATTTACCTTATAATGGC
CGCTCCAAACGATATCCAGCGTTTGTGGACCGCCATTGATCGTCGCATCCAGGCCTTGAA
GCGCGGTGAGGATGTACAAACACAGGAAAAAACCGCTGACAAAGATCATGAGGAAGAAAC
CAAGACCGAGCCGGATGATGAACTCAAGGGGACTGAGCCCGAGGACGATGATGACTCGGT
CAAAGATCGATGCGAGGCCCCGGATGACAGCAGTAATGAGTCTTGTCCCAGGGAGGAGGG
CAGGAAAAAGGAAACGGTTGCTGATGACGATTAATAAGACATTGAATAAACAGTGATCGC
GAACAAATTCTGTTACTCAATACAGTACAATACTGTGCACTCTGGAACAACTTCCCATGT
CAATTCTATGTGACACTGACGTAACTGTGTGAATATTTCGTCTCATTGGCGGCTGTCACG
CAACCCTTCTCACCATAGTTACTACGTTCTAACCGAGGGGCGTTGCATGACGACGCTTGA
AATGAAGCCTCTGAAGACCAGAAAGAACTTAAAGAAGAAGAAAAACATGGACATAACTTG
TTTGCCGACCTACAACACTGAACTTTCATTTTGCTGCTGAATTAAATATCCTTGAATTAA
TAAGCAATCGCCACGTTTGGCCTCTTCAATTCACTTATCACGCACAAAGTATTTTTCCTT
TCTTCGTGCGGCGTGAGCCTGCGCGCGAATCCACTGGATCACGTGAGAGATGCCATACCT
GTCCCAATACAGTTGTAGAAAGTAGTTTTTACATTTAGTGGCCTCTTCCAGATTCAGGTC
CACAGGCGGG
>comp4985_c0_seq1 len=1257 path=[3229938:0-920 3237969:921-1256]
AAAAAATGGCTTCTACGGAAGCAGGAAACCGTCGAAGAACAGGAGGGTCACAATGACAAG
GGCCTGTTAGACGTTGATTCAAGCGGGGACCCTTTTGCACACCAACGAGGTACCACAGTG
AGGCCGGGAAAGGTGTCTGCAGGAAGAGGAGGCCGTAGGCGCTTTGAAAAATTTCGAGCT
GTGACATCGACTGTGATGTCGGAAAGGAAAACATCAAGCACAGCGGTTGAGGTGCAAAGT
AATGTGGAGATTACAACCAGCGCAGTCATTGAGAGTCAGGGGGAGAGATTTCAAATGGAG
GTGTTCGAGACAGAGGATACAGTGGTGGAGACTGTCAACGATCGCCAAGACTCTCAGGCA
TCACTCACGCCCCCGATAGCAAAACCAGAGTCTGTAACAATCTCGCTCTCACCCCACAGT
TCTCCGTCTAAGCGGCTACCGGTTCAAGACACAGACGACCAGTTTCCGGATATCTTGGAA
GCCATAAAACCCTTGCCTCCCATCCCACCTGTTAAATTCATTCCTCAATCGGACGAGAAG
CACGATCCTGCCAACACAAGGAACGGGTCAGTTGCGACCGAGAGCAACCTGGCAGCGGAT
TACGATGTAGAGCGTGCGCAGCGGCTCAGCAGGACCCGATGGTGGCACAAAGTGTATTCA
AATGTTGAAATCATTTCCACTGACGAAGATACCCAGCGAATTCAGAGGGTGGAGATATCC
GTGTCTGATTCCTCAGAAGTACAACGCGAGACGAATGTGTGATCGTAAACCAAACTAGTT
TTCTAAATATTTATTTTTATCATAAAGCCGAAACTCGAGAATTCACCGCGCTCTAAAAAG
AGCAGTGAGCCAATTGGTAACCAGAGGCGAGCGCGGGCAGTTTGCATTTGTTGGCTGACA
AATTTGCTTTGGGCGATAATGGTGTTTTCCGAACCAGTTGCAGATCTCCGCGAACTCAAA
ACCCTCACAAAGGCGTCATAACTTTGTTCAGTAAGGCTGGTTTCCACGAGCGCTCAAGCA
TAAGCAAAAGTAAAATGCGCAGGCGCAGAAGAGTGCTGTTAAAGGCGCTAATGATCAACA
TCATACTGTTTCTGCGTATATCTACTTAAGCCCCGTCTACACGAGCAATTTTCTATATGA
CAATTTTTATATGACAAATACATTTGATGGTGTAGATAGCACAGCAAATATTTGTAAACC
GTTCGAAGTTTAGAGCGCCAGTAATGACTTTGGACAGCGGAGATACGAAAGGCGAGG
>comp4986_c0_seq1 len=4400 path=[3252757:0-4399]
AACCATATATTACCAATTTTTTTAACCAGGTTCTGATGCTTGGGAAAACATCTATCAGTG
ATTTGTCTGAGCATGTCTTTGATTTGATCTTGGAACTCTACAACATTGACAGCCATTTGC
TGCTTTCTGTTCTGCCCCAGCTTGAGTTTAAATTAAAGAGCAATGATAATGAAGAACGCC
TCCAGGTTGTTAAACTACTGGCGAAAATGTTTGGGGCAAAGGATTCAGAATTGGCTTCTC
AGAACAAACCCCTCTGGCAGTGCTACCTGGGCAGGTTTAATGATATCCATGTACCAATAC
GCCTGGAATGTGTGAAATTTGCCAGCCACTGCCTCATGAACCATCCTGATTTAGCAAAGG
ATTTAACAGAGTATCTTAAAGTGAGGTCACATGATCCTGAGGAAGCTATTAGACATGATG
TTATTGTGTCTATAGTAACAGCTGCTAAAAAGGATATTCTTCTTGTCAATGATCACTTAC
TCAATTTTGTGAGAGAGCGAACATTGGACAAACGGTGGAGAGTACGTAAAGAAGCCATGA
TGGGACTGGCCCAGATTTATAAGAAATACTCTTTACAGTCAGCAGCTGGCAAAGATGCTG
CAAAACAGATATCCTGGGTCAAGGACAAGCTGCTGCATATATACTATCAGAACAGCATCG
ACGACCGGCTACTTGTTGAGCGGATCTTTGCTCAGTACATGGTCCCTCACAATTTGGAAA
CGACGGAACGGATGAAGTGCTTGTATTACTTGTACGCTACACTGGACTTGAATGCTGTGA
AAGCATTGAATGAAATGTGGAAATGTCAAAATCTACTCCGACATCAAGTAAAGGATTTAC
TTGATTTAATTAAACAACCAAAAACAGATGCCAGTGTCAAGGCCATATTTTCTAAAGTGA
TGGTTATCACAAGAAATTTGCCAGATCCTGGTAAGGCCCAAGACTTCATGAAGAAGTTCA
CACAAGTGTTGGAAGATGATGAGAAAATACGGAAACAGCTGGAAGCCCTTGTTAGTCCCA
CATGTTCCTGCAAGCAGGCTGAAGGCTGTGTGCGTGAAATAACTAAGAAGTTGGGCAACC
CTAAGCAGCCTACAAACCCTTTCTTGGAAATGATCAAGTTTCTCTTGGAGAGGATAGCTC
CTGTACACATAGACACTGAATCCATCAGTGCTCTTATCAAGCAAGTGAATAAATCAATAG
ATGGAACAGCAGATGATGAGGATGAGGGTGTTCCAACTGATCAAGCTATCAGGGCAGGCC
TTGAGCTGCTGAAGGTGCTGTCTTTTACGCACCCTATCTCCTTTCACTCTGCTGAGACGT
TTGAGTCCCTTCTGGCTTGTCTGAAGATGGATGATGAGAAGGTGGCAGAAGCTGCACTAC
AAATTTTCAAAAACACAGGAAGCAAAATTGAAGAGGATTTCCCTCACATCAGATCAGCCT
TGCTTCCTGTACTACATCACAAATCCAAAAAAGGACCACCTCGGCAGGCCAAATACGCCA
TCCATTGTATTCATGCCATATTTTCTAGTAAAGAAACCCAGTTTGCACAGATATTTGAGC
CTCTGCATAAAAGCCTAGATCCAAGCAACCTGGAGCATCTTATAACCCCTCTGGTCACTA
TTGGTCATATTGCTCTTCTCGCACCTGATCAGTTCGCTGCTCCTCTGAAGTCTTTGGTGG
CAACTTTCATTGTGAAGGACCTCCTCATGAATGACCGGCTTCCAGGAAAAAAGACAACTA
AGCTTTGGGTTCCAGATGAGGAAGTCTCACCTGAGACAATGGTCAAAATTCAGGCTATTA
AAATGATGGTTCGATGGCTACTTGGAATGAAGAATAATCACAGTAAGTCAGGAACTTCCA
CCCTCAGACTACTAACAACGATACTGCATAGTGATGGGGATTTGACAGAACAAGGGAAAA
TTAGTAAACCAGATATGTCACGCCTGAGACTTGCTGCTGGGAGTGCTATTGTGAAGCTGG
CACAGGAGCCCTGTTACCACGAGATCATTACACTGGAGCAGTACCAGCTGTGTGCATTAG
CCATCAATGATGAGTGTTATCAAGTCAGGCAGGTGTTCGCTCAGAAACTTCACAAAGGCC
TTTCCCGCTTACGGCTTCCCCTTGAGTACATGGCCATCTGTGCTCTTTGTGCCAAAGACC
CTGTGAAAGAGAGGCGAGCCCATGCTAGACAGTGCTTGGTGAAGAACATCACTGTGAGGA
GGGAGTACCTGAAGCAGCATGCAGCTGTTAGTGAAAAATTATTGTCTCTTCTACCAGAGT
ATGTTGTTCCATATACAATTCACCTTTTGGCACATGACCCAGATTATGTCAAAGTACAGG
ATATTGAACAACTTAAAGATGTGAAAGAATGCCTTTGGTTTGTTCTGGAGATATTGATGG
CTAAAAATGAAAACAACAGCCATGCATTTATCAGAAAAATGGTAGAAAATATTAAACAGA
CAAAAGATGCTCAAGGACCAGATGATACAAAAATGAATGAAAAATTGTACACCGTGTGTG
ATGTTGCCATGAACATCATCATGTCCAAGAGCACCACGTACAGCCTGGAGTCTCCTAAGG
ACCCCGTGCTGCCAGCTCGGTTTTTCACCCAGCCTGACAAGAATTTTAGTAACACCAAAA
ATTACCTGCCTCCAGAAATGAAATCATTTTTCACTCCTGGAAAACCTAAAACAGCCAATG
TTCTCGGAGCAGTTAATAAGCCACTTTCATCAGCAGGCAAACAGTCTCAGACCAAATCAT
CAAGAATGGAAACTGTGAGCAACGCAAGCAGCAGCTCCAACCCAAGCTCTCCTGGAAGGA
TCAAGGGGAGGCTTGATAGCTCTGAAATGGATCACAGTGAAAATGAAGATTATACAATGT
CTTCACCTTTGCCAGGAAAAAAAAGTGACAAGAGAGAAGACCCTGATCTTTCTGAGTTGG
AGAAGCCTAGAAGTCGGAAAAAAGCACCTGTCACAGACCCTGAAGAGAAATTAGGTATGG
ATGACCTAACTAAGTTGGTACAGGAACAGAAACCTAAAGGCAGTCAGCGAGGCCGGAAAA
GAGGCCGTACAGCTTCAGACTCAGACGAGCAGCAGTGGCCTGAGGAGAAGAGGCACAAAG
AGGAGCTCCTGGAAAATGAGGATGAGCAGAACAGCCCACCAAAAAAGGGCAAAAGAGGCA
GGCCACCAAAACCTCTTGGTGGGGGGACATCGAAGGAAGAGCCCACAATGAAAACATCCA
AGAAAGGAAACAAGAAAAAACTTGTACCTCCTGTAGTAGACGACGATGAAGAAGAAGAAA
GACAAATTGGAAACACAGAACATAAGTCAAAAAGCAAACAGCACCGCACATCAAAGAGAG
CACAACAGAGAGCAGAATCTCCTGAAACAAGTGCAGTTGAATCCACACAGTCCACACCAC
AGAAAGGACGAGGAAGACCATCAAAAGCACCATCACCATCACAACCCCCCAAAAAAATCC
GTGTAGGACGCTCCAAACAGGTAGCCACTAAAGAAAACGATTCAAGTGAAGAAATGGATG
TGCTTCAGGCCAGCTCTCCTGTCAGTGACGACACTACACAGGAAGGAGCAGAAGAGGAGG
ACATTTCTGTGGGAAATGTACGACGGCGAAGCTCCAAACGAGAGAGACGATGAACACGTC
ATTAACTTCTATTGTGAAAGCTTTGGGGGGAAAAAACATTTTTTGTCTAAATATGAGGCT
AAATAAAGCCTTGGATGCACAAACCAGAACTGCCAAAGCGTGGACAGTTGGACTTCGGAT
GACCATGGGTTTGTGGTCACACGTATCAGCCATCCACACAGTGATAACACTGACTCCAGA
GTCTTGTGAAAGTGTCCTGTGTGATGGCTGTGTAGACACAAACTAAAGAAGACACATGTA
AATAATCCCACTCCCCCATTTCTGACTTCTAAAGTGCTTGTATAGCTTTTATCTGCGGCT
TTAAACTGACAGGACCCAGCTGCTTACCGGATCTGTTCATTTGAAAAGCATTTGCTAGGG
TGGATCTTAAGCAGTACGTAGTCTGTCAGTGTTTGTATTTGAATTCTCTGCAATTTTACT
GTGAAAATTTGTTTTCAACAATTGGTGTCATTTTCTCAATGTCACTGTTTGTTGGAGTTA
AATGGTTTCTTCCTGCCCCTCTTTGTAGCTCATCTATGTTTACTCCAGGGCACTGTTGTC
TTCTGAGGTGCTAAAGCATCTGCCAGCACACTAGAACATGCCTCTGTCTGGGGCACGACA
TGGATTGTGAGATAGTCCTGAGCTTATCTGATGACTTCACACCTCAGTATTGGTCCCAGA
ATTCTCTGGCCTTTCATGGCAACGAAAATTTTAAGAAAGAGATTTAAAATATTTTAATTT
TAAAGAGTGTGTTATAAAAT
>comp4997_c0_seq1 len=963 path=[3241673:0-152 3242937:153-962]
ATCGTGGCTGGGTCACTTCTCGTCAAGCTGCCCCAGGTATTTAAACTCTTGGGAGCCAAG
AGTGCAGAAGGACTGAGTCTCCAGTCAGTAATGCTGGAGCTAGTGGCACTGACCGGAACC
GTGGTCTACAGCATCACCAACAACTTCCCCTTCAGGAGTCGCTTTCCTTGCCTGCTATGC
CATGGTCCTGCTGGCGCTGCTCTCCCCGCTCACGCCTCTGGCTGTAGTCACTCTGCTCCA
GGCCTCCAATGTACCTGCCGTGGTGGTGGGGAAGTTGCTTCAGGCAGCCACTAACTACCG
CAACGGACACACAGGCCAGCTTTCAGCCATTACAGTGTTTATGCTGTTTGGGGGCTCCTT
GGCCCGAATCTTCACTTCTGTTCAGGAAACTGGAGACCCCCTCATGGCTGGAGTCTTTGT
GGTCTCTTCTCTCTGCAATGGCCTCATTGCTGCCCAGGTCCTCTTCTACTGGAACGCAAA
GGCTCCCCACAAACAGAAAAAGGAGCAATAGAGCTGAGCTCGCTTCTAGAACAATTCCAT
TTCCACTCATCCTCAGAGTCCTCCCCACATGACTTGATCTGCGGGTGCAGTGTAAGCACC
CTCCATTCCTCTAACTGCAGCCTCCTGAGCCAGGGTTGTGGGAGCAGTAAAGCTTGTGTA
GGCCCTGCCTTCACTCACTCACTTCCCCAGATCCCTCCTTGTGAGCAGCTGGTTTACTGG
AGCAGATGCTCTGGCCCTGTCCACTTACCTTCCTTTTGGACCAAGGACAGAGCCTAGAAA
ACTGTGGTTGGAAGCTAGTGGCTGCTTCCCTGTGCTGCCCGGGTGGGATGGTCTATTGGA
GCCCAGTTCTGGGGGTGAGGGAGAGTGACTCAGATAAGGGCCCTGGGGTTGGGTGGGGAG
GTTCCTGCCGAGGCAGGTCCTGGCGGAAGGGTGTGTGAAGGCGCTGGTTGCTGCTGTAGG
GAG
>comp4997_c0_seq2 len=1049 path=[3241673:0-152 3259135:153-238 3242937:239-1048]
ATCGTGGCTGGGTCACTTCTCGTCAAGCTGCCCCAGGTATTTAAACTCTTGGGAGCCAAG
AGTGCAGAAGGACTGAGTCTCCAGTCAGTAATGCTGGAGCTAGTGGCACTGACCGGAACC
GTGGTCTACAGCATCACCAACAACTTCCCCTTCAGCTCTTGGGGTGAAGCGCTGTTCCTG
ACACTCCAGACCGTTGCCATCTGCTTCCTGGTCATGCACTACAGAGGAGAGACCGTGAAA
GGAGTCGCTTTCCTTGCCTGCTATGCCATGGTCCTGCTGGCGCTGCTCTCCCCGCTCACG
CCTCTGGCTGTAGTCACTCTGCTCCAGGCCTCCAATGTACCTGCCGTGGTGGTGGGGAAG
TTGCTTCAGGCAGCCACTAACTACCGCAACGGACACACAGGCCAGCTTTCAGCCATTACA
GTGTTTATGCTGTTTGGGGGCTCCTTGGCCCGAATCTTCACTTCTGTTCAGGAAACTGGA
GACCCCCTCATGGCTGGAGTCTTTGTGGTCTCTTCTCTCTGCAATGGCCTCATTGCTGCC
CAGGTCCTCTTCTACTGGAACGCAAAGGCTCCCCACAAACAGAAAAAGGAGCAATAGAGC
TGAGCTCGCTTCTAGAACAATTCCATTTCCACTCATCCTCAGAGTCCTCCCCACATGACT
TGATCTGCGGGTGCAGTGTAAGCACCCTCCATTCCTCTAACTGCAGCCTCCTGAGCCAGG
GTTGTGGGAGCAGTAAAGCTTGTGTAGGCCCTGCCTTCACTCACTCACTTCCCCAGATCC
CTCCTTGTGAGCAGCTGGTTTACTGGAGCAGATGCTCTGGCCCTGTCCACTTACCTTCCT
TTTGGACCAAGGACAGAGCCTAGAAAACTGTGGTTGGAAGCTAGTGGCTGCTTCCCTGTG
CTGCCCGGGTGGGATGGTCTATTGGAGCCCAGTTCTGGGGGTGAGGGAGAGTGACTCAGA
TAAGGGCCCTGGGGTTGGGTGGGGAGGTTCCTGCCGAGGCAGGTCCTGGCGGAAGGGTGT
GTGAAGGCGCTGGTTGCTGCTGTAGGGAG
>comp5000_c0_seq1 len=471 path=[3246056:0-470]
TAATGAGCAGAACAATGGCTGTGCGCGTGCGTTAGAAATCTTTGTAGATTTCGTTTCCGT
CCTGCAAAACAACAACGTGAATTACCAAGTTTTGCGTAGTTTGAAGAGCGTGATCTACGA
CGGCTAATTTTTCGTATTCTGTTCTGGAATTGATCGCTGGCGTCACATCTTTGAGTAGGG
TTTTAGATCTAAATTTTTTTAGGTGTCGTCCTGGGCGTCGCCGTCGTAATTGCTTAATTA
AGCTCCCTATTTCAATATTGTTATTGTGTAGAGTCGCACATTATCGTGATAGAGTCCACT
GAGGTTCTTAAGGTGATCATGGAATCATTTTATCACGTATAATGTTATGTTGCTAGTGGG
TAGTCTGATAGATTCTTGTGTATTTTCATCATCCAGTGTAAAACACTATTAATAGGGATT
TGGTGGTCAGGCCTGTTTCAAAATGCGCTGTAAACGCATTGTATACATCAG
>comp5001_c0_seq1 len=382 path=[3247149:0-353 3250017:354-381]
AGCGTTGCGTGACGACCCTAATAACGGCTGCGAAGGAGACTAGGGACAAGTTTTCAAAGG
ACTGTCCTCTTTCCAATGTTTGTCCCCTGTAAGACCATGCACCTAATTTGCATCATAAAT
GAAAACCCATCAAGAAAACTATCAGAAACAGCACCAGTGGCTATTGGGAGTAAAGTCTAT
TGGGGCATCCTCGATTTGTAACTCACAATGTCCTACACAAAACCTACCGGAATTTAAATT
TCTACTAGTCTTCCACCTGCAGTCTCTCTTTTTCTGTCGAATGGCAGAGCTCATGTGAAG
CACCCAATGTTTTCCATACTTTTTTTCCAACTTTCTTAGCTAATCAAAAGGCGAACTATT
CAAGTGAATTTCCTGAAAATTG
>comp5013_c0_seq1 len=382 path=[3260600:0-381]
CAATTAAGGATTTACACTACAAGTTATATTTGACAATTCCCTCCAATTGCACAAGCCTTT
AGGCAAGTACTGGTACACTTAGAAGAATTTTCACTGATCATGTGTAGTGTAAATCCTTAT
TTGACTGAGAGAATTATGAATGTGCCTACATTAATCTACACCGCAGGGCAAATTAAAAAT
TAACGATAAATTGGCCCACTCTCAGTCATATAATAAAGCCAAAAAATGAGGCGTAATTTT
GCTAAATTCTTTGAATGTGCACTTGTTTTCTGTCAATCAAAGCTGGGCTTGAGTGTTACC
ATGCTTCAGGCCCTTTGAAACTAAATTAATTAAACAAAACGTATGTAAACACAATAAGGA
AAATGTTCCAGTTGACCCTGGG
>comp5015_c0_seq1 len=273 path=[3265025:0-272]
TTCCAGTTGCCCTCCCTCATGGCATTGGACGCAGCCACCACGTGCTCACGCATGGACTCA
GGGGGACCCACAAGTGGCATCTTCTCATGGACCTTGAGCTGGTGGTGGAAGCTCTTACTA
ATCATCCGACGTCGACCCTGGCTCTCTGTTAGTGCCATGTAAGGGATCTCCAGTAACATG
GCTGACGTGAGGTAGACACACTCCATGAGCTCCAGGTTAATGTGCATGTGGAAAGGAACC
AATCTCCTCCTCTCTATCTTCTCCTGCTCCTGG
>comp5017_c0_seq1 len=843 path=[3273417:0-610 3278313:611-842]
CGTCCCAGTACTCCACAGCCAGGGACACTGTGGTCCCTAATGAAGGAAACAGCAGCATAT
CTGATATCAATACATCATACAGTTCTGCCCGCTCTAATGCTCAATCGCCAACACACAGCT
CAAGATCTCTAAAGGATGACAGATCATTGAGTGTTAGAAGTCCATCTTTGCATGAATCAG
AAAGAAGAAAACATGTTACAGGGCACGTGTCTAAACAGTCCAGGGAGACAAAGCCTTCAA
CTCATCCTTGGAACAGCAAAGGTGGTGACAGGTTGAGTGTCATCAATATTTTCACGAGAA
GAAACCCTCACTTGAAATTTCTGCCCACAGAAGAGGAAAGTTTAGAGGAGGATGGATTGG
AAACAGGGAGTCTTCTCGAAGAAACCTTGCTAGACAACAGAGCAGGAAAAACAGCGAGTC
TACTGGAGCCAGATGCAGACTTGGATCAATCTGGAGGCCTGTTAGAGCAAACATTAGTGG
AAGAATCTCCTGAGAAGAGTCAAGACCGTGATGAATATGACGATGATGACTTTACAGGCT
CATCACAGGGAAACAAACGTGAAGGAAGTGAAAAGCGCACTCCAAGCCCTGATAGGACTC
TACTCTCTGCTGACAGGAGTCTAGAGAGTGGTCCACTGTCACCCACCCTGTCAGAAGGAG
AATTGTCCCGTGCAAGCGAAGTTAGCCAGCGCTCTCCGACTTTCTCTTCCACACGGCGTT
CTCCTCCAAGAGACCAAGAGACTCAGAGCCATCTTCCCCCTTATACCCCACCAACTCGCC
CACCTCCATCAGTGTTCACGCCCTCTCATCAGGGAGGTGACTGCCTGTCACCTGGGTCTC
TAG
>comp5018_c0_seq1 len=286 path=[3266929:0-285]
GGAAAATCCAACAGCAAGGAGCATTTTTCAGCCACTATCCAGAGAGGAGCTGGTCACTAA
ATTCAAGTCGAGGCTGAAGGACAGGCCGTTCACTGCTGGTTCAACGGGTGAAGGTTTCCC
AGAATTCCTGGCAGAACCAAGAGAGTCATTCCCACATGGCGTGCGAGTTATTAATCCGCA
CCGGTCCTCCCTCGCCGAATTGAGCGCAAATTGTATGGGGTACGTAGAGGAAAACCACGC
ACAACTTCCCGCCATTTTGTTCCGCGGTCTTCCAGCTGAAACTGCG
>comp5027_c0_seq1 len=439 path=[3277168:0-401 3280319:402-438]
ATCGTCTTACTAGCGGACACGTACTCAATGCGATACTGTGGTCGATAATATGCAGAATGC
TAGTAAATTAACCATCAACTAGTTAGCATCTGCATTGCATTGCCAGGTCAGTTTAGTAAT
TGATTTTCAATTAGTAGAATTAGCTCGGTTTGTTTTTTCGTGCGTTTCTCCCGGGAATGC
GGTTCCCAGCAAGTTGCATCTTCCTCAGCATACTTCTACAATGGCTTATTTTGCTGCCGA
TGTCCCGTGCGATGTTAAATGGTTTTACAACTGTAGTGGAAGCAGGGAAAGTGAACTGTT
TTTACGAGAATATCAGTGATAACAAAACTTTGGAAATAGAATATCAGGTGATTGAAGGAG
GTGGAGAAATGGACATTACCTTTCAAGTAGTAGCTCCTAGTAAAGCACTTTTGGTGGATG
ACGAAAAGAAAACAGATGA
>comp5029_c0_seq1 len=212 path=[3281255:0-1 3281270:2-211]
ACGCCCTGCAGTGACCAGTCCCCCTGGGCTATTGATGTACATGTGTATGGACTTCTTAGG
GTCCTCTGACTGCAGGTGAAGGAGTTGCGCAATTACCAGGCTTGACAGCTCATCCGTTAT
AGGTCCCATAAGGCAGATGATACGCTCCTTTAGTAGGCGTGAGTATATATCATACGCCCT
CTCCCCTCGGCCCGTCTGCTCCACCACAATGG
>comp5030_c0_seq1 len=458 path=[3280819:0-457]
TGGTGATGACAATTCCAGTGATGATGATGATGACTTTTCTCTGTCTGACCAGGAAGGAAG
TGATAGTGGTGGAGATGCGGATATTCTTGATGTAGAACAGAGACAAGGGGGGAAAATAAG
ACATGGAAAAATAACAATTCCTGCAAAGCACCAAAAGAATTTTAAACAAAAGTTTATAGC
ACTCCTAAAGAAGTTCAAAGTACCAGAAGAGGAGTTAGAAAATGAAATGGGAACATATCG
AGATATTGATATCAGTCCTCCAGAGAATGAAGCAGCAGATGATTTCCTTTTCCCTGATGA
TCTGGACGACTTGGATAGTGATGCTGAAAATGACTTCCTTGAAGATACCATCAGCATTGT
GTCCACACCCAAACCTTCTCTCAGACCTTTCTTTGACCCCAGAAGCTCAACTGAAAATGT
GCCAAGTCACACTGTGATTGACGAGGAGGACATTCGAA
>comp5032_c0_seq1 len=774 path=[3283646:0-773]
GTAACTATTAGTTTTAAGGTGGTAACTTAGTGACTGGTCAGGATGAGTTTTGCCGATTTT
TTCTTTCCAGAGGATTATTTGGCTGACTTTTAAAATTCTACTCTTTAGGAAGTACTATGT
ACATTGAAGACTCCTTTCATAATCTCACTGATACAATCAAGCTGATTAAATTAGCTAATG
CTTCACTCTTGGTATTGGTGTTAATCACTTTCTGTAACAAGCAATTCAAGAAGTTCCGCA
GTGACTTTTAAGCCAACATGCATGATATAGTAAATTCTGAGCAACAATGAAACTTAGTTG
GGCTTTTTTTTCAAAATTTACATAGCTATTTTACAAACTTGCACAATGCATAGTACACAG
TAATGTTCCTGTATTATTTTCTTGAGTCTCTACAAATTTATACTGTCCATAATTTTCTCC
ATTTCTTCTGACACTTGGTCTGCTCCCCGTCTGGTTTATTTTCCCTGCTTGAGTTTCATT
ACTGGACTTGTATATTAAATCATCTCATTGCCAAAACAAAATACTGGCAGCCATGGCTAT
ACAACAAATAGCAACATAAGGACTTTTTCTTTCACCTATTCTTGCTGCTTTCCAAAAAAT
TCCTAATAAACCGTGTTTGTTCTTGTCCAAGAGAGCTGGGTAGATCGAGCGAATGTACGC
ACATGTACAGATCAACAAAAGAACCACTGTGAGCAAACTTTGGAAGTTGAAGATCGCAGA
CATCGTTGTCTGCAGAAACTCTTCACCACTGTCGGCAACTGAAGCTGACAACTG
>comp5037_c0_seq1 len=546 path=[3294584:0-84 3295411:85-545]
GAACAAGGATGGCTAAGGATGGAGCAGATTAACATGGATTACAAACAACGAATTTGAAAA
ATCGAGGCTTAACTATTCAGTATGTGCAAACTGTGACTGAGCTCCTTTAAAAACATTTAC
ATTTGATTTGACTGTGTATTTCTGAGGTGATAAAGAAATATTTGGATGCAGCACAATAAT
CCACGGATGGCACTGAAACAGTAAGTTCCTAGATATAAGAAAACAGCAGCAAATATTCGT
GTTAAGCAATTTAAAAAAAACAACAGATTTTTAGGTGTCACATACTCCTACTTCTGTGCA
GGGCTGCATACATAAACTGTTGCCAGCAAAGAACATGAAAGACATTGATGTGGCTTTGTA
TCATTCTGACTTGTACTCCTTCAGTGATGCTTTCTTAAAATTTTATCCCTTTTATTAGGC
TAAGCATGATTATTGTGCCTGCAGTAAAACTGAATGCCTTCAGATAATGGCATACCCAAG
AAAATTTTATTTGTAATTATTTATTGTAATATAAATGTGTAATTTACAGAAATGAAATAA
TATAAT
>comp5045_c0_seq1 len=819 path=[3304605:0-684 3310321:685-688 3309373:689-818]
GAAACAGTACCTGATTTTAAACGGATTGTCTTTGGAAATTGAGCAAAGAAATGGCCGATT
GCCCAGCCATGCAGATAGATGAAGAGAGTGCCGCGGTGCCCATGGCAAATTGGGAGGCGG
AGGCCATTCATGATTACGGGAAAACCTATGCGCGCAAATATTCTGACTTCAGAGACGATC
AAGCGACGGTTTGGACGAGCATGTACGAGAAAAACCTTGGAAGAAAGGTCAGTCGCTTAC
CGCCGTGGGAAGTCTCTCAAACTGGTCGAAAAGACAGCTCTGAAAAACACTTTGGTGATC
CAAACAAGAAGGACTTTGCATCCGTTCACTTGGAAAGGGCTGCCGATGCGGGTGCGCTTA
GCCACAAGAAGCATTTTGACACGGCAGAGCACCGGCGAGCAAAGAGGAAGGTTAAGAAAA
CGCGAAGCGGCGGCTCCGATTCAAGCAAAGAAGGGGATGCAGCGAGCAAAGGAAAGAGCG
ACAACGAGAGGAAATCATCGCTTTCCGAACAAGATGGGGAACAAACGACTGCGAAGAGTG
AATAAACTTGAGACTTGAACTTATAATACAAGTAGCACTGCTCAGCAATTTTCTTCTCTC
TTCAAACACGGAAATCGAGGTACTCCTAGTCAACTGATCTGACATAAGTATTACATCTTG
TTCACCAAGCGTAATGAACTAAACATAAGTTTTTAATCCAGTCATAAATGCTGTTTGAAA
GTTGGGAAATTCGTTGAGCCGGTGTTTTAATATGAAGGCGACTTCGCGGGATATTAAAAT
CCGTTTGAAATATTTGGCTGATAAAAATTAAGAATGCGC
>comp5060_c0_seq1 len=360 path=[3318770:0-306 3321522:307-359]
AGGATATTCCCGCGTTCGATCCTCAAGGAGCTCCCGGAGCGCAGACGTTGCTTTCCGAAG
GTATCAGTGGAAGTGGCGAGGACGCCAGAGAAGACGAGATTGAGGGTGATGACGGTGAAG
ACAGGGACGAAGATCTCAGTGATGAGGAGTCTGGTTCTGATGGAGAAAGTGACATGGTGG
TTCTTGATCCAGATCATCCTCTCATGGTCAGATTCCAAGCTGCTTACAAATCCCATTTAC
TCAGGCAACAAGAGAAGGTTAACTTGGAGCTAAGAGAGCTGACGGAAGATCTTAAGACCA
AAAAGCGTGAGAGAGAGGAACTTGGTGTCCAGTTGTATGGAGTCCAACAAGAACTTGCTA
>comp5068_c0_seq1 len=433 path=[3328750:0-311 3331252:312-432]
GTTTAGGATGGAGAAGATTGACACAGATTGTAAACGATAAACTTGAAAAATTCAGGCTAA
GTTTTTCAAAATCCGCAAACCGTGACGTAGCTCCTTTTAGCTCTAACTATTGCATAAAAT
TAATTAACGTAGAATATCATTGTCTGTAATTAATTTTTGGTCTTTGGAATGTTTCCATGC
AATAATATTTACAATGCAATATATTATTACAACTTTTCTGTATCTTAATGAAACGCTCAA
ACGACAGTGAAAAAGTCGAGTTTATTCTCGAGACTCGGACCTAATTAATATCCAATTAGC
TTGATACAAATAGTAAACCTAACGAAATTAAGCGTTTAAGCGTCATACAAACTGCTGTTA
AATCGAATTCAATGCTTATCATAAGGTCTTCGTTTATAAACTACAACTTATCGAAACTAA
TCCGGCAATTGTA
>comp5071_c0_seq1 len=2828 path=[3355916:0-1731 3369790:1732-2827]
AGTTGTTTTAGAAACAGTTCTGTGCTAGAAACATACAAAGGGAAAGACTCTGTTGTGCTT
CTTTAAAATCCAGTGGACATTTTTAGGGGTGCTGCAGGCATGGCAGCTGGGAGGCCATGG
CTTGAGCAGGAGCCAGAGCCACAGTTTACCAGCCATCTGTACCAGGCTAGCTGACCTCAA
CAAGCAGCCATCCCCATGGCTTCTCTGGTTCTGTCAAAACATTATCCAGTCCACTCTATC
TTCAATAGTTCAAGTGTCGCTGGGAAATTACACAGTATTTCTAGGGAAAAATTGGTAAAT
GTCCCCACTTTTAAAAAGTATATGAAGAAAAAAAATATTATAGTTCATGTTATTTTCTTT
TTGGTATTGATTTTGAGACAGGGCTCCACAATATAGGCCAGCTGTCCCAGAACTCGATAT
GTAGCCAAAGCTGTCCCTGAACTCACAGCTTCTCCTACCTCAGATATGGCAGTTTATCCA
TCTACAAATAAGGTTTTATATCTATGATGAACACAAATCAAAAGCTAAAATCACTTAAAC
TGTAGTTTAGAAACAAATCCCCCAGATGATTAAAAATGGAGAATTGATCATAACTTATGA
AACTTCCTTGAATAAATGTCTCTGGTTATCTTATAGTTGGGTAGTTTTCTGTAAGTTGAA
AAATCATCTAGTTTCTATGTATTTGGCTGTAAAAATTCTTTTAAGAACACTTTTGAAAAC
CGAGGTTAATGTGTAGGACTGCACAGCATCCAGTGATTTGACACTGACAAGAGGAAGATG
TGAGCCATCTGTCCTCAGGGGCTCACTTGGTCAGCCTCAAACACATCTCCAACTCTGAAG
GGCCTGGTGACACACAGAAGTGGACATGGTGGTGGTGGTGGCTATGCTGGCATTGCACAC
GTCGAAGCTGATGGGAGATTCATTCCTAGAAGGACTGGTTGAGTAGCAGAGATCAACACT
GTTAACTGTGGAAAGAGGCCTGCCAAGCCAGGGCTGGGTCCGAGAGGGGAAAACCATGGA
AGAGCATGTTATGCTTTCAGACCCATAGAAATAAACCCATAACAGCAGAATAAAATCCAT
GAACTATATCTTTATCAATTTTTGTAAAATAGGGAATACAAAACTAATTAATTCTCCACT
TAAATAAATGCTAAATTAACGTAGTAAAATTAGCTCATCTGAAGTATACAGTTCAGTGCA
ATCACTGATATTTAATTTCATGAGTATTTTAGCCACTGGTTGCCTTAAAGTATGGCCAGG
CAGTCATGTAAATCAACTGAGAAGAGATCGTGGTAAATGAAAGCAAGCTGTCCAGGTGTC
TAACAGGTGAGAGACGACTTGATTTGACATAGATGCTGGGCATCTTAACAGGTGGTAGGA
TGCCAAAGCAATTTTCAAGACTTGCTCCTTTAGAGAGCTGTCATAGAGGGAGGCCAACAA
ATGCAGAGTTGCTGCCTGAGCCCTCAGTTTACCTGCGACAAGGCCAGAGGACTGAGCATT
CATAGTTTGCTGCATCCTGAGGGAACCTGCTGCTACCACCAATGAATGAATGGGCTGTGC
CATCTCAAAAGACAAGTACCAGAGTTAGAGGACAACACTCCATTGCCACTGAGCTGACAC
ATCTCGAATCTTAATTCAAATGTGCTGCGCAAAAGGCAGCATGGACTCCGTTGGGAAAGA
ATTTCTCCTACAGCACAGTTTAGCAGATGATTTCTCAGGCTATTCTAAACATAAAAAAGG
ACATAGGAAAATAAAGGCATGTTTCTCTTTAAAAAATACCTTATATGTACACAGCAGTAC
ATATTGTACCAGTTGAACAGGACTTCTTGTATGAAGATAACTGATAACTGTAGAACAGGT
GGCAATGGTTCATTTGCCACACTAACATTTCATTTAAAACAGTTTTTAAATTGTGCCAAA
AGGCTGAGAGGAGCCACATGGCTGGTGATGTGTTCTATAAGTAAACGAGTTGTTCGTAAC
AAAGGATGTAACTTGGAAAGAAGTGGTGTAAGATTCTCTTAAGTTAAAATACCGCACTGC
ATTCAATCTGGTTTCTCCCAAGCTACCTGTACAAGACACAGGTGGTTCACAGGGTGAGGC
TGCTCGCAAAAGGGGCACAGGCTGTTCACACAAAAGAAGTACTTGTTAATAATAGGAGCT
TTCACCACCCACAAATGGTCCCTGGGCTGAGTCCTAAGAGCTAAGATGACAAGCTAGAAC
CATAATATCAATGGCCAGGTCCCCGAGCTGCTGGAAGACAATAGAGCAGCCGGATGGCCC
GGGGTACTGGCTTTGTTCATCAGACTGAGGTGTGTACAGGAGTAGCTGAGTGGGTAGGTG
AGGAGCCCCTCTCAGAGGAAGATGAGATGGTCCGGGTGGCCATCTCCCGCTGCAAGTCCT
CCACACGCTTCTGCAGCTCAGCCTTGATAGCCAGCAGTTCCTTGAGATTCTGATGAATTG
GCATCTGTGGTCTCATCCGTGGATTCCACCGTACATAATAATTTACCCACAATTCCAAGT
GACTCATACTAGCAACAGGATATAACACATGGTTCTCATAATTCACAAAGAAGGGATTTG
AGAATTCATCTAGTTGGCTATTGATATAAGACCATAAAGATATAGTATTTGTATATACAT
CCTCTTTGATTCGCTGTTGTTCACAGTTGCACAAAAAGGTCCCAAAAAGACAACTATAGA
GGTGATCCAAAATTGTAATCAAGAATAATTCATTAAACTCAAATGCTGAAGGGAACTGTC
TTGTCATCTGCCAAACACAATCAATAAACTGAAGAAATATAGGTGATCGGTCAGCATCTG
CATGGTTG
>comp5078_c0_seq1 len=276 path=[3351314:0-104 3352054:105-275]
TGCGTTCTGTTTTTGGAAAACTTGGAGGATATTTCTTGGTAGTCAGCCACAGAAATGTCG
TTGTTAAAATTTAGAATGACAGGAGTTGTTTCCCAGTCGGTTGAAGAAAGAAGGCGAAGA
AATCGGAGAAATCCAACCAGGGGAGACCTGTAAGAAGGAGTATTGTGTAAACTGAACAAA
TTTTCTGCAGTAAATACGTATTTATCATTTCAAGTGCACTTATTCGTGAGGAAGAAAGCC
AAGTAGGCGAGAGTCGATCGACTTCTGCAAAGCCCG
>comp5082_c0_seq2 len=461 path=[3390007:0-23 3386331:24-460]
TCAGCCAGCACTGCTCTTCTCTAGCCAGTGACACAGGTGACCTGGCATGGGCGAGGGGAC
TATTTGGCGGTGGTGCTGTCTAGTCAAGAGCACACGCAAGTGCTGCTTCACCAGGTGAGC
AGGAGGCGCAGCCAGAGCCCGTTCCGCCGCAGCCACGGGCAGGTGCAGTGTGTGGCCTTC
CATCCCTCCCGGCCCTTCCTGCTCGTGGCCTCCCAGCGCAGCATCCGCATTTACCACCTG
CTGCGCCAGGAGCTAACCAAGAAGCTGATGCCCAACTGCAAGTGGGTGTCCAGCATGGCT
GTACATCCAGCAGGTGACAACATCATCTGTGGCAGCTATGACAGCAAACTGGTGTGGTTT
GACCTGGATCTTTCCACCAAGCCATACAAAGTGCTGAGGCACCACAAGAAGGCCTTGCGG
GCTGTGGCCTTCCACCCCCGATACCCACTCTTTGCATCCGG
>comp5089_c0_seq1 len=495 path=[3370115:0-300 3372498:301-494]
CATGTAATTGCTCGAATCAACTCTACTTCCTTTGGGATAAATCCTAGACAGTTGCCGTTT
GTTATATTTCACAAACTCTACTGGACTTGCTTTCAACAAACCAAAACCTGTTGACTCATT
GAATGAAGAGATTTGATAGGACAAGTTCTTTTTCTCTGCTTCGTCAAATCCACTGAATGA
CACAGGATGAATATAATTCACCAGGGACGACAAGTAGGGATGGATACTTCCTGCAGTTGT
GGTAGAACTGTATTGACTAAGGAATTCCATATCCTCGGGAGTGAGGCTAGCAGCTCTTGA
CGTCTTCTTTCCCCCCATGTTTAACCTCAGTGAACTCCCAAAGCTTGCTAGTTTTTCTTC
TCGCTTCTTAAACTCACTGATGGAGTCTCTTTCCTCATCGTCTTCAGGATTAGACTCCAC
ACTCTGGGTACTCGCATTGCTTTCTTTTCTCCCATACACAAATTTTGGGTCGTACGAGTC
TCTGCTGCTTCTTGA
>comp5094_c0_seq1 len=492 path=[3379991:0-491]
TGTGTGTGTGTGTGTGTGTGTGCGAATGTTGCTACAATGTTCTCTGATTGTGTTCAGTTT
AGGAGGAATGCTTTCTCCTTGGTGGCATCAAGTAGTCTCTCACGCACCATCTCCTCAGTG
GGGTACTCTGGCATCTTGAGGTAGTGGGCACAAGTGTTGACGGAAGGCATGACGTGCTTG
TCACCAAACTCTTTCCTGACAATGGTGAGGCGTGGGTACAAGTTGACCAGCCCACCCGGT
GGGAGGGAGGAGCAGCCCGTCACAAACTGGACAAACGCCTTGCGCTCATCGGGCAACATT
GCACATAGGACATTGACCAGGCGTTGGTAGCCGGGGCTGTCTCTAGTGTAGCCATGTTTC
GGCTCTGTGTAGTTCAAGATGTCCTCCCTGGTCCAGTTGGGGGCCTGTTCTCCGCAGAGC
AAGAGGCGGAGCTCATGAGGACTGAACATGCTCAGTCGCTCCATCGGAAACACCTTGTCA
AAACCATCTTTG
>comp5095_c0_seq1 len=225 path=[3383779:0-224]
AAAGCAAGCTCAGTGAAATTTCTGAAGAACTCAAACAAGTCCGGTTCAAGAATGACGCTA
AAGAATCCTCCAGCGCTGTGCACGTAAGACATAAGCGGAATGCTAATCCAACAATGACTT
TGGCTGACCTTACCAAGAGAATTATCGCACTGGAAAGCAGGTCCACGCTTCGAGGTCGAG
ACGGAAGAGATGGAATGCCAGGACCTCCCGGACCTGCTGGACGGG
>comp5097_c0_seq1 len=328 path=[3388164:0-143 3389432:144-327]
GTGGTGTTGGTCAGGAGGACTCTGTGCCAGTCAAGGAAGTGTTATTAACAGGACTGGGAC
ACAAGAACAGCAGACCAACGTTGATTGCATTTGTGGAACAAGATCTTCTGATTTATGAAG
CATTCACCTTCACTGAAGCATCTGTCGAGGGTCATCTTAATGTCCGATTTAGAAAGTTGC
AGCACAATTTGCTTCTTCGTGAAAAGAAATCAAAGCAACAGAAAGTAAAGCAGGCTGACG
CCAGTCAAGGAATGAAACCCAAAGTTGCCAGTCTACGTGTGTTCAGTGATGTCTCTTCTT
ATTCTGGGGTGTTTGTGTGTGGTTCATA
>comp5098_c0_seq1 len=526 path=[3389558:0-385 3392279:386-525]
AGCTGTTGTATATTTGAACACGGACGTTGCCGTGGGCGGGGACTTTGTAATGTTTGCACA
GACCTGCCCCATGCTAGCCGAAGCGATATTTGACAGGGCGAAGAAGGTCAAAGATCCCGA
GAAGTCCAGCATTTACGATACAATGGTAAAAAGGCTTAGTTACTGGAACTTTGATTACCC
TGGCGAACCATATACGATACCGTACTTATACTATAGTGATTATCTGCCCTTTTACATGAG
TATTGGAGTGCCATCCGCTGATTTCAGTTATTTTTATGGAAGTAAGAAATATGGCGGACC
TGCGCTCTATCCTGTTTATCACACTCAAGAAGACAGCTACTATTGGGTTAAAACGTTCGT
GGATCCAAACTTCGCGTTTCATGTCACCATGACTAAGTTTGTCGGCGGCTTGCTTCTGGA
TTTCAGCGACAGTCTCATTTTGCCTTTAAATGTGGTGCGATATGCCAAGGCAGTAAATAG
GTCATTTGATCGACTCGAGGCTGGTCTGGGAGTCGACAAATCAAAT
>comp5103_c0_seq1 len=534 path=[3397702:0-533]
TTCCGTTTCGACGTGTCTTGAACTCATCAGTCGTCAGCAGTGAGACGCTGAATGAGATAT
TCAAGGTTAATTGGGGCAGAGCCTCCCCCGCGACTTACGAATACTGAGCCTCTTGTGGGA
CGCAGATAAAGAGTTAACTAAACTTGTCGCAAGGGACGAAGTCATGGCCACAAAACTGCA
GACCGAGCAAACAAATACCGGCCTGCACGAAATTTGCTCAACTTCTGAGCTTTGCTATGC
TTTGCTCAACTTTGCTAGGCGCTGCTCTCCGCCCTGGCCGCCGCGTCCTTGCCCTCCCTC
TGGCCCTGGCCGTGCTTGCTGCCCAAGAGCACCGGTCCGGTGGCGGCCTCCGGATCTGCA
GGGGTTGAGGTGGAGAAGGTCGTTCCGTGCTCGATGAGCGTCTGCCTGCGCTTGTAGCCT
GGGTGGTGCTTCAAGGTGTGCTCCTCATGGACTGCGTCCAGCATGAGCATACCCTTGTAG
ACGGCCGCGGCCAGGCATGCTCCGAGGAGAGGGCCGACCCAGAAGATCCACATG
>comp5106_c0_seq1 len=609 path=[3405550:0-608]
ACCAGCCCACAAACCATAAACACTTGTGGCCTATTGCTTAAATACCATAGCTTCTAGTTC
CTTACACAATATTTGCTGCATTTTAGCGTGTGTATGGTCCACCTTGTTTTGAGCAACCCT
GGCAAGCTATATGGGTCATTTAAATTGCATCCGCGAGTATTCATTGATCTCTTGAATTTA
GCTGCAGTATATTGGTGCAATAAATTATGCCTGATAAGTCGGCTAGTACAGCTGAAGGAT
TTTTCTTGGCATCACCTTGAACTTGAAATTCTAAGCCTGAACCAGGAGCACAGGGAATAA
TCAAGTGAGGAGCTGTTTTTCCCCCTTGCCTAGCATTAGGGCTTGGTTGTGGTGACTTAT
TGTGATCACACAAGGGCCTTCTTCCCAGGGCTCTCCATCTACTTGAACCGGGAGGGATCT
GGTGTCCTTAAGTGTAAGTTTAACAGTCCTTGCTTGACCGAGACGGAGTGGGTCAGCCAT
ATTAACTTGCAGTCTAGCAATGTGCAGTGCTGAGTAAAGCCCGGCTACTTCCAATACTCC
GTCATTAATGCTTGGTGGTGAAGATGTTTCCTGGTCATCATTGACCCACAGCTCACAGCC
ACCACACCA
>comp5112_c0_seq1 len=562 path=[3410175:0-100 3410932:101-561]
TGTGGGTCAAGTGAAAGGGTTAGGGTTAAGGTTAGGTCAAAATCGACACTGTAAGTACAC
TTTTCACGAAAAGCTGGCTTGCCTTGCAGTAATCCATAGTAGTTACGTTAATTTAAGCCT
TTTTGATACCAGATCACAATCAAATTTCTCTTAACAGCTTCATATCTATTCACTTTCATC
TACTTGAGAGAATTTGTTATGAAAAGATGAAAAGAGGCGAAAAGTAGTTAGGGAATCGAG
GTTTGCATAGAGGCTTATCGTAGCTAAACAGAAGTGTGTAGTAATATAAGTAGACCCAGC
TTTAAGTGCAACAAAAGTCAATAGACATGTAAATAAATAGCAGTTATATTATTTATATTC
TCGTCAAGGTGTAAACATTAGTGCATTGTAGATGGGGGTTATCAGAAGCCTCATGTTTAC
CCTGCTCAAGGGTTTTTATAGCGGAAAACCAAATTAAAGTAGAAAAGGGTGCATCCGAGT
TTTAAAATGTAGCAGGTGTTAATGAACTATCTATGAAAAGGATAGGAATCACTTTAAAGT
ACTTGTGGTGTGGCGGAGCGGT
>comp5119_c0_seq1 len=715 path=[3418234:0-714]
GTCGTCTTGACTGCGCAAAAAAAGTCTACTCTGATGGGACGTAAAGATGCGGAAGGAAGA
TCGGATGTAGAAAAATTCAGGAAGAATATAGGAAAACAGGAATTCAAAGGTCGTAGCAAA
AAGAAGACACTATCAATTCGTGACAAAGCTCAATCCAGGAGATCAAGTGGAACTATTCAG
ATTGTGTTATTGTATTTGTTTGTTATCCTTGCTGTCCTGGTGTCGCTGTACTTTGTGTTC
TACACTGTGTATGCCAGTAACAAAGATGAAAGCCACTCCAGCTGACAAGAATGAGCACAG
CCTCCACGTGGCGGCAAATGAACTTCGATGCCAGCCCTACATGTTTTTCCGCCAAAAAAC
ATTGCGCGCGAAACGGCGGATTCAACCCGTTTGGAAACCTCTGCTCCCCAGGCCTCGGGC
CAAAGACTTCTGATTTCCTCTTCTACAAACAGCAGCTGTCTACAAGGAGTTGTTTTGTAA
AACTGTAGTACTGTGGAATTAACCGGTGCTTCACCTTCTGTGGAGACGATTTTGTTGATG
ATAGTCTTGATGAAGCCCCTGTGTTCGAGCTCTGCGTTGTCCAGTTTTTGAAGGACGTCG
CTGACGGCTGCCCTATAGTTGTGGTTAAACACACGAATTGCGATGTTTTCTGACGCTCTT
GAATCTGCGGTGTATAAGATTAGCAAGATTTGTTATATAGCTTAATAAAGTGGAA
>comp5120_c0_seq1 len=498 path=[3426130:0-15 3426273:16-497]
TAAGATTACAGTACATACATGTATAGAATACATGCTTGCTTAAAAGTACATTTTTGGTTT
CCACTACCAGTGTCAATTAAAAAAAAAGACAAAAAAAAAACACCCGGGATCTGTACCCTA
TAACTGGAGCAAAATACTCTGACTAATATACACATGGGAGGGAACATGGGAATCTCTCCA
GATTAAAAAAAATAATAAACTCTTAGAAAAAAGTGCGCCAAGGTGGAGTTATGCTGACAA
TTTGCACAATCCATTTATCAAAAATTTAATCTGATTTACCCTATAGGTTAAACAATTAAT
ATACAGCACTACATGTACAATACATAGGGGTGGCAAATGGTAAATACCAGACTTTGCAAG
AAGATGAGTCTAGTGTTTTTCTTTGGGAGCCTGAGACATTTTGACTTTTTGAACTGTGAG
ACCAAGAATTCAAAGCTTAAGACATTCAGACTCTAATTATTAATTATTAATTATTAATCA
CTAACTATTTTATAAAAA
>comp5123_c0_seq1 len=752 path=[3431466:0-237 3433419:238-751]
GCGGTATTGATGATGTTGGATGGCATACGGACTTAGTTTTGGCGCTGTCAAAACAGAAGG
ATATCGACAGATTGCGTGAGCTATGTCGGGGACGAAAAATTCCAGCTGAAAATAGAGCGG
ACGTGTGGAAGGTTTGTCTGAACGTGGTCGGCAAACCAGATGCGTTGTCAAGTTGGGATG
GCTTGTTAGATCTTAATGAACAGGAGACTATTAGGGACGACTGTCGCAAACAAGCGACTA
AACTTCGACTACCAGAAGATGAAGCAGAGGAGGTGGCAAGAGATATGGAAGGCATCGTTA
CTTTCTACTGCAAGTCTCGTAATGAGAAATATAACTCTACAAGTGGTCTAACAGAAGTGC
TTGCACCTTTTATGATGTTGGAACTGCCTATGAATGATGTCTATAATTGTTTTTATGCAA
TGCTCTATAAATACATTCCCAGGGACTGTGTACGAGATGGGAAACCATTTCACCTGTTTA
GACTTCTCTTGCAGTATCATGATCCTGAACTGTGCTCATTCTTGGAATCAAAAAAACTCT
GGCCTGATATGTATTGTCAGAGATGGCTTCGCAGTCTTTTCATGGTTGCATGTGAAACAG
AAGTGTTAAGAGCCATATGGGATTTATACCTGCTGGAAGCTGACCCATTTCTGGTGTTTT
TCCTCATGCTTGTAATGGTCATTAATGGCAGAGATATGCTATTTGAGATGGAACATGAAA
ACAAAACAGAACTATTAGAAACAATATCCTCA
>comp5125_c0_seq1 len=641 path=[3427588:0-181 3428739:182-640]
GCGAGATTCAGGAGGAAGAGGACGAGACAGATAGCTCATCCGCGCCCTCCACAGCCGACG
TCGACCGCTCGTCCGAGATCTCCGACACGGAGTCCTTGTCAAGTGGCGGAAAACTACCGC
AGCGCTTACCGCAACTGAACCACTCCAGGAAACCTCTTCCAGATTTGAACAAGAGGGTGC
TGGTGACACCTGGGTCTGAAGAGGAAAGTATGGTACTCAAGGGAATTGGGGCGGCTTCCG
TGACGAATGGTTTGCCCGAAGATCACGAAAGAGCGTTGTAACGCAGCTTAGTTACTCTTC
GGATTGTCACGCAACGTAACAGTCATTTTTTGTCTTAGTTGTCACCCAGAATTACGCAGT
TGTCACACAACGTCGCACAGTCAATCCTCGAAACGTCGCTTCAAGAGTTGTCACGTAACG
TTGCGTAACGCACTAAGAAACAGTTTTGACGTAGTAATAATATTGATGTTTCTTCTCATA
ATTCTTCTCATAATCATTATAGCCATTTTACCTTCACATTCGTATCCGGAAACCATTCAT
GATGCAAGCAGTGTGTGTGACATGATATTCTGTCATACTCATCTCGATCCTTTGGTATTC
TTAAAAGTTTTTGTCATCATGCCCCGTGCTGCCAATTCTTA
>comp5126_c0_seq1 len=572 path=[3428052:0-283 3429967:284-571]
CCGCAGCCGCTTTGTGGACAACCAGTTCTTTGGGAAGAGGGCTGTGGAGGACAAGAACAT
CGGCCCTCTTGTGAAGACCATCATGACTCGCTGCATCCACTGCACCAGGTGTATCCGATT
TGGCAATGAGGTGGCTGGTGTGGAGGACCTTGGGACCACAGGAAGAGGCGGGGACATGCA
GGTTGGGACCTACGTTGAGCGCATGTTCCGCTCGGAGCTCAGCGGCAACATCATTGACCT
CTGTCCTGTGGGAGCCCTCACCTCCAAGCCATACTCCTTCACAGCTCGGCCATGGGAACT
GAGGAAAACTGAGTCCATTGATGTGTTGGACGCTGTCGGGAGCAACATCATCGTCAACAC
TCGGGGGGGTGAGGTCATGAGGATACTCCCCCGGCTTAACGAGGACATTAACGAGGAGTG
GATATCGGACAAGACAAGGTTTGCCTATGACGGCCTCAAGCGGCAGAGGCTGACAGACCC
CATGGTCAAGTCCAGCGGCGGCCATCTTGTGACGACAGACTGGGAGGAGGCTTTCATCAC
TGTGGCTGACCGCCTGCACCATGTGCGTGGCA
>comp5126_c0_seq2 len=306 path=[3436377:0-17 3429967:18-305]
GGGTGAGGTCATGAGGACCTCGGCCATGGGAACTGAGGAAAACTGAGTCCATTGATGTGT
TGGACGCTGTCGGGAGCAACATCATCGTCAACACTCGGGGGGGTGAGGTCATGAGGATAC
TCCCCCGGCTTAACGAGGACATTAACGAGGAGTGGATATCGGACAAGACAAGGTTTGCCT
ATGACGGCCTCAAGCGGCAGAGGCTGACAGACCCCATGGTCAAGTCCAGCGGCGGCCATC
TTGTGACGACAGACTGGGAGGAGGCTTTCATCACTGTGGCTGACCGCCTGCACCATGTGC
GTGGCA
>comp5127_c0_seq1 len=1743 path=[3440769:0-1669 3451969:1670-1742]
CAGAGAAATCCTGTCTCAAAAAACAAAACAAAAACAAAAAACTAGAACCAGATTCTATGA
CATCTTGAGTAATGCTGCTTTACACACAAACACAGATTTCAGGACATTCTAGTGGCACTG
CCATAGGCAAGCAGCTTTCCCTTCACCACTTCCTCAATTCCACCCATGCCTGAACTCCTG
TCTTTGAACCAAGCCTTGATGAAAGTCTCATATAAACAATGAAACTGTCCCAGACAGCAA
TGGCTACATTCTAAGAGCACCAGGCATCTCTGGTTAGCTATCCTCTACGAGTGACCGGTG
GCTTACCTCAAGCATAAGACAGAGATGAGTACAAGCAGTACACAGTCTTCTGGAACTCTG
TGCAGACTGATGCCTTGGTGAGGCTGCACGGCTACTGCTCACATCGCACTAGAGACCACA
GCCTAGCTCAGTCTACAAACTGCTGGCTAAGTATCTTGTCTACAGGTGTGATCTGAGCCC
ACCTCCATAGCTCTAAAGAAGAAACCAAATCAGAATGACTAGCCTTCTCTATAGCATTTC
ACAGGATGGACTGCCGACATGTTGAAGGCTCGCTCTCACAGTATTAACATTTTTCTTAAA
GGACACCTTGAGTTACATTTGGCACTTATTTGAATGTATCTATTGGGGCAATTTATTTGT
ACTTAACTTTTGGCAAAATAGAAACTTTGGTCATAGTTCTATAAAAACTTCTTAAAGGGT
TATTTCTGGTTAAAATACTATTTTAGGAGTGATATACAACAAGAACAAGAAAGTAAACAT
AGTCATATCTAACATAAGAGCATGAGCTCTTCACCAGCATCTTAAATACAGCGGGAGTCA
GTAGTGCTTACAAACGGAGAATAATCTTAAAGAACAGTTTCCTAGCTATCAAAATAAGGC
ACACCCTGCTATTGTCACCCATTGCTGTTAGGCAGTAGTGTTCTTCTTGGAAGGTCCAAG
TTAGGAATCTAATTACCCAAAAGTTTAAAATGTGGTTTTGAAGATGATGTCAGATGTGGG
GACAGCTGCCTTGAACAAAACCCCCTTCCTGGAATCCACAACAAGTCATCTTGAGTGACA
ACATCCACCTCCATTCAGCACTCAGAACTACACAAGTCCTCTTTCCCAGTCCAGAAATCT
GTAAAGGCACTGTGCAAAATGTGGGGAGGGTAGGTCACACCTCCAGTTTGGAGTGTATAT
GAAAAACAAAGGCACATTTTCTAGGCACTAAACTGTATGTAAACTAACAAAAATAATCAT
TTGGAAAAAAAACAATAGGTAAGCTCGATAACACGGCAGGTTCTAAGTAGAAAGTCTTGA
AGAAGATCCTGAATATCGGGCTTCAGTTTCATCGGTTCTTCATTAAGAGACACACCACAC
GATGATGATGATGACAATGATCACCAGGACACTGATCCCTATCGCCCACATCTTGCAGTT
CTTCCACCAATACTTTCTCTTCAACTTGGCAGCACTTGTTTCAAACTGCGAGGCACCTGC
CTGCAGTGCATCTGCGCGGTCATCTAGCTCCGAGAGCTTCTGGTCTCTTTCTAACACCTT
ATCCACATTGACTCTCATGATGTCAACCACCTCATCTACTTGATTTTGTGTCTGCTGGAG
TCTTCGATTACTGCCAGTGGCAGCACTTGACCCCGAAGGCACACCTGTAGACATTTTGGC
GGCGGTGGCGGCGGCGAATGGCCGAGGGTCGACGGACTCGCGCTGCAGGCAACCGAGGCT
GAG
>comp5128_c0_seq1 len=688 path=[3435283:0-134 3436291:135-687]
GTAACAATTAACCGTGAGTGGCAGAAACTAGAGTACGCACAATCCACTGTGACATGAACA
GTGCATGAGCTCATGTTCGATTCATTGTGCTGATACGTTGTTTTACGTTGCTTCGGGTTC
CGACACGGTACATTCGCCGTGAACATCAGTTAATTCGTCGGACTGGAAGCTCACGACAAT
GTGATGTTTTCCTTTCCTTGTCGCGGTGAAAGTGGCCGACATCTTGGCTTCTTCCTTAAT
ACCCACTGGGCCCTTGCAATCAACGACCAAGGATTTGGGTGTCATCCGAGTAGCTTCCAA
GTGAAACTGTCCGTTTGTAAGGGGTACTGGTAAAGGATTCGTGAATGAGAAAGTGACTTC
AACATCTTCGTCTATCTTCACTTGTGTTGCAGATGCTGTAACGTTCAGCGTAGGTTTCGT
CAGCTCGACCACATCTTGGGTAGCAAAGGACTGGCCTGTTTCTTCTACTTTACCTTTTAC
GTATAGCTTGATAGAGCCACCTGTACCGGTCTTAGTAATGTAATCTTCAGGCTCAATTGT
CAAGACTAATCGTTTTTCTGCGTTTGAGTTTAACAGGAATTGGAGCTTGTATCCTTTTAG
TCTCCGTTCAGGCACACCAGTGTAAAAGCTCAACACAGCTGCAAAGTTAACTTTGATGTT
TTGTGTATTCTCTGACTTGTTTACCACA
>comp5139_c0_seq1 len=4184 path=[3443873:0-4183]
CAACATGGAAGATTCTCCGGGGAAAAGGTGAGAGCCTTCGGCCAGCCCTGAACCACATTT
GCGCAAATATAATGGGCCATCTCAACCAGCGTGGACTTTACTCTGTATTGCAGGTACTGC
TGACCCGAGGCCTGGCCAGGCCCCGGCCCTGTCTGTCCAAAGGCATGTTAACAGCAGCCT
TCTCTCTGGCCCTGCGCCCTGTGGTTGCTGCGCAGTTCTCAGACAATCTTATGCGACCAT
TCATCATCCACGTCATGTCGGTACCTGCTCTCGTGGCTCATCTCAGCACCGTGGCCCCTG
AGCGCCTCGGCGTTTTAGAGTCCCATGACATGCTTCGTAAATTCATCGTCTTCCTGAGAG
ATAGAGACCGATGCCGCGATGCTTGTGAGAGTTTAGAAGGCTGCCATACCCTGTGTCTCA
TGGGCAATCTCCTGCACTTGGGCTCCCTCAGCCTCAGGCTGTTAGAGGAAGAGATGGATG
GGTTTGTGAGCGCGCTCACGCAGATGCTGTGCTACTGTCAGAAGTACGTGGCTCAGAAGA
AGTCCAACCTGACCCACTGGCACCCTGTGCTCGGCTGGTTTTCCCAACCTGTGGATTACG
GCCTCAATGATTCCATGTACCTGATCACCAAGCAGCTGCAGTTCCTGTGGGCGGTGCCTC
TCATCCGCATTCTCTTCAGTGACATCCTGAGCAGGAAGCTGCTGGAGCATGCAGAGCCGG
CCCCGGTGCAACCGCAGCCGTCCTCACCGCAGACGGTGCTCCCCGTGAAGAGCCTCCTCA
AGCGTGCGTTTCAGAAGTCGGCTTCGGTTCGGAACATCCTCAGGCCTGTTGGGGGCCGCC
GTGTCGACTCCGCTGAGGTGCGGAAGGTCTGCAACATTTGCGTGCTCTACCAGACCTCGC
TGACGACCCTCACCCAGATCCGCCTGCAGATCCTCACAGGTCTTACGTACCTGGATGACC
TGCTGCCCAAGCTCTGGGCGTTTATCTGTGAGCTGGGGCCCCACGGCGGGCTCAAGCTCT
TCCTGGAGTGCCTGAACAATGACACTGGAGAGTCCAAGCAGCTCCTGGCCATGCTGATGC
TCTTCTGTGACTGTTCCCGGCACCTCATCACCATCCTCGATGACATTGAAGTTTATGAAG
AACAGATCTCCTTCAAGCTGGAAGAGCTGGTCACCATCTCCTCGTTCCTCAATTCCTTCG
TGTTTAAGATGATCTGGGACGGAATTGTAGAGAATGCCAAGGGTGAGACCTTGGAGCTGT
TCCAGTCCGTCCATGGCTGGCTGATGGTGCTGTATGAGCGAGACTGCCGCCGGCGCTTTG
CTCCGGAGGACCACTGGCTACGGAGGGACCTCAAGCCTGGTGTGCTCTTCCAGGAGCTCG
ACAAGGACCGAAGGAGGGCTCAGCTGGTCCTGCAGCACATCCCCCACGTCGTGCCTCACA
AGAACAGAGTTCTTCTGTTCCGGAACATGGTTATCAAGGAGAAAGAGAAGCTGGGGCTTG
TGGAGACCAGCTCTGCCTCTCCTCACGTCACCCACATCACCATCCGAAGGTCCCGGATGT
TGGAGGACGGCTACGAACAGCTCCGGCAGCTTTCCCAGCATGCCATGAAGGGTGTGATCC
GAGTGAAGTTTGTCAACGACCTCGGGGTGGACGAGGCTGGGATTGACCAGGATGGTGTCT
TCAAGGAGTTTCTGGAAGAGATCATCAAGAGGGTGTTTGACCCCGCACTCAACCTGTTCA
AGACAACCAGCGGGGATGAGCGGCTGTACCCATCACCCACGTCCTACATTCACGAGAATT
ACCTGCAGCTCTTCGAGTTTGTGGGGAAGATGCTGGGAAAGGCAGTGTATGAGGGGATCG
TGGTAGATGTGCCCTTTGCCTCCTTCTTCCTGAGCCAGATGCTCGGGCACCACCACAGCG
TCTTCTACAGCTCCGTGGATGAGCTTCCCTCCCTGGACTCGGAGTTTTATAAAAACCTCA
CCTCCATCAAGCGCTACGATGGAGACATCGCAGACCTCGGGCTGACGCTGTCTTACGATG
AAGACGTCATGGGTCAGCTCGTCTGCCACGAACTGGTTCCCGGAGGGAAGACCATCCCGG
TTACAGATGAGAACAAAATTAGCTACATCCATCTGATGGCGCATTTCCGAATGCACACTC
AAATTAAAAACCAGACAGCTGCTCTTATCAGTGGCTTCCGTTCCATCATCAAGCCCGAGT
GGATCCGAATGTTCTCTACCCCTGAGCTTCAGCGCCTCATCTCCGGGGACAACGCTGAGA
TAGATCTGGAAGACTTAAAGAAGCACACAGTGTACTACGGTGGCTTTCATGGGAGCCACA
GGGTCATCATCTGGCTCTGGGATATCCTGGCTTCCGACTTCACGCCTGAAGAAAGAGCCA
TGTTCCTGAAGTTTGTGACCAGCTGCTCCCGGCCCCCGCTCCTAGGATTCGCCTACCTCA
AGCCTCCGTTCTCCATCCGCTGTGTGGAAGTATCAGATGACCAGGACACTGGGGATACCC
TGGGCAGCGTCCTCAGGGGCTTCTTCACCATCCGCAAGAGGGAGCCAGGGGGGCGTCTGC
CCACATCTTCCACTTGCTTCAACCTGCTTAAGCTGCCCAACTACAGCAAGAAGAGCGTAC
TGCGAGAGAAACTACGCTATGCCATCAGCATGAACACGGGCTTTGAGCTCTCCTAACACA
GCCTGGTCTCGCTACCACAGAGCCCCCAGGAGTGTGGCCAGGGTACCCACAGCCCTCAGA
CCCTCTCAATAGCCATGAGACACCCAAGGTTGGGGATGCTACACAGTGCCCTCCATGCAC
TGGGGACAGAGGGCTGATGAAAATAACCCCCCAGTTCTGCCCTGTGGGGCCTGAGACCTG
GGCCTAGTGATTACAGAGCAACTCCTGGAGATTCTGTGAGGCTTTCTTCTCTTGCCCTCT
GAGGACACAAGGCCTGTGCCTGTGAGCTCCTCCTTCCGTTCTGAAAACTCAGGTACGGCC
TCGCCAAGCCTCTATGCACAGCAAAGTCCCTGCCTCTACCCTGTCCACAGTGGCCTCTTC
CCAGGCAACCAAGCCCAGCTCCTGCCAGGGAGGCCACTGAGCACAGTCAGGGTCTCTCCT
ATAGGGATCCAGGTGGTCCACACCACAGCCCTCCTTCCCAAGTCCTCAGCAGGCCACGCT
GTCAGGGAACCCTTGCTGTCAGCCCCTGGCCTGTGCATCAGTGTCCTAGCTTGGGAAAGA
AACCCATCGTTCCCCTGGAGAACAGCCCATTTCTGGAGTACCCAGAGCCTGCTCGCTCTG
GGCATCTGCCCCCTATTCACCTTACGGAGAACCACATGAGACCCTACCTACAGTGCCCAG
CCGCCTGGGCAGTACTTTATTCCAGGGACTTCAGAGTCCGTCCTTTTGCACTGACAGGCC
CTGGGAGCTGAGGATACGTCCCACACATCTCATCTCCACACCGCCTCTGTTGGCGCTTGC
TCTTTTGTCTGGGACCTCATTCTCTTTTCCCACACACTGCGCTCCTGGGCCCTCCCTTTC
CCCATTTCCCTTAAGAACTTTCTCCAGATTCAGGATGTTGAGGCAGAGGCCCAGGGCTTA
GTAACCTGCTAGTAGCCACTTGTCTCCTGCCTCATCAGGTTCTTGTCTCCCTCCCACCCT
GATGGAGGAGTCCTGGCCCCTCCTCCACTCCGTGGAGCCAGCTTAGGGCTACAGCGCTCA
AAGCAAGAAAACGCCTTCCCCAAGGAGCCTGCACAGTGGGAAGTGGCCGTGCCCTGTTCT
CACTTTAGCAAAGATCTTGGGCTGGAGCATGGGGTAGGCCCAGGAAAGCCCTGGGGTTCT
GGAAGGTGGCTCCAGCTTCACGTCTGCCAACCATGTGTGTTCCCAGCTTGCCCGCAGAGC
CCTGTGCCCCGTGCACAGCCTGCACAGGTAACACAGAGCCTGAGAGTTACAGCGGGCACA
CGGGAGAGTTAGTTGTAAGCACCGATATCAACTTGACCCCTTTGTCTTTGACCTAGGGCT
GTCTGTCGGTCACCTAGAGTCTGCTTCCCGGCAGTTATGTCATAGCTGCTGTTTGATGAC
ATCTCAGCAGCTCCTGGTGGCGCCAGAAGGAAGCAGGGGTTTTTGTTTTTGTAGGTAACT
CGTGGACTAAGACTTGTCAGGGCTTTATTAAATTTGTACTTGAG
>comp5141_c0_seq1 len=823 path=[3450015:0-822]
GAGGCTCGGCAAGGCCCCAGCAGCGTGGTAAAGGAGAGTCCGTTCGTCGTGACGGAGGAT
CAAATCCTAAACCGCCATCTTACCTATCCCGACATGCCAAGTACACCCCAGCTTCTCTAG
CGAAGGAAGCTCGTGAAACTGTGAAGTCAGTCAAGGCACTGATAGAAGAAGAACCACTTC
CGTTTGGATGGGAGGAGGCTTATACCACAGATGGAGTCAGATATTATATTAATCACGTGA
CGCAACAGACGTCATGGCTTCATCCTGTCAGTCAAGTTCAACATTTGCCGCCTATTGCGG
AAAACGAAGATGGCGTCAGGGAATCGCCAACGTGACTCACACTCCGGGACACGTGATGTA
CACGTGCTAAAAGCAATAGAAGTCCACGTGATTTACACATGATTGTAGTATTAGATTACG
TTTGATGCGAGTTGTTGTGAAAAAGCTGCTTTTTTGAAGTGTCGATAATACTTTCTCCTA
TTTATTATATCAGATATTACTATCAAAGAATGTGCTAAACAGTATTCTGTAAGATATTTT
CATGTTGAGACTTGAAGGACAGAAACCGTGAAGAAATGGCTATTGGCGTAATCAGTGTAA
AAGTGATGAAAAATTTTTTATATTGAAGAAAAGAAAAAGGAGAAAAATGGAAGCGAGTCC
CACGTTTTGTAAGCCTTCTTTTATTGAGAGGCAAGCATTATATGCGGTTTGGAAATTATT
TTGGAAGAGATGAAACATGGCCGATTAATTTCAATCGTTTTTTAGCTCCTTCAAGTTATT
ATAGGTGGCAATTAGACTGAAAATACGTTTACCTGAAGTTTAT
>comp5143_c0_seq1 len=629 path=[3449962:0-628]
ATTTTTTTTCTGTTTTTGAGAATTATTTGCAAACTCTTCGAAAACATTTACAAAGAATTT
AGAAGCATTTAGAAAGTAAGTCAAATAAAATTGAACACCACTGAGTTTTTTGAAGTTTAT
ACATGTCAAGTAGTTGGGCAAAATCATGTTGATAACTATTGTATCTACAACTGGACACAA
GCAAAGACTACATTCATTTGTAACACCACAAAATTTGTACATACTTTTGGTACAACTTAC
TTGAGTTGTTTTTTGACACATTATATATACAACAAGTACATGTTTATTAGTCATCTTCAT
CTGTGTGTATGACTTCTTGGGTCCCAGTTGCCAATGCTTCCTCTTGTCTTCTTTGTTCAT
AAATCTCTTCTGCTTCTTGTCTCTCATCATCGGTGTACTCGTCTTTGTCCAGCCTCTCTA
GTCGTCGCAGACTTATTAACACTTCTATACGATAATCATCTTCATCTGATACGGGACATT
CCATCAATAGCAAGGCTCTTAGCAAAGGCAAAGATTTTAGTTTTGCAATTTCCTTCATGT
CTGTGACATTGTTGCCTCTCAAATTAATGTACTGAAGGTTTTTCATATTTTCTGAGAAGC
CATCAAGTTTCTCAATCTGGTTGTCACGG
>comp5147_c0_seq1 len=1334 path=[3465120:0-1182 3472886:1183-1333]
GCCTTCTCCTATGCCCCCTCCACAACCACCGCAGATGTGGATATTATTTTATCTATACCA
ATGTTCTTAAGGCTCTATCTGATTGCCAGAGTCATGCTATTACATAGCAAACTTTTCACC
GATGCCTCGTCTAGAAGCATTGGGGCACTTAATAAGATAAACTTCAATACGCGTTTTGTT
ATGAAGACTTTAATGACTATCTGCCCAGGAACTGTGCTCTTGGTTTTTAGTATCTCATTA
TGGATAATTGCCGCATGGACTGTCCGAGCTTGTGAAAGGTACCATGATCAACAGGATGTC
ACTAGCAACTTCCTTGGAGCAATGTGGTTGATATCAATAACTTTTCTCTCCATTGGTTAT
GGTGACATGGTACCCAACACATACTGTGGGAAAGGAGTCTGCTTGCTTACTGGAATCATG
GGTGCAGGTTGCACAGCCCTGGTGGTAGCCGTAGTGGCAAGAAAGCTAGAACTTACCAAA
GCAGAAAAGCATGTGCACAATTTCATGATGGATACTCAGCTGACCAAAAGAGTGAAAAAC
GCAGCCGCCAATGTACTCAGGGAAACGTGGTTAATCTACAAAAACACAAAGCTAGTGAAA
AAGATCGACCACGCAAAAGTAAGAAAGCATCAACGGAAATTCTTGCAAGCTATTCATCAA
TTAAGAAGTGTGAAGATGGAACAGAGGAAACTGAATGACCAAGCAAATACCCTAGTGGAT
CTGGCAAAGACCCAGAATATCATGTATGACATGATTTCCGACTTGAATGAAAGGAGTGAA
GACTTTGAGAAAAGGATCGTCACCCTGGAAACAAAACTAGAGACTTTGATTGGTAGCATT
CATGCCCTCCCTGGGCTAATCAGCCAGACCATCAGACAGCAGCAAAGGGACTTCATTGAG
ACACAGATGGAGAACTACGACAAGCATGTCTCCTACAATGCTGAGCGCTCCCGGTCCTCG
TCCAGGAGGCGGCGGTCCTCCTCCACAGCGCCACCAACTTCATCAGAGAGTAGCTAGAAG
AGAATAAGTTAACCACAAAATAAGACTTTTTGCCATCATATGGTCAATATTTTAGCTTTT
ATTGTAAAGCCCCTATGGTTCTAATCAGCGTTATCCGGGTTCTGATGTCAGAATCTTGGG
AACCTGAACACTAAGTTTTAGGCCAAAATATGAGTGAAAACTCTTTTTTTTTTCTTTCAG
ATGCACAGGGAATGCACCAATTATTGCTATATAGATTGTTCCTCCTGTAATTTCACTAAC
TTTTTATTCATGCACTTCAAACAAACTTTACTACTACATTATATGATATATAATAAAAAA
AAAGTTAATTTCTG
>comp5148_c0_seq1 len=987 path=[3456428:0-45 3456690:46-986]
ACAACATTGAGCAGCCGCCATATTTGAGTCGTGCGAACAACACATAGTGAATTTGCGCAA
AGTTTTGATGCTGCGATCAAAATATTCACTACAAAAATTACTTTCTATCAGACCTAGAGT
CCTGTTATGACTCTAGAATTCGAAAATCCTCCGTTCTTGTCTAACATCGGTTTGAATTCG
TCGTACAACAATGAGGCAGATTTCACGGCGTTGGACAGAGTGACATCGAAGAAAACTTCA
GTAATTTCTGCGACGAGGAAGGAAAGCCTCCTTGCCAGAGAAAAATTAAAAGAAAAGCGA
GAAATGTCCGGCAGATATTCTGACGACTACGATAGCTACGAGGATGATTTCGACGACGAA
AGCCCCGCGAAGGAATCTACCACTCGGAGATCTTCGAGACGAGAATCTCGAATGTCTGAG
AGGGTTCGATCGACATCGAGATCACCATCTGACTCGCCACCAAAATACCGATCGCGTTCT
AAGAAGGCCTCTTCAAGGAGAGATTCGCTCGCTTCATACAGAAGTGCATACGGGACAAAC
AGAGGTCCTGCCAAAAATAAAACCAAGAAAAGTCATTCAGCCAGTTCAAAGATGACCACT
AAAACTGTGGGTGGCGAGAGCTCAATGATGAGACGCGTTTTATCAGCCAACAGGAACAAA
GTTTCACGGCTGCACAACATTGTGGAAGAAATGCAGCAGGAAATCGAAGAACTAAAGCAC
GAGAATAAGTCTTTGAAAAGAGTTAGCCATCGCCAAGAAAGGCAAATTAAGAAAATTGAT
GAGGAGGAAGCAAGCTTACCAATGTTGCTTCAAAGACACAGTGCTGAAATGCACACTTTA
AAAGAACGGCTGCGAAGAAATCAGGAAATTTTGCACAGGAAAGACAAAGAGTCCCGAGAT
CGTGACCATGAGATTCAGAAATTGCGTGACAAAGTTTCGAGTTACCGTGAACTATCACAG
GACAAAAAACTTGAGGAACGTGCGGCA
>comp5159_c0_seq1 len=1379 path=[3496680:0-1378]
AGGTATTCGGAACCGACGCTGTTTTCCTCACGAGACTGTCATCCCTGGAACGCCATTACG
TTAGCAATTGCCTTCTGTTCTGTATCTCCACACCTAAGCAGTTCTTCTCGAAATACAGAA
TTACCTTCGGCGCTCCTCGACTGGTAGACTTGATTAATTTGACGTAAAAACTCGGAAAAT
AACGTCATTAGAGCAGTTTCATTCTCATTTTCACCTTCCCAGCTGTCCCAGTCAGAAAAC
TCTTCATTATCAGCGTTTAGTTCTGGACTAGGTAGCCGTGTTGTGCCGCGACTGCTTTCA
TGGGACGTGTCCAGAGCCACTGACTCTTGCATTAAACGACCAGCATCGGGGTCATCTTCC
TCTTCGCCTGTTATAACAAGCTCTTCCGTGGGACTGGTGGGGATATCATTGGACAGAATC
AACAAGTCCGGTGTCTCATTCAGTCTGCTGCTACCTTCCTCTTCACTCATAAGACGGACC
AAGTCAGGCTCGTAATCGAGCCTGCTACTAATGGCTTTGAATACGAAGCTGAGAAACATG
GGTTGATCAAGAAAGATACACACTCTAACAAACACCTCCAACACCTCCCGAACCACTTGT
AACTCCAGCTCCTTTGTATTAATCACGTCTGCTAGGCCAAGAAGAGAGAAATCCAAATAC
GACTGCACCAGTGAATGCAATTCTTCTCCTGTATCCCCTTGCATGTGCACTTCCTCCACC
CGGTATAAGATGATGAACAAGCCGTCCAGCAGCGCTCTGCACATGGTAGAATCTTCAAAG
AACTGTCCGATGTGATGAACTAACACGGGGAATATCATTATCAATTGATCCGCATCACAA
TCTTTCAGGAACCTTGCAAGGACCGGGTGCACTTCAGAGATTAGAAACTTCCCAGCCTGT
TGTGCATGCTGCTGTGTGGTACATGCTCTCGCTGAAAAACTAAGAAAACCTTCCGACGGC
GGAATAAAAGGCGAGTGAGCCTCTGGACTTAATTTTTTTCTCAGGACAACACCTAGAGGA
CTGTCTGGGTAAGAATACATGTAAAGAAACAGAATCTTGTTTAAAACTATTTCTTCTTCT
CTAAGTTTCTGTTCATAGTCATCGGGGTCGCGAGGAAAACAGATGTGGGACATCATGATG
GTTTCCATAGCAACAACTGATAGCTTATCAAAGCAAGGATCTTTCAGTAAATCTTGAACC
TGTTTTAGCCATCTCTTCAGGCCTCGCTGAATCTCTGCTACAACTGTCAAAGCAGCGCGA
CCACAGCTCTCTGGATCCTTCCAGCTTGGTGGGGGCTGTTCCAGGAAATGCATTAAGCGG
CCAGCATGAAGGATGGAGTATCTAAGAGCAATACAGCTGCCGTAACACAACAGTGTGTG
>comp5167_c0_seq1 len=523 path=[3509330:0-152 3510242:153-522]
GTGCGAGTTATCGGTGAAAACGGAGTGGCAAAAGGAATTATTGATCTGGTGAATCCTATA
GAGACATGGGGAAACAAACTAAATACTGTTCTTAATGGCGGCGAAATGCTGCTCGACTCG
GACTGGATACGAATATCGGATCAGGTTAGCGAGGAGTGGGCTGATCACTTGACTGAAACG
CTGATTCTGATTGGCTCTACGCAGAAGGAAGGTGCTCGCTTGAGCGGCGAGGAAGAGAAC
CCAGTAAACGTGGAAGAAGTGTTTAAAAACACTGTTAAATGGCTGTCGGCGACTACAAAC
AGTATTGACAACGAGGACGCCAAGGTTGTCGAAAGAGTCACGCAGCTGCACAGCGCCATG
ATTCGGTGGATGATTACGGTTCTTCTTCGTCTGACGCCGGACATGGGGGACAAGGAACTA
GAAGAGATCAACAAACAGACGGACGATCAGGAAGTGGACGCATCCTTAGGAGGGGGAGAA
ATCCTCCTGCAAGCTATTCCCGAGGAGATATGTAACAGAGCAC
>comp5171_c0_seq1 len=254 path=[3510316:0-253]
TTCTTCTCGTCTCTTGCGTGCTTCCTTGGTCTTGAGACGACGGGCTTCTGCTTGATCCTG
TAGCAGCTTGCTACGGGCCTTCTCAGCTTTCTTCTTGTGGATGAATTCCATGAGGACACG
CTTGTTCTTGAACACATTACCCTTGGATTTCATGTACAGTGAATGGTACAGATGGCTGTC
GATCTTCTTGCTTTCTCTGTACTTTCTCAGCAGTCGCCTGAGGACACGCATTCGCCTAAT
CCAGACCACTTTGG
>comp5172_c0_seq1 len=2542 path=[3531505:0-1168 3539910:1169-2541]
GAATAAGAAGTGGGAGCAGAAGCAGGTGCAGATCAAGACCCTGGAGGGCGAGTTCTCGGT
CACCATGTGGTCCTCGGATGAAAAAAAAGATATTGACCATGAAACAGTGGTTGAAGAGCA
GATCATTGGAGAGAACTCACCTCCTGATTATTCTGAATATATGACAGGCAAGAAACTCCC
TCCTGGAGGGATACCTGGCATTGACCTCTCAGACCCTAAGCAACTGGCAGAATTTGCCAG
AATGAAGCCAAGAAAAATTAAAGAAGATGATGCTCCAAGAACAATAGCTTGCCCTCATAA
AGGCTGCACAAAGATGTTCAGGGATAACTCTGCTATGAGAAAGCATCTGCACACCCACGG
TCCCAGAGTCCACGTCTGTGCAGAGTGTGGCAAAGCGTTCGTTGAGAGCTCAAAGCTAAA
ACGACACCAGCTGGTTCATACTGGAGAAAAGCCCTTTCAGTGCACATTCGAAGGCTGCGG
GAAGCGCTTTTCACTGGACTTCAATTTGCGCACACATGTGCGAATCCATACCGGAGACAG
GCCCTATGTGTGCCCCTTCGACGGTTGTAATAAGAAGTTTGCTCAGTCAACTAACCTGAA
ATCTCACATCTTAACACACGCTAAAGCCAAAAACAACCAGTGAAAAGAAGAGAGAAGACC
TTCTCGACCCGGGAAGCCTCTTCAGGAGTGTGATTGGGAATAAATATGCCTCTCCTTTGT
ATATTATTTCTAGGAAGAATTTTAAAAATGAATCCTACACACTTAAGGGACATGTTTTGA
TAAAGTAGTAAAAATTTAAAAAATACTTTAATAAGATGACATTGCTAAGATGCTATATCT
TGCTCTGTAATCTCGTTTCAAAAACAAGGTGTTTTTGTAAAGTGTGGTCCCAACAGGAGG
ACAATTCATGAACTTCGCATCAAAAGACAATTCTTTATACAACAGTGCTAAAAATGGGAC
TTCTTTTCACATTCTTATAAATATGAAGCTCACCTGTTGCTTACAATTTTTTTAATTTTG
TATTTTCCAAGTGTGCATATTGTACACTTTTTGGGGATATGCTTAGTAATGCTGTGTGAT
TTTCTGGAGGTTGATAACTTTGCTTGCGGTAGATTTTCTTTAAAAGAATGGGCAGTTACA
TGCATACTTCAAAAGTATTTTTCCTGTACAAAAAAAAAGTTATATAGGTTTTGTTTGCTA
TCTTAATTTTGGTTGTATTCTTTGATGTTAACACATTTTGTATAATTGTATCGTATAGCT
GTATTGAATCATGTAGAATCAAATATTAGATGTGATTTAATAGTGTTAATCAATTTAAAC
CCATTTTAGTCACTTTTTTTTCCCCAAAAAATACTGCCAGATGCTGATGTTCAGTGTAAT
TTCTTTGCCTGTTCAGTTACAGAAAGTGGTGCTCAGTTGTAGAATGTATTGTACCTTTTA
ACATCTGATGTGTACATCCGTGTAACAGAAAGGGCAACAATAAAATAGCGATCCTAAAGA
AAGATTACGGCAGAAAGAGCTCTGTAAGCACAGCCTTATTTTCTTCTGTTGTCCAGAATA
CTTAGAATTCTTGAGCCTCCCAGAAATTGGAAGCAAATAAAGCAACTTGAGTTTCCTTTA
TTTTGCACTCAGTGACAGTGACTGTGATGAGGTCCGTGCATGGACACTAGCATTTCCTAC
GTGCCCTGAATCCCGAGAGCAGGCAGGAGGCACCCCGAGCTAGGGAACTACCTCAGAGTA
CACAGACGACCCATGGCTGGCAGGATTGCCCTTGATATCCCGGTGCGTGTGGGAGTGAGA
CGTTTGCATGGGCCTGATGCTTTCTGAAGGGAAGGCACTGACTGGCAGTGGGTGCGCCAA
GGGAGGATGGGCCTGCCTTCTTTCTCATCATCACTCAGGCTGCCTTCAACGGCGGTGGCT
CCATGGGTTGTCCAACAGGAAATCTCAGTGCAGTCCTTATTAGATGCTGTCAGATGTAGC
AATTGAGTGCCAGTAGCTGTTTGCTTGTAGACACACTTAAGTGCAGAGCGGCAAGGCGAT
GAGATTATTAGAAAGTTGTACTCAGTGAGTACTTGACTTGTCATGTGTGACCTCTTCAAT
GTATAATTTTTGAACTTTTACTTACCTAGGGTCAAATACCAGACTTGTTAACTATTTTAT
AAACTGCCGTGATACATCAAAATCTCATTTATTCAAAATGCAAACCTAACTGTCTGTCTT
TCTGTGCTGAATGCTTGACTCCAAGGTAAAATGACAAACAAGTACCAGGTTCAGTCACAA
AGAGGCCGGGAGAGCAGCCGCTCGAACACTTAGCCCAATTTCTTATGGCCTCGCCAGGAG
GACTGGTGACCTGGAAACAGTGGCCCCGTGGCTCTGGAATTTTGAAGTGCCTTCTGAACC
ATACATGGAAGTTGTAACTTGGGACATTTGTTTTATTCGTCCAGAATCTGATCCAGTGAG
CAGTTGATGGGACTGAGCTCAGCAGCAGACCCAGCTGTGTGCTGGAGGGCAGGCTTTGCT
GTGCCTGGCAGTCAGGAGGGGG
>comp5173_c0_seq1 len=1023 path=[3512192:0-1022]
ATCAGTTTCCTTATCACGAAGAACAGAACGGTTCAGACAACTGAGATCGTGTTCCTTCAG
CAACAGCACCGAAAGTAATCATCTTCCGTGTGCGAATGAGCTCGTCACGTATCATCACAG
CAGGAATATATTGGAACCTTAGCTTGAACCGTCCAATAGGAGTAGGACCTGTAAGCCAAA
GAAAAAAGTATAAATTGTTGGCGCTGTTTGTTTAATATCAAAGCAAGGACGCATTTCGAT
CACTCTTTTTGTCGAACCGCAGAGTTTCAGGTTCCAGTCTCCAGAGAAGATGTTGCGCCC
TTTGTTGGGTATTTGTCTCCTTGCAGTGTTGTCTAGTTGCGCAGAGGGATATCGCTGGAC
TGCTATAAAATGTGAACACAGTGGACCGATGCGATTAGACTGTAGCCCGTGGTTTATTTA
TGTCATAAGTGCGTCATATGGACGCTCTTCGTCAAGTCGGTGTGGGGGTGGCGGAAACAC
TAACTGCCATGCTGGTAGTTCCATGAGGGTAGTCGAGAATGAGTGCGAAGGACAACATAG
GTGCACTGTGCACGTCACAAACTCCGCCTTTGGAGACCCATGTGTCGGTACCCAAAAATA
TCTGGAGGTAGATTACAAGTGCCTACGTAATTATAACAGAGGCATACTGAAGCGAATTTG
CGAGAGGAGTTCAGGTTCAATCCATTGCCCCTACGGAACGAGTATTGACATCTTGTCGGC
GAACTACGGACGTACCACTGGAAGACATATTTGTCCAGACCCGGCCAGAGACACAAACTG
CAGAGCTTCGGGGTCATTAAGTACAGTGAGAGAGAAGTGCCAAGGAAGAAGCTATTGCTA
TTTGGAAGCAACAAACAGCGTATTTGGCGATCCTTGCCAGGGTACAAAAAAGTATTTGGA
GCTTAGATACAAATGTAACTGAGACGCTGATGGTCTTTTGATGCCCGTGGAAAACTGGAA
GTATATTCAACCAGAAGCAGTAATTAAATGTAGAATGAAGCCTGTAGAGTTTTTGTAAAT
GAG
>comp5177_c0_seq1 len=523 path=[3521527:0-412 3525419:413-522]
TGGTCACCCTCAGGGGGTAGGGGAGGAGAGACTCGGTTTTCCCTTGGGGTGTAGGGTGGG
GGTGGTTGATACACAGGTGGGGTGCGATTGACTGGTTCCTCTTGAATAGCAGCTTGTCCC
CCGATAAGACGTTCTCCCGGTATACTCCTCACAACCGCCTGTCTTCCTCTCACGTGCTGT
GGTTCCATGTTTTGATTACCAGGGCCACTCACCGTATTGCCTCGCTGGGCGATACCAGTC
GATATCAATCTTTGATTGCTGCTCAGTGAGTTATTGACAACTGCCACTGGCTGACCTTGT
CTTTGCTCTGAGGTTTGAGTCGGAGGGCTTTGAATCTCTTGAGGCCTTAATAACTGCGGC
TGCTGGCTACGATCTACTGACTGTACCACCACTGTCACGGGTTGCTGTTGACCGGCTTGT
TGCTGCTGTTGTGTACTGTTCGAATCTGTAGACGAGTGAGGTTTTCTGTGCTGATACTGG
TATCTATACTGGTGCCGTTCTTGCTGATGACACTGGTGCTGTG
>comp5182_c0_seq1 len=822 path=[3524136:0-632 3527472:633-821]
ACAACAACAACAACAGCAGCAGCAACAATTCCAAGAAAACGAGATGAAGATGGAAAACGA
CAAATATAACCAATTAGAATCTCATGCGAAAGAAGATGAAGCATTGAAACAGGCTGTTTT
TCTAGAGGAACGCCGCACTCGTCGCTGCCATTCTCGCTATGCATTCCGCCCTACCTTGGG
ATCATCAGCAAAGCCGTGCAGGCCAACAGTGAGGAAACAAGTTGTGCTTTGGAAATTCCT
CGAGGAGCTTCTCGATACAAACGAAAACAACTGTGTTAGCTGGGTTTCAAGAGAGGAAGG
GACTTTTAGATTCGTCGACTCCAAGCTTGCAGCCAAACTGTGGGGACAGCGGAAAAACAA
ACGAAACATGACTTACGAGAAGTTGAGTCGGGCGCTGCGTTATTACTACGACCGTCAAAT
TATGTTCCACGAGGAAGGACAGAAGCTTATCTACAGGTTTGGAGACATTGTGATGAAGAA
TAGAAAACCAAGCGCTGTTGAAGCTTCTTAGGGAGATATGAACATGAAAATGCTAGGCTA
TCGACAACGAGGAACTTTAATATCGGCTTTGCGAGCTGTTTCTTGATCAGACGTGAAACT
GAATCAGTGATTTACCGTTGATTTGTTTGGCATATAATTAGCTGATTGAAAGGAGCATGG
AAGCTACTGTTCTCAGTATGTTATGCTCACATTCAGATAATTCACATTGCTGGGGATCAA
ACGTGAAAGTATCGAATTTAATGAAAACGAATGAATATATACTTACAAACTTACAATTTC
TGTGAAAACCACTTTTTTTATTTCCTATTTTGATTAAATGAG
>comp5189_c0_seq1 len=581 path=[3531226:0-580]
AGGGGAAGTACACTGGTGCTGAAGGGTTCCTGGCGTACTTTGAGATTTGTAAGATGGGTC
TCACCGTGGTGGAAAACAACGCAGCCAAGGCGCCATATGGCTATAAAGGAAAGGACTGGG
TGGGATTTGATAATTCCAAGAGTTTGATTTACAAGATCGATAATGTGGTGAAGAAGAATT
CTCTCCGCGGTGTTATGTTCTGGGCCATCGACCTGGACGACTTCTCAGGACAGCATTGCG
GACAAGGCAAGTACCCACTGATGAATGCCGTTAAGGATTACCTCACATCCGGAGTGCAGC
CAACATTTCCCCCAGAGACCCAACCCTCGCTGACAGGCAGCTCAGTCTCTAATAACGACT
ATGGCTCCTCCCTAACCTACTAACAGCAATAGAGATAGTGGCCCCGGGGTCTGCAAGGCG
AAATGGATGCGTGGTGTGTTGCTAACTGTGCGGTCAGTAACTACCCATCTAACATGTGAG
GACTGGTCAACAAGCCTGACTGACGTTGCCGTGTGTCTGTTTAGTAATTGATTACAGGTG
ACGTCAAAATGTTGCAAGAGGCGATAGCCGAGTGTGTCACT
>comp5194_c0_seq1 len=398 path=[3535696:0-397]
TACTGAGTGTGGAATAAATTGTTGCACATCGTTGTTTAGTAGGTACAAAGTTGTGTCTAC
GTGTGTAGTATGTGTTGCATTTGATGACATATTTTTGCACTAGCGCTATACTGATGGGTG
TGTGTATGCATGTGTGAGTGTGTGTGTTGGTACGTGTGCTCAGGACTACAGTTATGAGAA
TGAATGGATCGGCTCTCCGGGTGGTGCCATTTGCACAAGGACCTTGTCCAGCCACTGTAA
TGGACCGTTGAGGCTCAGCTCAATCCAGCAGGGTGTGCTTGTCACGTTCTGTCGCCGGTA
CTCCGCACCCCAGCCCTTGACGAAGCTAATCCTGATGGTGCACATGCGTGTCAGCTGGTA
GACCGCCTCAAAGCCTCGATGCACTGTCTGGGACAAAA
>comp5195_c0_seq1 len=709 path=[3545194:0-236 3547724:237-708]
GTCACAAGCACCCCTGCCTTCCATATTCGGCATGCCTGAGCCACACACTGCCATCTCTTT
TGTAGCCTGGGAACTTAGCGTCCTCATCAGCAGGAGGGCCAGGCAGTGGTGGGGGAGTGA
GCAGAGTCCGGCTTCCATCAGGCAGTTACATGAAAAGACCTCCACTGACTTCCACGGAGG
CCCCTGTGATGTATCCACTGTCTTCAGATGCCAAGAATGCAACCACATCTGCCACATCTT
GTCCTTCACTTTCTCTGGCATTTTCTGGGTCATGGGCGTTGCAATGAACCCTGGGAGGAC
CGAGTTACATCGGATTCCATGTCGTCCAAGCTCCCGGGCCGCAGTCTGGGTGAGCCCAAT
CACTCCTGCTTTGGACGACGCATAATTCGTTTGTCCGATATTCCCCACCTTTCCAATGAT
GCTACTAATGTTGATGATGGAGCCACGACCGCCACTGGACACTAAAGCCTGGGCTGCAGC
CTGAGTGACTAGGAAGGTGCCCTTGAGGTTGACAGCTATGACTCTGTCCCAGTCTTCTTC
TGACATGTGGAGCAGAAACTCATCGCGTGTGATGCCCGCACAGGACACAACGACAGATGG
CGGGCGAGAAAAGCAGGCCTGCACTTCCTCCAGCAGGCGTCTGGCTGCGGGGCCCTGAGA
CACATCCGCTTGGAAGGCAGCGTGCTTGCCGCGCGGCGCCCCGTCCTCG
>comp5195_c0_seq2 len=752 path=[3545194:0-236 3547305:237-279 3547724:280-751]
GTCACAAGCACCCCTGCCTTCCATATTCGGCATGCCTGAGCCACACACTGCCATCTCTTT
TGTAGCCTGGGAACTTAGCGTCCTCATCAGCAGGAGGGCCAGGCAGTGGTGGGGGAGTGA
GCAGAGTCCGGCTTCCATCAGGCAGTTACATGAAAAGACCTCCACTGACTTCCACGGAGG
CCCCTGTGATGTATCCACTGTCTTCAGATGCCAAGAATGCAACCACATCTGCCACATCCT
CAGGGTCCCCCATGTGTCCCAACGGAATCATTGCAGTTACCTTGTCCTTCACTTTCTCTG
GCATTTTCTGGGTCATGGGCGTTGCAATGAACCCTGGGAGGACCGAGTTACATCGGATTC
CATGTCGTCCAAGCTCCCGGGCCGCAGTCTGGGTGAGCCCAATCACTCCTGCTTTGGACG
ACGCATAATTCGTTTGTCCGATATTCCCCACCTTTCCAATGATGCTACTAATGTTGATGA
TGGAGCCACGACCGCCACTGGACACTAAAGCCTGGGCTGCAGCCTGAGTGACTAGGAAGG
TGCCCTTGAGGTTGACAGCTATGACTCTGTCCCAGTCTTCTTCTGACATGTGGAGCAGAA
ACTCATCGCGTGTGATGCCCGCACAGGACACAACGACAGATGGCGGGCGAGAAAAGCAGG
CCTGCACTTCCTCCAGCAGGCGTCTGGCTGCGGGGCCCTGAGACACATCCGCTTGGAAGG
CAGCGTGCTTGCCGCGCGGCGCCCCGTCCTCG
>comp5201_c0_seq1 len=847 path=[3555066:0-86 3546187:87-846]
CGCTGCCCGGCTGCTCCGTCCTCTGGACGCCCGCGGCGATGTTCACCCGCGCCGTGAGCC
GACTGAGCAGGAAGCGGCCGCCGTCTGATATCCATGACGGAGATGGGAGCTCAAGCAGCG
GCCACCAGAGCCTTAAGAGCACAGCCAAGTGGGCATCCTCCCTGGAGAATCTTCTGGAAG
ACCCAGAAGGGGTGCAGAGATTCAGGGAGTTTCTGAAGAAGGAATTCAGCGAAGAGAATG
TCTTGTTTTGGCTAGCGTGTGAAGATTTCAAGAAAACGGAGGACAGGAAGCAGATGCAGG
AAAAGGCCAAGGAGATCTACATGACCTTCCTGTCCAATAAGGCCTCTTCACAAGTCAACG
TGGAGGGGCAGTCTCGGCTCACTGAAAAGATTCTGGAAGAGCCACACCCTCTGATGTTCC
AAAAGCTCCAGGACCAGATCTTCAATCTCATGAAGTATGACAGCTACAGCCGCTTCTTGA
AGTCTGACTTGTTTCTGAAACCCAAGCGAACTGAGGAAGAGGAAGAAGAGCCCCCGGATG
CTCAGACCGCAGCTAAGCGAGCCTCCAGAATTTACAACACATAAGCTGAGCCCTTCACCC
CAGCGAAGGAGAGGGATGGACTCTTAGGACTGTACAGGCTGTCATTTCTTTGTTGTGTTT
GAGGACTGGAGTGTGCTAGACCTTCCCTCTGGATATGTGTATTTTATTAACTGAACAGCA
ACCTCTGCATGATGCTAATCTTCCATTAAAAACAAAAGTAGCTTTAAAGTGTCAGTTCAC
AAAAACACATGAGATTCTGCCAATACTGGACACTCAGCCTTTCAATCCTGATTAAAGTGT
TCGTGAA
>comp5201_c0_seq2 len=809 path=[3545928:0-48 3546187:49-808]
AACGGGCACTTGGTCTGCTGGATCATCAAGGTGGACCGGATCATGGAACATATCCATGAC
GGAGATGGGAGCTCAAGCAGCGGCCACCAGAGCCTTAAGAGCACAGCCAAGTGGGCATCC
TCCCTGGAGAATCTTCTGGAAGACCCAGAAGGGGTGCAGAGATTCAGGGAGTTTCTGAAG
AAGGAATTCAGCGAAGAGAATGTCTTGTTTTGGCTAGCGTGTGAAGATTTCAAGAAAACG
GAGGACAGGAAGCAGATGCAGGAAAAGGCCAAGGAGATCTACATGACCTTCCTGTCCAAT
AAGGCCTCTTCACAAGTCAACGTGGAGGGGCAGTCTCGGCTCACTGAAAAGATTCTGGAA
GAGCCACACCCTCTGATGTTCCAAAAGCTCCAGGACCAGATCTTCAATCTCATGAAGTAT
GACAGCTACAGCCGCTTCTTGAAGTCTGACTTGTTTCTGAAACCCAAGCGAACTGAGGAA
GAGGAAGAAGAGCCCCCGGATGCTCAGACCGCAGCTAAGCGAGCCTCCAGAATTTACAAC
ACATAAGCTGAGCCCTTCACCCCAGCGAAGGAGAGGGATGGACTCTTAGGACTGTACAGG
CTGTCATTTCTTTGTTGTGTTTGAGGACTGGAGTGTGCTAGACCTTCCCTCTGGATATGT
GTATTTTATTAACTGAACAGCAACCTCTGCATGATGCTAATCTTCCATTAAAAACAAAAG
TAGCTTTAAAGTGTCAGTTCACAAAAACACATGAGATTCTGCCAATACTGGACACTCAGC
CTTTCAATCCTGATTAAAGTGTTCGTGAA
>comp5202_c0_seq1 len=3924 path=[3580728:0-3923]
GTTCCGATGGCTTGAGGTGCTGGAGAAGGAGTTCGACAAGGCCTTCGTGGATGTGGATCT
GCTTTTGGGCGAGATCGATCCGGACCAGGCGGACATCACTTATGAGGGGCGTCAGAAGAT
GACCAGCCTTAGCTCCTGCTTTGCGCAGCTATGCCACAAAGCCCAGACTGTGTCCCAGAT
CAACCACAAGCTTGAGGCACAGTTGGTGGATCTGCGATCGGAATTGACAGAGACTCAAGC
AGAGAAAGTTGTTCTGGAGAAAGAAGTCCACGAGCAGCTTTTACAGCTGCACTCCACTCA
GCTTCAGCTTCATGCCAAGACTGGTCAAAGTGTTGACTCTGGGGCCATCAAGGCAAAATT
GTCTGTCCACTCTGTGGAGGATCTGGAAAGAGAACTTGAAGCAAATAAAACAGAAAAGGT
AAAAGAAGCTCGACTTGAAGCTGAAGTGAAGCTACTAAGGAAGGAGAACGAGGCTCTTCG
AAGGCACATAGCTGTTCTCCAGGCTGAAGTTTATGGGGCGAGGTTGGCTGCCAAGTACTT
GGATAAGGAGCTGGCCGGCAGGGTGCAACAGATACAATTACTGGGACGGGATATGAAGGG
ACCTGCTCACGATAAGCTCTGGAACCAGTTAGAAGCTGAAATACATTTGCATCGCCACAA
AACTGTCATCAGAGCCTGCAGAGGGCGCAACGACTTGAAGCGGCCCATGCAAGCACCCCC
AGGCCACGATCAAGACTCTTTGAAGAAAAGCCAGGGAGTCGGTCCAATTAGAAAAGTTCT
CCTCCTTAAGGAAGACCATGAAGGCCTGGGCATTTCTATCACAGGTGGGAAAGAGCACGG
TGTTCCCATCCTCATCTCTGAGATCCACCCGGGACAGCCTGCGGATAGATGTGGAGGGCT
GCATGTTGGAGATGCTATTCTGGCAGTCAATGGAGTCAACCTAAGAGACACAAAGCATAA
AGAAGCTGTAACTATACTCTCCCAGCAGAGAGGAGAGATTGAGTTTGAAGTAGTCTACGT
GGCACCTGAAGTGGATTCTGACGATGAAAATGTAGAGTATGAAGACGAGAGTGGACACCG
CTATCGTCTGTATCTTGACGAGTTAGAAGGCAGTGGGAATTCTGGTGCTAGTTGCAAAGA
CAGCAGTGGCGAGATGAAAATGTTACAAGGGTATAACAAGAAGGCAGTGAGGGATGCGCA
TGAGAATGGGGACGTGGGGGCTGCAGGTGAGAGCCCTCTGGATGACACTGCTGCGAGAGC
GGCTCATCTGCACAGCCTGCATCAGAAGAAGGCCTACTAACCCAGACACGCTGCTTGTCA
GACTCGTGGAGTGTGGGGCACTAGAGAAGACGGTGACAAAGACTGCACAAGATCAGGGAG
GCTGTGTGTTGCCTAGAGAAAGGCGGGAACCTCAGGGCTTCATGTGAACAATTCTAAGTG
CATAAACCCCTGTTTTCTGTGGTATACCTTAATTAGCTATTGCATGGAAGGCAGTTTTGA
TTTTCCTGGAATCTAAGCACCAAAGCATGTGTTTCCCAAAGGGGTTTTACTAGGCTCTTA
CAGGCCAAGTGGATGCTATTTCATTTGGCTCCTTTTCATGTATAACAGGACAGTGCTAAC
TGGAATTCTCTAAGTACCCTTTAAATACAGCAGAGTAAATGATACCATATATTCCCTAAG
GATAACTGCGGAATTTCAGATGACAGAACTTTACTCAGTGAATTGCAAAAATCTAGGTTG
ACATTTTTGCTTAATTGAAAATTTTGTTTCAGGTTTTTTTTAAAAAGTATCTTGTACATT
CCTGATATCTAAATTAATTACTATCTTAAATCATTATGATGAGTTCACTCTCCAGGTAAC
TCAACTGCAGTACAAAACGGTTTTCTTTAGGCAATCCTGTATCAATCAATGCTGCTCTAG
GAATAGTTTGGGAAAAGTTACTGTGCATTTGACTTTGGACTTTTAAAGGAAACGCAGACA
AGTGGAAAATGGCCTGTTTTCAATTATGTTGATCTGTGTGCATGGTATTGGAGCATTACA
CTGTTAATGTTTAGTCCCAAATGTTAATTGTCTGGAATCCACGAAAAACAGCTTTATACA
TTTTTGAGCTGTTCCCAAGCTTTGTCTTGTGATAGTCAGGAACATTACTATGTCATGAAA
TACATTGTGTTCAAACAGCAGTTGGCTTTAAGTACCTGACTTGCCAGTCATTTAAAAAGC
CGGGGGCCAAGGTAGGCAAGATGAGGTAAAGACATTTTGGTACAGTGAGCATATTGGTTT
TTATATCAGTATATGTTTGACTAAAGCAATACTCGTGTGCAAACTCTGTAAATGTATTAG
TTCTATTGTATCAGAACTAAGTACAGAGTGCCTGCTCCCTTCTTTCCTGACCTACAGACA
ATTGCACCCTGCCTGCCGGGCAAACTGAAAATACTGTACTTAAAGAGGTGTGATTTTTGC
TAAGTCACTGTTTTAAAGGATTTACACCTAAGGGAATCTTATGTGGGAGAAGCCTACATA
TATCGGGCTTTTACAATATCAGTATCTTCTTTCTTGGTATGCTTGTTTTTCCCAGATGCA
TTATATATTTGTTCAAAGTTAAAATCTATAAAATGTATATACTTTATTTTGTGATTTTGC
TATTTATAAATTTTCTTTTTAACTGTTGCTCATTTATGGTCTCTGGGTGGTTTCGTTCTT
CATAGTATCACCATGTTAACTGGTAACTGAAAGTGCACTTCGTATGTATATTGTTAGTGA
TGCTGAGATACCTTGTAGTGTAACATTGCCTGTAAACAAGGTTAGTATTTTAACTGTACA
AATGAATAAACACGTTACATATTACTGTTTGCTCCTGATAGGCTAGACCTCTTAAAAGAA
AGATTGTTTTTTCCTCAAGTATTCCTCCCACACCAAACACATACCCCAGTGCATGACTTG
AGACCTTCAAAGTAGGTGGTAGCCATTGTATTCATTTAAGGAAAAAATGTTCATGGTAAC
AGATCTGAAATATTTTTGCTTTGACCTGAAACCATGCTGCTCCTATATCCTTTCAGCATT
GCCTGGGAAGGACCAGGGCCATTTTATTTTCCTTTTTATTCATAGATTATATGCCTTATA
TACTATGATTGAATCGCTAGGAAATGTAAGCTATATAACCCTTTGAATTTTTTCAAGAAC
TTCACAGCAGATGTGAAAGCAAAACTTGGATGAGCATTTTCATGTGCTGCCTAGGAGGGA
TTGTGTGAGATGGGTACAGAATATATTTAGAAAGAGTAGTTTATGGTTCTACAGGTCCGT
CTTTCCATCTCTGCTTTCTGGTTTGGAAGCATAGGAGAGTGCTGTGGCGTGAAACCTGCT
CTGAGAGCATCCTGGTACTCTCCCAGGCCCACTGGAGAGTTCACTTCAGAGTGTGTGGTC
CCAAAGCACTAAGTGAAAAGTAGTCTTTATAGTTCATGTTCATAGGAAAGATGCCCATAT
AACACTGACTCTTCTTGAACAAAGCCAAAAAATGGGGGGAAAGCTGTTGCAAAGCCATTA
CAATGAAAACGTGTAGAGCATGAGAGGTGTGTGCGTGGACATACTCACACTTATTGTGTG
AAATTGTCTTCTGCAGTTTTCTGTTCTGAACATGATGAAAGTGACGTATTCGGGTTAGGG
ATTATTGTTAAATTAAATTTGAGAGAGATGAAGAGCTTGCAAGTCTGTTGATTAGAATTA
AACAATTACAAATAACATAACCTGTCCATGGTGCTGGAATAGACCCCACAGCAAGGGGCT
TATGTTGTTTTCATATTTTAAAACAAAAAATATATTAATTTACATATAAGGGGATTTATG
ATAATTGTATTATATCTAGTTGAGTTTCATATTCTTAATTAGCCTGTAAATAAAAATGAC
ATATTCTACATTAAAGCAGTATTG
>comp5214_c0_seq1 len=491 path=[3564841:0-490]
ATTCAAGCCAGAATGATCACTGCTGTTATGGTTTTTGTATGGATCTGTTAAATCGATTGG
CAGACAAAGTAAATTTCACTTTTGAAGTTCATTTGTCTGAGGATGGAAGCTATGGCTCTC
TTAGAAGGGTAAATGGCTCAGATATGAAGCGCTGGAATGGTATGGTAGGAGAAGTTATTG
ATGGTAAATCAGATCTTATCGTCGCGGCTCTGACAATTAATAATGAAAGAGCTGAGTGGA
TCGAGTTTTCCAAACCATTTAAGTACCAAGGACTTACAATACTTGTCAAGAAGGAATCAA
GTAGAAACAGCCTGGACTCGTTTCTCCGACCCTTCCAAATCAATTTGTGGCTGCTAGTTT
TGCTCTCAGTTCACATAGTGGCAGTGATACTGTACCTGTTAGACCGGTTTAGCCCGTTTG
GCCGGTTTAAACTGGCTCGGAAAGAGAAGGAAGAGACGGCTCTGAATCTGTCCAGTGCCA
TGTGGTTTTCA
>comp5216_c0_seq1 len=341 path=[3564384:0-265 3566569:266-340]
AGCAACTCAGAAAACTCTTGCTTGAGATTCTGCATCGTATTCCAACCAATGAACATCTGA
GGCCTCATTTCCAGTCCATACTTTCTTTGATGTTTCATCTACTTGAGATTGAAAATGAAG
AGAATGTGTTAGTGTGTTTACGGATCATCATTGAGCTTCACAAGCAGTTTCGACCCCCTT
TACAATCTGAGATTCAGCACTTTTTGCAGTTTGTGAAGACAATTTATAAAGACCTACCAA
CAAATGTGAAACAATTCTTTGATGTAGTACCAATATCTGCCACTGGGTTCTTACCACCTG
AAAGCAATGCCACTACCACGCCAACGACCACCACCCCTGGA
>comp5217_c0_seq1 len=213 path=[3569107:0-189 3570740:190-212]
AACAGCAACAGCAGCAACAGCAACAACTGGGAATGCAGTCTGGCTTACAGTCCACAGGCA
TTGGACATCCAAACCCATATTTCATTACTGCACAGCCTACACAAGATCCATATGGTAATC
CATCACTTGCTGCTGTCAGTGGTGGTGCACCTCAAGTGGTCCATCCTCAGTATGCAGCAT
ATAGTGTTCAACCATGGGGTATGTATTCTGCCG
>comp5219_c0_seq1 len=1697 path=[3571173:0-529 3575466:530-1696]
GGAATCTTCTGGTTATTTTGAGAATTTCAGTAGTGATTTGGACGATTACGATTTAGAGGA
[truncated: 35,446,573 more chars]
