# Supplementary material for: RNA-Seq of the Caribbean reef-building coral Orbicella faveolata (Scleractinia-Merulinidae) under bleaching and disease stress expands models of coral innate immunity
Source: PeerJ. 2016 Feb 15;4:e1616. doi: 10.7717/peerj.1616 (PMC4768675; doi:10.7717/peerj.1616)
Supplement: Supplemental Information 5 [file peerj-04-1616-s005.zip]

Archive with 3 entries (2 files):
- SI 4b O_fav_da.fa.transdecoder (1).pep
- __MACOSX/
- __MACOSX/._SI 4b O_fav_da.fa.transdecoder (1).pep
