# Supplementary material for: RNA-Seq of the Caribbean reef-building coral Orbicella faveolata (Scleractinia-Merulinidae) under bleaching and disease stress expands models of coral innate immunity
Source: PeerJ. 2016 Feb 15;4:e1616. doi: 10.7717/peerj.1616 (PMC4768675; doi:10.7717/peerj.1616)
Supplement: Supplemental Information 6 [file peerj-04-1616-s006.fasta]

>gi|387135554|gb|JK822199.1|JK822199 Dk(C)G11 Montastraea faveolata coral stress responses Montastraea faveolata cDNA, mRNA sequence
ACAACATCTAAGAAGTGCATTGAGTCTATGTAATCAATAAGGCAGTGAATACAGCAAACAGCAAAAAGGC
TTGGTTCGCGGCTTATATGAGTAGTGCCAGGCCCAGGGCAGAGCATGTGGTTAACAGGATGACGTTCAAG
GAGACATGTGAGCCCACGTTGCATTCGTCCTCGTCACAGCAGCTAACCTTGCAAGTCACGCCGCTATACT
CACCACAGCCGATTATCGCCCGATTACAGCCCAGCTCGTTGGCACAAGAGTTCGCCACCAAGGTCGCGCT
ATCCTTCTTGAGAAACCTCCTCATACATTTGTCACTTCCCGCACCGCATCCGTC

>gi|282554505|gb|GW275983.1|GW275983 CCHW3599.b1 CCHW Montastraea faveolata heat/dark/disease-stressed adult + 6 day old larvae Montastraea faveolata cDNA clone CCHW3599 5', mRNA sequence
GTCCATTACATTCAAGGCAGTTTTATACGCATTTTACCCGCATTTTCCTTCCAAGGCTCTTCTTGGGTGA
TTTTCTGATTCGAGTAATGCCACGAAAACGTAAGCATTCGAGCGAAGAAGAAGATGAGGAGCCCGAAGAA
GTTGAAAGTAATGTCCGAACGAAGCGGCGGGCTGCCGTGGAGGCACGTGATCGCGTTGCGGCGAAGGAGG
GCGCGAGCGACGATGAAGACGAAGAAGAGGACGACCTTGAAGAAGAGGACGACGACAAGGACGAGGATTA
CGAAGGCGAAGGAGTTGGAGATGAAGAAGGGGACGAGGAAGGTGATGAAGATGACGAGGAAGAGGACGAA
AACGAGGGGGCCCCGGCTGCAGAGGGCGACGAAGATGAGGAAGACGATGAAGAAGTCGAGGACGAAGAAC
AAGAACCGGATACAGTCGAGTGCATCCTGGCCGATTTAGAGGAACCAACCAAAGATACTCCAGGCTATGT
TCTGAAGAAAAAAGACAGTCCAAAGAAAATGGATCTCTGCTTCATGGGTGAAATGCGGGAAACACTGGTT
GACGTCACTGAAGCTTTCCAAACGCAATTTGAAGAGAAGAGACTACCTGTTCTTCAAGTAACAAAATTCG
ACATGATAGGAGATGCTAAAGATACAACGCAGATTGACGTTCTGGAGGTCAAATATGACAAAGCATATGA
TATCCGA

>gi|282554504|gb|GW274672.1|GW274672 CCHW17334.g1 CCHW Montastraea faveolata heat/dark/disease-stressed adult + 6 day old larvae Montastraea faveolata cDNA clone CCHW17334 3', mRNA sequence
CAATAGTAAAATAATTTATTGGCAGCAACTAAACAAAATAGATCCTCCAATATAATTATAATGCAAATGA
ATGATAAAAAAAAGCATCTAATTATGACTAAAACATGACTTTGCTAGGAATGAATCCTTACAATTTTTCA
ATCATAATAGCTGATGCTCCTCCTCCACCATTGCAAATTGATGCCACTCCTTTCTGACCACTTTGAAGAG
TATGGGCCAGATGTGTCACAAGACGAGCTCCAGACATTTCAATAGGATGTCCAAGTGAAACAGCCCCTCC
ATTAATGTTAACCTTAGCAGGATCTAGGTTATCAATCTTCATGTTTGCTAAAGCCACAACAGAAAATGCT
TCATTAATTTCCCATCTGTCAACTTCTTCTTTTGATACTCCAGTCATGGATAACAACTTATCAGTTGTTT
TTGAAGGTGCAATCGGAAAATCAATTGGTTCAGTAGCTGCATCACAAAAACCCATTATTCTAGCCAATGG
CTTTACTCCATACTTCTCTGCTGCTTTGGAAGACATCAAGACTAGAGCAGCAGCACCATCATTAAGAGTA
GAGGCGTTTCCGGCAGTGATAGTGCCTCCATCCTTTTGGAAGACTGTGGCTAATTTTCTAAATTTGTCAA
AGTTAATCTTTTTATATTCTTCATCTTCGGAGACAACAATGTCTGGCTTGCCTCTTTACCAGGAATTCTT
ACTTCTACAATTTCAGTA

>gi|282554503|gb|GW274671.1|GW274671 CCHW17334.b1 CCHW Montastraea faveolata heat/dark/disease-stressed adult + 6 day old larvae Montastraea faveolata cDNA clone CCHW17334 5', mRNA sequence
TACCTGAAATTGTAGAAGTAAGAATTCCTGGTAAAAGAGGCAAGCCAGACATTGTTGTCTCCGAAGATGA
AGAATATAAAAAGATTAACTTTGACAAATTTAGAAAATTAGCCACAGTCTTCCAAAAGGATGGAGGCACT
ATCACTGCCGGAAACGCCTCTACTCTTAATGATGGTGCTGCTGCTCTAGTCTTGATGTCTTCCAAAGCAG
CAGAGAAGTATGGAGTAAAGCCATTGGCTAGAATAATGGGTTTTTGTGATGCAGCTACTGAACCAATTGA
TTTTCCGATTGCACCTTCAAAAACAACTGATAAGTTGTTATCCATGACTGGAGTATCAAAAGAAGAAGTT
GACAGATGGGAAATTAATGAAGCATTTTCTGTTGTGGCTTTAGCAAACATGAAGATTGATAACCTAGATC
CTGCTAAGGTTAACATTAATGGAGGGGCTGTTTCACTTGGACATCCTATTGAAATGTCTGGAGCTCGTCT
TGTGACACATCTGGCCCATACTCTTCAAAGTGGTCAGAAAGGAGTGGCATCAATTTGCAATGGTGGAGGA
GGAGCATCAGCTATTATGATTGAAAAATTGTAAGGATTCATTCCTAGCAAAGTCATGTTTTAGTCATAAT
TAGATGCTTTTTTTTATCATTCATTTGCATTATAATTATATTGGGAGGATCTATTTTGTTTAGTTGCTGC
CAATAAATTATTTTACTA

>gi|282554502|gb|GW274670.1|GW274670 CCHW17333.g1 CCHW Montastraea faveolata heat/dark/disease-stressed adult + 6 day old larvae Montastraea faveolata cDNA clone CCHW17333 3', mRNA sequence
AAAAATGAGATCTGAATTTTATTTTATTGGGAAACTTTCACTCAGAGCTTACATGTATGCACAACTGTGA
GAAATACCTATCATGAAACAAAATTCAAAGAGGGTTTATAATATATTGTCAAATATTATTGCATGACCAA
ATACCAAGAAAGAGAGTTGTAAATAATGATAAACTAAGATGTATTTTTAATGATATTCCAGGCATCTGAA
AATCAGATTAAACTATGGGTGTTGACAGCAGAACTCTGTATGCACATATGAAACAAGATGTTCTTTCTGG
CAGTCTTTAAACTAATGTCTGCGGAAGAATGCCCGGCATGACTTTTGTTGTACTCCTAGGCAAAAGTATC
GGTAGACAGCCTGAGACGAATTATGTTGATACTATCCAACCTAGAAATAACTCGGACAACTTTCAAAACA
TTACAGCTGAGCATTCAAGGGATACTTTCTGCACCCATTTACTAGAGCTGTCCTGTCAAGTCTACTTTGG
GAATTTTTGTAAATGGTTATTTAGGAACTTGCCCTTGAGCAAGTGCCTGCTCATATGACACTATTGTCAT
TGTTATATTGTTATATTCATGAGGCAGTTTCTTTTAAAATTCAGAATATCCCTCTAAACTTTACACCATT
TCTCCATAACTTTCAGCGTCAAAAGCCTTCCTTGCTTTCTTGAGTTCTTCATTCATAGTCAAGAGATCTT
TGACTCTGGCATATTTCTTTGGATCCTTTCTGATCAGGAAG

>gi|282554501|gb|GW274669.1|GW274669 CCHW17333.b1 CCHW Montastraea faveolata heat/dark/disease-stressed adult + 6 day old larvae Montastraea faveolata cDNA clone CCHW17333 5', mRNA sequence
GAACACGGCACCGAAACAAAAAACATGGCGGACGTAGAAGATGAAGTTGAGGACGAATCCGAGTCAAACC
AGGCAGAAACCACAGGAAAACGTAAAAGGCTTTTCCACAAGGAATTGAGATGCATGATGTTTGGCTTTGG
TGATGATCAAGTACCTTTCACTGAATCTGTGGATTTGCTGGAAGATCTTGTTGTAGAATACATCACAGAA
ATGACACTAAAGGCAATGGAAGTTGGTAAAAAAAGGAAAGGTGCATGTCGAGGATATTGTCTTCTTGATC
AGAAAGGATCCAAAGAAATATGCCAGAGTCAAAGATCTCTTGACTATGAATGAAGAACTCAAGAAAGCAA
GGAAGGCTTTTGACGCTGAAAGTTATGGAGAAATGGTGTAAAGTTTAGAGGGATATTCTGAATTTTAAAA
GAAACTGCCTCATGAATATAACAATATAACAATGACAATAGTGTCATATGAGCAGGCACTTGCTCAAGGG
CAAGTTCCTAAATAACCATTTACAAAAATTCCCAAAGTAGACTTGACAGGACAGCTCTAGTAAATGGGTG
CAGAAAGTATCCCTTGAATGCTCAGCTGTAATGTTTTGAAAGTTGTCCGAGTTATTTCTAGGTTGGATAG
TATCAACATAATTCGTCTCAGGCTGTCTACCGATACTTTTGCCTAGGAGTACAACAAAAGTCATGCCGGG
CATTCTTCCGCAGACATTAGTTTAAAGACTGCCAGAAAGAAC

>gi|282554500|gb|GW274668.1|GW274668 CCHW17331.g1 CCHW Montastraea faveolata heat/dark/disease-stressed adult + 6 day old larvae Montastraea faveolata cDNA clone CCHW17331 3', mRNA sequence
AGATATTAATACTTTTATTATGTATTTTCAACAACGTAAACATATTTATTTTTAAAAACATAATTTGATT
CATTTAAAAATACTCAATAATGTATATTACATTATTTCATTGAGCGATTTATATTTGAGTAAATGATACA
AGATTATTTTCTTTTGAGGAAAGCTTCATCTCCAGCCTTTTTGAGCACTGCTTTCCACTGTGGAAGTTTC
TGAGCGAACTGCATCAGCCTTCTTATTTGATTGTTTACTTCGTCTGAACACACATAGCATAATAAATTTC
CTTCTAAGTCGATATTATCAACGATTTGTTTTTTTATATGTCTGAATCCTTGGGTATATTCTCCACATTC
TTCATTTTTGTCAATATAGCAGTCGACATAAGTAGCGGCTAGTTTACTATCGCAAAGGAACGAGTCAGTA
AATTCTTTATTTAAATCATGAATAGTAAATGATTTATAATTGTATTTCATGTCTTGTTCATGTCGCTTAG
GATCGCAAGCCAAAGCAGTTGCAATAATGCAAACTGCAACTATAATAAATTTCATGCTTCTGCAAATATA
TATTGTGTCCGCCTTACAAGAACCAAGTAAATCTAGTGAC

>gi|282554499|gb|GW274667.1|GW274667 CCHW17331.b1 CCHW Montastraea faveolata heat/dark/disease-stressed adult + 6 day old larvae Montastraea faveolata cDNA clone CCHW17331 5', mRNA sequence
AGATTTACTTGGTTCTTGTAAGGCGGACACAATATATATTTGCAGAAGCATGAAATTTATTATAGTTGCA
GTTTGCATTATTGCAACTGCTTTGGCTTGCGATCCTAAGCGACATGAACAAGACATGAAATACAATTATA
AATCATTTACTATTCATGATTTAAATAAAGAATTTACTGACTCGTTCCTTTGCGATAGTAAACTAGCCGC
TACTTATGTCGACTGCTATATTGACAAAAATGAAGAATGTGGAGAATATACCCAAGGATTCAGACATATA
AAAAAACAAATCGTTGATAATATCGACTTAGAAGGAAATTTATTATGCTATGTGTGTTCAGACGAAGTAA
ACAATCAAATAAGAAGGCTGATGCAGTTCGCTCAGAAACTTCCACAGTGGAAAGCAGTGCTCAAAAAGGC
TGGAGATGAAGCTTTCCTCAAAAGAAAATAATCTTGTATCATTTACTCAAATATAAATCGCTCAATGAAA
TAATGTAATATACATTATTGAGTATTTTTAAATGAATCAAATTATGTTTTTAAAAATAAATATGTTTACG
TTGTTGAAAATACATAATAAAAGTATTAATATCTA

>gi|282554498|gb|GW274666.1|GW274666 CCHW17330.g1 CCHW Montastraea faveolata heat/dark/disease-stressed adult + 6 day old larvae Montastraea faveolata cDNA clone CCHW17330 3', mRNA sequence
GAGGTACTGTACAAAACTTTATTAGCATTTGATTACAAGCATTTAATTTCGTTAAAAAAGGACATCTGGA
AAATGTTTTCCCCAGTATTACTCCACGAAACGGCCAGCTATACAACAAAATAACAGTTACCGTCCAATAT
TTTACACAATTAAAATTAAAGCGAACTCAAACTTAATTTATCTTGCCTTATCTTTAAATTCCGCACTCCA
GAATTTTTGTGTAACCTGGGTACGAGCTTCGTCCGCTAGGGTATCTGGGATAGCTTGGGACGACAAGATG
CGTCTAAGTGAAGGATTCTTCAAAAAACAAAATGCCGACAACCAATTGCTACTTTCCTATTCAAAATAAA
TACCTTGCTAACGGATGTGCCCATGACGAGACCCCCAGACTGTATAGGAAACAACAACAATCTAGGAGTC
TGGAAAAGACTACAAGAATGATTTTCTCGTTCCATGCTGCCTCCATTTCAAAACGGCAACCCAAGCGATC
CCAGAAGCAGTCACGGTCGAGTTTCTGGAGTGGTGGTCAGCAGTGCATTACAGTATTATTGTATGTCGAA
CATTGCTGCTTATATTTACAAGCTAGTAATCTGTGAACTGCGGTCA

>gi|282554497|gb|GW274665.1|GW274665 CCHW17330.b1 CCHW Montastraea faveolata heat/dark/disease-stressed adult + 6 day old larvae Montastraea faveolata cDNA clone CCHW17330 5', mRNA sequence
TGACCGCAGTTCACAGATTACTAGCTTGTAAATATAAGCAGCAATGTTCGACATACAATAATACTGTAAT
GCACTGCTGACCACCACTCCAGAAACTCGACCGTGACTGCTTCTGGGATCGCTTGGGTTGCCGTTTTGAA
ATGGAGGCAGCATGGAACGAGAAAATCATTCTTGTAGTCTTTTCCAGACTCCTAGATTGTTGTTGTTTCC
TATACAGTCTGGGGGTCTCGTCATGGGCACATCCGTTAGCAAGGTATTTATTTTGAATAGGAAAGTAGCA
ATTGGTTGTCGGCATTTTGTTTTTTGAAGAATCCTTCACTTAGACGCATCTTGTCGTCCCAAGCTATCCC
AGATACCCTAGCGGACGAAGCTCGTACCCAGGTTACACAAAAATTCTGGAGTGCGGAATTTAAAGATAAG
GCAAGATAAATTAAGTTTGAGTTCGCTTTAATTTTAATTGTGTAAAATATTGGACGGTAACTGTTATTTT
GTTGTATAGCTGGCCGTTTCGTGGAGTAATACTGGGGAAAACATTTTCCAGATGTCCTTTTTTAACGAAA
TTAAATGCTTGTAATCAAATGCTAATAAAGTTTTGTACAGTACCTCAA

>gi|282554496|gb|GW274664.1|GW274664 CCHW17329.g1 CCHW Montastraea faveolata heat/dark/disease-stressed adult + 6 day old larvae Montastraea faveolata cDNA clone CCHW17329 3', mRNA sequence
GTTGCTTTCTTCGTTGTTTGCTGCAGCAATTTCTGCTAGAACAGCCATATTCATTTTTCTTGCTTCTTGT
TTAGCCTCCTCCATTCTAGTTGTATTACTGGTGACTATGTCTCCATCGGAAGGGTTGAGATAGAGGTAAA
GATCATTCAAATCAAGGAGTCCATGTTTTATTAGCAGAGCTGTCAAATGGAAGAGTGAGGGAGGGGTGGC
TAAGTCTGGTTGATCCTTATAAAACTGGAATTTAAAGCCTATTATGTGACAGAGAGCAGTAGATTCACAC
TTTTCCATGTATGATTTCAACAGAGGAAGGAAGAAGTCTTCCAGATCAATGCGACATTCAAAGGAGTCTA
GCAACACATCGAGAGTTTTGTTAGGATCAAGATTAAACCGCCCTATCAAAGACTTGATGTTCTCCAGAAC
TGTTGCACTAGTAACATGTCGACTGATTTCCTGGCCCAATTCCGTCACCAGTTTAGCATATCCCTCACTC
TCTTCCCTTAAAAGATTGAATTTCTGTTGCTTGTAGAAGAGTTTAGTCTTGGTCCTAACATATTTCTGAT
TAAAAGCCTTTGTCGATGGAATGATTCCTAATGTGTCCAGTGTCTCTACATCCAGCCTTTCCTTGAGCAG
AGCTTCTGGAACCAATCCCACTAAAGCTGCGACCAATGACAGGAATCTTTCTCTGCTCGGCTTGTCCTCC
ACACACTGGCTTTCCACATCTGTAGGATTATGAATACACCAGGAACCATAGGATACATAGGGCGCAAACA
CAGCACACACAATCACGCAAACCTGTACTTCTAGGGAACACTGCAGT

>gi|282554495|gb|GW274663.1|GW274663 CCHW17329.b1 CCHW Montastraea faveolata heat/dark/disease-stressed adult + 6 day old larvae Montastraea faveolata cDNA clone CCHW17329 5', mRNA sequence
GCGCCATGTGGAGGAAAAATGGCGACCATAGTTGTGCCGCCAAATGTGGTAAAGAACTGGGAAAAATCGG
GAAAAGATGATGTTTTTCGGCTGTGTAAAAACTGCGTGCGGGGCAAAGAAGGAGAGCTGTCGCTGTCTGA
TTCGAACTTTCAGTGCGGGGAAAATGATCTCAAGCGCGTGATCTATGAAGTGTTTTGCCACGTTATTCGA
GGCGATCTGAAGCAAGAAGATGCCCTTTCGTTGCTGTCAGATGTCACGGAATTTCATTCAGGATGTGCAT
CACTGCTGGCTGACCTGATATGTATCTTGGGTACACAAGCTCTATCCAATTATTGCTGTTACTTTAAAAA
TATGTTTTTTGTTCTGTCTGATCTGCATAGGTTGACTGCAGTGTTCCCTAGAAGTACAGGTTTGCGTGAT
TGTGTGTGCTGTGTTTGCGCCCTATGTATCCTATGGTTCCTGGTGTATTCATAATCCTACAGATGTGGAA
AGCCAGTGTGTGGAGGACAAGCCGAGCAGAGAAAGATTCCTGTCATTGGTCGCAGCTTTAGTGGGATTGG
TTCCAGAAGCTCTGCTCAAGGAAAGGCTGGATGTAGAGACACTGGACACATTAGGAATCATTCCATCGAC
AAAGGCTTTTAATCAGAAATATGTTAGGACCAAGACTAAACTCTTCTACAAGCAACAGAAATTCAATCTT
TTAAGGGAAGAGAGTGAGGGATATGCTAACTGGTGACGGAATTGGGCCAGGAAATCAGTCGACATGTACT
AGTGCAACAGTTCTGGAGAACAT

>gi|282554494|gb|GW274662.1|GW274662 CCHW17328.g1 CCHW Montastraea faveolata heat/dark/disease-stressed adult + 6 day old larvae Montastraea faveolata cDNA clone CCHW17328 3', mRNA sequence
GTCCAAAAGGTACTTTAATACTTTCAAGTGCTGCAGAGTATCTCACCTGCTAGGAAGATAACTCTAATTA
TTTTAGAAATTAACCTTAATCATTTCAAGTAAGTGATATATTTGAATGTTTTTTTGAACTTTACAGGGAG
AGTTACTCCTATATTAATGGAAGCCCTAAACAGTACCAGAAGTTTTTGGGTGCAGTTCGAATTCATTCAC
ACCCCTGGGGCCCATTTCTTGAAAGCCCTGAAAACTTTTTGGGCCTGCAAAGCCATTTTTAGTTCATCTG
TATCTAAAAAGAGAGAGGTGTATACACCTGAAACTTCTTGTATGAAGGGAACTCCTGGTCATATTAATAA
CACAGCTCTGTAATCAAAAGGTTTGAGATTTTGCTATGGCTTTCTGGGTGCAAAAACTTTTTGGAACCTT
TGAGAAAAGGGCCCCTGGTTTTTCCTGCCTTAGTTACTAGTATAACTTCCACAAAGATACTTTTAATTGT
AAGCATCAATCTCTGTACTGCAATGCAAAAGGAACTAAATAACTGTTTCTACAGAGCACTGAACTTCCAA
ATACTCGACGAGCATGAAATAGAAAGATTCTGGGAAACAATTGTTGATGAAACAACATTTGGGTAAAAAT
AATATTCCACCACAAATCTATCCATTTACCAGTTTATGTATATCTAATAGCCCTTCTGCTTACAAACATA
CTTTTTAGTAATGAACTGCTACCTAGTCT

>gi|282554493|gb|GW274661.1|GW274661 CCHW17328.b1 CCHW Montastraea faveolata heat/dark/disease-stressed adult + 6 day old larvae Montastraea faveolata cDNA clone CCHW17328 5', mRNA sequence
AAGAATTTCGTTTTAGATATGATTAAGAATTTGAGGGTTTTCCCAGAAGGAACTAGGTAGCAGTTCATTA
CTAAAAAGTATGTTTGTAAGCAGAAGGGCTATTAGATATACATAAACTGGTAAATGGATAGATTTGTGGT
GGAATATTATTTTTACCCAAATGTTGTTTCATCAACAATTGTTTCCCAGAATCTTTCTATTTCATGCTCG
TCGAGTATTTGGAAGTTCAGTGCTCTGTAGAAACAGTTATTTAGTTCCTTTTGCATTGCAGTACAGAGAT
TGATGCTTACAATTAAAAGTATCTTTGTGGAAGTTATACTAGTAACTAAGGCAGGAAAAACCAGGGGCCC
TTTTCTCAAAGGTTCCAAAAAGTTTTTGCACCCAGAAAGCCATAGCAAAATCTCAAACCTTTTGATTACA
GAGCTGTGTTATTAATATGACCAGGAGTTCCCTTCATACAAGAAGTTTCAGGTGTATACACCTCTCTCTT
TTTAGATACAGATGAACTAAAAATGGCTTTGCAGGCCCAAAAAGTTTTCAGGGCTTTCAAGAAATGGGCC
CCAGGGGTGTGAATGAATTCGAACTGCACCCAAAAACTTCTGGTACTGTTTAGGGCTTCCATTAATATAG
GAGTAACTCTCCCTGTAAAGTTCAAAAAAACATTCAAATATATCACTTACTTGAAATGATTAAAGGTTAA
TTTCTAAAATAATTAGAGTTATCTTCCTAGCAGTGAGATACTCTGCAGCACTTGAAAGTATTAAAGTACC
TTTTGGGAC

>gi|282554492|gb|GW274660.1|GW274660 CCHW17327.g1 CCHW Montastraea faveolata heat/dark/disease-stressed adult + 6 day old larvae Montastraea faveolata cDNA clone CCHW17327 3', mRNA sequence
TTTTCTTTTTTTTTTTTTTTTTGGATGTAACTTATTTTGTTTATTTTGTCTAAATCGAAAATTACAATTC
CTTATTGTTGTTTCCCTGTTATTTGCTCTAAACTAACACACAGAGTAGTGGTTTCAGTATGACATCAAGT
TTCGACTCGGCCGATTAAAGTGTCGCGGTATTGCGGTATTCAGGTGTTCAGAACCCTCCTCTTCATTTTA
GAGTTTTTGATGTCACATGTTTAATCTTGACTGAGTGTTTCGTTTTGGTGCCGCTTCGTTTTCGACTTTT
GCGTAATTTGTCTTCGCTTTCGAATTTGAAGCTATTCGCAAGTTTCGCAATAAGCAAGTCTCGATTTAGA
CTTTTGGTGCTTCGTTATCGGGTTTTGAGTGCTTCGTGTAAGCGATTTTTTGGGGTGGGGCTTAGTTTCC
GCCTTTATGTGCGTCTCAATCGTCCCAAACCTCAACTATCCTCGCTATCTGTGGCTTATTATGCTATCTT
TGTAGTTTTTCTTCCCCGGGGGAGAGAGAGGGGGGGGGAAGAAGGGGACTCCCACGGGTATAGATCACGG
ATACTCGTCGTCTAGCTTGGGGGTGTAAATCACACAATTTGGTCTTACTGTACTGAGAGTGTCCAGGACG
AAACGCCACTATTTTTCAGAAATGTTGCAGCTCTCGTAATTGGAGCTCTCATTAATGGGAGGGTCTA

>gi|282554491|gb|GW274659.1|GW274659 CCHW17327.b1 CCHW Montastraea faveolata heat/dark/disease-stressed adult + 6 day old larvae Montastraea faveolata cDNA clone CCHW17327 5', mRNA sequence
ACGAACTGTTGGTTCGTAGTGTCGACGACGAAAACCTGCTGAGTTGTGAAAAGAATTCTAAGTTATCAAC
TGAGGAGGGTTTGCTCGAAATAACCGAGAGAACTGAACTTGTTAAGCTGGAAGATAGATAGCACTAGTGG
CTTGTCTTCCTGCTGCCTTGATAAAACCGTAGGAAAACGTAAAATACACGAAAGGTATTAAGGTAGAACC
CTCCCATTAATGAGAGCTCCAATTACGAGAGCTGCAACATTTCTGAAAAATAGTGGCGTTTCGTCCTGGA
CACTCTCAGTACAGTAAGACCAAATTGTGTGATTTACACCCCCAAGCTAGACGACGAGTATCCGTGATCT
ATACCCGTGGGAGTCCCCTTCTTCCCCCCCCCTCTCTCTCCCCCGGGGAAGAAAAACTACAAAGATAGCA
TAATAAGCCACAGATAGCGAGGATAGTTGAGGTTTGGGACGATTGAGACGCACATAAAGGCGGAAACTAA
GCCCCACCCCAAAAAATCGCTTACACGAAGCACTCAAAACCCGATAACGAAGCACCAAAAGTCTAAATCG
AGACTTGCTTATTGCGAAACTTGCGAATAGCTTCAAATTCGAAAGCGAAGACAAATTACGCAAAAGTCGA
AAACGAAGCGGCACCAAAACGAAACACTCAGTCAAGATTAAACATGTGACATCAAAAACTCTAAATGAAG
AGGAGGGTTCTGAACACCT

>gi|282554490|gb|GW274658.1|GW274658 CCHW17325.g1 CCHW Montastraea faveolata heat/dark/disease-stressed adult + 6 day old larvae Montastraea faveolata cDNA clone CCHW17325 3', mRNA sequence
CATTAATTTCATTATTTTCAAGATTTCAAAAAGGAAAATAAAACAAGAAGGGAATTTGTTGCTCTTATTT
GAGCTGCTCTTGATCGGAAAAAGTAAAACAGAGCAATCAAATTGATATATATTTAACGAGTATCCTAACT
GGTCAGAAATCAACCAATCAAATTGCACAATACCTGGTATAAAATTGGCAAGATTTCTAGCCGTCTCCAG
GTTTTTGTACTCTGGGGGTTGGCAGGTATGCACAATACAATGCCCCATGCCAGCAATTGAACGTGAACCA
CTCGGTCAAAACAAAGAGTCTTGTTGTTTGTGATGGTTGAAGGGGTATATCTCCGAATTATAATAATGTC
AAGTATTGCAAATTACAAAAGAACTTCGACAAAAGCCTAGTTTCTAAAGGTGTAAGTGATTATGTATCAA
CAAAAAAATATCGCGATTGAACTGTATCGTATCTGGGCTGATTTTCTTTTCTGTAACCAGAAGCATATAT
TTTAACACACCTGGTTCCTCTCCTTTGACACGATAGCAGCTTTTCTCTGTTACAGAGAAACGATCTTGGT
ATGGATGACCTTTCATGATCAGCAAGCAAACATCGGTGTAAACTTCTCCTCAAAAACAAACGCAAGGTTG
CACTCGTAGAGGCCATCGCCGCCATCTTAAATAT

>gi|282554489|gb|GW274657.1|GW274657 CCHW17324.g1 CCHW Montastraea faveolata heat/dark/disease-stressed adult + 6 day old larvae Montastraea faveolata cDNA clone CCHW17324 3', mRNA sequence
CCTTTTGAATGATCAGCCTTTATTTATCCCTGTCTAAAATTATTTTTAATCAGGTGCTTACAAGCAAGTC
CTGGCTTAAGAATTCCCACATTTAACCAATTACTTCCGCATTTATGTTGTCAGCTAATCATTTCATTGTA
ACTGAGTTAAGGCCATCATTTCAATCGTGGAGACAGACGTCATTTCAGTTGTCTTATACCGGACAGCAGC
ATTTTTCCTGGTAACCCGGACACGACTGCAAATGGCATTCTCCGTTCGGGCAATATTCATTTAATGGCAC
GCACTTGCCATTGATCGAAGCACAATCCGTTCCGACCATTTGTCGTAAGAATGGAGCAGGCATGGCGTTC
CTGTGTCGGTTCCCTGGGTGGCGTCCACCCTGCACGGCAACGGTCCCCAAAATAATCAACAACAGACACA
AATGAAACTTGGCAGCCATAATCTTCCTTATTGCGTTAGAATCTTCTCTTTAGATATCCTCCTTTGAAGT
CAGCCTTCCGCGAAACCTTCAGGTTAGCTCTCTGCGTACAACT

>gi|282554488|gb|GW274656.1|GW274656 CCHW17324.b1 CCHW Montastraea faveolata heat/dark/disease-stressed adult + 6 day old larvae Montastraea faveolata cDNA clone CCHW17324 5', mRNA sequence
AGTTGTACGCAGAGAGCTAACCTGAAGGTTTCGCGGAAGGCTGACTTCAAAGGAGGATATCTAAAGAGAA
GATTCTAACGCAATAAGGAAGATTATGGCTGCCAAGTTTCATTTGTGTCTGTTGTTGATTATTTTGGGGA
CCGTTGCCGTGCAGGGTGGACGCCACCCAGGGAACCGACACAGGAACGCCATGCCTGCTCCATTCTTACG
ACAAATGGTCGGAACGGATTGTGCTTCGATCAATGGCAAGTGCGTGCCATTAAATGAATATTGCCCGAAC
GGAGAATGCCATTTGCAGTCGTGTCCGGGTTACCAGGAAAAATGCTGCTGTCCGGTATAAGACAACTGAA
ATGACGTCTGTCTCCACGATTGAAATGATGGCCTTAACTCAGTTACAATGAAATGATTAGCTGACAACAT
AAATGCGGAAGTAATTGGTTAAATGTGGGAATTCTTAAGCCAGGACTTGCTTGTAAGCACCTGATTAAAA
ATAATTTTAGACAGGGATAAATAAAGGCTGATCATTCAAAAGGAAAAAAAAAAAAAAAAAAAAAGG

>gi|282554487|gb|GW274655.1|GW274655 CCHW17323.g1 CCHW Montastraea faveolata heat/dark/disease-stressed adult + 6 day old larvae Montastraea faveolata cDNA clone CCHW17323 3', mRNA sequence
AATTGTATAATTGGTATTTAATCGTTTTCATGCCTGTCAACAGACAACAACAAAACAGAGATACCTTTCT
TGTTCCCTAATATACAACCCATATGTATTGTACAGATTTACAGACCGACTAGCTACGTTATAGTGTGCAG
ATTTGCTATAAAACACAAAACTCACAATATTGCAATCAAGAATATATGATTAAATGGAACAAAAATGTTG
TTAGAGTTCTAAGTTATATAACATAAGCGTTGAAAACGAAGTTAACTCTGGACCACTCACTTATTTACAA
CTTCTACCTTTAGAAAAAGGTGTATACGGGAGAAACGTTCTTCTGCATGGTACCTATACGCTTAGCTGAT
TTAACTTTAAATGAACGATAGGACACCGAATATCTCAACAAATTGCAGTGGAGACTGTATCTTCAAAACC
AGAAATGGTTCTCAGTGTTACAACTAGTTTTTTCCTTCTCAGTTACTAAATGTAGATAGGGATACAACGT
AATAAAGCGACAGTCTAAAGTGAAAGTCTATCCTTATGCCAGAAAACAGTCCATTCCGATAGGAATTATT
GTTTGTCTGATGAACAATTTGGTCCATCGTTAAGACACGGAGCTAGCTTGTTCTGAATCCAAGTAGCCAT
TGCTGCACCACCTGCAAAAAGAGCACTTTTTGCACTGGCGCCTAAACCGGCAGCTCCTGCGCTCTGAAGC
ACGGCAAAAAGGCTTGTGGAGCCACAGCAC

>gi|282554486|gb|GW274654.1|GW274654 CCHW17323.b1 CCHW Montastraea faveolata heat/dark/disease-stressed adult + 6 day old larvae Montastraea faveolata cDNA clone CCHW17323 5', mRNA sequence
ACTAGGATTTTACGATGAATTGGAGCTTAACTTTCTGCACTGTTTTGATTCTAAGTGCTTCGAGGCCAGC
TCGTGCAAAAGCATCAGATGCTTATATGATATGGACTGATATGGGAGACATATCATGCTGGAAGGAGCAC
GCAGCTGCCATTGTCGGAGGTACTCTATTGGTTGCCGCTGCTCCTGTCGTCCTTACCGCGGCAGGGTTCA
CCACTGGAGGAGTTGCCGCGGGCTCAATTGCTGCCGGCATCCAGTCTACAGTATATGGAGGTGCTGTGGG
CTCCACAAGCCTTTTTGCCGTGCTTCAGAGCGCAGGAGCTGCCGGTTTAGGCGCCAGTGCAAAAAGTGCT
CTTTTTGCAGGTGGTGCAGCAATGGCTACTTGGATTCAGAACAAGCTAGCTCCGTGTCTTAACGATGGAC
CAAATTGTTCATCAGACAAACAATAATTCCTATCGGAATGGACTGTTTTCTGGCATAAGGATAGACTTTC
ACTTTAGACTGTCGCTTTATTACGTTGTATCCCTATCTACATTTAGTAACTGAGAAGGAAAAAACTAGTT
GTAACACTGAGAACCATTTCTGGTTTTGAAGATACAGTCTCCACTGCAATTTGTTGAGATATTCGGTGTC
CTATCGTTCATTTAAAGTTAAATCAGCTAAGCGTATAGGTACCATGCAGAAGAACGTTTCTCCCGTATAC
ACCTTTTTCTAAAGGTAGAAGTTGTAAATAAGTGAGTGGTCCAGAGTTAACTTCGTTTCAC

>gi|282554485|gb|GW274653.1|GW274653 CCHW17322.g1 CCHW Montastraea faveolata heat/dark/disease-stressed adult + 6 day old larvae Montastraea faveolata cDNA clone CCHW17322 3', mRNA sequence
GAGTTTCAATCTATATTTTATTATTTTTTACAAGGTTGTTGTTTAGAACCTCAGCTTCTGGAAAAACCAC
TTGTTCTTGCCAGACTTGTACCTTTCTTCCAATTTGACCTTAGCCTCCCTTTTGGCTTTGCGCTTCAAAG
CTGGATCTCTGAAGACGTCTTTATTGATGATCTGCTTATCAAGGTTAACATCCACAGAGTATCTTGTAGG
CATAAGATGGTTGTAGTTATAAACCTTCACGAAAGGCTTTATTCTAGACCTCTTCGCTGTCTTCTTCTTG
CTCATTTTCTTTGTTACCTTCAGAGGATAACGAGAAATTCCAGCAACGAGCGCGTGACCATAAGGTTTAT
CGGTAGTACCATCGTCGTAGTTTTTCACAATTACTGCTTTCTTGCCGGCATAACGCCCATTTAAAACCAA
CACAACCTTGCCAGACTTGATGAATTTCCCCATGGTATGGAGGAATCTCACTGACCAGCAAAGATGGCGA
CGAAAGAGAGAGA

>gi|282554484|gb|GW274652.1|GW274652 CCHW17322.b1 CCHW Montastraea faveolata heat/dark/disease-stressed adult + 6 day old larvae Montastraea faveolata cDNA clone CCHW17322 5', mRNA sequence
TCTCTCTCTTTTCGTCGCCATCTTTGCTGGTCAGTGAGATTCCTCCATACCATGGGGAAATTCATCAAGT
CTGGCAAGGTTGTGTTGGTTTTAAATGGGCGTTATGCCGGCAAGAAAGCAGTAATTGTGAAAAACTACGA
CGATGGTACTACCGATAAACCTTATGGTCACGCGCTCGTTGCTGGAATTTCTCGTTATCCTCTGAAGGTA
ACAAAGAAAATGAGCAAGAAGAAGACAGCGAAGAGGTCTAGAATAAAGCCTTTCGTGAAGGTTTATAACT
ACAACCATCTTATGCCTACAAGATACTCTGTGGATGTTAACCTTGATAAGCAGATCATCAATAAAGACGT
CTTCAGAGATCCAGCTTTGAAGCGCAAAGCCAAAAGGGAGGCTAAGGTCAAATTGGAAGAAAGGTACAAG
TCTGGCAAGAACAAGTGGTTTTTCCAGAAGCTGAGGTTCTAAACAACAACCTTGTAAAAAATAATAAAAT
ATAGATTGAAACTC

>gi|282554483|gb|GW274651.1|GW274651 CCHW17320.g1 CCHW Montastraea faveolata heat/dark/disease-stressed adult + 6 day old larvae Montastraea faveolata cDNA clone CCHW17320 3', mRNA sequence
CAATCAACACCGTTAAAATTTAATGACTATCAAAATTCTACAACTCCCCGTTACCGTGATGAAACTTTCG
TTAAAAAAATTCTTCTCGCATGATGTGAGTGAAAATTATAATGGCCAATCTCCTGATGTACCAGACGATC
ATCAAAAGTCTTCAGAAAAGATAACTAATTTCTAAAAATTTTCCACAAGAGAAGCAAACATTTGTTTCCT
TGACACTAGCTAACTTTAACATTTGCCACAAAAAACTGCTGTCAGTTCTTATCTAGAAGAAACGATTTTT
TTTACTGAATGAAACATTTGTTGCTTACTCCCAGTCCAAACTTTCGCTTCAGAGTTTTTAGTTCGATATT
GTTGGGGTCGAACTTAAGTCCATAGGTGCAAACTCTGAGGCCATTAGAGAACTTCCTACGGTTGAGATCA
GCCATCGCTGCCCTGAGAAATGCTTTAATGGCAGCTTCTTTCCCGGGATAAGACGAAATCAGTGTCGTGG
CCGTCACTTCTTGTGTCTCCATAGCAACAGTGAAGTCAAGACACGCGCTGTTAAAATTGTCATTGAGTAA
ATGAAGATTTGCACGAGCCACGAGATCGCCGGCAATGGTTACCCCGGATGTAATGACAGACGTCAGGTCT
TCAATGGCTTCCTGGAAACGCAAGAGGCGCTCAAAACATTTAGACCGCATGCGCAAGATCTCGTTCCGCT
GATCCTCAGAAGCGGC

>gi|282554482|gb|GW274650.1|GW274650 CCHW17320.b1 CCHW Montastraea faveolata heat/dark/disease-stressed adult + 6 day old larvae Montastraea faveolata cDNA clone CCHW17320 5', mRNA sequence
AAATTGAAGCTGCGGCATCGAAGTTTCAAAAAGTGACCGAAAAAAATCCTGAAGCTGTGGACTTCGCGCT
CAGAGCTTTGAATTCGGGACAGAAGCAAAGTATCTTTCAAGAAGCCATCAAGAAAGCAAATCAGCATACT
AACTTGAATCAAAACAGCCATGCCTTGGGATATTTTACGCTTGCCGCTGTCGCCGCTTCTGAGGATCAGC
GGAACGAGATCTTGCGCATGCGGTCTAAATGTTTTGAGCGCCTCTTGCGTTTCCAGGAAGCCATTGAAGA
CCTGACGTCTGTCATTACATCCGGGGTAACCATTGCCGGCGATCTCGTGGCTCGTGCAAATCTTCATTTA
CTCAATGACAATTTTAACAGCGCGTGTCTTGACTTCACTGTTGCTATGGAGACACAAGAAGTGACGGCCA
CGACACTGATTTCGTCTTATCCCGGGAAAGAAGCTGCCATTAAAGCATTTCTCAGGGCAGCGATGGCTGA
TCTCAACCGTAGGAAGTTCTCTAATGGCCTCAGAGTTTGCACCTATGGACTTAAGTTCGACCCCAACAAT
ATCGAACTAAAAACTCTGAAGCGAAAGTTTGGACTGGGAGTAAGCAACAAATGTTTCATTCAGTAAAAAA
AATCGTTTCTTCTAGATAGAACTGACAGCAGTTTTTTGTGGCAAATGTTAAAGTTAGCTAGTGTCAAGGA
AACAAATGTTTGCTTCTCTTGTGGAAAATTTTTAGAAATTAGTTATCTTTTTCTGAAGACTTTTGATGAT
CGTCTGGTAA

>gi|282554481|gb|GW274649.1|GW274649 CCHW17319.g1 CCHW Montastraea faveolata heat/dark/disease-stressed adult + 6 day old larvae Montastraea faveolata cDNA clone CCHW17319 3', mRNA sequence
CTAGCGTGTTTTAATAGCATAAAGATTCGCTCTGGGAGTACTCTTATAGTATATCTAGATATCAGATTGA
ATAAAACTACTTCACGAAATTCTTGTTTTTGTTTCTTGTGGGTTTCTTAATGTTGCTAAACAATCACAGT
AAAATCAGGTTATTTCATTCCAGATTTCTTTTTAGTAATTTTACTTCATGTATACCTAAAGTTATTTTAG
GGATTATATGCATGAAGTTTTACTTAATTTTCAGATAAATATATTCATAATTCTTTTAGTCAAAAAGGAA
AGTTGGGGGATGCAGATGATTGCGGTAGAAATGCATTGTAAGGGCTCGAAAAAAGTGCCGTCCCATTGTC
ACGGACAAGTAGATTTTCCTTCTGGGAGAGTAACTTTTCATTCTCACCTGCCCGATGGGCAAGGGATCAA
GCAAGTCGTCTGCCAACTAACTCATTAAAAAAGCAAACTTAGACTTGCCTGGGGCAAGTAAAATTTGAGA
GCTGCCTGTCCCAAGGGCAAGCTGGAAATCAAGTTTTTTTCGAGCCCTGGTTCACTGCTTATTAGTTATT
CTATATTATGTTGATTCAAAGAGAAACATTGATTAGGACAATGTGAATGATTAAGGCTTTGGCACAACAG
CCACAACAATGATCACGATAATCAATAAAACAATAACCACCAGCATTCCACAGGTAGAAAGATTTTGCTG
TCACTCTTTTCACATGCGTTGTTTCCT

>gi|282554480|gb|GW274648.1|GW274648 CCHW17319.b1 CCHW Montastraea faveolata heat/dark/disease-stressed adult + 6 day old larvae Montastraea faveolata cDNA clone CCHW17319 5', mRNA sequence
ACTGAGCAAGAAACCGACAAATCCGAGATGGCGCTCGGAGATACTTGGCTGAGCGAATTTAAAACTGTCG
AGAAGTATGGCCAGGATATTATGGAAAAAATTAATGAGAGAAACCAAATACGGCGCAATGGAGGAAATTA
TTCCAAGGTCCAGTCTGATGTAAGGATAATGTTAAAGACCTTTTCTAGAGATCTCAACAACTTGAAGCAA
TCCCTCTTGCGTGCATCAAATTCATATCAAGTTACAGAGAGAGAAATTGACAGAAGACAAAACATGTTAG
ACCAGCTGATAACCAAAGAAAGACAAATGAATGCAGCATTCCAACAAGAGGCAGGCCAAAGCGATTTTGG
AAGGTGGGAGAGGAGTTCGTTACTGGCGACAGATCCAAGGGGACGAGACACCAATCCTTTTGATGAACCA
GAGGCCTTCCCTGATAGCAATATGTCTGTTGACGACATGAGGAGACAGCAGCAACAAATTATTGCAGAAC
AAGATCAAGGATTAGAAGCTCTTTCAGGAATTATTCAAAGACAGAAAGTTATGGGACAAGCCATATCAGA
TGAAGTTGATGCACATAATGAAATACTCGACGACATAGACATCGAATGGATCAAACCAACCAGCGTCTTA
TCAAGGAAACAACGCAGTGAAAAGAGTGACAGCAAAATCTTCTACCTGTGGAATGCTGGTGGTTAT

>gi|282554479|gb|GW274647.1|GW274647 CCHW17318.b1 CCHW Montastraea faveolata heat/dark/disease-stressed adult + 6 day old larvae Montastraea faveolata cDNA clone CCHW17318 5', mRNA sequence
ATAATAAGGAATCAACTGACTCTGATATCTTCTGTCCAAAACTTAAACTCTTAGAACAAAATCTTAGATG
TATATGTACATGTAGCTAAATATTGATCTAGTATGTCATTTCTTAAGTTACTTTATGGCATGAATATTCA
GGTTTTAAGTGCTATGTTTGTAAAAATTATAAAACCAAAGGCACATAGCAATTTAAATGTTCCTCAGTGA
TAAAATATTATTTTGGCTTCAGCATAGTTCAGTTAATTTGTGCTTTCCAGTACATTCACAGAGCCAGAAT
GGTCAGCAGCAGTAATTCTCAGGGGAATCTCCCTCAGGAATTGTTTTCCAAGAGATTCCACCAAATGGGA
ATCCAGTTAAGACCAAAGGGAAAAATTATTAATAATACAGTAATAAATTATAGTTTAGAGAAACGAATGG
CAAGAATTTTGTATTTACAAACTGATGTACATTAGTAGGATGTTATTTTTTTATTAGTGTTTATAACTGG
ACAAACAGGAGAACAATTATTATAATTATTGATAAGTTTAGGTCAGCATAAAACTTCTCTTTTCTGTTTT
TCACACTTAATTTTATAATTTTCTGTGGTACTGTAGCATTAAAGTTTTTGTAAAGGTTGTTTAGGAGATC
TTTACAGGTTCTTTTGTTTTTGTTCTCTCTTCAGTTCATTTTATGAAAAATCAAGCTAGAATCTTTGCTC
CAAGTTTCTATATACTCTTATGATATACCGCTATATCCTTCTCTATCTTTTGACT

>gi|282554478|gb|GW274646.1|GW274646 CCHW17317.g1 CCHW Montastraea faveolata heat/dark/disease-stressed adult + 6 day old larvae Montastraea faveolata cDNA clone CCHW17317 3', mRNA sequence
GAATGTAATAATAGTAGTAAACTTTATTCGAGTGTTAATCGTTAGTTACTCGTTGAGTGTTAATTTGAGT
GTTTTCTCACATCAATTGGTGGCACTAATTACTTTTACAACTATAAAATTTTGAACTACAATTCTTGTTG
ATTTAAAAATGTTATGTATACAAATTACAAACTCAAAATTAGAGAAAAATTACACAGGGTTTCTAGTAGA
TAAAAGCCCGCTTCAATACCTAAAACACACTCGATTTCCTGTTAGCTTGCGCACAAGTAACAATTCTTGC
ACCCAGCATCTTCAATCCACGTCATCAAGTTTCTTTGCCGAATGTAGACCTATTTATACCTTTCTGTTAA
AATCTGGTATCTGGTCTACTGCACTATAAGGTTACACAAATACATTGAGAGAAATAACTATACACCTGAG
AGAAAACGAGAAACAAAACCCAGGCCATATTAGAACAGACCAAACAACTTCTATAGGGCTAGTTATACAA
GAAATGTGAAAAAACTTCGAAGAAAATTTATGTCTTGACCTCTTTATACGCTTCTGTTATAGTCTGGCAC
CACAACGTACTCATTTTGCACTTCGTACTTCGCTCGGAGAGAGTCGATCTCAGGTCGGCGACTCTTCGCG
GTCAACAAAGACGCATTAGCCTTCTTGGGCCTGCCAGTAACATAAACCGGGCACAATTAACACCAGAACA
ATCACGCCAGCCAACATTCCGATCAGATATCAGTGTGCTGGGATTTACTGGCCCTAGCTGACTCTC

>gi|282554477|gb|GW274645.1|GW274645 CCHW17317.b1 CCHW Montastraea faveolata heat/dark/disease-stressed adult + 6 day old larvae Montastraea faveolata cDNA clone CCHW17317 5', mRNA sequence
TTCCCTCACTCAGTCCAGTTACTTCGAAGTACCTGTACAAGACGCTGATGTTCTGTGTTGACACTAAATT
ACAGACTTAACAGGAAGAAGTTGAGCTGCTCATGCAAGGTCCAATTCTGGTGCGATGATTCTTCGTTTCT
TGTCAATGGCGTCGTCGGTGGCCGTTCTGGTTCTTGTACTAATAAACGAAGCACAGCCATGCTCAGTTCC
TGACATCCGTGATAAGACGGGAAACGTGCCTAAGACTGTTGACGTCATCGAGGGAAAGGATGTTCGACTT
ACTTGCCGGGTTAAAGAAAATGGTGTAATCACGTCTTGGCTAAAGAATAACAAGACAATTAGTCCATCGG
ACCATCCGAGGATGAGACTCAAGTTGAACCAACATTTAAAGATAAAAAGGGTTCAAAAAGACGATGTTGG
ATTTTACACGTGTGTAGCTGAGAATGACTGCGGAAGAAACTTCTACAGTATGCAGCTTTTAGTTGGAAGT
TCAACCCGGAAAACACATCGAAATTCAACGTCAGCTGCTCCGAAATTCACAGTACCACCGGATAAGCTAT
CGCGCAGCCTACTCGCATTACCAATCGGCAACTCAGTGCAGCTGGACTGTTCTGCCGAAGGGCATCCCCG
TCCTACCGTGAAATGGTATAAAGACGGGGCGCGGTTTCTGCAGAGAAAAGGTGGAAACAGAATCTACGTG
GGTCGGTTTACACTCTTGCTAAACATGAGGGACTTAGTACCGACCGACACTGGGAAGTACAC

>gi|282554476|gb|GW274644.1|GW274644 CCHW17315.b1 CCHW Montastraea faveolata heat/dark/disease-stressed adult + 6 day old larvae Montastraea faveolata cDNA clone CCHW17315 5', mRNA sequence
AGGCGGGACACGCATCATATATGAGCGCAAGTTTTTGCTTGAACTGCGCAACTCTCCATTGTCGCGCACT
CCTCCACGGAACCTTCCACTGATTCCTGGTGTGACTTGCAATAACAAGGTAAAGCCTGAGAGTCGTAAGG
ACAATGGTGTTGTTGCTGCCACAGAAACAGAGAATGACAAGAATGATCATGCAGAACATGAAGAACCGCA
ATTTCAGATGGACATATAATGGCAGCTGGACAGATGCTTACCACCCCATGTTTATTCCAATGACCATTGT
TTTTAGATTACCCAGTTGCACATTGTTGAACACCACTATAAACGTCAACATTGAGTGGGTGTAAATAGTT
ATGTTAGGTGTGAAGCTATTGAATGGTTGACAGGAAAATCAGTTGTGGTGTCAAACTTTAAAACTGGTTG
TCTCTTGTCGAAACAAAGAATGTCAAAAAAGGAATGACTGATGTCACCTCATATTGTACATAGAATTCCT
TTCTCTTGACTCTGTCAGAGCAATGCCCAAATAAAATGTTTGGACTC

>gi|282554475|gb|GW274643.1|GW274643 CCHW17314.g1 CCHW Montastraea faveolata heat/dark/disease-stressed adult + 6 day old larvae Montastraea faveolata cDNA clone CCHW17314 3', mRNA sequence
GTTCACAGGTTTCATAGTTTATCGTTCTTAAGATATTCCCCTCAAGGCTTGCCGTTCCAATGCATCGACC
GGGATATGTATAAAATGAACCTTCTATGTGGAGTAATCGATGAGTGCATGCCATTACATAACCATTGTAC
CCTGAACTGATAACAGAAACTCCAAACCATGCATTGTCCTTTCTATCTCCAGCAGTGTTACCCTTCTCGT
CAAATGGAACTTCTTCACAACCTTGATCATTCCTAAAATCACATCGGTACACAACGCCGGGACTAGCAAT
TTCTGGCACGGCCGAGTTATTCGCTTTTGGCGCACCGACAAGAAGCCAAGACTGATTCTTCTGGTCAAGG
AACTGTTCAAATGCATGGTTCGCGACCGAAAATCCAAAATAGCTGCCCGCGTCCCCTCGCCTAATGACTG
GTAATTCTGTCTCTATGTTATAGCCAAAGGAGTGCTGAATAATGCAGGACATTGACGCTAGCAAAAGCAA
CATCTTGGACGTAAAATTAAGAAACAGACAGTTTCCGGCTATAACTGTCCGTGCGTCTTTCTTTCAGCAA
AGGAACAACTGACCAGCATTTCGTTTTTCGTGAAATACGCTCGCGCTCGCGTTACTT

>gi|282554474|gb|GW274642.1|GW274642 CCHW17314.b1 CCHW Montastraea faveolata heat/dark/disease-stressed adult + 6 day old larvae Montastraea faveolata cDNA clone CCHW17314 5', mRNA sequence
AAGTAACGCGAGCGCGAGCGTATTTCACGAAAAACGAAATGCTGGTCAGTTGTTCCTTTGCTGAAAGAAA
GACGCACGGACAGTTATAGCCGGAAACTGTCTGTTTCTTAATTTTACGTCCAAGATGTTGCTTTTGCTAG
CGTCAATGTCCTGCATTATTCAGCACTCCTTTGGCTATAACATAGAGACAGAATTACCAGTCATTAGGCG
AGGGGACGCGGGCAGCTATTTTGGATTTTCGGTCGCGAACCATGCATTTGAACAGTTCCTTGACCAGAAG
AATCAGTCTTGGCTTCTTGTCGGTGCGCCAAAAGCGAATAACTCGGCCGTGCCAGAAATTGCTAGTCCCG
GCGTTGTGTACCGATGTGATTTTAGGAATGATCAAGGTTGTGAAGAAGTTCCATTTGACGAGAAGGGTAA
CACTGCTGGAGATAGAAAGGACAATGCATGGTTTGGAGTTTCTGTTATCAGTTCAGGGTACAATGGTTAT
GTAATGGCATGCACTCATCGATTACTCCACATAGAAGGTTCATTTTATACATATCCCGGTCGATGCATTG
GAACGGCAAGCCTTGAGGGGAATATCTTAAGAACGATAAACTATGAAACCTGTGAAC

>gi|282554473|gb|GW274641.1|GW274641 CCHW17313.g1 CCHW Montastraea faveolata heat/dark/disease-stressed adult + 6 day old larvae Montastraea faveolata cDNA clone CCHW17313 3', mRNA sequence
TTACTCTTTTGTGATTTGAGTTTTGCCAACCAGCCAAGGAAGGCACCAATTAACCCAAACAAACAAAAAT
GAAATTCCAATTTTCCCCCGGTATAATTTTTAGGAATAGATTTTAGCTAAATTTTCCCTAGGTCTTCTTT
TTCGCTAGGCT

>gi|282554472|gb|GW274640.1|GW274640 CCHW17313.b1 CCHW Montastraea faveolata heat/dark/disease-stressed adult + 6 day old larvae Montastraea faveolata cDNA clone CCHW17313 5', mRNA sequence
AGTTACGCCTGTGGTACGGTGAGGATTTGGTGAGTCACACCGAGGGCGACAATGATGGACGCGTCTGCAC
TGATGTCTACGTTCTTTATGTTTGAGAATCCCTAACCATACGTCCCTTTTAATCTAAAGGCAGAATTTCT
GACACCGTTATTCATTGTTATTCTCGTTAAAGCTACTTAAGGGATGAATGAAATGTAACAACGCTCGGTT
TTTAAATTTGTTGTTATACCTAGCTAAAATCTATACCTAGAGAAAATCTAGCTAAAATCTATACCTAAAA
TCTATACCTAGGGAAAATCTGAATTTCATTGTAGTTTGTTTGGGTTAATTGTTGCATTCATTGATTGTAT
GGCAAAACTCAGATCACAAAAGAGTAACTCGCATAAACAAAAGTAAACTTAGAACATAAATTACTA

>gi|282554471|gb|GW274639.1|GW274639 CCHW17311.g1 CCHW Montastraea faveolata heat/dark/disease-stressed adult + 6 day old larvae Montastraea faveolata cDNA clone CCHW17311 3', mRNA sequence
CGCAAGGGGATAAGTTTCTATTTCACTACTATCAAACATGGCGATTGTCAACGTACCCAAATTATCTGAG
GTTTTAACACTTGCACTAAGTTCTTCGGGAACCACAATGATATTTAAGTTTAAGGGCGAGTCTCTCCAAA
GTCTCACTGATTTTGCTCATTAACATCAACACACATCAATATTCCCATTTAAACAGTTTTCCTGAATATA
ATGCCGGACAGTGACCGGCACTTTCCACACGGTTTTTACCAATATTCCTCTTCCTTTACCATATCTTGAC
TCGAAGCTTACTGTTCGAAGTAAATCCTCTAATTCTGTCCTCTTAACGTATTATTATAAAAAGGTTCCAG
TAATGCTGCGTTGAAGAAAGATACGGCGGAATTATACAAATACAAACGGACGGATAGTGCAAGCTGACAA
CAACATTGCGCTAAGAATTCATCTCACGGGTTGATGATTTGCGTTCAAAGTCTGTGGTTTGGGGCTCGTA
TCGGAGGCTTGAAGTTTTGAGAAAGCTGCCAGAGCGTCGGGAAAGTTTGGCGGTGTAGCCGGTGTGTTCG
CTGGCGTTACGAGCGCGTTGTGCTGATTATGGGAAGGAATCGCTGCCTCTTGGAAAAACAAACTCAAAGC
AGTCTCAACTGCCAATGTGCGGCTTGTAAAAGCTGCTTAGCTTGGTCTCTGGCACACCCAGCAACCAT

>gi|282554470|gb|GW274638.1|GW274638 CCHW17311.b1 CCHW Montastraea faveolata heat/dark/disease-stressed adult + 6 day old larvae Montastraea faveolata cDNA clone CCHW17311 5', mRNA sequence
GTTCTCGTTATTTCGCCTCGCCGATAAACGAAAGCGAGTTGCGAGTGGGTTATTTTTTGGCCTTTCTTGT
GTCGAGATGGACGCGTTAAAAGAGCAAGCCATGATAAATCAGTTCGTAATGGTTGCTGGGTGTGCCAGAG
ACCAAGCTAAGCAGCTTTTACAAGCCGCACATTGGCAGTTTGAGACTGCTTTGAGTTTGTTTTTCCAAGA
GGCAGCGATTCCTTCCCATAATCAGCACAACGCGCTCGTAACGCCAGCGAACACACCGGCTACACCGCCA
AACTTTCCCGACGCTCTGGCAGCTTTCTCAAAACTTCAAGCCTCCGATACGAGCCCCAAACCACAGACTT
TGAACGCAAATCATCAACCCGTGAGATGAATTCTTAGCGCAATGTTGTTGTCAGCTTGCACTATCCGTCC
GTTTGTATTTGTATAATTCCGCCGTATCTTTCTTCAACGCAGCATTACTGGAACCTTTTTATAATAATAC
GTTAAGAGGACAGAATTAGAGGATTTACTTCGAACAGTAAGCTTCGAGTCAAGATATGGTAAAGGAAGAG
GAATATTGGTAAAAACCGTGTGGAAAGTGCCGGTCACTGTCCGGCATTATATTCAGGAAAACTGTTTAAA
TGGGAATATTGATGTGTGTTGATGTTAATGAGCAAAATCAGTGAGACTTTGGAGAGACTCGCCCTTAAAC
TTAAATATCATTGTGGTTCC

>gi|282554469|gb|GW274637.1|GW274637 CCHW17310.g1 CCHW Montastraea faveolata heat/dark/disease-stressed adult + 6 day old larvae Montastraea faveolata cDNA clone CCHW17310 3', mRNA sequence
CACAATAAGACCCATTTTATTCATTGACTAGTCTACGAAAGGTTGAATTCTCCAAGACTACATTGATCTT
AAAAAATGACAATAATGGGGCAATTATCTGCCTCCTTTTACACCGCACAAATCTTCCAAAGAACATTCTC
GCCTCCAGAGCTACTCCAAACTTGACACGAGAAAAGATTTTCAAGTTTAGACAAAGGCCTCACCGCCGGT
TGGCTAGGATCTAATAAGACGACCCAGACTCCTGATTTAACCTCAGCCGCTCGGTACCCTTGAGAGGTGG
AGAAAACAAGCAAATGGCAATCGAGTCACTACCTCCAATCTTGACCTCATGCGCATCGTGTTCAACAAGT
AACATGGTCCCATGATGCTTTTCGAAGTCGAATTGTTGCTGGCCATTTTTCCAGACATATTCCCCTTGGC
CTTTGATAAAGTAATTTGCCTCCATGTTATGCGGATAGTGAAGGCGCGCATTAAAGCTGGCGTGAGCAAG
CGTGTTGTGAAATGAAATGTTGTACCCATCCGGGGCAGCGAGAAATCTTCGACTATAGCCACCTTCAAAG
GGGACATTGCGATCTGAACCAACAACCTCACTAAGGCTCTTCATAAGCAGAGGCAAAGGAGACATGCTTG
GGTCACGTGGGACCGAAACTGCAACGATTCTCATTGGCTCCTGAACATTTGCACGTACAGTGTTTTCGGA
TGTAAGAGCAAGAAGATGGTTAGCAGTAAAAGGTAGCTGTTCAGTTGCATCGTTGTGTATGGTACATCGT
CCTTCGGCACAATAGTAGATGT

>gi|282554468|gb|GW274636.1|GW274636 CCHW17310.b1 CCHW Montastraea faveolata heat/dark/disease-stressed adult + 6 day old larvae Montastraea faveolata cDNA clone CCHW17310 5', mRNA sequence
ATTCAGTTTTTGCCACGACAAGAGGCGAAGCAGGTGAAGTAGTTAGCAGTCCTAAAATGAAAGTTCGAAT
CGCCGATGAACTCCCAATTGTGCCACTTGGGGGTGGAAATTTGACGGGGAAGGTTTTAGTTTCACTTGAA
GATAACGCAGGGTTTAGCATGTACGAATTTCACGCTAAACCTGGCGATGAAGTGACGCTGGCGGCATTTC
ACCCAAATCACAATCACATCTACTATTGTGCCGAAGGACGATGTACCATACACAACGATGCAACTGAACA
GCTACCTTTTACTGCTAACCATCTTCTTGCTCTTACATCCGAAAACACTGTACGTGCAAATGTTCAGGAG
CCAATGAGAATCGTTGCAGTTTCGGTCCCACGTGACCCAAGCATGTCTCCTTTGCCTCTGCTTATGAAGA
GCCTTAGTGAGGTTGTTGGTTCAGATCGCAATGTCCCCTTTGAAGGTGGCTATAGTCGAAGATTTCTCGC
TGCCCCGGATGGGTACAACATTTCATTTCACAACACGCTTGCTCACGCCAGCTTTAATGCGCGCCTTCAC
TATCCGCATAACATGGAGGCAAATTACTTTATCAAAGGCCAAGGGGAATATGTCTGGAAAAATGGCCAGC
AACAATTCGACTTCGAAAAGCATCATGGGACCATGTTACTTGTTGAACACGATGCGCATGAGGTCAAGAT
TGGAGGTAGTGACTCGATTGCCATTTGCTTGTTTTCTCAC

>gi|282554467|gb|GW274635.1|GW274635 CCHW17309.g1 CCHW Montastraea faveolata heat/dark/disease-stressed adult + 6 day old larvae Montastraea faveolata cDNA clone CCHW17309 3', mRNA sequence
TCAGCAGACCTGCATGTAAGATTGGGTGCAAAGTACACCCTTTTGTTTACTAAGTCACTTGTTGTTAAGA
CAAAACTGTTTCTATTTGTTAGTTTGATTTGAGGTTTCTGAGACCCAACACATCGGTATAAGGAAGATAT
ACAGATGATAAACTTGTGTTACAAGGTTACTCTTTCACCCAAAAATAGGCCACTTACATGTAGTATTCGG
TGATGGGCGAGCTAGGTTAAATGGATGGGGTGGAAATTTTTTTTCCTGCACATTCCTTATAGGTTTCTTT
GCTGACAGTTAACTTTTGTCCAATGATTGAGCATTACTGTAGGAATCACTTGATGGTGGTTGCACAGTGC
AAAAAAAAAAAGCACGTCCATGCCATAAGAACAGATTTTCCACTCTCCATTACGTCTTCTTTCCATTTTG
TCACATGCTACCAATGGGTTTCAGTTTATTATCATATGACGCTTCAGTGACAGTGGTTCTTGCAATTATT
TATGAATTCACATTCATTCATTTCCTATTTTTTCCTTTGCCTTTTCCCTTAGCTGTTGGCGCTTCTGTTG
AGGTACCTTTCCATTGCTTTTCCTCTCTCCCCTTCTATTTGCTCTGCTTTAGCCGGCTTCTTTGTGCTGA
T

>gi|282554466|gb|GW274634.1|GW274634 CCHW17309.b1 CCHW Montastraea faveolata heat/dark/disease-stressed adult + 6 day old larvae Montastraea faveolata cDNA clone CCHW17309 5', mRNA sequence
TGGAGGAAGAGAGCTATGGGCTTGAAGAATCTGAACAGCAGGGGGGAGATAAAGATGAAGATGATGATAT
TGAAAATAGTGCCATGATCAAGGCAACAAAGAAGCCGGCTAAAGCAGGAGCAAATAGAAGGGGAAGAGGA
GGAAAAGCAATGGAAGGTACCTCAACAGAAGCGCCAACAGCTAAGGGAAAAGGCAAAGGAAAAAATAGGA
AATGAATGAATGTGAATTCATAAATAATTGCAAGAACCACTGTCACTGAAGCGTCATATGATAATAAACT
GAAACCCATTGGTAGCATGTGACAAAATGGAAAGAAGACGTAATGGAGAGTGGAAAATCTGTTCTTATGG
CATGGACGTGCTTTTTTTTTTTGCACTGTGCAACCACCATCAAGTGATTCCTACAGTAATGCTCAATCAT
TGGACAAAAGTTAACTGTCAGCAAAGAAACCTATAAGGAATGTGCAGGAAAAAAAATTTCCACCCCATCC
ATTTAACCTAGCTCGCCCATCACCGAATACTACATGTAAGTGGCCTATTTTTGGGTGAAAGAGTAACCTT
GTAACACAAGTTTATCATCTGTATATCTTCCTTATACCGATGTGTTGGGTCTCAGAAACCTCAAATCAAA
CTAACAAATAGAAACAGTTTTGTCTTAACAACAAGTGACTTAGTAAACAAAAGGTGTACTTTGCACCCAA
TCTTACATGCAGGTCTGCTGACAAAACATAC

>gi|282554465|gb|GW274633.1|GW274633 CCHW17307.g1 CCHW Montastraea faveolata heat/dark/disease-stressed adult + 6 day old larvae Montastraea faveolata cDNA clone CCHW17307 3', mRNA sequence
GTCTGTAATCATTGTTTAATCATATCATGTTCGAAAGTGTGAATTCTGACCTATTTTTGTAGTTCCTGCA
GGGTTCGAAGCAATCATAGACTCCATTTAAAGGTGTCCTATTAGCATAAAAATACTAACATTACATTCTG
ACACGACCTATATTTAAGGGAAATCCCCAGAATCCTATAAATAGTATGAAATTCACTTACATGTTTAGTT
CTTGAAGGTTTTCGCGGTAACAGATACGAGACTAAATAAGTCGGTGACATGAAAAAATCGATCGTTTCTT
CGACCAGTTTTCTGAATAAGCTATCGATTAAAACGGGGAACGCGGTTGCGTTTTTAATCTGTTCATATCC
ATGCACTGTTTGATAGAGGTTTCATTCCAGTGTCAGCAGCAAATATTTCTGACGAATGACTAAAAAAGGA
TAAAAAAGTCCTAACAGGTCATTTATATAGATAAAGGTTAATTAGAGAGGAAGTAATTTTAAATCTTTGT
TATTAACAACTTTGTTAGCATATTCATAACGGTGTCATAAATTTTCGCAACCAAAGACAAGTAGTTTTGT
GCAATTAAAGCCAAAGCAAGCTAAAGCATTATTGCAAGTGAATATATGAACGATCATATGTTAGAACTGC
GGAGAAAGATATGAAGACATGATCGATCATCGCAGTTATACACTTAAAGCCTGAGCTGGTGAGTTCGTAA
TATACCCGTAGATGATGAGAGCCCTCGAGCAGTATAT

>gi|282554464|gb|GW274632.1|GW274632 CCHW17307.b1 CCHW Montastraea faveolata heat/dark/disease-stressed adult + 6 day old larvae Montastraea faveolata cDNA clone CCHW17307 5', mRNA sequence
TATAAAATGATACTGCCTGGTTACATAACCGATCATTTTACGTTGATGAAATGTTATTCATGTCAAAGAA
CTGTTGTGTTTCCCTGCCGTGACCTTATCTTCATGGCTCATCCGAAGTTGTTCAGTAAACAGTAAGTAGT
TTGGATTTACGATTGAATACGAGTCTTCATACAAAACCATTGAACGCATATGAAAATGCGTTTCACCTAC
GCCTTTATATTCATGCTATTTTTAAACTCATTTTCGTGTGAAGTGAACTGAATTATACTTGCTCGAGGGC
TCTTCATCATCTACGGGTATATTACGAACTCACCAGCTCAGGCTTTAAGTGTATAACTGCGATGATCGAT
CATGTCTTCATATCTTTCTCCGCAGTTCTAACATATGATCGTTCATATATTCACTTGCAATAATGCTTTA
GCTTGCTTTGGCTTTAATTGCACAAAACTACTTGTCTTTGGTTGCGAAAATTTATGACACCGTTATGAAT
ATGCTAACAAAGTTGTTAATAACAAAGATTTAAAATTACTTCCTCTCTAATTAACCTTTATCTATATAAA
TGACCTGTTAGGACTTTTTTATCCTTTTTTAGTCATTCGTCAGAAATATTTGCTGCTGACACTGGAATGA
AACCTCTATCAAACAGTGCATGGATATGAACAGATTAAAAACGCAACCGCGTTCCCCGTTTTATCGATAG
CTTATTCAGAAAACTGGTCGAAGAAACGATCGATTTTTTCATGTCACCGACTTATTTAGTCTCGTATCTG

>gi|282554463|gb|GW274631.1|GW274631 CCHW17306.g1 CCHW Montastraea faveolata heat/dark/disease-stressed adult + 6 day old larvae Montastraea faveolata cDNA clone CCHW17306 3', mRNA sequence
GCTCTGATGAAAATCTTTATTGCTTCATCAACTTTGGTATTGAAATACCACTCAATTACTATGGAACAAT
AAAATAGACCTCATTGGCCCAAGGTCCTCCTTCGCCTCCTTTCCAACAAGCCTTAGATGTTCCATACTTG
TCGAACGTCAGGTGCGCAGTCTTACTAGCGGCACACCAGCCGCTATTCTGAACTGCAAACATGTGAAAGC
CCCGTCTCATTGCAGCCGCGGCGCATTTTGCAATGGGGTTAGCTCGAAGCCAGTAGGCTCCGTCCAGGAT
GGGATCCTTTCCTTCCAATGTTGGGATTGCACGACTTCCAGTATCCTTATAGCATCCAACGGAAATATAA
CCTTTGGTCAAGTAAACGTGATTGGCCCATGGTCCTCCTTCACCGTCACTCTTACAAGCTGAAGATTTTC
CGTACTTGTCGAAGGTCTTTGGCGCAATCTTGCTAGTGGCACACCAGCCACCATTCTGAACTGCAAACAT
CTTGTATCCCCTTTTCATTGCAGCCACGGCGCAATTGGCAATGGGGTTCTCTCGATGCCAGTAATGTTTG
TCCAAGATCTGATCCTTTCCTTCCAGTGGTGGAATTGCACGATTTCCAGTATCCTTAAAGCATCCCAAGG
AAACATAACCACATTGCACATAGCTACAAACAATGGTGCAGAGGAAGGCAA

>gi|282554462|gb|GW274630.1|GW274630 CCHW17306.b1 CCHW Montastraea faveolata heat/dark/disease-stressed adult + 6 day old larvae Montastraea faveolata cDNA clone CCHW17306 5', mRNA sequence
CTGAAAAATGCATCGCACAAAGAGTCAAGTTTTCCTTGTCGTTGCCTTCCTCTGCACCATTGTTTGTAGC
TATGTGCAATGTGGTTATGTTTCCTTGGGATGCTTTAAGGATACTGGAAATCGTGCAATTCCACCACTGG
AAGGAAAGGATCAGATCTTGGACAAACATTACTGGCATCGAGAGAACCCCATTGCCAAATGCGCCGTGGC
TGCAATGAAAAGGGGATACAAGATGTTTGCAGTTCAGAATGGTGGCTGGTGTGCCACTAGCAAGATTGCG
CCAAAGACCTTCGACAAGTACGGAAAATCTTCAGCTTGTAAGAGTGACGGTGAAGGAGGACCATGGGCCA
ATCACGTTTACTTGACCAAAGGTTATATTTCCGTTGGATGCTATAAGGATACTGGAAGTCGTGCAATCCC
AACATTGGAAGGAAAGGATCCCATCCTGGACGGAGCCTACTGGCTTCGAGCTAACCCCATTGCAAAATGC
GCCGCGGCTGCAATGAGACGGGGCTTTCACATGTTTGCAGTTCAGAATAGCGGCTGGTGTGCCGCTAGTA
AGACTGCGCACCTGACGTTCGACAAGTATGGAACATCTAAGCTTGTTGGAAAGGAGGCGAAGGAGGACCT
TGGGCCAATGAGGTCTATTTTATTGTTCCATAGTAATTGAGTGGTATTTCATACCAAAGTTGATGAGCAT
AAAGATTTTCATC

>gi|282554461|gb|GW274629.1|GW274629 CCHW17303.g1 CCHW Montastraea faveolata heat/dark/disease-stressed adult + 6 day old larvae Montastraea faveolata cDNA clone CCHW17303 3', mRNA sequence
ATTAAACCACTGTTTATTATTAAACAACCTAGAAAAATAGAAAAGGAACATATTGATACATTTTCCACCT
TCTAGGACATTGCGTTGTTTCCTTTCTGAAACGTAATGTGAGAACTTTACATTATCAGGCCAAATTTCTG
TCTCTACACATACAAACTTCAGACGGTTGAACGACCAACGACGGCCATTAAAAATTCGGGGTAGGAAAAG
GCTAGGCTAGGCTTAACCGATTCTTTAAAGTAACAGCGCTTAGTGTTTTTAAACCTCCCTAACTACTGGA
TCAATGATTTAAGAGTTTGCTTACCTCCAATAAAATTAATATGATTTTTCAATTGTTTAAGTCGATACAT
CAACTACAAGTTACCAACAACAGTTCGTTTGATATCCCCTCAACAAACCACGGCGGGAAAATACTATGAG
ATGTAACAATGTTTGAAAAGCGAGTCGAGATAACAATGCCCTCAAATAGTTTATCCAGGGCTTGAAAAAA
AATTAAATTCCAGCTTGACTTTGGACAAGCAGCTCTCAAATTTTGCTTGCCCAAGTTTGCAGATGACTTG
CCTGATTCCTTGCTCATTGGGCAAGGAAGAATGAAAAGTTACTTCCCTGACAGGACAATCTGCTTGTCCG
GGGCAACCGGCACTTTTTTCAAGTCCTGAATACATTATACAAAATGCCG

>gi|282554460|gb|GW274628.1|GW274628 CCHW17303.b1 CCHW Montastraea faveolata heat/dark/disease-stressed adult + 6 day old larvae Montastraea faveolata cDNA clone CCHW17303 5', mRNA sequence
AAGGGGCAACTCCTCAAAGTCCAGCGAAGGGCACAATGGGCATGAGAGATAAGGTACCACCAAAGCTGCC
AAGCATGGGTGACAACCTTCTGTTGATGGATTCCCCAGCGCCCCGTGCGAGGTCCTCAGTGTTACCTGGA
CACCATATTAACAGGGAACATGCATTGTTAGAACAGGCTGACAGTCCGTGTGGAGTAGACAGATTATTGA
ATTTCTCTCCTAGAGTGAACGAGGGGGCCAAAACCGGCGTTGAAAAAGAAGATATTGTTGTGGAACAATC
TGACAACGTTGTGGAAACACAGCCTGCGCAAGAAATCAGCAACATTGAGGTGAAAGAGGAGGAACCGCCA
CGGGGGAAGGCGCTGTTGTACAGCCAAGAGGACTTAGATGAAGCCGTCAAGAGAGAGACGGACGCGCTTC
GCATACAGGCGTTGTTTTATAGCATGGAAGAGTTCGCCGCGGCTGTCAGAAAAGAGACCGAGGCCTTGCG
TCAGCAGATGACAGAAGAGGCTACGATTCGTGACATGGAAAGTAAAGAACTCACGGAGAGAAATCAGCAG
CTGAAGAGAGAAACCGGAGAATTAAGGGTCGTGATGCAAGAATACGAGAAGACCATCGCAGACATGATAG
AAAAGAATCAGACGTCTCAGATCAATATAACCATTCGACTTCAGAAGTAGCGAAGAAAGAGACCAGTTGC
AAGCTGACTTGACAGCCGTAGAGACTGCCTTCTCAGACCTTCACAG

>gi|282554459|gb|GW274627.1|GW274627 CCHW17302.g1 CCHW Montastraea faveolata heat/dark/disease-stressed adult + 6 day old larvae Montastraea faveolata cDNA clone CCHW17302 3', mRNA sequence
GAAAAGTAATATTTTTATTTCATTCGATTAACGATATTGCGCCCTGCGCCCGTTTCAGACGTGGAGCTTA
CCATGAACAGAGCAGTGAATTAGTACAAGCAATTTAGCTTTTTAAGGACGAATGCGTTCCAATCGGTACA
TGAGAACGTTTGCGTCTAAAATGGGCATTAGGGGCTACATAGGGCTAAAACTTAGAGCCGTTATTTCAAG
TTCAAATATTAGTTAGTGCTCAAGCGCAGTTAGCAATTACAGCAGTCCGCTGAGCATTTATTCTCTGCAT
ACAACACACAGCAACATTTTCTTCAGAAACCGAGCCCAGAATCCTTTGCCGGCAGGTCGGGTGCAATGCT
CTGAAGAAGCTTGGAAGAGGACGCTTTTCCAAATAAGGTCACTAAAAGTGCGACTCCGTAGCCTGTAGCT
CTTTCTCCCATGTGAACTGGAGCGGCCATGTCAACATGTAACCATGTTCCAGGGTAGTCAAATCCTAAAT
GGGAACCAATAAAAAGACCAGCACAGGATACTTGGGCATTATCGCGATTCTGCACTGAATTCTTCATATC
TGCTAATGCGCTTGAAAATTCACAGAAATGAAGCTCTGGAGAGTATGGCACGGGAAACACCAGTCTCCAC
TTGCTTTTCCTGCCGTCATACAAGCTGGCTCCCATACCTCTTTGTTGGTTAAAACTGCTCCGTGGTATCT
TCCTGTTGCGACTCCCTGGGCGCCAGTCAAGTAGCCATGTCTAAAATGACGTCGGCCTGGAGGTCTTTCT
TTGCATATGCGACCCCATCTCCAAGTACTAAACGTCCCTCAGCAT

>gi|282554458|gb|GW274626.1|GW274626 CCHW17302.b1 CCHW Montastraea faveolata heat/dark/disease-stressed adult + 6 day old larvae Montastraea faveolata cDNA clone CCHW17302 5', mRNA sequence
CTATCAAGGACGATCTCAAAATGGCGGAAACTACTCTTGTTTTTTCCGCGACGAAAACTTCATTTGATCC
TCAAGTCCAAGGATGTTTGATTATTGGACAACCACGGCACCTTCAAGCTGTGTCATTTGATCATTTTGCA
GAAAAACTGTCGCGAAGAGTCGACTCTGAGACATTTAATCTTGTGCTTCACACCATGACTGGTTCTGACG
CATATCCAGTGTGGTTGAATCAAGTCATTATCGGTGCCCTGCCTGTTGCAGCAAGTCGGCATAACTCCCC
TTCACATCCTCATTTCCTACACAAGCTTGTGTGTAGCCATCTTCCTGGTGGTGATGCTTGCATTGTGGTT
GTCTGTGAAAGGAGTGATGCTTTTGCCTCGGCATGTGCCATTGCTAGGGCTTTCCCAACTTTTTCTAGAA
AGTCTTCGAAGGCTAAACTGATGCCCAAAACAGTAACGATTGAGTTTGTTCTTGTTGGAAAAAATGACTC
ACCAATTACAAGTGAAGATGTGGAATGTATGAGTGCAGTTGCAGAAAGCATCCGTCTCAGTGCCCGATTG
GTAGATATGCCATGCCAAGATATGCACACGAGTGCCTTTGTTCAGGAAATAACTAAAGTTGGTGATGAGC
TTGGAATTGTCCCAGTGATAATTAGAGGAGAGGAACTAAATCAACGTGGGTTTGGTGGACTCTATGGAGT
TGGGAAAGCCGCTGTGAATCCTCCAGCCTTAGTAGTGTTGAGTCATACACCAATGTCAGCCACACGCACC
ATAGCTTGGGTTGGAAAAGGCATAGTGT

>gi|282554457|gb|GW274625.1|GW274625 CCHW17301.g1 CCHW Montastraea faveolata heat/dark/disease-stressed adult + 6 day old larvae Montastraea faveolata cDNA clone CCHW17301 3', mRNA sequence
GGGTTTTTTTCCCGGGCTTTAATTTAAATTTCCACGACTTTTCAAAACCCACCCCTTACAGTTTCCAAAA
AGGCAATTGCTTTTCAAGGGGTTTGGCCATAAACAAAAAGCTTTCCCTTCCAAACAACTGGTGAAAATTC
AAGCCCGCCTTTTCAGAAAGAAAACCAAAGGCTTCAAAAATTGAAGTTACAATATTGTTCCCAAACTGCT
TTTCTGACAATTCAAAGTTGCATAAATAAC

>gi|282554456|gb|GW274624.1|GW274624 CCHW17301.b1 CCHW Montastraea faveolata heat/dark/disease-stressed adult + 6 day old larvae Montastraea faveolata cDNA clone CCHW17301 5', mRNA sequence
CTCTTGGCGAAGCGGCCATTTTACTATAGTGTCTGAGTACAGTGCCTTTTGGAGATGTGTGAAAGCTGGG
GCTGCGTATTTAGTGACTCAACTTTGTAAGATGTTGGTGTTAGCAACATTTTTTTCCCACTTCAGATGTT
TCTCCAGGCTATATAGACTTTATAGGGGAGTTTCTCAGATCCACAGTAGACTTAGCTGATCTTGTTGGCC
TTCATTTAGTCATGACTAAAATTGCTGGCAAGGGTGAACTGAAGGTTTTAGTTGCTGGAGTTGGGTGGGC
TACAGCAGAGCTTATAATGACCCGTCTTGTTCCTCTGTGGGTTGGAGCTAGAGGTGTTGAGTTTGACTGG
AAATACATACAGATGAGTTTTGATGCTAATGTTAGCCTTGTTCAGCATATCTCTACAGCAGCCTTAGTTT
GGCTGTGGAGCAGGACTGACTTGCAGAAATCCTACTTACCAATAGTCATGGTCTTCATGGCTGTGACTTG
CTACCGACCCCTCCTTATCGAAGTTTTGAGCCATGTCTTGGGTATTCAGTCTTGGAGCTTGCTGCTGTTA
AAAACCACCATTACTTCCTGCATTGGACTAGTTGCTCTTCAGCTGTGTCTGACATTAACCACTGGCAAAC
AGGCCAGGACTTAAGGAAGAGACCTTGCGCTTGTTATTTATGCAACTTTGAATTGTCAGAAAGCAGTTTA
GGAACAATATGTAACATCATCTATGAGCCT

>gi|282554455|gb|GW274623.1|GW274623 CCHW17299.g1 CCHW Montastraea faveolata heat/dark/disease-stressed adult + 6 day old larvae Montastraea faveolata cDNA clone CCHW17299 3', mRNA sequence
AAATCCAATCATACTTTATTTTCTGAAAATGCCAAAATACAAAGCAATGCAGACAACTCGTAAAATCCAA
TCAGAATTTATTTGCTTAACATGCCAATAATTATACAAAGCGAAACAGTCGACTAATAAAATCCAATCAT
ATGCCAATATACATCCAAACATTGAACACCATGAAAAAGTCATAAATTCTTTCCAAAAGAACAGGAAACT
TGTTTTTACCAAATTAGAAGCCAAAACACTAATTCCAGGTGCTGCCTGCCGGCTGCGAAAAACCAGACTT
AAAACCCATTATGGGACAAAAATAGTCTGGAAACATAGTCCTGACCCAAAGCAGACAGCAGGCACTCAGG
CGTGCCATAAAAACTAGCTTGGCGATCAATTTGGGTTAATTGAGTAGGCAAATTAATCCAAATTATCCAA
CATAGAAAGAATCTGCTTGATCTTCAAAAATTGCTTTCATTTAGGTCATCTTGCAATGATATTGTTGATC
TACTGGTATGCCATCATATTTTCCTTGTAAATGATGTCCCCAGTGAAAACCTGTCATCTTCCTCTTTATA
ATGTTGATCCTTCAGGTCTTCCTTCATGTCTCTGCTGCTTCTTTGAACTGGAACACTGTCCCTAACTTAA
CCTATTTCTACTACTCCT

>gi|282554454|gb|GW274622.1|GW274622 CCHW17299.b1 CCHW Montastraea faveolata heat/dark/disease-stressed adult + 6 day old larvae Montastraea faveolata cDNA clone CCHW17299 5', mRNA sequence
AGGAGTAGTAGAAATAGGTTAAGTTAGGGACAGTGTTCCAGTTCAAAGAAGCAGCAGAGACATGAAGGAA
GACCTGAAGGATCAACATTATAAAGAGGAAGATGACAGGTTTTCACTGGGGACATCATTTACAAGGAAAA
TATGATGGCATACCAGTAGATCAACAATATCATTGCAAGATGACCTAAATGAAAGCAATTTTTGAAGATC
AAGCAGATTCTTTCTATGTTGGATAATTTGGATTAATTTGCCTACTCAATTAACCCAAATTGATCGCCAA
GCTAGTTTTTATGGCACGCCTGAGTGCCTGCTGTCTGCTTTGGGTCAGGACTATGTTTCCAGACTATTTT
TGTCCCATAATGGGTTTTAAGTCTGGTTTTTCGCAGCCGGCAGGCAGCACCTGGAATTAGTGTTTTGGCT
TCTAATTTGGTAAAAACAAGTTTCCTGTTCTTTTGGAAAGAATTTATGACTTTTTCATGGTGTTCAATGT
TTGGATGTATATTGGCATATGATTGGATTTTATTAGTCGACTGTTTCGCTTTGTATAATTATTGGCATGT
TAAGCAAATAAATTCTGATTGGATTTTACGAGTTGTCTGCATTGCTTTGTATTTTGGCATTTTCAGAAAA
TAAAGTATGATTGGATTT

>gi|282554453|gb|GW274621.1|GW274621 CCHW17298.g1 CCHW Montastraea faveolata heat/dark/disease-stressed adult + 6 day old larvae Montastraea faveolata cDNA clone CCHW17298 3', mRNA sequence
GTACGATTGCAAAGTCTGTTTTAATACATATCTTGAATTTTCTCTAAGATCGTCCCGAACACGAAACAAA
AAGCAAAATGAACAAGCGCGGTCTCGCGTGTTCGCTTAGTTCACTCCAGTTTACTACAATAAAAGCAATT
GTGGACAGACTAAAGATTGCAATGGGAAGTGAATGAATGCTAGCTCGTCGTAATCACTGTACATCTTCCA
AGAGTCGAGCACAGTTGTGTCTACCTAAATTCTACATACATTCGTGACCTTAAAAACCTAGTTTTATTAT
CATTTTTTGTGACAGGGTTTGCGAGGCAAACAGCAAGCTATTCGTAACTACAAAGCCGTATTCGGTCAAG
CT

>gi|282554452|gb|GW274620.1|GW274620 CCHW17298.b1 CCHW Montastraea faveolata heat/dark/disease-stressed adult + 6 day old larvae Montastraea faveolata cDNA clone CCHW17298 5', mRNA sequence
TAAAGAATATTTCTATAAATTTTTTTGCGCATTCAAAAACACGACGTTGCTTGGAGACCGCACTTCTTCG
ATCTGTCTGTTGTTTCCATGGTAACAGCACATGCAGAGGAACTCCATGCCGGCGCATGCATGCATCCGAA
ATGTATGCTTGATGTTGACAGTTTAAGCTTGACCGAATACGGCTTTGTAGTTAC

>gi|282554451|gb|GW274619.1|GW274619 CCHW17297.g1 CCHW Montastraea faveolata heat/dark/disease-stressed adult + 6 day old larvae Montastraea faveolata cDNA clone CCHW17297 3', mRNA sequence
ACCTGTAAAACATTCTTTATTCTACAAACACAGCGAAAAAGACAAATGTAGTAATTACAATATCACTACA
TGCGAACCATTTGATAAAAAGTTACACTAAAAATTTAACGCAACTGAGCTGTTATTTTTCATGCAGACGA
GTCAATCATCTTATATGGAATACGTGTAACTATACTAAAAAGACAAAAAATTTTTTAAATGTGAAACTTC
CAAAAATCAGTACTAAATAATATTCTAGTAAATTGATGGCAAATAACTGAAACCAGCACTTCTTACATAT
ATTAAGTTATTTATTAGCTGTGAAGCGAGTTCATTACTAAAACAATGTCTAATTTTTGAGTTTGTCATAT
ATTTGTCTGTTAAGAGACGTTTGCCATTGAATCAATCAATTTATTTATTTATTACGTGAGTAATAGAGTA
AGCATATCATTTATCATTTTTTGATTGCCATGCTAGTAGATTGTGAGTAACCTAACAGTGTGTGGTTGTT
ACCAAAATGGCAGTAGCTTCTTTGAGTTTTCGAAGTGTAATAGAGACTAATTAGATGAAGTTTTAAACAT
TCAATTCGGACAGATCAAGTCGCAACAAACAGGAAAGTTGTTTGTATAGTGAACCTCTGTGCATACCCAA
GATTTTCTTGTGGGCTGTTGATTTTTACATGTAACGAAGTAGTAGCAAGAACGCGTCTGCATCTTACAGG
ACAGATCCCACTTTGCTGACATGCACCCCGCGACATATGCCATGGCGTTCCTACTGCATTGGGCATATGA
GGCAATAGTTTGAGTCGTTTG

>gi|282554450|gb|GW274618.1|GW274618 CCHW17297.b1 CCHW Montastraea faveolata heat/dark/disease-stressed adult + 6 day old larvae Montastraea faveolata cDNA clone CCHW17297 5', mRNA sequence
ACACACTTCACATCCACCTGGTAACAAACACGGTTCATCTGCTGAATACGTTGGTGTTTACAGTTTCTTT
CAAGACAAAATTCTCTGCCATGAAGGTTTCCGCATTTGCCACACTCCTTGGCCTGGCTTTTTTACTGACA
CTTCTTCCATTTACGCAGGGAGTGGTTGACCGTTATAAAGTGGAAATTGATGAGAAGGGGACGCGATTTT
CAGAGGAAATTGATGTCGACGAGAAGGGAGACGAAGCAGTTTTCAGAGTTCCTGGTCACAGCAATATTGA
TGGTGCTAATTTCTACCATGATTTTAAGATGCGCGTGACGGTTACCAGGATCGCTTCTAGAAAGGTCTGC
TACATCTCCGAAATGGATTCATCTCTAACATCATCACGGAAACTGAAGGAAGATCTTGAACGAGCGGCCT
CACAGACTGGTCAGCTTCCCGTAACGACGAGGTCCAACCTGATGATGGTGACCGTTCCTGCCAACAGACT
TTTTCTTACACAAAAGGTTTTGGACTTTTGCGGAATGCTTCCCATTTACAACATCGTAGCGGTTGACAAA
CATTCCCTGATTAATAGAACCAGTGGATCTGTGATAAGGCATCGTATTGCAAGACAAACGACTCAAACTA
TTGCCTCATATGCCCAATGCAGTAGGAACGCCATGGCATATGTCGCGGGGTGCATGTCAGCAAAGTGGGA
TCTGTCCTGTAAGATGCAGACGCGTTCTTGCTACTACTTCGTTACATGTAAAATCAACAGCCCACAAGAA
AAATCTGGG

>gi|282554449|gb|GW274617.1|GW274617 CCHW17296.g1 CCHW Montastraea faveolata heat/dark/disease-stressed adult + 6 day old larvae Montastraea faveolata cDNA clone CCHW17296 3', mRNA sequence
GCAATAAAGAGAAATTTCTGCAAGTTTATTCATTTTAATCCAATTCAAAAATGCACAAATTTTACATCAG
GTTGATACTATTAATAATAGGCCTTTACCAGGCTTCAAATTGAGGAGAGTTTGAAAAAATATATTGCAAG
TAAAAAAAAGGTATTCAAAACACTATCTAACCTTAAACTTAACCCTAACCACTACTATCTGAGCATCTGA
TAGAGGCTACATGAATTAAACATGGCTAAGGTTCTTTTTGAAGTCAACTAAATTTGGATGTTATATTTGT
CAGCCTTCATTGAAAATACTCAAGGTCATCCTCGTCCTTCAACCCAGTCTTGATAGCAGAAAGTTCAAGG
GTTGATCCTGCATGTGGTAAAGACCTATACACACGCAAATGGACAAAGGAACCATCGCCAACATCAACCT
TGATAAAGAAATTTGTTCCCGCTACGACTTGTGTCTTGTAAGATTTGGCCTGAAACTGACTGAATTTTTC
CCCTGCCTTTGCCTCTGCCGCACTCTTCACCTCATCGCAAATCTTTTGCACTTCCTCATCGGCCACTTTA
ACTTCACTGGTTCCACCAATCATAGCCATTTTAATTTTGATCTAGATCAGTCTAGCTATAAGAAGAATCG
AAGGAGCTGAGGAAACACACCTTCCTCTGAGGGAACTGAAATGTTTT

>gi|282554448|gb|GW274616.1|GW274616 CCHW17296.b1 CCHW Montastraea faveolata heat/dark/disease-stressed adult + 6 day old larvae Montastraea faveolata cDNA clone CCHW17296 5', mRNA sequence
AAAACATTTCAGTTCCCTCAGAGGAAGGTGTGTTTCCTCAGCTCCTTCGATTCTTCTTATAGCTAGACTG
ATCTAGATCAAAATTAAAATGGCTATGATTGGTGGAACCAGTGAAGTTAAAGTGGCCGATGAGGAAGTGC
AAAAGATTTGCGATGAGGTGAAGAGTGCGGCAGAGGCAAAGGCAGGGGAAAAATTCAGTCAGTTTCAGGC
CAAATCTTACAAGACACAAGTCGTAGCGGGAACAAATTTCTTTATCAAGGTTGATGTTGGCGATGGTTCC
TTTGTCCATTTGCGTGTGTATAGGTCTTTACCACATGCAGGATCAACCCTTGAACTTTCTGCTATCAAGA
CTGGGTTGAAGGACGAGGATGACCTTGAGTATTTTCAATGAAGGCTGACAAATATAACATCCAAATTTAG
TTGACTTCAAAAAGAACCTTAGCCATGTTTAATTCATGTAGCCTCTATCAGATGCTCAGATAGTAGTGGT
TAGGGTTAAGTTTAAGGTTAGATAGTGTTTTGAATACCTTTTTTTTACTTGCAATATATTTTTTCAAACT
CTCCTCAATTTGAAGCCTGGTAAAGGCCTATTATTAATAGTATCAACCTGATGTAAAATTTGTGCATTTT
TGAATTGGATTAAAATGAATAAACTTGCAGAAATTTCTCTTTATTGC

>gi|282554447|gb|GW274615.1|GW274615 CCHW17295.g1 CCHW Montastraea faveolata heat/dark/disease-stressed adult + 6 day old larvae Montastraea faveolata cDNA clone CCHW17295 3', mRNA sequence
ACAAAAACAATACTTTATTGAACGTTACACGAATACAAAGCTTATCAAATCCTTTCACGCCACCTTAACA
CTGAATATATTTTAAAACTAGTGGAAATATCAGCAGACCTGTTTTGGCATAGTTGCATAAGGCAGCTTTA
TGTTTTTGAGGGTGAATTACTTTATTCTTAACTTTTACTCGAAAAAGTAAAACCTAATAAGCAAAAAAGC
TCACCACCAACAACTTTGACACAGTACTATTCTTTCCTGAGGTCTAGGCTTCCTTAACGTATAATCAGGG
TATAAAACAAATCAAATGCACTGTCTTACACTTGTGCTATATGTTTGCACTCTAAAATGCTCTAGAAAAC
TACATAAATGCAAACTACCACTTTTTAAACTTACTAACAGTCTTCACTTAGTGACACACCGATTTGTGTC
GAGATACGATGAAAAAGAGTAGAAAAGCTTCCCCCTGACTTAATGGTATCAGATACCTTAAATTTAATTT
AATACACAAGCTGCACTAATAAATTGAAAGCTTTCAACAAAAACTTCCCTGTTTTACTAAAATACAGTGG
AACCCCCACCTTACAGCCACTCCATTAATACGGCCACCTCGTTATTATAGCCACTTTATTCTGGCCTGAA
CAAAAGCTCAGTCCATAATTTTCTTATTGAAAGAATCTCTTTAATACACCAGATGTTTGTGGCCCCTTGG
TGACCAGAT

>gi|282554446|gb|GW274614.1|GW274614 CCHW17295.b1 CCHW Montastraea faveolata heat/dark/disease-stressed adult + 6 day old larvae Montastraea faveolata cDNA clone CCHW17295 5', mRNA sequence
CATGTGAAGCATGTTTGTGCAAAGATAAGCGCTTTTGATAATCTTTTATACCATTAAGATAAACAACAAA
AACATATACCACTGTTTTAAACAGACAGTATGAACCAGTTACTGTTATGGTCATGGTTTTAATGAAAACT
CATATGTCTTAAAATGCATCTAGTTGTTACAGTGGAACCCCATTAATCTGGTCACCAAGGGGCCACAAAA
ATCTGGCTGTATTAAAGAGATTCTTTAAATAAGAAAATTATGGACTGAGCTTTTGTTCAGGCCAGAATAA
AGTGGCTATAATAACGAGGTGGCCGTATTAATGGAGTGGCTGTAAGGTGGGGGTTCCACTGTATTTTAGT
AAAACAGGGAAGTTTTTGTTGAAAGCTTTCAATTTATTAGTGCAGCTGGTGTATTAAATTAAATTTAAGG
TATCTGATACCATTAAGTCAGGGGGAAGCTTTTCTACTCTTTTTCATCGTATCTCGACACAAATCGGTGT
GTCACTAAGTGAAGACTGTTAGTAAGTTTAAAAAGTGGTAGTTTGCATTTATGTAGTTTT

>gi|282554445|gb|GW274613.1|GW274613 CCHW17294.g1 CCHW Montastraea faveolata heat/dark/disease-stressed adult + 6 day old larvae Montastraea faveolata cDNA clone CCHW17294 3', mRNA sequence
GATAAGGTCAAATTCTTTTATTTACAACTTCATTTCCTACTTTTCAGTTGTTATACCAGTAATACAGCAT
TAATACAACCGTCATTTTCTGGATTGTTCGTGACTTGAGCGTATTTACCCCATACAACTTTGCCACCTTG
TGTCACTAAGCCAAGTTCACTTACATTAACCTCAATAACAGTTCCTTTTGTTATAACTCCTAGTTGTGTA
TACATTGGTGATTGGGGGTTCTTTTTCACACCAATCGAGGGTAGACAGAAAGTTGCTTTCAACTCGGGAT
GTGTGACATGAGCCTTTTTGAAACGTAAACCCATTGGTCTGATAAATCTCTCATACTTTGGAGGTTTTCT
TGTAAAGCCCTCACCAACATAACAGACTTTGGTAACCATGCGTTTCCATGCTTTCTTTCTAGATCGTCCA
GTTTTTATAACTTTGAAAACTTCATCTTCCCCCACAGCTTTCACTTTAGGAAGTGGTACGTCCCATTTTC
CCGCTT

>gi|282554444|gb|GW274612.1|GW274612 CCHW17294.b1 CCHW Montastraea faveolata heat/dark/disease-stressed adult + 6 day old larvae Montastraea faveolata cDNA clone CCHW17294 5', mRNA sequence
CCTATTTTGTCACTAACGAAAGAATATTGTGATAGAAACAACTACTGACAGCCATGCCGCAAAACGAATA
CGTAGAACAGTCACGGAAGCGTCGTGGATACAGACTCGATCATTTTGAAAAGAAGCGTAAAAAGGAAAGT
CGTGAACCGCATACACATGCTAAGTATGCTCACAAACTCCATGGCCTCAAGGCCAAACTATACAATAAAA
AGCGCCGGCTTGAAAAAATACAGATGAAAAAGACACTAAGAATGCATGAACAACGCCAGACGAAAACAAG
AGACAGCAAGGATGTCCCTGAAGGTGCTGTGCCTGCATATCTATTGGACAGAGAAGGGCAGTCACGGGCT
AAAGTGCTCAGTAACATGGTCAAACAAAAGAGGAAAGAGAAAGCGGGAAAATGGGACGTACCACTTCCTA
AAGTGAAAGCTGTGGGGGAAGATGAAGTTTTCATAGTTATAAAAACTGGACGATCTAGAAAGAAAGCATG
GAAACGCATGGTTACCAAAGTCTGTTATGTTGGTGAGGGCTTTACAAGAAAACCTCCAAAGTATGAGAGA
TTTATCAGACCAATGGGTTTACGTTTCAAAAAGGCTCATGTCACACATCCCGAGTTGAAAGCAACTTTCT
GTCTACCCTCGATTGGTGTGAAAAAGAA

>gi|282554443|gb|GW274611.1|GW274611 CCHW17293.g1 CCHW Montastraea faveolata heat/dark/disease-stressed adult + 6 day old larvae Montastraea faveolata cDNA clone CCHW17293 3', mRNA sequence
GAGGGTGTGAATTTAACATCTTTTAATAAGCAGTAATTCCTTTGAATCTAGAACTAATCTGGCACTTCAC
ACCTGAAGAAACTAAAACGGTGGGGTTTCTAACCATAAAATATTTAAAAAATCGAGTCGGAACAACGGTG
ATGAGTGGAACGATAGCTGTGAAGGTCGATGTTTTATGCTGTTTCATGTAATTGAAGCAGTCGGATGTGT
CACCTCTGCAGTTGAGATTTCTGCAGTGTATCTCTGTAGTTAAGTCCCTTCGAAATCCAAAGACCATTAT
CAGGACGTTTTCCTTTCTTTGAGTGCTTATTATGTAAGGAGTATCCTGGCACATGCACTCATACGTTCGT
GGTAGATAACGTCAGCTCATATTAGAGGATCACGGTAGCTTTGTCACAGGATCTGCTGTTCATGAATATA
ATCCTTATAGCATCACCTTGAGTTAGCAAACCTCATCAGAGGAAGTCT

>gi|282554442|gb|GW274610.1|GW274610 CCHW17293.b1 CCHW Montastraea faveolata heat/dark/disease-stressed adult + 6 day old larvae Montastraea faveolata cDNA clone CCHW17293 5', mRNA sequence
AGACTTCCTCTGATGAGGTTTGCTAACTCAAGGTGATGCTATAAGGATTATATTCATGAACAGCAGATCC
TGTGACAAAGCTACCGTGATCCTCTAATATGAGCTGACGTTATCTACCACGAACGTATGAGTGCATGTGC
CAGGATACTCCTTACATAATAAGCACTCAAAGAAAGGAAAACGTCCTGATAATGGTCTTTGGATTTCGAA
GGGACTTAACTACAGAGATACACTGCAGAAATCTCAACTGCAGAGGTGACACATCCGACTGCTTCAATTA
CATGAAACAGCATAAAACATCGACCTTCACAGCTATCGTTCCACTCATCACCGTTGTTCCGACTCGATTT
TTTAAATATTTTATGGTTAGAAACCCCACCGTTTTAGTTTCTTCAGGTGTGAAGTGCCAGATTAGTTCTA
GATTCAAAGGAATTACTGCTTATTAAAAGATGTTAAATTCACACCCTC

>gi|282554441|gb|GW274609.1|GW274609 CCHW17292.g1 CCHW Montastraea faveolata heat/dark/disease-stressed adult + 6 day old larvae Montastraea faveolata cDNA clone CCHW17292 3', mRNA sequence
CCAGTTTAAAGAAGAGTTTATTGTCATTTACAGTAATGAATAAACTGTACTTTTACATCAACTGTCGCTC
GTTGTGCTCACAGGCAAACATGATGATCCATGACCCTAGATTTTCACAAGAGACCATGACATAAGAGAAC
TTTCTAAAACTATTTTAAGCTTCGCGTCACGCTGAGAAAGTTGTTTTCAGTCTCGTCCATCTAAATCCGA
AATTAAAAATCTAACGGGCTACAGTCAGAGACAAAAAATCACCAGTTTGTTTTGAATTACCGCACCGTTT
GCATTGGAAATAATTTTCCCTTGATTTGCGTTATTTAATTTTCCTTAAGTTACTTCATATAATATGTTAC
ATTTGAAATCACATCGCGCAGTTCAGCGTTACATCGCACACCAGAGCAGTCTCGAGAGGGTGAGGGTAGG
AGGAACTTTGGAATGACGGGAAGATGCCTGCACTTTACATTGCGTCATACACCTTCTCCAGTATTGGTAC
TATTTCGTTCTCAATAAAACAAGCAAGAGATTTAGTCGTTGTTTCGGACATGAATTTTCCAAGAAGATGT
CCACCGAGGACTCCAAGAACAGCTCCCACGAGGCCGCCAACCACGGGAATGGGGATCACAACTTGACCGA
CAACCATTCCTATGATACTTCCGCCGGAGCGAAAAAGTGCCAACAGCAGAATATCAGTGACCTCTCCGAT
GAACTCCTCTCTGGACTCAATTACTTGTGTATCTTTCCACTTCTTGTACGCATTGCGAATGTCATATCCC
GCCATACTGCCTCG

>gi|282554440|gb|GW274608.1|GW274608 CCHW17292.b1 CCHW Montastraea faveolata heat/dark/disease-stressed adult + 6 day old larvae Montastraea faveolata cDNA clone CCHW17292 5', mRNA sequence
CTCTGAATAGGAATGGCGAGAAGTTCTATCACTTGATGAAGAATAATTGTGAGACGTTTGTCATGTGGTG
TTTGTGTGGCTTGAAAATCAGTCTGCAGGCGACACCACTGCGAAAAGCTCTTTGTGAAACAGGTAGCGGT
GTTCTGAGGTCGATTTGGCATGGCCTGCAGCAAATTTTCAAGGTAGTCACCGAGCTTGTTGACGACTTCG
CTGTAGCGATCGGACGCGGCGCAAAACGCAGTGCAGTTGGCCAAGCCAGCCAAGCTGCTCCAAAAGCTCT
TTTAAAGGTTGGAGTCGGGGTCGGCGCGGCAGTAACTGTGATAATCGAGGCAGTTATGGCGGGATATGAC
ATTCGCAATGCGTACAAGAAGTGGAAAGATACACAAGTAATTGAGTCCAGAGAGGAGTTCATCGGAGAGG
TCACTGATATTCTGCTGTTGGCACTTTTTCGCTCCGGCGGAAGTATCATAGGAATGGTTGTCGGTCAAGT
TGTGATCCCCATTCCCGTGGTTGGCGGCCTCGTGGGAGCTGTTCTTGGAGTCCTCGGTGGACATCTTCTT
GGAAAATTCATGTCCGAAACAACGACTAAATCTCTTGCTTGTTTTATTGAGAACGAAATAGTACCAATAC
TGGAGAAAGTGTATGACGCAATGTAAAGTGCAGCATCTTCCCGTCATTCCAAAGTTCCTCCTACCCTCAC
CCTCTCGAGACTGCTCTGGTGTGCGATGTAACGCTGAACTGCGCGATGTGATTTCAAATG

>gi|282554439|gb|GW274607.1|GW274607 CCHW17291.g1 CCHW Montastraea faveolata heat/dark/disease-stressed adult + 6 day old larvae Montastraea faveolata cDNA clone CCHW17291 3', mRNA sequence
ACATGCTCGTCCCCATGCTTCTCTTTCTTGCTCTTTTTCTTTGAAGCTCTATCAGGGATTTCCTCAAGCC
TTGACTTATCACAAGTTTGGACTTCCAAATCTTTTGCAGCCTTTTCTTCAAAAGACAGCTTATGTGAACG
AGCCCTACCCATGATGGCTTCTTCCTCCTCATCTCTTAATTTCTTCTCTGCTGTCTTGGTTTTACCTGCC
TCAGCCACCTTCTCGTCAAAATACTCTTTGTGGGACAATGCTTTTCCAGATAGGTCAAGCTCATCACTCC
TGGACTGAGCTGTTTTGACCTTTGAGGCTTCTTCAGCAAACTGTTCAAACCTTTGCCTGCGAGACTTGGC
TCTTCCAGTTAGGTCAATCTGCTCCTCATCTGCAGGTGTCCTGGAGCCTTTTTGACTTCCATTTTCTCCT
GACCCAAATTTCTCAAACATTTGACGGCGGGATGATGCTTTGCCAGAAAACACATCTTCCTCTAAATGCA
TCTTGCGTGATGTCCTCACCTGTGATTCTTCTTCTATCTTTTGCTGGAAAATATTCCGATGGGCTTTTGC
TCGACCTGACAAATCTACATCACCCAGAAATTTCCTTTCAGCAGCTGGCGATGTTCCTTTGTGCTCAGAT
GCTATTTTTTTCAAACATTTCTTTCTTGGACTTTGCCCTGCCAGAGATATCAATTTCACCATCCTGCTCG
CTGAAAATTTTCTCGGAAGTGGAG

>gi|282554438|gb|GW274606.1|GW274606 CCHW17291.b1 CCHW Montastraea faveolata heat/dark/disease-stressed adult + 6 day old larvae Montastraea faveolata cDNA clone CCHW17291 5', mRNA sequence
AGCCTTCATTTGCGTATTTTTGTGACTGTGGGCGTTCGTAGGTTTTCCCAGCTTTTGCGGTGCATTCTCT
ACACTACCATAGTTTTTTCCGCTTTCATTTCTCTTGCATACGAACGAGAATCAATTGAGTTATGGCTGAC
GACATTAGCAGCGACGAACGAGAAGAAATCGTTGAATTAGCGATCGACGACGATGACTCGCCATTGAAAA
CCAAAATGATCGAGGACGAAAGGGTCAGTTCTACACTGAGAAGCACTTCTGTTCGCACCGGCAGCGAAAA
GAGTGGCAAGGACGCACAAGAAAACGGCGAAGTAGAAGATTCAGAGGAGGAAGAAGACGGAGAAGACGAA
GACGACGAGTCGGAAGATGAGAGCGACGAGGAGTCATCTTCAGGAGAATCATACAGCGAAGATTCTGAGG
AATTCGAGAGGGTCAAGCTAAAAGGGAAGATTGCAGCTGATGAACGTCCACGTCAAGGCTATGCTTCATC
AAGTAAATCCTTGTTTGAGAAAAAAGCTCAAGAAGCTAGTGAGACAGGTACAGCTCGACTCAAACCAATA
GAACAGGAGAAAGAACTGTTTTCAGGCACTAGTTCTCGCCGCCGTACCTTTGAGAAAGCTGCCGCAGAAG
AGGCGAGAAAGACAGCTCCAAAGATAAAGGTAGAGGAAGAGGAGATTGATTTATCTGGGCCGAGCAAAAT
CTCACAAACAGCTCTTTGAAGAACAGCC

>gi|282554437|gb|GW274605.1|GW274605 CCHW17290.g1 CCHW Montastraea faveolata heat/dark/disease-stressed adult + 6 day old larvae Montastraea faveolata cDNA clone CCHW17290 3', mRNA sequence
AGAACTGTCGTGCTAAGCATGGCATAAGTTCTCTGTGGACACTTGTGTTTTAACAGAGAGATTTCCTTCA
ATGTAATAGTAATAAAAAAAAGTTATTTGTCTTTGCTTAA

>gi|282554436|gb|GW274604.1|GW274604 CCHW17289.g1 CCHW Montastraea faveolata heat/dark/disease-stressed adult + 6 day old larvae Montastraea faveolata cDNA clone CCHW17289 3', mRNA sequence
AAGTAACTGTTCAGTACAAAGTTTTAATACATCATGTACAATCCAAATTTCAACATAAGTCCCTCTTTTT
GTGCTTGTTCACACTTAGTCAGAGACAGCCTGAACTAGACTATTTTACTCTTGTTTGGGCCTTACTAGTG
TATCTAATTGCATCTATTTTCTTATAACATCACCACATTGTGTTGATGTAACACCACATTACTAGAACCG
ACATTAAAACAAATTTAAAGGTAGCAGGAAGTCTTGTAGCCTTAGAGTATATGGGTATGATTGCCAGCCA
CTGTTTGGCAAAAGAACTGCCCAATCCTCTCCAGTAGAGGAGGAACAGGATGGGACTGGAGGGAGTGGCA
GAAACTGAGCCTATAGAGCACTGCCAGATCATGAAACAGCTGCTGCTATTTCCTCTACTCTTACAGTAGT
GTCTTAATAATTATCATTTTCTCTTGTTCTTTAATATGTTTAATATTGTGGTTAGTTTTATCCTAGTCCA
TTAGGAGCCATCTCTTTTGCTTGCTTCTTAACTCTTTCTTCGTATTCCATCCGGCTTTGGCAATAAACTA
CATAAGCTTCTGCCTGAGCTGGGTCCTGGAAATTAGGTTCACCTAACAACAGCTGAATACCGAGGAGTAC
CTCTTTAGCGGTGATTTGTGGCTTCCAGCCTTTACTCTTGTCAATCAGTGA

>gi|282554435|gb|GW274603.1|GW274603 CCHW17289.b1 CCHW Montastraea faveolata heat/dark/disease-stressed adult + 6 day old larvae Montastraea faveolata cDNA clone CCHW17289 5', mRNA sequence
GCATTTTAGGGTTGGGAGACGCGCTGTCCCTAATGGCATGTGTGGATCCAGTCGAAAGACTGAAAGAAGA
GTACAAAGCCTGGAAACACAATCACCCCAAGGATTTCATCGCGAAACCAGTTAAGAAGGACGATGAAGAA
GTCGACTGGCTTACATGGCAATGTGCTATCCCAGGACCTAAAAAGACCATTTGGGAAGGAGGTATGTACA
AGCTGGAGTTGTCATTTCCCGAGGATTACCCATTTTCACCTCCTAAATGTGTGTTCAATCCCATCATCTT
ACATCCAAATGTGTTTCCCTCCGGCAAAGTTTCCTTGTCACTGATTGACAAGAGTAAAGGCTGGAAGCCA
CAAATCACCGCTAAAGAGGTACTCCTCGGTATTCAGCTGTTGTTAGGTGAACCTAATTTCCAGGACCCAG
CTCAGGCAGAAGCTTATGTAGTTTATTGCCAAAGCCGGATGGAATACGAAGAAAGAGTTAAGAAGCAAGC
AAAAGAGATGGCTCCTAATGGACTAGGATAAAACTAACCACAATATTAAACATATTAAAGAACAAGAGAA
AATGATAATTATTAAGACACTACTGTAAGAGTAGAGGAAATAGCAGCAGCTGTTTCATGATCTGGCAGTG
CTCTATAGGCTCAGTTTCTGCCACTCCCTCCAGTCCCATCCTGTTCCTCCTCTACTGGAGAGGATTGGGC
AGTTCTTTTGCCAAACAGTGGCTGGCAATCATACCCATATACTCTAAGGC

>gi|282554434|gb|GW274602.1|GW274602 CCHW17288.g1 CCHW Montastraea faveolata heat/dark/disease-stressed adult + 6 day old larvae Montastraea faveolata cDNA clone CCHW17288 3', mRNA sequence
AAAATTTTTCTGTATTTGATTGTAAAAGAAAATATCAAGTAGAAGAGTTTTATTACAAGTAAGCTCTAAA
TTGACGGCTCCTAAATTTCTCATAACGGCTGCCTAAATATACAGAGCTTTAAGCTTGATGCGTTCAAAAA
ATTATTAAATTTACTGTAATTCTATAGCCAACTTAGTCTTTAAAGCCTCACTTGAATTGAGACACGTGAC
AGATACTGCGCATGAATGTTCATCACGAAAGACCGTACAGTCACGTTGGACACGCAAAACAAAGTGCAAA
TTTCATTCCCGAAGACCTTGCTATAGCACAAGGAAATCTTTCAGTAAAGTTTGTCTTCTCTTCTCTGCTA
TGTCCATTTGATTTTCAAAGTCCTAGGAAACAAGAATACGACGAGATCACCCCTG

>gi|282554433|gb|GW274601.1|GW274601 CCHW17287.g1 CCHW Montastraea faveolata heat/dark/disease-stressed adult + 6 day old larvae Montastraea faveolata cDNA clone CCHW17287 3', mRNA sequence
ATATTTTACATTTACTATCAAACAAATTTATTACGATTAGTTATCATGTATACTAAATCATCTGTGCATA
GTTTATCTCCTTCAAAAACTATTAGCTGGCCTTTCTTTCATGTCTCTGGCCTTCTTAGCTTACCCATTGT
ACTTTCTTTTTTTGGCGAAACAAATTTAAAAAAACCTTAGAACAATTATCTATTGTACATATGTGGTCGA
TCGTCAAAATTTTACAACCACATCAGAGGCCTTAGTCTTAGAATACAAAATGCTCTTCTTTATGTCCAGA
AAATCAAAATATAAAACGGTGTGTGTAAAACGTCTTTACATCGCAGTTAGATAAAACTGAATTAGTGTCC
CTTTTAAACGTGCAGATAAAAAGAAATTAATAACCCATGCCAGTAGGTTTTCGTTCACAGAGCGTTTCCC
CTCATGGTAAAGGCCGTATGAGTTAAATCCTCACAATCCATCTTTACCAAAATGTTTCTCATACAAAATT
TACACAAAGAAATTGTCACCTTTGATTCCAAACAGTTTGTGCAACATGTCTGATTCTTTCTGAACTTGTT
CAAACGATACGACGGGACAGAGCATGCGTAGAAACCCTCCGCTTTCAAAAGCGTGTATCCTTTGTCTCCA
CTTGGACCTGCACGCTCTCTCCTGTGGATTGCCCACCGTGTGTACTCGCCATTGTCACTCGATCATTTGA
ATCCGCACTCTGACAGTGGTCAGAAGTTATCTTCTCGCATTCACTGCTCGTTCCTCCGGGCCATTATCCC
CCGTAAAGTTTG

>gi|282554432|gb|GW274600.1|GW274600 CCHW17287.b1 CCHW Montastraea faveolata heat/dark/disease-stressed adult + 6 day old larvae Montastraea faveolata cDNA clone CCHW17287 5', mRNA sequence
TGGGGAGACGCTGTAGTCATTGTGCAACTCATATCAGCCTGCTAGCGAGTTTATGCAGGATATTGTAAGA
CTTATCTGTATTTAAAAGGCTCGAACTACATTGTTGCGTTTTATGACAACGAAAAGTTGATGCTGAAGGC
ATAAAGGTTTTAATATGGACACCAAAAGTCTAATAGCTATAGTTTGCGTCGTAATCGCCATCATTATTCT
GCTTACTCTCACAATTTACACCGTAATGACAGCTTGGAGGAAAATAAGCAGAGAACACGCACAGAGGCAG
CACTCTCCCACTGCAGCCGCGCACTCGTATGAAAATGCGGAATGTATCAAAAACGAACACACGGCAAGCG
ACAACAACTTTACGGGGGATATGGCCGGAGGAACGAGCAGTGAATGCGAGAAGATAACTTCTGACCACTG
TCAGAGTGCGGATTCAAATGATCGAGTGACAATGGCGAGTACACACGGTGGGCAATCCACAGGAGAGAGC
GTGCAGGTCCAAGTGGAGACAAAGGATACACGCTTTTGAAAGCGGAGGGTTTCTACGCATGCTCTGTCCC
GTCGTATCGTTTGAACAAGTTCAGAAAGAATCAGACATGTTGCACAAACTGTTTGGAATCAAAGGTGACA
ATTTCTTTGTGTAAATTTTGTATGAGAAACATTTTGGTAAAGATGGATTGTGAGGATTAACTCATACGGC
CTTTACCATGAGGGGAAACGCTCTGTGAACGAAAACCTACTGGCATGGGTTATTAATTTCTTTTTTATC

>gi|282554431|gb|GW274599.1|GW274599 CCHW17286.g1 CCHW Montastraea faveolata heat/dark/disease-stressed adult + 6 day old larvae Montastraea faveolata cDNA clone CCHW17286 3', mRNA sequence
CGGAAGAGTATTTTTATTGTCTACAAATTATACATTGAGAAAGACAGAAGCACTCAAGATTCCACGAGTA
ACAAATTGCCTCTCTCTAGTGTGCAGCTTTTGTTCCTATGCTATGAAGAGGGAGCCTGGTGACCAACAGC
GCAGCAGCTGAACTTACAAACACAAGAACCATTAAGACACAGAGTAAAATAACAAACATTGCATCTAGAA
TGCTTCCAGCAACACATAGAAATTCAGACAAGTTTGTTTACAAAGTTAAACTTAGAAGCCGCTCTTCAGT
TTAATCTCTTCTAAGTGGGAAGGCTTCTTCTGTCACACCATCTTTTGTGACAACACTGATAATAACAGCA
TCCCCAGGGTAGATATCTCGCTCAGCAGCTGCAGTAAAAACATCTTTGACCAGGAAAACTGCTTTATCTT
TAGTCAAAGGAACCTCTGTTGCCCCTTGTTGGTTCTTAAACCCAATCTGATTGTCAAGTAGTGGTTGTAG
AAGGGCTGATGCTGAGCCACCAGCTCTGTAAGTCTCTCTTTCATAAGAGCCCACAGGGTCAAAACTAAAC
ACACATCCTTTACCTTCATTATCCAACCCAGCCAAGATATTGTATGTATAGTATGGGAAAAAGCGTCGAT

>gi|282554430|gb|GW274598.1|GW274598 CCHW17286.b1 CCHW Montastraea faveolata heat/dark/disease-stressed adult + 6 day old larvae Montastraea faveolata cDNA clone CCHW17286 5', mRNA sequence
AACAGTTCTTGGATGTGCTGGGTTTCATGGTGATTGCCTCACGCTGACGAAGCTGATTACAGCAAGACTT
CAGATGTATGAACATGAGCATGGGAGTAAAATGAAATACTTCGAAAAGTACGCCAAGTTGTTTCAACAAC
CACACACTGCTAGGCTGCTTGCTATCTACAATGGACTGGATACTGTCCTGCTATTGCTCAGATGTTGTCA
ACTGTTTTGTACTATCGACGCTTTTTCCCATACTATACATACAATATCTTGGCTGGGTTGGATAATGAAG
GTAAAGGATGTGTGTTTAGTTTTGACCCTGTGGGCTCTTATGAAAGAGAGACTTACAGAGCTGGTGGCTC
AGCATCAGCCCTTCTACAACCACTACTTGACAATCAGATTGGGTTTAAGAACCAACAAGGGGCAACAGAG
GTTCCTTTGACTAAAGATAAAGCAGTTTTCCTGGTCAAAGATGTTTTTACTGCAGCTGCTGAGCGAGATA
TCTACACTGGGGATGCTGTTATTATCAGTGTTGTCACAAAAGATGGTGTGACAGAAGAAGCCTTCCCACT
TAGAAGAGATTAAACTGAAGAGCGGCTTCTAAGTTTAACTTTGTAAACAAACTTGTCTGATTTCTATGTG
TTGCTGGAAGCATTCTAGATGCAATGTTTGTTATTTTACTCTGTGTCTTAATGG

>gi|282554429|gb|GW274597.1|GW274597 CCHW17285.g1 CCHW Montastraea faveolata heat/dark/disease-stressed adult + 6 day old larvae Montastraea faveolata cDNA clone CCHW17285 3', mRNA sequence
CATCAGTTGTTTATTCTCATTTCTAGCTCATACAAACGAGACACAGGGACTGTTTGACTCTACCCAATTT
AAGTATCTATTACCTTAAAACCTTAAAAAAGAAGCCTTCCATGCAATTCTTTGCACCTGATTTTAATTTT
CCTCAACGGTCTCTAACAGTGGCTCAACAGGAAAGCCATCCTCCTTGCGATGATAAATCTTGCCGAGATC
ACCATCCTTGTGGGACCATTTGTGCATCTCATCCAGTATGAGATCCTTTGCGTTGTTGCCGATTTGGAAA
AGCGAATGCACCAGGGCCTGCTCATCCACAGCAGTCTCAATCAGCTGGCCGTCAGAGAGCGGCACGTAAT
AACAGCCAAGCTCGATGTCAAGAACACGTGTCACAACATCGCCATAGATTCTCAAACAACCGCCAAACTT
CTCCTCCTCATAAGACATGTTGTATACCTGCACGCAGATATCAGCAACGTCCCTCAGTCCTTCACACAGG
GCTGGGGGATTCCTGCCAGAGATGGTCTCGTTCAAAAGAACTTCACCATTAATGGTCAAGGTAAACCGTA
CTCCATATTCGGCCTCCACGTAAGTCAAGTTTGTGCACACTGTATAATTCTCTTGGATGATTTCTTCAAG
GTCCACACAGCAGCCGCATTGAGGCATGTCCACGGTGGAACAACCACAGTACTTGCTGGGGTCAATATCA
ACTATGGCTTTATCGCTGGTCGTGAACTTGCATGG

>gi|282554428|gb|GW274596.1|GW274596 CCHW17285.b1 CCHW Montastraea faveolata heat/dark/disease-stressed adult + 6 day old larvae Montastraea faveolata cDNA clone CCHW17285 5', mRNA sequence
ACGATCACGTTCCATTTAGCGCAACGCAGTTTTTGCATGAAGATGTTGCTCGTTTTAACTCTCGCATTAT
TTGTTGGCCATGCAAGTTCACGACCAAGCGATAAAGCCATAGTTGATATTGACCCCAGCAAGTACTGTGG
TTGTTCCACCGTGGACATGCCTCAATGCGGCTGCTGTGTGGACCTTGAAGAAATCATCCAAGAGAATTAT
ACAGTGTGCACAAACTTGACTTACGTGGAGGCCGAATATGGAGTACGGTTTACCTTGACCATTAATGGTG
AAGTTCTTTTGAACGAGACCATCTCTGGCAGGAATCCCCCAGCCCTGTGTGAAGGACTGAGGGACGTTGC
TGATATCTGCGTGCAGGTATACAACATGTCTTATGAGGAGGAGAAGTTTGGCGGTTGTTTGAGAATCTAT
GGCGATGTTGTGACACGTGTTCTTGACATCGAGCTTGGCTGTTATTACGTGCCGCTCTCTGACGGCCAGC
TGATTGAGACTGCTGTGGATGAGCAGGCCCTGGTGCATTCGCTTTTCCAAATCGGCAACAACGCAAGGAT
CTCATACTGGATGAGATGCACAAATGGTCCCACAAGGATGGTGATCTCGGCAAGATTTATCATCGCAAGG
AGGATGGCTTTCCTGTTGAGCCACTGTTAGAGACCGTTGAGGAAAATTAAAATCAGTGCAAGAATTGCAT
GGAAGCTTCTTTTTTAAGTTTTAAAGTAATAGATACTTAATTGGGTAGAAGTCAAACAGTCCCTGTGT

>gi|282554427|gb|GW274595.1|GW274595 CCHW17284.g1 CCHW Montastraea faveolata heat/dark/disease-stressed adult + 6 day old larvae Montastraea faveolata cDNA clone CCHW17284 3', mRNA sequence
GAACTGCCAAGACGTGATTTATTAATTTTTCATTAGTGTAAAAATCAAGCATAAATCATTATGACCTCTA
TTTGTGACAAAGATCTTTGGCTACCTTACGCCTAAAACAGCAACAAGAACTTCTTCTGGCGCCTAACTTG
TTATGCTTACTTTTTAATTATTCCTATTAGATTTACTTGTGTCCTTCATAAGTTTTCAAATTAAGAACGC
AATCAGGTTTCGCCATGGCAGATGTCTCAGACTCAGTGCAAGCGATTTTTACCTTACGCTTTAGGGGTAG
GGTTAGCACAAGCGAGCATTTTAACGTTCTCGGCTACAGACTCAATGTCTTTCGGGTCCACCATGTTTAG
CACGGTATCCGGGTTGTTGGAAATCATCCAAAGCTGTACTGGATCGGCGAGACCAATGCCGACCACGATG
ACGTTGACGTTTTTCTTCCTAAGATCACTCACAAGTTTGCTTGGAATTGTAATGT

>gi|282554426|gb|GW274594.1|GW274594 CCHW17284.b1 CCHW Montastraea faveolata heat/dark/disease-stressed adult + 6 day old larvae Montastraea faveolata cDNA clone CCHW17284 5', mRNA sequence
ACATTACAATTCCAAGCAAACTTGTGAGTGATCTTAGGAAGAAAAACGTCAACGTCATCGTGGTCGGCAT
TGGTCTCGCCGATCCAGTACAGCTTTGGATGATTTCCAACAACCCGGATACCGTGCTAAACATGGTGGAC
CCGAAAGACATTGAGTCTGTAGCCGAGAACGTTAAAATGCTCGCTTGTGCTAACCCTACCCCTAAAGCGT
AAGGTAAAAATCGCTTGCACTGAGTCTGAGACATCTGCCATGGCGAAACCTGATTGCGTTCTTAATTTGA
AAACTTATGAAGGACACAAGTAAATCTAATAGGAATAATTAAAAAGTAAGCATAACAAGTTAGGCGCCAG
AAGAAGTTCTTGTTGCTGTTTTAGGCGTAAGGTAGCCAAAGATCTTTGTCACAAATAGAGGTCATAATGA
TTTATGCTTGATTTTTACACTAATGAAAAATTAATAAATCACGTCTTGGCAGTTC

>gi|282554425|gb|GW274593.1|GW274593 CCHW17283.g1 CCHW Montastraea faveolata heat/dark/disease-stressed adult + 6 day old larvae Montastraea faveolata cDNA clone CCHW17283 3', mRNA sequence
TTTTGTTTTTTTTTTTTTTGGTTATTGGATTATTTTAGTTTGGCCCTCTAAACGTAGTTAGGTCTGTAAC
AAAAATTCGTGGCGGCTATCACTACAGCTATTACAGTCACAAGCTCTTTTCCATCAGTTATTGATCGCCA
AAAAAACAGTTAGAAGAGGAGTTTGGTTTAAAAGGCAGATCACCGATAGTGAAAAGCAAAAGTAACTCCT
TATGTCAGAAGACACCTGCATCTATGAGTTAAATCAGTTAACATATCTTTGCTGTTGATTTCTAACCTCT
GAACTCTTGATGCAATCAAAAGCTAAAATCGAGATTGTATTTGTTGGTAATGAATAAAGCTCTCGGATCC
GGGTAACTTGTGCTGTTCATCGCCACCAGCAGCGATCGTCCATCTTTTTCGCAACCCAGGTAAGTTTTGT
ACTTCACGTTTCTAAAAACTGTAAAACTCCAGTAGTAGATTGGCCTGAACCTCATTGACGACTCTGTTCG
GCTGTCCGTGCTGTATTCCGCGGCTACCATGATCTCCCCTTTATTTGTGGCATTTATAACGTAAGTCTTC
GATCCCAATGTGTCTTCAAAGAAAAAGGAAAATCCTGTTCTACTTACGCCCTTTGTTTTGGCAACAGTAC
CGTAATCCATGTCCGTAAAAGTGCCATTGCAACTGATGATATTGTTAGACTCTCGTTGAAGCAAGGGAGG
TGGTTGCTGGGTTCCAAAGTCGATAGGAAGTGTCTTTCCTCACTCGATGATACAGTTCCGGTCCCTCGTC
TTCTGTAAGCTGCACTTTAACGT

>gi|282554424|gb|GW274592.1|GW274592 CCHW17283.b1 CCHW Montastraea faveolata heat/dark/disease-stressed adult + 6 day old larvae Montastraea faveolata cDNA clone CCHW17283 5', mRNA sequence
GAGTTGATTCAGTTGGTTTATTCTGAGCTATACTCAAGTTCTCAAGTCAAGCACTGGTTTAGTTCGAATG
CTATGTTCTCAATAACCCTTGGTCGAACAATCCTGTGGTGCTCAAAGCCCAAGTGGATTTCAAAGGAATC
AAGCGCAGTGTATCTTTCGAAAAAGGCGACGAGGTTCTGGAACTACGTTACCTTATCATGGTAGCTTTTG
CCGATGTAGGTTTAGATAAATTGCCTCCAGCCCACGTAGAGTTACTCAAGTACGATGAAGGTGATCGGGA
TTATGTCCCTCTGCCTCTTGATACAATACTTGAGAAAGATATAAACGTTAAAGTGCAGCTTACAGAAGAC
GAGGGACCGGAACTGTATCATCGAGTGAGGAAAGACACTTCCTATCGACTTTGGAACCCAGCAACCACCT
CCTTGCTTCAACGAGAGTCTAACAATATCATCAGTTGCAATGGCACTTTTACGGACATGGATTACGGTAC
TGTTGCCAAAACAAAGGGCGTAAGTAGAACAGGATTTTCCTTTTTCTTTGAAGACACATTGGGATCGAAG
ACTTACGTTATAAATGCCACAAATAAAGGGGAGATCATGGTAGCCGCGGAATACAGCACGGACAGCCGAA
CAGAGTCGTCAATGAGGTTCAGCCAATCTACTACTGGAGTTTTACAGTTTTTAGAAACGTGAAGTACAAA
ACTTACCTGGGTTGCGAAAAGATGGACGATCGCTGCTGGTGCGATGAACAGCACAGTTACCCGGAT

>gi|282554423|gb|GW274591.1|GW274591 CCHW17282.g1 CCHW Montastraea faveolata heat/dark/disease-stressed adult + 6 day old larvae Montastraea faveolata cDNA clone CCHW17282 3', mRNA sequence
GAGATTTTTTACTTTTATGTAACCACACAGGACAACTTATTGTCTTTTTCTTATACTAGGACAATATTAT
TACAGCTTTATTTTCCACTACACTTTGCTAGTTTTCTATAAAAAATAACCAACATTAAAATTGAAACAGT
AGCTATAATTCTAACCATGCGCAATACACAATAGATAGGCGGATAGAAAAGGACATATTAACCTTCTCAG
AAATATACAAGTTTGTAAAATACTGCAAATTCCAGCTCAAACAGCTGCACATGTCTCGAACTTCAATCTC
GCCTCTAATGCAGACAATGTTCTAACTCATCTCATCGCCTTAACTGCGTGTTGACAAGCGACAAATTAAG
TCTAGATTAGGAGGTGACTTCCAGGCTTCCCTTTCATGCAAATGGAGTTCAACATATGCTAACTTTAGTC
TTTGGCTGTGAAATTAACAAGTGTAACAAAAAAAATCACTCAAACACAAGGCATCAGAACTTGGCTCTGC
ACAGCTTGATCAGAACAATGCAATCAAAGCGAAGGAGGCGACAAATCCAGCAAGGGCTTTCACATTAACA
ACTCCGCTTGTTGGTGTTGTAATTTTAGCTGGCGTCTCAGTTGTTGTGGTCATATTCTCTCCTCCTGGAG
CAGGAGTGGACGTCCCTGGCATCACTGTTGTATTAGGTGTGATACTGGCTCCTGGAGCAGAG

>gi|282554422|gb|GW274590.1|GW274590 CCHW17282.b1 CCHW Montastraea faveolata heat/dark/disease-stressed adult + 6 day old larvae Montastraea faveolata cDNA clone CCHW17282 5', mRNA sequence
GTTCTAAGGCGTTGGTACTGTGCTGTTCTTGTTTGTATAGAAGCAATTTGTAAGCTTGATCTTCGACGTT
CGAAAATCGTAAATCTATAAGATGGAGAAAATCGTCATTTTGTCATTTCTGTTCCTTGCTTGTGTTGTGC
TTGAGTCATTGTCACAAAGCCCTTCAACTCCTGCTCCAGGAGCCAGTATCACACCTAATACAACAGTGAT
GCCAGGGACGTCCACTCCTGCTCCAGGAGGAGAGAATATGACCACAACAACTGAGACGCCAGCTAAAATT
ACAACACCAACAAGCGGAGTTGTTAATGTGAAAGCCCTTGCTGGATTTGTCGCCTCCTTCGCTTTGATTG
CATTGTTCTGATCAAGCTGTGCAGAGCCAAGTTCTGATGCCTTGTGTTTGAGTGATTTTTTTTGTTACAC
TTGTTAATTTCACAGCCAAAGACTAAAGTTAGCATATGTTGAACTCCATTTGCATGAAAGGGAAGCCTGG
AAGTCACCTCCTAATCTAGACTTAATTTGTCGCTTGTCAACACGCAGTTAAGGCGATGAGATGAGTTAGA
ACATTGTCTGCATTAGAGGCGAGATTGAAGTTCGAGACATGTGCAGCTGTTTGAGCTGGAATTTGCAGTA
TTTTACAAACTTGTATATTTCTGAGAAGGTTAATATGTCCTTTTCTATCCGCCTATCTATGTGTATTGCG
CATGGTTAGAATTATAGCTACTGTTTCAATTTTAATGTTGGTTATTTTTTTATAGAAAACTAGCAAAGTG
TAGTGGAAAATAAAGC

>gi|282554421|gb|GW274589.1|GW274589 CCHW17280.g1 CCHW Montastraea faveolata heat/dark/disease-stressed adult + 6 day old larvae Montastraea faveolata cDNA clone CCHW17280 3', mRNA sequence
TTGTATGCCTGCATAGCAGTGAACGAGACAAACAAACTGTACTTCTGCTTTTGAAGTAAACAAATCAAAA
GGTTTTTAACAGGAAGGGTCAGTTCTACGAAACACTCCTAGGTTAGCATTTTCATGAAAATATATTACAT
AG

>gi|282554420|gb|GW274588.1|GW274588 CCHW17280.b1 CCHW Montastraea faveolata heat/dark/disease-stressed adult + 6 day old larvae Montastraea faveolata cDNA clone CCHW17280 5', mRNA sequence
CGGATCACCACTCCCGATCTTTCGAGAAAGGTCGAGACCGGAGAGACGACCATCACCGAAGTAGCGCTCG
GGATTATTCGTCTGAAAGTCGGTACCATTCGCACCGCGATCGGAACAGCGATTCAACGTCTCGTCATGCA
AATCCGTCGAGTTCGCCCAAGTCCGGCGTTGTACACGATAGCAAAAGACATGGAGAAGAGAAACGAGGCC
TTGAGACTGACCGGGAGAAAAGATGACAGCTTCTGATTTCAAATTATTTTACTGAACTTCAGAGTAGATT
TTTTAGCACATTCTTGATACAAAGCGTCAAAATTCAAACCCAGTACGCGGTCGAGATATTTCAGTGTTAA
GTTGATTATTTATTTTCTAAAATAAAATTGGTTGTATTTGTTCGTAGACTATCGGGTGTATGTATGTAAT
ATATTTTCATGAAAATGCTAACCTAGGAGTGTTTCGTAGAACTGACCCTTCCTGTTAAAAACTTTTGATT
TGTTTACTTCAAAAGCAGAAGTACAGTTTGTTTGTCTCGTTCACTGCTATGCAGGCATAGAACGTGAGTT
TTGTTGTGGAAGTTTTGTAATGTAAGGTAGATTCGTATTTTTATCCTATTTTGCATCCGTGTGTAAAATA
TAAATTCCAAATGTATGTAGCTGTACAGTTTTGATGACAAACGCCAACTTGAGAGGAAATAAAATGCGGG
TTGTTTTCT

>gi|282554419|gb|GW274587.1|GW274587 CCHW17279.g1 CCHW Montastraea faveolata heat/dark/disease-stressed adult + 6 day old larvae Montastraea faveolata cDNA clone CCHW17279 3', mRNA sequence
ACAATGTTAGTTTTATTACAAACACAGTGTAGTATAAATGTTTACATTGACCTTATTTCCTACAAAACTA
TTTCGTCGTTTTCCTATAGTCTAGAGAAGTTTATGTAAACTTGTCAGTTATGCTTTACCACTACCCACGA
AAAATATTAAAGTCACGCCAGCTATGCTTTTGAAGCGATATCATATTGGTTGAGTCAGGTAGATAAATAA
TGAAATTACTTGACTTTGTTTACAGATAAACAAACTCCAATATCTGAACGAGTGGGACGAATTGTACTCG
TGACTTGTGAGATGATAACTTTTAGTATGGATCGATAATCCAAAAGTCATGCGTGAGATTTTTTTTTTAC
AGAAAGGTATTTTTGTCCTTTCTGCTCGACTATCTCATCGGAAAACAAACAATAACCGTCAGTATTTCTC
TCAATTTACATTGATTACGTAGTCAAACGAAACAATAGAGAGAGAAATAAAACCTTTCAAGAAATGGTTC
CAAGTAAATTACTGGGCGGTGTTCTACAAAATCGAACCATCACTGCCGATCTTTGGATAATCTAGGCATT
TTTCTGAGCTTCCAATTACGCGAGTTTAGCAACCAGCTCGGACTGAATAAAACAGGATTTCTACGCAGAA
CTCTTTCATCTTGGCTTCTAGTCGCTTTTTTCATGATCACTGTTCGCGTGTGGAAAATAAATGCGGCAGG
AAAGATTAGTTGTTCATAAGCGAATAGATGTCAAAAATATTTCAAAAAAATCAGCACCAAAGCTCCT

>gi|282554418|gb|GW274586.1|GW274586 CCHW17279.b1 CCHW Montastraea faveolata heat/dark/disease-stressed adult + 6 day old larvae Montastraea faveolata cDNA clone CCHW17279 5', mRNA sequence
GGCTATTCTTCTTGGAACCCTTGCTTTTGCTGTCTTTGTTGGCCTTCTTGTCTTTTTGTGTGCGCGGTAC
ACCCCTAGCAGCAATCCTCATAAAGAGGCTAAAAAACCTGCCAAGACACTGCCAGGTCGCAAGAAGAGAA
ATCCACCACGGCGCGTAGGCCATGGGCAACAAGGAATGGAAATGGAACCTCGTGTATGAGAGATGTCGTT
TGATAGGTGATAAACACTGCTTAGAATGGATTCCAAAAAGCTGCATATGCGTCAACCTGCTGGCATTTGA
GGGTGGGATTCTGTTGCATGGTCCATACATGTTCTTATTACACATGCAATATTACAAATCATCATAAGTG
CAGAGAATGGCATTACAGAGCCACATGAGATTTTTCACACTTTCACAAGCGGTTCCTCAGTTTTCTCATA
GATCAGTAAACAAGAGGCAAAAATACAAGAAGCAAAACACCGGCCCTGTGAAAACTCCAGTTTTCACATG
CCTGTATTTGTTTGCATCACATGTTACAGTACTTTTGTTATTTGATAATCTGTGAGGCAACTTCAGAGAG
ACTTTTCACAGCCAACCCAGATTTTCCTTTATTGGTTTTTAGAGTGTCAAATGAAAGTATAAAAAACAAC
GCTTTTTCAGTGTCGTACTCAACTCTCTCTTGTGTTCTTGTAACAGAGGACCTGGTGATCCCAGTGTTTT
GAAGGAAATCTGGTTTGGGTCATCAC

>gi|282554417|gb|GW274585.1|GW274585 CCHW17278.g1 CCHW Montastraea faveolata heat/dark/disease-stressed adult + 6 day old larvae Montastraea faveolata cDNA clone CCHW17278 3', mRNA sequence
AACTCAGTGTGCTTTTTATTTTGTTATTCTACATCTGCATCAGTGAATGCTTACATATAACTTGCGCAGG
AGTTCGTTTGTTCTTGATGTGATTAACGTACTTCCTGATTCGTTCCCAGGCGTCACTCCTCCCGACCACA
AGCCTCTCTCGCCCCAAGCTGCCTGTTTCCTCGCTCTTTACCGCCGAAATCCAATGGGGCCTGGGAACGA
GGAAGAATATAATACACGTGGTATTAAAGTATGCTAAAACAACCCCTCAAAAAACGAAAAAAGCAGCAAC
CGGACGTTTTTCCTCGTTGACAGTTTCATTCTGCCGTAACTTCTTGGAGCTTTGCATAAGGTGGAGGCTG
CACCTGCATCGGTAGGGTGACCGGTCTAGGCCTCTGATCAAATGCTGACGGATCTTGACGAAGGGTTTCG
ATGTACGAGTAAACCACGATGATGAAGTAGATCGATAAGAGCCATCCCAAAGTATTTCCCAAAAATATAA
ACGAGTAGGATTCATAAGACCACAGCAACAGCAAATTTGCCAGCACCGGGATGCCTCCAAAAGCCACTCC
AACGAGGCCCAGTTGGTAACAGCTTTAAAATACTTGTAATCCACGGGCATATCTTCAAGGGGTGATGGAC
TTGACGTGTCTTTCATTTCGGCAGTAAGAGTTTGGTAGGAATGGCAACCAGAATAAATCATATAACTTCC
GGAAAGCAGACCAAAGATCCCGATTAGCGACGCTGTCGCAATCA

>gi|282554416|gb|GW274584.1|GW274584 CCHW17278.b1 CCHW Montastraea faveolata heat/dark/disease-stressed adult + 6 day old larvae Montastraea faveolata cDNA clone CCHW17278 5', mRNA sequence
AGACTGAGTTGCAGACGCATCTGAAAACGCGTTCATTTCGCTGCGCCGTACTCTACGTCTCACAAGAACC
TTTACAGCACGCCAAGGCGGTCGTTACATTGAGAACATTTATGGCGATCTTGGTTCGTACGTGCTGCTGC
GGCTGTGATTTGCGGACAGGCGTTCGGCTAATCGGGATCTTTGGTCTGCTTTCCGGAAGTTATATGATTT
ATTCTGGTTGCCATTCCTACCAAACTCTTACTGCCGAAATGAAAGACACGTCAAGTCCATCACCCCTTGA
AGATATGCCCGTGGATTACAAGTATTTTAAAGCTGTTACCAACCTGGGCCTCGTTGGAGTGGCTTTTGGA
GGCATCCCGGTGCTGGCAAATTTGCTGTTGCTGTGGTCTTATGAATCCTACTCGTTTATATTTTTGGGAA
ATACTTTGGGATGGCTCTTATCGATCTACTTCATCATCGTGGTTTACTCGTACATCGAAACCCTTCGTCA
AGATCCGTCAGCATTTGATCAGAGGCCTAGACCGGTCACCCTACCGATGCAGGTGCAGCCTCCACCTTAT
GCAAAGCTCCCAGAAGTTACGGCAGAATGAAACTGTCAACGAGGAAAAACGTCCGGTTGCTGCTTTTTTC
GTTTTTTGAGGGGTTGTTTTAGCATACTTTAATACCACGTGTATTATATTCTTCCTCGTTCCAAGGCCCC
ATTGGATTTCGGCGGTAAAGAGCGAGAAACAGCAGCTTGGGGCG

>gi|282554415|gb|GW274583.1|GW274583 CCHW17277.g1 CCHW Montastraea faveolata heat/dark/disease-stressed adult + 6 day old larvae Montastraea faveolata cDNA clone CCHW17277 3', mRNA sequence
CGTTCCACCAAAATGAATTTATTACAATATGTTAGAGCATAAAAATAGTATAATGCAATTTCCAAGTACA
GTGTATAAATTTCGAAACCTTTGAACATTCTACCTACCTACTTAACAAAACCATACTTATGAGCCGCATT
GGGATTGTTTAAACCTAACAATTTATTACTTTATTAGAAATTTATGTAATGACTGATGAGGTAAAAACAA
TTTTGTTGTTACCTACCGTTGATAATGCTAAACCTAAAAACATTTAATCCACTGTACGGAAAAAGATGTT
AGGTGTATATTTTTCTACTGACAAAAGGCACGCCTCATTCGAATAACAGAGTCAAGTGTATGTATCCTTA
AAAAAAATCGAATGGACACATTTTCACAAGATTGGTCATGAGTTGGAGGTCTTTTTGGTTTTTCCAGGTA
GCTAGTACTCCAATTCATACTTTTAGTATTCTCACTGAACATTGCAATTTTTCTTCGCAAGAGTGGGTGC
AATAAAGATTGATTGATTTAGATCTTTTCAGTGCATTTTCATGAGTGTTTTTAGATTTTCTTGCAGTTTA
AGGAGCTACGCCACAGTTTGTGCATCTTTAAAAGCTAAAGGTTCGTAGTTTTTTAATCCGTGTCAATCTT
ATCCATCCCTGACCATCAATGTTCTTTATGGTTTATTATTATCTCTTTGGTGTTTTTCTATCTAGTAATC
TACTATTTGAGGTTTCCTTCAATTTAAAGGCATTTAG

>gi|282554414|gb|GW274582.1|GW274582 CCHW17277.b1 CCHW Montastraea faveolata heat/dark/disease-stressed adult + 6 day old larvae Montastraea faveolata cDNA clone CCHW17277 5', mRNA sequence
TGCATAAATAATTTATATGTAGGGTGTTACTTGTTCTCAGATAATATTAATAATATTTTACTTCAGATGG
GCTAGCTGCTCTTGATTTTATACAAGCATGAAAACATAAAATGTATTTGTTGGCATTTCTGCTCTTCAAC
AGAGATTTACTGTTGAAAACGGCTCGAACTTATTGAAACGATTACAATGAATAAGTTTGATTTGATAATA
AAAATATCTGGTGTTAAGTGAAATCACTGCTAAATAAAACAGCTCTATATTGCGCTATGAAAGGAACTAT
GTCAAGAAATCAGTAAGTCATTTTAATGATGTACAAAATTAGCTTTGGGTGGTTAGAAACTTCAAAGTTT
CAGATCAATTACCAAAAGGGAAGTAAACAACAAAACGAAAAGGGAACATGGATCGCTAAGAATGAGGGAG
ATTGAGGATTGGGAAAAACGCTAATTTTTTTTCAAAATTTGCGTAGTCTGCAAATGTAGATCCTTTAAAG
ATAAAGCTTGTATGTAGTCAATGTTACTTGCACTGTTTGAAATTCACATTGTAGTATATTTAAGCCAGAT
TCATTCAGGTAGGATTAATCACACCATAAACTACTGTGCCAGAAACGATGGCGACTGGTACATTTGTGTC
GTGATTCTTAAAGGAGCTCAGTCGCGGCATTTTGAATTATTTTGCCACGCACTAAAATTGCCTTTAAATT
GAAGGAAACCTCAATTTAGTAGATTACTGA

>gi|282554413|gb|GW274581.1|GW274581 CCHW17276.g1 CCHW Montastraea faveolata heat/dark/disease-stressed adult + 6 day old larvae Montastraea faveolata cDNA clone CCHW17276 3', mRNA sequence
GGTTTTTTTTTTTTTTTTTTTTTTTTTTTTTTTTTTTTCCGAAAATGCAATATTTATTAAACAGCTTTCC
AAACTTGTTTGTCTTGGGTTTATTCTTGTTACAAGGCTATCATTCCCTTATTGCAGTTCCTTGTTTGTCA
AGTTAATACTGATAACATTGGCCAAACTCTTACTCTTGAACAGTCTTTCCTTACATTCAAATTAACAAAA
AACTTACACTTAATCAGAAAGCTGATAACACCATGTTGTATCTTCATTACAAAATCAAAAAACGTACATT
TTTATGGTTTCCTGAATCTTGCAAAACACACAAGTATAAACTTCTTTCAATACCTCATGTATGAATTGCA
CAAAACAATTTGCCTGAAAAGATTACTGTGCTGTGGATAAATCCTTGGGTGGCCATTTTCCCTCTTTAAT
GAGCTTTTCTTTATGCCTTTTAATCTTCTGAATTCTTGTATACAGTTTCTTGGGGGGCAAACATTCGAGG
TAATCTTCTCTGTAGTTTTGACATTG

>gi|282554412|gb|GW274580.1|GW274580 CCHW17276.b1 CCHW Montastraea faveolata heat/dark/disease-stressed adult + 6 day old larvae Montastraea faveolata cDNA clone CCHW17276 5', mRNA sequence
TGGAAATAGACCGCGCTGTGCGCCATTTTGGGACGATTTTCTCGCATGCGTGGTAAAAGTTGGCCGTAAT
GATCAGTGGATTCAATGTCAAAACTACAGAGAAGATTACCTCGAATGTTTGCACCACAAGAAACTGTATA
CAAGAATTCAGAAGATTAAAAGGCATAAAGAAAAGCTCATTAAAGAGGGAAAATGGCCACCCAAGGATTT
ATCCACAGCACAGTAATCTTGTCAGGCAAATTGTTTTGTGCAATTCATACATGAGGTATTGAAAGAAGTT
TATACTTGTGTGTTTTGCAAGATTCAGGAAACCATAAAAATGTACGTTTCTTGATTTTGTAATGAAGATA
CAACATGGTGTTATCAGCTTTCTGATTAAGTGTAAGTTTTTTGTTAATCTGAATGTAAGGAAAGACTGTT
CAAGAGTAAGAGTTTGGCCAATGTTATCAGTATTAACTTGACAAACAAGGAACTGCAATAAGGGAATGAT
AGCCTTGTAACAAGAATAAACACAAGACAAACAAGTTTGGAAAGCTGTCTAATAAATATTGCATTTTCAG
AG

>gi|282554411|gb|GW274579.1|GW274579 CCHW17275.g1 CCHW Montastraea faveolata heat/dark/disease-stressed adult + 6 day old larvae Montastraea faveolata cDNA clone CCHW17275 3', mRNA sequence
GCTTTAAATGTGTTCTTTATTTGTACTCAGAAATGTACTCCAGCAGTTGTAGATCATCGATTATTTTAAT
TTAGGATTTTTCAAAACAGAAAAACTGCGTGACAGAGAACATTGCAACCGCGTTACAGGTGAATTACTAG
AGCTTTTAAAGCAAATTCCATATGAATGAGGAGGTCACAAGTCATCCCGTAATTAATCTAAAAACTGCCG
CACAAAAAAAAGGTCTTTACAACTGTACAAATTATCAGATCAGCAAAAACTCAGCAGCTGCTGCCTGCAG
CCCAGATAGTTAACTTAATTCTTCGAGTTTTCTTTACAAAAACTCCTCCTCATACTAAAAATACTTGTTG
CATTTTAAAAGACGACTTCGCGTCCCCTAGTTGTGAATTTTGATTGGTCGCTCAAGGAAGCTATACCGTG
ATCGTTTGGGAGCCTTGTTAAGATGGTCCAGGCCAAGCCAAGGTTTGCTCATACTCTGAGACGCTGGTGT
TTGGGGTTTAAAATCTTTGACTGAAATAGGTTTGTCTG

>gi|282554410|gb|GW274578.1|GW274578 CCHW17275.b1 CCHW Montastraea faveolata heat/dark/disease-stressed adult + 6 day old larvae Montastraea faveolata cDNA clone CCHW17275 5', mRNA sequence
CAGACAAACCTATTTCAGTCAAAGATTTTAAACCCCAAACACCAGCGTCTCAGAGTATGAGCAAACCTTG
GCTTGGCCTGGACCATCTTAACAAGGCTCCCAAACGATCACGGTATAGCTTCCTTGAGCGACCAATCAAA
ATTCACAACTAGGGGACGCGAAGTCGTCTTTTAAAATGCAACAAGTATTTTTAGTATGAGGAGGAGTTTT
TGTAAAGAAAACTCGAAGAATTAAGTTAACTATCTGGGCTGCAGGCAGCAGCTGCTGAGTTTTTGCTGAT
CTGATAATTTGTACAGTTGTAAAGACCTTTTTTTTGTGCGGCAGTTTTTAGATTAATTACGGGATGACTT
GTGACCTCCTCATTCATATGGAATTTGCTTTAAAAGCTCTAGTAATTCACCTGTAACGCGGTTGCAATGT
TCTCTGTCACGCAGTTTTTCTGTTTTGAAAAATCCTAAATTAAAATAATCGATGATCTACAACTGCTGGG
AGTACATTTCTGAGTACAAATAAAGAACACATTTAAAGC

>gi|282554409|gb|GW274577.1|GW274577 CCHW17274.g1 CCHW Montastraea faveolata heat/dark/disease-stressed adult + 6 day old larvae Montastraea faveolata cDNA clone CCHW17274 3', mRNA sequence
AACTATGAACATAAAACGTCTTGATGGACTATACATCTCTGGAATAAAAAAAAGGCTATTGTTTTGATGC
AAAATCAAATTTTCGTGAGCTAACAAAGAGAAGGGAAGTCAAAGGTAAATTAACAATTTGAGATTCAAGG
TTTTCTTTCCATCCATTCAACGATCAGATGCAAAACCAAACCAATCACGACTTGGTCACCCGCGTTCAGT
TTTCCCATGTTCAGTTTTCCGATTACGTGTGTCTGCTTCGAGTTCTCAATGGCTCATTGTGCTGTTAACC
CTTGTTGTCATTGGTCGTAATTGCTTTGTTTTAGTTTGGAAAAGTGCCCTAATAAGGCAGGCAGGTATTG
ACTTCCTCATTGTTAAATGTGCTTTTTGATTATACTGGAAAGTGCTTATTACAACTGTTTGAAATCGTGC
TTTCAGAATAAAATCCAAGGCTAGCTGCACTGCAGATTAAAAGTAACCATATTACTACTCTAAAGCTGAC
TTAATAATTTAGCTTATAAGATCTAATACTAAATGCGGTGCAGTGAAAGTTGCGCTTTCTATTAAAACAC
ATTGCAGCATTTTAGCTTGGTTTCATAATGACACCCTAGTTGCACAGATTAAAGATAACCATATTGCTAC
TCTAAGCTGACTTAGCCAATAAAATCTAGTACTAAATGCAGACAGAGCAAACTGTGCTTAATAAACACA

>gi|282554408|gb|GW274576.1|GW274576 CCHW17274.b1 CCHW Montastraea faveolata heat/dark/disease-stressed adult + 6 day old larvae Montastraea faveolata cDNA clone CCHW17274 5', mRNA sequence
GCATTTGTGAATAAGACATCTACTGATGACAGCTTTATTTGGCCGGGAGCGAAAACCAAAAGAGATGAAG
ATACCATCAGTTACTTTGCTCGTATTCTTCTTCTGCAGCTTTTTTAGCAGCAGTCAAGCGCGCTTAAGAC
AAAAAAGAAGCTCCCAAGTACCCGCTTCTGAGATAACAGTCACCCTGAAGATTGACTGGAATGTCAGCGT
CATTAATAAAGAAGTACCAGCCAGTTACGTCACAAATGTGCAGAACGGAACCGTGTTGGTGGACATCCTT
AACAAAGCAGCAGGGGACAACAAACAAGGGCCTTTTAACAAATACGAAAGCAAGTACTTTGGTGGTCTGG
GATACTCGATAACGGCCATGAATGGCACACAACAGAACTCTACTACTGGTTATTACTGGCTTCTTTTTGA
CGAGCAAAGTGGAGGCGTTCTTCTATGCGGAGTGAGTTCGTACGTTCCTGTAAACCAGTCTACCACTATT
TTTCGGTATACGACTTACTCGAGTCACAACGATACCGTCACTGGATATTGCAAGACTTTTCCTCCCCAAG
AACAGGTTCCACCCCCTGCGATCACAGTTACCCTTGAAATGGACTGGAATATTACCAGTGTTGGCAAACC
GATTCCTGCTTCCTACACCACGCA

>gi|282554407|gb|GW274575.1|GW274575 CCHW17273.g1 CCHW Montastraea faveolata heat/dark/disease-stressed adult + 6 day old larvae Montastraea faveolata cDNA clone CCHW17273 3', mRNA sequence
GAGTCTTACTTCCTTTTATTTTACTAGAGAAAATAAATTTCTTTAAAAATGTAGTATTTACTGAAATGAT
TTAATAATTTTAAGAAACGTCTTTACACCTTATTACGCAGTAAAGAAAGCTAAATCTTAAAGCACAATTT
TTGAGAAAAATAGCAAACGTAGTAATTTTTAAATACATCTGTTTAAATTTTCTTCAAATTACATAGAACA
TTAAATATTTCTAAATATGACTACTTAAAGTTTACAGAAATCTGCATGACATGGATCAATCACCGATCCA
GCAGTTTTATAAACTATAGCAAATTATCATGCTTACATACAAAACAAATTGCAGAAAATAATCTTATTTA
CATATTGAAAACAAGGCAAAAAAACTCAGCTGACGACACAATCTTTGCACTCAAGTCGCATAGTGGGTCT
GTCTGTGCCAGATGTTATTCACAAATCACAAAAACGTTGATCACGTAGTATGGGCAAAAAAGTAATTAAA
TAATTGATATTGTGAGTATGATAATAAAGGAGTTCACTCGATGGCAATTAATATCAAGAAGAAAAAAATC
CTTGGGTGTCGTACAGTTGCACTGGAATAGTCGTATAACACAATAACTATATGCTAGGTATTTAACAGTC
ATTTGCAGTGTAGAATTCAGTCCTATTTCCTATAACATGTTTACACTTCAAGGATGGTACTTATTGCAAA
TGGA

>gi|282554406|gb|GW274574.1|GW274574 CCHW17273.b1 CCHW Montastraea faveolata heat/dark/disease-stressed adult + 6 day old larvae Montastraea faveolata cDNA clone CCHW17273 5', mRNA sequence
AATTTGCCAGCTTCTGTAACATACAGGATATTATCTTCTTGGTAACTGCATGAAGTAGTGTTTGCTAACT
TATTAAAGGCAAAATACAGGTCAAAAAAAGGAACTTAGATGTATTTTTCATTTTGTATAGAATTGTTTTC
GCTAGACAGTATGTTTGCCCAAAGATATGTGATCATGAAAAAAGCTGAAAAAAATTATTAGTGAAATACT
TAAGTGAAGTGATATAGCTACTTGTATTTTCATAACATGAGCAGATTATTTGTGTAGAAAGTTTAAGATT
TGTAGTGTGTTGTACGTTTTTTTAGTTGTAAATAACTACAAATTTCATAACTTTTGACTTTTGATAATAC
AAGGGAAAGAACTTACACTGATGACTGAGTTAAATTTTCTATTAATTTAAGTCTTGATGTACCAGATGCA
TGTTCCACTTAAGTGCTACACAGTGTGCAATGTGACAGTGAGTGTCCATTTGCAATAAGTACCATCCTTG
AAGTTGTAAACATGTTATAGGAAATAGGACTGAATTCTACACTGCAAATGACTGTTAAATACCTAGCATA
TAGTTATTGTGTTATACGACTATTCCAGTGCAACTGTACGACACCCAAGGATTTTTTTCTTCTTGATATT
AATTGCCATCGAGTGAACTCCTTTATTATCATACTCACAATATCAATTATTTAATTACTTTTTTGCCCAT
ACTACGTGATCAACGTTTTTGTGATTTGTGGAATAACATCTGGCACAGACAGACCCACTATGCGACTTGA

>gi|282554405|gb|GW274573.1|GW274573 CCHW17272.g1 CCHW Montastraea faveolata heat/dark/disease-stressed adult + 6 day old larvae Montastraea faveolata cDNA clone CCHW17272 3', mRNA sequence
AACAATAAAATTGCCTTTTAATGACTAACATTAATTCATGTCTTGATCCAAGAACGACTACGTGATTTTT
AATCCGAATTTATCTGATCATTTATCCACCGAGCAAAAGCTGACACCTTGGTGTACACGCCATATTTTCC
AATTCTTCCACAACCATCCCCCCAAGACACGACGCCCGCGAGCACCCAGCGTTGATCATCATCGCTAGCT
GTACGGCTGTTATCCATGGCCAGCGGTCCTCCCGAGTCTCCTTGGCAAGCATCACCACGTGACCCGTCAT
GATAACCAGCGCAGAACATATTGCTCGTGACAGGATATCTACGGTGCGCTTTCTTGCACAACGTTTGCTC
CACAATGGGTACAGTAACTTGGTGGAGTCTCTTAAGGGTTCTACCTTGCTCTTTTTTACCGCCCCAGCCT
GTAATCACCATGTCATTTCCTGGCTTCAACAAAAATTTATCTTCGTCAGTTTTACGCAGAGGCAGGCAGA
TTGGTCTGACGTAATCAGTGAAAACAGCGTCCCTGCTGAGGTAAATCAGGGCAATATCTGAGTCGTAATC
GTCTACGTTTGTGGAGTACTGGTGATGAATTATAATCCTGTCAGCACCAATTATCTGCGCTGTTTCGCGT
TCTGGATGTTTGATCTTGTCAGTGAACAATTTACCAAGACGGACCTCAATATCTCCCACTGCAATGCTCG
AGGGATACAGTGGGCAGCAGTACACT

>gi|282554404|gb|GW274572.1|GW274572 CCHW17272.b1 CCHW Montastraea faveolata heat/dark/disease-stressed adult + 6 day old larvae Montastraea faveolata cDNA clone CCHW17272 5', mRNA sequence
GTGGAAACCGGAGGACGATACTTAAAGGCTTATATAAGCCTAGAGCGCTAGTTCTTTATAAGGCCAGAAG
GTTGATGTATTGGACAGACTGGGGAGACACGCCTAATATTGAACGCTCTGATTTAGATGGGGGAAGCAGA
CGAACTATTGTTCAAGGAGATTTGAAATGGCCGAATGGTTTAGTTCTTGACGAAGC

>gi|282554403|gb|GW274571.1|GW274571 CCHW17271.g1 CCHW Montastraea faveolata heat/dark/disease-stressed adult + 6 day old larvae Montastraea faveolata cDNA clone CCHW17271 3', mRNA sequence
AGCCTACTCAAAATCTTTATCCAAAATATCGATGAAAAGCAAGAATATAATGATACAGAAGTCTATTTAC
ATTAATTGAAAAGATTGAAATACAAAAATAAAACATATGTTGAAATTGAAGAGAGCTAAGGGCATTTGCA
GAAATGTCATACTCTAAAGAGTGCAACAGATAATAGCTGAAACCAAACATACAGTATGACGTCTAAAAGA
TATTTATACTGCTCTATCAAATGGCTCTACTCTACTTTAAAGTCCTCCTAATACCACAGCCATTCTAAAA
CAAGTGTAAAACATAAAATTATCAAAAATGGTCGAGAGATGGAAATTCAAAACAGGAAGGCAAATGTGCA
ATTTTCACGAACCGTAGGCAACAATCTTTACAACAGAGTTTGGTGTGCGCTGCATGTCATTTATAATAAA
GATTACTGACAAATGTGCGTCATAACTTCATAGACCGACCAATAGAATTACTCTATCACCAGAGTGCCGG
GCTTCAGAAATGCTGTATGAAACCACTGTAGTCTCTCTTTTTGCTCGTCTTTCAATGCCCATGCAACTTG
ACTTGTGGCTTTGCATGTCATGCTTGCACACAACCGCCCACTTGTGTTGCGTTTTTCTTTGCGTTCTCCC
CCATGGATTTTTGAGCAAAGAGAGTCTACTAGTTGTCTAATAATAATTATAATAATCTACATAGATCTAC
ATCTCATTGATATTGTCAAGAGT

>gi|282554402|gb|GW274570.1|GW274570 CCHW17271.b1 CCHW Montastraea faveolata heat/dark/disease-stressed adult + 6 day old larvae Montastraea faveolata cDNA clone CCHW17271 5', mRNA sequence
GGGAAATTTTGCAGCATTCATATGCTTGTGTTTCGCGAACTGGCTGCGGTTTGTAAACAACAAATTGGAT
AATTCTGTCGTGCTGGATGTACTCGATCTTTTAAACCCTGTACACTGCATGTTGGATGTAATTCTGTGGT
ACTGTGGAGGAAACCAGGAGTTGTTTTACATTAATTTGCAGCCAGTACAGATTACGTGTGAAGAATCAAT
ATAGGTTGGACAGTGCAATCTCAGCGACCAAAAACTCGCCAAGAATCTGTGGCAGGAATATTCCCACAAC
AAGTCTGTCTGTCCCCCTGCTGCATGAAGAAATGAAGTGAGGAAAACAAAAAGAAATTATCCTGCTTCTG
CAAAAACCAAGTGGCAAAGCCACTGCTCTCTATGCAATCAGATCAGAAGAAGATCAGAAGAATTGAAATG
GTCATTGAGTGAAAATATATGGCTGTTGGTCAACCACAAAGTACATGTACAAGTAATTTCAACACAGACA
TCATTCATCTCCTCGAGGAGGAATCTTGGTTGTACTCTTGACAATATCAATGAGATGTAGATCTATGTAG
ATTATTATAATTATTATTAGACAACTAGTAGACTCTCCTTTGCTCAAAAATCCATGGGGGAGAACGCAAA
GAAAAACGCAACACAAGTGGCGGTTGTGTGCAAGCATGACATGCAAAGCCACAAGTCAAGTTGCATGGGC
ATTGAAAGACGAGCAAAAGAGAGACTACAGTGGTTTCATACAGCATTTCTGAAGCCCGGCACTCTGG

>gi|282554401|gb|GW274569.1|GW274569 CCHW17270.g1 CCHW Montastraea faveolata heat/dark/disease-stressed adult + 6 day old larvae Montastraea faveolata cDNA clone CCHW17270 3', mRNA sequence
ATTTATACACAGGTTTTAATTCCAAAGTAGAATACATTTTAAAGTACAGGGACAGCGGGAAGCAGAAGGG
ATACACTCTAGCCAACAGACTCCAAACACCACCAGCCTAAAAAAGGCTCAACAAAGAGTATTTCAAACTT
TTTCTCAACAATAATGGTGAATTTTATCCCCTTGCACACCTATTTAAGTTACTGCTCAGTAGTAATTATT
TTTTGCTTTTCTATCATATTAACTTAATCTTAACAGTTGAGTCGTTCGGCTGTGTTAAACTTGACATTAC
AACTCGGTGCCACTGTTTGCGTTCACTCATTTTAGTTTCAAAAATTCTAGAAGTTCCTCGCTTTCGACTG
CTTCCTCAAATTCTGCATATCCCCCAAGATGAGTGTTGCCTTTTGTCAGCTGAGGTGGCAAACCTTTGGG
ATCACCCATTACTTCTCTCATTTTTTGCTTTGCCTCATCGTTACCAGCAATGTCTACTTTGTCGTAATCA
ACTCTCTTGCTGTCCAGGATCATCTTTATCTTCTGCTGCTGCTTTTTTAACTCTAGGTTGCTAGAGACGG
AAGAATAATAATATACTATCCTCTCACCCATCGTGAAAAGCTTCAGTGGAATCTTTCTTCACCAAGTGCA
ATAATTTTTGACGAGGACGTGT

>gi|282554400|gb|GW274568.1|GW274568 CCHW17270.b1 CCHW Montastraea faveolata heat/dark/disease-stressed adult + 6 day old larvae Montastraea faveolata cDNA clone CCHW17270 5', mRNA sequence
ACACGTCCCTCGTCAAAAATTATTGCACTTGGTGAAGAAAGATTCCACTGAAGCTTTTCACGATGGGTGA
GAGGATAGTATATTATTATTCTTCCGTCTCTAGCAACCTAGAGTTAAAAAAGCAGCAGCAGAAGATAAAG
ATGATCCTGGACAGCAAGAGAGTTGATTACGACAAAGTAGACATTGCTGGTAACGATGAGGCAAAGCAAA
AAATGAGAGAAGTAATGGGTGATCCCAAAGGTTTGCCACCTCAGCTGACAAAAGGCAACACTCATCTTGG
GGGATATGCAGAATTTGAGGAAGCAGTCGAAAGCGAGGAACTTCTAGAATTTTTGAAACTAAAATGAGTG
AACGCAAACAGTGGCACCGAGTTGTAATGTCAAGTTTAACACAGCCGAACGACTCAACTGTTAAGATTAA
GTTAATATGATAGAAAAGCAAAAAATAATTACTACTGAGCAGTAACTTAAATAGGTGTGCAAGGGGATAA
AATTCACCATTATTGTTGAGAAAAAGTTTGAAATACTCTTTGTTGAGCCTTTTTTAGGCTGGTGGTGTTT
GGAGTCTGTTGGCTAGAGTGTATCCCTTCTGCTTCCCGCTGTCCCTGTACTTTAAAATGTATTCTACTTT
GGAATTAAAACCTGTGTATAAATAT

>gi|282554399|gb|GW274567.1|GW274567 CCHW17269.g1 CCHW Montastraea faveolata heat/dark/disease-stressed adult + 6 day old larvae Montastraea faveolata cDNA clone CCHW17269 3', mRNA sequence
ACCACGGGCGAGGTGACAATAAAGTATGTAAGTAAAGTAAAATAAAGAAAATGTGCCATGAGAATTGAAT
GGTGATCACTGGAGAGGAACTGTCTAGATACTTAAAAATTTCCCCCAAACTTGTAGTAGCAGTAAGGAGA
GTTTCTATGCTGATCATGGTGCTATCAGGGTTCTTTAGGAATGACATACTGTTAATAAAGTTCCAAAAGA
AATGACTCTCCAAAGGTAACTACTCTCCAAATAATTATAACAACTTCCACAAAAAAACATTATCAACACT
GATTTTTTTGCAACAAAGTGTGCATTATCTTTTTCCCTCTAGATAACTAGAAGTTGTTTACACACAAAAC
TAGACATTGTAAGCCTCTTCCTGCTACATATATGTTGTGCCCACGACTAAAAAAAAAAATAACCAAACAA
ACTAAGAAACTTTAAAAAAAGGGCTGTTAAATATGGAAATTAAAAGTGGTGAGTACATAAAGTAGAAATT
ATTCCATTGATCACTTCATTGGGCTACTCAACTCAGTCATAAGTAAGCATAAAAGTTTTACTAGTGACCC
AGGTACGTTAATTTTATTG

>gi|282554398|gb|GW274566.1|GW274566 CCHW17269.b1 CCHW Montastraea faveolata heat/dark/disease-stressed adult + 6 day old larvae Montastraea faveolata cDNA clone CCHW17269 5', mRNA sequence
TCTCGTGTTGAACATTCGATTGCCATTTGGTGACAGTTTTGGCTCTTCAAGAATTCTTCTTCATTTTATT
GCGCCAAGTTTTGCCAACAATGCTATACCGTTTGATGTGTTCTGCACTTGACCAAACAATAACGCCAGAA
AAATCGTCGAAAATAGGCGATCAGTGGAAATTTTTTTCGGAGTAGCGCCAGGTTTTACAGCGAGTTATAA
AAAAAAACCTCCCTCAAGTTGCAGAAGACATTGATTTTATTTGCTTGCATGTGAGCGAGAGTTTTGGATA
GGAAATGGCAAATAGCATTTTTTAAGTTATAAAGTTGATATGACAAGAGAACATGTATCTATCTGATTAT
C

>gi|282554397|gb|GW274565.1|GW274565 CCHW17268.g1 CCHW Montastraea faveolata heat/dark/disease-stressed adult + 6 day old larvae Montastraea faveolata cDNA clone CCHW17268 3', mRNA sequence
ACTAAAAATAATGACTTTACTAATTTCGTGAAATAAACAATATGTACATTACATCATAAAAGTACAAAAT
TACACCCAGACCATTTCCATTTCCTTGTCACATCATGTTCATTCTTCACCGCTAACGCACAAATGGTGGC
TGTGAACTGATCATTTTCCAAAAAAATATTCACAGCAATATCGATAAAATATATTAAAATTGGTCAAAAC
TATTTCTCCTATAATTGTTACCTAAATACAATTCGTTTTGATCTACACGAACAGAGAAAACCAATGTAAA
AACATTGCACGAATAATTAGAAAGTAACACTTAAATAAAACCGCCTGCATTTTGTTGTTGTCTTTTTTGA
TGGAAATTGTATTGCTGTTCTCGTAGGAAGAGGATAATTTATTCTCTAAAACAAGAACGCAAAACATGTT
TCTTAATTCAGAAAAAGTTACATTCAATTCAACACGTCCAGTGTTGATTCATTTTCAACATCGTGTAGAA
CGAGCTTCTAAACTCGGTAATAGATCAAGCAAATTCAATTTTAAACTGTTCAAGTACGATCAATATTTCT
GGAAACATTAATTCACTATGGTGCAGCCTGAACACCTTTTCAGTTCAAGTTCCTCTTTACCACAAAAAAA
TCTAGCAAAGGTCATTTAACTCCAAGACGGACTGGGACGTTAGTTCTATAAAATATTTGTACTAAAATAT
ATCTTGCTTTGAAAAACATAAAATTGCAAGTATTTACAGAATTGGTAAG

>gi|282554396|gb|GW274564.1|GW274564 CCHW17268.b1 CCHW Montastraea faveolata heat/dark/disease-stressed adult + 6 day old larvae Montastraea faveolata cDNA clone CCHW17268 5', mRNA sequence
AGAAGAAAAGTGAAAATCGCTACATTGCTCTTGATTACGCCACACGTAACATGACACAAGTGGACGAGCC
ACACGACTCTGAGATAAATGTCGACCACATGTTCTCTCTGGTGTTACTAGAAAATTCAGAATCGAAAACC
AAAGAGTTTTTAATGGTGGGAATCACGGAAACGGACAAGACTCGCTGGATGGAAGCGTTTAAACCACCAG
CCGCCGAACAAGAAGGAGAAACTGTTTATGCTGCTTGGGACTGTCCTCAAGTGAACGCTCTTCACAACTA
CACCGCTCAACAACCAGACGAGCTCTCCCTTTACGAGGGTGACGTCATCAATGTACTGAAAAAACTCCCG
GATGGATGGTATCACGGAGAACGATTATGTGACGGAACTCAGGGCTGGTTTCCTGCCAATCACACAGAGG
AAATCCTCAATGAACATGTTCGCGCCCGCAACTTGCGTCAGCGATATAGATTGTTAGCGGCTTCCCAGCA
TCTTATTGGTGGAACACTAAGAATTTGATCACGTGACGATTTAGAGATATTTTAATGGCGTTTTCAGTCA
AATTCAAAGATTAAATCTTAGTCTTACCCAATTCTGTAAATACTTGCAATTTTATGTTTTTCAAAGCAAG
ATATATTTTAGTACAAATATTTTTATAGAACTAACGTCCCAGTCCGTCTTGGAGTTAAATGACCTTTGCT
AGATTTTTTTGTGGTAAAGAGGAACTTGAACTGAAAAGGT

>gi|282554395|gb|GW274563.1|GW274563 CCHW17267.g1 CCHW Montastraea faveolata heat/dark/disease-stressed adult + 6 day old larvae Montastraea faveolata cDNA clone CCHW17267 3', mRNA sequence
AACAAACGAATTCTCAGTTTATTAACGATTGTGCTTAAAGTTGTTAACAAAAAATTATCTTACATAACTC
AATACTAAAAAAAGGCCTTAGAAAATTACACAAAGCTACAAAAAAAAACTGTATGAAATGAAAACGGTTA
AGGTCGGTTAAGAATGTAACTTAATTTTAAGAAAGCAAATGTATTAACAACGTAATAAAAAAATACGATT
TAGTCGTATCTCGACTTGTTACTGGTGAAATTTAAAGGATTGAAATTTTAGGGTCATATATGCACGGTTA
AATTTCAGGAAATGCGTTGCCCTCGATATATAGACATGACACACAACTGACTACACACGAAATATACTAC
CACACGACGGATTATAATTAACACAGTAAACATTGTCGATCAGAGTGACCGAATGTAGAAACTGGATTCA
CTTGTCGAATTCATAGGTTTCTTCGTCAGAAGGGATGCCATGCTTCTTGAAGTATTCCAGCTCTCTTTCT
AATTTGTTGTGGTCCTCTACCATTTTCCTCTCGGATGGGAAATCTCTGTATCGGGGCAGGCTTACGCGGG
CTTCGGCGTCTTCGTCACTTTCAGCATCCGCATCTTCTCTCCACAATTCATTTGCGTATTTCTCGATTT

>gi|282554394|gb|GW274562.1|GW274562 CCHW17267.b1 CCHW Montastraea faveolata heat/dark/disease-stressed adult + 6 day old larvae Montastraea faveolata cDNA clone CCHW17267 5', mRNA sequence
AAATCGAGAAATACGCAAATGAATTGTGGAGAGAAGATGCGGATGCTGAAAGTGACGAAGACGCCGAAGC
CCGCGTAAGCCTGCCCCGATACAGAGATTTCCCATCCGAGAGGAAAATGGTAGAGGACCACAACAAATTA
GAAAGAGAGCTGGAATACTTCAAGAAGCATGGCATCCCTTCTGACGAAGAAACCTATGAATTCGACAAGT
GAATCCAGTTTCTACATTCGGTCACTCTGATCGACAATGTTTACTGTGTTAATTATAATCCGTCGTGTGG
TAGTATATTTCGTGTGTAGTCAGTTGTGTGTCATGTCTATATATCGAGGGCAACGCATTTCCTGAAATTT
AACCGTGCATATATGACCCTAAAATTTCAATCCTTTAAATTTCACCAGTAACAAGTCGAGATACGACTAA
ATCGTATTTTTTTATTACGTTGTTAATACATTTGCTTTCTTAAAATTAAGTTACATTCTTAACCGACCTT
AACCGTTTTCATTTCATACAGTTTTTTTTTGTAGCTTTGTGTAATTTTCTAAGGCCTTTTTTTAGTATTG
AGTTATGTAAGATAATTTTTTGTTAACAACTTTAAGCACAATCGTTAATAAACTGAGAATTCGTTTGTT

>gi|282554393|gb|GW274561.1|GW274561 CCHW17266.g1 CCHW Montastraea faveolata heat/dark/disease-stressed adult + 6 day old larvae Montastraea faveolata cDNA clone CCHW17266 3', mRNA sequence
ACTAAAGCTCTTTCTCTTTATTGAATGATCATAAATAGTAACATTAATGCACGGCAAGTGATTTAGACAT
GTAAGTTTTTTTTTCTTCTATTTAACGAGAACCTAAATTTATAGAACGTAACAGCAAAACTATATAACTA
TCGTACCAAAAAACGAGTTAAGCTCACCTAAATAATTATTTTAACGACTAGAACTTAATTATCATAAATT
AATCTATTTTGTAATTCTTTGCAATACAAAAACGTCAGCTTAAATTGCGTGTAACTACATGTCTATATCG
TTGTAAATTGGTAATATATTTTACATGGTAATGATTTCAAAACGTAACCACTCACTCCCCTGTGTGAATG
AGATTTTAAAATATATTGATAAGTTAGCTTTTCTTGCCGGGGCTGCGCATTTTTTATCTACAGGCAGTAT
CTAAAACTTCATTATGCATCTCCGAGAGACAAAATTTGTTTCCAACAAGGGAAAAGTTATAAGCTTTAAA
ATGCAACTTGAAAATCCCGCAAGAGAGAATTCAAACCACAATTGAAAAGCAGATCATATGAAAATTTGAG
TAAAATTGCTTCGAATGAGAAATACAAGGCCCTTGCAAGCATTAAATCATCCATTTTGATAAATGAACAC
AAACAATTATTCCGATATTAAAAAAACCTTTTTAGCAAGCTTCCAATTTTGGTTCCATTTGTTAAATGCA
CGACCACATACAGGCG

>gi|282554392|gb|GW274560.1|GW274560 CCHW17266.b1 CCHW Montastraea faveolata heat/dark/disease-stressed adult + 6 day old larvae Montastraea faveolata cDNA clone CCHW17266 5', mRNA sequence
AAGCCCGCTGTGAAATAGCTCGACTAAGATCTCTATTGCCAAGTGAGAATGTACCCCCAAGGGACTCCTC
CGCGATAGAAGCTGTCACGGTACGAGAGGGGAATATCTCTCCTAAGAGCAGTATGTCTCGAAGGGAAGTC
ACGACAGGAGTTTACGTCAGGGAAAGAGAAGAAACTGGAGAGATTCCTACAAGGACTTCTTATCGGGCTA
CGCGTCTTTGAAAGTCACGAAAACACCTTTTACATACACTAGAATTCTGCACGATAAAACGAATTCCCGA
ACATAGTTAAGAAACACAATCGTAGTCCCTCCATTAAGTGACTTTGTTGTAAACACACTTTAAGATACAT
ACATGGATGTTTATTCTGTTAAGTACCCCATGGTGTGTTGTAGTATCGCGACTTCTAGGAATGTCATTAT
TTTTCTGTGAAAGTCTGTTGTTAGATCCACTTAGTGCGGTGAAAATCTACGAGATGATAATTCACAGTCT
AAATGCTGTTTTTTATTCAAAATGTAATCAATGTACCTTAAGGGTTTTCAATGAATGTCCTTTTTTCTAA
ATGCGTTTACAAACTTAGCAGAGGAGTTTCCGAGTCTCGGTTCAGACGTCGAACGTATCGTGAGTCAAAC
CGAACTTAGTGGAAATTAATTAGCGAGCCTAACTGTCATTGGTTTTACTCATTAGTGAGAAATGTGACAA
GATAGAGAGATAAATCTAAGGAACG

>gi|282554391|gb|GW274559.1|GW274559 CCHW17265.g1 CCHW Montastraea faveolata heat/dark/disease-stressed adult + 6 day old larvae Montastraea faveolata cDNA clone CCHW17265 3', mRNA sequence
TTTTGTTTTTTTTTTTTTCATTTATGCCCTCTTTTTATTAACATCCATTTATGCCCTCTTTTTATAAACA
TCACTGTTTTCCCCAGCCGTTACAATTATCACCCACGCTTGCTTTAGCAATCTGTGATCTGAATCCTAAG
TGCTTGCGTTTCAAAGCTATCCATCTTTCGATTGCAGATTTCTCTTTTAGGAACAAGCACCACAGGTTTT
TGGACAATCATTGATAGTAGAGAACGGGTTGCTGTGGCAGTGGTCGCTCAGGCTGGGGCAGTCCCACCTG
TGATCTTCACAGGGGTCGCAATTGACGGCACAGGCCTTGGGGCATTCACGTAATGTTGCATACGGGTTAG
AGTGACAATGACCGTCCCGTGCCAATACGTTACAGTCCCAACGCGAATCCTCACATCCACCTGCACAATA
TCCGACGAGCATCAGCAAAAGGATTCCGCACTTGAAATACATGACTTGTATCAACGACGAACCAGGTTTT
CTTCTCTTTGTCTTGATATGTATCTTCTGCAGAGTCTTCGCAAAGAT

>gi|282554390|gb|GW274558.1|GW274558 CCHW17265.b1 CCHW Montastraea faveolata heat/dark/disease-stressed adult + 6 day old larvae Montastraea faveolata cDNA clone CCHW17265 5', mRNA sequence
ATCTTTGCGAAGACTCTGCAGAAGATACATATCAAGACAAAGAGAAGAAAACCTGGTTCGTCGTTGATAC
AAGTCATGTATTTCAAGTGCGGAATCCTTTTGCTGATGCTCGTCGGATATTGTGCAGGTGGATGTGAGGA
TTCGCGTTGGGACTGTAACGTATTGGCACGGGACGGTCATTGTCACTCTAACCCGTATGCAACATTACGT
GAATGCCCCAAGGCCTGTGCCGTCAATTGCGACCCCTGTGAAGATCACAGGTGGGACTGCCCCAGCCTGA
GCGACCACTGCCACAGCAACCCGTTCTCTACTATCAATGATTGTCCAAAAACCTGTGGTGCTTGTTCCTA
AAAGAGAAATCTGCAATCGAAAGATGGATAGCTTTGAAACGCAAGCACTTAGGATTCAGATCACAGATTG
CTAAAGCAAGCGTGGGTGATAATTGTAACGGCTGGGGAAAACAGTGATGTTTATAAAAAGAGGGCATAAA
TGGATGTTAATAAAAAGAGGGCATAAATGAAAAAAAAAAAAACAAAA

>gi|282554389|gb|GW274557.1|GW274557 CCHW17264.g1 CCHW Montastraea faveolata heat/dark/disease-stressed adult + 6 day old larvae Montastraea faveolata cDNA clone CCHW17264 3', mRNA sequence
CAAGTTTCAAAATTTTATTTTACAGCTCTGAAAGCAGGGTTTATTCCCTGGATTTCATCTTTTCACGTGC
CATCTTCTTCTTGGAAACCCTCTTAACTTCCACCTCATCCTCTCCACGTGGAACCACTTGCTCGCGCTCA
GCCAAGATCATCTCTATGTGGCATGGAGAGCTCATGTAAGGATTGATTCGTCCGTGAGCTCTGTAGGTTC
TTCTCCTCATCTTGGGAGCAGCATTCACTTGTATGTGCTCAACCACTAATGAGTCGACATCCAATCCCTT
AAACTCAGCATTGCTCTCTGCATTTTTGAGGAGCTGCAGAAGAATCTCAGCACTCTTCTTTGGCCATCGG
CCCTGGGACCCAGGGGCATTGTGGTTCTTGGCCTGAGCTTTACGTCCAATGCCACCATTGAATCTACGGA
ATGGAATGATCTGCTTCTTAGCTATCACATCCTTCAGATATCTGTTGGCCTTGCGTACATGCAGACCCTT
AATGGCAACAGCCGTCTCGTGAGTGTTCTTGAAGTGCACACGAAGATAGAGCCTCGTGCTTTACAAGACT
TTGTAGGATTCTCTGGATCGGCTGCGTACCGAGTCATCTTTGTGTTATTTTACCTTCGA

>gi|282554388|gb|GW274556.1|GW274556 CCHW17264.b1 CCHW Montastraea faveolata heat/dark/disease-stressed adult + 6 day old larvae Montastraea faveolata cDNA clone CCHW17264 5', mRNA sequence
TCGAAGGTAAAATAACACAAAGATGACTCGGTACGCAGCCGATCCAGAGAATCCTACAAAGTCTTGTAAA
GCACGAGGCTCTAATCTTCGTGTGCACTTCAAGAACACTCACGAGACGGCTGTTGCCATTAAGGGTCTGC
ATGTACGCAAGGCCAACAGATATCTGAAGGATGTGATAGCTAAGAAGCAGATCATTCCATTCCGTAGATT
CAATGGTGGCATTGGACGTAAAGCTCAGGCCAAGAACCACAATGCCCCTGGGTCCCAGGGCCGATGGCCA
AAGAAGAGTGCTGAGATTCTTCTGCAGCTCCTCAAAAATGCAGAGAGCAATGCTGAGTTTAAGGGATTGG
ATGTCGACTCATTAGTGGTTGAGCACATACAAGTGAATGCTGCTCCCAAGATGAGGAGAAGAACCTACAG
AGCTCACGGACGAATCAATCCTTACATGAGCTCTCCATGCCACATAGAGATGATCTTGGCTGAGCGCGAG
CAAGTGGTTCCACGTGGAGAGGATGAGGTGGAAGTTAAGAGGGTTTCCAAGAAGAAGATGGCACGTGAAA
AGATGAAATCCAGGGAATAAACCCTGCTTTCAGAGCTGTAAAATAAAATTTTGAAACTTG

>gi|282554387|gb|GW274555.1|GW274555 CCHW17263.g1 CCHW Montastraea faveolata heat/dark/disease-stressed adult + 6 day old larvae Montastraea faveolata cDNA clone CCHW17263 3', mRNA sequence
CGGTGAACATTCGATTTTTAATAAACCCTCAAAAATCAATATAGAGGTTATTACAGTATTAAATTAATCA
ATAAACTCTTTAGCTATATTAAATGAGACAAAGGCCAGAAATAGGTCCAGTAAATTCAGTAATTCTAAAA
GGGTTCAAACTGTGTCTAAAACGAAAAAATAACTGACGATCTTTGTAAAGAAATGATTTGCAAAACCTTA
AAACGTTATATAATATTCATAAACTACAAAGGAAAACTAATTTTCTTTTTGTGTATATTCACTTATATTA
CTTGTAAACATTTTAGCATAACTTGAATAGTTTTGAAACTAAGTCCGGAATAGAGTGAGAAAAAGTTTGC
GTTTACAAGACTTTTGAGCTAGTGAATCAATGGCTCGCAATTTTCATGTGGTTGGTTTATGAAGGCAAAA
CGTAGTTCTTAACTGACGCAGTGAACATTCTCCCTCTCGCGGTCCAAGATAATTCACAGCCGTGTAGAAT
CGAAGGTTGAAGAAGTTTTCGAAGTGCTTACGTTGTTAACGAAGTCATCTCGTCGTTGCAACAGATAAAA
TAGTTTCTCCTGTGCATTTGTCAGGGTTAAAGCCTTCCTCCTTCTCTCGGTTTGCTTGTACTTGCTTAGT
TATCTTTTTTCTCATTCAACTTTAACGGCCATAAAAGCGCAACCAAGCATAAGCAAACGACCTCAGAAGC
CTTCTC

>gi|282554386|gb|GW274554.1|GW274554 CCHW17263.b1 CCHW Montastraea faveolata heat/dark/disease-stressed adult + 6 day old larvae Montastraea faveolata cDNA clone CCHW17263 5', mRNA sequence
TACACTGAATAATCCTTTTGATATTGAACTGTGATAAACTATGTACAGAGAGCAAGAGAAGGCTTCTGAG
GTCGTTTGCTTATGCTTGGTTGCGCTTTTATGGCGTTAAAGTTGAATGAGAAAAAAGATAACTAAGCAAG
TACAAGCAAACCGAGAGAAGGAGGAAGGCTTTAACCCTGACAAATGCACAGGAGAAACTATTTTATCTGT
TGCAACGACGAGATGACTTCGTTAACAACGTAAGCACTTCGAAAACTTCTTCAACCTTCGATTCTACACG
GCTGTGAATTATCTTGGACCGCGAGAGGGAGAATGTTCACTGCGTCAGTTAAGAACTACGTTTTGCCTTC
ATAAACCAACCACATGAAAATTGCGAGCCATTGATTCACTAGCTCAAAAGTCTTGTAAACGCAAACTTTT
TCTCACTCTATTCCGGACTTAGTTTCAAAACTATTCAAGTTATGCTAAAATGTTTACAAGTAATATAAGT
GAATATACACAAAAAGAAAATTAGTTTTCCTTTGTAGTTTATGAATATTATATAACGTTTTAAGGTTTTG
CAAATCATTTCTTTACAAAGATCGTCAGTTATTTTTTCGTTTTAGACACAGTTTGAACCCTTTTAGAATT
ACTGAATTTACTGGACCTATTCTGGCCTTTGTCTCATTTAATATAGCTAAGAGTTTATGATAATTTAATA
CTGTAATAACCTCTATATGATTTTGAGGTTTATAAAATCGATGTC

>gi|282554385|gb|GW274553.1|GW274553 CCHW17262.b1 CCHW Montastraea faveolata heat/dark/disease-stressed adult + 6 day old larvae Montastraea faveolata cDNA clone CCHW17262 5', mRNA sequence
AAGGAACAACAGTTTTATTTACACAAGTTGAGCTACGCTGAACTTGTCGAAGGCTTCACACCTTTGTTAT
TTGAAAGGAGGAAATGATGGCCGCTATATTTGTATTGCTTCTGGTTACTGTCTTCCATGGTTATGTCAGT
GGTTATCCTGTCACAGGTTATGCTCTCTATTTCCCACGCCAAGGAGTGACTGATTACGCCAACCTCCGGG
GCATGCGCAGTTTGACTCAGTTTACTGTGTGCTTCTGGATGAAGTCGAGTGCTTCAAATACTGGCACAGC
ATTCAGTTATGCTGTACCAAGGCAGGCCAATGAGCTGCTCATCTACAACTACAATGATTTCCGTCTGTAC
ATTGGAGACACATTCATGCGAGTACATGGGTCAGCTAATGATGGCAGATGGCATCACATTTGCGTGACGT
GGCGAAACAGTGATGGTATGTGGCAATTCTACAAAGATGGGTCACTACGCAGGTACGCCAGAAATCTACG
CAGAGGATACACTATAAGAGGAGGAGGATCCCTTATGCTGGGACAAGAACAAGATTCAGTTGGAGGAGGC
TTCGTTTCCAGCCAGTCCTTCCAAGGGTCCTTGACCAATGTCAACGTGTGGTCCTACGTCTTGAC

>gi|282554384|gb|GW274552.1|GW274552 CCHW17261.g1 CCHW Montastraea faveolata heat/dark/disease-stressed adult + 6 day old larvae Montastraea faveolata cDNA clone CCHW17261 3', mRNA sequence
ATGGTTTATCATATTTTAATCTGCTACTGGTGTCTTAAAGTAAAGAAATGAGTGTTTAAGACGTTTTCTG
GTTTCAAGGCCTAAAACGTCCACACCCATTTGTTCCTACATGCATTGTCTGTTCTTCGCCATTGCGCTAT
AAATACATCGTTTCATTTGTGGCAAACACCACCAGTCAGAACAGGATACAATAGACCTTGAAGCTCTTTC
CAGGATCTTTTCAGTTACTTTTCGTCTTAGATTATTTAATTTACTACAAGTTTTTGATCCATTGTTATTT
TTAGTGTAGAGATTCGCGTTTTAGTACTCCATGTATTCTCTGGCTAGCCTTTCTTGGAGATCCATTTGCA
GCAATGATCTTTGGCATCTGATACACCAGTTTATTCCCTAAAAAAATTCCAGAATGCGTTTAATCCTGGA
CTACGACTTCCCGTTGAAGTATTGTGGTTTTTAGCTAATT

>gi|282554383|gb|GW274551.1|GW274551 CCHW17261.b1 CCHW Montastraea faveolata heat/dark/disease-stressed adult + 6 day old larvae Montastraea faveolata cDNA clone CCHW17261 5', mRNA sequence
AATTAGCTAAAAACCACAATACTTCAACGGGAAGTCGTAGTCCAGGATTAAACGCATTCTGGAATTTTTT
TAGGGAATAAACTGGTGTATCAGATGCCAAAGATCATTGCTGCAAATGGATCTCCAAGAAAGGCTAGCCA
GAGAATACATGGAGTACTAAAACGCGAATCTCTACACTAAAAATAACAATGGATCAAAAACTTGTAGTAA
ATTAAATAATCTAAGACGAAAAGTAACTGAAAAGATCCTGGAAAGAGCTTCAAGGTCTATTGTATCCTGT
TCTGACTGGTGGTGTTTGCCACAAATGAAACGATGTATTTATAGCGCAATGGCGAAGAACAGACAATGCA
TGTAGGAACAAATGGGTGTGGACGTTTTAGGCCTTGAAACCAGAAAACGTCTTAAACACTCATTTCTTTA
CTTTAAGACACCAGTAGCAGATTAAAATATGATAAACCAT

>gi|282554382|gb|GW274550.1|GW274550 CCHW17260.g1 CCHW Montastraea faveolata heat/dark/disease-stressed adult + 6 day old larvae Montastraea faveolata cDNA clone CCHW17260 3', mRNA sequence
CACTATAAATAATAAACAATTTTATTTATTATGATAATTAACTTTATTTACAAAAAGAACTTTTACAACT
TTTTTAAGCATCAATCTACCTTTTCACCAGTGGGTTGTGTTTAAAAGGTAAATATCATATCCAGAAAGGA
AGAAAGTTCACTGTCACATTCACAAATGATACACAACAAGTCGCCGAGACACCAATCAACTTGGTACTAC
ATTATTACAGGCAGCATAAATTTCTTTAAATTAATATATATATTATACAGCACTATCAAGTCTTCACTGG
TATTAGGCGACTATGTGTAGATTTAACCTCATCCCCCTCCACCAGCACCTCTTCTTGGTGGTCTGTAACT
GAATCCACCTCCACCTCCAGACAATGGACTGGAATCTGGTTTCCTTGGAGGTTTCTTTGGTTTTGAAGAA
TTTGTGGTTTCAGTTGATTCGGCAGGAGATCTGAATCGTTTAGAGCGATATCCTTTCCCTTCTTGGTGTC
TTTCCCAGTCTTCTACTCTCTGTCTTCGCCTGTCTTCTTCAGACTGCATTTTGTCCTCGATAAACTTTGC
AGCTTTAGCATCTTGTTTTTCTTGTAATCTCCTCCTTGCTTCCTCCATTCTTTCCTGTTGACTAGCTGCT
TTTATGGGATCAAAGTTAGCTATTTCTCTTTGACGTTCCCATTTGTTCTGCAGTTCTCTCCAATATGGCT
TCAATTTAGTCCATA

>gi|282554381|gb|GW274549.1|GW274549 CCHW17260.b1 CCHW Montastraea faveolata heat/dark/disease-stressed adult + 6 day old larvae Montastraea faveolata cDNA clone CCHW17260 5', mRNA sequence
GACGTCGTAAAAAATCGGTCAACGACGTCGTTTTCATTTGCAAAATCTGCCTTTTTGTACCAATTAAACG
CATCTGGGATGCAAGCTGTGACTTTGTAGTGGACAGAATACCGTTGCTAGAAAGAAATGGACGGTCCTCA
ACCTGGAGGCGATATTCCGAAGTCCGGAGGTCGCCTTGAAAATGCCGCTCCGACTTTTCTTGTAGATGCG
TGGTATTTGGGTGTGGGTTTCTTGGAACGTTATGGCTGGTTTATTGTTCTTGGCTTTGTGATTCTGGTGT
TCTTATGGACTAAATTGAAGCCATATTGGAGAGAACTGCAGAACAAATGGGAACGTCAAAGAGAAATAGC
TAACTTTGATCCCATAAAAGCAGCTAGTCAACAGGAAAGAATGGAGGAAGCAAGGAGGAGATTACAAGAA
AAACAAGATGCTAAAGCTGCAAAGTTTATCGAGGACAAAATGCAGTCTGAAGAAGACAGGCGAAGACAGA
GAGTAGAAGACTGGGAAAGACACCAAGAAGGGAAAGGATATCGCTCTAAACGATTCAGATCTCCTGCCGA
ATCAACTGAAACCACAAATTCTTCAAAACCAAAGAAACCTCCAAGGAAACCAGATTCCAGTCCATTGTCT
GGAGGTGGAGGTGGATTCAGTTACAGACCACCAAGAAGAGGTGCTGGTGGAGGGGATGAGGTTAAATCTA
CACATAGTCGCCTAATACCAGTGAAGACTTGATAGTGCTGTA

>gi|282554380|gb|GW274548.1|GW274548 CCHW17259.g1 CCHW Montastraea faveolata heat/dark/disease-stressed adult + 6 day old larvae Montastraea faveolata cDNA clone CCHW17259 3', mRNA sequence
CGCAGTTTGCTTTCTAATTGAAGTTTATTTATACACAGCTTGAAATCTTAGCAAACTATCAAAAGCAGTG
CATGCACAAGATCAGGAAAATGTTGCGGCACTGACAAATTATTTCCACCGTCTATTTTTTAGCAAATATC
CTAACAGCAACGCAACAAAGCTTGAATTATTATTTTTACTTTATCTGCTGTTCTATTGGCCTTAATCAAT
TTTCTTGTGCCAGCGATAGCGATGTTCCTCTCGTTAAAGCTATTCTTTTGTCAATTCCTCTCCGATGTCA
GCTTTTTAATCCCCGGCTGACTGCTCAATCTTTTCGTACGATCTACAGCACCGCCAACTATGCACACCGC
AAAGGCAGTACTGACGTTTTTCTCTTTTCTGCGGTAAATCTTCAACATCCTGTAACGACGAAATTGATGC
TGGCTTAAAATCATGTAAGGCGTCACTGCGATCTACTCCAGGGTGAGCGGCAACTTCAAACAATTCTGTT
CGCTTGTTTGGGTCTACCTCCATGTTCTCGTTGTATTCTTCCCCGGCCTCCCCAACGTGAGCAGTGAGAT
CCACAACCTTTTGAGGGGAAATGTGGGACTCCTTTCTTTCGTCGTGCCTTTTGTAAACAGGGTTACCAGA
AGTAGAACTTAACAACACGAATATGACGAATAAAAGTACTCCATTTTCTTGGGACTGCCTGGGACGTGAA
TGGCTCCTTTCAATTGGAACACTGTCCCTTAA

>gi|282554379|gb|GW274547.1|GW274547 CCHW17259.b1 CCHW Montastraea faveolata heat/dark/disease-stressed adult + 6 day old larvae Montastraea faveolata cDNA clone CCHW17259 5', mRNA sequence
GCAAACGTCCCGTTTGTTGATCGAGTGAACAAGTCTATTGAGAACCTGTTAGATCGAGAAGGTAACTGAG
TTCTTTTCATCGAAGCCGTTCCCATTCAGTTATTCCGTCGGTTAATTATATTATTCTAGAATTAACCTAT
AAACCTTTGATTCGAGAACTGTAGACCGTGGCTGGTTTCTTCAGTGGGTTGTCGTTTTCAAATATCTCTT
TTGTCATGTTTGTAAGCACTTTTATTTCAAGGCTGAATCATTTGGAAGCCCTGCCTTGTCGAACAGTTGA
GGAAAACTCACAGTTTCTGCCTTCATTAAAGGGACAGTGTTCCAATTGAAAGGAGCCATTCACCGTCCCA
GGCAGTCCCAAGAAAATGGAGTACTTTTTATTCGTCATATTCGTGTTGTTAAGTTCTACTTCTGGTAACC
CTGTTTACAAAAGGCACGACGAAAGAAAGGAGTCCCACATTTCCCCTCAAAAGGTTGTGGATCTCACTGC
TCACGTTGGGGAGGCCGGGGAAGAATACAACGAGAACATGGAGGTAGACCCAAACAAGCGAACAGAATTG
TTTGAAGTTGCCGCTCACCCTGGAGTAGATCGCAGTGACGCCTTACATGATTTTAAGCCAGCATCAATTT
CGTCGTTACAGGATGTTGAAGATTTACCGCAGAAAGAGAAAAACGTCAGTACTGCCTTTGCGTGTGCATA
GTTGGCGGTGCTGTAGATCGTACGAAAGATTGAGCAGTCAG

>gi|282554378|gb|GW274546.1|GW274546 CCHW17258.g1 CCHW Montastraea faveolata heat/dark/disease-stressed adult + 6 day old larvae Montastraea faveolata cDNA clone CCHW17258 3', mRNA sequence
GAGTAACGAGTTTTAATCCTTGGAGGTTTCGATATGGTTCACTGCAAAGGTGCATGTATTTGCTTTACCA
TAACATAGATCTCCACTTAGGCGATGGCGCACAACAGGATACAATGAAACTACACAAACACAAGTACAGC
TTTCAGCGGCGCCCAAATTTGATAACAAAATTAATTGGCAATTAAAAAAGGAGCCAGCCATTTCCACCAA
AAATGAAGTGTTCTTACACCCAAGCCAAACTAAGAGCATGATCATTTTTTTCTGTCCAATTTTTCAGCAT
CTATTTCTTCAGCTGGTCAGCAGAATCCTTGTTCTTTTAGTTTACCGACCAAGTCATCCACTGTCTCTAC
TTTAATTCCTACCTCGCGTACTGGCGGATCAACAACACTGATTGTTTCTATTCTGGGTGCAACATCCACT
CCCAAGTCACCAGGAGATTTCTTGTCAATCTTCTTCTTTTTCGCTTTCATGATATTTGGAAGAGTGGCAT
AACGAGGCTCGTTCAACCGTAGATCTGCTGTGATGACACATGGCATCTTCACGTCAATCATCTCTAGACC
ACCATCAATTTCACGCGTCACACCCAGTTTATCATCTTTTAGTTCCAGTTTGGATGCAAATGTTGCCTGA
GGCCATGACAGCAGTGCAGACAACATCTGTCCTGTCTGATTACAATCATCATCAATTGCCTGTTTCCAAG
GATATAAGACTAGGTTTCTCTTGTTCTGTGATCTTCGCAAAAAGCTTGGCTACTGCAGAGGCTGGA

>gi|282554377|gb|GW274545.1|GW274545 CCHW17258.b1 CCHW Montastraea faveolata heat/dark/disease-stressed adult + 6 day old larvae Montastraea faveolata cDNA clone CCHW17258 5', mRNA sequence
TCTTCCGTGCGCGATCCAAGATGGCGTCGCTCAGAGTATTAGTCGGCTGCAAACGTGTCATAGATTACGC
CGTAAAGATACGTGTGAAACCTGATAAAAGTGGGGTAGTAACTGATGGAGTCAAACATAGTATGAATCCT
TTTGACGAAATAGCAGTTGAAGAGGCAGTGAGACTTAAAGAAAAAGGTATAGCTTCTGAGATTGTTGCTG
TGAGCTGTGGACCAGCCAAGAGTGAGGAAACCCTTCGTACAGCACTCGCCATGGGAGCAGATCGTGGTAT
CCATGTTGTTCTGAATGACAAGGAGTATGAAGGTCTTCAGCCTCTTGCAGTAGCCAAGCTTTTTGCGAAG
ATCACAGAACAAGAGAAACCTAGTCTTATTATCCTTGGAAAACAGGCAATTGATGATGATTGTAATCAGA
CAGGACAGATGTTGTCTGCACTGCTGTCATGGCCTCAGGCAACATTTGCATCCAAACTGGAACTAAAAGA
TGATAAACTGGGTGTGACGCGTGAAATTGATGGTGGTCTAGAGATGATTGACGTGAAGATGCCATGTGTC
ATCACAGCAGATCTACGGTTGAACGAGCCTCGTTATGCCACTCTTCCAAATATCATGAAAGCGAAAAAGA
AGAAGATTGACAAGAAATCTCCTGGTGACTTGGGAGTGGATGTTGCACCCAGAATAGAAACAATCAGTGT
TGTTGATCCGCCAGTACG

>gi|282554376|gb|GW274544.1|GW274544 CCHW17257.g1 CCHW Montastraea faveolata heat/dark/disease-stressed adult + 6 day old larvae Montastraea faveolata cDNA clone CCHW17257 3', mRNA sequence
GGTGGATTCTTTAGTTTATTGGTGTTGCCTCAGATTTGTGATTCCTTCTTCCCTAAATGAGAAATCGTCT
ATTTACAAAGATCTTTTAGGGATCCCAACTTGTGTGGATTAATTTAGATTAAGCAAAATCCTCAAAGATC
TTTGTGGATTTAAAAATTCTTGCTGGGATCTTCCACATTCTTGCAAAACTAGCAAATGTGTGAAGACCTT
TAAATAAAAATAAATAGGTGTTTTGTCAGGGTTGGGACAGCTTGTGTCATGCAAGGTTTGTAAAGTGGGA
TTGATGATACTAAAGGTTATTTGCAGAGCTTTAGTGCTAAATTTAGCAGAAAGCTCAGAATGCATGTTAA
TATGTCTAGACACGTAGAGTATCTTTACAATGATTATGACCAATAATTTCTTCAAATATGCTCACATCTA
TCAGATAATGCTGCCTCTCAAAAGAAAACCGTGACACGAGGTTAATTGAGCCTTATTGATTTCGCCTAGA
GCTCTATTTTCGTCATTGTCTATGTTTCATGCATATTTTACAACATCAATATAAGCTTAGCGAACCTTAC
AAGTTTCAATATCATGAGTTAATAAAATTGTACGTATGCAAACCTCGTTAAAACGGTTTCCATGCATCGA
GATGGAAATAGCTCCTAAAAGTCTCTAAGAGACTAGTGTTAAAAGGAATAAATGAATGTATAATATCTAA
GTTTATCATCTATTTGTAATAAAAACAATGCCTCATTCCTCAGACGTCTTCAAAACTCA

>gi|282554375|gb|GW274543.1|GW274543 CCHW17257.b1 CCHW Montastraea faveolata heat/dark/disease-stressed adult + 6 day old larvae Montastraea faveolata cDNA clone CCHW17257 5', mRNA sequence
GTTCTTTATGCGTCGTGCTTGTCTTGAATGGGTAAAGAAGCAAGGAGAAGTTTATATATTTTTCTACTGT
TTTCGACTTAAATTTTTAACGCTGATAAACTTATGACGAAGCGATGCAACAGTCAACCGGCGAGCTTGGA
CAACGGGGATTTGCAACTTCGTCCCCGGCAATTTCTGAAGTTGGCCGTTGTTATCGGATTTATGATAGCC
GTTGCTCTCATTGCTTTGTACTACAGGAACTTTTTGATCATTTTGATTATCATAGCAGTGTGGATATCTT
GAACAACGAAGGTAAAACGCCCGACAGTTGCTCACGCTGGGAGATTGCGTTGCGCTATTTTGGGCGAAAC
TGCGGTTGGCTTTTCGACTCGATTCTGTCCTGTTTCGCCGTTCAAGTTTCCATCACGTTACTGCAGCTTA
CATATTCATGGTCTCAACAAGTCATTTTGATTTTGAATGATCTATTTGTTGGCGACATGTCCACGGAACA
CTTGAAAAGGACAAGATATCGTGTGGGTAACCTCGAAGTTATATGATAAAGGACAAGTTGGTCGCACGAG
AAAGCATTGGATCACTATGGAGTTTTGAAGACGTCTGAGGAATGAGGCATTGTTTTTATTACAAATAGAT
GATAAACTTAGATATTATACATTCATTTATTCCTTTTAACACTAGTCTCTTAGAGACTTTTAGAGCTATT
TCCATCTCGATGCATGGGAAACCGTTTTAACGAGTTTGCATACGTACAATTTTTATTAACTCATGATATG
AAACTTG

>gi|282554374|gb|GW274542.1|GW274542 CCHW17256.g1 CCHW Montastraea faveolata heat/dark/disease-stressed adult + 6 day old larvae Montastraea faveolata cDNA clone CCHW17256 3', mRNA sequence
GCTGTTTTATTGTTTTATTAATTCACTGGTCTTAAACAATCATTATGCACTTTTAAAGCTTTGCTTTTAG
TAATTTGTTCTGTTCTTCTTATAATTTATTGTGACGACTTAAAACATGTCACTACAAACTCAAAGTTCAA
CGTGGACGGACAGTAAGTTGTTTAGAAGTCGGTTTTCGGGCGTTTCTCGACCCAGGCCTTGATTCCGGGA
ACGTTAAGGACGCGGCTGTAATGCTCCACCAACTTTGGGAATTTATCAAGCTGCTCGGGAACATTTGGTT
CACCTTTTGCCAGGAAGCCATTGAAGAAGTCAAAGTACATGATGTCAGCATAGGTCAACTTCTCTCCCAT
AAAGAAAGGACCTTTTAGCAGGCCGTCGAATTTCTCAAGTCGGGCAGGAAGCGTGGTGTCATAGAACTCT
TTGTTGAGTTCCTCCTTTTTGGCCTCATCCTTTTCAAAGTGAGCCTTAATTACAGCATTATTGATATCAG
TGACACCATCGGTTATCATATCGGCCACAGCTTCATCAAAACTGTCGTCCAGAAATAAGCCTCCTTTTTT
GCAAATGTATTTCAGGATTGCAACAGACTGGCTGAGCGCTTTTCCTTCAGAGTCACGATGAATGGCATTT
GACCAAGAGGAGGTCTGCCAGTTGCTTTTTCCTTGGCCCATTCGTCGCCTTGCAAACGAACATCTTCGAA
TTCTATGTTGGCCGCAGCGAAGCGA

>gi|282554373|gb|GW274541.1|GW274541 CCHW17256.b1 CCHW Montastraea faveolata heat/dark/disease-stressed adult + 6 day old larvae Montastraea faveolata cDNA clone CCHW17256 5', mRNA sequence
AATTAGCCTTGCACTCTTAGCCTGGAGGCGTGTTTGGAAGTTTGATCCAATTTGAGAAACAAAAAGCACT
CGTATACTGCAGCAAAAATGTCCGGCTACAAACTTTACTACTTTAACGTTCGTGCTAGGGGCGAAATCTG
TCGACTCGCCTTCGCTGCGGCCAACATAGAATTCGAAGATGTTCGTTTGCAAGGCGACGAATGGGCCAAG
GAAAAAGCAACTGGCAGACCTCCTCTTGGTCAAATGCCATTCATCGTGACTCCTGAAGGAAAAGCGCTCA
GCCAGTCTGTTGCAATCCTGAAATACATTTGCAAAAAAGGAGGCTTATTTCTGGACGACAGTTTTGATGA
AGCTGTGGCCGATATGATAACCGATGGTGTCACTGATATCAATAATGCTGTAATTAAGGCTCACTTTGAA
AAGGATGAGGCCAAAAAGGAGGAACTCAACAAAGAGTTCTATGACACCACGCTTCCTGCCCGACTTGAGA
AATTCGACGGCCTGCTAAAAGGTCCTTTCTTTATGGGAGAGAAGTTGACCTATGCTGACATCATGTACTT
TGACTTCTTCAATGGCTTCCTGGCAAAAGGTGAACCAAATGTTCCCGAGCAGCTTGATAAATTCCCAAAG
TTGGTGGAGCATTACAGCCGCGTCCTTAACGTTCCCGGAATCAAGCCTGGGTCGAGAAACGCCCGAAACC
GACTCTAAACAACTTACTGTCCGTCACGTTGACTTTGAGTTTGTAG

>gi|282554372|gb|GW274540.1|GW274540 CCHW17255.g1 CCHW Montastraea faveolata heat/dark/disease-stressed adult + 6 day old larvae Montastraea faveolata cDNA clone CCHW17255 3', mRNA sequence
GATGTACACATTTATTATCAATAATTCCATCACGGAATCAGAGAAACTAAGCTCATGCGTGTACTTTACT
ATAAGTGCACTTTACAGTTTTCATGTCTACATTGGGAGTCTTTAATCTGTTTTCAAAGACTCGTGTTTTC
TTCATAGTGACTATAGTAACTGGTTTCCAAGTTATTCGGCTAGGTCCCTTTATTTTAGATTGTTTGTGAA
TTCAATCAGTGAAGTCCTAAAAAGAAGGCTATCAAATGGTTAAACGCAAACTCAGATAATTACAACAGCT
TCTTAGACTAAACTAGGCTAAACAAAACAAAGAACTATAACGAGTCTCTTAACGATTAAACGTCTGAAGA
CCTAAGATGGAAGATTCAGGTATACACTTTGTAATCCTCCATACTGCTAAATTTATCGAACCAGTCATCT
CGTTTGTCATGTGGGCAGAGATCCCTGTAGAACTTCAGTCCAGTGATTTGAATATATCCAACTAGGAACT
GAGAGTCTTCCAGAATGAAACCATGCGACTTTTCGTCGAGGACCAAACACACATGGCATCCATTGTCATC
TCCCTTCACGCTCATGTCCGTCAGCTTGTTTTGACTTGCAAACTTGACTATGGCTTCTTGGGCTTCAAGG
AAAGA

>gi|282554371|gb|GW274539.1|GW274539 CCHW17255.b1 CCHW Montastraea faveolata heat/dark/disease-stressed adult + 6 day old larvae Montastraea faveolata cDNA clone CCHW17255 5', mRNA sequence
TCTTTCCTTGAAGCCCAAGAAGCCATAGTCAAGTTTGCAAGTCAAAACAAGCTGACGGACATGAGCGTGA
AGGGAGATGACAATGGATGCCATGTGTGTTTGGTCCTCGACGAAAAGTCGCATGGTTTCATTCTGGAAGA
CTCTCAGTTCCTAGTTGGATATATTCAAATCACTGGACTGAAGTTCTACAGGGATCTCTGCCCACATGAC
AAACGAGATGACTGGTTCGATAAATTTAGCAGTATGGAGGATTACAAAGTGTATACCTGAATCTTCCATC
TTAGGTCTTCAGACGTTTAATCGTTAAGAGACTCGTTATAGTTCTTTGTTTTGTTTAGCCTAGTTTAGTC
TAAGAAGCTGTTGTAATTATCTGAGTTTGCGTTTAACCATTTGATAGCCTTCTTTTTAGGACTTCACTGA
TTGAATTCACAAACAATCTAAAATAAAGGGACCTAGCCGAATAACTTGGAAACCAGTTACTATAGTCACT
ATGAAGAAAACACGAGTCTTTGAAAACAGATTAAAGACTCCCAATGTAGACATGAAAACTGTAAAGTGCA
CTTATAGTAAAGTACACGCATGAGCTTAGTTTCTCTGATTCCGTGATGGAATTATTGATAATAAATGTGT
ACATCAA

>gi|282554370|gb|GW274538.1|GW274538 CCHW17254.g1 CCHW Montastraea faveolata heat/dark/disease-stressed adult + 6 day old larvae Montastraea faveolata cDNA clone CCHW17254 3', mRNA sequence
GAAAGCATTTGCAAAAATCTATCACTTTATTGGAGCTAAAATCAGTTCAAGACAAAATCTACATGCGTGA
GTTGTTGTAAAGGGATTGCTGAATATCTGTGTACACAATCAAAGACGATATAAAAGCAAGATGTTTAAAT
TCGAGTATGTCATTTACCAGCAAGTTGGGGGACTAACTCAAAAACTCTTTACAAATATTGTTAACATCAA
AAAGCTTGAAAGCTACAGCCC

>gi|282554369|gb|GW274537.1|GW274537 CCHW17254.b1 CCHW Montastraea faveolata heat/dark/disease-stressed adult + 6 day old larvae Montastraea faveolata cDNA clone CCHW17254 5', mRNA sequence
AGGCGGAACACATTTTCATATGAATGGTTTCGCTTGAAGACTCGTTTTGACGCAGAGGCACAAGGTAACT
CGGAAGTGCGCAATTATTCCTCCCTGTTTTGCTTATAAATGTGTTTCTGGTTTTTAATTCGAAAGCTACA
ATACTACAGTAGAAAGAAAATCTAAGTTAGTAACAAATCTTCAATTTATATGGTTGGGGTACATGTACCT
CTGTTTGCCACTCAGTGTCCCACTCAGTGTGCTGTAGCTTTCAAGCTTTCTGATGTTAACAATATTTGTA
AAGAGTTCTTGAGTTAGTACCACAACTTGCTGGTAAATGACATACTCGAATTTAAACATCTTGCTCTTAT
ATCGTCTTTGATTGTGTACACAGATATTCAGCAATCCCTTTACAACAACTCACGCATGTAGATTTGTCTT
GAACTGATCTTAGCTCCAATAAAGTGATAGATCTTTGCAAATGCTTTGGAATAGAAAAGTGATAGCCT

>gi|282554368|gb|GW274536.1|GW274536 CCHW17253.g1 CCHW Montastraea faveolata heat/dark/disease-stressed adult + 6 day old larvae Montastraea faveolata cDNA clone CCHW17253 3', mRNA sequence
CACGATAAACGATAATAAACTTTTATTATTGCATCTACCACGATGAGCAACAACACCTCTTCCTCCACAA
ATTTTTTTTTGTTAGACTCGTTTCCTCGTCACCTCGTCAGGGCAACACCGCACTTGTCCCTTTAGGTAAC
GTTACACGAACCGACTTTTAACTCAACAATGTTGCGCACAGGGCGACTTGACGCAACATTTCGTTGCGGC
AGTATGTTGCACGTTTTTGAAAGCGATGCAAAAACTTGCAACATTATTGCCCGAAGTTTGTATGTTACGT
TTAAAATCGTCACGTGTAACATACCGTTGCCGACAGTTGCCGACCGTTGGGCATCAAACTTGCGTCAAAA
GTTGTCTCGTGTAACATGAATTAATAATCGATATTGAAATTCGGCGTTAAAATTCGGCTCGTGTAACATC
ACTTTTCTGGATCAAAGCAACATTGAAATTTAACCTAAAGACCGCCCCACCCTAGTCCTGAAATCTTACC
AAACTTTGCCGCAACCACGCGAAGTGCGAGACAGCAAGAAAGTTTGTTCAAAATATTCGACAAGATACTT
GTCAACCTGAGTTTCAGAAAAAAAAAAACATTTTGATATGATGATTAGTGTATACATGGAGTTTTTCAGA
ACTATGGATTGACGTTATGGCATCATTACTTTTATTTAGATGAAGCGCATTCCCTTAAACGCCGATACTT
GTTTTAATCAAACGCAAAACGTTTCTTTTCTTTGACATCTTTAGAAATGGTAG

>gi|282554367|gb|GW274535.1|GW274535 CCHW17253.b1 CCHW Montastraea faveolata heat/dark/disease-stressed adult + 6 day old larvae Montastraea faveolata cDNA clone CCHW17253 5', mRNA sequence
CAATCAACTTTTCATCTGATGGTAACGATACTGGTCAGAGAGGGTTCTCAGCCAGGTTCAAGGTGTTTAG
AGGTGGCCGCGATGACAAATGATTCCTCTACCATTTCTAAAGATGTCAAAGAAAAGAAACGTTTTGCGTT
TTGATTAAAACAAGTTATCGGCGTTTAAGGGAATGCGCTTCATCTAAATAAAAGTAATGATGCCATAACG
TCAATCCATAGTTCTGAAAAACTCCATGTATACACTAATCATCATATCAAAATGTTTTTTTTTTTCTGAA
ACTCAGGTTGACAAGTATCTTGTCGAATATTTTGAACAAACTTTCTTGCTGTCTCGCACTTCGCGTGGTT
GCGGCAAAGTTTGGTAAGATTTCAGGACTAGGGTGGGGCGGTCTTTAGGTTAAATTTCAATGTTGCTTTG
ATCCAGAAAAGTGGATGTTACACGAGCCCGAATTTTAACGCCCAATTTTCAATATCGATT

>gi|282554366|gb|GW274534.1|GW274534 CCHW17252.g1 CCHW Montastraea faveolata heat/dark/disease-stressed adult + 6 day old larvae Montastraea faveolata cDNA clone CCHW17252 3', mRNA sequence
ATTTCTACGTTCTTCATCTTCACCTAGTATCGCCGTAAGTGCTTCCATTCGCTTACGATGCTCTTCGTCG
ATTCTGTTATACTCCCTGGTGACACGATCATGTTTTTCCTCCTCGACATCAGGTTGAGATACATCCTCGC
CATCGGGTTTCTCTCGCCTCTCCATCGTCCTTTCTTCGTTGAGAACCAATTGAATTCGAGCCTCGGCTTC
CTTCCGTTCGTTTATATCCATGTCTTCGACGGAAGGCCTTCTTTTAACTTCTTCTTGTTCAATAATAATT
TGAATTTCTTCCAATCTGTTTCGCTGTTCTTCTTCTATTCGCTGCCTTTCCTTCGCCTCCCGAATTAGTT
TCTTCTCCTGTTCCTTCAATGAGTCTTCGTCCGGGTCTCCAGTTTCATCAGCACGCGTTTCGTACGATGT
CACCAGAACTTTCTCCACAACGTAACTGCCTCCGTCATCAGACTCAACAGTTGGGAATTTATCTCCTATG
TTCAGCGCAGCTCCGTACAGCTCCACTCTCATACATGGCCAACAGTACCAGTCGACAGGGCAAAACCGCA
CGTAACGAGTGATAATCTCTTTTTCCAATTCCTTCTTATTTACACCCCAGTTGTTCGTGTTGCCATCGAT
GATCTTGAAGAAGAAAGAATCAACAGCAATAATGAAACTTCAGTCACAAGCCTATAAGTTTCCTCTCTTG
CCTCACCACCCTCTGCTTCGTCGAGTTTTGCTCTCGCTGCAATTTACGC

>gi|282554365|gb|GW274533.1|GW274533 CCHW17252.b1 CCHW Montastraea faveolata heat/dark/disease-stressed adult + 6 day old larvae Montastraea faveolata cDNA clone CCHW17252 5', mRNA sequence
GCACTCCGTCCGCGCGTAAATTGCAGCGAGAGCAAAAACTCGACGAAGCAGAGGGTGGTGAGGCAAGAGA
GGAAACTTATAGGCCTTGTGACTGAAGTTTCATTATTGCTGTTGATTCTTTCTTCTTCAAGATCATCGAT
GGCAACACGAACAACTGGGGTGTAAATAAGAAGGAATTGGAAAAAGAGATTATCACTCGTTACGTGCGGT
TTTGCCCTGTCGACTGGTACTGTTGGCCATGTATGAGAGTGGAGCTGTACGGAGCTGCGCTGAACATAGG
AGATAAATTCCCAACTGTTGAGTCTGATGACGGAGGCAGTTACGTTGTGGAGAAAGTTCTGGTGACATCG
TACGAAACGCGTGCTGATGAAACTGGAGACCCGGACGAAGACTCATTGAAGGAACAGGAGAAGAAACTAA
TTCGGGAGGCGAAGGAAGGCAGCGAATAGAAGAAGAACAGCGAAACAGATTGGAAGAAATTCAAATTATT
ATTGAACAAGAAGAAGTTAAAAGAAGGCCTTCCGTCGAAGACATGGATATAAACGAACGGAAGGAAGCCG
AGGCTCGAATTCAATTGGTTCTCAACGAAGAAAGGACGATGGAGAGGCGAGAGAAACCCGATGGCGAGGA
TGTATCTCAACCTGATGTCGAGGAGAAAAACATGATCGTGTCACCAGGGAGTATAACAGAATCGACGATG
AGCATCGTAAG

>gi|282554364|gb|GW274532.1|GW274532 CCHW17251.g1 CCHW Montastraea faveolata heat/dark/disease-stressed adult + 6 day old larvae Montastraea faveolata cDNA clone CCHW17251 3', mRNA sequence
CCTTTCAAAAGTTTAATTTGCTATGTTCAATTTTTGCTGATTGTTTTTACACAGACTCTTGCCCAGGGGG
TTCAAAGCTGTCTCGTTCAATTTTGGGGCCACTTTCATCTGTGCTGCTGTGGGCTGCTCCCTCGCCATGC
ATCTCCATCAACTTGCCAATGTCAAATTTCGGCTTCTTCAAAACCTTGACCTTCCTGATGAAAACATCAT
GAAAAGGGTAAATGGATTGGCAGGCCTTCTCAATGTCTCGGCCAAAGGCATCTGGGATTAGCTTATTGAC
TGCATCTTTGAGGTCACCAGTGCTGACATCACGAGGGATGATGTCGACCATCTTCTTACGGATGGCCTTC
ACTTGTGAATGTTTGGCATAAGCTGTTTTCTTAATTTGATTTTGCCTTTTCTTGGGGAAACCAATACAGA
ACAACCCGAGCAGGTAGCCCTCAGTGGTTTTAACATCGACAGCTGCTTCAATTAAGGTCTGCCATTTCTT
G

>gi|282554363|gb|GW274531.1|GW274531 CCHW17251.b1 CCHW Montastraea faveolata heat/dark/disease-stressed adult + 6 day old larvae Montastraea faveolata cDNA clone CCHW17251 5', mRNA sequence
CAAGAAATGGCAGACCTTAATTGAAGCAGCTGTCGATGTTAAAACCACTGATGGCTACCTGCTCGGGTTG
TTCTGTATTGGTTTCACCAAGAAAAGGCAAAATCAAATTAAGAAAACAGCTTATGCCAAACATTCACAAG
TGAAGGCCATCCGTAAGAAGATGGTCGACATCATCACTCGTGATGTCAGCACTGGTGACCTCAAAGATGC
AGTCAATAAGCTAATCCCAGATGCCTTTGGCCGAGACATTGAGAAGGCCTGCCAATCCATCTACCCTCTT
CATGATGTTTTCATCAGGAAGGTCAAGGTTCTGAAGAAGCCGAAATTTGACATTGGCAAGTTGATGGAGA
TGCATGGCGAGGGAGCAGCCCACAGCAGCACAGATGAAAGTGGCACCAAAATTGAACGAGACAGCTTTGA
ACCACCTGTGCAAGAGTCTGTGTAAAAACAATCAGCAAAAATTGAACATAGCAAATTAAACTTCTGAAAG
AA

>gi|282554362|gb|GW274530.1|GW274530 CCHW17250.g1 CCHW Montastraea faveolata heat/dark/disease-stressed adult + 6 day old larvae Montastraea faveolata cDNA clone CCHW17250 3', mRNA sequence
CGTACTGTATTTTTTATTTTAACTTTTTTTATGCTGCAGTAACAGTATCCACTCAGTCAAACAATCCAAA
GCCCATGTCATCATCTGACTCTTCTTCGGACTCCTGTTTCTTTTCTTCCTTCTTCTCCTCCTCCTTAGCC
TCAGCTTCACCACCACCAGCAGGGGCTCCCCCGGCAGCAGGGGCAGCTGCACCACCTGCACCAGGAGCAC
CAGCGCTCTGGATAAGGCTGTCTAGGTTGTGTCCCTCGAGGGCTTTGGCAAAGAGACCTGGCCAGAAGGG
TTCTACATCAACCTTGGCAGCCTTGATCAGCTTTTCAATTTTTTCTGCCGTTATGGGCACACCATCGTCG
TGGAGAATAAGTGCGCTGTACACGCAAGCAAGCTCAGAGGTTGATGCCATTTTGTTCTTTAGCTTATTTT
GTTTCTATTTCGCCAAGAAATATTGATGCAGGTTGCCTTGATGAAACGATTGAAGCGGATGCAAGGCCTT
AGCTCAGTTTGAGAACTCTACACCTTCTGTGACGAGCGAGAG

>gi|282554361|gb|GW274529.1|GW274529 CCHW17250.b1 CCHW Montastraea faveolata heat/dark/disease-stressed adult + 6 day old larvae Montastraea faveolata cDNA clone CCHW17250 5', mRNA sequence
CTCTCGCTCGTCACAGAAGGTGTAGAGTTCTCAAACTGAGCTAAGGCCTTGCATCCGCTTCAATCGTTTC
ATCAAGGCAACCTGCATCAATATTTCTTGGCGAAATAGAAACAAAATAAGCTAAAGAACAAAATGGCATC
AACCTCTGAGCTTGCTTGCGTGTACAGCGCACTTATTCTCCACGACGATGGTGTGCCCATAACGGCAGAA
AAAATTGAAAAGCTGATCAAGGCTGCCAAGGTTGATGTAGAACCCTTCTGGCCAGGTCTCTTTGCCAAAG
CCCTCGAGGGACACAACCTAGACAGCCTTATCCAGAGCGCTGGTGCTCCTGGTGCAGGTGGTGCAGCTGC
CCCTGCTGCCGGGGGAGCCCCTGCTGGTGGTGGTGAAGCTGAGGCTAAGGAGGAGGAGAAGAAGGAAGAA
AAGAAACAGGAGTCCGAAGAAGAGTCAGATGATGACATGGGCTTTGGATTGTTTGACTGAGTGGATACTG
TTACTGCAGCATAAAAAAAGTTAAAATAAAAAATACAGTACGAAAA

>gi|282554360|gb|GW274528.1|GW274528 CCHW17249.g1 CCHW Montastraea faveolata heat/dark/disease-stressed adult + 6 day old larvae Montastraea faveolata cDNA clone CCHW17249 3', mRNA sequence
GGCTTCATAACTAGGAACTTTATTTTACTCTGTTTGTGTCACACGCGAGCATAATTTAATAGAAAACTCT
TCAACAGCGTCACGTTTATGTCACTTCATAGCACCATGTGGCTTAATTTATATACAATGTTTTAAAGCGA
AAATAAATTACATATAGCTAGCTCAATTTATACAACAACTAAAAATAAGAGAACCTTTCTTTCTTGACTG
TTTTATTGATATTTTTAATTAAACCCTTCAATCCAAGAGCGAACATCTGATTTCTCCAAATAAAAAAAAA
AAATGTGAAGCACACGGGTGATCAGAATAAACAAAACCATCAACTTGAGGATGTCTTGATTTACTGCAAA
ATTCTCCGAACTAATCTTCAACGAAATGTATGGAGTACATAGGAGAATTAAAATTCTGGTCTTGGATTGA
AAGGATAAAGAAAACTTAAGCCGAGGAATACACAAGATGAAACAAGAAAACTAACTTAGGTTCACTAAAC
ATGATGACAACTTATCATTTATACTAAGATAAAATGTTAACTATTGTACAATTTCAAGTTTTTCTTACTA
TTATTTTCCTTATCTCGTAAAACTCAGCTTCTAAAACGTGTCATGCATTTTTGCAGAACTGATAAAGTAA
TTCAGTACAGCTTAGCTCCACCTAGGGACCTTCTCGTGGAGATATAGTGTTGGCGTGGTCCCCACCAACT
TCGCAGAAGATTTACTGAAAGCATTTTTCTCTCTATTTGCG

>gi|282554359|gb|GW274527.1|GW274527 CCHW17248.g1 CCHW Montastraea faveolata heat/dark/disease-stressed adult + 6 day old larvae Montastraea faveolata cDNA clone CCHW17248 3', mRNA sequence
AATCATTTCTTACGGCATTTGTGTATATTATAAATAGCGATAACACATATTTTCGTTCTGTTATGTGCAT
CAGTGTTTACTGGGCGAGCATTTCAGAGAAATAAAGGGGGGTAGTTAACGAAATGTTAAGCACTTCTGAG
TGTGTACAATTGAGGTCGCAATTCGAATGGATAAAAACGAAGCCGTTAAAGGGTAGGATTAAAAACGGAA
CGATATTGAAGGGGATCGCATTTGCTAAACTCTACTGATTTCTGTCAGCAGTTTTAAATCTCTAGATCCT
CAAACACCATAAAATTACCCATACTTATCCTAAGAATCAGCTAGGGCGTAACGTGACATAGCCTTATAGG
CGTCAGACTTCAAAATGATTGAATCGTAGACTCATCGTCATAGAGAAAGGTTAAGTTGTTCGAGGATTAA
GAGTGTGTCATTTCTTGGGATTCTAACGGCCAGATGGTTAGTCAGTAGTTTCGGCGCTCAACTCTTATCC
GTAACATGAACTACTAGTTTAAGACTGCCGGGATGGTATACCGTGGCAGTTACAGGTTACACTCGTTACC
CAAGAGTCTCTTGCGTTAACAAAGTGTTGGTAGAAACACGAGGCTATTGACCGTGCTCTAGTTCGAGTAT
CTCACGACGGTGACTTCCCGATCTCAAATCCACTGAGAAATGAATACCTCCACGGGAGACTCTCTTGAAG
ACACTCTTGGACCAAGC

>gi|282554358|gb|GW274526.1|GW274526 CCHW17248.b1 CCHW Montastraea faveolata heat/dark/disease-stressed adult + 6 day old larvae Montastraea faveolata cDNA clone CCHW17248 5', mRNA sequence
TCAGCGTAAAACAGAAGCGCAAGTTTAAGGACGTGATGAAACAGTTCTTTTCTCCCAAGAAAAAGAGTGG
TCAAGCAAGTTCATCATGCCCCGGCGAAACAACCGCAAACGCGCATTCTTCTACTAAGAAATCTCCAAAG
CCCACAAAGACAGAAATTGGTGAAAAGATTTCCACAGTTTAATGGCAAAGGTGTAAAATCTTCCCTAGAG
TTTGTCATGTCACCATTCTAGGCAATGGATATGCTGTGTTGCCTGCTTGGTCCAAGAGTGTCTTCAAGAG
AGTCTCCCGTGGAGGTATTCATTTCTCAGTGGATTTGAGATCGGGAAGTCACCGTCGTGAGATACTCGAA
CTAGAGCACGGTCAATAGCCTCGTGTTTCTACCAACACTTTGTTAACGCAAGAGACTCTTGGGTAACGAG
TGTAACCTGTAACTGCCACGGTATACCATCCCGGCAGTCTTAAACTAGTAGTTCATGTTACGGATAAGAG
TTGAGCGCCGAAACTACTGACTAACCATCTGGCCGTTAGAATCCCAAGAAATGACACACTCTTAATCCTC
GAACAACTTAACCTTTCTCTATGACGATGAGTCTACGATTCAATCATTTTGAAGTCTGACGCCTATAAGC
TATGTCACGTTACGCCCTAGCTGATTCTTAGGATAAGTATGGGTAATTTTATGGTGTTTGAGATCTAGAG
ATTTAAAACTGCTGACAGAAATCAGTAGAGTTAGCAAATGCGATCCCTTCAATATCGTTCGTTTTAATCC
TACC

>gi|282554357|gb|GW274525.1|GW274525 CCHW17247.g1 CCHW Montastraea faveolata heat/dark/disease-stressed adult + 6 day old larvae Montastraea faveolata cDNA clone CCHW17247 3', mRNA sequence
AATGTACAAATCTTTAATGACATTATATGGACTTCAGTAACAAGAATGAATTCTTCCTCCTGTATCCGTC
TTACATCTCCCAGAACTAAGATATGCCTTTCAGAACCCTCTGTAATTTCAACAACAAAGCACTAACAGAT
AATTTATAAACTCCGGATTTCGGCACGGACGGGTGTTCGTACAACGAGATAAGCCTGAACATACAGAAAC
TCTGATTCTCAGATGAAGTACATATTATTTTTAACAGCAATAAACAATTATAGGTCAGCTTAGTACATAC
GAAGCTTTCTTATCTGCGGCTGTTCGCTCGTGTAAGTGTTTAAATCGTTCAAGTTTTCTAAACAAAACAA
AAATTTTGGTACGGACTTTAATGATTGAGCACGTCGTCTTCGAACTTGGCTGTTCAAACAGTGAAAAAGC
GTTAAAATGGGAAGGAAACAGCAGACGTATTCCCATGTAGTTAAGAATACATGAAACAAGTTACTTTCCC
ATATAAGGCTACGGCGGCAAAGCCGTTATGGAACCCGCATCATGACGTCACTAGAATTAAAGAAATCTTC
ACTTCTGCGGCCATACTACATCATTTAGCCGTGCCATATCCCTAAGTGCTAAACAACAGTGGTACCAACA
GATGTTGATGGAGGCAACCAGCAGCCCTCTCAAAGGAACAACTTTTTAGGGTTAAGGGTTACCGAGAATG
GATCGCTGAGGCGCATCATTTATCAGCAAATTAT

>gi|282554356|gb|GW274524.1|GW274524 CCHW17247.b1 CCHW Montastraea faveolata heat/dark/disease-stressed adult + 6 day old larvae Montastraea faveolata cDNA clone CCHW17247 5', mRNA sequence
AACCAGGTCGCCTTCGCGTCACATAAAAGTATACGTTTATTTGCTGTTACACGGCACTTTCTGCAACTAA
GTACGAAGATAGGTTTATCTCAAAATGGTTCCCGGTGGTTTTAGTGAGGTGAAAGAGGCCACTGAAGAAG
TGCAGCAAATTTGCGATCAGGTGAAGAGCCAGGCTGAGGCCAAAGCCAAGCAAACTTTCGACCAGTTCCA
AGCCATAAGTTACAGACAACAAGTTGTGGCGGGAATGAATTACTTAATTAAGGTTTGTGTTGGCAGTACT
AGTACTTCTTATGTCCACATGCTCGTGTATCAGAGTTTGCCATACCAAGGATCAACCCTGGAAGTAACTG
CTATCGAGACTGGAATGAAGAAAAGCGATCCTTTGGAGCCTTTTCCCTAATTGATGCTCTTGCCAAGTCA
AGAACGTCTCAGTTCTAAATAAGCTGTTTCAGTGATGTAATGTTCTCAAGTGTAATAGAGTAGACAAATT
AATGTATGCCGGTTTTGAGTTTCTTTTCACTGACCTTGTTTGAAAGAGTTTTACTTCGCTGTATGACTTC
ATAGTGAAATGAGCACTTAATAATTTGCTGATAAATTGATGCGCCTCAGCGATCCATTCTCGGTAACCCT
TAACCCTAAAAAGTTGTTCCTTTGAGAGGGCTGCTGGTTGCCTCCATCAACATCTGTTGGTACCACTGTT
GTTTAGCACTTAGGGATATGGCACGGCTAAATGAT

>gi|282554355|gb|GW274523.1|GW274523 CCHW17246.g1 CCHW Montastraea faveolata heat/dark/disease-stressed adult + 6 day old larvae Montastraea faveolata cDNA clone CCHW17246 3', mRNA sequence
CCTTTTCAACGACTTTGTATGGATTTGGTAAATTTCAAAGACTATTATTTCAAGGCCTATGGGAACTATG
TAAGCTTAACTATCTAACTAACATGTATTTCTGTTTGCATAATGGATGATGACGATCATGTTTGAGCATT
TCCACACAGTCCTGGCAAATGAGTCCTCGTCAATGTTTATTTCCTAATTTTGCTTTAGTCAGCTGACAGC
GTCTCTGTTGGGGGCACATAACTATCTGCTGGGCCATGTGCATTGCTTCTGTCGTACCCAGTCCCTGACG
GACCACCACCTCCACCAGACTCAATGATCGGACGCTTATAGACACCAAGATCTTTACGACAATTCGGACA
TCGGTGCCCAACATCTTTTGCACGGTCTGTACAAAATGGAATACAACAACATCCAAACAAACTAAGCATA
AGACAGTACATAAAGGTAGTGTTGCCAACTCGATGGTCTATCTTGGTGACAATAGTTGCTCCACAATGGG
GGCAGCGCATTGATACCGGCAGCTGTTTGAGAATTATTGGTTGCGGAAGAGAGATAACAGGCTGTTGAAT
CACTGTTCCTGGTGCACCATATCCAGCCTGATAGTAGGGCTGGGACGGTGGATATTGCCCTGGTGGCGGT
GGTTGTTGGTAATAGCCGGGCTGTTGAGTGGATAATTCGGCGGATAATTCG

>gi|282554354|gb|GW274522.1|GW274522 CCHW17246.b1 CCHW Montastraea faveolata heat/dark/disease-stressed adult + 6 day old larvae Montastraea faveolata cDNA clone CCHW17246 5', mRNA sequence
ACGGAATTTGTGCACTTGAAGAAAACGGACACGACTTGTGTTTTCTGGTCGTGATGGCAGCTCCCACAGG
GCAGAACTATGCTATGAGTCAAGGCCAGTATCCACCAAACTATCCACCGAATTATCCGCCGAATTATCCG
CCGAATTATCCACCTCAACAGCCCGGCTATTACCAACAACCACCGCCACCAGGGCAATATCCACCGTCCC
AGCCCTACTATCAGGCTGGATATGGTGCACCAGGAACAGTGATTCAACAGCCTGTTATCTCTCTTCCGCA
ACCAATAATTCTCAAACAGCTGCCGGTATCAATGCGCTGCCCCCATTGTGGAGCAACTATTGTCACCAAG
ATAGACCATCGAGTTGGCAACACTACCTTTATGTACTGTCTTATGCTTAGTTTGTTTGGATGTTGTTGTA
TTCCATTTTGTACAGACCGTGCAAAAGATGTTGGGCACCGATGTCCGAATTGTCGTAAAGATCTTGGTGT
CTATAAGCGTCCGATCATTGAGTCTGGTGGAGGTGGTGGTCCGTCAGGGACTGGGTACGACAGAAGCAAT
GCACATGGCCCAGCAGATAGTTATGTGCCCCCAACAGAGACGCTGTCAGCTGACTAAAGCAAAATTAGGA
AATAAACATTGACGAGGACTCATTTGCCAGGACTGTGTGGAAATGCTCAAACATGATCGTCATCATCCAT
TATGCAAACAGAAATACATGTAGTTA

>gi|282554353|gb|GW274521.1|GW274521 CCHW17245.g1 CCHW Montastraea faveolata heat/dark/disease-stressed adult + 6 day old larvae Montastraea faveolata cDNA clone CCHW17245 3', mRNA sequence
ACTTTTTTTTTTTTAATTTTTCATCTTTATTTATTAAGTTTTTGACATTTTCATAGAAACTTGACATAGC
AACATTTACAGTCTAATGTACCACATAGGCATTGTACTGCTGAGTCTTCAATCTGCTCACATGACCTGTA
TCAGAGTGATCAAAAGAATATTGCAGCCATCTCCCACTCCTATCCCAACTCCAAACAATAAAGATCTTTG
GAGGTTTTCTACCCTTATTTGAAGCTGACTGGTATAGGTTGCATATAGATGAATACATACACATAGGTAA
GGTACAGTACTGTTGTTCAGGGAGTGCTATACAAGAACAGTAATAAAATGCTCTAACACAAATTACTCTT
ATTTCCACAATCATTCTTGTTGTAAGAATGGGTTTGCAATGGGTTCCATGCCATCAACAGGACAGACTAA
CACCACAGCTGTTCCTCGACACACTGCGAGACCAATCTGTCTTGTTTCATCAGTGAGTTTGAATGGATCA
TCTGGATCTCTTAAATATTCAGTTGTGTTGTCCAGCACAATATTCAGTAATGCATCAAAACCCTTCAAAA
CCCCTGTGGCCTCCCTGCCCCCTCGAAATTTCACTCGGACTCGTTTATCGAGGAACTTGGATAATTCAAA
GATGCTCTCTTTTTTCTTCCTGTCCGTCGCCATCTTGATTTTTTTC

>gi|282554352|gb|GW274520.1|GW274520 CCHW17245.b1 CCHW Montastraea faveolata heat/dark/disease-stressed adult + 6 day old larvae Montastraea faveolata cDNA clone CCHW17245 5', mRNA sequence
GAAAAAAATCAAGATGGCGACGGACAGGAAGAAAAAAGAGAGCATCTTTGAATTATCCAAGTTCCTCGAT
AAACGAGTCCGAGTGAAATTTCGAGGGGGCAGGGAGGCCACAGGGGTTTTGAAGGGTTTTGATGCATTAC
TGAATATTGTGCTGGACAACACAACTGAATATTTAAGAGATCCAGATGATCCATTCAAACTCACTGATGA
AACAAGACAGATTGGTCTCGCAGTGTGTCGAGGAACAGCTGTGGTGTTAGTCTGTCCTGTTGATGGCATG
GAACCCATTGCAAACCCATTCTTACAACAAGAATGATTGTGGAAATAAGAGTAATTTGTGTTAGAGCATT
TTATTACTGTTCTTGTATAGCACTCCCTGAACAACAGTACTGTACCTTACCTATGTGTATGTATTCATCT
ATATGCAACCTATACCAGTCAGCTTCAAATAAGGGTAGAAAACCTCCAAAGATCTTTATTGTTTGGAGTT
GGGATAGGAGTGGGAGATGGCTGCAATATTCTTTTGATCACTCTGATACAGGTCATGTGAGCAGATTGAA
GACTCAGCAGTACAATGCCTATGTGGTACATTAGACTGTAAATGTTGCTATGTCAAGTTTCTATGAAAAT
GTCAAAAACTTAATAAATAAAGATGAAAAATTAAAAAAAAAAAGT

>gi|282554351|gb|GW274519.1|GW274519 CCHW17244.g1 CCHW Montastraea faveolata heat/dark/disease-stressed adult + 6 day old larvae Montastraea faveolata cDNA clone CCHW17244 3', mRNA sequence
CGTATTTGGTCACAATGTTTATTTGCCATACCTTTTTACACTGCGTTTGAATTTTGTTTTTATTCATTTT
ACCAGTTGACACAGTCATGATTATCTACTTTACACATTGAAATAAATTTACAGACATGTTCAAAGTCTTC
TTTTGACGTGGCATTGTCTTCCATAAGATTCAGTCCAAAGGAAACTTGAAGATAAGATAAGCTGATCAGT
GGCCGTGCCGGTTTACTGTTCATATCGATCTTTCATTGGAATAGCAAATTCATCCTTTTTTCTCTTGAGA
GACGAACAAGCGATCTCTGCCGTTTCACAGATACGGCGAAGGCTAAATGTAATCTGGTTCTTATGATCCA
CCGCTCGCTTGCCATTACCGATATTCCCTGCTCCTGCTGTAAACGCGTGAGTTTGAGGAATCATGGAGGC
AGCGACAAGGACGACAAGGGAAATGACGGTGAGTCTTGAAAACATTTTCAAACGAAACTGCTATGGCCAA
GAGGGTGTTGCTTGATCCTAATCCAGTTCTTTCT

>gi|282554350|gb|GW274518.1|GW274518 CCHW17244.b1 CCHW Montastraea faveolata heat/dark/disease-stressed adult + 6 day old larvae Montastraea faveolata cDNA clone CCHW17244 5', mRNA sequence
AGAAAGAACTGGATTAGGATCAAGCAACACCCTCTTGGCCATAGCAGTTTCGTTTGAAAATGTTTTCAAG
ACTCACCGTCATTTCCCTTGTCGTCCTTGTCGCTGCCTCCATGATTCCTCAAACTCACGCGTTTACAGCA
GGAGCAGGGAATATCGGTAATGGCAAGCGAGCGGTGGATCATAAGAACCAGATTACATTTAGCCTTCGCC
GTATCTGTGAAACGGCAGAGATCGCTTGTTCGTCTCTCAAGAGAAAAAAGGATGAATTTGCTATTCCAAT
GAAAGATCGATATGAACAGTAAACCGGCACGGCCACTGATCAGCTTATCTTATCTTCAAGTTTCCTTTGG
ACTGAATCTTATGGAAGACAATGCCACGTCAAAAGAAGACTTTGAACATGTCTGTAAATTTATTTCAATG
TGTAAAGTAGATAATCATGACTGTGTCAACTGGTAAAATGAATAAAAACAAAATTCAAACGCAGTGTAAA
AAGGTATGGCAAATAAACATTGTGACCAAATACG

>gi|282554349|gb|GW274517.1|GW274517 CCHW17243.b1 CCHW Montastraea faveolata heat/dark/disease-stressed adult + 6 day old larvae Montastraea faveolata cDNA clone CCHW17243 5', mRNA sequence
GTTCCTTTTTCCATCTTCCTCGCTCTCTGACTAGTTTCGCTGAAAACTGAATTAATTGATCGCTCATTTC
AAGACCGTCATGAGTTCAGCTATGCTTCACGAATCCATCTGGGTCGACAGGCCGAAATATGAACAAGCCG
AGGCACATTATCAAAGATTTCTCGCGGGAACGATCGCTCAGCCGGCACATGGAGCGAATTCAGTAAAGGC
TTCAAGCTTTTCTCCGGTTCAAGAGATAGCAAAAGCCCGTAAAAAAATTCAACAGACTCTTAGCACGGCT
CCTTCTTCCACACCAGCTGTAGCTGGAGAAGATACACGCATTGCTTCATTAGAGGAGGAAAACAGACAAC
TCAAAAAAGTCACTGAAGAATTGCAGGCAGCTCTTCAAAAACTCACCCTGCGTGTTGATCAACTTGAAAA
AGGCAATAAAGCACAGCCAACAGCTCAATCTTCAGCACCACCACAGAAAGAAACAAAAGCCAAGGAAGAT
GATGATGACGACTTTGACTTGTTTGGCTCCGATGATGATGATGATGATGATGAGGAAGAAGAAAATGAAG
CCAAGAAGGCCAGGTTGGCAGCATATGCAGCTAGAAAGCAAAAAACCAGCGCTAATAGCCAAGTCAAACA
TCATTCTAGATGTTAAACCGTGGGATGATGAAACAGATTTAAAAGCCCTGGAGCGGCCGTTCGTTCCATC
GAGTT

>gi|282554348|gb|GW274516.1|GW274516 CCHW17242.g1 CCHW Montastraea faveolata heat/dark/disease-stressed adult + 6 day old larvae Montastraea faveolata cDNA clone CCHW17242 3', mRNA sequence
GTCAAACAAAAGATTTATTTGAATCTTAACAGCAAGATTACAGCTTAGCGTCTTTTCGCAACTTCTTCAG
TTCAGCTTTGAGAACCCGGTTTTTCTTCTGCTTGGCCAGCTTGAGCTTGAAGCGATCAAAGTCAGTGAGA
GTAGTTCGCTTCTTTTTCGTGACCAGTTTCTTAGCCCATGCTGTCTTCTCCCATTTTTCAAGGATCTCGC
CTTTCTCAAAGGCCTTCTTAACTGGGCCACTTTTGGCAGAGGGGCCAACCTTGACCTTGAAGTCGGTCAG
TGACAGGTGCTTGAAATTAAGGGCCTTGCGGCAGACATTGGTACAAGGCCCATCAATCAGTGCTCGATTT
TGATCCACCACATCTACGATCACGCACAGTTTCCCCTCGTCGGGTCCCGAGTTGATGAGAGCCACACGAC
CAATTTCCACTAAACGCTTGTACACCATCTTGGAATATCGGCGAGAAAG

>gi|282554347|gb|GW274515.1|GW274515 CCHW17242.b1 CCHW Montastraea faveolata heat/dark/disease-stressed adult + 6 day old larvae Montastraea faveolata cDNA clone CCHW17242 5', mRNA sequence
CTTTCTCGCCGATATTCCAAGATGGTGTACAAGCGTTTAGTGGAAATTGGTCGTGTGGCTCTCATCAACT
CGGGACCCGACGAGGGGAAACTGTGCGTGATCGTAGATGTGGTGGATCAAAATCGAGCACTGATTGATGG
GCCTTGTACCAATGTCTGCCGCAAGGCCCTTAATTTCAAGCACCTGTCACTGACCGACTTCAAGGTCAAG
GTTGGCCCCTCTGCCAAAAGTGGCCCAGTTAAGAAGGCCTTTGAGAAAGGCGAGATCCTTGAAAAATGGG
AGAAGACAGCATGGGCTAAGAAACTGGTCACGAAAAAGAAGCGAACTACTCTCACTGACTTTGATCGCTT
CAAGCTCAAGCTGGCCAAGCAGAAGAAAAACCGGGTTCTCAAAGCTGAACTGAAGAAGTTGCGAAAAGAC
GCTAAGCTGTAATCTTGCTGTTAAGGATTCAAAATAAATCTTTTTGTTTGAC

>gi|282554346|gb|GW274514.1|GW274514 CCHW17241.g1 CCHW Montastraea faveolata heat/dark/disease-stressed adult + 6 day old larvae Montastraea faveolata cDNA clone CCHW17241 3', mRNA sequence
CAGAAATTAGAGATTATTCTTCGACCACTATTTTGACCCAAAAATCCAAATTTGAAGAAAATTGCCGACC
CGAAGGTATACTGTAACCTTAAGTAGCACAAGGTATTACTAATCATACCTTCAATTTTACAGATGTAACC
TTTTGGTTCATAACAGTCTGCTTCAGTCCAATCAGCGAGGTCCCCAGTGGACTTAAGTGCAATACAGATT
TCATATTCATCATAATGGTCCGTGCGGGATTCACCAGGTGCCCAGAATGCAGAGTTGTACCGAAACGTTT
TCCCATCCGCCCATTGGTAAACACGTCCGAAATATTGGTCGTCTTTTGCCCCGAGCCAAAGGTGTTCTGG
TTTGCTTGGCGAGCTGCTAACGAGCTGAATCTTGTCGTTCAAATACTTGTTTTCGTCTTCGTCGGCAATA
CTCGCCAAATGCCCACCTTCGTGCTCTCGGCAGATCTCCTCGGCTTCGCACCACGTTCGGCTGTCATCGC
TGGAGAGCACGATCTTGTAAGAATACTCGCCGTTTTCAAAGACTGTTGGGAAAAGGAGCATTACTTAACA
ACAGAAACTCAGGCTTGGCATTTTGCCATCCCAGGGTTTTGAAGAACAAGAGAACGTAATCATTTATTTT
AAAGGAAACATTTCTTAGTTTTATTTCTGTACTTTTGAGGGGAACTTTAGCGAAAAAGTTTAGGGACAAT
GGAGAAATTGAGAAATTTTTAAGGGTCAAGGGAACAGTATCCCAAAAATGTTTACAAAGCAGACGGTA

>gi|282554345|gb|GW274513.1|GW274513 CCHW17241.b1 CCHW Montastraea faveolata heat/dark/disease-stressed adult + 6 day old larvae Montastraea faveolata cDNA clone CCHW17241 5', mRNA sequence
GGACTAAAAGATCTGAATGTTCGTTTATCTCTGCATTTGTCAGGGGAAATTTCTGACTTTTGACTGGAAA
ATTCTTTTAAATTTTCCAACGTCGCTCTGGGCACCATTAAGAGGATTATTCTGTTCTTTGAGGCTGGCAA
AAATCGACTTTTCTTGTGGTAGTTCTAGCAACAGTCCTAAATTGTTGCCTTGTAAATAATCTGCTTTAGC
AAAGTATACTGTCTAATTTTGGCCACGGGTCAAATACTTCTTAAGACCAATTGCTTTTCCTTTTAAGTTG
GGATTTCCCGGCATTACCGTCTGGCTTTGTAAAACATTTTTGGGATACTTGTTTCCTTTGACCCTTAAAA
ATTTCTCAATTTCTCCATTGTTCCCTAAACTTTTTCGCTAAAGTTCCCCTCAAAAGTACAGAAATAAAAC
TAAGAAATGTTTCCTTTAAAATAAATGATTACGTTCTCTTGTTCTTCAAAACCCTGGGATGGCAAAATGC
CAAGCCTGAGTTTCTGTTGTTAAGTAATGCTCCTTTTCCCAACAGTCTTTGAAAACGGCGAGTATTCTTA
CAAGATCGTGCTCTCCAGCGATGACAGCCGAACGTGGTGCGAAGCCGAGAGATCTGCCGAGAGCACGAAA
GTGGGCATTTGGCGAGTATTGCCGACGAAGACGAAACAAGTATTTGAACGACAAGATTCAGCTCGTTAGC
AGCTCGCCAGCAAACCAGAACACCTTTTGGCTCGGGGCAAAGACGACCAATAT

>gi|282554344|gb|GW274512.1|GW274512 CCHW17240.g1 CCHW Montastraea faveolata heat/dark/disease-stressed adult + 6 day old larvae Montastraea faveolata cDNA clone CCHW17240 3', mRNA sequence
GGGATAACTTCAGGTGTACATAGTTTTAATTTAAAGTTGTGCAATACTCCATTTGTTACAAGAAATATAC
TAGTCTATCAATACTTAAGGAATTATTTGAATCAATATTTGAATAAGTTCAGATTAAAAATGTGAAAATT
TTGAATATTGCATGTAATTGACCAGGATTTTTAAGCACAAAATCCACCACAAAGCAAATATAGTCCTTTG
TGGCAATAATATCATTACTGACATTGTATGCCAAACAGGCCAAGAGGGTTTACAAATGAAATTAATCAAA
GTAAAAAACAAACCAGAGTTAAAGTTTGTGAATAAACTCCTTTTACCAGCTAAGGTATTACTAAAAATAT
TAAGTCTATTTGAGCAAGCAACTATCCAGTTAGCTACAACCAACTATTCTCGGGGTGTGGTATTCTAAAT
ACAGGCAAACCTCCAGTAACAGCCACCTATCTACAACAGCCACCTCTTTTTTGTCCCAGCAGACAGTCAA
TACATTCACTTTTATAAAGCCTCTCTACAATGGCAACAGCCACTGAAGCAAGTCCCAAATGCCAAAATAA
CCTCTTGACAATGGCCAGTTATACAACGACTGACAACTGTGTTTGCAAACTCCATTTTGTAATGCAAAAG
TCATGAAATTTGATCTGGATCGCACATGTGGGTCTCTGTTTCTGGTTGGGTTCTGTATCA

>gi|282554343|gb|GW274511.1|GW274511 CCHW17240.b1 CCHW Montastraea faveolata heat/dark/disease-stressed adult + 6 day old larvae Montastraea faveolata cDNA clone CCHW17240 5', mRNA sequence
ATGGCAGGTGCAACATTACTGTTATTGTATGTAACAGAATCAAAATAATCAATGATACAGAAACCAAACA
GAAACAGAGACCAACATTGTGCGATCCAGATCAAATTTCATGACTTTTTGCATTACAAAATGGAGTTTTG
CAAACACAGTTGTCAGTCGTTGTATAACTGGCCATTGTCAAGAGGTTATTTTGGCATTTGGGACTTGCTT
CAGTGGCTGTTGCCATTGTAGAGAGGCTTTATAAAAGTGAATGTATTGACTGTCTGCTGGGACAAAAAAG
AGGTGGCTGTTGTAGATAGGTGGCTGTTACTGGAGGTTTGCCTGTATTTAGAATACCACACCCCGAGAAT
AGTTGGTTGTAGCTAACTGGATAGTTGCTTGCTCAAATAGACTTAATATTTTTAGTAATACCTTAGCTGG
TAAAAGGAGTTTATTCACAAACTTTAACTCTGGTTTGTTTTTTACTTTGATTAATTTCATTTGTAAACCC
TCTTGGCCTGTTTGGCATACAATGTCAGTAATGATATTATTGCCACAAAGGACTATATTTGCTTTGTGGT
GGATTTTGTGCTTAAAAATCCTGGTCAATTACATGCAATATTCAAAATTTTCACATTTTTAATCTGAACT
TATTCAAATATTGATTCAAATAATTCCTTAAGTATTGATAGACTAGTATATTTCTTGTACAATGGAGTAT
TGCACAACTTTAAATTAAACTATGTACACCTG

>gi|282554342|gb|GW274510.1|GW274510 CCHW17239.g1 CCHW Montastraea faveolata heat/dark/disease-stressed adult + 6 day old larvae Montastraea faveolata cDNA clone CCHW17239 3', mRNA sequence
GCAGCCTGTGTTATATTTATTTTTCATTTTACAAAGTAGTTAATTCATCTCTTCAGTCTTCGGAAGCAGC
AATTACTATTTTCAATGTCTACAGGTACAGATTTCACACCTTTTGTTTTTACAAACGAGTTCGTTTTCCT
CAGAATGAGAAGCACATTGACAGTTACCAATCATATTAGGAACTTTAAAACTTTCAATAATAATCACTTA
TTATAAATGAATTTGGTATCATCCATATCCATTCAGCTGCCCCTGCCAAATTTCAGTGGCAAATTTTCAG
CTTCTCATGCATTCAAGTACTTTTTATTCCTGCAGCTTGTGAGAAGTTCTATTTTTCTTTTTCTTTTCAT
TTTCAACGACTTTGTATGGGTTTGGTAAATTTCAAAGACTATTATTTCAAGGCCTATGGGAACTATGTAA
GCTTAACTATCTAACCAACATGTATTTCTGTTTGCATAATGGATGATGACGATCACGTTTGAGCATTTCC
GCACAGTCCTGGCAAATGAGTCCTCGTCAATGTTTATTTCCTAATTTTGCTTTAGTCAGCTGACAGCGTC
TCTGTTGGGGGCACATAACTATCTGCTGGGCCATGTGCATTGCTTCTGTCGTACCCAGTCCCTGACGGAC
CACCACCTCCACCAGACTCAATGATCGGACGCTTATAGACGCCAAGATCTTTACGACATTCGGACATTGG
TGCCCAACATCTTTTGCAC

>gi|282554341|gb|GW274509.1|GW274509 CCHW17239.b1 CCHW Montastraea faveolata heat/dark/disease-stressed adult + 6 day old larvae Montastraea faveolata cDNA clone CCHW17239 5', mRNA sequence
TTTTCTGGTCGTGATGGCAGCTCCCACAGGGCAGAACTATGCTATGAGTCAAGGCCAGTATCCACCAAAC
TATCCACCGAATTATCCGCCGAATTATCCGCCGAATTATCCACCTCAACAGCCCGGCTATTACCAACAAC
CACCGCCACCAGGGCAATATCCACCGTCCCAGCCCTACTATCAGGCTGGATATGGTGCACCAGGAACAGT
GATTCAACAGCCTGTTATCTCTCTTCCGCAACCAATAATTCTCAAACAGCTGCCGGTATCAATGCGCTGC
CCCCATTGTGGAGCAACTATTGTCACCAAGATAGACCATCGAGTTGGCAACACTACCTTTATGTACTGTC
TTATGCTTAGTTTGTTTGGATGTTGTTGTATTCCATTTTGTACAGACTGTGCAAAAGATGTTGGGCACCA
ATGTCCGAATTGTCGTAAAGATCTTGGCGTCTATAAGCGTCCGATCATTGAGTCTGGTGGAGGTGGTGGT
CCGTCAGGGGACTGGGTACGACAGAAGCAATGCACATGGCCCAGCAGATAGTTATGTGCCCCCAACAGAG
ACGCTGTCAGCTGACTAAAGCAAAATTAGGAAATAAACATTGACGAGGACTCATTTGCCAGGACTGTGCG
GAAATGCTCAACGTGATCGTCATCATCCATTATGCAACAGAAATACATGTTGGTTAGATAGTTAAGCTTA
CATAGTTTCCCATAGGCCTTGAAATAATAGTCTTTGAAATTTACCAAACCCATACAAGTCGTGAAATG

>gi|282554340|gb|GW274508.1|GW274508 CCHW17238.b1 CCHW Montastraea faveolata heat/dark/disease-stressed adult + 6 day old larvae Montastraea faveolata cDNA clone CCHW17238 5', mRNA sequence
CAGTCTGAGGAACGTATCGACTGGGTTCAGAACTCGCAGAACCCGCTCGACATAACTTGTACCTTATTTA
CTATCTGTGCAACTTTTAAGACTGAAAAATGGCACAACTAAGAACGCTTACAAAATCCGTGAGTTGTGAT
CACGTCTCATCATTTGCTGAGAATTCTGTGAGGAAAGTACGTTGGTCGATGGATTTAGAGGAAATCCGTT
ACTTCACGCCACCTAAGCCTCGGCGAAAAAGCATCACAGAAAGATTACGCGAGTTTAAGGATAAAGCGAA
CGATTTCGCTGACAGGACATTTCGACAGAATGGACATTACAGGTGCAGCTCTCGGCTTGAATCAATTTTA
AGAAGAGGATACACGGCGGACAGCGAAATTGACTTAAATCGCCAATGGGATGAACTTTTTGAGCTTTACA
AGGAACGTGTTATGCAGAATAACTAGAGGAAGTCTACAACCGAAGACAAGGCTACTTTGAACGTTTTAAA
GAGGTGCACAATCTCATAAGGTTAACTGACAACTCATGCTGCAGCCAATGTTAGAAATTGTGTTCTTGGA
TGGGCCAAGATCCCTAGGTGAGAATTACTGAACAATGCTAATTGCTTCGTTTGAACATGATGGTACGCTG
CTCAACCGAACTCACGAATAACAACGACAAGCCGTAAGAATAGCGGGAAAAGAAGAACTAAAACAAACGC
ATTGTAAAGAAAATCCTTAGGAAAT

>gi|282554339|gb|GW274507.1|GW274507 CCHW17237.g1 CCHW Montastraea faveolata heat/dark/disease-stressed adult + 6 day old larvae Montastraea faveolata cDNA clone CCHW17237 3', mRNA sequence
GACTTCCAATTAATTATCTTTATTACAATATTCCAATCCTCAAAACCGTCAAACTAAAATACAAGCATTA
GCAAATATCTAGTCTAAGCGACACGAAAGGACAAAGCCGAACAATAATTGGATATGATAAAAACACGAAT
GCAGAAAACGGCAAAACAACTAAACTAAAAATAATACCGACGAAGTGAAACTAAGAAAGGTAAAAAGATG
CTTACCGATTGTCCTGTCTGTACGCCTGAGCAGTTGTAAACGCGGGATCCAAAAAACTTCGCAATAACCG
CAATAAACTTCGCAAACGCAAAACACAGACCATGCGCACAGGCGACTAGTTCAAGAGGCTCTGAAATACG
ATCTGACGGAAGTGTCACTAATATCTAACTTGGACAGTTACCAGACGACGATCGAATAGTATCCCATGAT
GCAATTTTCTACGTACGTGACGCAACATCGAAGTTATCATGGATTTCAGCGTGAAATAACGTGGTTTTCT
CCGCGGTCTATTTGTTATTTTTATTGCAGTAAAAGGTTAGGAAAGTGCATTATTTAAATCTTTGACGCGA
TTATATGATTTGTAAGTTTAAGAGCGCGGCCTTATTAT

>gi|282554338|gb|GW274506.1|GW274506 CCHW17237.b1 CCHW Montastraea faveolata heat/dark/disease-stressed adult + 6 day old larvae Montastraea faveolata cDNA clone CCHW17237 5', mRNA sequence
ATAATAAGGCCGCGCTCTTAAACTTACAAATCATTATAATCGCGTCAAAGATTTAAATAATGCACTTTCC
TAACCTTTTACTGCAATAAAAATAACAAATAGACCGCGGAGAAAACCACGTTATTTCACGCTGAAATCCA
TGATAACTTCGATGTTGCGTCACGTACGTAGAAAATTGCATCATGGGATACTATTCGATCGTCGTCTGGT
AACTGTCCAAGTTAGATATTAGTGACACTTCCGTCAGATCGTATTTCAGAGCCTCTTGAACTAGTCGCCT
GTGCGCATGGTCTGTGTTTTGCGTTTGCGAAGTTTATTGCGGTTATTGCGAAGTTTTTTGGATCCCGCGT
TTACAACTGCTCAGGCGTACAGACAGGACAATCGGTAAGCATCTTTTTACCTTTCTTAGTTTCACTTCGT
CGGTATTATTTTTAGTTTAGTTGTTTTGCCGTTTTCTGCATTCGTGTTTTTATCATATCCAATTATTGTT
CGGCTTTGTCCTTTCGTGTCGCTTAGACTAGATATTTGCTAATGCTTGTATTTTAGTTTGACGGTTTTGA
GGATTGGAATATTGTAATAAAGATAATTAATTGGAAGTC

>gi|282554337|gb|GW274505.1|GW274505 CCHW17236.g1 CCHW Montastraea faveolata heat/dark/disease-stressed adult + 6 day old larvae Montastraea faveolata cDNA clone CCHW17236 3', mRNA sequence
GTTATCTTCCCTTTGTTTTATTGACAACTAACAAATAACAGTTGGTTATTGAACTTATTCAAGATAAATC
ATACATGATCAAAAAACTCATTCGGTTCTGCCAATGCTATGTTAATAGAATTACTACTGTTTACTGCACT
TATAGACGACTGACGAGATTCGGAAAGTCTATCGTGCAATGGGTTTAACTCCGATTAAATTACTTATGAA
ATATGTCATAAAGGTCTTTATCCTCCTTCTGGTCGGGCTCTCTGGGCAAGGAACTGTGGTATTCTCTTTT
TTTCCGGGTGCATTCACCATAACAAGTGTTTACTTTACTAGAACATCCAGCCGCACATGTATGACTTCCA
CAGCTATCGAGGCAAGTGTCGGCGGCGTTATCGCAATTATTCAAACAGTCAGAGTATGTCTCAGAGAACG
CAGTTCGCGTAAGGACAGCAACCAGGAGAATGAAACTTGCGACTTTGTAGTTCGCCATCGATTTTAGCCC
GTTTAACGAAGACTGAAGAAGAAAAAGAGGTAGAAGAAGAACTAGAAGGACTTTCAATCTGCAACTTTTC
TGCAAGT

>gi|282554336|gb|GW274504.1|GW274504 CCHW17236.b1 CCHW Montastraea faveolata heat/dark/disease-stressed adult + 6 day old larvae Montastraea faveolata cDNA clone CCHW17236 5', mRNA sequence
ACTTGCAGAAAAGTTGCAGATTGAAAGTCCTTCTAGTTCTTCTTCTACCTCTTTTTCTTCTTCAGTCTTC
GTTAAACGGGCTAAAATCGATGGCGAACTACAAAGTCGCAAGTTTCATTCTCCTGGTTGCTGTCCTTACG
CGAACTGCGTTCTCTGAGACATACTCTGACTGTTTGAATAATTGCGATAACGCCGCCGACACTTGCCTCG
ATAGCTGTGGAAGTCATACATGTGCGGCTGGATGTTCTAGTAAAGTAAACACTTGTTATGGTGAATGCAC
CCGGAAAAAAAGAGAATACCACAGTTCCTTGCCCAGAGAGCCCGACCAGAAGGAGGATAAAGACCTTTAT
GACATATTTCATAAGTAATTTAATCGGAGTTAAACCCATTGCACGATAGACTTTCCGAATCTCGTCAGTC
GTCTATAAGTGCAGTAAACAGTAGTAATTCTATTAACATAGCATTGGCAGAACCGAATGAGTTTTTTGAT
CATGTATGATTTATCTTGAATAAGTTCAATAACCAACTGTTATTTGTTAGTTGTCAATAAAACAAAGGGA
AGATAAC

>gi|282554335|gb|GW274503.1|GW274503 CCHW17235.g1 CCHW Montastraea faveolata heat/dark/disease-stressed adult + 6 day old larvae Montastraea faveolata cDNA clone CCHW17235 3', mRNA sequence
CAAAATTCTTTTAATATTTTTATTTCAAAGGCTTATTTCAATTGTTACAACGAAAAACTCAAGCTAGACA
TTTTAAATGGTATAAATAATGACAGCGTCATTGAAGCTTCTTGGCTTTACTGTACAAGGCATCCACAACT
TTTCCCATTTCGTGAATCAATTCCAGCGTGTTCTCGTACGTTTTATCCACTGGCGTTTCGTCAAACACGA
CCAGCACTCCGGAACCTTGATCAAGGATTCCATGTAACTTCTTGTCAAGGATCATCTGGGAAAGTTTCTT
TTCTACCACATTCAGTGATAGAGCGATAAGACTGGCCACGTGTTCGATCTGAACGCGAGCGAAAGGCTCG
ATAATTCGACTAAGGTTCTGTTCTAGTAAGTTGTCGTACAAAGCGTCTAAATGAGTCCTTATGATAGGAT
CCTCAGTCAGCTCCTGGTTGAATGTGCTGAGTGCCTGTTGGAATTCAGACAGGGATCTGTTGTGGCTTGC
ATTAGCAATGCTCTTCATTGCAACCAACTGTGATCCAGAATATCTTAAAGCCAGTTTACCACTTATAATT
GATTGCACATCATCTGGACTGTTAAGCATGATCTTGCACAAAAGCATGTATTTTAATGCAGACACTGCCT
TTGGGTTATCAATGGAATCAAATCCCTCAAATGCTTCATAGAATAAGAGTATGCAGTCTTGAAGTCCTTC
TCTTCAGCATGTAAGATCCCTGACTGTTGGTCTAATGATGCTTGTAGTTAAGGAGGGCAATA

>gi|282554334|gb|GW274502.1|GW274502 CCHW17235.b1 CCHW Montastraea faveolata heat/dark/disease-stressed adult + 6 day old larvae Montastraea faveolata cDNA clone CCHW17235 5', mRNA sequence
TATTTCTTGACATGGAAGCATCAACAGGAATGGAGGTTGAACTCTGCAATGAGTGTATCGAGTGGGCCAA
AGATGAAAAAAGAACATTCCTCAGACAAGCCCTTGAGGCAAGACTAGTGGGTTTGTATCTTGACACCAAG
GACTACTCAAAAGCGTTGCAGCTAGGTTCAAAACTCTTAAAAGAACTTAAAAAGCTGGATGACAAGGCTT
TACTTGTTGAAGTACAGTTGTTGGAGAGCAAGGTGTATCACAACCTCAGCAACATTCCTAAATCCAGGGC
TGCCCTTACCTCAGCAAGAACAACAGCAAATGGAATTTATTGCCCTCCTAAACTACAAGCATCATTAGAC
CAACAGTCAGGGATCTTACATGCTGAAGAGAAGGACTTCAAGACTGCATACTCTTATTTCTATGAAGCAT
TTGAGGGATTTGATTCCATTGATAACCCAAAGGCAGTGTCTGCATTAAAATACATGCTTTTGTGCAAGAT
CATGCTTAACAGTCCAGATGATGTGCAATCAATTATAAGTGGTAAACTGGCTTTAAGATATTCTGGATCA
CAGTTGGTTGCAATGAAGAGCATTGCTAATGCAAGCCACAACAGATCCCTGTCTGAATTCCAACAGGCAC
TCAGCACATTCAACCAGGAGCTGACTGAGATCCTATCATAAGGACTCATTTAGACGCTTTGTACGACAAC
TTACTAGAACAGAACCTTAGTCGAATTATCGAGCCTTTCGCTCG

>gi|282554333|gb|GW274501.1|GW274501 CCHW17234.g1 CCHW Montastraea faveolata heat/dark/disease-stressed adult + 6 day old larvae Montastraea faveolata cDNA clone CCHW17234 3', mRNA sequence
AGCTTCTGAAATGCCCCTTTTAATAACTTAACTGTAGGAAATTACAATTTATTTCGAATACAAAATATAA
TGACGGGGTTCCTTATGAACTGGGAAAAATAATTCTCATTTGGTTTTTGAATACTGCTCAATTATTGACA
ACAGCGTTTTGGATAGAAAAGCTCTAGCATGTACTTAGCGTAAAATTAATAACTAGGCAAAAAAAACAGT
CAGCCCCATAATACCCTCAAATATACCCAGGCTGTAGAGATGTGTAAAAAAATAAATATTCTTTACAAAT
ATGAATCTCTCTTGTTTGAGGTCACAAAAATAGGAAGATTTGATTTGTGGCTATAAACTGTCCGTTTTCT
GGAAATGTATGCAGGTGAAGCTAATCTACAGTATGGAAGTATTCTTTAGCAAATTTTCATTTGTAAATCT
ACAAGAACTTGATATTTGGTTTAGCCACTTAAATAATACCTCTGCCAGCCAAATTCTCTATTTGTAACAA
ACGGGATGAAGTCATTAAAGAAAGAGCCCATCAGCCATTGAACATTTTCATTCAAAGGCCAAGCTAAAAG
GCCAAATTCCTATATTTAGTTGTGTCAAACACTTTCATTTTGTACTGAAAAAAATAAATGAACGA

>gi|282554332|gb|GW274500.1|GW274500 CCHW17234.b1 CCHW Montastraea faveolata heat/dark/disease-stressed adult + 6 day old larvae Montastraea faveolata cDNA clone CCHW17234 5', mRNA sequence
TGCAGCAAAATGATAATGTCGACAGAGGCAACACTTTCAAGCAACATCTGAGAATGCTAATAAGTTACCT
GACGGATTTGACAGCCGGGTGGAGAACAGACGACTTCCAAGCCACAAGATGAATTGAAGGAATAAATTCT
GGAGACGTCCACCCAGAATTGTGAACAGAACAATGGAACACCAGACACATGACTAAACATAGTTTGATAT
ATGATGGACGAGAGAAGGATTGATGCAGATTTCTGAATGATTTGTAAACTAGTATCTATCACAGCTACCT
CCGTAATGTGTCATGTACCTTTTGCACAGACTTTTAATTTGATACAAGAATTTTGTACAAGAATTCGTTC
ATTTATTTTTTTCAGTACAAAATGAAGTGTTTGACACAACTAAATATAGGAATTTGGCCTTTTAGCTTGG
CCTTTGAATGAAAATGTTCAATGGCTGATGGGCTCTTCTTTAATGACTTCATCCCGTTTGTTACAAATAG
AGAATTTGGCTGGCAGAGGTATTATTTAAGTGGCTAAACCAAATATCAAGTTCTTGTAGATTTACAAATG
AAAATTTGCTAAAGAATACTTCCATACTGTAGATTAGCTTCACCTGCATACATTTCCAGAAAACGGACAG
TTTATAGCCACAAATCAAATCTTCCTATTTTTGTGACCTCAAACAAGAGAGATTCATATTGTAAAGAATA
TTTTATTTTCTTACACATCTCTACAGCCTGGGTATAATTTGAGGTATTATGTGGCTGACTGTTTCTTTTG
CCTAGTTATT

>gi|282554331|gb|GW274499.1|GW274499 CCHW17233.g1 CCHW Montastraea faveolata heat/dark/disease-stressed adult + 6 day old larvae Montastraea faveolata cDNA clone CCHW17233 3', mRNA sequence
GTGAAAAAATGTCTGTTTTTATTTAATTTATGTTTTTTCTTACACTCTGTTACTGTCTCACACTCTGATA
AATAATTTCATTCACTATAATTACAGAAAGACAAAATATGTGCATTTATTCACTACCACAACAGCTACAT
GTATCTTACACTATGATTCACAATATAAATACAAATACATAACCAAACACACAAAGAAAACTACTGCTAT
CTAGACATTAAAGTCAATGAGAAGGGATCATCTGGCAAAAACTTGGTTTGCTCTGTTTGGTATTCTGAGC
CTGCACTTGTGGCAATCTCTTTCCAGTCATATATATACTGGTCAAAATTCAGTCCATTAGTCCACTCCAA
TAGTTCATCCACCTCCCAATCTTCCACAGCATCCTGGCCGTGGGTGTCTGTGATAGCAAGCATTCCTTCA
GCTACTGACTGCACAACTTTCTTTGTCTCTACATCTCCTCCATGCCTGGCCTTTAGCATACCCTCCTTGT
ACATTTTTTCATCCATTCAACTTTTTTCCTTTTCCGCTTTCTTTCAAGATCTTGCTTTCTGATGACCTTG
TTATGACTGAAAAGTTCCTTTTTCAATGTTGACTCATAAACAACTGGGTCTTGATCCACTCTCTTCATCA
CTCTGTCAGAGACCAGCCTCCAACCATTATTTTCCCACCTCTGATGCCAGCCTAACTTATCATCTTCATC
TGCTCTCTGTCCTTTGTTGTGTATATATTCCACAGGAGTCGTTTTGTGGAAGCTTTTGTGT

>gi|282554330|gb|GW274498.1|GW274498 CCHW17233.b1 CCHW Montastraea faveolata heat/dark/disease-stressed adult + 6 day old larvae Montastraea faveolata cDNA clone CCHW17233 5', mRNA sequence
GCTACGTCTGGAAATCGATTATTTGCGTTGAATTTGACTACTTTTGGTGGCAAATTAGAGAAGGATGACC
TGTAAACACTGAAAATAATACCTAAACATGCTTAGTTAGAGTCAGTAAAGTATTGGAAATACGCCATGTT
TACAAAGCTGAGGCACGAAGAGGTCCGCCGAATCCTTGACAATGTTGATTTACCAGGATCTGCAGTTAAA
GACCTAAAGTTTGCTCTCGCCATTAAAGCGGAGAGACGGAAAACAATTGAACAAGGGACAAGTGATCAGG
ATGTGAAGATTGCTGCAGCTATTGAAATTCAACGTGTATGGAGAGGCTATTACACCAGGTGCAAGCTGTT
TGGAATTCTTCACCCAAGTGCTAGTGTCACGTCTACAGTCCTTGGCAGCAGATTCATTCAAAGTCCATCA
AGGCTTAGTGATGTAAGGACAGTCACTCCCATGGTTCCTCACACCACACCGCAGCCTTCAACTTCCAGGA
AGGGAGAGCAAGCCTTGCCTAGAACAAAGAAGAGATACAAAGAGTACTGTGAAAATGCTGTGGCACAGCA
AGGTCCATCATGCAAGCTGATGACTTATACAGAATTTTGTGCTGTGCTCATCCAAGAATGGTGGCGCTCA
ATGTTACTCAGACCAGTCTTGCCTAGACCTCCTCCTCCAACTACAGATGGAGGTTTATCGCCAGCTGACG
CTGGTCAGCAACGTGATGGCACTGCTGACACTGCTGAC

>gi|282554329|gb|GW274497.1|GW274497 CCHW17232.g1 CCHW Montastraea faveolata heat/dark/disease-stressed adult + 6 day old larvae Montastraea faveolata cDNA clone CCHW17232 3', mRNA sequence
CAAGTATGTAGTTAAATTTATTGCCCAAGAGACTGTTTTCTAAGTGAAAAAAGTAAACACAGCAATAGAT
TGATAAATGATCGAACACAAACTCAAATTACAATTATTATGTCCATGTTTAGATAGTGATGCAAAAAATT
GTAAGAACACAAAGTGACATGTGTTTTCTCAATCACGCTCATGCATGTTTTCATATTCACTGTTATTTTG
ATTCCCTTAACTAAACATTTATTCTTAGTTCTCACAAATTCACTGATTGTTTTAAATTAAATCTCAGAAG
CACACACACTTACATTTGATGCCTTTCGTCAGTCTTTACTCCCATTAAAAGCAGTACGATATCAGATACA
TCATGACACTTTCACAGGCATACCTATAAGCTTTGCAGCAAATATAATGTACATCTCAGTCATAGGTGAG
GTGTATTCAAACAATTGGCAGGGGGAGGACGAGTGGAAAGTTTTTGAAGTGATTGTCCCAGTGAGGGTAG
TTCGTTCTGAAAGAAACTATACAGTTGGCAATTGGTTTTGTTCTACAAAAGGGCAAACTACAATAGTGCC
AGAACTTGTGATCAGATATCATTTGCACCTCCCTGTCAACATATCCCACAGTAGTGAGTACCCCCCTGCA
ATTGAATATTCATCTGCACCTTTGCATACTAGCAGCTCAATACAGGAATTGCACTGTGCTAAATGCACTT
CGGCTTTTCTACACTTACCACTTTGATATCCTATACACA

>gi|282554328|gb|GW274496.1|GW274496 CCHW17232.b1 CCHW Montastraea faveolata heat/dark/disease-stressed adult + 6 day old larvae Montastraea faveolata cDNA clone CCHW17232 5', mRNA sequence
GGTAAAAATCTGCACAAGAAAGCGAAGGTGCAGTCGTTAGGGTTGTATAGCATCTTGAACGGAAACGTTT
TCTTTCGTTGTATCTCAGCGTTTCTTTTGGTTAACCTGTGCTAGTTAAAACCAGAGAGTAAGATGGCTCT
CAGAGCAAAGACGAAAAAGACCACAAAGAAGCGGGCCCATCGAGCCACCTCGAACGTGTTTGCAATGTTC
GACCAGAACCAAATTCAGGAATTCAAAGAGGCCTTCAACATGATAGATCAAAACCATGACGGCTTCGTTG
ATAAAGAAGATTTGCACGATATGCTGGCTTCACTGGGAAAGGATCCCACCGATGCATACTTGGAAGAGAT
GATGAAGATGTCACCGGGTCCTATCAACTTTACAATGTTTCTAACATTGTTTGGTGAAAAACTGAACGGG
ACAGACCCTGAAGATGTGGTTAGAAACGCTTTTGCCTGTTTTGACGAAGATGGCAACGGTAAAGTGCACG
AAGAAGTACTTAAAGAGGCCCTAACTACTATGGGAGACAGATTCACTGACGACCAAGTAGATGACCTGCT
TCATGACGCCCCGATCGACAAAGATGGTTACCTGGATTTCACAAAGTTTACTCACATCTTAAAACACGGC
AAAAAGGAAGACGATGATTGACAACCCTAAGAACCGATTCATACACGTTTTTCGTCTAGAGTAACTTGAT
AATTCGGTAATGTTCTTTGGGGTAGTGTACTAATTTTGTGGTGGGATTAACAAATATC

>gi|282554327|gb|GW274495.1|GW274495 CCHW17231.g1 CCHW Montastraea faveolata heat/dark/disease-stressed adult + 6 day old larvae Montastraea faveolata cDNA clone CCHW17231 3', mRNA sequence
GCTTTACTCCTGTTCTTGTTTTATTTATAAAATATATTTTGTGGCACTAACAATTCAATTGTAAGCTGAT
GCTAAGCACTAGAAATATAAGATAATTAGGACTTACATCAACAAACATAAACCTGACAAGACACCAGGAG
AACTTCAGCGATGTGTTCAAGTACAGGGCTATTGCGATACAAAATTTATCATTAAAAAGCGATCCACAAG
TATTATTGAACCCCAAGTTATTTGCTGTCCTTGAAAAGGCCGGTCAATAAATTCTCGTGAGTCACTTGAG
CCATTTCGTTCCATTTGATTGATTCCCGTGCCAGACATTCCAAAGGCAATATAGTGCCATAAATGGCAAA
ATTCGTTAATCTTACCACACTAAAACTAAAATTTATCTCCTAAAAAGCATTTTGGTAAAAAGTAGACCCT
TAAAAAATTCCCTCAACAAAAGCAGGCTTTACTGAAACGATTCTTGCAGCGTTAATCGTTGTCGTCCTTT
TTGCCGTGTTTTAAGATGTGAGTAAACTTCGTGAAATCCAGATAACCATCTTTGTCGATCGGGGCGTCAC
GAAGCACGTCATCTACTTGGTCCTCAGTGAATCTGTCTCCCATAGTAGTTAGGGCCTCTTTAAGTAATTC
TTCATGTACTTTGCCGTTGCCATCTTCGTCAAAACAGGCAAAAGCGTTATTTATCACGTCTTCAGGGTCT
GTCCCGTTCAGTTTCTCGCCAAACATGTTAAAAACATTGTAAAGTTGA

>gi|282554326|gb|GW274494.1|GW274494 CCHW17231.b1 CCHW Montastraea faveolata heat/dark/disease-stressed adult + 6 day old larvae Montastraea faveolata cDNA clone CCHW17231 5', mRNA sequence
GTGTTTCATTTGTATAATTTGGGAGGTGCTGTGTAAAATTTTTACGCGAAAACTGTTTGTGAGATAGCGT
CTGTGTGTCGTCGTTGTTCCGATTTTGTCTGTTGTACAACCCAGAGAGCAGCATGGCGTCAAGAAAGACG
AAAAAGACCACAAAAAAAAGCGGGCCCATCGAGCCACTTCGAATGTATTTGCCATGTTCGATCAGAACCA
AATTCAAGAATTCAAAGAGGCCTTCAACATGATAGATCAAAACAGCGATGGTTTTGTTGATAAAGAGGAT
TTGCACGATATGCTGGCTTCACTGGGTAAAGATCCTACCGACGAGTACTTGGAAGAGATGGTGAAAATGT
CACCGGGTCCTATCAACTTTACAATGTTTTTAACATTGTTTGGCGAGAAACTGAACGGGACAGACCCTGA
AGACGTGATAAATAACGCTTTTGCCTGTTTTGACGAAGATGGCAACGGCAAAGTACATGAAGAATTACTT
AAAGAGGCCCTAACTACTATGGGAGACAGATTCACTGAGGACCAAGTAGATGACGTGCTTCGTGACGCCC
CGATCGACAAAGATGGTTATCTGGATTTCACGAAGTTTACTCACATCTTAAAACACGGCAAAAAGGACGA
CACGATAAACGCTGCAAGAATCGTTTCAGTAAAGCCTGCTTTTGTTGAGGGAATTTTTAAGGTCTACTTT
TTACCAAAATGCTTTTTAGAGATAATTTTAGTTTAGTGGTGGTAAGATACGATTTGCATTATGGC

>gi|282554325|gb|GW274493.1|GW274493 CCHW17230.g1 CCHW Montastraea faveolata heat/dark/disease-stressed adult + 6 day old larvae Montastraea faveolata cDNA clone CCHW17230 3', mRNA sequence
GGAAATTCAGTCTGGTTTATTTCCCCCCTGAGCAGTTACTACCCCATTGTCCTGGGTACCATTACCTCCT
GATACATAAAAATTAAACAAATATTACATCGGAAAATTAAAAACCGTATGTACAAAAAAATTTACCGTCT
GAAAATATGTTACAATTTTGTCAAGGGTCTCCCAGTGTTCCTGTTCCAAGGGCTAGTCTGGGTTTCTTTC
TTATTTTAGTCATTCGTTTATTATGCTCTAAATGTCTATATTACTGTTA

>gi|282554324|gb|GW274492.1|GW274492 CCHW17230.b1 CCHW Montastraea faveolata heat/dark/disease-stressed adult + 6 day old larvae Montastraea faveolata cDNA clone CCHW17230 5', mRNA sequence
CTTCAAAACGATAAACTACCACCAAGCGAACAGAGTAATTTTTTTCCACCGCCACTAGCATATGAACAGC
AGCAACCCTTAGCAGATGCGCCGGCGAGCGAACCTCCAGCGGCTAATCCCGTGATCGCACCGCAACCTGG
CTGGGAAAGAGGTTCAAGAGTTCACTAAGTGCGTCATGTACGAGCACTTGACAATTGACTGTCGAAAGGG
CCTCTGAATGGAACGCCCGTGTAAAACTGCGACACTACTCAGAGAGGAAATGTTTTGTACACACCTTCTT
CAGGCTCTTCTCCAGCAGTATGCATTCTCTAACAGTAATATAGACATTTAGAGCATAATAAACGAATGAC
TAAAATAAGAAAGAAAGCCAGACTAGACCTTGGAACAGGAACACTCGGAGAACCTTGACAAAATTGTAAC
ATATCTTCAGACGGTAAATTCTCTTGTACATACGGTTTCTAATTTTCCGATGTAATATTTGTTTAATTTC
TATGTATCATGAGGTAATGGTAGCCAGGACAATGTGGTAGTAACTGCTCAGCGAGGAAATAAACCAGACT
GAATTTCCCAAAAAAAAAAAAAAAAAGAA

>gi|282554323|gb|GW274491.1|GW274491 CCHW17229.g1 CCHW Montastraea faveolata heat/dark/disease-stressed adult + 6 day old larvae Montastraea faveolata cDNA clone CCHW17229 3', mRNA sequence
AAATGACAAAATCACCAGTCTAATCATCTGAATTAATTATCCAAAATCATTCTGTTGCACTACAATAAAA
TGAAAATTTCTAGGCTAGCTATTTACGAACAGTTCTGTTCCTTGTAATGATAAAGTTCTTTCCTTCTGTT
AATCAGTCATCTTGTTCACCGTGTTTGATGGTTTTGGTGAATTCCACGTAATTGAAGTTGCCATCGTCAT
CAGCATTCGCACAATGAAACATTTCATCGCATTCGTCCTCTGTAAACCTGTCCCCGATTTTCATCAGCAG
TGGTCGCAGTCTGTCCTCGTTGATGATTCCAGTTCCATCGGGATCGAAAGTCGTGAACGCACTCCTGATC
ATGTCTTCGGGATCAGTCCCGTGCATGTTCTCCGAGAACAGCGTCATAAACATGGTAAAATTCACCGTGC
CGGTGGCTTCCCCCAGCATGTCCTCGATATATTCGTCCTTCTGGGGCCTGCCCAGGGAGTTGAACATCTC
CGTCAGGTCTTTAGCGCTGATGATTCCATCTCGGTCCTGATCGGATCACATTGGAATGCTTCTTTAAACT
CATGAATCTGCGTCTGGATCAAACATTGCGAACACGGTTGGGAAGTTGCACGTTGAACCGTTCTTCTTCG
ATCACGTTTTTTCGAAT

>gi|282554322|gb|GW274490.1|GW274490 CCHW17229.b1 CCHW Montastraea faveolata heat/dark/disease-stressed adult + 6 day old larvae Montastraea faveolata cDNA clone CCHW17229 5', mRNA sequence
ATTTCAGCCTTGCTTGCCATCAAGGTGTGTCTGGCATTGAACTGCGTTGACGTTTCATCTCGAGCTCGAA
GTATTTGCTCAGTTGACTTTCTCGGACGATCAAAATGTCGTCGGGGAAGACGAAATCGAAAAAAAGTGGA
TCGAAGAAGAAGGTTCAACGTGCAACTTCCAACGTGTTCGCAATGTTTGATCAGACGCAGATTCATGAGT
TTAAAGAAGCATTCAATGTGATCGATCAGGACCGAGATGGAATCATCAGCGCTAAAGACCTGACGGAGAT
GTTCAACTCCCTGGGCAGGCCCCAGAAGGACGAATATATCGAGGACATGCTGGGGGAAGCCACCGGCACG
GTGAATTTTACCATGTTTATGACGCTGTTCTCGGAGAACATGCACGGGACTGATCCCGAAGACATGATCA
GGAGTGCGTTCACGACTTTCGATCCCGATGGAACTGGAATCATCAACGAGGACAGACTGCGACCACTGCT
GATGAAAATCGGGGACAGGTTTACAGAGGACGAATGCGATGAAATGTTTCATTGTGCGAATGCTGATGAC
GATGGGCAACTTCAATTACGTGGAATTCACCAAAACCATCAAACACGGTGAACAAGATGACTGATTAACA
GAAGGAAAGAACTTTATCATTACAAGGAACAGAACTGTTCGTAAATAGCTAGCCTAGAAATTTTCATTTT
ATTGTAGTGGCAACAGAATGATTTTGGATATT

>gi|282554321|gb|GW274489.1|GW274489 CCHW17227.g1 CCHW Montastraea faveolata heat/dark/disease-stressed adult + 6 day old larvae Montastraea faveolata cDNA clone CCHW17227 3', mRNA sequence
CCAACCGAATATATAAAATTTTATTTGGAAATTTTGACTCGTGTATCCATTGACACATTTTACAAAAATT
AAATTCAAGTTGACATGTTAATCTATACAGTAAATTTTCAATTCGCATACGAAAATAGACTCAGTCACAA
TCGAGAATGCCAGAATCTCGAGAGGGGAATGGTAAAGACTACATAAACGATGCGCGCGGCGAGAGGCCTG
AGTCAAAGAAAGCTCACCTAGTCTGGTGACTAGTCTGTAGCAGGCTCTCGGTCAGTGAACGCGACGAAAT
TAAAGAGCGAGAGCTTGGAACGTGCTACAGAGTGACAAAAGCAATAAAATGCTTGACAAAATAAAATAAA
ACCCTCCCTCTATATAATGGTAGTTCCCGATTATGATTTTTATACTTGAAAGTTCAAGAAGAATTTAATT
ATCTTCCGAAACTAGTATTAACAGTAACTAGAACTATTTTAGTCGAGGGAACAAGTTCTATCTTTGGCAA
ATCTTCAGCGACTCAATTTCCGATTCCGACCGAACCAGGTCGAGCACTCACGAGTATACGTCAGACAACT
CCGACCAGAAGGAACAAAAATCGCGGGCTCATTGAAGACTTTTACCATCGACTGGTACCCGTTCCCCCGA
CTGACTCGACCACCCTAAAGTGGGCTGGGGCGCACAGCACATCACGTGACGCGACACAGTCGCTACCTGA
TTGGTTTATGAAAACCACGTGGTT

>gi|282554320|gb|GW274488.1|GW274488 CCHW17227.b1 CCHW Montastraea faveolata heat/dark/disease-stressed adult + 6 day old larvae Montastraea faveolata cDNA clone CCHW17227 5', mRNA sequence
TCTTTGACGTTGGTTTTCCGTGATAAATGTTGTGTTATGATACGGGGGTAATGTATAATTATCGACTGAA
AGATTATGTAAAAAATTAAGAGCCGTCGACGGCCAAAATTTGAACAACGATTTGTCTTTACTTCTGAATG
GTGCGTGATGAATGAATTATTACTTTTAATTCCTTCTTTTGCGACCAGCTTTCAGCTCTTTTAATTTTTT
CCTCTTAAGTCTACAAAGGAGAGCGCTCAACGTTTTACAGAATGTCTCACCCTCATGAGATAATAAACCA
CGTGGTTTTCATAAACCAATCAGGTAGCGACTGTGTCGCGTCACGTGATGTGCTGTGCGCCCCAGCCCAC
CTTAGGGTGGTCGAGTCAGTCGGGGGAACGGGTACCAGTCGATGGTAAAAGTCTTCAATGAGCCCGCGAT
TTTTGTTCCTTCTGGTCGGAGTTGTCTGACGTATACTCGTGAGTGCTCGACCTGGTTCGGTCGGAATCGG
AAATTGAGTCGCTGAAGATTTGCCAAAGATAGAACTTGTTCCCTCGACTAAAATAGTTCTAGTTACTGTT
AATACTAGTTTCGGAAGATAATTAAATTCTTCTTGAACTTTCAAGTATAAAAATCATAATCGGGAACTAC
CATTATATAGAGGGAGGGTTTTATTTTATTTTGTCAAGCATTTTATTGCTTTTGTCACTCTGTAGCACGT
TCCAAGCTCTCGCTCTTTAATTTCGTCGCGTTCAC

>gi|282554319|gb|GW274487.1|GW274487 CCHW17226.g1 CCHW Montastraea faveolata heat/dark/disease-stressed adult + 6 day old larvae Montastraea faveolata cDNA clone CCHW17226 3', mRNA sequence
AACCCCTCAAACTTTATTTACAACTTACAAAACACTGAAATTTTCAGAGGGAACATGTTGAGTTTAAATA
AGAATACCATTTATTTCCTTACCAAGGTTAATCTTACTTATGATATAAAATAACCTCCACCTTGTTACCA
AATGGATGGGGAAGCTATAATACTCGAAGTAACTTCTAAGTAGTCCTCGCGACGCTTAGAATAACATGTC
CAAAATTGAAAACATCACGAAATCCCAAATATTTACCAACAAAAAACGCCTGACCCGAAAGTAATTCTCA
AGGCTTTCATATAAATTCTCAATTACTTGGGTTTATATCTACAGACTTAAGAGTTAGAACCGCTATCTCA
AATTTACAGCATATAAAACAAGAACAAATCAAAAGTACTGCTTAAAAGCTTTCGTTTGAATGCCTCCATA
TGTACTATGGTTTAATTCACAGCCTCAAAAGTTAGCACCACCCCGTGCGACGTAACAAAAAGTACCACAA
GAACGTTAACATCTGAATGGCTTTCTCTTAAACGGTTTCTTTTTAGAATTTTATCGTCAAACTTCAGGAA
AATTAAAACGAACCTTTGCAGTCGCAAAAACCACTCTGAGTTCAAGGCCACGCAGGCATTTTTTCTCT

>gi|282554318|gb|GW274486.1|GW274486 CCHW17226.b1 CCHW Montastraea faveolata heat/dark/disease-stressed adult + 6 day old larvae Montastraea faveolata cDNA clone CCHW17226 5', mRNA sequence
CGGAAATTAATGCAACTGTTTTGGATGGTTTAGTAGCGGATTAGAAATTTCACTTCAGTTGATTTCATCT
AGAAGAAGGAATTAATCTGGCTAATTGAATACGAATGGATTGTGGAAATTGAGAAAACACTTTTAGATTT
GTGGAATAAAATGTGTAGAATAAAAAAGGGTTCACGTAAGCAATAGGTTTTAGAATTCTTCTTACGTGAT
TTACAGTCATTTATATTGTAAAATAAGAACGGTATTGAATTTTGAAACTAAAATAATAAACCTGCCACAC
TTTGAGAGGGAAAAATGCCTGCGTGGCCTTGAACTCAGAGTGGTTTTTGCGACTGCAAAGGTTCGTTTTA
ATTTTCCTGAAGTTTGACGATAAAATTCTAAAAAGAAACCGTTTAAGAGAAAGCCATTCAGATGTTAACG
TTCTTGTGGTACTTTTTGTTACGTCGCACGGGGTGGTGCTAACTTTTGAGGCTGTGAATTAAACCATAGT
ACATATGGAGGCATTCAAACGAAAGCTTTTAAGCAGTACTTTTGATTTGTTCTTGTTTTATATGCTGTAA
ATTTGAGATAGCGGTTCTAACTCTTAAGTCTGTAGATATAAACCCAAGTAATTGAGAATTTATATGAAAG
CCTTGAGAATTACTTTCGGGTCAGCGTTTTTTGTTGGTAAATATTTGGGATTTCGTGATGTTTTCAATTT
TGGACATGTTATTCTAAGCGTCGCGAGACTACTTA

>gi|282554317|gb|GW274485.1|GW274485 CCHW17225.g1 CCHW Montastraea faveolata heat/dark/disease-stressed adult + 6 day old larvae Montastraea faveolata cDNA clone CCHW17225 3', mRNA sequence
AATTAATACATTTATTTCGTTCATTAGTTACAAACTTTCATACAAACTTCGGAAAGCTTTCGGAGATTCA
ACTGGACATACAAAAACTAAACTAAACTTACAACAATATCAAAAAACTGTCTCGGTAGAGAAATGATATA
GCGTTTCACTCTACACTAGTATTTTGGTCCGCTTACAGAGCTCGCTGTACCCGCGCGTTAGAGCAGTCAT
TTACTGTTTTTTTACTCGATTTGATAATAATTCTCTGGTGGGTTGTGTTTATCGAGACACTTGCACATGC
ACTTGTAGTTGTCCCTGTAACAGAATTCTGGGCCTCCGTAGAAACTTCCGAGTAAGTTCAGGCATTTAGC
GTGTTTGGCGTTGCAGGCGCGGCAGCAGTCGAACAGGTACAGGCCCAAGTACTGGCACTGGTATTTTGGT
TTCCTCTTGAACACGACTGTTGAAGCTAGCACGCAGTTGATTGGTTTGTCTTCAAATTTTTGGAAGTTTG
CAGGATCCGTCAAATGCGGTGGCACCTCGACGTTTTTACACTCTGGCTCACAGTGCGCTAAGCACTTGGT
GGAGTCGTCGTTCTGTGGCACCTTCAAGGCTGGCTCGTCTTGCAGCTGTAAGCTGGTAACTTCGGGGAGA
AGATCCCTATGTTCGGGGACGGAAAAAGCTTCTTACATGTTCTTCAGTGCTCAAAGCATTTGCAAAGACA
AAGGCGGACGAAGGAG

>gi|282554316|gb|GW274484.1|GW274484 CCHW17225.b1 CCHW Montastraea faveolata heat/dark/disease-stressed adult + 6 day old larvae Montastraea faveolata cDNA clone CCHW17225 5', mRNA sequence
GAAACCAAAATACCAGTGCCAGTACTTGGGCCTGTACCTGTTCGACTGCTGCCGCGCCTGCAACGCCAAA
CACGCTAAATGCCTGAACTTACTCGGAAGTTTCTACGGAGGCCCAGAAATTCTGTTACAGGGGACAACTA
CAAGTGCATGTGCTAGTGTCTCGATTAAACACAACCCACCAGAGAATTATTATCAAATCGAGTAAAAAAA
CAGTAAATGACTGCTCTAACGCGCGGGTACAGCGAGCTCTGTAAGCGGACAAAATACTAGTGTAGAGTGA
AACGCTATATCATTCTCTACCGA

>gi|282554315|gb|GW274483.1|GW274483 CCHW17224.g1 CCHW Montastraea faveolata heat/dark/disease-stressed adult + 6 day old larvae Montastraea faveolata cDNA clone CCHW17224 3', mRNA sequence
AAAACTTCTTCTAGGCAGAGGCAAACACAAATGAAGACATCAAAATTCTTGAGTAACATCAAACTTGCTA
GTGGGTTTTAAATAATTTCCTGGGTCAACCTTTCTTCTCTTGCTCGATTGTTTCTTTCGTTGGGAGAGGA
TTTTTCTCCTGGGTCTCGGTGTGCTTCAACTTCCCTTTATCGAACTTGGTTACCTCGGACACGTCTGGTT
TGTCACTCATTTTCGCTTAGAGCTTGAGAGAAATTCTCCG

>gi|282554314|gb|GW274482.1|GW274482 CCHW17223.g1 CCHW Montastraea faveolata heat/dark/disease-stressed adult + 6 day old larvae Montastraea faveolata cDNA clone CCHW17223 3', mRNA sequence
GGAACACAGCAAGTCTTTAATGTAGAATAAACTTTGTAGATACTTTAAAGCTAAACCACGTGTTTAGAAC
GATCCTTGGTAATCGATTTACGTCAGTTTTCAAGTTATTTTCACACCTTGTTTTATATCATCAAACATAA
ACACAGGTGCTTGCTGACACAAAGAGGTGTAGGCTTGATATCTACAAAACATCCGATTGGCTAATTCTCA
ATCTTCATGATAGTAACAAAACGTACGCCTTTCTAGGTTCTGATAAATATTACTTTGATCCCTAGGCTTT
GATCTAAGTAAACCAGTCGTTGTGTACTAACGTAGCTGCTCAGTTGATATGCAAAGTATCTAACGGTTAG
CAACAGACAACCATGTGTTCCATTAAAAATGTGACTGACGTTCTTATTGTTACAGTTTTAACGTCACTGT
TCTATCGCCTAAAGTAAACACAGTGCTCGTTGATACAGAGCAATACCAAAGCTTAATACTAATGAACGCA
AGTGCAGGCCTTATAACTACACAAAATCCGATTGGCTAATTCTTAATCTTAATGATACAGTCGAACCTCA
CCTCTCAACAAAGGCCACCTTGGGGACAAAGGAAAGTGGCCGTTGTGTGCAGGGGCGTAGCCAGGGGTAC
TGGGGTGCCCGCGACCCCCTTTTGTAAGCCTTTTTTAAGCGAACAACCTACAACAGTGACGAAACGACAT
GACAATGACATGAAAATACGCGC

>gi|282554313|gb|GW274481.1|GW274481 CCHW17223.b1 CCHW Montastraea faveolata heat/dark/disease-stressed adult + 6 day old larvae Montastraea faveolata cDNA clone CCHW17223 5', mRNA sequence
CTTCAATACTCTGTGAAAGTCGACTGACATTGCTCGATTACCAAAGGCATAAGATGGTGAAGTCTAACAA
TTGCCTGATGACAATTGTTAATGGACCGGATTCCAGCGATATGACGTATGTGACAGAACATTATGAGAAT
GGACGACTGGCGGACGGCTTCTCTTGGAGAAAGACAATTAAGCCAGGCGACGAAAGGGTTGTTCTCAGCT
ATGAAAAAGATTGGTCATGGGCAGGATGTTCAGGATACGTAACCTACAGGATGTTCGACACCAACATCAC
CATTGCCTTCTCCAATCCATTTATGGCAACCAACAAGCTAGGAGTCGGGACCGGCGGCAGGAAAGTGTGG
GAGGAGATGAGTAGCCATGATTACAACGAGTTTCTCGTTGATGTAACTGCCAACGATGACAAGAAAACGA
GGATAAGGTTCGATTGTATGTGCACGGGCGGAACAACCACCACATGTACTGTCAATATAAAAGCATATAC
AAACTAGTTGCACTGAGCAGCTTTTTATCCGGCTTACGTCACCGTGTAGGCGCGTATTTTCATGTCATTG
TCATGTCGTTTTCGTCACCTGTTGTAGGTTGTTCGCTTAAAAAAGCTTACAAAAAGGGGTCGCGGGCACC
CCAGTACCCCCTTGGCTACGCCCCTGCACACAACGGCCACTTTCCTTTGTCCCCAAGTGGCCTTTGTTGA
GAGGTGAGGTTCGACTGTATCA

>gi|282554312|gb|GW274480.1|GW274480 CCHW17222.b1 CCHW Montastraea faveolata heat/dark/disease-stressed adult + 6 day old larvae Montastraea faveolata cDNA clone CCHW17222 5', mRNA sequence
GTATTGATCTAGGCTGTGAAAGAAGCAGACAAATTTCTGTCAAAATCGCCACCATGGAAAAGATCTTTAA
AGGGCTTGGTTCAGTAACCGGCAGGTTCTACAATTCTCACCAAGAATGGCAAAAGGCTCCGGATTGGGTG
AAAGAACATTACAAAATAGAAGAACAACAACATTGCGGAGATATTAACTCTATTCCAAGTGGAGCCTTGC
AGGGAGCCGTCAACGCAGTGGCTGAATACGCGAAGCAGAATCCTGCCGATGCCACCCAGATGGGCATTAA
GATCGCCCAAACCGCAGGCATCAAGCAAGAATATGGTTTGGCATTTGCCTCTGGATTTCTTGGTACTGCC
CGTTTTGAAA

>gi|282554311|gb|GW274479.1|GW274479 CCHW17221.g1 CCHW Montastraea faveolata heat/dark/disease-stressed adult + 6 day old larvae Montastraea faveolata cDNA clone CCHW17221 3', mRNA sequence
CCTTTTTTTTTTTTTTTTTTTTTTTTTTTTTTTTTTTTTTTTTTTTAAAATTCTATACTTTTAATCCAGT
TATTTCGTCCCTAAACAATTGAATATTTGACAGAAAAATGAAAAAGTTCTCAAATTTTTTGAAAACTTTA
AAAAATAAGGGTTATTATATATAGCAAATAAAAACCCAAAGGGGAATACACAACTTGAACTCTCAGCGTA
AAAGGTTACATTTGAAAATACATTCGGGGGGAAAGCTATGTTCAATCATGTCGACTATGCACAGCAGCTT
TGTTTTTTAATCTAATACTCCCAGTAAAAATAAAGCTACCTAGTTTTGTTTCCCTTTGCCTCCTACAGCA
ATGTCAGTCCTTGGGACCTCTAACAGGTTACAATTAATCCAAAAGCATTTTGATCATTATGTCTCTGATT
ATCGTCTACATTTATTGGTACTGAGGAGTTCCAACCTGCTCTTCGACCATTAATGAATCTTCATGAAATT
TATCGTGGTTTCCCCACCATTAGTTTTT

>gi|282554310|gb|GW274478.1|GW274478 CCHW17221.b1 CCHW Montastraea faveolata heat/dark/disease-stressed adult + 6 day old larvae Montastraea faveolata cDNA clone CCHW17221 5', mRNA sequence
AGATAAGTCGACATCAAAAGGATTTCATCGAGTCTACCGGACTAGTGTACAGTGAAATAACGTCGTAAGG
CGTGTTGCAAATTTTTCGAGGAAGGACGCATTATCTTCGATCAGTTCGCTGCATCATTAGTTTCAAATTC
CATAATGGCGTCTCAATTGAGGTTTGATCCTAGGACGGGAAAACTAATGGTGGTGGAGGAGCCACAACAA
ACTCAGCGACATGCCGATCCAGGAGATTCATTGGTGTTTGATCCTGCAACAGGAAAACTAATGGTGGTGA
AGAAGCCACAACAAAATCAGCGACGTACCAATCCAGGCGATTCATTAGTGTTTGATCCTGCAACAGGGAA
ACTAATGGTGGTGGAAGAAGCCACAACAAAATCAGCGGCGTGGCAATCCAGGCGATTCATTGGTGTTTGA
TCCTGCAACAGGAAAACTAATGGTGGGGAAACCACGATAAATTTCATGAAGATTCATTAATGGTCGAAGA
GCAGGGTTGGAACTCCTCAGTACCAATAAATGTAGACGATAATCAGAGACATAATGATCAAAATGCTTTT
GGATTAATTGTAACCTGTTAGAGGTCACAAGGACTGACATTGCTGTAGGAGGCAGAGGGAAACAGAACTA
CGTAGCTTTATTTTTACTGGGAGTATTAGATTAAAAAACAAGCTGCTGTGCATAGTCGACATGATTGA

>gi|282554309|gb|GW274477.1|GW274477 CCHW17220.g1 CCHW Montastraea faveolata heat/dark/disease-stressed adult + 6 day old larvae Montastraea faveolata cDNA clone CCHW17220 3', mRNA sequence
ACTGTTTTTGCGTTCAGACTGTTTTAACAAATATACAATGACCTTTCAATGCACATTACCATGATATAGA
GAGTTAAGGTTTGGTTCAAATAATTATTGTCCCTGAAAGACCATTCAATGAAGATTTCAAGACAACACTC
TCGTACCTTGTGCTTATCTAAATTTTATACAGCCACACTGAAAAAAAGCCTAATTAAGAAACAACAAAAG
CGTGATTTGGATACTTGTATTTGGCTGAGCTTACATCATCGATGAAAAACGTGTTTCTTTCATTGGGAAC
AAAACCACCAGTTCTATTTTAGATCCTAAAAAGCACTGGTGCTATAGTGGTGTAATGATTTATGGCACAC
AAAATCAACTTGTGTATTGTTTGATATATTGCAAGTAAGTTGTTAAATTAATGCTCATGGAGCTGTAAAT
GAAGTAGAAAAACCACCACAATAAGTGTGGATTCCATTGTTTTCCATTTACATAGCCGTCATTGCTTGTT
CTTTGATGGCAGTTGATCCGCTGGAATGAATCCTTCTTCATTCAGTTTCCTCTTGTAATCATCAAAAACT
CTTTTCTTGGCAAAATAAGACACCCAGGTTGCTGGACAAAGAGAATTGAATTCATCCTTCTCTTTAGTGC
ACGCTGACTCATCGTTACCATTCGACGACAAACAAGCGAAGTAACTATCTCGCGCTGCGTGACATTTTTT
TTCTTTGTTCTCCTGTTGGAGGCTGGCATCGTTGGCTGAAATAAATACAAGCTTAGTACA

>gi|282554308|gb|GW274476.1|GW274476 CCHW17220.b1 CCHW Montastraea faveolata heat/dark/disease-stressed adult + 6 day old larvae Montastraea faveolata cDNA clone CCHW17220 5', mRNA sequence
AAAGTAAAATGGCGGCCTGACTCAAGAAAAGAAACTGCACGTAGAATCTTGTACTAAGCTTGTATTTATT
TCAGCCAACGATGCCAGCTCCAACAGGAGAACAAAGAAAAAAATGTCACGCAGCGCGAGATAGTTACTTC
GCTTGTTTGTCGTCGAATGGTAACGATGAGTCAGCGTGCACTAAAGAGAAGGATGAATTCAATTCTCTTT
GTCCAGCAACCTGGGTGTCTTATTTTGCCAAGAAAAGAGTTTTTGATGATTACAAGAGGAAACTGAATGA
AGAAGGATTCATTCCAGCGGATCAACTGCCATCAAAGAACAAGCAATGACGGCTATGTAAATGGAAAACA
ATGGAATCCACACTTATTGTGGTGGTTTTTCTACTTCATTTACAGCTCCATGAGCATTAATTTAACAACT
TACTTGCAATATATCAAACAATACACAAGTTGATTTTGTGTGCCATAAATCATTACACCACTATAGCACC
AGTGCTTTTTAGGATCTAAAATAGAACTGGTGGTTTTGTTCCCAATGAAAGAAACACGTTTTTCATCGAT
GATGTAAGCTCAGCCAAATACAAGTATCCAAATCACGCTTTTGTTGTTTCTTAATTAGGCTTTTTTTCAG
TGTGGCTGTATAAATTTAGATAGCACAAGTACGAGAGTGTTGTCTTGAAATCTTCATTGAATGGTCTTTC
AGGACATATTATTTGAACCAACCTTAACTCTCTATATCATGGTATGTGCATTGAAGTC

>gi|282554307|gb|GW274475.1|GW274475 CCHW17219.g1 CCHW Montastraea faveolata heat/dark/disease-stressed adult + 6 day old larvae Montastraea faveolata cDNA clone CCHW17219 3', mRNA sequence
GCCAAAGACATTTATTTAGAACTTTTAGTCTAAAAAAAAGTAAAAAAAGTCCTTCGTAACAGGGTAAATA
AATTTACTGTTGACTCTTTTAAATTTTTAAAAATAAACTTTTTGATGGTAAAATCTATTATAAGGTTTAC
CAGTTGAACGTTGTCGCAACTACTTCTAATATAATTTCATTGTACTCTCTACCACTTAAAGATCAGGTTC
TAGCTTTTTTTGCATTTGATGCACTGTCATTGCAAATCACGAAATTTATCGGTAACATCTTTACTAGATC
TAAAGATATTTAAGATATAGAAGACGTTTTTTGTAAATTCTTTGCTTTACTCGCGACATCACTACGCGAG
TACGCTATCAGTTCGCGCTGGTTCCCTGTTTCTTTCGAGTTATCAGAAGGTGAATTCCTTTCAGTGTTCA
CGTTCTCACAGGATGATTTCTATTACAGAAATATTTCATGCAGATTTCGAGAACGCAGTAAGAAATGGTT
GACTTGTTACTTCAGGACCAGTGCACCATAAAGTCTTTGGCCATTGGTAGGGTGAGTTGGCTGATGGTCA
GCACCTTAGTTGTCGGATTGTAACTATAGCTGGATATTGGAGAGCCATTCACTGTAACCGAGCTAGGATT
CGACGCGACGCCAAACACGTGTATGTAGGTCAGCGGTGGCTTAGTTGATAAGAACTCTTGACAACTGTTG
CAGTCAATGTTCCCATGGTAGCTTTGTATTGAACATATAAGTACG

>gi|282554306|gb|GW274474.1|GW274474 CCHW17219.b1 CCHW Montastraea faveolata heat/dark/disease-stressed adult + 6 day old larvae Montastraea faveolata cDNA clone CCHW17219 5', mRNA sequence
ATTTGTATCTCTCCATACCAGGAATATTGAACTTCAATTTGTACGGTATTCCTCTGGTTGGACCAGATAT
CTGTGGCTTTCAAGGCGCTACTACTAAAGAACTGTGTGCCAGATGGACGCAGCTAGGCGCCTTCTACCCT
TTTTCTAGAAATCACAATACAAAGGGTGATCCTCCCCAGGACCCCGCAGCATTTGGAGACGATTTCGCTC
GTATGGCACGTGATGTGTTATTGACCCGCTACAGACTCTTGCCATATTTGTACACTCTGTTTGCGGAGGC
GCACACCACCGGAAGTGCTGTGGCCAGGGCTCTTTTCTACGAGTTTCCAAACGACAAAGAAACGTATCCT
ATGGACAAGCAGTTCCTTCTTGGACCGGCCTTGCTTATAACACCAGTCTTAGTTCAGGGATCCACCTCAG
TTAAAGGTTATTTCCCAGATGCCACATGGTATGACGGTTTGGATGGGTCCATTCTACAAACCTCTGGGGG
AGGGGGTCAGTATCACACGCTGTCAGCCCCCTGGGATAAAATCAACTTTCATTTTAGAGGAGGACATGTC
ATTACAACACAACAGCCAAATATCACCACTTATTACAGCCGCCAGAATCCATTTGAATTGATCGTTGCAT
TGTCTTCATCAGGGAGCCAAGGAGGCTTGTTTTATGACGACG

>gi|282554305|gb|GW274473.1|GW274473 CCHW17218.g1 CCHW Montastraea faveolata heat/dark/disease-stressed adult + 6 day old larvae Montastraea faveolata cDNA clone CCHW17218 3', mRNA sequence
GGTAATTTGATAACTTATTTATTTACCTCTTGAAATTTAATATATACAGGCCTTCAAAGTAAATATGGGA
TAGACTATTTTTAGGACTTTTTTGCCTCTGTTTCAAAACGAGTCCTGGTGCGAAACCTTGAACATGAAAG
GGAACTTAATTCAAAAGTCAACTCGTGGAAATCAAACATTTTCGTAAGAAAGAATATTACACCTAATTTC
ATTTTAGAGAAAGACCAAAGTCATTTTGAAAATACTGAGCCTATTAACCTCTTTCTCTTTTCTAACTTTG
ATATATTACATCTAACGACTTGAACGCGCTCACTTTTTTAATCTAATGTATCTTTAAATAAATAGCTTGG
AACTTTCCGCTTTTAAACGGTTAGAGAAAAAGCTAACTAAATTATAAAAATATGTAAGTTATGTCTCCTT
GCAAAAACAACGAAACTTTATATTACATTTATATGCTAACTAGAAACAGGTCTAACGAAAAGTAAACTCA
ATATGGTTCTTACCATTCGCAAAACTAGAACAAAATCTTTCAAAACTATCTGTGCACCAGGACTTATCTC
GTTTCACATGACCAATTTCAAACGTTACTACATTATCGACACACTTGTTCTAATTCTAACAGACTAACTG
TAGCTGGAAAGGGTTGACAAATCTTGACTGGGCCATGTAAACCACAAACCGAAAGACGTATACGAAGATA
TCCCTGTCA

>gi|282554304|gb|GW274472.1|GW274472 CCHW17218.b1 CCHW Montastraea faveolata heat/dark/disease-stressed adult + 6 day old larvae Montastraea faveolata cDNA clone CCHW17218 5', mRNA sequence
TGACAGGGATATCTTCGTATACGTCCTTCGGTTTGTGGTTTACATGGCCAGTCAAGATTTGTCAACCCTT
TCCAGCTACAGTTAGTCTGTTAGAATTAGAACAAGTGTGTCGATAATGTAGTAACGTTTGAAATTGGTCA
TGTGAAACGAGATAAGTCCTGGTGCACAGATAGTTTTGAAAGATTTTGTTCTAGTTTTGCGAATGGTAAG
AACCATATTGAGTTTACTTTTCGTTAGACCTGTTTCTAGTTAGCATATAAATGTAATATAAAGTTTCGTT
GTTTTTGCAAGGAGACATAACTTACATATTTTTATAATTTAGTTAGCTTTTTCTCTAACCGTTTAAAAGC
GGAAAGTTCCAAGCTATTTATTTAAAGATACATTAGATTAAAAAAGTGAGCGCGTTCAAGTCGTTAGATG
TAATATATCAAAGTTAGAAAAGAGAAAGAGGTTAATAGGCTCAGTATTTTCAAAATGACTTTGGTCTTTC
TCTAAAATGAAATTAGGTGTAATATTCTTTCTTACGAAAATGTTTGATTTCCACGAGTTGACTTTTGAAT
TAAGTTCCCTTTCATGTTCAAAGTTTCGCACCAGGACTCGTTTTGAAACAGAGGCAAAAAAGTCCTAAAA
ATAGTCTATCCCATATTACTTTGAAGGCCTGTATATATTAAATTTCAGAGGTAAATAAATAAGTATCAAA
TTACC

>gi|282554303|gb|GW274471.1|GW274471 CCHW17217.g1 CCHW Montastraea faveolata heat/dark/disease-stressed adult + 6 day old larvae Montastraea faveolata cDNA clone CCHW17217 3', mRNA sequence
TTTGTTTTTTTTTTTTTTTTGAGACAGAAAAAAATTTATTTTCAATAGGGATCGCTTCTTATTAAAAAGT
CTATAATATAAGAAAACTTAACATTTTCATCATTGGTCTAAAGGAGTGTTGACTGCCACCTAAAATGATC
AATTTTACATGGGCATTATTAAAGGTGCTTGAAACAGACAATTTGCCATCGCTCCTACTCACGTTTTTAG
TTTCTTATTAACTAAAGTTCTTATGAAAATAAAACTTGTGGTCAATAATTCATAAGAAGGCAGTTTTCAC
TTAGTTCATGATAATGCATAGCTCAAGTTGGCCTGTATAAACCAGTTCAGTTCTAATTAAATTTAAAGTA
ATACTTGGAAATATACATTAATCCTTGTAAGTAATATCACTAGAATATTTTTGATGGACATGCATAATCC
TAATTATAAAGTGATCTTAACTTTTATAATACTGTATTGTACACAGACCAGGTAAAGAAGAAATCTGCCA
TCAATAACTGAAGTAAGAATTGTGCCAGGTTGTTATATTTCTGTTAAAAACTGATCTTAATCTCAAGAAT
AAAAGTTTCTTATTTTGGTCTGGTCTTGAAAGTTCTCTTAAAAAAATGTAAATTATTTGAGAAATCAGCT
TTCTATGACAAATAAAATGTTTAACACATCTTCAGCTAGCTGATGTAAACTGGGTAGAGGATTCAATATT
GTACAGTAATAGGCATCTGAAAATATGCTACTCTTACTACTAATAATATAATGTTGAAATAAAAATGTCT
GGACAAGCA

>gi|282554302|gb|GW274470.1|GW274470 CCHW17217.b1 CCHW Montastraea faveolata heat/dark/disease-stressed adult + 6 day old larvae Montastraea faveolata cDNA clone CCHW17217 5', mRNA sequence
GCGAAATTGACTGTTTGCGTAAGGTTATCATTAATTTTCACTCGCTTTCCAATTTCCTCGTGGTTTCTAC
ATCCCAGATTTTAATATGAACTCGTCTAAAGGAAAGCTTACAGATTTTCACGAAACCGTCAGACAAGAGG
CTGAAGATTCAGTGAAAAATTTCTTCCCTGACAGGGTTTTTGAACTAGATAAGCTTCTTAAGTCTGACAT
GTTCACAATGGAGTCTGTTGTCAGAGTACAGAAAGCTGTAACCATGCCTGTTTATAAAAATGATACCCAC
AATGATGTGGAGCCCAGCAATAAGAAAAGGAAAGTGGCTGATGCTCATGATGTTCATGTACCAAAACACA
CCTCCCCACCTCTTCATGCCCATGTACCATGCAACAAGTACCTCTTGCAAGTGATCGATCTGCTGAAACC
TAAAATCCAGACTCTAATGGAGAAGTGTAATACGGTAAAGATGTGGATTCAGTTGTTAATTCCCAGAATT
GAAGATGGAAATAACTTTGGTGTCTCCATTCAGGAAGAAACTCTAAGTGAAGTACAGAGAATTGAAGGAG
AGGCAGCAACGTTTTTGGACCAGATATCAAGATATTACATCACAAGAGGAAAAATTGTTTCTAAGATCAT
AAAATACCCTCAGTTGGATGACTACAGACAAGCTGTAATCGAGTTAGATGAAAAGGAGTTCACCAGTTTA
CGCCTCTGTTGCTGTGAGCTGCGAAATCATTATCTTTCACTGCATGACACCATCACCAAGGA

>gi|282554301|gb|GW274469.1|GW274469 CCHW17216.g1 CCHW Montastraea faveolata heat/dark/disease-stressed adult + 6 day old larvae Montastraea faveolata cDNA clone CCHW17216 3', mRNA sequence
CGTGGATCTTCTGTTAGTTCTGTTTTCACTGCACCAGCTTCTGCCAACATCCATTCTAATTCTTCAATCT
TAAGGTTCATTCCTCCAAACACAAGGGGTCCAACAAATTGCTTCTTCATGTCTTCTTCATGGTAGATAAA
TATCGTTGGTAGATGTCTGTCTGGATAGTTTGGTATACATGTGGTTGACACACTCTTTAGGAATTTTGTA
GATGGAAATTCCGTTGCTAGACGAGCCAAGTATTGGTTTATTAATGTACACAAGGGTATACCAGATTTGT
AGGGATGTAAAACAACCCAGACTCCTTTTCCAGCTTTGTTGACCTCCTCCACATAGTCCTGAGCAGAAAT
CTCCCTGACGTCACCAAATTTAGATGCTTGTTGTAATTTCTGCATCTCTGCCATCCTTTGTTGCCTAAAT
TGTAAAAGAACACGTTCGTCTTCTTCATCTTCTAGTTCTTCTAGCTCGTCTAACGTCATATCTTCGTAAG
CTTTCACCACATCTCCTGTCTTTCTCTGGACTGTCTCTTCCAGCAGATTTATAAGTTGATCTTCAGTAAC
TTCGCCTTCTTTCGTATTCTCTGGCAATATGCCGTGTCTTCGTAGGGCATCGTTCCATTGCGTATCTTCG
TTTGGGTTCTGCATTGCTAATTCTAGCGGTCCTGAAATCCTTTGGCGAAGTCTCTTTACATACGAGAATT
GGCTCTG

>gi|282554300|gb|GW274468.1|GW274468 CCHW17216.b1 CCHW Montastraea faveolata heat/dark/disease-stressed adult + 6 day old larvae Montastraea faveolata cDNA clone CCHW17216 5', mRNA sequence
GATCAAGGTGTATCAACAAGGTCTCTGTATTTAATACTATTCTTTGTACGAGTCGAGTCTAAGAAACATT
TGTTTCACCAGCCAAGCAAAAGCACTTCTTGTTTCAGTTATAAACTGAGAGTTGAACAAGTAGGAAACAC
AAGTGTCTCTGTGCCGGTACTCTTCCCGGGCTACAGACACGTGCGCCTAAAGCGGCGCTCTGTCTTGTCG
GCGAAACATTTGCCGCATTGGAAAAGGGAGACGCCTGATAATGGAACCTAACTGGAAGACAGTGACTAGA
CAGTACAGTTACCACAGCTATGTAAGAAAACAACCATAATGAGAAAGGGAAAATACGACGATCAAGTCTG
CAACCTCCGGCCTTCGTATAAGTTCCTTATGTCACAAGACTAATGACGTAAATCTTATCAAATAAACTGT
CAGCGAATGGTAAGATACAAGAGCCAATTCTCGTATTGTAAAGAGACTTCGCCAAAGGATTTCAGACCGC
TAGAATTAGCAATGCAGAATCCAAACGAAGATACGCAATGGAACGATGCCCTACGAAGACACGGCATATT
GCCAGAGGATACGAAAGACGCGAAGTTACTGAAGATCAACTTATAAATCTGCTGGAAGAGACAGTCCAGA
GAAAGACAGGAGATGTGGTGAAAGCTTACGAGATATGACGTAGACGAGCTAGAGACTAGAAGATGAAGAA
GACG

>gi|282554299|gb|GW274467.1|GW274467 CCHW17215.g1 CCHW Montastraea faveolata heat/dark/disease-stressed adult + 6 day old larvae Montastraea faveolata cDNA clone CCHW17215 3', mRNA sequence
AATGCGCAGATTTATTTTAGTTTATTTTTTCTACTTCGAAAACAGGCAACAAGTAATTTCGTAGTACATA
AACTGTAAAAAGGCTACTGAAATTGGTTGTTCACACAAGGGCTTTTCCGTAGTCTACTATATACTTCTAC
TGTATTCGTTCAAAAATCATATTTGAATGTCTTCCTCGTTCGGGAGTTCATACTTTTCTTGGTAGAGGCC
CCTCATGCCATGGTGCTCTTGCACGATCCAAAGATAGTCCTGCATCACAGACCGTACATTTTCATGGGTG
TTCTCCCAAGTCCAGTATAAATGGGTCCTGTTAATGGCCTGCAGGTGGCCATAGCCATAGTCGTAGATGT
ATTTTGCCGACAACCAATCAGGTGCCCGGGTCCAGTTTGAGAGTTTCTCGTGAGATCCCGCAGATCCAGC
CACAATCACTGTCTTGAACTTGGGATTTACATAAACATGATTGTCCGTTGGTTTATCCACGCTTCCGTTG
TAAGTTGGGTAAAGCCGCTGGTAGTTGTGTGCGTGGCCACATAAGTGTAGGTCGACACCATACTTGTGCA
TAAGAGGTCCAAAAT

>gi|282554298|gb|GW274466.1|GW274466 CCHW17215.b1 CCHW Montastraea faveolata heat/dark/disease-stressed adult + 6 day old larvae Montastraea faveolata cDNA clone CCHW17215 5', mRNA sequence
ATTTTGGACCTCTTATGCACAAGTATGGTGTCGACCTACACTTATGTGGCCACGCACACAACTACCAGCG
GCTTTACCCAACTTACAACGGAAGCGTGGATAAACCAACGGACAATCATGTTTATGTAAATCCCAAGTTC
AAGACAGTGATTGTGGCTGGATCTGCGGGATCTCACGAGAAACTCTCAAACTGGACCCGGGCACCTGATT
GGTTGTCGGCAAAATACATCTACGACTATGGCTATGGCCACCTGCAGGCCATTAACAGGACCCATTTATA
CTGGACTTGGGAGAACACCCATGAAAATGTACGGTCTGTGATGCAGGACTATCTTTGGATCGTGCAAGAG
CACCATGGCATGAGGGGCCTCTACCAAGAAAAGTATGAACTCCCGAACGAGGAAGACATTCAAATATGAT
TTTTGAACGAATACAGTAGAAGTATATAGTAGACTACGGAAAAGCCCTTGTGTGAACAACCAATTTCAGT
AGCCTTTTTACAGTTTATGTACTACGAAATTACTTGTTGCCTGTTTTCGAAGTAGAAAAAATAAACTAAA
ATAAATCTGCGCATT

>gi|282554297|gb|GW274465.1|GW274465 CCHW17214.g1 CCHW Montastraea faveolata heat/dark/disease-stressed adult + 6 day old larvae Montastraea faveolata cDNA clone CCHW17214 3', mRNA sequence
GTATAATCTATTTCTTACATCCACGAAATAAAAATAAACAAAATTGTTCACAAAAGTTAAAAAAATTGTT
GTCAAAAAAACCGAAATTACACAATTTCAACTTCTTATTTCTTAAATATAAAAATAG

>gi|282554296|gb|GW274464.1|GW274464 CCHW17213.g1 CCHW Montastraea faveolata heat/dark/disease-stressed adult + 6 day old larvae Montastraea faveolata cDNA clone CCHW17213 3', mRNA sequence
CAATCAACCACATTGTTTTATTACTGGTCCAATATTTTCTACAAAATAATCAATCAACAACTTTAGAAAT
AGACCAATAAACATCTTAGCCCTATGGGCCATGCTAGCTTGAGACTCCATATAAAAGATTCTGTAATTCC
CAAAAGTATCCATACCCCTCCCACATAGGGTTTTTGTTCTTACCCCCACCTACCCCCCTTCCTAAACTAG
ACAATCGAGGTAATCCCTGGAAAATAAATATCCAAGAAGTGCAAGTTCACTTTGATTCTCCTGGTTTTAT
AAAAATCTCCAAATACACATACTTTGATGGTGTTACATAATGATTTACAAAACACCCTGAAAGAAAGCGC
ACACTAAAAGCTGTATTTCTATGACTTGATAAAAACACAGAACTAGCAGGAGTTGTTGACGTAATAATGG
CACAAGTAAAGAGAATTTACATTTTGACGATCAAAGTAAACAAGTTCTTTCCTTTTTTTGATTGCGTTGA
TTTCTCAAATAAATAG

>gi|282554295|gb|GW274463.1|GW274463 CCHW17213.b1 CCHW Montastraea faveolata heat/dark/disease-stressed adult + 6 day old larvae Montastraea faveolata cDNA clone CCHW17213 5', mRNA sequence
CTATTTATTTGAGAAATCAACGCAATCAAAAAAAGGAAAGAACTTGTTTACTTTGATCGTCAAAATGTAA
ATTCTCTTTACTTGTGCCATTATTACGTCAACAACTCCTGCTAGTTCTGTGTTTTTATCAAGTCATAGAA
ATACAGCTTTTAGTGTGCGCTTTCTTTCAGGGTGTTTTGTAAATCATTATGTAACACCATCAAAGTATGT
GTATTTGGAGATTTTTATAAAACCAGGAGAATCAAAGTGAACTTGCACTTCTTGGATATTTATTTTCCAG
GGATTACCTCGATTGTCTAGTTTAGGAAGGGGGGTAGGTGGGGGTAAGAACAAAAACCCTATGTGGGAGG
GGTATGGATACTTTTGGGAATTACAGAATCTTTTATATGGAGTCTCAAGCTAGCATGGCCCATAGGGCTA
AGATGTTTATTGGTCTATTTCTAAAGTTGTTGATTGATTATTTTGTAGAAAATATTGGACCAGTAATAAA
ACAATGTGGTTGATTGAAAAAAAAAAAAAAAAAAAAAAAAGAAAAAAAAAAAAAAAAGGGG

>gi|282554294|gb|GW274462.1|GW274462 CCHW17211.g1 CCHW Montastraea faveolata heat/dark/disease-stressed adult + 6 day old larvae Montastraea faveolata cDNA clone CCHW17211 3', mRNA sequence
CTGTTTGTTTATTCAATGTATAATTCAGGCCTTCTTTTTCTTTGCAAGGAGGATTCCATCAAACTTCAGC
TGGAACCATTTCATGGACTCTTCCTTAGAAATCTTGTGAGGGGCACCAACATGAGCCTTTGCTCTTCTTC
TCTTTGCCACATTGAATCCTGGACGGCCAAGTACAACATAGAAATCCATTCCATAAATACCAATAGTTGG
GTCATACTTGATACCAAGATCAATATGTTCCTGGATGCCAAACCCAAAGTTTCCTGTGGCTGAGAAATTC
TCCTTGTTCAGTTCATACTCCTTCACTTTCAAGCCCTTCTCCAAGATTTCTTCAGCCTTGGCACCTCGCA
CAGTGCAGTGAACCGCAATTTTCTCATTCCTTCGAATTCCAAAGGACCTCACTGTGTATCGAGCTTTGGA
GTAGACTGGCTGCTGTCCAGTTAACTGTTCAAGAACCTTGGCAGCCCGAGTCAGTCTGTCACCGCTCTCA
CCAACACAAATGTTCAGACATAACTTCCTGATTTGTAGCTCCTTCATGGGATTTTGTTTGGCCTGAACCG
CCATATTGTCTCGGCCGGAAAG

>gi|282554293|gb|GW274461.1|GW274461 CCHW17211.b1 CCHW Montastraea faveolata heat/dark/disease-stressed adult + 6 day old larvae Montastraea faveolata cDNA clone CCHW17211 5', mRNA sequence
CTTTCCGGCCGAGACAATATGGCGGTTCAGGCCAAACAAAATCCCATGAAGGAGCTACAAATCAGGAAGT
TATGTCTGAACATTTGTGTTGGTGAGAGCGGTGACAGACTGACTCGGGCTGCCAAGGTTCTTGAACAGTT
AACTGGACAGCAGCCAGTCTACTCCAAAGCTCGATACACAGTGAGGTCCTTTGGAATTCGAAGGAATGAG
AAAATTGCGGTTCACTGCACTGTGCGAGGTGCCAAGGCTGAAGAAATCTTGGAGAAGGGCTTGAAAGTGA
AGGAGTATGAACTGAACAAGGAGAATTTCTCAGCCACAGGAAACTTTGGGTTTGGCATCCAGGAACATAT
TGATCTTGGTATCAAGTATGACCCAACTATTGGTATTTATGGAATGGATTTCTATGTTGTACTTGGCCGT
CCAGGATTCAATGTGGCAAAGAGAAGAAGAGCAAAAGCTCATGTTGGTGCCCCTCACAAGATTTCTAAGA
AGAGTCCATGAAATGGTTCCAGCTGAAGTTTGATGGAATCCTCCTTGCAAAGAAAAGAAGCCTGAATTAT
ACATTGAATAACAAACAGAAA

>gi|282554292|gb|GW274460.1|GW274460 CCHW17210.g1 CCHW Montastraea faveolata heat/dark/disease-stressed adult + 6 day old larvae Montastraea faveolata cDNA clone CCHW17210 3', mRNA sequence
AAAAATCGTTGGAGATATTTATTGACCATACCATTCCACGTCCATACGTATAATTAACAGAATGTCCTTT
TGTCCATCTTCACAAACTAAGTTATCCCTACATAACACAGATTATGCCTAACTTACGGTTACATTAGTCA
TTGCAACGCAACGTGGTATGCTCTTGTTTAAGGGACTGAAATACTATATATTCAAGGCAAAAACGTGCTG
TACGTTTAATAACTAAAGTTGGCCATCATATTTATACTGCCTAACTGTTCTTCCAGTTGAAAATAACACT
ACTGTTTAATTCCTGTTCCATTTATAATACTAATAACAATTAAAATTCTTTTCATGTGTGAATGATAAAA
TGTGCCTCGCAATAGATGGTCAAAAAATGTAATTTCTGACGATTGAGGCACGAATTAGTGAGAAATTATT
ATTCTGACGGCACGTTGGAGAGACTCGCGGTGCATCACGGGATGCTAAGGGACAATTTAAGGCTCTTGGC
GGGTGATTCTAGTCATTCTAGGTCAGCCAGTCGCTGTGTTCGCCCACTTTATTTTTTATGATTATGTTTC
GATTTGATCAATTTGTGTAAATAATTGTAGAAGACTCTTTCCTCGGGGTCTCGTGCTGCTGCATAGATGA
GGAATACGTTTCCACATATTTTTTGGCCACATATAAAGAGTGGTTTTTAGTGGTTTTTCGTATC

>gi|282554291|gb|GW274459.1|GW274459 CCHW17210.b1 CCHW Montastraea faveolata heat/dark/disease-stressed adult + 6 day old larvae Montastraea faveolata cDNA clone CCHW17210 5', mRNA sequence
ATTCGCCGCGATTTTAAGGTGCATAATCTGATCACGTGTGAGTCGAAAGTTCAAGTTGTTGTTTCCCTAG
AGAGTTAGTGAGTTTTGTTCGCCTTAAGAAGTCAGTGAGTTTTGACTCGTGACGCGTGACACGTTCTCCT
CTAATCGGAAAACGTATTAGAGTTGGGAGGAATAACAAAGGAGTTTATTAAAAGTGATAAATAACTCTAC
AAATTCTGTTAATTATTGGCATTGACATAGAGATCTTGCAGATGATTAATAGGTAAGGTTTGATCGGCAG
GTATCCCCAATAATTTAACTGATGTTCTTGCTAGAGCAAGAGGAGTTATGATCTGCATATTTTTGTGGCA
AGGAACAGCTTATAGATTCTGACTACACTCACACCAGACATTCAATGTAAAAAAGTTTCTTGAGGATGCG
TCAGTCAGCCATCAGATTCAATGTATCCTGATGTTTACCTCACAAATTTAACTAATGGTTCCAAGAATCA
GAACCTGTACTACGCCAGATACGAAAAACCACTAAAAACCACTCTTTATATGTGGCCAAAAAATATGTGG
AAACGTATTCCTCATCTATGCAGCAGCACGAGACCCCGAGGGAAAGAGTCTTCTACATTATTTACACAAA
TTGATCAAATCGAAACATAATCATAAAAAATAAGTGGGCGAACACAGCGACTGGCTGACCTAGGATGACT
AGAATCACCCGCCAAGAGCCTTAAATTGTCCCTTAGCATCCCGTGATGC

>gi|282554290|gb|GW274458.1|GW274458 CCHW17209.g1 CCHW Montastraea faveolata heat/dark/disease-stressed adult + 6 day old larvae Montastraea faveolata cDNA clone CCHW17209 3', mRNA sequence
GTGATCAATCTGCATTTATTCGGGCTGTGTTGTTACATCGAATTTCATCATAACCAGAGATCCACTATTT
TTTTTTAGTCCACAATCAGTTAACAGTTCCATTAGGTTTTATTAACGGGTGGCGACAAGTCCATGAGAGG
TCGGAATTCCGTGAGACAGGAGCGCTGCATTCACAACAGGATCCTTGTATGCTCCGGTGGTGGCAAACAG
GCTACGAAGAACGTTGAGCTCTTTAGTGAGAAAATCCACCTTGGATTGTAGGCGCGTATTCTCCTCTTGT
AGCTCGTCAACTTTGTGTTGGGTCTCCACATATTTCTGCTTGCTCTTGAAGCGGCTTTTGCGGACCGCTA
TGTTGTTACGTTCTCGCTTCTGCCGATACTCATCGCTGCCTTTCTCCAGTGATTTCTTCGAAGACGAGGC
TCGGCGAGACTTCGGTGCCTTCAGTTGGGAAGCGATGGATGGGAGCCTGTGCGACTTCTGCTCAGGTTCT
TTCGCCAGGGTACTTGATTTATACGTCACAGCCGGTTTGGGGGAATTATCTTTGGAATTTGCTTTTACAA
TCTTAACAGGAGCGTAACCCTGCTCTACTTCTGGTAAATATGGCTCTACTTCTCTACGCTTGTTCTCCTT
GGGGGCTAAATACTTGCTCAATCTTCGGGACTGGTACTCAGGTGGCAGGATCCAGGTAGAGGCAAGTCGA
TCGCGATGTCGTTCAGATACGTGCAACTCTCATCCAGATCAG

>gi|282554289|gb|GW274457.1|GW274457 CCHW17209.b1 CCHW Montastraea faveolata heat/dark/disease-stressed adult + 6 day old larvae Montastraea faveolata cDNA clone CCHW17209 5', mRNA sequence
CTCTTCCCAACCGCAACGATTCGGAAGCGTCGTCGAAAACGTTAGGGTTTAATACCCGACCATTTTTTTA
AGAATTTTACCGGACAAGTCGCCAAAATACCTCCCTTAAAGGAACTAGATTTCCCCCTCCCCATCTTTGA
CGGACTGGACCTGAAGCAAGAGCCAGAATCTTGCGTTTACTCGACATCATGTACGCCTATGGATGTTCTG
GATCTGTACGAGTCTGGCGAATGGTCAGCAGCGAATTCACCTTGCTCTGAACTGTTCGAAGACGTCGATT
TGAGCTCTGCTTCTGATCTGGATGAGAGTTGCACGTATCTGAACGACATCGCGATCGACTTTGCCTCTTA
CCTGGATCCTGCCACCCTGAGTACCAGTCCCGAAGATTTGAGCAAGTATTTAGCCCCCAAGGAGAACAAG
CGTAGAGAAGTAGAGCCATATTTACCAGAAGTAGAGCAGGGTTACGCTCCTGTTAAGATTGTAAAAGCAA
ATTCCAAAGATAATTCCCCCAAACCGGCTGTGACGTATAAATCAAGTACCCTGGCGAAAGAACCTGAGCA
GAAGTCGCACAGGGCTCCCATCCATCGCTTCCCAACTGAAGGCACCGAAGTCTCGCCGAGCCTCGTCTTC
GAAGAAATCACTGGAGAAAGGCAGCGATGAGTATCGGCAGAAGCGAGAACGTAACAACATAGCGGTCCGC
AAAAGCCGCTTCAGAGCAAGCAGAAAATATGGTGGAGACCCAACCACAAAGTTGACGAGC

>gi|282554288|gb|GW274456.1|GW274456 CCHW17208.g1 CCHW Montastraea faveolata heat/dark/disease-stressed adult + 6 day old larvae Montastraea faveolata cDNA clone CCHW17208 3', mRNA sequence
ATCTGTAATGTTATTATTTATTGGTGTTTCCACACTGACTTGTTTTCAAACTCGCATTTCGATCTAGGCA
TATAATTCACTATGAAAAATGGACTAGTGCTAACTTAGGAATTGAAGGAAGCAATAGCAATTACCTTCTG
GTTTCATTACATTACGTTGCTGCATTCAAGCAAATATAAAGTTTTATATTACCCGTGTGCAGTTAAGAGC
AAAAGATTTTTTTTCCGCACGCGCACGTCTCACCGTTTTCCATGGCAAGCGGCTGAGTTCTCATAGGGAA
ACCATGAAATGTTCAGCGAGTGTATCTATTGATTTGCCCGGATATTATACAAGGACATTTCACGAGTTGT
ATGATAAATGCGTGCAACGACTATTATCTGAGAATCATCAGAAGTTTGATTCCACGAATAAAGTCAAAAC
CACGTACATAGTATCGTTTCTTATTATACTAAATTGACAAACTGCATTCTAAACGAAAGAGACAAAGCAA
CCAGCACTTTACTCTGCCAAAACGACCTCTCCTTTCTCTATTACCCTGCCATCAAAATCATGTAATGTAG
GCCATACGTAACATTTAACGATTTTAGGACGTTCCTGCCTACTGGCCCAACGTCCGGGCGGGGTGCTGTG
AAGCATACGACGAGAATGCCTGGCTTTCATTATGACTTGCAGAATTATAAGTTGAACTCCTGTAGTCGAT
CT

>gi|282554287|gb|GW274455.1|GW274455 CCHW17207.g1 CCHW Montastraea faveolata heat/dark/disease-stressed adult + 6 day old larvae Montastraea faveolata cDNA clone CCHW17207 3', mRNA sequence
CGAGCTTCCATAGTAATTTTAATGCACTTCATTACAATTTTGAAGAAAATTCACAAACCAGGAAACATAT
CTTTCTCAGACTGTGACAGAAAAAATATAAGCACTGTAACATTACATTCAAAAACAGTTTAAACCATCAG
CAATTATACATTATACAAGGCAAATAACAATGGCATCAGCCACAAAATACATCATAAGTTCTTTATATTT
CATTCAAATTTAGTCACACAACCACACGTCAACAGTTAATATAGACAAAATGTGTCAGTTTGTCTTTCAG
CATTAATGACATCACAGCAACAATCCAGCATCAGTGTTCACTGAGTGGTTTTTCACGGGTCAGCATCAGA
AGGATCCCAGGCCCCAGAACTCCACAGAATATAGCAGTAAAGACTCCAAGTTGCTGAACAGGTGTCAACT
TAATCCCAGTAGACTCTGTGCTGTGTCCATGTCCAGTGGCCATGGATCTCCGAACTAAACCCAGCCTGAA
TGCTCGTTGAAGCAACATTTTGCCGTCAGGGTTGCTGCTTCAATCTTCGAAAACAAAATACTCTTTAAAA
AGTACTAAACAGTGTTTCGTGTAGGACAAGATGGCGGATAACCAGGAATATTT

>gi|282554286|gb|GW274454.1|GW274454 CCHW17207.b1 CCHW Montastraea faveolata heat/dark/disease-stressed adult + 6 day old larvae Montastraea faveolata cDNA clone CCHW17207 5', mRNA sequence
AAATATTCCTGGTTATCCGCCATCTTGTCCTACACGAAACACTGTTTAGTACTTTTTAAAGAGTATTTTG
TTTTCGAAGATTGAAGCAGCAACCCTGACGGCAAAATGTTGCTTCAACGAGCATTCAGGCTGGGTTTAGT
TCGGAGATCCATGGCCACTGGACATGGACACAGCACAGAGTCTACTGGGATTAAGTTGACACCTGTTCAG
CAACTTGGAGTCTTTACTGCTATATTCTGTGGAGTTCTGGGGCCTGGGATCCTTCTGATGCTGACCCGTG
AAAAACCACTCAGTGAACACTGATGCTGGATTGTTGCTGTGATGTCATTAATGCTGAAAGACAAACTGAC
ACATTTTGTCTATATTAACTGTTGACGTGTGGTTGTGTGACTAAATTTGAATGAAATATAAAGAACTTAT
GATGTATTTTGTGGCTGATGCCATTGTTATTTGCCTTGTATAATGTATAATTGCTGATGGTTTAAACTGT
TTTTGAATGTAATGTTACAGTGCTTATATTTTTTCTGTCACAGTCTGAGAAAGATATGTTTCCTGGTTTG
TGAATTTTCTTCAAAATTGTAATGAAGTGCATTAAAATTACTATGGAAGCTCG

>gi|282554285|gb|GW274453.1|GW274453 CCHW17206.g1 CCHW Montastraea faveolata heat/dark/disease-stressed adult + 6 day old larvae Montastraea faveolata cDNA clone CCHW17206 3', mRNA sequence
CAAAATGTTACACAAGGTACTTTATTTGAGACCATCACAGTTATTTGTTCACAAAATAAAATTAGCACAA
GCACACAACAGCCCTTCCACAAAGCCATCTAAAATTAATGGCATGAATTGATCACATGTTGATCAGGAAT
ACAGTTTACAGGGCAAACAGGATTAAAAAGGCCATCATCAAACAGAAAAGACCCATAGCTTCAGACAGAG
CAAAGCCTAGAATAGCATACGAGAAAAGCTGCTGCTTGAGGGATGGATTCCTGGCATAACCAATGATCAA
ACTGCCAAACACTGTACCAATACCAGCTCCACTACCTGCAACACCTACAGTAGCTGCACCAGCACCGATG
AACTTAGCAGCAGAATCAACATCCTGCACCTGAGAACTTGTCTGAAAGCCTCGGCAGGCCAGAGCTAACA
AGGGAGAGGATGGTACTACAGCCTTGCTTTGCAAGTTATCTTTTTGGATACTAGAGAATTGACTTGGTAC
AACAGCACGGGACAGGTTAAACATATTCTTTTGTGCTGACTGAACATTCATTGCCAAAGTTTGTGACTGG
GGACGAATGGCGGTAGAAAGCGGCCGAGATAGTGCGCGACCATTGCCAACAATACTCCTAGCGACTGGGG
GAGGTAAATTTACTGCAAGAAAACATCTTTTATGATAACTTCTCTG

>gi|282554284|gb|GW274452.1|GW274452 CCHW17206.b1 CCHW Montastraea faveolata heat/dark/disease-stressed adult + 6 day old larvae Montastraea faveolata cDNA clone CCHW17206 5', mRNA sequence
CAGAGAAGTTATCATAAAAGATGTTTTCTTGCAGTAAATTTACCTCCCCAGTCGCTAGGAGTATTGTTGG
CAATGGTCGCGCACTATCTCGGCCGCTTTCTACCGCCATTCGTCCCCAGTCACAAACTTTGGCAATGAAT
GTTCAGTCAGCACAAAAGAATATGTTTAACCTGTCCCGTGCTGTTGTACCAAGTCAATTCTCTAGTATCC
AAAAAGATAACTTGCAAAGCAAGGCTGTAGTACCATCCTCTCCCTTGTTAGCTCTGGCCTGCCGAGGCTT
TCAGACAAGTTCTCAGGTGCAGGATGTTGATTCTGCTGCTAAGTTCATCGGTGCTGGTGCAGCTACTGTA
GGTGTTGCAGGTAGTGGAGCTGGTATTGGTACAGTGTTTGGCAGTTTGATCATTGGTTATGCCAGGAATC
CATCCCTCAAGCAGCAGCTTTTCTCGTATGCTATTCTAGGCTTTGCTCTGTCTGAAGCTATGGGTCTTTT
CTGTTTGATGATGGCCTTTTTAATCCTGTTTGCCCTGTAACTGTATTCCTGATCAACATGTGATCAATTC
ATGCCATTAATTTTAGATGGCTTTGTGGAAAGGGCTGTTGTGTGCTTGTGCTAATTTTATTTTGTGAACA
AATAACTGTGATGGTCTCAAATAAAGTACCTTGTGTAACATTTTG

>gi|282554283|gb|GW274451.1|GW274451 CCHW17205.g1 CCHW Montastraea faveolata heat/dark/disease-stressed adult + 6 day old larvae Montastraea faveolata cDNA clone CCHW17205 3', mRNA sequence
GAAAGGCAAGTTATTTTTAATTTTGTCAACTGTAGTCACAATCGAATTTAAATAACCTCATACAAACTAT
AAGCGATCCGTGAACAGAAAGCAAAAATTGTGGTGCATAACTCAGGAAAAAACACTGTTTAATTCCCTCC
GAAGCCCTTCACCCAATTGTAGGGTACTTTTTATTTGGCCCTCTATCCACCACCCCACCCCACTTCTAAA
TTTTCTCAAACTTGTAACACTTAAAACAACTGAAATCATGTTACTTTCTCTGGTCAGTTTTCGCAAGAAT
AGTTTTCTCTTTGACAACATTGGTGCTCCCAAACAGTAGGAAATCTTCACACACCAACATGGCTGCCAAG
ACATCATACGAAAACGTTCTATTACGTGCCCAACCTTCTTCAGCCAAAATGGTCAAATCATTCATAGACT
CAAATAAAGTTACATCCATCATACGCAAACAGAAATGGCAAAGAAATTTCGTCAAAAAGCTCAAGCGAAT
TAAATATTTTAACTTATGTGGCCCTTAGTTTTTTTATGCTGTCGAAAACGGCGGCTCTTCCAGAACTTCA
AGCTCCTTTATTACAACTTTGAAACCAGCCTAGGCCTATGAGTGAAGACCTCGGGAGTAAAGGTGCCATG
GAAACCATAAAGGCACGTGGTGCTTCAGTTTGATCCTCGCTAAAGGTCCCTTCCCGACATCCTTAGCGTC
CAACACACAGAACTCGGTCACGTGCCTCTCCGGGATATACACCTGAACGATGACGTATCCATCATCTTCG
TCGG

>gi|282554282|gb|GW274450.1|GW274450 CCHW17205.b1 CCHW Montastraea faveolata heat/dark/disease-stressed adult + 6 day old larvae Montastraea faveolata cDNA clone CCHW17205 5', mRNA sequence
AACCTTCCTCGGACCATTATGGCGGCGGATTGTGATGAACTTTGCGGAGACATCCGAAGGCCTTTGGACC
TTAAGAAATGCAGTAGAGGCTGGGAAACTCAGAGAGAATGCTCCTACTGGATCCCGGAGGCAGATATAGT
CGGCGAAGTACCGAAAGACCTTCGTGGGACACTGTTTCGAAATGGCCCAGGGATTCGTGAAGTTTACGGT
ACACGACTAAAACATCCAATTGATGGGGATGGAATGCTTTGTGCTGTAACATTCCAAGATGGACATGTAC
ACTTCCAGTCCAAGTTTGTTAATAGTGAACATCGGCAAGAAGAAGCTGCCAAGCAAAAGTTCTTGTACCA
TGGCCAAATGGGGACAAAACCTTCCTATTCAATGATGAAATCTCTTGGAACTCTTCTCACCACTTGGAAA
GTTCCACCAATAAAGTTTCGTAATCCCTCCAATACTAACTCATTCTACTGGGGTGGAAAGGTATTGACAT
GTTATGAGACAGGAGTACCGTATTGTTTGGATCCATACACACTAGAGACACTTGGTCCAGAGTATCTGAA
TGGTCACTTAAACCTGGGGATGCTTTGCTGCACATTTCAGATTGATTCTGAAAGAAAGCGACTCGTGTGT
ATAGTATGCGCCAGGATTTGCACAGAGGATCTCCCAGCCTAACAGTATATGAATTTGACCCATCATGGAA
TTTGTTGTCAAAAGCAAATCCATCATATTGGAGG

>gi|282554281|gb|GW274449.1|GW274449 CCHW17204.g1 CCHW Montastraea faveolata heat/dark/disease-stressed adult + 6 day old larvae Montastraea faveolata cDNA clone CCHW17204 3', mRNA sequence
GGCCACGTCCTTTCTTTTATTGAATGATTCTAAATCTTGATTTTTTACTAGATACACAGTTTTCGTTGCG
ACTTCGTTCACAGAAACATCACAAACGTCCCTGAAAGTATTTTCACAACTCATCCGAGCTAGTACATAAT
GATTTCATATATGTCATCAATAGGTGGATAACTCTCTGCGCTACGTTTTCAACTATGCTCGCAAAATGCT
GGATAATCTTAGCTTTGCAGTTGATGCTGCTGCTGTATAAGTCATAACACGTGTTTAGTTTCCCAGCGTC
TTCGCATATCTGATGATCCTTTGCCAGCAAAGTTACGTAGTAACGTACGCACTTCTTGTGCACTGTCACA
GCACACTCTTCAAAACTGTCGAACTCAACATCGTCCAGGTTACGATGAGTTTTTGCAACATCTGAATCTT
GTACAACACTCTTCAGTGTACTGTAATCAATATCCGTGCAGGTTCCTAAGATGTTATCCATCATTGCAAT
TTGTAACATCCAGTAACGGAACTTCTCAATGAGTTCACCTCCACATTTGGGTTCACTGGCAACACATGTG
ACCATTTTCTGCACCCTGAAGCAGTGGGCCCCTTCGCCTGTAGAAGTAGCATCTAGAGCATCTTGGTAAA
CTGCTCTGCAACGGTTCAACAAACAATCTGACATCGATTTGCCATTGCAGTTGCCAAACACTGACACGAG
AACAAACTGTAGCTGTTGAGCAATATCTAGCCATTTGAAATTAAAACC

>gi|282554280|gb|GW274448.1|GW274448 CCHW17203.g1 CCHW Montastraea faveolata heat/dark/disease-stressed adult + 6 day old larvae Montastraea faveolata cDNA clone CCHW17203 3', mRNA sequence
GCTAAAAATCTTAGTAGATCCTTATCTTTATGTTTCGGGTCTAACGGTGAAAAAAAGATCTTGGTCGCCA
TAAGTGGGATCTCTTGATATACCCTTACAGGGATCTCTTTCTACAAAAACAGCATCACACTTAAGACCAA
AACGGACATTTTGGTCCACTGTTAGTCTATGGAATAACACTACTCACCTAAATCGACGAGTAATAACATA
AATTATTGTAAAAACACTCTAAAAACTCTAGCGAGAAACTGCTATGTCACTTTTTAGCGTGACCTACGTA
TCAAGAAATAATAATAATAATAAAAAAAAACATAAAAATTAATTCCCTTTGCTATTTTGAACAATTAATT
TGTACAACTATAAATGCTTACCGCTGTCAATTTCGTCAAAACGACTAACTAGGAGTATTAAAAACAAGTT
TTACGCTTAAGTTAACAAGCTGCAAAAAAAGCTGTTCAATTTACTAAGGCATTTTAACAACAAAGGGTTA
CTAGACAGCTGCTCTAGTTGGAAGGAATAGCACTGTGCTCCGTTGAAAAAGGATTTAGGTTTCGTGCGGT
TTCTGCCTTCCTCCAAATTGACAACAGTTTTTCAGAAACTACAAGTATTTGTTGAATGAACTGGGAACTG
AAAGGTGTCCACGTAATTCTTTGACAATGTCAAGACGCCTTATGTTATGCTCTTTAAGCGTCTTGCAAAA
TCGTAGACGGTCAGATCCGGGTGGCTTGCACG

>gi|282554279|gb|GW274447.1|GW274447 CCHW17203.b1 CCHW Montastraea faveolata heat/dark/disease-stressed adult + 6 day old larvae Montastraea faveolata cDNA clone CCHW17203 5', mRNA sequence
TCGTGATGGAACAGAATGCAAATGTCTGAAAGATATTGACCTCGATACTCAAGACCGGATTGAAGACCTT
CTCACCCAGAAAAGTTACGGTTCCGGAGGGTGGAGGCAGATCGCCTTCAAGTATGAAATGGATCATGTCA
AAATTAGGTCTCTAGAGAACCATCCTGAAGCTGGCAAAAAACACTGGATTACCTTCGTGCAAGCCACCCG
GATCTGACCGTCTACGATTTTTGCAAGACGCTTAAAGAGCATAACATAAGGCGTCTTGACATTGTCAAAG
AATTACGTGGACACCTTTCAGTTCCCAGTTCATTCAACAAATACTTGTAGTTCTGAAAAACTGTTGTCAA
TTTGGAGGAAGGCAGAAACCGCACGAAACCTAAATCCTTTTTCAACGGAGCACAGTGCTATTCCTTCCAA
CTAGAGCAGCTGTCTAGTAACCCTTTGTTGTTAAAATGCCTTAGTAAATTGAACAGCTTTTTTTGCAGCT
TGTTAACTTAAGCGTAAAACTTGTTTTTAATACTCCTAGTTAGTCGTTTTGACGAAATTGACAGCGGTAA
GCATTTATAGTTGTACAAATTAATTGTTCAAAATAGCAAAGGGAATTAATTTTTATGTTTTTTTTTATTA
TTATTATTATTTCTTGATACGTAGTCACGCTAAAAAGTGACATAGCAGTTTCTCGCTAGAGTTTTTAGAG
TGTTTTTACAATAATTTATGTTATTACTCGTCGATG

>gi|282554278|gb|GW274446.1|GW274446 CCHW17202.g1 CCHW Montastraea faveolata heat/dark/disease-stressed adult + 6 day old larvae Montastraea faveolata cDNA clone CCHW17202 3', mRNA sequence
CCAGACAACAGAGATCAATGTATTGTATTTCCTATTGTTTATTGTTATTATTATATCAGTTCAAGATAAC
AGATTGGCAAGACCAAATTTAATAAATAGACTTTCTAGCACCAAAGAACTGTACCTTACAATAACTTCAC
TGAAGTGAATAGACATGGAATTAGAATGTAGTTAATAATTTACAACTATTAATACTAAGGGGCAGTTTGG
ATGGTCACATATATTAGTCATCTCTATTTTCAAATCACACATTTACTACAGCAATAAGAATCAATATTTA
ATAGAAATCAGTAAAATAAATATTTTTTTTTCTCTCAGTTGGCCCCAGACCCCTTTTACGGTACGCGTGC
CGACCCAACGGCCGCAAAGGAAACTGATCCGAGTCATTCTGGACTAACCAAATTTAAGACAATGTCGCGG
CTTCAAGATGCGAAAACCTTTCTTCTCTAATTAAAAGTTTTAAACGTGAAAGGAAATTGTAATTCGTTTA
AATCTCCCCCCAAACTTTTGTGATATTTAAGTGAGGCAATTTTTGCCCCTTAAACAAAGGGAACCTAAGG
AAGCGTACAGAGGCACTGACATAACATTATCTACCTCACCTAGAAGACACCACAAACTAGAAAGGAAACT
TTCTTGCAACAGTGGACAACAAATAGTTTCCGTAAATAATTGAAGGAGTTTCCGAAATTTAACGGTCAAT
CAGATGTAACCCCGAGCACTCGAGAGCTGTTG

>gi|282554277|gb|GW274445.1|GW274445 CCHW17202.b1 CCHW Montastraea faveolata heat/dark/disease-stressed adult + 6 day old larvae Montastraea faveolata cDNA clone CCHW17202 5', mRNA sequence
CAGGGGGAGAGGGGTACGTTGATTTCCGTTTGGGAGACGGCGAGGAGACAGCTTTGGAGGAACAAGGCGG
TGACTTGATATCCGTCACCACACGTGGTCAATCGACCAATGAGAGAAGCCATATAATGGTTTGGCAGGTG
TCAGTCACGTAATAGCTAAAATAGCTTTCTTGGTAGGCCGCAAGAAAGTACCAAGATCTGCAATACTGTT
AGGTCCCAGTACACAGTGTCGCTAGATGGTGTCAAGTAACAACCGTTACACTTAGTAAGTGTTTCATGAG
GGATGTTGCCTTACTTAATGAATCCTGTCACGTCATATAACGGCATTGCGTTTTAGTAAAACGGGCATGC
TCCCGCTCCCATTTTCCGAAGAACCTGTAATGAAACTCTGCTTTGTTACAATAAGCTGGGAGGAGACACG
GGCGCGCTTAAAGATATTTTTGTTGGAAGCACTTTTTATTTGTAGATACGACAAAACATTTATATTTACT
GTAGCAGTCTTAAAGTACTTTGTTCATTTCCAGTAACTAGAAGTACGCACGAGTTAAACGGGTTCGGTTT
TAGTACCTTTTGTGTCAAATTTAGTTAGCTGGTCAGTTTCACTAACATCAATATTTGTAAAAAAGTTATT
AAATAATTTCCAAATTTGCAGAAAGTATTTTTGGTGCTACGTTGTTAAATTAATTCCGAGTGCTTACTAT
TTTGCTGCGGTTTATTAGCAGTTGTGTAATTACCATGTAAACGAATTACAAATCAAATT

>gi|282554276|gb|GW274444.1|GW274444 CCHW17201.g1 CCHW Montastraea faveolata heat/dark/disease-stressed adult + 6 day old larvae Montastraea faveolata cDNA clone CCHW17201 3', mRNA sequence
AGTGTTACGCATAATATTTTTAATAGCTTAGCTTGTTTAACAAATCATATATGGAGAATCACGTATAGAG
AAGTGCGACGTGGAGAAACGCGAAAAAAAAGCTGCACAGAAACTGGACATGACTTGAGTCCAGGTTTCGC
GCAGCCATTTTATTTCGCATTTTCCGCTTCCCATAAAGAGTTCGCTAAATTCCAAGAAGTCTACTGATTT
TCGTCCATTAGTCTCAATTCTTAGCGTATATAATGGTTTAACAGCTTTTTATGTTGGAACGAGAGTTCCT
GTTGTTGTATCTCACATCTACTTTTGCTGGCTGTTTTGACTTAACCGATGAAAACTAAGCCTTTCCAGCG
GCCTCCATCTTAGCCAAGCCCTCCTTGGTCATCGGTTCGATGTTTACTGCTGCTTCATATGGGGGAGGCA
TTTCCACATACTGCACCTGGGGTGATCCCACATTCGCGCCCACTGGATAAGCGTACCGAGCTTGTCGGTT
TTCCAGTTTTGTCATAAAACTGTCAGCCTTCTTCTTCAACTGGTCAATCATCATTGCCCTCCTGGCAGCA
CACCGCTGGCGCCGTTCGCGTTTCTTCGCCATATGCAAGGCAACTATTCTCTTGAAAAGACCTTGATATT
CCCTGATGTCAGAACCCGCTACCAGCATTTTCTTCCCTCTCTTCAGCTTTATATATTCCATCGAATTTCA
CACACAGTCGTGGTCAATGAAAACAGAAATGTACTTTTTTCTGCA

>gi|282554275|gb|GW274443.1|GW274443 CCHW17201.b1 CCHW Montastraea faveolata heat/dark/disease-stressed adult + 6 day old larvae Montastraea faveolata cDNA clone CCHW17201 5', mRNA sequence
GAGTAATAACCTTTTTTGCCAGCGATAACAACGAAACAATCCGACTCGGTTTTGCAAGAAAAAGTAACAT
TTCTGTTTTCATTGACACGACTGTTGTGTGAAATTCGATGGAATATTATAAAGCTGAAGAGAGGGAAGAA
AATGCTGGTAGCGGTTCTGACATCAGGGAATATCAAGGTCTTTTCAAGAGAATAGTTGCCTTGCATATGG
CGAAGAAACGCGAACGGCGCCAGCGGTGTGCTGCCAGGAGGGCAATGATGATTGACCAGTTGAAGAAGAA
GGCTGACAGTTTTATGACAAAACTGGAAAACCGACAAGCTCGGTACGCTTATCCAGTGGGCGCGAATGTG
GGATCACCCCAGGTGCAGTATGTGGAAATGCCTCCCCCATATGAAGCAGCAGTAAACATCGAACCGATGA
CCAAGGAGGGCTTGGCTAAGATGGAGGCCGCTGGAAAGGCTTAGTTTTCATCGGTTAAGTCAAAACAGCC
AGCAAAAGTAGATGTGAGATACAACAACAGGAACTCTCGTTCCAACATAAAAAGCTGTTAAACCATTATA
TACGCTAAGAATTGAGACTAATGGACGAAAATCAGTAGACTTCTTGGAATTTAGCGAACTCTTTATGGGA
AGCGGAAAATGCGAAATAAAATGGCTGCGCGAAACCTGGACTCAAGTCATGTCCAGTTTCTGTGCAGCTT
TTTTTTCGCGTTTCTCCACGTCGCACTCTCTATACGTGATTCTCCATATATGATTTGTTAAACAGCTAGC
TATAAAAATAT

>gi|282554274|gb|GW274442.1|GW274442 CCHW17200.g1 CCHW Montastraea faveolata heat/dark/disease-stressed adult + 6 day old larvae Montastraea faveolata cDNA clone CCHW17200 3', mRNA sequence
CCTTTCTTCGCCGCCGCAGTTATTTTTAGACACTTCAAGGAAGTGAATCTCGACAAGTCCTTGGGCGCTT
TCCATTCAACCAAAAATTCCGAAATTTTCGAAAATTAGGGAATACCTCGCGAGATTGTCCTCTTTTTTCG
GAAAGTATGTAAATTTGCAACTTTCTATTCAGTGCTAGATCTTTTGGCCGCGATCACCACGATCATCCCA
GACAAAGATGGCGGCGACGTGTATTCAAAAATGGATTAATATTTTACCTGCCACTTATCTGTCGAGAAAT
ACTAGCTGAAATTCGTCAAAAAGCGTTTTTAAATACCAATAAAGCCCCCGTGGTGTACTTGTTTGTTTTG
CATAGGTTGGAAAGAAATGTACAAAGACTTATAACGCGTGGAGAGCCATTGTGCCACTCATTAAACCCTT
CTGCGACGTTTTCGTTGCCGTTGTGGTTTGTATAAGGT

>gi|282554273|gb|GW274441.1|GW274441 CCHW17200.b1 CCHW Montastraea faveolata heat/dark/disease-stressed adult + 6 day old larvae Montastraea faveolata cDNA clone CCHW17200 5', mRNA sequence
ACCTTATACAAACCACAACGGCAACGAAAACGTCGCAGAAGGGTTTAATGAGTGGCACAATGGCTCTCCA
CGCGTTATAAGTCTTTGTACATTTCTTTCCAACCTATGCAAAACAAACAAGTACACCACGGGGGCTTTAT
TGGTATTTAAAAACGCTTTTTGACGAATTTCAGCTAGTATTTCTCGACAGATAAGTGGCAGGTAAAATAT
TAATCCATTTTTGAATACACGTCGCCGCCATCTTTGTCTGGGATGATCGTGGTGATCGCGGCCAAAAGAT
CTAGCACTGAATAGAAAGTTGCAAATTTACATACTTTCCGAAAAAAGAGGACAATCTCGCGAGGTATTCC
CTAATTTTCGAAAATTTCGGAATTTTTGGTTGAATGGAAAGCGCCCAAAGGACTTGTCGAGATTCACTTC
CTTGAAGTGTCTAAAAATAACTGCGGCGGCGAAGAAAGG

>gi|282554272|gb|GW274440.1|GW274440 CCHW17199.g1 CCHW Montastraea faveolata heat/dark/disease-stressed adult + 6 day old larvae Montastraea faveolata cDNA clone CCHW17199 3', mRNA sequence
AATAAGCCTTTTGTTTTAATGTAAACTATATTGCTTCATATGTTGAATACTTCCTAGAAAATACCATGAA
TAAAAATAACTGATATTTTTGGGGTATGACTGTCATTGTTTGAAAATGTAAACTTGGTATGTTCAGATTG
CATAGCTTGGGGGTTTTTATAGCATCTCTATGAACTATTTACATGAAAGGAATCACAGTTTTCATCCATT
TAAAATACTCATGTCGGAGTTAATCTTCTTTTTATACAAATATTACAAGCGGCTACAATGTTAATCCAAG
TTACTAAGGCCTTCTATAAAAATCTCTTGTTCTAGGCTGATTCTAAGCATATTTCGTCGAAATTCAGTAA
TCCCTCAGCAGTCGATTTTTTTTCTCCAAAGAAAAGGGCTTTCCACCTCGTTAAAAAATAAACATAATTA
TCTAGAACATTCTCCACATATAACTGAAAGTTCCAAACTTGCGATACGCAAGCAAACGGATTCCGAACTT
GTGGAGAAGCAAAGACTGTCTTGTATGTAGTGTTTCCATCTTAACGGCCTCCTTGGCAACACTCTCGTGC
AACGACACATCCCCATGATATCAGTCTCTCAACGTTTTTATCTTCCACCCCCATGTGTGTGGGTCCAGTT
CATG

>gi|282554271|gb|GW274439.1|GW274439 CCHW17199.b1 CCHW Montastraea faveolata heat/dark/disease-stressed adult + 6 day old larvae Montastraea faveolata cDNA clone CCHW17199 5', mRNA sequence
TCTCATGACGATGGACATGTTCCTCTACAGAGTCCCAGAGGGCGGTAACATCCTGTATCAGGACTTTCAG
AGAAGACTCAGAAACGCGGTAGCCATGCAGACCTAGCTCATACGTTCTGACTACTTCGGTTTGCAGACAA
AAGTGAGTTCAACTGGCTCTGACTTGGAATTTGGTGTCCGCTGCATGAACTGGACCACACACATGGGGTT
GGAAGATAAAAACGTTGAGAGACTGATATCATGGGGATGTGTCGTTGCACGAGAGTGTTGCCAAGGAGGC
CGTTAAGATGGAAACACTACATACAAGACAGTCTTTGCTTCTCCACAAGTTCGGAATCCGTTTGCTTGCG
TATCGCAAGTTTGGAACTTTCAGTTATATGTGGAGAATGTTCTAGATAATTATGTTTATTTTTTAACGAG
GTGGAAAGCCCTTTTCTTTGGAGAAAAAAAATCGACTGCTGAGGGATTACTGAATTTCGACGAAATATGC
TTAGAATCAGCCTAGAA

>gi|282554270|gb|GW274438.1|GW274438 CCHW17198.g1 CCHW Montastraea faveolata heat/dark/disease-stressed adult + 6 day old larvae Montastraea faveolata cDNA clone CCHW17198 3', mRNA sequence
AGTAGTAAGCAACATTTATTCACAGAAATATTGAGAGTTGGTACATTGTCCTTATTACTTATAAAACTCA
TGCTCTTGTTCGTCTTTCTTGACATTGTTCTTGTAGCCCTTTTCGAAATCTTTTGCCAGGATCACGTAAC
GGTTCTCCCTCACAGCCTGCATTCCAGCCTCTTGACAAATGGCATTGATGTCTGCACCACTGATTCTGTC
TGGTCTTGCAACATAATCCTCTAAATCAACTTCTTCTGATAAGTTCATCTTAGCCGTGATTGTGGAGAAG
ATAAGACGTTTTTGTCTTCTGTCTGGCATGGGGAATTCAATCTTACGATCCGGTCGACCTGGACGCAACA
GTGCAGGATCAAGTGTGTCATGACGATTTGTGGCCATGATCACCTTAACGTTAACATTCTGATCAAAGCC
ATCCATCTGATTCAGCAGCTCAAGCAATATTCTTTGTACTTCTCTGTCAGCTCCTGTTTGAGCATCAAAT
CTCTTAGTAGCGATGGCATCAATCTCATCAATGAATATTATAGCAGGAGCATTTTCTTTTGCCAAACGGA
ACACATCACGCACCATCCTTGGCCCCTCGCCAAGATACTTTTGGACAAACTCTGAACCCACAACACGGAT
GAAGGCAGCTGTCGTGTGATGAGCAACGGCCTTTGCTAACATGGTTTACCGCAACCAGGAGGACGGAACA
TA

>gi|282554269|gb|GW274437.1|GW274437 CCHW17198.b1 CCHW Montastraea faveolata heat/dark/disease-stressed adult + 6 day old larvae Montastraea faveolata cDNA clone CCHW17198 5', mRNA sequence
AATCGAGAATACAACATGGAGGAAATAGGCATTGCTGTTCAAAGTCAGGATTCAAGTCGACCTGCAACAG
CTGTTAGCAGTTCGCTTTCAACTGTTGACCCAGATGTCGATGATCTTTACACAAAATATAAGAAGCTTCA
AAAGCAACTTGAATTTTTAAAAGTCCAGGAAGAATACATCAAAGATGAACAGAAGAATCTGAAGAAGGAA
CTACTCCATGCGCAAGAAGAAGTGAAACGATTCCAGTCTGTACCTCTGGTTATTGGCCAGTTCTTGGAAG
CTGTGGATCAAAACACAGGCATTGTTGGTTCCACAACGGGGTCAAACTACTATATTCGTATTCTCAGCAC
TATTGATCGAGAGCTGTTAAAACCAAGTGCATCTGTAGCCCTTCACAAGCATTCCAATGCATTGGTTGAT
GTTCTTCCTCCTGAAGCTGACAGCAGTATAGCTATGTTGACTGCTGACGAAAAGCCCAATGTAGCATATG
CTGACATTGGTGGAATGGACATTCAAAAACAAGAAATGCGGGAAGCTGTCGAACTTCCCTTGACACATTT
TGAGCTCTACAAGCAAATTGGAATAGATCCTCCCAGAGGTGTGCTTATGTTCGGTCCTCCTGGTTGCGGT
AAAACCATGTTAGCAAAGGCCGTTGCTCATCACACGACAGCTGCCTTCATCCGTGTTGTGGGTTCAGAGT
TTGTCCAAAGTATC

>gi|282554268|gb|GW274436.1|GW274436 CCHW17197.g1 CCHW Montastraea faveolata heat/dark/disease-stressed adult + 6 day old larvae Montastraea faveolata cDNA clone CCHW17197 3', mRNA sequence
GCCTCAAGCTTGGTCAATAACCCATAAGCATTTTTATTAATAAAAACATCAAGTCATGGAACATGGCTAA
TGCAGTTCCGATGCTCCTCCCACGATACAATAGTGGGGAGAAAACACAAAAGACATATTCATGGGGGATA
AGGGAGGGGGAGGCTGATAATCAGCTTTGAAGCACTCTTCTTTCTTTGCGCAGTTGATATCTCTTCATCC
CAGCATCAAAGCGTTTCCTTTCATCATCAGTCTCAGGTTCCAAAGGGGGGACAGCCTGAGGTCGTCTTTT
GTCATCCAGGGACACAAAAGTGAAAAATGCACTGCACGCTCTGACACTCTTTTCTGCAAGATAGTCCTTG
GCATCTACAACAACTTCTATTTCCATGGACTTGTTGCTTGTAAACGTTACCCGGCCAGTAAGGTGTATGA
TATGACCAAGCTTAACTGGTGCATGGAAGTCAATTGCATCAATTGATGCTGTAACCACATTGCTTTTACA
ATGTCTAAATGCCACAATTCCTGCAACTTCATCCATCATTTTCATGGTTACACCTCCAAGTACAAAGCCA
GTACTAGTACAGTCTGAAGGCTGTACTGAGTGAATCATGGATGACTGTGAATTTGCCACACTGTAACGAG
AGACATGCACTCCATCTGGCTGAACCCAGGAGGAAACTGTGCCACTGCAAAGTGGAGTCTCCTGTAGATG
TTCCTCTTTATCCAGCCTTGCTCTCTTCTGCATCT

>gi|282554267|gb|GW274435.1|GW274435 CCHW17197.b1 CCHW Montastraea faveolata heat/dark/disease-stressed adult + 6 day old larvae Montastraea faveolata cDNA clone CCHW17197 5', mRNA sequence
ACGTTACGGAAAACAAGATGGCGACCCAGGTCGCGTGCAAGTCAATGGAAGTGGAAGATTCAATTTCTCG
CGGGTCAATCGAAGTTTGCCGGCTGATGCATCCAGATGATGCAAACATGGCGGGAAATGTCCATGGTGGG
ACGATCTTGAAGCTGATCGAGGAAGGAGGTTTTATAATCGCTACGCGCCACTGCAACAAGAATCGACGCA
AAGATGACGAAGTAGTTTTTGCTGCCTTAGCGCGTGTCGAAAGGACAGACTTTTTACTGCCGATGTACAT
CGGAGAAGTGGCACAGGTTCACGTCGAGCTGGGTTATGCGTCAAAACGATCGTTGGAGGTGAAAGCGTTT
GTTTGGGCGGAAAATCTGGGAACTGGAAATCGTCGACTGACAAATAGTGCGTCGCTTTGGTATGTTCCAG
CTGTTTGGGGTTCTGATTTAAAGGTTATACCTGAGGTCCCAGCGCTTGAGTATTCAAGCAAGGAGGAAGA
AGAGAGAGGTAAGGCGCGCTACGAGATGCAGAAGAGAGCAAGGCTGGATAAAGAGGAACATCTACAGGAG
ACTCCACTTTGCAGTGGCACAGTTTCCTCCTGGGTTCAGCAGATGGAGTGCATGTCTCTCGGTACAGTGT
GGCAAATTCACAGTCATCCCTGATTCACTCAGTACAGCCTTCAGACTGTACTAGTACTGGCTTTGTACTT
GGAGTGTAACCATGAAAATGATGGATGAAGTTGCAGGATTGGTGGCATTTAGACATTGTAAAA

>gi|282554266|gb|GW274434.1|GW274434 CCHW17196.g1 CCHW Montastraea faveolata heat/dark/disease-stressed adult + 6 day old larvae Montastraea faveolata cDNA clone CCHW17196 3', mRNA sequence
GCGGTAAATTTTTTATTGTATTTCTGGTTTTTACGAGTACAAAATTTACAGACGTCGGCCACGACGACCA
CCCTTCCTTCTTGTACTGTCTGATGGTATTGGAGTAACATCCTCAATGCGTCCAATCTTCATCCCTGATC
GGGCAAGAGCTCTGAGGGCAGACTGAGCACCAGGGCCAGGGGTCTTAGTTCTATTTCCTCCAGTTGCTCT
CAGCTTGATGTGTAAGGCAGTGATACCAATCTCTTTGCACCTAACAGCCACATCTTGAGCAGCCAACATT
GCAGCATACGGGGAGGCCTCATCACGATCAGCTTTAACTTTCATCCCTCCAGTTACTCTTACAACTGTTT
CCTTTCCAGACAGATCAGTGATATGGACGAATGTGTCGTTGAACGAAGCGAAGATATGGGCAACAGCGAA
AACATCCTCACCTTCACTGGCCTGAGGACCAAGAGAAATGTTCTGTTCTCCACCTGGTTGTTTTTGACCC
TTCCTAGGAGCCATACTGAAGGCTTCGCAGAAAGTGCTAAGAG

>gi|282554265|gb|GW274433.1|GW274433 CCHW17196.b1 CCHW Montastraea faveolata heat/dark/disease-stressed adult + 6 day old larvae Montastraea faveolata cDNA clone CCHW17196 5', mRNA sequence
CTCTTAGCACTTTCTGCGAAGCCTTCAGTATGGCTCCTAGGAAGGGTCAAAAACAACCAGGTGGAGAACA
GAACATTTCTCTTGGTCCTCAGGCCAGTGAAGGTGAGGATGTTTTCGCTGTTGCCCATATCTTCGCTTCG
TTCAACGACACATTCGTCCATATCACTGATCTGTCTGGAAAGGAAACAGTTGTAAGAGTAACTGGAGGGA
TGAAAGTTAAAGCTGATCGTGATGAGGCCTCCCCGTATGCTGCAATGTTGGCTGCTCAAGATGTGGCTGT
TAGGTGAAAGAGATTGGTATCACTGCCTTACACATCAAGCTGAGAGCAACTGGAGGAAATAGAACTAAGA
CCCCTGGCCCTGGTGCTCAGTCTGCCCTCAGAGCTCTTGCCCGATCAGGGATGAAGATTGGACGCATTGG
GGGATGTTACTCCAATACCATCAGACAGTACAAGAAGGAAGGGCGGGCGTCGTGGCCCA

>gi|282554264|gb|GW274432.1|GW274432 CCHW17195.g1 CCHW Montastraea faveolata heat/dark/disease-stressed adult + 6 day old larvae Montastraea faveolata cDNA clone CCHW17195 3', mRNA sequence
CATGCAACCATTTTTTATTGCATTTAAAAATATCAGATGCAACTGGTCAGACCTCTTGAGAAACCTTTAA
TTGTCATTCCAATTTTGTATTTATTATTTTCCCTGAAGAAGAGAATCTGGTACTGCTTCTTTGAGTGCCT
TGTCCAAATCCTCAATCAAGTCTTCAGTATCTTCAAGTCCCACAGACAAACGAATCAGAGTGTCTGATAT
TCCTAATGCTATTCTCTGATCTTTTGGAACAGATGCATGAGTCATGATCGCCGGTAATTCTGTCAGGCTC
TCAAAACCACCAAGACTCTCAGCAAGAGTAGATAACTCAGATGATTTGAAAAATTGTTTGGCATTCTCTA
TATCTCCCTTGATGAAAAAGGTCACCATTCCACCAAAGCCTGTCATCTGTCTTTTAGCAAGTTCATGCTG
GGGAAAAGATTCCAGACCTGGATACACCACCTTCTCCACCCTGGGGTTCTGCTCCAGAAATTTAGCCACA
GCCATAGCATTGACTTGATGTTGCCGCATGCGTAGATGAAGAGTCTTAAGCCCACGGTTAGCAAGGTAGC
AGTCAAAAGGACTAGGGACTGGACCAATAGAGTTCTGCAGAAACCTCAGCCTGTTGCAGAGTTCTTCATT
ATTGGTGCAAATCACTCCCATTACAGTGTCAGAATGACCATTCATATACTTTGTGACTGAGTGCATGACA
AAATCGGCCCCAAGA

>gi|282554263|gb|GW274431.1|GW274431 CCHW17195.b1 CCHW Montastraea faveolata heat/dark/disease-stressed adult + 6 day old larvae Montastraea faveolata cDNA clone CCHW17195 5', mRNA sequence
CAAGGAGCTGCAGACATAGTCCACCAACATGAGGGAGTGTTTTTAGTGGTGGACAACACATTCATGTCAT
CATATTTCCAGAGACCTTTGTCTCTTGGGGCCGATTTTGTCATGCACTCAGTCACAAAGTATATGAATGG
TCATTCTGACACTGTAATGGGAGTGATTTGCACCAATAATGAAGAACTCTGCAACAGGCTGAGGTTTCTG
CAGAACTCTATTGGTCCAGTCCCTAGTCCTTTTGACTGCTACCTTGCTAACCGTGGGCTTAAGACTCTTC
ATCTACGCATGCGGCAACATCAAGTCAATGCTATGGCTGTGGCTAAATTTCTGGAGCAGAACCCCAGGGT
GGAGAAGGTGGTGTATCCAGGTCTGGAATCTTTTCCCCAGCATGAACTTGCTAAAAGACAGATGACAGGC
TTTGGTGGAATGGTGACCTTTTTCATCAAGGGAGATATAGAGAATGCCAAACAATTTTTCAAATCATCTG
AGTTATCTACTCTTGCTGAGAGTCTTGGTGGTTTTGAGAGCCTGACAGAATTACCGGCGATCATGACTCA
TGCATCTGTTCCAAAAGATCAGAGAATAGCATTAGGAATATCAGACACTCTGATTCGTTTGTCTGTGGGA
CTTGAAGATACTGAAGACTTGATTGAGGATTTGGACAAGGCACTCAAAGAAGCAGTACCAGATTCTCTTC
TTCAGGAAAATAATAAATACAAATTGGATGACAATTAAAGTTTCTCAGA

>gi|282554262|gb|GW274430.1|GW274430 CCHW17194.g1 CCHW Montastraea faveolata heat/dark/disease-stressed adult + 6 day old larvae Montastraea faveolata cDNA clone CCHW17194 3', mRNA sequence
GCTTATAGAAAAATTGCGTTTATTCATGTCAATGATATCTACGATAAACATTTTACACACTAGACCAAAG
CTACGGGTGTGGGATTCAACAGCAAGAATGCAGATATATATTTAATATGATGGATGATGAATGTGGATGC
TTAACCAATCATTCATCCTACGCAGTTTACTTAGTGATGTATTACGTAGATTCTAAGACGGATCTCAAAA
TAAGTCAAGGCCTTGTTTCTGCCGTAACCACGTCCCACGGCTCCTAGCTTCAAAAGTTTTGTTTTCACTC
AAAATTATAAGGAATGCTTGTTCCTGACTGTAGACCCTCGAAAGGAAACTGAGAACGTCCCAGGGTGAAG
GGTGCATTAAAAACCATTTTGATTGCCTCTAAGCTTGAAATAGCTTATCATTTGCAGATAGCAGTCCTCT
GTTACAGATTATCAAGTAGCCAATCACGTCGAGCATTTTTGTCATGAGTACACTTCATTGGCTCGATTTT
TCAAGAAGACGCATGCGCTTTCAAAATAGCCTTGTTAGCTAGTGTGGTAGTAAAAAAAAGT

>gi|282554261|gb|GW274429.1|GW274429 CCHW17194.b1 CCHW Montastraea faveolata heat/dark/disease-stressed adult + 6 day old larvae Montastraea faveolata cDNA clone CCHW17194 5', mRNA sequence
ACTTTTTTTTACTACCACACTAGCTAACAAGGCTATTTTGAAAGCGCATGCGTCTTCTTGAAAAATCGAG
CCAATGAAGTGTACTCATGACAAAAATGCTCGACGTGATTGGCTACTTGATAATCTGTAACAGAGGACTG
CTATCTGCAAATGATAAGCTATTTCAAGCTTAGAGGCAATCAAAATGGTTTTTAATGCACCCTTCACCCT
GGGACGTTCTCAGTTTCCTTTCGAGGGTCTACAGTCAGGAACAAGCATTCCTTATAATTTTGAGTGAAAA
CAAAACTTTTGAAGCTAGGAGCCGTGGGACGTGGTTACGGCAGAAACAAGGCCTTGACTTATTTTGAGAT
CCGTCTTAGAATCTACGTAATACATCACTAAGTAAACTGCGTAGGATGAATGATTGGTTAAGCATCCACA
TTCATCATCCATCATATTAAATATATATCTGCATTCTTGCTGTTGAATCCCACACCCGTAGCTTTGGTCT
AGTGTGTAAAATGTTTATCGTAGATATCATTGACATGAATAAACGCAATTTTTCTATAAGC

>gi|282554260|gb|GW274428.1|GW274428 CCHW17193.g1 CCHW Montastraea faveolata heat/dark/disease-stressed adult + 6 day old larvae Montastraea faveolata cDNA clone CCHW17193 3', mRNA sequence
GGTATAATATCCTAACTGTATTTCTTTAGTGATTGATTGCTGCTTAATTCAGTAAGGAAGTAATCAGGTG
AAATCATTTTTAAACTCGTAGATGCGAATTTATACCGGTTACTAGAAATCAGTCGCTCACTCGCTCGATC
GAGAGTAGTGCTATTGCGGCTAAATCGGAGGAATAGTATACCGATTTATGGTTACTATTCTCCGATTCAC
CACTAAAGTTTTTACACTCATTCTCCGATTATGCTATTTTCTGCTACTAGTTTCCGATTTTACGACTTTA
CCCTTTAACCTTTTGGCCTTAAAATGTCAGTACAAATAACAATGCGGTACATGCATGCTACGTTACCGTG
GATCATTCACGGTATGGAGGATTTTGGGGGTTTAGTTTAGATGCATAAATAAAAGCTTCCGTCACCGGAG
TAACCTCTCCCCCTACCCCGAGACGAATTCTCGCCAAACGAAGTCTAGAGTCTGCTCACAGCAACAACAA
TTAGTGTTTGATCTTTGCATTACGACAGGAAATAGCACTGGGGGTCCGCTGTGCTGGTCGGCTAATATCA
TTGTGGCTACATATAAAACGATTTAACAATAGAAGCCTACCGATCAATGATCGTCACGTACTGTTATCAA
CTTGCTCTGCCCAATATTTCTACAAAGTCCTTCGTCATTCTCTCAATAAGTCTTTAAATGAGTACAACCT
TACTTCACCTCTGCATAGCGGA

>gi|282554259|gb|GW274427.1|GW274427 CCHW17193.b1 CCHW Montastraea faveolata heat/dark/disease-stressed adult + 6 day old larvae Montastraea faveolata cDNA clone CCHW17193 5', mRNA sequence
AAGGCACTTAAATCCATCAACAGCAAGATGTGCCTTTGTAAGAATGATCTTCTGAAGGAACGCTAGAAAC
TTTTCTAGTCTCTACAAAGAACACCCAGCCTGGAACATGAAATCGAGTAACGAAAGGCCGTCGTCGAAAC
TGCTATCAAAGAGAAACGCGAGAAGTTTACTTGTTCGAAATGCAATTGATGCGGCAACGTTGGAGAAAGA
GGCAAGGCTGCTACAGTCAGAAAGAAAGTCTGAGGAAAGGTTATTTCGCAAGAAAAAAGAAGTCATTCTA
CATCGGCAGTCCAGAATTTTGGAAAGACAAATGTCTTCGGTTTCTTGCCTGAGAAAGAATCAAACCCTTC
TCCAAGCAAGGAAAAGTTGTCGTCTTTGAGACGTAGTCATTCTCTGATCACTCTTCCTGATATACATGCT
GCACAAAGAAAAATAGTAAGGCAGTCAAAGAAACACAGTGACACAGACGTGAAGCCATGGCAAGTGAGGA
AGAATGGAGAAGGGTTTTCCACAGAGCTTTGTCCCATAGAAGACTGGACAGAGTTAAGAAAGTGTAGGTA
TTTGCGCTCTTGTTCAAGAACCCAAAAAATGTTAGATGTCGAGCAATTATCTGACCGGTTATCCCTTTAA
CGACGACCTCTCGTCGATTTAACCATAAAACGAAAATACTGGAAAGTTTGGGAAACACTTTCAAATAGTG
ATGTCTGCAGACATCGAAGACAGTAGGTCATTAACGTTGAAAAATATTCTGCTACTATTTTATTTAGACA
C

>gi|282554258|gb|GW274426.1|GW274426 CCHW17192.g1 CCHW Montastraea faveolata heat/dark/disease-stressed adult + 6 day old larvae Montastraea faveolata cDNA clone CCHW17192 3', mRNA sequence
CGAAAATGAGAAAAAACAAAAACAGCAGCATAAGCAAAACCTCAAAGAGAAAACCACTTAATTCGTGCAC
GCACGCGCACTAAAATGAACAAAATAATTAAAAAGAAATCAAATAAAAAGAAAAATCATGCCTTCTTCTT
GGCCTTGGCAACCTTCCTTGGCAGAAGTTCACGAACCCTATATCGATAGTAATAAAATACAACTGCGACA
ACAAGAAGCAGAAGCACAGATGAGCCCAGAATTATCCAAACCCAGTAAAGTTTGAAGCCGTGTTTCGCAA
GTTCAAAAGCTCCAGGAGTTGCGTCTCCGATGACGCCTCTGCGTACCCTCGGTACGTGGCCAGCAGGTGA
ATGACTCTCCACGGAAAAACCAAGGATAACACCACAAACACTTATGGTATCAGGCTGTTTTGGGAATCTA
GTAAAGATACTGAACTCCTCATGGTTCTCACC

>gi|282554257|gb|GW274425.1|GW274425 CCHW17192.b1 CCHW Montastraea faveolata heat/dark/disease-stressed adult + 6 day old larvae Montastraea faveolata cDNA clone CCHW17192 5', mRNA sequence
GTGGTGTTATCCTTGGTTTTTCCGTGGAGAGTCATTCACCTGCTGGCCACGTACCGAGGGTACGCAGAGG
CGTCATCGGAGACGCAACTCCTGGAGCTTTTGAACTTGCGAAACACGGCTTCAAACTTTACTGGGTTTGG
ATAATTCTGGGCTCATCTGTGCTTCTGCTTCTTG

>gi|282554256|gb|GW274424.1|GW274424 CCHW17191.g1 CCHW Montastraea faveolata heat/dark/disease-stressed adult + 6 day old larvae Montastraea faveolata cDNA clone CCHW17191 3', mRNA sequence
ATAAGGATTTTTTTAGACCGTATATATACAGTCTGACTTGATTTAGAATATTACGTTTTTCGTTGGAACT
TGACTGACCTAACATAACAAGGCAAGAGTAATTACAGGAAAGTTTAAACCAGAAGAATTCCCATCACCAT
GAAAACGTAGAGCGGCACCTTTACTAAGAACTAACGATTTTTAGGTTAAACGATAACCTCTGAACTTTTG
CGGACAGAACAATATAGAAATTTGGTCTTGAATAATTCTTCACATCATACAAAAATATAGCTTTTGTACC
CGATCGCCCCTTTTGCCTTGATGGGAAAGATCAACGCAAGATGAGAAATAGACGGGAAAATTTTGTATGG
GAAAACTAACCAGAATTGACTTTTCTTTAATACGCAGAACATTTACTCGTATTTATGATTATGTTCATAG
CTGCTGGGCCAATATATTTTAACGAAATCTTGAAATTTAAACCGTAAGGAAAGAAAAGGGGGCCATCCCG
GCGTGCCCGTCCATTGTCGTAGTTGGTTTGCATTTAGACGCCAAATAACTTCTTGACGGTGTAACCCGGC
ATACTGTAGAGAG

>gi|282554255|gb|GW274423.1|GW274423 CCHW17190.g1 CCHW Montastraea faveolata heat/dark/disease-stressed adult + 6 day old larvae Montastraea faveolata cDNA clone CCHW17190 3', mRNA sequence
CCATATGATGTTTATTTCACAAAGCTGTGTTCCGCAACATCAGTACTTGACTCTTGCAAAGTTCACACTA
GAAATGAAAGCTCAAAATGATGGAATGCTTCCAACGTTCATGAAACAAACAGTGCTATTCTTGTGCAGAA
GAAATTCAACTTCAAAGTGCCGTACACGTCTTTAAATAGACTTGGATATAATATCATCAAAGGTGCAAAG
AACTAGCCTAATCTTTGTGATAAATATTTTGAACAAAACTACAGAAACTCGAAGAAAACTGCAATAAAAT
TGCTAAAGTCTTTCAATGCTGACTGAGGCCTGCAACCAAATAGTAACAGCTAAACTTGGTCAATGTAAGA
AGAGATAAATCATCCGTTCTTGTTTCCAAGGTCTTCATCCTCTCTTCTTTCTTCCTCTTGGTTGCTTGTT
AGGTCAGGGTACAGGAGGCACACCACTCTTTTCTCGTCTTAAGATTATGCATGAACACCCGCCATTCCCT
TGACTGTTTGAACTGCCTCCACCATATCCAGCATCAGTTCCCGAATTCCCGGTAGACCCTGATTTTCCAG
TCATGGTAAATGCGTTTTATAATTTTGCGATACCGTTGCTATTTTAGCTTTATCTTGCCGAAGCAGACAC
AAAGCGGAAAT

>gi|282554254|gb|GW274422.1|GW274422 CCHW17190.b1 CCHW Montastraea faveolata heat/dark/disease-stressed adult + 6 day old larvae Montastraea faveolata cDNA clone CCHW17190 5', mRNA sequence
ATTTCCGCTTTGTGTCTGCTTCGGCAAGATAAAGCTAAAATAGCAACGGTATCGCAAAATTATAAAACGC
ATTTACCATGACTGGAAAATCAGGGTCTACCGGGAATTCGGGAACTGATGCTGGATATGGTGGAGGCAGT
TCAAACAGTCAAGGGAATGGCGGGTGTTCATGCATAATCTTAAGACGAGAAAAGAGTGGTGTGCCTCCTG
TACCCTGACCTAACAAGCAACCAAGAGGAAGAAAGAAGAGAGGATGAAGACCTTGGAAACAAGAACGGAT
GATTTATCTCTTCTTACATTGACCAAGTTTAGCTGTTACTATTTGGTTGCAGGCCTCAGTCAGCATTGAA
AGACTTTAGCAATTTTATTGCAGTTTTCTTCGAGTTTCTGTAGTTTTGTTCAAAATATTTATCACAAAGA
TTAGGCTAGTTCTTTGCACCTTTGATGATATTATATCCAAGTCTATTTAAAGACGTGTACGGCACTTTGA
AGTTGAATTTCTTCTGCACAAGAATAGCACTGTTTGTTTCATGAACGTTGGAAGCATTCCATCATTTTGA
GCTTTCATTTCTAGTGTGAACTTTGCAAGAGTCAAGTACTGGATGTTGCGGAACACAGCTTTGTGAAATA
AACATCATATGG

>gi|282554253|gb|GW274421.1|GW274421 CCHW17189.g1 CCHW Montastraea faveolata heat/dark/disease-stressed adult + 6 day old larvae Montastraea faveolata cDNA clone CCHW17189 3', mRNA sequence
GCTTCTAGTTTTTTAATTCCATTTATTGCAAATCATTTTTGTTATTTTGAAAGAGCCATAGCTCATTAGC
AAGTTATTTATGATTCCTTTTGGTTAATCAGGAATTACAGCGGGCGAAACTCGATCAATCAAACTTTACA
CAAGTTTTCAAGGACAAAACATTGCTTTGATTTCGAATTATTCAACCCTTTTCTTCGTAGGTTTTACTTC
TCAGCTCTCTTATCGTCGAACGAAAACATAATATCTGTCAACAACCATGTTGTTGGCCAGCGATACACTG
ATACACTTCACACACAAGGCGAGATATTTAAGATGGATAGTGCCGAAGGTAGGTTCAATTCCGGCAAGTT
AAGATCGAATTCGAAGAGACCAGAAACGGAAATAATTTATCTTTCAACCGTGAAGATTCGACGAACCGCG
AAGCTTCGATTCCTAAAATCATCTGTTTAGCACTGAAAATGGTGGTTTTGTAAATCGACCAGAAGTCATC
TACAGCTATTACTTGGCGTGCGGAACATTTCATGTGGATATCATTCCAGATTTCTTTCAGCATCGGATGC
GAGCGAACCTCCTATAAGTTATATTTCCACATCACCATCAGCGCGAGGAGATGTTTGCAGTTCAGCGATC
AGATGAAAATGAGCTTCAGGAAAATTTCTCCCGGCATGCTTTGCGAGCCGTGTCAAC

>gi|282554252|gb|GW274420.1|GW274420 CCHW17189.b1 CCHW Montastraea faveolata heat/dark/disease-stressed adult + 6 day old larvae Montastraea faveolata cDNA clone CCHW17189 5', mRNA sequence
AGAAAACGCGCATTTGCAAATTTTGGCAAATCACAATGTCGGCTCAGCGGCGAGATTTCATTATGAACTA
AATGGCTTGTCAGGTGCCCGCATGGGATGTTTAGTTGAGATGTTTAAACTA

>gi|282554251|gb|GW274419.1|GW274419 CCHW17188.g1 CCHW Montastraea faveolata heat/dark/disease-stressed adult + 6 day old larvae Montastraea faveolata cDNA clone CCHW17188 3', mRNA sequence
CAATTTTCTTAATTTTTCAGAAAAACTCTTTTTAATTATTAATATTACATTTTAGTAGGAAAATCAAATC
TTTATGTTTTTTAAAATTTTCTTCTGATCTCTAAATACAAAACAAAATAATATATCCTTGTGATAATATA
CCTGGTTTTTTTTGTTTGTAACTTGGCACTGTTTGGAAAATCTTTTTAATTATGGAATAAAGCAAGTTTC
ATGTAGCCTGTGAATTAAGGACAATCTTAAATTGCATTGCTATACCCTGGGCATGTCACCTCTTTGTGAT
CCCAAAAGATATGCTATTTGGGGTCTGAGCCCCTGGTAGTTTCAACCATGCCTGATTGGTTTATGGAAGA
GTCACGGAAGAAATAGTCCCTGCCCCCCTGCCGCGCCCTCCCAATTCAGGGGTAGGGCTCGCATGAGGCA
AATCATCCCACCTACAAAAACCAAATGAATACAGAAATCCCTAAGTGCCTGATGAGCCACATGGTGTAAT
TTGAGGCCTGGGCATGACATTCATTGATCTTGTCATAAGCACACATTGTTGATAGTTGATGCACATATGG
TTTGGACATATGTTTGCGAAGTAAACCAAAAATAATGAAAAATTGAATAACGAAACTTGGGCAATGACAT
CATCATTTCTCTTTGTGATCACAACCATGCCTTAGTATTTTAAATTCCTAATGAATGTTG

>gi|282554250|gb|GW274418.1|GW274418 CCHW17188.b1 CCHW Montastraea faveolata heat/dark/disease-stressed adult + 6 day old larvae Montastraea faveolata cDNA clone CCHW17188 5', mRNA sequence
AACTCCAGTCTCTTTTAAATCAACACATGCAAAAACTGATCCAGACCAGCAGTAACGCAGAGAGTGAAGA
TGCGTTATGTGTGAGACCTGAGACACCAGACTCGTTGCAGTTACAGTCTGACAAAGAGAGCAGTGATGAT
CAGGGCCCTCCTTCAGCTAAACTTGAAGTGTCAGCTGATGTATCCATAAAGAGACAAGATAGCCACCCTC
AAGGAGCAAGTCAAAGATCTTCAACAGGAAAGTCTTTGTTAGAGAAAATTCCAGTTCCTGCAAGACTTCA
TAGACTGTTTGGTAGTGCATCACTTCTGGATGATGCTGAGAAATTTCTGAAGCATCTGACAAAGGACAGT
CCAACTGCAGAACAGCAACTTCAGTGGGAGAAGGAACTGTTAGAGAGACCTGTTGACTATAGTAGCTGCC
AGA

>gi|282554249|gb|GW274417.1|GW274417 CCHW17187.g1 CCHW Montastraea faveolata heat/dark/disease-stressed adult + 6 day old larvae Montastraea faveolata cDNA clone CCHW17187 3', mRNA sequence
GTAACTTTTTTTTATTTTTCGTCTTTATTGCTTTACTGTTCTTGTCTTCTCTTTCTTTTTTACGTTTACT
AACCTATAGATTTATGTGAAGTTGTGAAGTAATTAGGTTAACAAAAAAAATAATATGTTGTTAAGTAAGT
AGATATTTATGACATGTTGTAAACTGTTTGTAAATTAAAATAATAATAGTGATAATTTAAAAAAAAAAAA
GTATTTTACCTATCAGTCATTGAAAAACACTTTAGGAACAACTTTGAAGATGATATTTGAAAAGAAATTA
TGTGAACTTTATTCAAACTAGGGAAAATAGCAGGAAAGTCTGATATATACGTGATGTAAATCCTTTGGTG
TTCCGAATGTTCGTCTGGCAAGGAAAATAATTTGATTGGAGGATTTAAGGAATTTTAAAGCCATATGTCA
GAGGAGCAGTCTCCCCCCGGATAACGCACTTCATGAGCGAGAGCTGGTCCGTCAGGTTCTTCTCCAAAGT
CCACACAGAAATCAGGATTCAACTTGAGCCCGCCATTCACTGAATCAACGTCAACTTGCAGCAACATGCT
GCCTTTTTTGGAGAGATTAGGGTAGAACTGATTGTCCCACACACTGAACAACGATGTTGTGGCATAAAGC
CGTTTGCCATCCAAACTGAGCTGAATCATCTGCGGTCCTCCTTCCACTCGCTTCCCCTTCACGTAACACG

>gi|282554248|gb|GW274416.1|GW274416 CCHW17187.b1 CCHW Montastraea faveolata heat/dark/disease-stressed adult + 6 day old larvae Montastraea faveolata cDNA clone CCHW17187 5', mRNA sequence
GAGTGATTCAGCAGTATTTCTGTTACCCAAGTTCATCAGACGGACCGATTGCGGAAGCACTATGAGTGAA
GTAGATCCGTGCAAATGTGGTCCGGGGTATGCCACCCCTTTGGACGCCATGAAAGGTCCCAGGGAGAAAT
TGTTGTATTTGCCATGTATCCGTAGTAACACGGAGATAGAAAAGCCTGACTACCTTGCCACCGTTGATGT
CGATCCAGAATCTCCTTCTTACGGCCAGGTCATTCATTGCCTGGCGGTTCCTCATTTGGGAGATGAGTTA
CATCACAGTGGCTGGAACGCCTGCAGTAGCTGCCATGGCGATCCTAATCAGAAAAGAAACCGCCTGATAA
TGCCGTCACTTAGTTCCAGCAGGATTTACATCTTTGACGTAGAAACTGATCCAAAGGCACCACGCATACA
CAAGATTGTTGAACCAGAAGAGGTCACTAAGAAGACAGCTCTGGGCTACCTTCATACAACGCACTGCCTG
GGAAGTGGAGAGGTCATGATCAGTGCCATGGGAACACCGGAAGGAAATGAGGAAGGAGGTTTCGTTATCC
TCGATGGCAAGACCTTTGACGTCAAAGGACGCTGGGAAGGTGAAAACAAATCAGCACCAATGGGGTATGA
CTTTTGGTATCAGCCTAGACACAATGTGATGATAAGTTCTGAGTGGGGAGCGCCTACCGCTTTTACCAAA
GGATTTAAGTGAGGACGTGGCTGCTGGCAAATACG

>gi|282554247|gb|GW274415.1|GW274415 CCHW17186.g1 CCHW Montastraea faveolata heat/dark/disease-stressed adult + 6 day old larvae Montastraea faveolata cDNA clone CCHW17186 3', mRNA sequence
CATGTAACTGCGTCAGTGTATTTTACATTTTGATCAAAGATTTTACTTACAGTTCACAACAGGATGCAGA
AATTAATTAAACTGGGTCAGACAATACAACTCGCTTCTTAGGCGAGTTGTCATTTTGGATAGGGCTCTTG
GCAGGAGAGGCAGGGGGGTCAGGAGTTTTCACTTTAGCAGGACTGGGTGACTTCTTAAATTGGTTATCCT
GACTCAGAGGTCTAGAACTTGCTCTCTCTTGGACCTCTTTGGGGCTTGGTGTTCTTATAGCTTCCTGCTG
GGGTGTTGGAGTTCTTGCTTTCTCTGGCACAACTTCTTGCTTAGGGCTTGGTGCCTTTTCTTCAATGACC
TCTTCAGCATTTTGCATGCCTGTAGACATTGCAGTAGTCTTCATGGTTTTTGTCCTGAGAGGAGCCTTTT
CCATGTCCCATGTTCCGACAAACTCACCCCATGGACTTTTTGATGAGCGCGGGATTCCAGGCAAAATATG
GCCGCGGTCATTACTGATGGGTTGCGTAAATCCCTCAAGAGTGGATGGCCTCTCCTTAAACCGCTTCGGA
ATTTCCCAATTTTGCAACCGTTTAGCAGCAAAGGCTTGTTCATACTGATTTGCGCTAAAATGTGTTGACA
TTTTCCCTTTCTGTCGAGGAG

>gi|282554246|gb|GW274414.1|GW274414 CCHW17185.g1 CCHW Montastraea faveolata heat/dark/disease-stressed adult + 6 day old larvae Montastraea faveolata cDNA clone CCHW17185 3', mRNA sequence
AATATCTGTATTCGTTTTAATCCAAACGTGATTCACAATAGTTTTTCTTTTTCACACTATTTTCAATATA
CAACACACAATAAAAACTACTTTAAAATTAGTCAATGTCTACTGGGGGAAGAAAGACAGAAATCCCAGAG
CCCACGAGGGGCTCCAAAGTCACTGAAAGTCCAGGGTCCGACACAGATTGTCTTGAATCCTTTGATGTAA
GTTTTCCTTTTAAAAGTTGTCCTCTAAGTCTCTTGTCAGAGTTCATTGGCGGTGTCTGCGATCCTAAGTG
TACAGCGGTTCCTGACGCGAACAAACTGAGTTCTCCTACAGAACTGCTTCGCTGTAATCTGTCCAGTTTA
GGTTTCTGCCGCCTGGTATCACCACTTGAACTTCTATTACTGTTCAAACTCTGGGGCGGCATCGGTGGTT
TAGAAGAATTCACAAGATTGAATGTTATGTTGTGCCTGGTGAACGTCTTAATTCCAGGGGATGCATCTGG
TGCGACTCTCTGTCGAGATCCTATCCCGTCCCATCCCGCTGATGACAGTCGAACAAGATGGGTTACTGAA
TGCTCGGGATGTATAGTAATACGAGGTTGATCCAGCAGCGGAGGTTGTATTGTTGCCATCTCATCAGGCG
TTCGGATGTTTTCGTTGGATCTTAATCTGCGGTTATTTTGTGATGCCAACAATCCAGACCCACTG

>gi|282554245|gb|GW274413.1|GW274413 CCHW17184.g1 CCHW Montastraea faveolata heat/dark/disease-stressed adult + 6 day old larvae Montastraea faveolata cDNA clone CCHW17184 3', mRNA sequence
GATCTGAGAGAATATTAATACGTACTAATAGCTCACTTCGGTAAACAACAAATTTCAAATGTACTTTGTA
CCTGTGTTTGCTTTCGATTCTTTGAAGTGGTCTAGCAAGGCCGCGTATAGGACTCCCACGGTATAGTGCA
TTCCTAGAACAACAAACAAATCGCAGAATGCGGCACCACATACAACCCAGGCCCAGCCGACATCTTTCTC
TGTAACCTCGGCATCTTTGGCTGAAGGAAACTCGGAATTTGTCGGCTCACACTCGATGATTTCCGATCTC
GAAGTACTTGGATCTGTGTCGGGCGGTAGTAGTTTGCTGTCGTATAAATCATCCTCGTCGTTCATTTCTG
CTGGATTCGACGAAGCCGCTGTTTATAAAAGAGATCGCACTGTAACATGCCTCACATATTCCCCTTAAGA
GAATAGCAGTGTCATTCAATCCGTACTGTACCGACAGTTGACGTAATTCGCCGGTTAAATAACCAGAATA
ACAAACTTATCCGTACGGTTTCACCGTCCGCTGCATGACCCCAGTATTGATAGGTTCAACGCAAAATAAA
TTCACTTGGAACACACACGTCGCGAAACGGGTCACTTTTGTGCGAGTAGCTGTCATTAGCAGTTCGCATA
TAACTGCTGACGTTTTTTCCTGTGAATTTGGTGAACTTTTTTTCCGTCCTTGTTC

>gi|282554244|gb|GW274412.1|GW274412 CCHW17184.b1 CCHW Montastraea faveolata heat/dark/disease-stressed adult + 6 day old larvae Montastraea faveolata cDNA clone CCHW17184 5', mRNA sequence
GGAATCAGCTTCTCTCGTTGTGACAAGGTTAACATCGGAACAAGGACGGAAAAAAAGTTCACAAATTCAC
AGGAAAAAACGTCAGCAGTTATATGCGAACTGCTAATGACAGCTACTCGCACAAAAGTGACCCGTTTCGC
GACGTGTGTGTTCAAGTGAATTTATTTTGCGTTGAACCTATCAATACTGGGGTCATGCAGCGGACGGTGA
AACCGTACGGATAAGTTTGTTATTCTGGTTATTTAACCGGCGAATTACGTCAACTGTCGGTACAGTACGG
ATTGAATGACACTGCTATTCTCTTAAGGGGAATATGTGAGGCATGTTACAGTGCGATCTCTTTTATAAAC
AGCGGCTTCGTCGAATCCAGCAGAAATGAACGACGAGGATGATTTATACGACAGCAAACTACTACCGCCC
GACACAGATCCAAGTACTTCGAGATCGGAAATCATCGAGTGTGAGCCGACAAATTCCGAGTTTCCTTCAG
CCAAAGATGCCGAGGTTACAGAGAAAGATGTCGGCTGGGCCTGGGTTGTATGTGGTGCCGCATTCTGCGA
TTTGTTTGTTGTTCTAGGAATGCACTATACCGTGGGAGTCCTATACGCGGCCTTGCTAGACCACTTCAAA
GAATCGAAAGCAAACACAGGTACAAAGTACATTTGAAATTTGTTGTTTACCGAAGTGAGCTATAGTACGT
ATTAATATTCTCTCAGATC

>gi|282554243|gb|GW274411.1|GW274411 CCHW17183.g1 CCHW Montastraea faveolata heat/dark/disease-stressed adult + 6 day old larvae Montastraea faveolata cDNA clone CCHW17183 3', mRNA sequence
GCTGTTCACCGCGCAAAATTTTAATTTTCTAGCACCATTACATCATTACATAGCACCACGGAACTACATT
GTGTGCTTTGGCACAAAAATGACTACATCACAAAAATATTCATCTCAATCAAAAAGTTGGTCCGCGGTTT
TAGAAACAACGCGTTCCTCAGTTGCAAAATACTTGATTATCGTAATTCACTAATTAACTCCTAATCACTC
GAATGTCACTGGGCAACAGAGACAGTGACGAAATTGCTCAAAAATGCTAAACCGTCGGTCCGATAGTTTG
CTCAACCACTACATAACGTTACTCAGATATGAAAGAAAGACTCGGTTAGACAGTCTCTTATGCTTGCTTG
AGAACCTCGTCTTGCATGGCTGGGATGAGGCCTTTACGGAAAGCAATGGACAGCAACTCTTCAGCGGTCG
GGGTCTCAGGGTACTGACGGATGGCCCATTTCAGGTACAAGCAGAATTCGTTCCAATCCACGGATCCATC
TTCATCCATGTCGATGGCTTTCAAGGCCAACTTGGTCTCGTCGCACCTGTAGCATCCAAAGTACGGTGCC
AAAAAGCCATTGTAGAAAGCATCAAACTCCAGCTTGTCGTCTCTCTTACCATCTCGCAGATCCCACTCAT
CCCACATTGCGCGGATCTCGTCAATCAGCTGCTGAGCGTGAACCCTCTTCGGTTCTTCTGCAGCAATGGC
GTCACTCATCTTCTCGGTCAG

>gi|282554242|gb|GW274410.1|GW274410 CCHW17183.b1 CCHW Montastraea faveolata heat/dark/disease-stressed adult + 6 day old larvae Montastraea faveolata cDNA clone CCHW17183 5', mRNA sequence
CTGACCGAGAAGATGAGTGACGCCATTGCTGCAGAAGAACCGAAGAGGGTTCACGCTCAGCAGCTGATTG
ACGAGATCCGCGCAATGTGGGATGAGTGGGATCTGCGAGATGGTAAGAGAGACGACAAGCTGGAGTTTGA
TGCTTTCTACAATGGCTTTTTGGCACCGTACTTTGGATGCTACAGGTGCGACGAGACCAAGTTGGCCTTG
AAAGCCATCGACATGGATGAAGATGGATCCGTGGATTGGAACGAATTCTGCTTGTACCTGAAATGGGCCA
TCCGTCAGTACCCTGAGACCCCGACCGCTGAAGAGTTGCTGTCCATTGCTTTCCGTAAAGGCCTCATCCC
AGCCATGCAAGACGAGGTTCTCAAGCAAGCATAAGAGACTGTCTAACCGAGTCTTTCTTTCATATCTGAG
TAACGTTATGTAGTGGTTGAGCAAACTATCGGACCGACGGTTTAGCATTTTTGAGCAATTTCGTCACTGT
CTCTGTTGCCCAGTGACATTCGAGTGATTAGGAGTTAATTAGTGAATTACGATAATCAAGTATTTTGCAA
CTGAGGAACGCGTTGTTTCTAAAACCGCGGACCAACTTTTTGATTGAGATGAATATTTTTGTGATGTAGT
CATTTTTGTGCCAAAGCACACAATGTAGTTCCGTGGTGCTATGTAATGATGTAATGGTGCTAGAAAATTA
AAATTTTGCGCGGTGAACAGCA

>gi|282554241|gb|GW274409.1|GW274409 CCHW17182.g1 CCHW Montastraea faveolata heat/dark/disease-stressed adult + 6 day old larvae Montastraea faveolata cDNA clone CCHW17182 3', mRNA sequence
GCAAATCTCTCTTTTTTTATTATTCTAATTCGACTGTTACAAGACGTACTTACGCAAATTTACATCTGTA
AATAGTTTTTTCTCTTTGTCACGCACACGCTAACCAAGTGAAATAAATTTTTTCAAGCGTATTCTCTTCT
TCATATCGTCTTATTTCAAGGCTATAAAAAATACTGTCTTTAAATTAAGTGATTTTTTTTCTGTACTGTA
TTTACATTGCGACAACTCTTGCCCGCTTTTCATTGCAGAAGAAAAACACAAGCTTCCACAGATATCTATA
ATTCGTTGTGTTTTAATCTAAGCGATATTTGAATATTGCAAACAGAGTCACTATTGTCCCTTCTGTGGTT
TTGTCTGTGAATATTATTTTAGAGATTTGAAAAATTTATTTTCAAAACTGGTCACAGAACTCAGTGTCTC
ATTTCACTGTTTTTGGCTTGGAAAAAAATATCCTGCTTCCAATACAGAATAAAGTCTCGGCAGTTAGAGC
TGAACAGTCCTGCTGTCGTCCAGTTGCCTTATATTTTTCAATATAAATATTCTTCTTTCTATTTACAAGC
GTTTCGTCCGCGACCAAATATGCGGAGGTCATTTTGTGGTATTCACGAGACTTCTAACGACGATCGTGAC
ATGTCAAGCATGCATGGGCCATGGTTTCGATCCATGAACAGGGGACGAATATGCTGTTGAATGCGGTAAG
CTTGTATCCTCCCGTACTGCG

>gi|282554240|gb|GW274408.1|GW274408 CCHW17182.b1 CCHW Montastraea faveolata heat/dark/disease-stressed adult + 6 day old larvae Montastraea faveolata cDNA clone CCHW17182 5', mRNA sequence
GTTGTTCTCAGCGGTGGTTACCGTAAATAGTTACTCAAGGGTGTAATGCAAACATTATTTTACGTTTTCG
ACTTCAACGGACATTTCAGTCGGTCGCAGTCTGTGGTCAACAAGGGTTGAGCTTTGAGAAAGAAGTTTGC
TAACTTGACACGCAAAGAGGCGAAGAACTCCAAGAAAGATTCGACAGAGATGCCTGAATACACTCGAGAG
AGCTGTGCACCCTTGGGGAAAGAATTTTTTGACTCAATGGACCGTGTTGACGAAGGAGCATTGGCAAGAC
TCATAGTTGAAATGCAGTTGAACACGTTACAAGATTTGCCGGACCTTCGCACGCTTTTCTTCAGAAGAAA
GCAACAGCAGAAGAACTACGTCGCGTCGCAGTACGGGAGGATACAAGCTTACCGCATTCAACAGCAATAT
TCGTCCCCTGTTCATGGATCGAAACCATGGCCCATGCATGCTTGACATGTCACGATCGTCGTTAGAAGTC
TCGTGAATACCACAAAATGACCTCCGCATATTTGGTCGCGGACGAAACGCTGTAAATAGAAAGAAGAATA
TTTATATTGAAAAATATAAGGCAACTGGACGACAGCAGGACTGTTCAGCTCTAACTGCCGAGACTTTATT
CTGTATTGGAAGCAGGATATTTTTTTCCAAGCCAAAAACAGTGAAATGAGACACTGAGTTCTGTGACCAG
TTTTGAAAATAAATTTTTCAATCTCTAAATATA

>gi|282554239|gb|GW274407.1|GW274407 CCHW17181.g1 CCHW Montastraea faveolata heat/dark/disease-stressed adult + 6 day old larvae Montastraea faveolata cDNA clone CCHW17181 3', mRNA sequence
GGATGCTCAATTTTATTGTATGGTGACAACAGTAATTCCATATGGATCACTTAGTAAAAAATGCCACAAC
AAGTCCGCGATATTTATCATGTAAAATCTGATTTCTAAAACTTTGTATTTCTGTGGTTTAACAATTTTTG
ATTAAAACTAGTTCGTGATTACCTCTTGGTTCAGTGGTTTAGCTTCCTACGTTAATTGGAAATTAAGGAA
CACAAAATGCACTTTTCCGGAAAGCTAGGAATCAATATATTAAATGAATGCTTGAACGAAGAAATGACAA
ACACTTAATATTCTTGTCACGCTTCAATTGTGCGAAATGAAAACAAATCAAAACTTGAGCTAACCTTCAT
TTGCGGAAAACTTATTAATTCCTCTTCCCGTCGCTTCTTGGGGCGCTGAAACTAGTTGTCGGAAAATACA
TGATTTGGCAATGGAAAGATCGCAAAAAGAAACATTAAAGTTTGAATAAATAAAATCTTAATACAAGGCT
TAAAAAGGGGATAAAAATGGGATATGCCTCTAAAATTGCCATTGAAAATACGTTTGAGTGTAATTTAACA
TATCTGTAATTCATAAGACCTGAGTAATCACTCTTTGTTATCAGTTCTGTTCATGTCCTTCTGCGGCAAG
CTTTGGTCATAAGGTCATTCGATTCGTTGGCCAATAACTACTGGTATGATATTTCAAACGTGTGAATTGG
AAAGTTC

>gi|282554238|gb|GW274406.1|GW274406 CCHW17181.b1 CCHW Montastraea faveolata heat/dark/disease-stressed adult + 6 day old larvae Montastraea faveolata cDNA clone CCHW17181 5', mRNA sequence
GATTTTAGCCATAAATACTACAAGGTCTGAACGAAGATACGGGAAAGCAATATTTACACCATCAGCCCTG
GCCTCTTTCTCTGGGGAAAGCTAGACCCTGGATACGACGATCAAAGTCGAATTCGCGAAGCTTTTGAAAA
TTGTCACCTTGGTCACGAAAACTTATCACGCTATTTCAACTCACCATGAACGCAATAACGTCATATCCTT
GTTCTTGGAGCCAAAGCAAGATACAAGATGTATCAAGGCCCCCGCTGTAGGCTAAAACCACGGTCTTCTT
GTCTGCAGACATTTTCACTTCACCCTTTCCACTTCGATCGACAGTACGATATATGGTGAAATGTATTCCT
CGTGCCTTGTTCGAGTTTTTATTGGTTAGCTTAAGAAGGAACGCTTCTGATTGGCTGGTGGCACTTTGGT
GTTTCAGCTGAACTGTCATCAGTCATCAGTCATCAGTCATCAGTCAAGGAATGAATTTATTCCCTGTACA
ATAAGGTTGTTCGAAATCAACTTCCGTGAAAAGCTGAAACACTTTGAGTTCCTCCTCTAGAGAATCTAAA
GCCTCAAAAACATACTTATTGTTAACATCTCACAAGCTGAGACACACATTAATGAACTTTCCAATTCACA
CGTTTTGAAATATTCATACCCAGTAGTTATTGGCCAACGAATCGAATGACCTTATGACCAAAGCTTGCCG
CAGAAGACATGAACAGAACTGATACAAAGAGTGATTACTCA

>gi|282554237|gb|GW274405.1|GW274405 CCHW17180.g1 CCHW Montastraea faveolata heat/dark/disease-stressed adult + 6 day old larvae Montastraea faveolata cDNA clone CCHW17180 3', mRNA sequence
GGGCAACACTTTCATGTGGTACTGTTTATTATGCTGTACAAGGTGGTTCTAAAGTTTGAGTTTCGTTACA
CCAGAAGAGGAACTAGATTAAAAGAACAACACACCATCCCAGAGACCAATCTCCATCACAACTACGTCTT
CGTTAGTGAACTTCAAAATTTATCGTATTACTAGTTAAGTGTAAAACTAAATTTCTGATCAAAGGAGTAC
TTTCACAACTTCGTGAGGATTGCTGACTTTTTATGAGTCACTAATATCAAGTTCTCGTCTTTTTTTTTGC
CGCAAAGTGTTTCTTTTAAGAGCCCCTTTAGTTTTGTAACCTCTTCGCATTTGAAGCTTTCTTGCTCTCT
TTCCACTTCTAGTACTTACACGGGACCATGCTCTCGCTACAAGTTCATCGAAAAATTTCCGTGAGTAGAG
ACAAGTAAACTATGAAGTTTTCTTTCTTAGTAATACAAAATTAAACTCTCGTTAACAAATGATTTCGATA
AAATCACTAAAAGTGAGTTCCTGAGTAATTAAGGACTATTTATTCAGCTGTTATTCCCGTCGAAGATTTT
CCAACCTGGCCTGAAGGTCGGCATCGGCATCAGCAGCCACAGCTTGCTTAGGAGCTTCTTTAGAGCCGAC
CGCTCCTGAAGTGGTTGGAAGGCCTGTTAGCTCGTCGGTAAGAGTAAGTCCAGTTCATCAAAGAACTGTT
GGACAACTTGGTTCACTTTCTCGTCA

>gi|282554236|gb|GW274404.1|GW274404 CCHW17180.b1 CCHW Montastraea faveolata heat/dark/disease-stressed adult + 6 day old larvae Montastraea faveolata cDNA clone CCHW17180 5', mRNA sequence
GTTCTATTTTGGAAATTGACGGAAAGCTGAAAACTTTGCTTTCCTCGATCGTTTCTTTGTGCATCTAGGT
AAATTATTGTTCCAAATCTGTTGTATTTAAGAGCATTTATCATGGAATTTTTGTTTGGGAAGAAGAAGAC
TCCAGAGGAGATGCTTAAACAGAACCAGCGAGCGCTGAATAGGGCGATGAGAGATCTTGATAGAGAACGT
GCCAAGATGGAACAACAAGAGAAAAAAGTTATAGCTGATATCAAGAAAATGGCAAAAGCTGGACAGATGG
ATGCTGTAAAGATAATGGCCAAAGACCTTGTAAGAACCAGACGATACGTTAAAAAGTTTATTATGATGCG
TGCAAATGTTCAAGCTGTATCACTTAAAGTCCAGACATTGCGATCCAACAATGCCATGGCTCACGCGATG
AAAGGAGTTGCAAAGGCCATGTCGAACATGAACAAACAGTTGAAACTACCACAGATACAAAAGATCATGA
TGGAGTTTGAGAAACAGTCTGAAATTATGGACATGAAGGAAGAAATGATGAATGATGCTATTGATGATGT
CATTGGAGACGAGGAAGATGACG

>gi|282554235|gb|GW274403.1|GW274403 CCHW17179.g1 CCHW Montastraea faveolata heat/dark/disease-stressed adult + 6 day old larvae Montastraea faveolata cDNA clone CCHW17179 3', mRNA sequence
GACGAGACTCTTCTAGAATTTATTACAATCGAATTAAATTCCCGGTGACAGGGCTCTGAGATTGCGCCCT
GAACTAAAATGGTGTAAGCTTTACGAGGTGCTTATTGATTACAGCGAGAGATCGGCATTCTACTGGCCTA
AACTGTCTTGTTTGGCCAACGAAAATTGATTAGTTTATCGCGCTCCTTGACCGGCAACCACAAACATTTT
CGGAATGCGTTATGTTAAGTTTTTCTTTTTTCGCCGACGAAGAGGAGTTTCAAGACTCAAGACTCAAGAC
TATAGCGGTCGCATTAGCTAGTAACGAATTCGTATTGTACATTCATCTTTTAAAATTTCACACCCAGCTG
AACATCATTTCACCCAGTGACCAGTCCTTCCCATCCATATATAGGCAGTTTAACTGCATATTCGCTATAA
ATACATGTCACGAAGTCAGAGTCAATGTGATGACGTCACAGGTTTCTAAGTACGTCAGAGTTTTTTGATG
ACCATCGCTGATGCGCCACCACCGCCATTACAGACGCTTGCTAGACCCAGGGCTCCCTCGGGCAGGGTAT
GCGTCATGTGGGCTATAAGTCGAGAACCGGACATTCCAATAGGATGGCCTACTGAAACGGCGCCTCCATG
GATGTTCACTTTGTCTGGGTCTAACTCCATCAGCTTGATGTTGGCCAGAACAACAGCGCTGAGCGCCTCG
TTAATTTCCCACATGTGAATATCCTCTTTTTCATCAGTCTGCTGTAAC

>gi|282554234|gb|GW274402.1|GW274402 CCHW17179.b1 CCHW Montastraea faveolata heat/dark/disease-stressed adult + 6 day old larvae Montastraea faveolata cDNA clone CCHW17179 5', mRNA sequence
ACTCCGCACAAAATGGCCAGCTTTCTTGTCGCAATGAGGTTTTCGAGTCTAAATATCTCAAGATATTTGG
GTTGGAATGCATCTAGAAAGTGTCTCTCTACCGCCTCAGGTTTACGCGAAGTGGTGATTGCCAGTGCAGT
GAGAACACCAATAGGGTCTTTTAGAAGTTCCCTGTGCAGTGTGCCAGCCCCCCGGCTAGGAGCTATTGTT
GTCAAGGCTGCAGTAGAAAAAGCAGGTATCAAGCCAGAGGATGTGCAAGAAGTCTATATGGGAAATGTGT
GTACAGCTGGTGAAGGTCAAGCTCCCGCACGACAGGCAACCCTTGGAGCAGGCTTGCCGATATCAACTCC
TTGTACCACAATAAACAAGGTCTGTGCTTCTGGAATGAAGTCCATTATGATGGCGGCCCAAAGTCTTGCT
TGTGGAGATCAGGAAGTGATGGTTGCTGGTGGAATGGAGAGCATGTCTAATGTACCATTTCTAGTTGGCA
GAGATCCACCAAAATATGGGGGTCACACAATGGAAGATGGAATTGTCAAAGATGGCTTATGGGATGTGTA
TAATCAGATCCACATGGGTAACTGTGCAGAAAATACAGCATCAAAGCTTGAAATAAGCAGAGAGGAACAG
GATGAATTTGCAATTAGTTCTTACAAGAAGACAGAAGGCTGCATGGCAGGCAGGGACATTTAACAATGAA
GTCATCCCAGTCACTTATTCCTCAAAGGAAGGTAAACCTG

>gi|282554233|gb|GW274401.1|GW274401 CCHW17178.g1 CCHW Montastraea faveolata heat/dark/disease-stressed adult + 6 day old larvae Montastraea faveolata cDNA clone CCHW17178 3', mRNA sequence
ATTGATTTACTCGGTAAATTTAATTTTTTTTGACCAAGTAGGATTTTCAAATGCTAAAAAGCAATAACAA
CGTGGAACTAGCCTTGCTTTAAAATGTAACCAGGAAATGGAACAATTTTTAACTTAAAGTTAACTATTGA
GAGATTGCTTGTTGTCTATTTTTTTCTCAATAACTCGTTATTTCTAAAACAATAGAGCAGTTTTCATTTG
AGTGTCGAGAAGTAATTGGTTTTCCATCACTACGCCACACGAGTGGCTTAAAAAAAATTAGCGCCACTTT
TTCATCCAATGAGACTAGTCAAGACTCGCTCGCACACGTTTTCCCGCGCTTCGCATCAGCTATATGTAAT
TACTTTGAGTTTTGACTGGTTCACTGGATTGCTAGCGTCCTTTCTGATTGGCTGAAGTGATAACTTTGGT
ATCTGGTTTTACGACACTCAGTTGAAAACCGTTCTGAAAACAACATAAGTTGTGTTGTTTATTCCTTCCT
GGTTATATTCCTCAACAACTTCTTTTTCAGAGAACCGGGACAGGGTCGTTTTGCCATTTTCTTGAGTAGA
TCCAGAAGATAAGGAAAAAACTGGGTGTTGAATACGTTACGAGAGTCGTGTGTTATGTCAACTAGAGTCT
TCAAATTCAGCATCTCAGACCAGACTGCCACAGGAAAAATCTCGACCCCAGTCTTTATCAGACTTTGGGC
CTCTTTTCTGAA

>gi|282554232|gb|GW274400.1|GW274400 CCHW17178.b1 CCHW Montastraea faveolata heat/dark/disease-stressed adult + 6 day old larvae Montastraea faveolata cDNA clone CCHW17178 5', mRNA sequence
GACCTCCTCTGGAACGAAGACAACATGCGCTTGTTTGCAGTTACAGTGTTTCTGTCGCTTTTAGGCGCAT
TGGTCTGCTCCGAGAGCGAATTCGAGGATGAATCACTGCAAAATACCGGTGAATGTCCTCCAATGATGCG
GTATACACGCTGCTCGATACCAGTCACCCATCAGTGCACGGTGGATGTAGACTGCGACAAGAACGAGGAA
TCTGAGTACAAGTGCTGTTACAATGGTTGCTACATGACATGCCAAGCTGCTATTGAACCAAAATCTGGCA
AGCCTCGACACAAAAAGAGAATGTGTGAAAAACCCATGGACCTGGTATTCATGATCGATTCATCAGAGAG
TGTTGGCCTTGAGAACTTTAACAAAATAAAAAAGATGGTGGACAAGACTCTGACGCTTTTCACCATCTCC
GAGAAGAAAACCCACGTCGGCGTCATCGTGATTGACAGTGTGCCTCACATCGAGCTGAATTTGAACACCC
TCACGGGAAACAACTTCACCCAAGATCACGTGATGAAAGTTGTTGATAGTCTCCAGTTCATCAGCGGACA
GACACGTATCGATCTCGCTTTGCGCATGGCACGAAAAGAGGTCTTTTCCAAATCGGAGAGGAAGGATGCT
GGAAAGCTTCTTCTTGCTTTTACCGACGAGACAAACGTGGGATCGCACCATGCTCAACCTTCAGAAAGAG
GCCCAAAGTCTGATAAAGACTGGGGTCGAGATTTTTCTGTGGCAGTCTGGTCTGAGATGCTGAATTTGAA
GACTCTAGT

>gi|282554231|gb|GW274399.1|GW274399 CCHW17177.g1 CCHW Montastraea faveolata heat/dark/disease-stressed adult + 6 day old larvae Montastraea faveolata cDNA clone CCHW17177 3', mRNA sequence
CCAGCACAATAATATTTATTCAGTAATAACTTAAAAAAATGAAAAATAGGTGAAGACACTGAACATAGTA
CTTGTCAATGACCCTTATGGAATCATGCAGTTGATGAGTAAACAAACATCAAATTTGTTCCTGAAACCAA
TGCATCTCCAATCTAATTTCTAAAATAAATGATTGAATGAATTTCAACTAAAACTTTTCATGCAACTACT
GCCCAGCCAAGAAATTTTCTATCCACCTCCTCTCCCATTCCCATTCAATTACATTGCATATTGGTAATTA
CTAATTAATTACGTAGAAGTATATATGATGCATTTACACACTGTACATATACACTCTAGTTCAGTGACAA
TGAGGCGATGGTGACAAGCCACCTTTTTGCTACAGAAACTAGTGAGAGTTTTCGCTGCCTAATTGTACAA
GTCATGATCTACGGTAGCTGGCAACCTTTACAGGTACAGACTTCAAAATAGTAACATTACTACATAATTA
AATTGGAGACAATTACCACACTACTCTCATGTTACTTGTTTCTGCTCAACCTAGCTGAGGCTAATATAAA
TTTGAAACTCTACCCTACTTTCTTTATGCAAACATTCTCTGGATAGCTTCTATAAGCTCTTAATACCAAA
ATCAAATTATAAGTAAAAATAATAGTTCACTATTAATAATAATACATCATAGTTTTAGCAACACTATTTG
ACTGCGCAGAAATTCAAAATTTCACTACAGTGCAAAATACTTCACAACATGCAGGCCGTTGTTCCAACAT
A

>gi|282554230|gb|GW274398.1|GW274398 CCHW17177.b1 CCHW Montastraea faveolata heat/dark/disease-stressed adult + 6 day old larvae Montastraea faveolata cDNA clone CCHW17177 5', mRNA sequence
AAGGCATCTTTGTTGGCCATCTTGTTTGTGTGGGCGCTCGGAAGATTGTGGCGTTTTACGGCGTCCATTG
CCTTTGATTATGTCTTCTAGAGCACAGAAAGACAAAGGGCAGAAACAGAACTCAAATCAGGCTATTTTAT
CGGAATTACTAAAGGAGGAAGAGAATAGATACTGTGCGGATTGTGGAGCTAAAGGGCCGCGATGGGCTTC
CTGGAATCTGGGTGTTTTTCTTTGCATCCGCTGTGCCGGGATACATCGAAACTTGGGTGTCCATATTTCA
AGAGTGAAATCCGTGAACCTTGATTCATGGACTCCCGAGCAGATGGAAAGTATCCAGCAATGGGGAAATA
AGCGAGCTGCGGAGTTTTGGGAATGTAATCTTCCGAGTGATTTCCGTCGCCCTCAAACCGACTCAGCCAT
GGAGGCATTTATCAGAGGCAAATATGAGCGTAAACAGTATTTAAAGAAAGATGGATTACCTCCAAGCAAG
CCAACAAGCACTGCTGCCACAAAGGAAACAAAGTCTATTGACAAGCCGAAGAAAAAGCGAGAGAAGAAGG
AAGAAGACATCACCATTACCCCTCTAGAACTGAGCTGAAAGAAAATCTTCCTCCCAACTGCTCAACCACG
CCCCCATTCCCACCCTCCCGCAGTCAGGCACCTGAGCCAGCTAAACCAGCTAACCAGCTGCTCTGGTTGA
TCTGTTGTCTTTAGACACTCCAGCACCTGCCCAGTATCTGCACCAGTGCCAACAACAT

>gi|282554229|gb|GW274397.1|GW274397 CCHW17176.g1 CCHW Montastraea faveolata heat/dark/disease-stressed adult + 6 day old larvae Montastraea faveolata cDNA clone CCHW17176 3', mRNA sequence
GACTCCTCCTTTATCTCTGTCTCCCTTTGGCTGGCCACGTCCTCTGTCCGCCGACCTGGCATCACGAGAA
GGCTTGTTGCTGGGACCACCAGCAGGCTTGCGTCCACCCTTATCCCCACCTCGGTCACGATCAGGACGTT
TATTAGGTGCTGCTGATGGGCGGCCCACTGATGGGGTATAATCATCGTTCTTTCTGACAACCGGGCGAGG
AGCAGGCTTGGAGGGCCTACTGTTGTCTCTCCCAACTGGAGTGGGTGGTGGCCACACGTCTGGGTCCCTT
GTAGGTTCCTCTTCATGTGAACGCCGAGGCCCTCCAAAGTGTACTGTATCCTTCTTGAAATTTGCAAGGG
TTTGATTGATTTCTTTGACTTGGTCATACTCTTTGACAATCGACTGACGTACCTGGTGCCATTCCTGTTT
CATGATGACATCATCTTTCAACTGCTGGATGTGCTTCTGTATTTGTTGTATAACTCCCTGGTAATACACT
AGTGATGTGTCGTAGTTGCCAAGGAGAGCATACTCGCGTGCCATTTTTGCATTTTCACAGATTTCAGCAA
GACTCATTTTGTAATCATAACCCAAAATATCCTACAGAAATAGTTTTCCTCGAAGCCGTCAAAATTCGTT
TT

>gi|282554228|gb|GW274396.1|GW274396 CCHW17176.b1 CCHW Montastraea faveolata heat/dark/disease-stressed adult + 6 day old larvae Montastraea faveolata cDNA clone CCHW17176 5', mRNA sequence
AAAACGAATTTTGACGGCTTCGAGGAAAACTATTTCTGTAGGATATTTTGGGTTATGATTACAAAATGAG
TCTTGCTGAAATCTGTGAAAATGCAAAAATGGCACGCGAGTATGCTCTCCTTGGCAACTACGACACATCA
CTAGTGTATTACCAGGGAGTTATACAACAAATACAGAAGCACATCCAGCAGTTGAAAGATGATGTCATCA
TGAAACAGGAATGGCACCAGGTACGTCAGTCGATTGTCAAAGAGTATGACCAAGTCAAAGAAATCAATCA
AACCCTTGCAAATTTCAAGAAGGATACAGTACACTTTGGAGGGCCTCGGCGTTCACATGAAGAGGAACCT
ACAAGGGACCCAGACGTGTGGCCACCACCCACTCCAGTTGGGAGAGACAACAGTAGGCCCTCCAAGCCTG
CTCCTCGCCCGGTTGTCAGAAAGAACGATGATTATACCCCATCAGTGGGCCGCCCATCAGCAGCACCTAA
TAAACGTCCTGATCGTGACCGAGGTGGGGATAAGGGTGGACGCAAGCCTGCTGGTGGTCCCAGCAACAAG
CCTTCTCGTGATGCCAGGTCGGCGGACAGAGGACGTGGCCAGCCAAAGGGAGACAGAGATAAAGGAGGAG
TC

>gi|282554227|gb|GW274395.1|GW274395 CCHW17175.g1 CCHW Montastraea faveolata heat/dark/disease-stressed adult + 6 day old larvae Montastraea faveolata cDNA clone CCHW17175 3', mRNA sequence
CACTCGGATCGATGCAATTTTATTGACTGTTATTTCTGGTTGTTATATCTGTAAAGCAATAGAGCACTGT
ATGCTTTCGTCACAAAATACTAATGTGAAAAGGACTATAAACTGGAGCTAAAAGGTAACAATTAAGAAGT
TCAAAAAGCGGATCGTAAATCTTAAGCTATAAGTTAGCAATAAAATGAACTGATAAAGCGGAATGATAAC
TACTGTGATTCTTTTGAAAATGAACTAGAAACAGTTTATCTCTTGTTCCAGAGCGATTATTATTATTTTT
TTATCTTACTCTAACTTCTACATAATTATTGCGGCTTGTGTTTGTAATCATCAGAAACAGTCACATGACT
TATTTGTTATTCCCAGCGAGCTAGAATTTCTCTCCACTAACTTGAACTG

>gi|282554226|gb|GW274394.1|GW274394 CCHW17175.b1 CCHW Montastraea faveolata heat/dark/disease-stressed adult + 6 day old larvae Montastraea faveolata cDNA clone CCHW17175 5', mRNA sequence
AATGTTAATGTATGGTGATCCAACAGAGGGTTTTAACTAAAGTGGCCAGCATCCGTCTAAATTTATTGGA
AAAAAAGAAAGTGTCTACATAAGAAAAGAGTTCAACTCCCACAGGATTGGTTTGGTCCAGGAGAGGTTTC
CGTTGGATCTGCAATGATCAAGGGCTCTTGCTATCGCAAAGAGAAGCTTGACGTGGTTGTTTATCATGCT
AAGGGTGGTATTCCACTGCCAGTACGCAGGGACGTCGGACAATGCGTGCAGGGAGAGTCCACGAAAAGTG
TTTGTGTGCCGTATGAAACAACCAAGCGACGTCTTTTCATGATGTCAAGCGTAGTAGTTGAGATGGAAAC
GATTCAGAAGTGTCAGTCAGCTAGTTCCTCTTGCCAGCAGCTTCCGCACACGGTCACTTTTTACAAGGGG
ACTGAGTACGAGACTACGGTTGACGTTGGAATGTGTAGCGGAGTGTGCATCGAAAATAACGCGTGTCTAG
CAACTATGAAAAAGACGAAAAAGTATTTCATCACCAAACGGGGTCAAGTGCCTTGACACTGTTGAGGAGT
GCTCATGCGTGGTACCTCACTGTTACCGTTTGTCATCATTTGAGGGATTTCCCGAGCAGTACACTGACTC
CCGAGGAAACACAGCAATGCGAACTAAGATCATTGATCTTGGTAGATGTATTGGCGATACCTGTCCCTTG
GAAACTACCAATTCGAGGTTAGATACGCCAATTTGCATGGTTCTTCGTGTCAGACCGCAGACCCCACAAA
TGTCGCTCA

>gi|282554225|gb|GW274393.1|GW274393 CCHW17174.g1 CCHW Montastraea faveolata heat/dark/disease-stressed adult + 6 day old larvae Montastraea faveolata cDNA clone CCHW17174 3', mRNA sequence
CAAGGTAAGCTATTTTTTTTATTCAAATTCTTACGCCTCAACTGTTGTGTTTATTGTGGCTGTGTGAGAG
AAAAGATTACGTAACTACCGTAGCCGAAAGAGTGTGCATTGGAGGCAATGCAGTTCGGCTAATCGAAATT
CAGGCAATTTTACGTTATTCTGTATTATTGTCCACACTTTAAAAGAAATGGGAATAGTTCATGATCACTG
TCATGGTAATCTATCCTCGCTACAAAACGTCCATAAATTGTAAAGCTCTAATATAATTAAAGCTTAATTA
GTACAACATCCTGGTTTTTCACTTTTTGATCTTTTTTGTATTATTGTCCTCACTTTAAAAGAAATGGGAA
TAGTTCATGATCACTGTCATGATACTCTATCCTCTCTACAAAACGTCCATAAATTGTAAAGCTCTAATAT
AATTAAAGCTTAAATTGCTTAAAAAGTCTACTTCTTAGCAATGTACTTTGAGTATAAATTTTTTTATAAA
GCGACGTATTTGTAGCATAACATCTTTTTGACCTTTTCTGTATTATCGTCCTCACTTTAAAAGAAATGGG
AATAGTTCATGACCACTGTCTTGGTACTCTATCCTCTCTACAATTTCTATTCAAATTATCAAATTAATTC
AAAACATCAAGTTATTCAATGTATTTTAATGTACTCTTCATAATAATGTGAACTGTGAAGTCAAAAATCC
AGCTAACAAGTTACGTTTCTGCTGCTGTCATCATGACAAAACTTC

>gi|282554224|gb|GW274392.1|GW274392 CCHW17174.b1 CCHW Montastraea faveolata heat/dark/disease-stressed adult + 6 day old larvae Montastraea faveolata cDNA clone CCHW17174 5', mRNA sequence
TTTACCACAATACCATGCAAGCCGTACACAGCCCATAAAGTACAAGGAAAGCCATATTTTTGCAATTTAT
TTGTCCCTGTGTTAATGACATTGTGTATGTTGGGTTTGAAGGTCTTAGAACTTTTCTGTATGTTTTTATG
AGCATTGTTTAAGTTTTTGTGTGCTAAGAATTATGGGTAAATGTACTTCAATTATCAGTTTGGTAAGGCG
CAACGAAATGTTGGTGACCAGGTTTTAGTGTTGTCAAGGGCATCTGGCTTCGTTTCCAATGGCCACTCGA
CAGCCAGATGTCATCAGCAGCAAAGTGCGCAAAATTGCAAGCGACGATATTGTTACCATTGGAAACAAGG
AAAGTTGCCCATGGCAACGCCGTAATTTTAAGTCTGAAACTTCATCACCAAAGCTCTATCCTGTCTTACT
CAACTGATAGTCGTAGTATCAGTCTCCATCGTTTTTCCTATGGAAGATTGCAATGGGTTTAAAAATCATG
TCTGTGGTTGTGAGTTGTAGATTTGGATTCATTTATGTTTCTTTTTTCAGTGGTCATAGAGTTTTGTCAT
GATTGACAGCAGCAAGAAACGTAACTTGTTAGCTGGATTTTTGACTTCACAGTTCACATTATTATGAAGA
GTACATTAAAATACATTGAATAACTTGATGTTTTGAATTAATTTGATAATTTGAATAGAAATTGTAGAGA
GGATAGAGTACCAAGACAGTGGTCATGAACTATTCCCATTTCTTTTAAAGTGAGG

>gi|282554223|gb|GW274391.1|GW274391 CCHW17173.g1 CCHW Montastraea faveolata heat/dark/disease-stressed adult + 6 day old larvae Montastraea faveolata cDNA clone CCHW17173 3', mRNA sequence
CAATTAATACATTTATTTCGTTCATTAGTTACAAACTTTCATACAAACTTCGGAAAGCTTTCGGAGATTC
AACTGGGCATACAAAAACTAAACTAAACTTACAACAATATCAAAAAAACTGTCTCGGTAGAGAAATGATA
TAGCGTTTCACTCTACACTAGTATTTTGGTCCGCTTACAGAGCTCGCTGTACCCGCGTGTTAGAGCAGTC
ATTTACTGTTTTTTACTCGATTTGATAATAATTCTCTGGTGGGTTGTGTTTATCGAGAAACTTGCACATG
CACCTGTAGTTGTCCCTGTAACAGAATTCTGGGCCTCCGTAGAAACTTCCGAGTAAGTTTAGGCATTTAG
CGTGTTTGGCGTTGCAGGCGCGGCAGCAGTCGAACAGGTACAGGCCCAAGTACTGGCACTGGTATTTTGG
TTTCCTCTTGAACACGACTGTTGAAGCTAGCACGCAGTTGATCGGTTTGCCTTCAAATTTTTGGAAGTTT
GCAGGATCCGTCAAATGCGGTGGCACCTCGACGTTTTACACTTTGGCTCACAGTGCGCTAAGCACTTGGT
GGAGTCGTCGTTCTGTGGCACCTTCAAGGCTGGCTCGCCTTGCAGCTGTAAGCTGGTTACTTCGGGGAGA
AGATCCCTATGTTCGGGACGGAAAAAGCGTCTTACATGTTCTTCAGTGCTCAAAGCATTTGCAAAGACAA
AGGCGAA

>gi|282554222|gb|GW274390.1|GW274390 CCHW17173.b1 CCHW Montastraea faveolata heat/dark/disease-stressed adult + 6 day old larvae Montastraea faveolata cDNA clone CCHW17173 5', mRNA sequence
TTCGCCTTTGTCTTTGCAAATGCTTTGAGCACTGAAGAACATGTAAGACGCTTTTTCCGTCCCGAACATA
GGGATCTTCTCCCCGAAGTAACCAGCTTACAGCTGCAAGGCGAGCCAGCCTTGAAGGTGCCACAGAACGA
CGACTCCACCAAGTGCTTAGCGCACTGTGAGCCAAAGTGTAAAAACGTCGAGGTGCCACCGCATTTGACG
GATCCTGCAAACTTCCAAAAATTTGAAGGCAAACCGATCAACTGCGTGCTAGCTTCAACAGTCGTGTTCA
AGAGGAAACCAAAATACCAGTGCCAGTACTTGGGCCTGTACCTGTTCGACTGCTGCCGCGCCTGCAACGC
CAAACACGCTAAATGCCTAAACTTACTCGGAAGTTTCTACGGAGGCCCAGAATTCTGTTACAGGGACAAC
TACAGGTGCATGTGCAAGTTTCTCGATAAACACAACCCACCAGAGAATTATTATCAAATCGAGTAAAAAA
CAGTAAATGACTGCTCTAACACGCGGGTACAGCGAGCTCTGTAAGCGGACCAAAATACTAGTGTAGAGTG
AAACGCTATATCATTTCTCTACCGAGACAGTTTTTTTGATATTGTTGTAAGTTTAGTTTAGTTTTTGTAT
GCCCAGTTGAATCTCCGAAAGCTTTCCGAAGTTTGTATGAAAGTTTGTAACTAATGAACGAAATAATGTA
TTAATTTG

>gi|282554221|gb|GW274389.1|GW274389 CCHW17172.g1 CCHW Montastraea faveolata heat/dark/disease-stressed adult + 6 day old larvae Montastraea faveolata cDNA clone CCHW17172 3', mRNA sequence
CATTCTCTCTTGTTTATTGTTGTTATACGTTCTCCTAGACAAATACATCTTAAAATACAATATACAACCG
ATATACAACACCTCTGTTAAATAAGTTACTATTTTTTTAAGTGTTCAAGTCCGCTATCAACAGTATTCAA
GGATTTCTTCACTTGCACAACCTTCCTGGCAACATTCTTCAACAATATTTGTGCGACCGGATGTGGAACC
GTCTGTAGCACTTCTTGGTGACCGGTAGTTAAGAAAACTCAGCGCCTCCTGTTCGTCCATCAACGCTGAT
CTTCGCTTTCTAACTCCTTGGGGGCACAACTGGTCAAAACGGGCTCGGATTCGGTCTCCGCAGAATATTG
CGACAGTTTTACGTGATCCTACCTCGTTTAGCTTATACAGCTTTCCTTTTGCCGTTTCAAGACACAAAGC
AATTGCCACGAGTGCCACAATGCTCCAGAAACATGCGTTCTTCA

>gi|282554220|gb|GW274388.1|GW274388 CCHW17172.b1 CCHW Montastraea faveolata heat/dark/disease-stressed adult + 6 day old larvae Montastraea faveolata cDNA clone CCHW17172 5', mRNA sequence
TGAAGAACGCATGTTTCTGGAGCATTGTGGCACTCGTGGCAATTGCTTTGTGTCTTGAAACGGCAAAAGG
AAAGCTGTATAAGCTAAACGAGGTAGGATCACGTAAAACTGTCGCAATATTCTGCGGAGACCGAATCCGA
GCCCGTTTTGACCAGTTGTGCCCCCAAGGAGTTAGAAAGCGAAGATCAGCGTTGATGGACGAACAGGAGG
CGCTGAGTTTTCTTAACTACCGGTCACCAAGAAGTGCTACAGACGGTTCCACATCCGGTCGCACAAATAT
TGTTGAAGAATGTTGCCAGGAAGGTTGTGCAAGTGAAGAAATCCTTGAATACTGTTGATAGCGGACTTGA
ACACTTAAAAAAATAGTAACTTATTTAACAGAGGTGTTGTATATCGGTTGTATATTGTATTTTAAGATGT
ATTTGTCTAGGAGAACGTATAACAACAATAAACAAGAGAGAATG

>gi|282554219|gb|GW274387.1|GW274387 CCHW17171.g1 CCHW Montastraea faveolata heat/dark/disease-stressed adult + 6 day old larvae Montastraea faveolata cDNA clone CCHW17171 3', mRNA sequence
GAATTTCAACATTTATTCACAGATTATTTTTTCTTAAGAGCATCTTGCTCAGCCTTCTCCCTGGCCCTCT
TCTCTCGGATGCCAATCAACCTGGCATTAGCACGTGCAATACGCATGCTACGGAATACACTAGTATTCTT
TTCCTCATCAGTGATCTTGCGAGCCTTGATGGGTAGACGCGACTGTTGGATGGGCATAACTGCACCCTGA
AGTTGTACTGCATTGGCCAGCTCAGCAGGCTCACTGTCTCCCTGTTTGGGCTTGCTTGCCTTCCTTGGGA
AGACAATCAACTTGCTCTTGTACTCTTTAAGTCTTTGAACATTAGCCTGAAGGGATTCTGCAGACCTGTT
CTTTCTCCTGTCGTCAACTGAAATACCGATGGTTGGAGCAACTTTTCGTGAGATGCCTGCAGCCTTCAGT
TCTTCTAATGTGAAGCCCCGTCCTGCCCTTATCTTGGTGTTGTATTTAAATGTTGGACAACGCACAATTG
GTCGAAGGGCACCGGCAACTGGGCGGGGTGCAACCTGCAAAGCCCTCTCGATACGAGCAACACGCTTACG
CTTCTTACGTCCAGGCTGATCAAACCATGTCCTTACATAGTTCTGCCACTGCTTGTGGAAGTGGTTATTA
TGTATCATGTTGTTGTGTTTGGGAGCCATGGTGGTATGGCTGTGGCTTTAAACCTTACAACCAAAGCTTC
ACAC

>gi|282554218|gb|GW274386.1|GW274386 CCHW17171.b1 CCHW Montastraea faveolata heat/dark/disease-stressed adult + 6 day old larvae Montastraea faveolata cDNA clone CCHW17171 5', mRNA sequence
CTCTTTCCTTGCGTTGTGGTGAAGCTTTGGTTGTAAGGTTTAAAGCCACAGCCATACCACCATGGCTCCC
AAACACAACAACATGATACATAATAACCACTTCCACAAGCAGTGGCAGAACTATGTAAGGACATGGTTTG
ATCAGCCTGGACGTAAGAAGCGTAAGCGTGTTGCTCGTATCGAGAGGGCTTTGCAGGTTGCACCCCGCCC
AGTTGCCGGTGCCCTTCGACCAATTGTGCGTTGTCCAACATTTAAATACAACACCAAGATAAGGGCAGGA
CGGGGCTTCACATTAGAAGAACTGAAGGCTGCAGGCATCTCACGAAAAGTTGCTCCAACCATCGGTATTT
CAGTTGACGACAGGAGAAAGAACAGGTCTGCAGAATCCCTTCAGGCTAATGTTCAAAGACTTAAAGAGTA
CAAGAGCAAGTTGATTGTCTTCCCAAGGAAGGCAAGCAAGCCCAAACAGGGAGACAGTGAGCCTGCTGAG
CTGGCCAATGCAGTACAACTTCAGGGTGCAGTTATGCCCATCCAACAGTCGCGTCTACCCATCAAGGCTC
GCAAGATCACTGATGAGGAAAAGAATACTAGTGTATTCCGTAGCATGCGTATTGCACGTGCTAATGCCAG
GTTGATTGGCATCCGAGAGAAGAGGGCCAGGGAGAAGCTGAGCAAGATGCTCTTAGAAAAATAATCTGTG
AATAAATGTTGAAATTC

>gi|282554217|gb|GW274385.1|GW274385 CCHW17170.g1 CCHW Montastraea faveolata heat/dark/disease-stressed adult + 6 day old larvae Montastraea faveolata cDNA clone CCHW17170 3', mRNA sequence
AACTAAGATAATACTTTATTTTTGTACGTTGTGTTTCACACTAGAGAAAACAAGTGTTATAAAGAGGAGA
CTTATTTGTACAAATAAAATGTGAAACAACAAACAGTAGTTGGCGGTTTTAAACGTAAGTACATTCTTCT
GATCAAAGGTGTACTGTGAGTTTTAAGATTTGGCAATCCCTAACTTTCTCCAGAAATCATCACCACACGC
TGTTTGATTGGAGAAGTGTTAAAATTTGTTGTAAAATCTGTGGTGAATGTTTCTTGAGGGCAATTCCTAA
GAGAACTGGTTTACTGCAATGCTCATTGACCAGGGCTCCTATCTGTTTTGCATAAACATGCCAGATTTCC
TCATCACTTCCCATGAGTGTTCTAGTACTGAACGTGTGTTCACCTCTTGAAGATGAGTCTGCCGTTGCAG
AGCTTGACATTTTGTTTACACTGACCAAAGTTCCAATTTTCTCAAACTGGGAGACGATCACGAACATTCT
GTCGTGATAAGCGGAACATAGCACCTCCGTGTGGATTCCATCTATGATAGCCGCAGCTTGACGTGTTTGA
ATAAAGTGAGCGGCCATTTTAAAACCTGCGAGAGT

>gi|282554216|gb|GW274384.1|GW274384 CCHW17170.b1 CCHW Montastraea faveolata heat/dark/disease-stressed adult + 6 day old larvae Montastraea faveolata cDNA clone CCHW17170 5', mRNA sequence
ACTCTCGCAGGTTTTAAAATGGCCGCTCACTTTATTCAAACACGTCAAGCTGCGGCTATCATAGATGGAA
TCCACACGGAGGTGCTATGTTCCGCTTATCACGACAGAATGTTCGTGATCGTCTCCCAGTTTGAGAAAAT
TGGAACTTTGGTCAGTGTAAACAAAATGTCAAGCTCTGCAACGGCAGACTCATCTTCAAGAGGTGAACAC
ACGTTCAGTACTAGAACACTCATGGGAAGTGATGAGGAAATCTGGCATGTTTATGCAAAACAGATAGGAG
CCCTGGTCAATGAGCATTGCAGTAAACCAGTTCTCTTAGGAATTGCCCTCAAGAAACATTCACCACAGAT
TTTACAACAAATTTTAACACTTCTCCAATCAAACAGCGTGTGGTGATGATTTCTGGAGAAAGTTAGGGAT
TGCCAAATCTTAAAACTCACAGTACACCTTTGATCAGAAGAATGTACTTACGTTTAAAACCGCCAACTAC
TGTTTGTTGTTTCACATTTTATTTGTACAAATAAGTCTCCTCTTTATAACACTTGTTTTCTCTAGTGTGA
AACACAACGTACAAAAATAAAGTATTATCTTAGTT

>gi|282554215|gb|GW274383.1|GW274383 CCHW17169.g1 CCHW Montastraea faveolata heat/dark/disease-stressed adult + 6 day old larvae Montastraea faveolata cDNA clone CCHW17169 3', mRNA sequence
GCAAGTGTAAATCATTTAATTATGAAACAATACCAAATGAAATAAAAGCAATAAAAGCACCTTATCTAAT
GCCTCTAGTGCAACATTGCTGTTAAAAATCATGCCCCTATCTATTCTAGACATTGTTCTGAATATTTTCA
AACTTCTCATACACTACTTCTACTCAGAAAAGTTGGGTATACTTTTTCTTGGTTTCAAAACATCAGTCCC
AGCTTGAAAGGCAAATAACACAGTTATACATGGCTCTACATGATCCTCTTTTTTTATTTTAAGTTAATAA
ACAAAAAACAAACAAAAGTCCTGACTACATGGCCACAAATGACTTTGAAATTCGCCAATTTTCTTGCAAG
AATTTAGTTTAGTTTCAGTAGGGTGGGACAGGGGGACAGTACCTTGGGGGTAAAGGGAGGGGGGAAATCA
GCAGTCCTGAAGTGAGAGGAGAATTTGCTAA

>gi|282554214|gb|GW274382.1|GW274382 CCHW17169.b1 CCHW Montastraea faveolata heat/dark/disease-stressed adult + 6 day old larvae Montastraea faveolata cDNA clone CCHW17169 5', mRNA sequence
TTAGCAAATTCTCCTCTCACTTCAGGACTGCTGATTTCCCCCCTCCCTTTACCCCCAAGGTACTGTCCCC
CTGTCCCACCCTACTGAAACTAAACTAAATTCTTGCAAGAAAATTGGCGAATTTCAAAGTCATTTGTGGC
CATGTAGTCAGGACTTTTGTTTGTTTTTTGTTTATTAACTTAAAATAAAAAAAGAGGATCATGTAGAGCC
ATGTATAACTGTGTTATTTGCCTTTCAAGCTGGGACTGATGTTTTGAAACCAAGAAAAAGTATACCCAAC
TTTTCTGAGTAGAAGTAGTGTATGAGAAGTTTGAAAATATTCAGAACAATGTCTAGAATAGATAGGGGCA
TGATTTTTAACAGCAATGTTGCACTAGAGGCATTAGATAAGGTGCTTTTATTGCTTTTATTTCATTTGGT
ATTGTTTCATAATTAAATGATTTACACTTGC

>gi|282554213|gb|GW274381.1|GW274381 CCHW17168.g1 CCHW Montastraea faveolata heat/dark/disease-stressed adult + 6 day old larvae Montastraea faveolata cDNA clone CCHW17168 3', mRNA sequence
CTGAACAAGATCGTTTTATTGTGCCCTCATTATAATATCACTGATACCACACTTAGCCATGTTTTTAATA
CTTTGCTTGGCAAATGAGCTCCCTAGTTTCCTAACTTCAAAAGTTTTTAATTGCAGTGCTTTTGGTTGGA
ACGATTCTCGTGTTGCGTCCATCACTTGCAACAGGCCGCCATGTATAGGTCGCCGATCCACTGACCATAC
TGACCGCAGCGTCCATGACACTGGATCCTACTATCTCCGAATTTGACCGGGGTGATGTAGGAGGCACTGG
CGGCGAATTGGCTCAAAGCACGCAAATGGCCCTGGGAACGAGTGAATCCGGCTGGACAAGCTCCACTAGC
CAGAATACAGTAATGCCCAGGAGGCCATTGACCACTTGTAGCTTGTTGCAACTGCTTTTTAGTGCTTTCA
AGGTCGCGTTTGAGACTCTGTAACGATGCAGCCTGGGTCTGAAGGTAACTTATCAAGCACTTGGGTATCT
CGCAGTCAGGCTGAGTTACAGTGCCAGTCGGGTCATTACCACACATTCTTCCAGCGACAAGAAGTATAAC
GAGCATCGTCAAGGCCATTGAGCTCTTCATCTTGCTTTACTCTTCGATTTCAAGCGATCGCGAAGAGCTG
TTTTCAAAACTTTTGGTGAGGTAAATGTTCTGTAACACTCTTCAGAATACAAGTCTGTCTCTATAACTGA
GACTCAGAAACGAGATTTGTTTATACTCAACTGTAATTTTAGTTTGT

>gi|282554212|gb|GW274380.1|GW274380 CCHW17168.b1 CCHW Montastraea faveolata heat/dark/disease-stressed adult + 6 day old larvae Montastraea faveolata cDNA clone CCHW17168 5', mRNA sequence
ACAAACTAAAAATTAACAGTTGAGTAATAAACAAATCTCGTTTCTGAGTCTCAGTTATAGAGACAGACTT
GTATTCTGAAGAGTGTTACAGAACATTTACCTCACCAAAAGTTTTGAAAACAGCTCTTCGCGATCGCTTG
AAATCGAAGAGTAAAGCAAGATGAAGAGCTCAATGGCCTTGACGATGCTCGTTATACTTCTTGTCGCTGG
AAGAATGTGTGGTAATGACCCGACTGGCACTGTAACTCAGCCTGACTGCGAGATACCCAAGTGCTTGATA
AGTTACCTTCAGACCCAGGCTGCATCGTTACAGAGTCTCAAACGCGACCTTGAAAGCACTAAAAAGCAGT
TGCAACAAGCTACAAGTGGTCAATGGCCTCCTGGGCATTACTGTATTCTGGCTAGTGGAGCTTGTCCAGC
CGGATTCACTCGTTCCCAGGGCCATTTGCGTGCTTTGAGCCAATTCGCCGCCAGTGCCTCCTACATCACC
CCGGTCAAATTCGGAGATAGTAGGATCCAGTGTCATGGACGCTGCGGTCAGTATGGTCAGTGGATCGGCG
ACCTATACATGGCGGCCTGTTGCAAGTGATGGACGCAACACGAGAATCGTTCCAACCAAAAGCACTGCAA
TTAAAAACTTTTGAAGTTAGGAAACTAGGGAGCTCATTTGCCAAGCAAAGTATTAAAAACATGGCTAAGT
GGTGGTATCAGTGATATA

>gi|282554211|gb|GW274379.1|GW274379 CCHW17167.g1 CCHW Montastraea faveolata heat/dark/disease-stressed adult + 6 day old larvae Montastraea faveolata cDNA clone CCHW17167 3', mRNA sequence
GGGGCCTTCGGGGCTTAAAAAATCAAAAGTTGCCTTGGATAGCTTCCTTTTTGTCTAAATCTGGGTTTGA
ACCCGATGGACGAATCATTGAAACTAGTTGCCTCATCAGTTGGCCCAGCCCCGACAACCATTGGGGGCAA
TATGTTCACATTCCGAGGATAGTCCCCCGGGCTTTGTACTTGATAGAATAGGTGATAATTTCACCG

>gi|282554210|gb|GW274378.1|GW274378 CCHW17167.b1 CCHW Montastraea faveolata heat/dark/disease-stressed adult + 6 day old larvae Montastraea faveolata cDNA clone CCHW17167 5', mRNA sequence
TCCTGCCTGACAGATATTCTGGAGACGACGCCTGAAGGTCTGGAGAGAGTCGCTACCGAGGAGCTTATTC
CAACTTTCCCAAGCCTTGACGACAATTTGAGTCTTGCAGGTCTTCCAAAGTTATTGTTTGAACCATTCTC
TGACAATGAAGACAACTTGTTGGACCTGGACCTCGGGGAATACATTTGGGAGGATTACGAGTAGCGTGCC
CTTACCTCTCCAAGATACACGAACTGCAGGACAGTTGTATTTCAAATCTTTCATCCACATATGACAAGCC
ACTTATCGGTGAAATTATCACCTATTCTATCAAGTACAAAGCACGGGGGACTATCCTCGGAATGTGAACA
TATTGCACACAATGGTTGTCGGTGCTGGGCCAACTGATGAGGCAACTAGTTTCAATGATTCGTCCATCGG
GTTCAAACACAGATTTAGACAAAAAGGAAGCTATCCAAGGCAACTTTTGATTTTTTAAGCCACGAAGGCC
TCATGTATCGAATCGTTTTTAATCGTTAATGTCATATAAGGACGGATATACTCGTGTACATTTATCACAG
ACCTTTCTAAGATACAACGTTCGTGAAATACGATTTTGAATTCTTAACGGTTGAGTTATTGAGGATTTTA
TTGTCAGCAAAATACTACAATTTCATTACACTTATACATTCGTGAAGAAAAAGTGTCTATTGTTTGATAT
GCAAACACAAATTGAATACTTTGTAA

>gi|282554209|gb|GW274377.1|GW274377 CCHW17166.g1 CCHW Montastraea faveolata heat/dark/disease-stressed adult + 6 day old larvae Montastraea faveolata cDNA clone CCHW17166 3', mRNA sequence
CGTGGTTTTATTAATTTATTGCAGCAGTTTATTGAAATAAATACTGTGTGATATGGTTTAAAAAGGAGTT
TCCTTCAAGAAGTCTACAGAGTTAAAAAGAATGTCAAAATATCTCAACCTCTTCAAAACTATATTTCTCT
AACATTAGCTAATGTCTTTTACTTTCTTTTACGTGCTTTTGCCTTTTCTCTAATCTCAAATATAACAAAG
ATCTTAACAATGACTGTCACTGTTGCTATAGCAACCTTCTGCTGAAAAGTTAGTTCTCCTTCTGCCTTAT
CACCATGTTCAGTGTGACTTCCCACAAACTCTTCATAATGTTCTTCCCGTATTAGAACAGGTGGACCAAG
GCATTGATTAAACATTTGAACAACTTCTAGTGCTTTGTTCTTTGCATTTCTGACTGCACAAACACAGGCT
TGCCGTCTTAATGAATCAAGCTTGCTTGCTGTGTGATATAGCACAGGACGGGATACTCTGACTGTCTCGT
CAAGTTTTTCTACAAGGAGGTTGCACACTTGTTCACACTTAGAAAAATCACTAAACTCTACAACGACTTC
AATTTCCAATTGATATAGTTTCTCAGTTCTGTTCAGAGTTTTATGGATTTCGAAGTCTTTGATATGGTGA
GATTTCAGTGTTTGAAGCACATAGTCCACTCGGCGATTTACACTGGTTTTAACTTCTTCAACAGATTCCT
TAGTGTTGGAACACACAATCGAGACCTTTGCTTTATCTGGAGGAGACTGACCTCTC

>gi|282554208|gb|GW274376.1|GW274376 CCHW17166.b1 CCHW Montastraea faveolata heat/dark/disease-stressed adult + 6 day old larvae Montastraea faveolata cDNA clone CCHW17166 5', mRNA sequence
GTCTTCATTTAAGTCAAAATCTCTCAATGGTTGAGCTTTCTTGAAAGGCTCATGGCATTTTGTTTATCTC
TTGATCTATAACGAAATGAGTCGGTTTGAATCTAAAAAGCATAGTCCAGCGCAAGTGTTCGCTCAGTTTA
CTTCTTCGGCTGAAAATGAACGTGCCAATGAGGGAATAACCGAAAGTAAACACGAAGGAGCATTTGAAAA
CAGACGGGAGATTCAGATAACGGAAACTGGAGAGGTCAGTCTTCCTCCAGATAAAGCAAAGGTCTCGATT
GTGTGTTCCAACACTAAGGAATCTGTTGAAGAAGTTAAAACCAGTGTAAATCGCCGAGTGGACTATGTGC
TTCAAACACTGAAATCTCACCATATCAAAGACTTCGAAATCCATAAAACTCTGAACAGAACTGAGAAACT
ATATCAATTGGAAATTGAAGTCGTTGTAGAGTTTAGTGATTTTTCTAAGTGTGAACAAGTGTGCAACCTC
CTTGTAGAAAAACTTGACGAGACAGTCAGAGTATCCCGTCCTGTGCTATATCACACAGCAAGCAAGCTTG
ATTCATTAAGACGGCAAGCCTGTGTTTGTGCAGTCAGAAATGCAAAGAACAAAGCACTAGAAGTTGTTCA
AATGTTTAATCAATGCCTTGGTCCACCTGTTCTAATACGGGAAGAACATTATGAAGAGTTTGTGGGAAGT
CACACTGAACATGG

>gi|282554207|gb|GW274375.1|GW274375 CCHW17164.g1 CCHW Montastraea faveolata heat/dark/disease-stressed adult + 6 day old larvae Montastraea faveolata cDNA clone CCHW17164 3', mRNA sequence
GATTAAAAGGCATTTAATTTACATCAAAAGTTAGAACGTGTACAGGTAATCAACTGAGAAAACTACATCT
ATTGATCTCGCTTTGCCGCGACTTTTTTTAAACTTAAGATGCCATGCATGATCACCGGAAATCCCTCAGC
CTTAGTCCATCCATTACTTTTCCGTACTGATTGGTGTAGTGGGGTTATACTTATTGACAATGAACAAAGC
CTGTGGATTTGGATAAAAAGGATCGTCCATTGTTACGAGCGTTGCATTCCTATTGCCGTCACTTCCCAAA
TACAGCGCCGGCGTGGTGCAGGATTTGCTTTTGAACATTGTCTGGCCCCAGTAATAGTTGGGTACAAAAA
TGGAACCGCTTGTTGGAGTCGAGCTAACAGTGACGTCTTGACCTTCCCCAGTTGAAGTTATGTACAGGTA
ACCGTTTGGTGGCCCGTCACCATTGTACACTAAATGAAACTCATTATTCCCTACCGATTTTGCTTGTATC
ATCGTATCGCTGCTAGAAAAGCCACCACTGCAAGTTACTTTCTGGCCGACTTTCTGCATCAAGCCGTTGC
TGACAGGGTTCCAGAAGCGATAAGGGACATCTTTCTTGATGGTGTGAGGTTTCAAATCAGAGGAGTTGGT
CCCTGTGATTCCGTTACTGGATACCAAGGAATCACAACGTGACATGGATAGAAATGAGAGAGCCAGCCTG
TCCATGCAATTGCTGTGTACTGTTTTCTTTGTAGCACAGTTATCG

>gi|282554206|gb|GW274374.1|GW274374 CCHW17164.b1 CCHW Montastraea faveolata heat/dark/disease-stressed adult + 6 day old larvae Montastraea faveolata cDNA clone CCHW17164 5', mRNA sequence
GAGGTTTCAGTACTCAGGATCCAGATTCTGAAATAACGTACTTATTTTACAGAGTAACGGCATTTGATGA
TGGCGTCCAAGAAATCAAGGAAGGTGCATGTGACTTTCGGTGACTACAAGCGCATCATGAGCTACGAGAA
AGGCGTGGAAGTCAAGGAATTGCGTTCACTTTTCCTCTCGGAGTTCTCTGATGTGTTGGCAGATGATATC
TCACCAGCGAATGTCAATTTCCAAATACTTGATAAAACCTTTAAAGATTACGTAGACCTTGGAAACAACC
AACAACTAGAGGAAAATGCCCAAATAAAGGCGATAACTGTTGCTACAAAAGAAAAACAGGTACACAGCAA
TTGCCATGGACAGGCTGGCTCTTCTCATTTCTATCCATGTCACGTTGTGATTCCTTGGTATCCAGTAACG
GAATCACAGGGACCAACTCCTCCTGATTTGAAACCTCACACCATCAAGAAAGATGTCCCTTATCGCTTCT
GGAACCCTGTCAGCAACGGCTTGATGCAGAAAGTCGGCCAGAAAGTAACTTGCAGTGGTGGCTTTTCTAG
CAGCGATACGATGATACAAGCAAAATCGGTAGGGAATAATGAGTTTCATTTAGTGTACAATGGTGACGGG
CCACCAAACGGTTACCTGTACATAACTTCAACTGGGGAAGGTCAAGACGTCACTGTTAGCTCGACTCCAA
CAAGCGGTTCCATTTTTGTACCCACTATACTGGGGCCAG

>gi|282554205|gb|GW274373.1|GW274373 CCHW17163.b1 CCHW Montastraea faveolata heat/dark/disease-stressed adult + 6 day old larvae Montastraea faveolata cDNA clone CCHW17163 5', mRNA sequence
GCACAGACCTCGCTCAAAATGACGACTTTATCGGAAGATCAAATATCTGAACACAAGGAAGCTTTTATGC
TCTTCGACCGCAGAGGCGATGGAAAAATTGATTCATCGCAACTGGGTGAGGTGCTGCGATCTCTTGGACA
CAATCCTACACAGGCTGAAGTCAAAAAGGCTTTGAACGAAGTCGATCCCAGTGGTTCTAAGCGCATCTCT
TTTGAAGAGTTTTTGCCTATATTCCTGTCCTTTGGTCAAAGAAAACCCACCCTAAGTTCCAATGAGGGTT
TTGTGGATGGCCTACGAGTCTTTGACAGAGATGGTAGTGGCCAGATATCTGCTGCTGAGTTGCGTCATGT
GCTAACAGGATTAGGAGAAAAAATGACTGAAGAGGAAGTTGACTTGCTCCTTAGTGGTTTGGAGGATAAT
CAAGGACAAATAAACTATGAAGAATTTGTCAAGATGGTTATGACTGGGTAACTTTCACTTTTCCAGATTA
ATTTACCTGTGGTTCAATGATGCTGTATGAATAAAACTGATTGTAACACTTACTACAGATAAGTTATCGT
CATCAAAATGATTATCAAACAAGAGCCTTAATAATATAACTGGGATTTACAAAGTATTGTTCATAATTTT
TCTATACATTTGGCAGTTTTGTAATTTTGGGAAGGTCAGTAGATACTTTTGCAGAGAAAAATAAATTGGA
CAGCTATTGG

>gi|282554204|gb|GW274372.1|GW274372 CCHW17162.g1 CCHW Montastraea faveolata heat/dark/disease-stressed adult + 6 day old larvae Montastraea faveolata cDNA clone CCHW17162 3', mRNA sequence
GAATTCAGTTTTATTTCTTACAAAGGACAAAACTCCATTTTTAACAATATTAACAGACTTATTTACAGTA
AAATCCAGGAATCTTGCCGTACGCGTCGTTTTCTACAAGTCTGTTCAATTATAGTGTCTCCATTTCTAAG
GCTTATAGCACTCTTGGACTTGTAAAGAAGTTGCACCATTGCAATATAAACTCAGGTAAGAATCGTCTTT
GATCCAAGTTCAATCCACTTCAAGAAGACTTTGTAAAAGATCCTTGTAACTTACTAGCCGAACAAACTCC
TGCGGACCAATTCGCTGCGTAGATTTCGGATCTGGAGCTGCAGCCGGCACGAACTTCTGGGTTGTAACTG
GCGAGTCCCTCCAGTTAAGAAGTTGTAGAAACTGTTCGTAGTTTGCCTCGTTCCTGTCGTTTCGTTCAAC
CTTTTGTAAGACGGCCTCTAGTAAGTCGTGCTTGGCAGGCACATTGAACCGTTTACAAGTGTTGTGGAGT
TCTTGCAGAGGAAGGTATCCAGTGCCGAGCACATCTTCGTGTCTGCAAGAGTCCAT

>gi|282554203|gb|GW274371.1|GW274371 CCHW17162.b1 CCHW Montastraea faveolata heat/dark/disease-stressed adult + 6 day old larvae Montastraea faveolata cDNA clone CCHW17162 5', mRNA sequence
ATGGACTCTTGCAGACACGAAGATGTGCTCGGCACTGGATACCTTCCTCTGCAAGAACTCCACAACACTT
GTAAACGGTTCAATGTGCCTGCCAAGCACGACTTACTAGAGGCCGTCTTACAAAAGGTTGAACGAAACGA
CAGGAACGAGGCAAACTACGAACAGTTTCTACAACTTCTTAACTGGAGGGACTCGCCAGTTACAACCCAG
AAGTTCGTGCCGGCTGCAGCTCCAGATCCGAAATCTACGCAGCGAATTGGTCCGCAGGAGTTTGTTCGGC
TAGTAAGTTACAAGGATCTTTTACAAAGTCTTCTTGAAGTGGATTGAACTTGGATCAAAGACGATTCTTA
CCTGAGTTTATATTGCAATGGTGCAACTTCTTTACAAGTCCAAGAGTGCTATAAGCCTTAGAAATGGAGA
CACTATAATTGAACAGACTTGTAGAAAACGACGCGTACGGCAAGATTCCTGGATTTTACTGTAAATAAGT
CTGTTAATATTGTTAAAAATGGAGTTTTGTCCTTTGTAAGAAATAAAACTGAATTC

>gi|282554202|gb|GW274370.1|GW274370 CCHW17161.g1 CCHW Montastraea faveolata heat/dark/disease-stressed adult + 6 day old larvae Montastraea faveolata cDNA clone CCHW17161 3', mRNA sequence
ACTCTTCAAAAGCTTTTTATTCAGCTAAAAGCTTTTATTTAGCTAAAAATGGCCTTTCAAACACACATTT
AGTGTCATGGCGAAGATCTCGTTGTCTTTACTATTTTCGTATTTCTGATACATCTTTCGTATTTCTGATT
TTTAAACTTTAAAGTACATGCAACCGAAACAATTGCAAGCACACCCATTTTACTTCTTTTGCTGGATTTT
CATTTGAGTTGTTGTTCACTTCTGATGCCTTTCGACCCTGTCTCGTCTAAAGTAAGCTGAGGGTCCACGT
ATTTCGTCAGCCTCTCTTTCGTACTGATCCAGGCCACGTGGTAGGTTCTCAATACGGTCCCTGCCCGCAC
GGAGTAGCCCGTCAATTTCATTTATGAAATCGCCAGTAACAAGCACGATCAAAAGAACAGTAAGAAGTGC
TTTGGTCATGGTAAAGAGGAAGTCTAAGCTTCTTTCAGTTTGGTCTTAACTTGCCAAAGCTTCGCGTGAT
CTGATCTTTAAATTATGT

>gi|282554201|gb|GW274369.1|GW274369 CCHW17161.b1 CCHW Montastraea faveolata heat/dark/disease-stressed adult + 6 day old larvae Montastraea faveolata cDNA clone CCHW17161 5', mRNA sequence
ACATAATTTAAAGATCAGATCACGCGAAGCTTTGGCAAGTTAAGACCAAACTGAAAGAAGCTTAGACTTC
CTCTTTACCATGACCAAAGCACTTCTTACTGTTCTTTTGATCGTGCTTGTTACTGGCGATTTCATAAATG
AAATTGACGGGCTACTCCGTGCGGGCAGGGACCGTATTGAGAACCTACCACGTGGCCTGGATCAGTACGA
AAGAGAGGCTGACGAAATACGTGGACCCTCAGCTTACTTTAGACGAGACAGGGTCGAAAGGCATCAGAAG
TGAACAACAACTCAAATGAAAATCCAGCAAAAGAAGTAAAATGGGTGTGCTTGCAATTGTTTCGGTTGCA
TGTACTTTAAAGTTTAAAAATCAGAAATACGAAAGATGTATCAGAAATACGAAAATAGTAAAGACAACGA
GATCTTCGCCATGACACTAAATGTGTGTTTGAAAGGCCATTTTTAGCTAAATAAAAGCTTTTAGCTGAAT
AAAAAGCTTTTGAAGAGT

>gi|282554200|gb|GW274368.1|GW274368 CCHW17160.g1 CCHW Montastraea faveolata heat/dark/disease-stressed adult + 6 day old larvae Montastraea faveolata cDNA clone CCHW17160 3', mRNA sequence
ACTGGTTTGCAAGGTTAGCAACTTTATTTCATGTCACAAGTAAGTTGAATGCGAGCGAAGAGTTTACAGT
TTAACTTACCCCAAAACGATTCCCGGAACATTTCTTGTTTCTTCAGTACTTGTGTAACTTCTATTTTCTC
TGAGCTTAAGTTGCACAGTTTCATTTTGTGAAAGTTAAATTCGAGCTCTGCCTTAAAGATATAGTATCGA
TTTGAACGTGCATTAAAAAGGCTAAACTTTTTGTTAGTAACAAGTGCGCAGCTGGTGGGATTTCGACACG
AAAAAAAAACTCTGTTAAAAATTACTTCCCGTTGTCGTCTCGGCTTCACCGCCCTCGAAATTCAGCCAGC
CGCGCAAGCCAACTTGTTAGTAATTTAACATAATATTTCAGGTTCCTGTACACGAAATTCAGTGAGCTGG
ATTTGTCATGTGTCGCTTTCTGTTTTGTTGAAAAAACTATGAGATGCAAACTCTTTGTTCTCAGTTTTTT
CAAGCGTCTGTTCAGCTTCCCTGATATCTGCGTGAATAGCTTCAATGAGAGCATCCAATGATGGATAATT
CTTTTCAG

>gi|282554199|gb|GW274367.1|GW274367 CCHW17160.b1 CCHW Montastraea faveolata heat/dark/disease-stressed adult + 6 day old larvae Montastraea faveolata cDNA clone CCHW17160 5', mRNA sequence
CTGAAAAGAATTATCCATCATTGGATGCTCTCATTGAAGCTATTCACGCAGATATCAGGGAAGCTGAACA
GACGCTTGAAAAAACTGAGAACAAAGAGTTTGCATCTCATAGTTTTTTCAACAAAACAGAAAGCGACACA
TGACAAATCCAGCTCACTGAATTTCGTGTACAGGAACCTGAAATATTATGTTAAATTACTAACAAGTTGG
CTTGCGCGGCTGGCTGAATTTCGAGGGCGGTGAAGCCGAGACGACAACGGGAAGTAATTTTTAACAGAGT
TTTTTTTTCGTGTCGAAATCCCACCAGCTGCGCACTTGTTACTAACAAAAAGTTTAGCCTTTTTAATGCA
CGTTCAAATCGATACTATATCTTTAAGGCAGAGCTCGAATTTAACTTTCACAAAATGAAACTGTGCAACT
TAAGCTCAGAGAAAATAGAAGTTACACAAGTACTGAAGAAACAAGAAATGTTCCGGGAATCGTTTTGGGG
TAAGTTAAACTGTAAACTCTTCGCTCGCATTCAACTTACTTGTGACATGAAATAAAGTTGCTAACCTTGC
AAACCAGT

>gi|282554198|gb|GW274366.1|GW274366 CCHW17159.g1 CCHW Montastraea faveolata heat/dark/disease-stressed adult + 6 day old larvae Montastraea faveolata cDNA clone CCHW17159 3', mRNA sequence
GGTTTCACATTGCACTTTATTGACTGTTTTAAGTGAAAGAACACCTGTTGACCGCTGAATCTCCGTCGCC
TCTCGAGTCGTGGGCTCATTTTAGTTTTCAATGAAACTTCACGTGGCCAGAATACCTCAGTAGTCAGTGG
CCTTACAATTTTTTTTGTTAATTCGTTATATTGGGTGATCAAACGAATCTGTTACTTGACACGCAAGTTA
CTATTATATTTACATGTGAATACAGCCTTTCATATTTAAAAATTAAATCTTTGTTTAAACGCCACATGAG
AGGATTTTGCGATCAGTTGCCATGTAGTTTGATTGAGAGTTACACGTGACTTTCGATCTTGCATAGCTTT
TGTTCTTCGTCTATTCCCGTACCGTCCTTTCTTTCTGATTTCTTGATCCCAGACCGCTTGCAGCAATAAA
TCTTGTAATCCTCATCCCAGGCTTCAGCCTGCTCCACGGTCTGAGGCATGGGACTGAATAGTGTCTCTGG
GAGCCACAATGACAATATTCCAGCGGTCACCCCAAGTACTCCAAAGATAACCAGCGGCAGAGTTTCGTTC
AGGTTGGGAAGATCAGCCAGTAGTACAATATATGGCGCGAGTATTGCTCCAATACGGGCCATCATGGATG
ATACTCCAATACCGACGTTTCTGATGACGGTTGGGAATAGCTCAGCAGTGAGACGTAG

>gi|282554197|gb|GW274365.1|GW274365 CCHW17159.b1 CCHW Montastraea faveolata heat/dark/disease-stressed adult + 6 day old larvae Montastraea faveolata cDNA clone CCHW17159 5', mRNA sequence
AGTCTGAATGTGGCGGAGGCTCGCGGATAGTGAAAGTCAAACACTCACATTCAGCGTGTCAAGGAAAGAC
CTCATTAACTGATTATTTTGCCTGAAGTAATTGATTTTAATCAACATGGAAGGTACCCAAGACAGTAGCA
AGCCAGATAATATAAATGATTCTAATACAAACGAATCGTCAAAGAAAACCTACGAATTCGACGACTTGCT
TCGTTTAGTCGGCGGATTCGGTCGGTATCCAATGATGTTGTACGCTTTTATGTGTTTGATGACAGTGCCC
ATCGGTCTTCAACAACTTGTGCTGGTTTTTTACGGCGCTTCTCCGTCATTTCAATGCACTGCCTCGACTA
CAGCCATTAATACTTCGATATGCCCCAATAATCAGTGCTGTGGTAATTGCACCAAATATGAATTCAACGG
TGAATTTACCAGTGCAGTGTCCGAGTGGGAACTGATCTGCGACAGAAATCATCTGAAGGCGTTGACTCAA
GCTTCATACTTGGCGGGCCTGCTTATTGGCTCCTATTCCTTTAGCAGCATCTCCGATCACTTCGGTCGAA
GAATCGCTGTTTTCCTTAGTATCGCCTTCCTGGTAGGGTGTGGCACTGTGTCTGCCGTGCAGACTGTCTT
TCTCTCTTCGCCTTGTTCCGTGTCGGCGCAGAGCTGCAGCAGCCGGTTGCCTTCTTTGCCGTTTCGTGTA
CTGCCTAGAACTGTCAGTCACGTCCA

>gi|282554196|gb|GW274364.1|GW274364 CCHW17158.b1 CCHW Montastraea faveolata heat/dark/disease-stressed adult + 6 day old larvae Montastraea faveolata cDNA clone CCHW17158 5', mRNA sequence
AAGGTTGTGCCGAACGTTCCGACCGCAAATAATTCAAGCGTTACACAGTCTTTTGATCGCCTGAGGACTC
GGTCTTGAAGCAAGCACACTGACACTTCTCCATCACATTCCCTCAGACCTTGTAAATCAGCTGCAAGAAC
TGAAGGCAAAGCTCTGAAAAAGCCGATTAAGTCGATTGTTTGCACCCCGGCTGCGGCTGTTATGAGCGCG
ACCAGAAAACGATTAGCAATTCATGAGCGAGAGAGAGAAGAGGAACGACGACGAAGAGCAAAACAGCAAA
ACAAGCTAATATTGGACGGAATACGGATGGGATATAAAGGTACAAGAATTTTACAAACCTGCGTACAAAC
AGGGTATAAAATCGGAGTCAGAGTTGGCGCGCAAGCAGTCGGCGAAGGCGGTGAAGCTCTGTTCCGAAGT
CTCAAGATGGCGGGCAGAGTCGCTCATGTTGGTGGCTTCGTTATCAATGCTGCTCTTCTGCCACTCGACA
TCTACACTCTGGTGAAAAATGCGATGGAAATTGATGCATCTAAGAAAGGCAAGAAAGTTATAGAACCTGA
AGTGGTGAAGAAGCTGAGAGAGATTGCCGACGAATTGGAGAGAGAATTGCCTTCTAACGAGGACAATTTT
GCTTGAGCAGACTTGATTTTCTGATCAAAACTGCGAACAACCCCAGGCATCCCTGTACTTTATATTCGTC
ACTTGGAACAATGTGTAT

>gi|282554195|gb|GW274363.1|GW274363 CCHW17157.g1 CCHW Montastraea faveolata heat/dark/disease-stressed adult + 6 day old larvae Montastraea faveolata cDNA clone CCHW17157 3', mRNA sequence
CACTGATTTAATTGCTGTTTTTATTCGTCCATTTAACACAGCATCAGAGTAGCTTATTTTCCTTCTCTCT
TCTTACTCAGTACAGCCTCTTTAGCCGCTCTCCTCCTCTCCACAGTCAGCATTTCAGCTCGTTTGACGCT
CTTGGCGTGCGGGTTCAGTTTCATCATGATGCCAATGTTCTTTAGTGGATTCTTCTTGCGGGTTGCCCGG
CGGCTCTTTGATGGTCCAGCTGGTCTGATAACAGACTGTGTCTCCTCACTGTTGATCAGGCGATTGAGGT
CTGCATTGCTCATAATTGGTTGAGGGAGATTGAAATCCTTCTTTTCTGAAGATGGTTTCTTTCCAGTTCC
ATACAATGCATCAAGTTTCTCAATGGCTCCTTTACTCCAGATACAGAACCTGCCCATGTGACCACCAGGA
CACAGCTTCAGGAGATTCAATCGATCCACTGACAAGATGTCAACCCCTGGTAAGTTGCGAAAAGCTTTCC
TCACTCCATGATCTTCATTGTAGATGACAAGCGGTCCTTTGCGCATTACAGTCCTTCGGTTACGCAGCTT
ACCTTTGCCAGCACGGATCTTCTTGGAATCCTTGCACTTTTCCACATCCCCATAAGCATTAACAGCCTTC
AGCAGTTTAACTGCTGCACTTGTCTTCTGCAGGGATTCAACAGCATCTGACACCACAAGAGGGACCTCAG
GATCTCTTCAACACGGTGACCTCGGGCCATCACTAAAGCAGGAGAGCTGAAGCTGCCAGGCTGAACACAT
GGCAT

>gi|282554194|gb|GW274362.1|GW274362 CCHW17157.b1 CCHW Montastraea faveolata heat/dark/disease-stressed adult + 6 day old larvae Montastraea faveolata cDNA clone CCHW17157 5', mRNA sequence
CTCTTTCGCCGGCCATCTTGAATACGATAAAATGGCGGCTAGACCTTTAATAACAGTGTATGATGAGGCA
GGAGAAAATGTAGGGCAGACCACTCTGCCTGCTGTGTTTAAAGCTCCCATTCGTCCTGATGTAGTTGGTT
TTGTCCACACCAACATGGCCAAAAACAAGCGGCAAGCTTATGCTGTCAACAAACTTGCTGGGCATCAGAC
CTCTGCTGAGTCGTGGGGTACTGGCCGTGCCGTTGCCAGGATTCCACGTGTGCGGGGTGGTGGTACTCAT
CGCTCAGGTCAAGGTGCTTTTGGCAATATGTGTCGTGGTGGCCGTATGTTTGCTCCCACAAAAACCTGGC
GCCGTTGGCATCGTAAGATCAACCAGAAACAGCGCCGCTATGCCATGTGTTCAGCCCTGGCAGCTTCAGC
TCTCCCTGCTTTAGTGATGGCCCGAGGTCACCGTGTTGAAGAGATCCCTGAGGTCCCTCTTGTGGTGTCA
GATGCTGTTGAATCCCTGCAGAAGACAAGTGCAGCAGTTAAACTGCTGAAGCTGTTAATGCTTATGGGGA
TGTGGAAAAGTGCAAGGATTCCAAGAAGATCCGTGCTGGCAAAGGTAAGCTGCGTAACCCGAAGACTGTA
ATGCGCAAAGGACCGCTTGTCATCTACATGAAGATCATGGAGTGAGGAAAGCTTTTCGCAACTTACCAGG
GGTTGA

>gi|282554193|gb|GW274361.1|GW274361 CCHW17156.g1 CCHW Montastraea faveolata heat/dark/disease-stressed adult + 6 day old larvae Montastraea faveolata cDNA clone CCHW17156 3', mRNA sequence
GTACGAAAAGGTGTAGCTATGGAAAAATTAAAACTATAGTGATTCTAGTTGCCTGCCATGGGGCGTTGGC
ACGTCAGTTTTTGTTCCTTTTGTTTTCACTATATTTAGAAAACACCTTGTCCGTCACCGAATGGGGAGAT
GTGTCCAGCAGCGTATTGTTCGTACATCGTTTGTCCTGTTAGTACTTCAGCAACCATGTTACCCATGATA
CCCATTTGTGCAGCGCGTCCGTTGTTAAGCTCAACATTCAATTTGCGAGCTTTTTCTTCTGGGTCCTTGA
TGTCGGTTCCGAAGTATCCAACTCCATAATCTCCAGAGTAGTTTGAAGCAGGCATCCATGCCAATTCTAC
AAGAGCGAAGAAAGCAAGAATTTGAGCAAGTCCTGCGGTTGGGATAGCACGGATTCCGTCAACACCGGTT
GGGACATCGGAAAACTTGAGGTTGTTGGATGGGGAAAGGCATCCATCGAAAACGATGTGGTTGTTGTGTA
CGATGGTACCAACAACAGCAGCCATAGCAACACGTCCATGCTTTCTTTCTACAGCACGACGACGTTCAAA
TGCTTCTGGTTCAGATTCGAGCCATCCAAGAGGATCAAATACACCAAGTGGCTCGGTCACTCCCAATTCA
AGCTCG

>gi|282554192|gb|GW274360.1|GW274360 CCHW17156.b1 CCHW Montastraea faveolata heat/dark/disease-stressed adult + 6 day old larvae Montastraea faveolata cDNA clone CCHW17156 5', mRNA sequence
CGAGCTTGAATTGGGAGTGACCGAGCCACTTGGTGTATTTGATCCTCTTGGATGGCTCGAATCTGAACCA
GAAGCATTTGAACGTCGTCGTGCTGTAGAAAGAAAGCATGGACGTGTTGCTATGGCTGCTGTTGTTGGTA
CCATCGTACACAACAACCACATCGTTTTCGATGGATGCCTTTCCCCATCCAACAACCTCAAGTTTTCCGA
TGTCCCAACCGGTGTTGACGGAATCCGTGCTATCCCAACCGCAGGACTTGCTCAAATTCTTGCTTTCTTC
GCTCTTGTAGAATTGGCATGGATGCCTGCTTCAAACTACTCTGGAGATTATGGAGTTGGATACTTCGGAA
CCGACATCAAGGACCCAGAAGAAAAAGCTCGCAAATTGAATGTTGAGCTTAACAACGGACGCGCTGCACA
AATGGGTATCATGGGTAACATGGTTGCTGAAGTACTAACAGGACAAACGATGTACGAACAATACGCTGCT
GGACACATCTCCCCATTCGGTGACGGACAAGGTGTTTTCTAAATATAGTGAAAACAAAAGGAACAAAAAC
TGACGTGCCAACGCCCCATGGCAGGCAACTAGAATCACTATAGTTTTAATTTTTCCATAGCTACACCTTT
TCGTACA

>gi|282554191|gb|GW274359.1|GW274359 CCHW17155.g1 CCHW Montastraea faveolata heat/dark/disease-stressed adult + 6 day old larvae Montastraea faveolata cDNA clone CCHW17155 3', mRNA sequence
GTCAAACGATAGGTTTATTAGCCAGTATTTACAATTGCATCCAAGCAGTGTAGAGTTGCTGAACACACTT
TTTATCACACGGTGCTCATTAGGTTAGTGACGAATTAAGAAATAGAGTTCCCTCAATTAAGTTGCAAGTT
AAAGGTGATGTTTGCATCCAAAGATTACTCGAAATAATCTTACGCAAACTGTGGAATTTGGACCCGAAGC
CAAGTGTGTTTGTGTTTTTAATTCACTCTGAGGTTAAATTCACACTAACTGGCACCTATAACAAGTAACG
CTCATTCCCAAAGAGAAATGTTCACTGTTTAAGTTACAAAACGCGCGATTTTCCGTTGATTTTTTTTTGA
AAAAAATTCATAGAAATGAATTAAAACAAAATGGACGAAGAGAGAAAAACTTCTAGATAAGCTGAAATGA
ATGAACAGTAATTTTTCGCCTCGCTTTGTCCAACAGATGCGGTTCAATATCCTTCTCACAATTGTTTCTA
TACAATTATACAAATAATATAACAACAATAAATAATTGCCACAAATTTCCTGAGGGGATAATAAGGCGAA
TTGCCTTGGTAGTTTTCTTTTATTCCGTTTTGTAGTCAATCAGTCAAATTGTTCAAAGAAAATCCGTCAG
AAAGGAAGAA

>gi|282554190|gb|GW274358.1|GW274358 CCHW17155.b1 CCHW Montastraea faveolata heat/dark/disease-stressed adult + 6 day old larvae Montastraea faveolata cDNA clone CCHW17155 5', mRNA sequence
AGAGGAGAAATTGATTGACAGAAAGAAACGAGCGCATCAGTTGTATCAAGAGCAGCTGGAAATGGTGGCA
CAGAGGAAGAGGGATGCTATTCTTAAAGATCTACAGAATCAGAAAGAGGAGTCGGATATGCTTGAAAGGA
CTCGTAGAGACATCATTTTAGATCGCGCACTTCGTCATCAAGAGCGTGTGGACGCTCGTCGCTCCCTTGA
AGACTCTTGGGCCGCTAATGTGTGTCGTAAACATGAGCTGGAACTTGAGGAACGGCGGCGTGCCCAGAGT
CCTGGCATGCTGATACATGAACAGTGTGATAAATATCGCCGGTGCAAACAGTGCGGCAGACGACCTCACA
ACTGCGGTGAATCGAACGTATGGAGTGAATCTCGGTACATTCCTGGCTCAAGGCTCATAGTTTAGAGCCC
TTCTTCTTCCTTTCTGACGGATTTTCTTTGAACAATTTGACTGATTGACTACAAAACGGAATAAAAGAAA
ACTACCAAGGCAATTCGCCTTATTATCCCCTCAGAAATTTGTGGCAATTATTTATTGTTGTTATATTATT
TGTATAATTGTATAGAAACAATTGTGAGAAGGATATTGAACCGCATCTGTTGGACAAAGCGAGGCGAAAA
ATTACTGTTCATTCATTTCAGCTTATCTAGAAGTTTTTCTCTCTTCGTCCATTTTGTTTTAATTCATTTC
TATGAATTTTTTTCAAAAAAAAATCAACGGAAAATCGCGCGTTTTGTAACTTAAACA

>gi|282554189|gb|GW274357.1|GW274357 CCHW17154.g1 CCHW Montastraea faveolata heat/dark/disease-stressed adult + 6 day old larvae Montastraea faveolata cDNA clone CCHW17154 3', mRNA sequence
GGGGGATGATTGTTGGTTCTTTAATATCTTTGAAATCATCTCTTCTACGCTTAGATATTTACAGTAATGC
TTACCTTCCTGATGACCTACGTGCTACGTACTCACTGATGAGCTGATTAACAAAGGACGCAAAGAGGCTC
ATCTTCTGGCCTAAGCCACGACGCCTAACCTGTGATATCTCTCGAAAGAAAAACTGTCACTTTTGGTGCC
ATGTAGAATTTGACAGGAGCATGAATCACGTACTATTTCACCAAATAGACATATAAAAAAAGGAAGTACT
TAAATAAAACGGATTTTAGACTAAGCCAGGCATACTCAGGAAACTGACTCTCGTCCATCAAGATTATTTT
TGTTCTTTTCAAGTAGGTATTTTTTTTTCAGAAGATTAATTATAATATTTGTCAGCGATGATTGCCCACA
AAGGTTCTGGTCAGAAAGATCCAGAAACAGCACGCATTTAAGAAAATTTTCATCTCCTTTGAGGGGGTTT
AAGAGCTGTACAAGATCGTTCAAAATACCTACGTGTATTCCTAAAATAAATAGATTTACGTAATTTACAA
GTTCTAAAATCTAAAACATTAAAAATTTTCTATCGTCTGATTCACTTCTAATTAATTATTAACTAAACGT
CAACACTAAGAATTAAATATATACATTGAAATTTAAAATCGTAACAAATAACGGTGGAATAAAATGAGCC
AAAAATTAAAGTCTATTGTTCCTAGTTTACTCTAAATGGGTAAC

>gi|282554188|gb|GW274356.1|GW274356 CCHW17154.b1 CCHW Montastraea faveolata heat/dark/disease-stressed adult + 6 day old larvae Montastraea faveolata cDNA clone CCHW17154 5', mRNA sequence
AGAATTGGAAAGTTCACAGGATCGTATTTTTGACGAGCTCAGTGAATGTCAGTTACAGGTGATAAAAGAG
ATTCTTGAAAAACTTGCGAACTACTTTAAATCAGCGGAAACTTCCGAAAGATTCAGCAAGTGGTCTCCTT
CTCAAGTGCCCCAAGCTGGTGAGACGTGGGAGAAAACTAAGAGCGAAGTGTTGAAGTGTATTTCAGAAAG
AGCCCAAAAGTTTGTTCAGGAATGGGAAGATCAGGAAAATCATTTTGCTAAAGGCGAGGTTTCGCTTCTC
AAGTATTGTACTGAAAAGTATGATATCATGGAGGACGAAATCCGAAAAGTGGAAGAAGTTGTTCTTTGTG
ACGAAACTGAGCAAGAACGTCCAACGCATGAGCCCTCTAGACCGCCAAGATCTCTAAAGAAGTCGTCCAA
AACGTCCATAGATGTCACCACTTCAGTATGGTTTCGTCAAGGTCTGGCCTCGATCGTAATTGGTGCGCCA
TTCATTGGCACTCTTGCGCAAAAATTCAAGCAGAACGTCCAATACAGAAAGAAGCTTAAGAGTTACATCA
ATGATCCACTCCCTTACATGGAAAGAGGTCTAAGAAGTGTCTTAAAATCATTGCCAGTGAGACAGCTGCT
TCCGTTCATAACCGGACAGCTACGAGATGCAGTCCAATTCCTCGCAGAGATCAGACAAAGATACCACGAC
TG

>gi|282554187|gb|GW274355.1|GW274355 CCHW17153.g1 CCHW Montastraea faveolata heat/dark/disease-stressed adult + 6 day old larvae Montastraea faveolata cDNA clone CCHW17153 3', mRNA sequence
GGATAAAATCTTTATTTAGAAACGTTCTCTTTGTACATTCTACTTGCTTGTCAATATAAATTATAGAATA
ATAAAGCTACGCTGTAATAGCTTTTATCGATGTGAACCGGTTTTTAGTTTCGAGTTTCTTGTTACAATTC
TTCGTCCAGAACTTTCTACGTAATTTTATACGTTACCCTTTTAAATTCCTAGGGAAACCGAATTATTGGT
GCAGTTGTTATGGTAAAGGACTCCTCTGCATCCTCATTCAGTGTCCAGTTCTTCCTACATGCTTACTATC
TTCCCTTTGGATTCAGTTTAGCTCAGCTACCGGGTCCTGAGCGATTCTGAGCGACTATTGTCGTTTTGAG
TTTCGTATTTACTCGTGTTTCAACAAAAACAGCTATCGGGAAAAAACAACTCCCAGAGTTAATCACAACT
ACAGTGAACTATTTTTTTATTAGGCGCGCTAAGCTTTTTCAACTTACGACGCGTAAAGGTTACGCTTCGT
TTACGAATCGAAAGTTCTAGAACGGAGTTAAGTCAGTTTTTGTGACTTAAGGACCGTTTCCAGGGCATCC
GCTGTCTTCGTGCTTCAGTAGGAGCGACATTCTTGAAAAAGATTTCGAGCAGAGTCTACAGCAATACTTC
TTAACGTCAGAGTGCGTCTGTAGATGCGCTCGGAGGTTTGATCTGTCGGCGAAGGCTCGCTGGCAGTTCG
GACACTTGTAGGGTTTC

>gi|282554186|gb|GW274354.1|GW274354 CCHW17153.b1 CCHW Montastraea faveolata heat/dark/disease-stressed adult + 6 day old larvae Montastraea faveolata cDNA clone CCHW17153 5', mRNA sequence
GAATCGGAACACGTTCCGATCTACTAAACAACAGCCCGGCAGAGAAATACTGTCCGACAAATTTGGCTGA
CTAAGCCTGCGAAAAATGCCGAAAGCATTCTTAGTCAAGAAGAGGACGGAAAAGCTCAAGAAACTGCCTT
CGAATGTGATCATAGCCAGCCCGGGAAGCGGTTATAATCAAGATTTTCAACATGCTACCCCGCATATCAA
GAAGGTGGGAATGTTACAGATGCCCGCCGAAATCGGCTGGGAAAAGAGACTTTTTGCGTATCCAGCCGAA
GTGTCGAGCTTTAATGTACTAAGAGAAGCTCCGAAGAGCGTTGCCGCGGAATCTCAGGAAAAACAGCCTG
GCATAAGAAACCTTGATGAAAACGGCAATGAGATCGCCCCAGGGCAAACAGCGCGAAATAGCTACCAGTG
TCAAGAGTGCAGTAAGAATTACTCCACTCTCACATCGCTTCTTCGACACCAGCAATACCACTGTCAGCCT
CACCATAAACGCCCGTTTCACTGCAAATACTGTGACAAACTTTATGTGTCGCTAGGAGCGCTCAAAATGC
ACATTCGTACACACACCTTGCCGTGCAAGTGTAAAATCTGCGGTAAGGCCTTCAGCAGGCCTTGGTTGCT
TCAAGGACATATCCGAACGCACACCGGAAGGAAACCCTACAGTGTCCGAACTGCCAGCGAGCCTTCGCCG
ACGGATCAACCTCCGAGCGCATCTACGGACGCACTCTGACGTTAAGAA

>gi|282554185|gb|GW274353.1|GW274353 CCHW17152.g1 CCHW Montastraea faveolata heat/dark/disease-stressed adult + 6 day old larvae Montastraea faveolata cDNA clone CCHW17152 3', mRNA sequence
TACTGGTATTATAAAAATCGCAATTCATTAGCTTTACAGACCCTGGTAGTACCATGACTACTAAAATAAG
GCACCTTTGTTATACAATGAAGCTTCCAGCAACTAACTTAGACTATTCAAAGCAAATTTGACAGTTCTTC
CAAAACTGATGAAAAGAAGAACACAGAATCCCCTTCACTATGAT

>gi|282554184|gb|GW275982.1|GW275982 CCHW9999.g1 CCHW Montastraea faveolata heat/dark/disease-stressed adult + 6 day old larvae Montastraea faveolata cDNA clone CCHW9999 3', mRNA sequence
GGCATTGTGGGAAGCTTTATTATAACAAAATAGAGAAATTTACAGAGACCGTGGTAGTGTGAAATTCTTC
AGAATGTGCAATGCTCTTACTTACAAACACTATTGAGTACAAGCTGAATAATGCGATAACAGCCAATATC
CCTCATTGGCACTGTTCTTGAAAAACATTTGCCAGGAGTTGTAAAATAAGCCCTATTTATATTCAATTTT
AAGTAAACCAGTAATATTAGTGTTTTAATATAAATCACTGACTTAACGCTTTTCTCAGTACTGTAAAAAA
ATCCAATTTCATGTTAAATCACACCTGAAAAAAGTAAAAATCGATCTACATTTGTCAGGAACGGAAACGG
GAAAAGGGCATTTCGACATTATTTAGCTATTCGAAGGAAGATATGATTATCAATCTTGTTTGACCATGCA
GTCGTAGCCACCTTAATTGCATCCTCCGCAAGGCCTTTCGTTAGTACAATTACGAGACAAAGTCAGTTGG
ATGAATGATTTACAGTTCCCAGAACTGAATTGTCAGAGAAAAAGATTAATCCTCTTCAAGGTTTTTCTTC
CAACTTTTTCCTTTACGGCTCCTCTTGCCTGTTGTAAGACCTTGGTGTAGGCCATCTACTAACTGCTTGT
CAGCACCTTTTCTAACCAGGGCAGCCTTTGTGAACTCTTCATCCAAAGCC

>gi|282554183|gb|GW275981.1|GW275981 CCHW9999.b1 CCHW Montastraea faveolata heat/dark/disease-stressed adult + 6 day old larvae Montastraea faveolata cDNA clone CCHW9999 5', mRNA sequence
GGCTTTGGATGAAGAGTTCACAAAGGCTGCCCTGGTTAGAAAAGGTGCTGACAAGCAGTTAGTAGATGGC
CTACACCAAGGTCTTACAACAGGCAAGAGGAGCCGTAAAGGAAAAAGTTGGAAGAAAAACCTTGAAGAGG
ATTAATCTTTTTCTCTGACAATTCAGTTCTGGGAACTGTAAATCATTCATCCAACTGACTTTGTCTCGTA
ATTGTACTAACGAAAGGCCTTGCGGAGGATGCAATTAAGGTGGCTACGACTGCATGGTCAAACAAGATTG
ATAATCATATCTTCCTTCGAATAGCTAAATAATGTCGAAATGCCCTTTTCCCGTTTCCGTTCCTGACAAA
TGTAGATCGATTTTTACTTTTTTCAGGTGTGATTTAACATGAAATTGGATTTTTTTACAGTACTGAGAAA
AGCGTTAAGTCAGTGATTTATATTAAAACACTAATATTACTGGTTTACTTAAAATTGAATATAAATAGGG
CTTATTTTACAACTCCTGGCAAATGTTTTTCAAGAACAGTGCCAATGAGGGATATTGGCTGTTATCGCAT
TATTCAGCTTGTACTCAATAGTGTTTGTAAGTAAGAGCATTGCACATTCTGAAGAATTTCACACTACCAC
GGTCTCTGTAAATTTCTCTATTTTGTTATAATAAAGCTTCCCACAATGCC

>gi|282554182|gb|GW275980.1|GW275980 CCHW9998.g1 CCHW Montastraea faveolata heat/dark/disease-stressed adult + 6 day old larvae Montastraea faveolata cDNA clone CCHW9998 3', mRNA sequence
AACGTCATTCCATGTATTTATGCATTTTAAAAGGCTCTAACATGTGTAAGTTTGCCGCAGCAGAAACAAA
GCGAGTTATGCTCTTGTTTTCTTATGAGAAGAAATTACAAGTCACGCAAGTTATTAATAAATGATTAGTC
ACCTTGGGTTGTTCTACATTCATTCAGTCGATTGTCTTTGGTTCCATTTACAGTGGTGATTTTGTACTTC
ACGTTCGGTCCTAGCTCAATTTCCGTACGCCAGAGACGTTGTAATTGCCAAAAGAAACCTTTTGTTTCTG
TCTTGGCTTTTGTTTTCAGTTAAATGTTGTAGTTCTTCCTCTTTAAGCTGCAAATCCATCTTCTAACTGT
TCTCGTTTTTCCGATTCGTGAATAGTAGTAGGTAATCACAAAATCCTGCTGACAATTACAGAAAGAAGTA
GTCTTCCTTGACAATAATTTCCGGCCGTCGTAGAGTACTGAGACTTGTCAGATAAGTTTTCCTTCATCTC
AGTAGATGTTTATGGGAAAGAATTGGAGAAATAAGGATTTCCAGAGGTTCATTGCAGCATAGTCAGTCCT
TCTTTGTTGTTGCACATACGTCACAAGTTATTGTCTTTTTAACACGTGTTTCCGAGGTTCAGTTACTGCG
CCATCTCAGGAAATCACGTTTCATCGTCGGATTCTGGTTATCTTCTCGGAACTTCACTTTCCAGAGAGGT
AACTCTGGAATATTTTCATTAGTTGTTAACGATTACAATATATGTCGATTACTCGGTTTG

>gi|282554181|gb|GW275979.1|GW275979 CCHW9998.b1 CCHW Montastraea faveolata heat/dark/disease-stressed adult + 6 day old larvae Montastraea faveolata cDNA clone CCHW9998 5', mRNA sequence
ACATCGATGTCCTCAGGCTAGTTGGGAGATCTTGCTGGCGGTTACTAGTGGCCTCGTTAACGATGAAGCC
GCCATTGTGTGGTGGTGGAAACAGCAGTTCAGCGAGTCAGTTTTAATCCACATGGCTGCCGGACTGGGAC
ATGGGAAAGCAGCTTCGCCGCATCCAAAGACTGGATCAGAATATGGTTTGGTTTTGTGAAAATTAACATG
AAGGATACGGAGACAGCAGCTTTCGCGATCTTAGCTTTTAATATTAGCATTCTTGTAATGTCTTTTATAT
CAAGATCTAGTTTACTTTCCTTCGTTCTTAGCATTTTCATGTATATGTTCGACAAGATAATTATTGTTTC
AGAATCGATTATCTAATATTAATGTAAGCCATAAGCATTTCAGTGTTTTAATACAAAGATGGTATTTTAC
GGATATCTGTTACATTTTTGATACGCAGCCAATTAGTACGAAAGTGATGTAGAAGGGGGGGAAACAAAGC
CAAAAGACAAACCGAGTAATCGACATATATTGTAATCGTTAACAACTAATGAAAATATTCCAGAGTTACC
TCTCTGGAAAGTGAAGTTCCGAGAAGATAACCAGAATCCGACGATGAAACGTGATTTCCTGAGATGGCGC
AGTAACTGAACCTCGGAAACACGTGTTAAAAAGACAATAACTTGTGACGTATGTGCAACAACAAAGAAGG
ACTGACTATGCTGCAATGAACCTCTGGAAATCCTTATTTCTCCAATTCTTTCCCATAAACATCTAC

>gi|282554180|gb|GW275978.1|GW275978 CCHW9997.b1 CCHW Montastraea faveolata heat/dark/disease-stressed adult + 6 day old larvae Montastraea faveolata cDNA clone CCHW9997 5', mRNA sequence
TCGACAGCCAGTCTTTTCACACAATCGGTGTGGAGTTCCTAAACAAGGACGTTACTGTCGAAGGACAATC
GTATACCTTACAGATTTGGGATACGGCTGGTCAGGAAAGATTTAAAAGCCTAAGGACACCATTTTATCGG
GGATCAGACTTGTGTTTGCTGGTCTATGCCGTGGACGATGTTGAGAGCTTCAAGAACTTGGCAATGTGGC
GGAAAGAATTTCTGTATTACGCCGACGTTCGTGAAAAGGACAACTTTCCTTTCATTCTTTTGGGAAACAA
GATTGACGTTAACGAGAGAGCCGTATCACAAGAAGAAGCACATCACTTCTGCAAGGAGATCGGTGGAATA
CCTTACTATGAAACCAGCGCTAAAGATGCAACGAATGTTGATGTTGCCTTCAATGCAGCTGTAAAGAGAC
TCAACGAATTAGAGCAAATCAAAGTCAAAAGTGATTTCTCTGCTACTGAAGGAGTAAATTTAGCTAAAGT
CACTCAGAGAGAAAATTCAGGTTGCTGCGAATAATCGGTTCATTTGAATTTTTGTTTTACTTAGTCTTTT
TCTTGTGAGGAGGTGCAAGGAGGGAGAGGGGGGCCATGTTGTGTTCTTTGTACCACTGGTGGAAATATCA
TTTTGAAGTTGTCATATAATTAATTTTAGATACTGGTACAAGAAGCAGCACCTGTGCTAGTTTATCACAT
CACTGATTTCATCATGAGATGAGAGTAATAATTAGAGGGCCAAAGGGGCAAAAAAAAAAAAAAAAAAAGG
CC

>gi|282554179|gb|GW275977.1|GW275977 CCHW9996.g1 CCHW Montastraea faveolata heat/dark/disease-stressed adult + 6 day old larvae Montastraea faveolata cDNA clone CCHW9996 3', mRNA sequence
GTAGCTACAATACTTATTTCAATCATGTAATTTCATCAGGATTTCACTGAATCCCAGAATGCATCTTGAC
TTACAAGCCTTTGATTGATGAGGTCCAAAGCACCAGAAAATACAAATGGCCACTTTATAAAAGCTACCTT
GTACCTAACAGACATTCTGGGAATAGTATTGAGTTCAGAAAACTTTAAGTTCTCATAACGCAAGAGGGGA
TTGTTCCTCTTTCCAGTGGGATTTTTGTTTGGGTGTTTTCTCACTTGTGTAGAGCCCTTTGGAACCTTGC
TTTGTACTTTACACTTTTTCTTCTCTGCGTCACGTGCACGCACCAAGGACAGCTTGGCAAGTTCTTTTTC
AGCATAGTTATTCGCAATTTTACGTCCAGAACTTGTGTATCGTACTGTTGCAGAATTCGTCACAACAGTA
AGTCCCCCACTGGCACATGGTTTTAACTTCTCTCTGACATCTTCGACTTTGACGACAAGATCTCCCTTTG
GAGATATGGATTTTCTTTTAAAGCCAGTTTCATTGAAAGACATTTTCCTTTTACAGTGTTTATATTCTTT
TCCATCGAGTGGTACAAGCTTTGGCTCCGGAGAGAGAAGCCTATTTTGTTCACCAGTGAAATGTTCTTTG
TCAGAATGCAAGGAATATGAAAATGTACCTGGCTTTCCACTTTCTGTCCAAGTCTGAGTTCTTGTATTCA
GATCTTCCAATGCACTGGTTTCCTCAGAAAATTCGTTTAAAGTAGTGGGTTTCAATTTTTTCAGTATCTG
GACTTTCT

>gi|282554178|gb|GW275976.1|GW275976 CCHW9996.b1 CCHW Montastraea faveolata heat/dark/disease-stressed adult + 6 day old larvae Montastraea faveolata cDNA clone CCHW9996 5', mRNA sequence
CTATCTACGTCAAATGCTTCTGAACAAGTGATGGATGAAAATAGAAATGCTTCAGGTTTTGCTTCACTCA
GTGACCATGTCATGTATGGTTGTGAAGATATGTGGCCTGATCTTCATTGCTATTCACCCCCAGAAAGTCC
AGATACTGAAAAAATTGAAACCACTACTTTAAACGAATTTTCTGAGGAAACCAGTGCATTGGAAGATCTG
AATACAAGAACTCAGACTTGGACAGAAAGTGGAAAGCCAGGTACATTTTCATATTCCTTGCATTCTGACA
AAGAACATTTCACTGGTGAACAAAATAGGCTTCTCTCTCCGGAGCCAAAGCTTGTACCACTCGATGGAAA
AGAATATAAACACTGTAAAAGGAAAATGTCTTTCAATGAAACTGGCTTTAAAAGAAAATCCATATCTCCA
AAGGGAGATCTTGTCGTCAAAGTCGAAGATGTCAGAGAGAAGTTAAAACCATGTGCCAGTGGGGGACTTA
CTGTTGTGACGAATTCTGCAACAGTACGATACACAAGTTCTGGACGTAAAATTGCGAATAACTATGCTGA
AAAAGAACTTGCCAAGCTGTCCTTGGTGCGTGCACGTGACGCAGAGAAGAAAAAGTGTAAAGTACAAAGC
AAGGTTCCAAAGGGCTCTACACAAGTGAGAAAACACCCAAACAAAAATCCCACTGGAAGAGGAACAATCC
CCTCTTGCGTTATGAGAACTTAAAGTTTTCTGAACTCAATACTATTCCCAGAATGTCTGTTAGGTACAAG
GTAGCTTTTATAAAG

>gi|282554177|gb|GW275975.1|GW275975 CCHW9995.g1 CCHW Montastraea faveolata heat/dark/disease-stressed adult + 6 day old larvae Montastraea faveolata cDNA clone CCHW9995 3', mRNA sequence
GAACAATAAATTTATTGTTGCACGTTTAGCCTCATTTTCTTTACACTTTGTAGCCACGGCTCGTTCTGCG
GCCACGAGCCCTCTCAAATTTGCGTCCTTTGGAACGAACATAAGGCTTAGTTGTGCTGTGAGGCACACCT
GGAGCAAGGCCAAAGTGCCTCACACTTTCACGAGCCTTCCTTGGGCCTTGAAGCAGCACAGTGTTGTTCC
CCTTTGGGGCCCTTAATGCCAACTGGTCAAAGGTGATTACTTCCCCACCAGCCTTCAAAATCCTTGCACG
GGCTCCCTCAGTCACATGAAGGGCACACACCTTCAATGGTGGCACCTCGTACAACCTCAGATCGTCAGTA
ACTGTTCCAACAACAACACAAATCTTTCCAGCATAGTCACGCTTGGTTTTCATTTTA

>gi|282554176|gb|GW275974.1|GW275974 CCHW9995.b1 CCHW Montastraea faveolata heat/dark/disease-stressed adult + 6 day old larvae Montastraea faveolata cDNA clone CCHW9995 5', mRNA sequence
TAAAATGAAAACCAAGCGTGACTATGCTGGAAAGATTTGTGTTGTTGTTGGAACAGTTACTGACGATCTG
AGGTTGTACGAGGTGCCACCATTGAAGGTGTGTGCCCTTCATGTGACTGAGGGAGCCCGTGCAAGGATTT
TGAAGGCTGGTGGGGAAGTAATCACCTTTGACCAGTTGGCATTAAGGGCCCCAAAGGGGAACAACACTGT
GCTGCTTCAAGGCCCAAGGAAGGCTCGTGAAAGTGTGAGGCACTTTGGCCTTGCTCCAGGTGTGCCTCAC
AGCACAACTAAGCCTTATGTTCGTTCCAAAGGACGCAAATTTGAGAGGGCTCGTGGCCGCAGAACGAGCC
GTGGCTACAAAGTGTAAAGAAAATGAGGCTAAACGTGCAACAATAAATTTATTGTTC

>gi|282554175|gb|GW275973.1|GW275973 CCHW9994.g1 CCHW Montastraea faveolata heat/dark/disease-stressed adult + 6 day old larvae Montastraea faveolata cDNA clone CCHW9994 3', mRNA sequence
ATATTTTGCATTTTGCATTTTGCATTTTGCACATTCAAGGTACAGCAGTGTCAGTAGTTTTCATTCTAAG
CTCCAAAAAATCGAAAAAGGTCACAAATCTTCATATCTCACTGCTCTGTTGAGAAGTTTCAAATACTTTG
AAGCCTTAGTTCTCTCAAGAATGGCTCAATGTATCACAGTAAACGAAAATAATGCAATGATTAATTATCT
TTCCTGGATCTAAAATTGAATAAATAATAAAAAAATAATAACTGCAATAGGAACACCACCAAGAGGAGAA
ATATTTCTGAGAAAAGACAAAAGAATAAATCCTACCTAATTTTACTTTGGTCTTGGTAAACTGTTCTGGA
TTTTGACATTACACCAAAAGTTAAATTAATTCCATCTGTGCACTACTTTGTTTTGAAGAAGATAAAAGAC
AGTGTGCACCACATGAGAGGAACATTTTCAATCCAACATCACTGGTTAATTCTTTTTTTTTCTAAAATCT
GCCTTAAAAACATCAAATATCAGGCAAGCCGAGAGATATCGCTTCACACTATGTCCTCCCATGGTAGTTT
TTTTTTCCTTTTTTTTTTTTTCACAACATTCTCAGGTTAACGTACGTTCCTATATCTCGGAAGCTACTTC
TTGGACAATAGAGTTTCAATATCACGCGTAATGTCCGCTGTGAGGAAGTTTCTACTGTATCGCTTAAAAG
GTACACCATTTGAATCGATAAGAAACTTCTCAAAATTCCACGACACGTCAGATCTGAGTACTGGATTCCA
TA

>gi|282554174|gb|GW275972.1|GW275972 CCHW9994.b1 CCHW Montastraea faveolata heat/dark/disease-stressed adult + 6 day old larvae Montastraea faveolata cDNA clone CCHW9994 5', mRNA sequence
GTACTTACAACGAGATCGTTTTGCTCTAGTTAAGGATTTTGTTCGTGTCAAATTAGTTTGTAAGGGCGCT
ATTTTCAGGATTTTCTTACGACCATGAAATTTCACCGCCACTTTCAGATCATCGCTTCTTTCGGGGGTCA
TAATTTTCGAAACCTTACGTGTCTTCAGAAACAAGTGAGAACAATGAGTCAGTCGATTTATGATTTCACC
GCTAAGAACCTGAAAGGGGATGAGGTCACCTTGTCAAAGTACAAAGGGAAAGTGGTGCTGATTGAAAATG
TGGCCTCTCTCTGAGGTACAACTGTCAGGGATTACACCCAGATGAACGAGCTTATGGATAAGTACAGTAA
GAAGGGGCTCGCTATTCTGGGTTTTCCCTGCAATCAGTTCGGTCACCAGGAGAACTGCAATAACAGTGAG
ATTCTCAATTCCCTGAAGTATGTACGGCCTGGGAACGGGTTCGTGCCCAAGATCGATCTGTTCAGTAAAG
TCGCAGTCAATGGCAAAGACGCACATCCTCTGTTTGTCTTCCTGAAGAAGAAACTGCCACACCCAGTCGA
TGACGAGGAACATCTGATGGGCGACACCAAACTGATAATATGGAATCCAGTACTCAGATCTGACGTGTCG
TGGAATTTTGAGAAGTTTCTTATCGATTCAAATGGTGTACCTTTTAAGCGATACAGTAGAAACTTCCTCA
CAGCGGACATTACGCGTGATATTGAAACTCTATTGTCCAAGAAGTAGCTTCCGAGATATAGGAACGTACG
T

>gi|282554173|gb|GW275971.1|GW275971 CCHW9993.g1 CCHW Montastraea faveolata heat/dark/disease-stressed adult + 6 day old larvae Montastraea faveolata cDNA clone CCHW9993 3', mRNA sequence
CACTGAATTCAACATGATTTTAATGAGCTCATTCACAAGTTTACTCTGCACCAGCAGTTAGCTCCCTCTC
TCGTTCCTTTTTAAGCAGACCCATGAAAGCTCTCTTCTCAGCGGGATGCAGGAAGCGTCCATGGCCAAAC
TTGGATGAGGTGTCAATGAATTTGAGTTCAATCTTTTCCAAGGCAGCACGCTTGGTCTGGACAAGTAAGG
ACTTGCGTAGAGTGAGAACACGCTTTACTTTGCCCACAACACAACCTTTAACCATCACATAGTCTTCATT
CACTTCACCATAGTGAGGGAAAGAACCCATAGGAGTGATTGCCTTGTCTGTGAGATCATACTCAGTACTA
GCATTGTTTTTGACAACCTTTCCGTCTTTGGTGTGAATACCACGACCAATACGGTAGATCTTCTTGTTGA
TTTCAGTACGATGATGATAACCAAACTGACCAGCACGGGCAACAGAATAAGACACGCGAGCCGGATGCCA
GGCTCCAATACAGGCCACCTTGCGTAGACCCTTGTGTGTCTTACGTGGCAGTTTCTTGGTGCCCCAACGG
TACGTCACACCTTTAAATCCATGACCTTTAGATACACCAATGATGTCAATCATCTCATCCTTTGCAAAGA
CCTTACGAATAGGAGCAGGATTTTCAAGGCGTTCACGAGCCCAGTCAATTTTCCCTCCTACATCCTTGCC
ACCATTGACCTGAATCTCCTTAATGATAGCTTTCTTCTGACCAAGCTTCACAAGCTTTTGCTGTGTGTGG
CAT

>gi|282554172|gb|GW275970.1|GW275970 CCHW9993.b1 CCHW Montastraea faveolata heat/dark/disease-stressed adult + 6 day old larvae Montastraea faveolata cDNA clone CCHW9993 5', mRNA sequence
CTCTTTCCCTGTGCTCGTAGAGAACATGTCTCATAGAAAGTTCAGAGCGCCTAGGCATGGCTCCTTGGGT
TTCCTGCCTCGCAAGAGGTGCAAACATCATAATGGAAGAATAAAGTCCTTCCCCAAGGATGACCCAACAC
TACCTCCTCATTTAACAGCTTTTGTGGGTTTTAAGGCTGGCATGACTCACATCGTACGAGAAGTGGAGAA
ACCAGGATCGAAAATTCACAAGAAGGAAGTAGTGGAAGCAGTTTCCATCATTGAAACACCACCTATGATG
GTTGTTGGTGTTGTTGGCTACATTGAAACTCCCCGAGGACTGCGTGTTCTCAAGACAATCTGGGCTGAAC
ATCTCAGTGAGGAATGCAAGCGCCGCTTTTACAAAAACTGGTGCAAGTCCAAGAAAAAGGCCTTCTCTAA
GGCTTCCAAGCGTTGGGCAGATGAGGATGGCAAGAGTGTTATTGAGAATGACTTCAACACCATGAAAAAG
TACTGCAAAGTCATCCGTGTCATATGCCACACACAGCAAAAGCTTGTGAAGCTTGGTCAGAAGAAAGCTA
TCATTAAGGAGATTCAGGTCAATGGTGGCAAGGATGTAGGAGGGAAAATTGACTGGGCTCGTGAACGCCT
TGAAAATCCTGCTCCTATTCGTAAGGTCTTTGCAAAGGATGAGATGATTGACATCATTGGTGTATCTAAA
GGTCATGGATTTAAAGGTGTGACGTACCGTTGGGGCACCAAGAAACTGCCACGTAAGACACACAAGGGTC
TA

>gi|282554171|gb|GW275969.1|GW275969 CCHW9992.g1 CCHW Montastraea faveolata heat/dark/disease-stressed adult + 6 day old larvae Montastraea faveolata cDNA clone CCHW9992 3', mRNA sequence
AGCTAAAACTTTTTTTTATTAAAACCTTGGAGATTTACCTTGTTCAAGATTCTTCGAAGGTATCATGAAC
TTTATAAACTTCTAATAGACCTAAATTCCTAGTCTCGGCTTTTTATTTTTATTTTGCTTTTGTTGTACAT
CTTAACCAAACAAGCCAGTTGGATTACCCTAAGCATTGCTGTTTAGGAGCCTACTTCCAGCATGCACTAG
ATTTTTCCCATCCCGGAAAATCTAATAGTCTCTTGCACGCTTATATCTTCTTGTTTTTTTGTTTTTTTTT
TAAAGTACAATTTTATGAATAGCTGTATTTTATATGTAAATGCTGATCGCCAGTTAATACCAGTGATCCA
GTGATCACTGATTGGCCTTTCACGATAAATTAAGTCTTTTATTTTATTTATTTTACCTATGTGTTGTCCC
CACTTGCTTATGCTTATGCCTATGTTTATGTTTAAAGCGTA

>gi|282554170|gb|GW275968.1|GW275968 CCHW9992.b1 CCHW Montastraea faveolata heat/dark/disease-stressed adult + 6 day old larvae Montastraea faveolata cDNA clone CCHW9992 5', mRNA sequence
TACGCTTTAAACATAAACATAGGCATAAGCATAAGCAAGTGGGGACAACACATAGGTAAAATAAATAAAA
TAAAAGACTTAATTTATCGTGAAAGGCCAATCAGTGATCACTGGATCACTGGTATTAACTGGCGATCAGC
ATTTACATATAAAATACAGCTATTCATAAAATTGTACTTTAAAAAAAAAACAAAAAAACAAGAAGATATA
AGCGTGCAAGAGACTATTAGATTTTCCGGGATGGGAAAAATCTAGTGCATGCTGGAAGTAGGCTCCTAAA
CAGCAATGCTTAGGGTAATCCAACTGGCTTGTTTGGTTAAGATGTACAACAAAAGCAAAATAAAAATAAA
AAGCCGAGACTAGGAATTTAGGTCTATTAGAAGTTTATAAAGTTCATGATACCTTCGAAGAATCTTGAAC
AAGGTAAATCTCCAAGGTTTTAATAAAAAAAAGTTTTAGCT

>gi|282554169|gb|GW275967.1|GW275967 CCHW9991.g1 CCHW Montastraea faveolata heat/dark/disease-stressed adult + 6 day old larvae Montastraea faveolata cDNA clone CCHW9991 3', mRNA sequence
CGTTCTCTCTTGTTTATTGTTGTTATACGTTCTCCTAGACAAATACATCTTAAAATACAATATACAACCG
ATATACAACACCTCTGTTAAATAAGTTACTATTTTTTTAAGTGTTCAAGTCCGCTATCAACAGTATTCAA
GGATTTCTTCACTTGCACAACCTTCCTGGCAACATTCTTCAACAATATTTGTGCGACCGGATGTGGAACC
GTCTGCAGCACTTCTTGGTGACCGGTAGTTAAGAAAACTCAGCGCCTCCTGTTCGTCCATCAACGCTGAT
CTTCGCTTTCTAACTCCTTGGGGGCACAACTGGTCAAAACGGGCTCGGATTCGGTCTCCGCAGAATATTG
CGACAGTTTTACGTGATCCTACCTCGTTTAGCTTATACAGCTTTCCTTTTGCCGTTTCAAGACACAAAGC
AATTGCCACGAGTGCCACAATGCTCCAGAAACATGCGTTCTTCATCTTCAAAATCAATCAACTTCTATAG
GACCTCCAAGCTTCGCTGTTGTAGTGCCAGGCGACTCGAGTGTTTTTGAAGGAGAATGTAGTCAAGAGTG
GTGTTGACGCTATTAAAGTGCGATTAAAACT

>gi|282554168|gb|GW275966.1|GW275966 CCHW9991.b1 CCHW Montastraea faveolata heat/dark/disease-stressed adult + 6 day old larvae Montastraea faveolata cDNA clone CCHW9991 5', mRNA sequence
AGTTTTAATCGCACTTTAATAGCGTCAACACCACTCTTGACTACATTCTCCTTCAAAAACACTCGAGTCG
CCTGGCACTACAACAGCGAAGCTTGGAGGTCCTATAGAAGTTGATTGATTTTGAAGATGAAGAACGCATG
TTTCTGGAGCATTGTGGCACTCGTGGCAATTGCTTTGTGTCTTGAAACGGCAAAAGGAAAGCTGTATAAG
CTAAACGAGGTAGGATCACGTAAAACTGTCGCAATATTCTGCGGAGACCGAATCCGAGCCCGTTTTGACC
AGTTGTGCCCCCAAGGAGTTAGAAAGCGAAGATCAGCGTTGATGGACGAACAGGAGGCGCTGAGTTTTCT
TAACTACCGGTCACCAAGAAGTGCTGCAGACGGTTCCACATCCGGTCGCACAAATATTGTTGAAGAATGT
TGCCAGGAAGGTTGTGCAAGTGAAGAAATCCTTGAATACTGTTGATAGCGGACTTGAACACTTAAAAAAA
TAGTAACTTATTTAACAGAGGTGTTGTATATCGGTTGTATATTGTATTTTAAGATGTATTTGTCTAGGAG
AACGTATAACAACAATAAACAAGAGAGAACG

>gi|282554167|gb|GW275965.1|GW275965 CCHW9990.g1 CCHW Montastraea faveolata heat/dark/disease-stressed adult + 6 day old larvae Montastraea faveolata cDNA clone CCHW9990 3', mRNA sequence
GATATTCACATCAAGTTTAATTCAACCGTTTTATATTAAGTCAGTTTCCCACGGTATTAACAATAATTGT
ACCCTGTAAACCTTACTCTTATAAAACGTTTGTTGCTCATCATTTACCCATTTTGGCTTACATATAATAA
TCGCCACTTAGTAAAGATGGCTGAAATTCACAGTCAGGTAATCAATCTTTGGATATAATTTCAAATGTGA
AAGTCAACTGGAAAGTGGCCGGTCCTTTGATGTTACTCAGTGTCTCTTTGCGGCGGAAACATTCCGGGTG
GAGGAAACATTGGTGGGGGCCTGGGTGGCTCCTTTGGAGGAACAATAAGGACTTCTTGACAGTTTGGCAC
TTCGTCCATTCCACACTTGCATTCCAAATGTTTGCCATCCTTTTCAGCCATAAATTTATCTCCAGGTCGA
AACATTTCTTCGCCATTGCTACAAACGCATTTTTCAGGGCAGCACGTTGCACTGTTGTTCTTGACGCTCA
GCGGGCAAAGCTCTGGAATTCCAGGACATTCATAAAATAGCATTTCGTGTCTTCCTTTATGTCCATTTGG
GCATGTTACCTTTTCACATGGATTGCGTGAAAGCACCGTCTCTTGACAATTCATTACTTGTGATCTCTTG
TCCCTGATCTCCTTAGGGATGCGTCCGGCAAATGTGTTATAAACTGTTACACTGGAAACCATCAGGACGA
TGGTAAAAGGCAGCTTCCAAGCGCTCATCTTGCCCCTCAATTCAGATACAATTCCC

>gi|282554166|gb|GW275964.1|GW275964 CCHW9990.b1 CCHW Montastraea faveolata heat/dark/disease-stressed adult + 6 day old larvae Montastraea faveolata cDNA clone CCHW9990 5', mRNA sequence
AATTGTATCTGAATTGAGGGGCAAGATGAGCGCTTGGAAGCTGCCTTTTACCATCGTCCTGATGGTTTCC
AGTGTAACAGTTTATAACACATTTGCCGGACGCATCCCTAAGGAGATCAGGGACAAGAGATCACAAGTAA
TGAATTGTCAAGAGACGGTGCTTTCACGCAATCCATGTGAAAAGGTAACATGCCCAAATGGACATAAAGG
AAGACACGAAATGCTATTTTATGAATGTCCTGGAATTCCAGAGCTTTGCCCGCTGAGCGTCAAGAACAAC
AGTGCAACGTGCTGCCCTGAAAAATGCGTTTGTAGCAATGGCGAAGAAATGTTTCGACCTGGAGATAAAT
TTATGGCTGAAAAGGATGGCAAACATTTGGAATGCAAGTGTGGAATGGACGAAGTGCCAAACTGTCAAGA
AGTCCTTATTGTTCCTCCAAAGGAGCCACCCAGGCCCCCACCAATGTTTCCTCCACCCGGAATGTTTCCG
CCGCAAAGAGACACTGAGTAACATCAAAGGACCGGCCACTTTCCAGTTGACTTTCACATTTGAAATTATA
TCCAAAGATTGATTACCTGACTGTGAATTTCAGCCATCTTTACTAAGTGGCGATTATTATATGTAAGCCA
AAATGGGTAAATGATGAGCAACAAACGTTTTATAAGAGTAAGGTTTACAGGGTACAATTATTGTTAATAC
CGTGGGAAACTGACTTAATATAAAACGGTTGAATTAAACTTGATGTGAATATCAAAA

>gi|282554165|gb|GW275963.1|GW275963 CCHW9989.g1 CCHW Montastraea faveolata heat/dark/disease-stressed adult + 6 day old larvae Montastraea faveolata cDNA clone CCHW9989 3', mRNA sequence
GTGTAAATATAGTTTTATTTTTATTTTTAAGACCGATATCAAAGGATCGTAGGTCAAGAACGAAAACCTA
AAATAAAAAACTGTTGTCAACGCTTAGATCACGCTACTTTGGACAACTCTAATAAGTACAGTAACACGGT
TAATTCTACATATAAGGGCTCTAAACACCTCTATGGCCACAGAAAAGAGTTCTATAAATTTAAAAGAACA
TCTTGGAGCTGCCAGTGTACAGGGACCTACGTAGGACACTGTCTCGCCTGCCCAGCGGGTCTGGACTATG
GTCAAGATTTTCACCATCAATTCAATTCAATTCCAAACAATGAGAAGTGACGCGTTTTTTAACCGAAGGC
TAAGACCTGGGACTTGACTACATTTACTGATTGTAGAAGCAGAGAAATGGACTGAAACTTTAAATAGCTG
AGATTTCAGCACCTCGATAAAGACCCTCTCTGTATTGCAACGATATATCAACACGTTCAACTCCAGAAGT
AAGCCATTTTCTGAGTTAACGATACACTCGGGTGAACAATTCAAGCATGATACCAGAAAAAAG

>gi|282554164|gb|GW275962.1|GW275962 CCHW9989.b1 CCHW Montastraea faveolata heat/dark/disease-stressed adult + 6 day old larvae Montastraea faveolata cDNA clone CCHW9989 5', mRNA sequence
CTTTTTTCTGGTATCATGCTTGAATTGTTCACCCGAGTGTATCGTTAACTCAGAAAATGGCTTACTTCTG
GAGTTGAACGTGTTGATATATCGTTGCAATACAGAGAGGGTCTTTATCGAGGTGCTGAAATCTCAGCTAT
TTAAAGTTTCAGTCCATTTCTCTGCTTCTACAATCAGTAAATGTAGTCAAGTCCCAGGTCTTAGCCTTCG
GTTAAAAAACGCGTCACTTCTCATTGTTTGGAATTGAATTGAATTGATGGTGAAAATCTTGACCATAGTC
CAGACCCGCTGGGCAGGCGAGACAGTGTCCTACGTAGGTCCCTGTACACTGGCAGCTCCAAGATGTTCTT
TTAAATTTATAGAACTCTTTTCTGTGGCCATAGAGGTGTTTAGAGCCCTTATATGTAGAATTAACCGTGT
TACTGTACTTATTAGAGTTGTCCAAAGTAGCGTGATCTAAGCGTTGACAACAGTTTTTTATTTTAGGTTT
TCGTTCTTGACCTACGATCCTTTGATATCGGTCTTAAAAATAAAAATAAAACTATATTTACAC

>gi|282554163|gb|GW275961.1|GW275961 CCHW9988.g1 CCHW Montastraea faveolata heat/dark/disease-stressed adult + 6 day old larvae Montastraea faveolata cDNA clone CCHW9988 3', mRNA sequence
GGATAATTGATAGTTTATTTGTTTTTTACAAAGTAGATTAAATTTTTCTACAATATTAAATTAAAGTTTA
TATCTCCTAATATTGTAAAATTCATAAGAAAATACATTCAGCAAAGGAAATATAAGACTGCTAGCTGCTT
TATAATTTGTGCATATCAACACAATAACCGCCAGTGCAGCCCCTTACCGCAAGGAGACTTAAAAAGATCT
CGTAACTTAAGAAATCTCAAAACGACAAGGCGTCACAATTATTTTTATAGCCCCAAATCAGCCAGGCATC
TTGGCACGTTATTCATTCGCGGATGAAATAATAATAATAAAAATGGCAACATTTAGTCGCCTTGAACATC
GAGGCAATCCACGGCAATCCACGGCATTGGCATAGGTTTTCGTGAGACCTCCTTTTTTCAATTGAAGGGT
TCCATTCTTGCTTCGCAATGTTCGATTCTTGTCGCGTTCAGTTCGGTTGTTATCATACAGGGTTTTGATC
TTGCTGTTTAGAGTTCGGTTCTTGCCGTGTACGGTTAGCTACTTGTCGTGTAGCGTTCGGTTATTGTTGC
GTAGGATTCGATCCTTGTCGTGTAGGGTTCGGCTCTTGTCGTGCACGGTTAGCTTCTCATCGGCTACGGT
TCGGTTACAATTGCATAGATTGGCTACTTGTCGTGCAGGGTTCGGTTACAGTTAGCTACTTGTCGTATAG
GGTCCGGTTATTGCCGTGCACGGTTTGGTTATTGTTGCGTAGGATTCGTCTGTTGTCGTAT

>gi|282554162|gb|GW275960.1|GW275960 CCHW9988.b1 CCHW Montastraea faveolata heat/dark/disease-stressed adult + 6 day old larvae Montastraea faveolata cDNA clone CCHW9988 5', mRNA sequence
GGGGCATATTTGACCACGAAAATTAATCCCATTTTTAAAAAAAAAAATGAAGAATGAACCAGCAAGAAGA
CGCTTGGCCCGCATACGATGTCTTTTGGAGAGCATGAATCGCATAGAACAAGGAAAATGTTTGCCTTTAC
CGTTGTGTTTTGTTCCGGCTGAGGTGGAGTATGTGAGGGAAGATATCAAAAATTCGCCGGTCATAGCCAT
ACGGAAAAAGCCCCAAAACGATGCGCAGTGCGTAGGGGAATTGCCGTCTGTTTCTAACCTTCAGCTGTTT
GCATCAGGAGAGGAATTTTTCAACCATAATGGCTCCTGGATAAAGCTTTGTCGGAAAACTTTGCAGAAGT
ATTGTTCTGGCAAACAAGTGAAAGAAGGATGGGTACTTTCAGTACCTTACGATGCTAAGCATGGTGTAGG
CACCCCTTACCTCAAGCCTGCAGAGGGAGGCTCATCATCCAAGGGAAATAGAACAATTAAAAGTTGGCAA
GATGCAGTAGAGGTGTGCTATGCTCTTCGGATATCTGACCCACCCTCCATAGAAAGATATGCAGACAAAG
AGGCTATGCGTCAGCTGAGTTCTCCTCCACCAAAGTGGAGTTTAGACGCAGATGAAGAGCTGGCTAAGTT
CATGGCTGAACATGTTAACAAGCAGGAGGCATCTCTTGGAAATATCAGCAGATATGTGGAGTCAGTACAG
GTTTCCTCTGAAGAAGAATCTAAAGATGCACTGACTGACGGCGATCCAGAGACTTACTGGGGAAAC

>gi|282554161|gb|GW275959.1|GW275959 CCHW9987.g1 CCHW Montastraea faveolata heat/dark/disease-stressed adult + 6 day old larvae Montastraea faveolata cDNA clone CCHW9987 3', mRNA sequence
GCAATCATTTATGTTTAATGTTCTTTTTAACATAATGAAAATAGCAGTGTAAATCAAATGTAACTCAGTA
AATAATAAATTGAATATAATACTTACTTTGCAAAACAGCACTTAGAATTTGCACTTCACAGCAGCAGTTT
ATACCACACTGTATACTGAAAATGTTTTGGAAATTTTTTAGGTCCATGTTTTTTGAAACTAAAAGAAGAA
AACAAGGCAGCTGCCGTGCAAAAACTTACAAAAACTTGAAACATTTTCCTGTCGGTCTATATGAAAGCCT
TTCATAATTTTACAACTGAGGAAAAAGCTCTTATGAGATATGCATGTAATACTGCCTGAAGGAACTGGTA
TCCTAGCAAATATAGTGATGTGAAATGCGTTCATTTTGCTCCTCGAGAAATTTGGGTCCCACATATAGTA
CCAACAAACCATTTTGATCAACCATAGAATCTTAATGTACTGTGTATTATTGGGTAATTCAAATTGTGTC
AACACCTTATGTAATGAACAAACAAAACTCTGAAAAAACCCTTAAGTGCTGCAACTAGCACCTTCCCACT
CAGTCCCCCCACATAATTACCAGCTACACTGGGTAACTTGGATTACATAGATTCCAGGGTTGGGTTGTTC
AAAGCCCGATTAAGCTAACCCAGGATTAGCGAGAATTTTGGTTTGTTTTGTAACTTTTCGGTAAGTAGGT
ATGTCAGTTTATATTCTCTGTCCTTCTGTTTTGAGTTTGAAAAATCACAAACTACACAATGAAAAACATT
AATTTTTCTATAA

>gi|282554160|gb|GW275958.1|GW275958 CCHW9987.b1 CCHW Montastraea faveolata heat/dark/disease-stressed adult + 6 day old larvae Montastraea faveolata cDNA clone CCHW9987 5', mRNA sequence
TGGTGATCCTTGTGATAATTGCTGTCATTGTCATTTGGGTGGTGACAGACAACCAGAAAAATAGTTCAAG
TAGTGGTGAAAAAGCTACTGTGGCTTCTACCACAAAAGGAAAATGACGTTAACATACAAAAGGGCTCTGA
GATATTCTTGTAATAAAGGGAACAAGGGCTTTTTACAAGTATAAGCTTATTTTGTAGAAGCTGTACATAA
AAAGGAGTCTTCTGTGGTCAATCTCAATGTGTGCACTGGCAAGCACAACTCTAACATAAAGTAATTATTA
ATTAGTTAGTTTTATCTTGATTAAATAGGTCCCACAGAACCAAACTCTGTAACATAAAAATTATATTGTA
ATGCAAATCAACTGTGTTGATTGTTCTTGAGTGCTTTTTTTTTCTCATTAGAGCAATGGAAGCTAAGAAT
ATCATATGACTGTAAACTGAAACAGCTCGAAAGTCGGTTAACGCTAATCCAGGATTAAAAGTTAACCCAA
GTATTAATTTTGCTTATAGAAAAATTAATGTTTTTCATTGTGTAGTTTGTGATTTTTCAAACTCAAAACA
GAAGGACAGAGAATATAAACTGACATACCTACTTACCGAAAAGTTACAAAACAAACCAAAATTCTCGCTA
ATCCTGGGTTAGCTTAATCGGGCTTTGAACAACCCAACCCTGGAATCTATGTAATCCAAGTTACCCAGTG
TAGCTGGTAATTATGTGGGGGGACTGAGTGGGAAGGTGCTAGTTGCAGCACTTAAGGGTTTTTTCAGAGT
TTTGT

>gi|282554159|gb|GW275957.1|GW275957 CCHW9986.g1 CCHW Montastraea faveolata heat/dark/disease-stressed adult + 6 day old larvae Montastraea faveolata cDNA clone CCHW9986 3', mRNA sequence
ACAGTCATGAACCATTTATTTTATTCCATTTTATCCCTTATTCTATTTTGTCAGATGCACAAACATGCTC
ATAAAAACGTTTTTGAATGCACCGCACAAACATGCACATCCAATGTTCCTGAATGCGTCACACTCAGTAG
CGGCGTGGATCATCCAATCCAAGAGGGTCGATATCCAGATCATCCAGATTCTCGTCAAGTTCAGAAACTG
GTTTGTCCAGTTTAATACCAAGCTCAGCTGCTTGACGCAATTTGTCTTCCTCCAGCATAGCTTTTGTCTG
GTCATCGTATTTGGGACCCAGTGTCCACAGTTTCTCTAGTTCATATACCTCTCGTACTTCAGGTAGAAAG
AAGTGCACAACAATATTTCCCGGGTCAGTGAAACTGCAGGAGGAAGCTTTTTTACCTATATCCAAAGCTA
CCCAGTGGTCACTCTCCAGTCCTTCTGCAATAACATGGCCATCTTTTCCAATGCCCCGTAACACTCGACC
TCTGAACAATTGCTCCAAATTCTTCGCCATTGCCCTTATATGTCTTGTTGATACACCACTTACAACAACA
AAATAATCAACATAATTTTGCCTGATTCCTCCAGTTTTGATCACGCATATATCCATGGCGTTCTCTTTTT
TAAGGAAGTCTACAAGATCTTGTATATTCATGAAACCGTTTTCATCTAATGTGTAATCTGCTAGAGCTGA
AGGAAGCTTCGAACGCGGCCGTGGGTTTGAAATCTCGGCATCTTCCTCGTCAGAAATCGCTGAATCGAAA
TGAC

>gi|282554158|gb|GW275956.1|GW275956 CCHW9986.b1 CCHW Montastraea faveolata heat/dark/disease-stressed adult + 6 day old larvae Montastraea faveolata cDNA clone CCHW9986 5', mRNA sequence
GAAGCGAGGTTTCCAAGATGGTGGAGCATAGAGATAATTTATTCTGTTTGTTGAAGTTGTTCTAGTCGAT
CTAGTGATGTTATCCCGAAGTTTTACACCTTTTCGTCAAGCTGAAACATTCTCATGGCTTTTCGGTCGGG
TTTGGTCATCACAGCTTTGCAAGAATTTCGGGGACATACATTGTCTTGAGCGCTATGCTATCAAGACCTT
TCAGAAAGGAAAAAGATCCTTATTACCACTTTCTTGTAGCATTAATACTTCAAGTTGTTATCTTAAAGAA
AGTCGTGCATCAACTAGAAAACCAGAGGATGCTGTTAAGGACGAATCAACGAACACGTGTCATTTCGATT
CAGCGATTTCTGACGAGGAAGATGCCGAGATTTCAAACCCACGGCCGCGTTCGAAGCTTCCTTCAGCTCT
AGCAGATTACACATTAGATGAAAACGGTTTCATGAATATACAAGATCTTGTAGACTTCCTTAAAAAAGAG
AACGCCATGGATATATGCGTGATCAAAACTGGAGGAATCAGGCAAAATTATGTTGATTATTTTGTTGTTG
TAAGTGGTGTATCAACAAGACATATAAGGGCAATGGCGAAGAATTTGGAGCAATTGTTCAGAGGTCGAGT
GTTACGGGGCATTGGAAAAGATGGCCATGTTATTGCAGAAGGACTGGAGAGTGACCACTGGGTAGCTTTG
GATATAGGTAAAAAAGCTTCCTCCTGCAGTTTCACTGACCCGGGAAATATTGTTGTGCACTTCTTTCTAC
CTGAA

>gi|282554157|gb|GW275955.1|GW275955 CCHW9984.g1 CCHW Montastraea faveolata heat/dark/disease-stressed adult + 6 day old larvae Montastraea faveolata cDNA clone CCHW9984 3', mRNA sequence
TTGTTGTTCTTTACCGATCTTTATTTTATTACTTTACCATCTCGTATCAGACAACAGTCATTATATATTA
TATTTGCAACATTATTGGTGTTCGCATGATTTTCCTTTTCATGTCCTTTCTCTGTTTCTCCTTTTCTTTC
CATCAGACGCGGCCTTTGCCTCCGCGACTTTCTTCTGGTCTTTCTTTTCTGTTACCTTGGGTGCTACGTC
TACTGACAACCGGATTGATTTGACTGACACATGGGCAAGTTGATCCATCTCACTCACCCGTCCCACTTTT
GCTAAAATGAGTTTATAAAGATCGATTATCATAAGATCAATATGCTTTTCGGAATTCCGTCTGATTGGTT
AGCCTTACAAATTGTACTAACAGCTTGAGCTGTATTTCAATACCGCTGACAATTCTTATATACAATAACC
TATAAATGTCTCTCTCTGCAGAAGGTTCCCTATATTCAAGAGTCGAAGTCAAACTATTCCAAGGAAACGT
GTCTGGTCGCATAAAAGGAAACACAGAGGAAAAGGGCACGGCAAGCATGCATGCCAAGAGCTCCATATTA
CTCAGATTATCTGCACCTAGTATGGACGTCCAAAAATCAGTGACTCTAATTTGTTTCTTGAGTCAATATG
ACATTGGCAGTTGGCAAACAGTTTGGCAAACAGTTTGGCAAACAGTTTAGCCTGTTTGGCGACTTTCTCA
AAAGATTCTTCATTATACTTTACTCGCTGACACAGGAAACAACTAAATAATTCACCTGGGCATGGGTTTA
CGTCCG

>gi|282554156|gb|GW275954.1|GW275954 CCHW9984.b1 CCHW Montastraea faveolata heat/dark/disease-stressed adult + 6 day old larvae Montastraea faveolata cDNA clone CCHW9984 5', mRNA sequence
ATTCTTTCTTAAGTGCCAACTGAACGACAACCGAGAATAAACCACACGGCACTGTGTTCAGTTGACTCGA
ACTGAACATGGGGCGCTCGAAGAAAATAGACGATCTTGTCTCTCGCTTCTCTGGCCTGCGCGAAAAGTGT
GTAAAATCCGGCGAATCGATAGGGAACATCAGATTTGAATTCTTACGCGAGGTATATGACGTTCCGTCTA
AGAAGAAGACGAGTAGTTTCTTTAGCTGGAGCACGATTCTTTGGTACATAATCTTGCCTGCACTTGCCGT
GTTCTGGAGCTATTCTTTTTTGGAAAACGTGTACGAACCCTGCCTCCTCGAACCCGATGTAGTGCTTTTA
AACGACATATCACGCAAACCGAGTAAATGTTCGCTTCTCTGTGAGGGCGTGAATGAAATCCCCAGAGTTT
CTAATCTATCAAAGGAGGAATTCATCGCCAAGTACGCATACAGTGGGAGGCCTGTGGTCATTACGGATGC
TGCAAAGAACTGGTCTGCTGTGGGAAAGTTCAGCTTTCAGTTTTTTAAACGCCTTTACTCCAAAAACAAG
GAGGCTGCTGAAGAAAATCCTGATATGGGTTGCACATTTTTCCCTTACAAGTCTGGTTTCAATTCTCTGA
AGGAAGCGCTGAGAATGCCAAAGTCAAGAGCGGAATGGGAAAGGACAGCCCTGGTACATCGGCTGGAGTA
ACTGGCGACCCCGTTGTTCGTAATGAGTGCGTAAATACTA

>gi|282554155|gb|GW275953.1|GW275953 CCHW9983.g1 CCHW Montastraea faveolata heat/dark/disease-stressed adult + 6 day old larvae Montastraea faveolata cDNA clone CCHW9983 3', mRNA sequence
CAGATTAACGATATATTTATTTTAATCGCTGTAATATAATATATATAGCTAGCATAGAAAAATAGATGAG
AGTACTTTGTACATCATTATGACAACAAAGGTTTGATTACGTCTAAACGAACAATTTAAAGAAAATGAGG
GCATTGAGTGTGAAACAAAGGGGTTGCACCATTGGTAGGCAGCAACATAGCGACACCTGACACTCGCGGT
TTTCTCGGTTTAACTTCTTACTTCGCTTTGCGTCTCTAAGTTCAGTGCAATGGGTTCTTTTCTTCTTACA
GTTTGTGACTCATTTCTCACACGTGACAGTGTAATGACTTAGCCAGGAGTGAGTTGATGCAGTCATGTTA
ACGGTCCATGTAATACATTTTGAAGATGGATTTAACTTATGCTGTGTCAGTAATTGCTATGATTCCGCGA
CTGTGATTAGACCGCATACACAAAACAGTCCACACGTAATACCGTGCTAATGCCATGTAGTATTCAATAA
CAACTTTTGATTTACAAGACGTAGCGTGAAACTACAGCAAGAACACCAAGAAGAGCAATGGTAAAAGTCT
CGTATCCCAGGCGTCCCGCCATGGATGGATTACACGGGTCCATGGTGTAGTTGTTACAAAGGTCCTGGTC
GGAACAGCAGAGGACGCAGTGTTTCGTGATACCATCTGGGCCTTTTGTCGTGATGTGGTGTTGATTTCAA
GCACTCCGAGGCGCAGTATCGGACGTATTGATGATTAG

>gi|282554154|gb|GW275952.1|GW275952 CCHW9983.b1 CCHW Montastraea faveolata heat/dark/disease-stressed adult + 6 day old larvae Montastraea faveolata cDNA clone CCHW9983 5', mRNA sequence
GGACAGAAACACGGGCTATAGTGTTATTCGAAGGTGTCGACAAAGATTTCCTTTCGGAAGCTATAAAAGG
CTCGTGATTGCGAATCTGGGGGTCCTTCAGAAGAGACTAAGTCAGTAACTGCTGAAGCTAAGGCATCCAC
GCCCTGATGATTAGCCTCACTACTTGGGCACGTTTGTTGTTTTACGCTGTCTTGCTGACTGCCTGCTTAT
ATTTGACAAGTGATGGTGCTGCGACTTGCTATTACTGCAACTCAAGAGATGACAGCTTTTGCATTCCAGA
ATCACTAGATGGAGTCGGCACAAGAAGTTGCGAAAGCGGCGAGACTGTCTGCGCGGTTGCCAAGACGGAA
CCACCGTCACCTGATGGTAATACATCTAATCATCAATACGTCCGATACTGCGCCTCGGAGTGCTTGAAAT
TCAACACCACATTCACGACAAAAGGCCCAGATGGTATCACGAAACACTGCGTCCTCTGCTGTTCCGACCA
GGACCTTTGTAACAACTACACCATGGACCCGTGTAATCCATCCATGGCGGGACGCCTGGGATACGAGACT
TTTACCATTGCTCTTCTTGGTGTTCTTGCTGTAGTTTCACGCTACGTCTTGTAAATCAAAAGTTGTTATT
GAATACTACATGGCATTAGCACGGTATTACGTGTGGACTGTTTTGTGTATGCGGTCTAATCACAGTCGCG
GAATCATAGCAATTACTGACCACAGCATAAGTTAAATCCATCTTCAAATGTATTACATGGACCGTTTAAC
ATGACTGCATCAA

>gi|282554153|gb|GW275951.1|GW275951 CCHW9982.g1 CCHW Montastraea faveolata heat/dark/disease-stressed adult + 6 day old larvae Montastraea faveolata cDNA clone CCHW9982 3', mRNA sequence
ATGCTATGAAGAGAGCATTTTATTTGTACAACTACACAGTGCAAGAATTCAGATTAAATCCTCGAAGGGT
ACAGCATCACTCTGACAGTAGCGCCCATAGCTTTTGGTGGAAGGTTGTGCCTGAATCTAGCTCGCACCAC
ACCACTGTTTCCATGAGGTCTGGTAATCTTTCCCCACATCACTCGGAGTTTGCTTGCTTTCTTGTCTCCT
TTGGCTACCGTCTTTCTCTTGGCACGGTAAGCAAATGCAACACGTTTGCCAAGGTAGAAGTCAGTTTCTT
TCTTGTCGCTGACTCCTTCAAGCCTTATCAGGGAAGTGTTAGGTTGCTGATTCCGCAAACCTCTCTTGTA
GCCAAGGACAATGCCTTTTGTATACAAGCGTGTTGGTTGGGACATTTTAATCTTCTAGTTACTCTGTAGC
CAGAAGCCGAGAAATGTCGACCAGAAGAG

>gi|282554152|gb|GW275950.1|GW275950 CCHW9982.b1 CCHW Montastraea faveolata heat/dark/disease-stressed adult + 6 day old larvae Montastraea faveolata cDNA clone CCHW9982 5', mRNA sequence
CTCTTCTGGTCGACATTTCTCGGCTTCTGGCTACAGAGTAACTAGAAGATTAAAATGTCCCAACCAACAC
GCTTGTATACAAAAGGCATTGTCCTTGGCTACAAGAGAGGTTTGCGGAATCAGCAACCTAACACTTCCCT
GATAAGGCTTGAAGGAGTCAGCGACAAGAAAGAAACTGACTTCTACCTTGGCAAACGTGTTGCATTTGCT
TACCGTGCCAAGAGAAAGACGGTAGCCAAAGGAGACAAGAAAGCAAGCAAACTCCGAGTGATGTGGGGAA
AGATTACCAGACCTCATGGAAACAGTGGTGTGGTGCGAGCTAGATTCAGGCACAACCTTCCACCAAAAGC
TATGGGCGCTACTGTCAGAGTGATGCTGTACCCTTCGAGGATTTAATCTGAATTCTTGCACTGTGTAGTT
GTACAAATAAAATGCTCTCTTCATAGCAT

>gi|282554151|gb|GW275949.1|GW275949 CCHW9981.g1 CCHW Montastraea faveolata heat/dark/disease-stressed adult + 6 day old larvae Montastraea faveolata cDNA clone CCHW9981 3', mRNA sequence
GTATAAGAAACCAGTTTTATTTCACTATTATACATGTAGAAACCGTCAGGTCAGTGAACAACAGCAAGTA
ATGTTTATGCACAGAGGAGGAGTTTTGAAGAAGGTAATAACTACTTGTATGTCGTTCTAGCAGTCAACTT
AGAGAATAAAGTGGTTTTTCATTTCACAAGCATGTCACATTTAATGTTGCCAGTCAAGCCATGGATAATA
TAGACCACTCCACAACCGTTTATAAAATTTGCAACAAAAAAGAGACTCTGCATTGTAAGGCGCCCTGTAC
TCCTTCTTCAGACCAACCAAAGTTGCAGTTCTTTAACATGCCTGCTGTCCAACAAACTCCACCAATGTCT
TTAGAATAAGACCAATGTATTTTGGATGCATCATGTACAATTTCTCTCTAGTTATTTAAAAAATGTTCTT
CGTCTATATAAGGCTATGTGACATCACTGTGACATCATTGAGGCTCCTGACCTTGACCTTTGTACACATC
ACTAACACAAACCCGCTGTCCTTCCAGTGACTCCTTCCATAAGCTCACCTTGTTGTCTCCACCAGATACA
GCTAGAATGTTTCCAGTGACTGACCAACTCACATGCCACACAACATCACCAAACTTTTTTAAAACCTTTG
AAGTCCATGATCCTCCTCCAACTTCATTTTTTGTCCAGATTACTACGCGACAATCCTGAGAGCAGTTGCT
ATGGTGCTGACAGGAAGTCCGACATTAGGAGCCC

>gi|282554150|gb|GW275948.1|GW275948 CCHW9981.b1 CCHW Montastraea faveolata heat/dark/disease-stressed adult + 6 day old larvae Montastraea faveolata cDNA clone CCHW9981 5', mRNA sequence
GAGTTTTCAGAGTGGTCAAAAATGGTTTCGGTGTTGAATACAGTGGATACCTCGCATGAGGATATGATCC
ATGATGCACAAATGGATTACTATGGCAAGAAGCTTGCAACATGTTCATCTGACAGGACAGTGAAAATCTT
TGAAATAAATGGAGCAACTCAAACTTTAGTCACTACTCTGAGAGGACATGAAGGCCCTGTCTGGCAAGTT
AGTTGGGCACATCCTATGTTTGGAAATCTCTTGGCTTCATGTTCTTATGATAGGAAGGTTATTATTTGGA
AAGAAACTAGCAATGGATGGGCAAAACTTCAAGAATTTTGTAATCACGATTCTTCAGTGAATGCTATATC
CTGGGCTTCTCCAGACTACGGCTTGATGTTAGCTTGTGGTTCATCAGATGGCTCTATCTCAATTTTAAGT
AGTTCAGGTGATGGAACGTGGGAAACAAAGAAAATAAATAACGCACATACGATTGGTTGTAATGCTGTTA
GCTGGGCACCTTCAGTCTCACCAGGATCATTGCTAGAGCCTGGATCAAAGTCAAGTGGGTTAGTCAAAAG
ATTCGTCACCGGTGGATGTGATAACTTGGTAAAAGTATGGAAACAGGTTGATGGCCAGTGGGTGGAGGAA
GAAAAACTAGAAGCACACAGTGACTGGGTTAGGGATGTTGCCTGGGCTCCTAATGTCGGACTTCCTGTCA
GCACCATAGCAACCTGCTCTCAGATTGTCGCGTAGTAATCTGGACAAAAAATGAAGTTGGAGGAGATCAT
GGACTTCAAAGGTTTTAAAAAAGTTTGGT

>gi|282554149|gb|GW275947.1|GW275947 CCHW9980.g1 CCHW Montastraea faveolata heat/dark/disease-stressed adult + 6 day old larvae Montastraea faveolata cDNA clone CCHW9980 3', mRNA sequence
CTTCGAACCGTCCTTTAATGAATACTTTTCACTAGTCTGTCCTCTTTACAGGAAATATTATCCAAATCTG
TAACTAATAGTTTATTGGTGCGTTTCGTCTATTTTTCCATTCCTACATGCGCAGATCTTATACTCTTATT
TGGTTGGAACCACTGTTTAAGGACTTCTCTTTCTTCGCAGAATGTCTTTTGGGGAGAACCCTAGGTTTAG
AAACTCTTCTGGACCATCATGGGCCACGTCACTCGACTGCTTAACAGCACCTGGAATGGTTATCTTGTAC
ACATAGTTGGCTTCAGTATCCCGGCCTCCACACAATTTAGAACCACTACCACACGGTTGGCTTGCGTTTT
TACCCTCAAAACACTTGTCTGATGAACCAAACTTGTCAAAATTCGTTATTTCAGGACTGCTGCGCACACA
AAGTCCAATATCTCTGACTCCAAAATACTCCCATCCATTTTGTTTTGCGACTCGTGCGCATCTGCAGAGG
AATTCTGGGAAGTCCACTTCGTACTTCTCACTAAACTGAAGCATATTTCCAGCGAAGTTCGGTTTGTCTG
GCGCCGCTTCATTATGGAAAATATCTTTCATGACGAGGTGGTATTTGTTTTCTTTGTAACAACCCACAGG
ATTGATTTCTACTTCACAGGAGCCATCCTTTATTTTGTAGACGTAGTTTGCTGAATGCTTGCCCGAACAG
AACTTGTTGTATTTCGTACATGGCTGGAAGCACTGGTTAGTACATCTAGAGCTGATACCATCTCGA

>gi|282554148|gb|GW275946.1|GW275946 CCHW9980.b1 CCHW Montastraea faveolata heat/dark/disease-stressed adult + 6 day old larvae Montastraea faveolata cDNA clone CCHW9980 5', mRNA sequence
AGTCAGCGCAACTGCTTCTTCCTTGGGGATAAACGAGGTGAAACACAGCTGAAAATGAGCCCAATAACCA
CGTTGTTGTTGTTGGCACTTGTCTGTGGCTCCATACAATATGTGACTGGAAATCTCTGTCGTGGAGAAAG
GTGTGATGTCGACTTCAAAACAATAGGATGCTACAAAGACACGCACCACAGAGCTCTGCCCAATTACATA
TACAACGAGCGTGATCCCTCCATCAAGAACTATGGTGGTAGAAAGATCGACTGGTTTAACTGGAATGAAT
ATTATCCGGGATTTGCTTGCCGCTGTGCACAGAAGGCGAAGCATTTAGGGTACGATCTTTTCGGTCTTCA
GTTTTACGGGGAATGCTGGGCTGGTCACAGCGACCATGACAACTATGCAAAGCACGGCGAAGATAAACAT
GGTTGTATTGAAGATGATTACCAGCCATGTCAAAAAAATACTCGCTTTTGTATGGGTAAACACCTGCGCA
ACATGGTGTATCAGATCGTGGACATCAGCTGCCCCCTTGTAGCTTTCGAGAAGATTGGATGTTTTAAAGA
TAACCACATAGTCTCAGCTAGACCACTACCAGAGTATCTTACCAACGATCGAGATCCCAGGCATCCAACA
TTCAGTGGACAGAGGATTGACTGGCGAAACTGGGATGTCTATGTGCCAGACTTTGCCTGTAGATGCGCAC
TCAAAGCCAAGGAAAAAAATTACACCTTCTTCGGCATGCAATTTTATGGAGAGTGTTGGAGCGGTGACAG
GACGCTAGCATACATGTTAT

>gi|282554147|gb|GW275945.1|GW275945 CCHW9979.g1 CCHW Montastraea faveolata heat/dark/disease-stressed adult + 6 day old larvae Montastraea faveolata cDNA clone CCHW9979 3', mRNA sequence
GATTGCCAAGAGATAAGATTTATTCCACGCTAGAAAAACGTTACATGAACCAGTTTGGCTCAATAACTTC
TTCTTTCGCTCGACGTTCTTTTGTTCCATTGACTCTACGTTACATATTACATTACAGTGATCTGAAAAGT
TGACTAAATCATAGCAAATAAAACATAAACGTTGCAATCAATTACGAAGAATACAGTTTTTCTGGTATTT
TTAATATTGTCTCATCGTCACTGGCAATATTTCGTCTTGGCTTTCAATTTTTAACCTTGTTTCTCCTGTG
CGATAGTTTCCTTTGTTGGCAGAGTATTCTTCTCTTCGGTGTTGGTTTTTTTGAGTTTTGAAGTGTCGAA
CTTGGTTACTTCTGATAAATCCGGTTTGTCTGACATCTTTACTGGCAGTCTCTAAAATCTCGATCGCTGT
GGCTTTTTCAAAGTAGAAAAGCAAAGTGT

>gi|282554146|gb|GW275944.1|GW275944 CCHW9979.b1 CCHW Montastraea faveolata heat/dark/disease-stressed adult + 6 day old larvae Montastraea faveolata cDNA clone CCHW9979 5', mRNA sequence
ACACTTTGCTTTTCTACTTTGAAAAAGCCACAGCGATCGAGATTTTAGAGACTGCCAGTAAAGATGTCAG
ACAAACCGGATTTATCAGAAGTAACCAAGTTCGACACTTCAAAACTCAAAAAAACCAACACCGAAGAGAA
GAATACTCTGCCAACAAAGGAAACTATCGCACAGGAGAAACAAGGTTAAAAATTGAAAGCCAAGACGAAA
TATTGCCAGTGACGATGAGACAATATTAAAAATACCAGAAAAACTGTATTCTTCGTAATTGATTGCAACG
TTTATGTTTTATTTGCTATGATTTAGTCAACTTTTCAGATCACTGTAATGTAATATGTAACGTAGAGTCA
ATGGAACAAAAGAACGTCGAGCGAAAGAAGAAGTTATTGAGCCAAACTGGTTCATGTAACGTTTTTCTAG
CGTGGAATAAATCTTATCTCTTGGCAATC

>gi|282554145|gb|GW275943.1|GW275943 CCHW9978.g1 CCHW Montastraea faveolata heat/dark/disease-stressed adult + 6 day old larvae Montastraea faveolata cDNA clone CCHW9978 3', mRNA sequence
CGTTTAAAACGTTCGTTTATTTTAGGTCTTTAGAGCGATCAACTGCAAATTTCTCCTCACAATACCAATA
AATAATAGCATGTATAGGTCATGATGCTAGAAACGGTTCAACTTAATAAGTGTTCATCACAGAGTGATAA
AATAACATCCAATTCTTAGAATCTTAAATTAAATAAATGCACCATATATTCAACCATGATTGTATTATTT
TACATTTAATGGATTACTTGAATCAACGTGATGTGAACATCCACTCAGGAGGTTAAACTAACATTCAACG
CAAAAGGGTCCGCACTGATGACGAAGCTCGATAAAGATCAGTGTAGAATCTGATTGGTTGTTACTTGCGT
GCCAAAATTCAAAATCGAGGAACAACCAATCGGAGATCTCTGTAGTGTTATGTCATCAGTATGGAATTGT
TTGAGTCCAGTCCCTGAGAGGTCTGTTTTTCTTTTGATACTGTTCTTTCCGTTCTCTATAATAAACAAAG
TTGAAACCACTCCTAATAAAGGTGTGAAGGTTGCACAGTGTTCAGTTTATCCTTAGGCTTCAGAATATTT
TGTACTTTTTTTTAAGTATTCCTGGTGCACATCATCGCTTGAAACGTTAGCATTTATTGTCAAATGCAAA
TGTTATTCCAAGTTTGTTTATTTGATTGTTTGTTTGTTTATGTATGTAATATGTGTTGATGGACAGAAAT
CATATTCTGATCAGTGGATGGGTTCTGATTGACCTTACTCTGCAAATGGGAAAACATTATTTTTGGG

>gi|282554144|gb|GW275942.1|GW275942 CCHW9978.b1 CCHW Montastraea faveolata heat/dark/disease-stressed adult + 6 day old larvae Montastraea faveolata cDNA clone CCHW9978 5', mRNA sequence
AAAATTGGTTCGCGAAAATTCAGGAAATCATGAAAACAGAAGTCTGAATTATAGTGAAACAAATCCAAGG
GATACGAATTATTGGTCAAGTTAAAGTTATCAGGAGTTTGAGAATCAAGGTTTCAGAAATTGAGAGTCCA
CTGAAGAATGGACGCAAGAACTTATAGAAGACCATTTTGACAATTTTGGGATTGTCTCTGTCATTGCTTC
GTTTGTGGGTACAGGTTTTGGGACATTCTAATTTTTGAACTATTTCTTGAACTATTTTCTTAAGTGTTTG
CATTGCTGTACTTCTTCTCTCAAAAATAATGTTTTCCCATTTGCAGAGTAAGGTCAATCAGAACCCATCA
CTGATCAGAATATGATTTCTGTCCATCAACACATATTACATACATAAACAAACAAACAATCAAATAAACA
AACTTGGAATAACATTTGCATTTGACAATAAATGCTAACGTTTCAAGCGATGATGTGCACCAGGAATACT
TAAAAAAAAGTACAAAATATTCTGAAGCCTAAGGATAAACTGAACACTGTGCAACCTTCACACCTTTATT
AGGAGTGGTTTCAACTTTGTTTATTATAGAGAACGGAAAGAACAGTATCAAAAGAAAAACAGACCTCTCA
GGACTGGACTCAAACAATTCCATACTGATGACATAACACTACAGAGATCTCCGATTGGTTGTTCCTCGAT
TTTGAATTTTGGCACGCAAGTAACAACCAAT

>gi|282554143|gb|GW275941.1|GW275941 CCHW9977.g1 CCHW Montastraea faveolata heat/dark/disease-stressed adult + 6 day old larvae Montastraea faveolata cDNA clone CCHW9977 3', mRNA sequence
ATGTGTTTTATTATTTTCCCCTGTTTATTCAAAGAAAATCACTATCACTTCTATGCGGCGGACTGTGTGA
ATTCCCTTGTATCTATCTCCGAAGACTCGTTTTGATCACGACACTATTCCATGAAGCCAAACCCAGGCTC
CTCAGTTGGTGGAACGATCTGTTCACATGTTCCCCAGTATTCGTTGTTTTCGTATTGCTTGCAGGTATAT
CCTTCAATGCAACCACAGTGGTATATGTCATCCCCCTTGAAAAGACAAAACTCCTTGGCTTTCTTCCGGG
GATTGCATTGGCCACCCGACCACCACTGTGGTTTCTGGCCACTGTTGTCACTCGAGCAACCACGCGTCAA
CGTGGGCTTTGGTGTTGGCTTCTTTTTACACTTTCCCCAGTATTAATTGCATTTTTTGCCCTC

>gi|282554142|gb|GW275940.1|GW275940 CCHW9976.g1 CCHW Montastraea faveolata heat/dark/disease-stressed adult + 6 day old larvae Montastraea faveolata cDNA clone CCHW9976 3', mRNA sequence
GATGTAATCATAATTTTATTTATCAATAATTGAGGTCGAGGGTTACTGAGAAGTGTAACGTTGTTTTTCA
ACCACGCCCAGCCCTTCACATGCAACGAAATAATACGAAATTACAAGATGTTGTTTTATTTTGCATTAAT
AATAGTACACCTCCATAAAGAGCCAAAGCTTGCTTTCCACGGCTGTCCTCGGATTTGCTTTTACTTGGAA
CATTCCCCATTTGTTTGACAAGTGTATCCATGAGGACAGCAATGCTTTCCATCACTGCAGCAGATAGCAT
TCTTCACAGGACAACAGCCATAGCGTTGATCTTGGCCTCCAGCTTGTTGATAATCTTGACCAAGGAGTTT
ACAACAGGTGAAATCATCCGGGCACTCTGATTTGCCATCCATACAATAATTTGCACGTTTTGACAGTTTT
GCATTCTTGCCGCTGCCAGACCCATGTTTGCTTGTTATAAGTGCAGCCCTGATCGCCGTCTGATGTACTG
TCTTGCCCTTCTTAGGGTTTCCTGTAGCGCAAGAGAGCACCATGAAGACACACAATAGTGCTGAAAGCAG
ACCCACGTACCACTTCATCTCAGATCTTCGTAAAGGAAATTTCTCACACTT

>gi|282554141|gb|GW275939.1|GW275939 CCHW9976.b1 CCHW Montastraea faveolata heat/dark/disease-stressed adult + 6 day old larvae Montastraea faveolata cDNA clone CCHW9976 5', mRNA sequence
AAGTGTGAGAAATTTCCTTTACGAAGATCTGAGATGAAGTGGTACGTGGGTCTGCTTTCAGCACTATTGT
GTGTCTTCATGGTGCTCTCTTGCGCTACAGGAAACCCTAAGAAGGGCAAGACAGTACATCAGACGGCGAT
CAGGGCTGCACTTATAACAAGCAAACATGGGTCTGGCAGCGGCAAGAATGCAAAACTGTCAAAACGTGCA
AATTATTGTATGGATGGCAAATCAGAGTGCCCGGATGATTTCACCTGTTGTAAACTCCTTGGTCAAGATT
ATCAACAAGCTGGAGGCCAAGATCAACGCTATGGCTGTTGTCCTGTGAAGAATGCTATCTGCTGCAGTGA
TGGAAAGCATTGCTGTCCTCATGGATACACTTGTCAAACAAATGGGGAATGTTCCAAGTAAAAGCAAATC
CGAGGACAGCCGTGGAAAGCAAGCTTTGGCTCTTTATGGAGGTGTACTATTATTAATGCAAAATAAAACA
ACATCTTGTAATTTCGTATTATTTCGTTGCATGTGAAGGGCTGGGCGTGGTTGAAAAACAACGTTACACT
TCTCAGTAACCCTCGACCTCAATTATTGATAAATAAAATTATGATTACATC

>gi|282554140|gb|GW275938.1|GW275938 CCHW9975.g1 CCHW Montastraea faveolata heat/dark/disease-stressed adult + 6 day old larvae Montastraea faveolata cDNA clone CCHW9975 3', mRNA sequence
ATATTTTAATCATGATTACAGAGCAGGAAAACAATATTTCCTATTCTAAAAAAGAAACAGGTAGTAAAGT
CAACCTTTGCTAACAGGCTTCTCCTGTTGGCAGAAACCTATCATGCAAAGACACTTACCCTAGTCATAAT
TATTCATGGACACTTTTTCTTGTCTCAAAGCTGTCTGGTTATGACTGTGACATTTTACAACATTTTGACA
CAAATATCACAATGGTTTGGGATTTCTGCAACAAGTTGAGCTTGGTTCCGAATCACTGTGTTTGGTTAAC
GTCTTTGAACAAATTCGCAAAATGGCATCTTTTCTTACTGCCATGGAGCCGCCGGTATAAAGAATTATGT
GGCCCAGTTAGGAAACAATGAAACACCCTGTTCAACATCACTGACAATAACTTTGTGAGATGTGTTTGCA
CCAAGAACTTGCAAAATG

>gi|282554139|gb|GW275937.1|GW275937 CCHW9975.b1 CCHW Montastraea faveolata heat/dark/disease-stressed adult + 6 day old larvae Montastraea faveolata cDNA clone CCHW9975 5', mRNA sequence
CATTTTGCAAGTTCTTGGTGCAAACACATCTCACAAAGTTATTGTCAGTGATGTTGAACAGGGTGTTTCA
TTGTTTCCTAACTGGGCCACATAATTCTTTATACCGGCGGCTCCATGGCAGTAAGAAAAGATGCCATTTT
GCGAATTTGTTCAAAGACGTTAACCAAACACAGTGATTCGGAACCAAGCTCAACTTGTTGCAGAAATCCC
AAACCATTGTGATATTTGTGTCAAAATGTTGTAAAATGTCACAGTCATAACCAGACAGCTTTGAGACAAG
AAAAAGTGTCCATGAATAATTATGACTAGGGTAAGTGTCTTTGCATGATAGGTTTCTGCCAACAGGAGAA
GCCTGTTAGCAAAGGTTGACTTTACTACCTGTTTCTTTTTTAGAATAGGAAATATTGTTTTCCTGCTCTG
TAATCATGATTAAAATAT

>gi|282554138|gb|GW275936.1|GW275936 CCHW9974.g1 CCHW Montastraea faveolata heat/dark/disease-stressed adult + 6 day old larvae Montastraea faveolata cDNA clone CCHW9974 3', mRNA sequence
CGTTTAAAACGTTCGTTTATTTTAGGCCTTTAGAGCGATCAACTGCAAATTTCTCCTCACAATACCAATA
AATAATAGCATGTATAGGTCATGACATTTAATGGATTACTTGAATCAACGTGACGTGAACATCCGCTCAG
GAGGTTAAACTAACATTCAACGCAAAAGGGTCCGCACTGATGACGAAGCTCGATAAAGATCAGTGTAGAA
TCTGATTGGTTGTTACTTGCGTGCCAAAATTCAAAATCGAGGAACAACCAATCGGAGATCTCTGTAGTGT
TATGTCATCAGTATGGAATTGTTTGAGTCCAGTCCCTGAGAGGTCTGTTTTTCTTTTGATACTGTTCTTT
CCGTTCTCTATAGTAAACAAAGTTGAAACCACTCCTAATAAAGGTGTGAAGGTTGCACAGTGTTCAGTTT
ATCCTTAGGCTTCAGAATATTTTGTACTTTTTTTAAGTATTCCTGGTGCACATCATCGCCTGAAACGTTA
GCATTTATTGTCAAATGCAAATGTTATTCCAAGTTTGTTTATTTGATTGTTTGTTTGTTTATGTATGTAA
TATGTGTTGATGGACAGAAATCATATTCTGATCAGTGATGGGTTCTGATTGACCTTACTCTGCAAATGGG
AAAGCATTATTTTTGAGAGAGGAAGTACAGCAATGCAAACACTTAAGAAAATAATTCAAGAAATAGTTCA
AAATTAGAATGCCTCAAAACCTGTACCC

>gi|282554137|gb|GW275935.1|GW275935 CCHW9974.b1 CCHW Montastraea faveolata heat/dark/disease-stressed adult + 6 day old larvae Montastraea faveolata cDNA clone CCHW9974 5', mRNA sequence
CTACTCGTTTGACTGTAGGACCTGATGGGAAATCTGATACTCCCATTCTCAAGTACCAGCTCCAACAAAA
TGCTCTGATGCCACTGCTAGCAGCCACTTATGCCATTGACTTTGCACTGCAGTATATCAAAGATTGCTGG
GCTTTTCAGGCAGCAGATGGATCTGAGCATGCAGACGTGGTGACCATGTGTTGTGTTATCAAGGCCATTT
CTGGCTGGCATGTGGGTGAAACAGCTGCCATTTGTCGTGAGAGGTGTGGCGGGCAAGGTTATCTGTCATG
CAACAAGTTTGGTAGTGGCATTGCTGGTTCACATTCCTCGATGACAGCTGAAGGTGACAACTCAGTTCTT
ATGCAGAAGGTCGCTACGGAAAGACTGATGGCACTCAAGCCATCAATGCTTCAAGTTGCAGCAAGTTATG
TCCCAAGTTTTGTGTATCGCATGTTCAGCTGGGCTGACCTGAACGACCGGAAGTACCTGCACGCCCTATT
GGAGTCACGTGAGAAAGACCTGTTTATGGCACTGGGGATGAAAATGATGAAAGCCGGGAAGGAGGGAAGG
TTTGACACCTGGATGTACCAGGAGCAGGATCTTGTCCAGGCAGCTGCTCGTGCGTATGGTGAGCGGCTTA
TCAGTGAATCCTTTGGTAAAGCCCTTGATAAAGCTGATGGCAGTCTACAGCCAGTTCTGAGAAACTTCAT
CATCTCTATCAGATGACAGTCGTTAAAAGGATCTTGGCTACTTCACC

>gi|282554136|gb|GW275934.1|GW275934 CCHW9973.b1 CCHW Montastraea faveolata heat/dark/disease-stressed adult + 6 day old larvae Montastraea faveolata cDNA clone CCHW9973 5', mRNA sequence
AATCTGGCGAGAAACAACGGTAGACAAGAATTGTTTGCACTACGCTGTCTCCGAAGGAAAAATCAAGTAA
AAGCGAGATGGAAGCTATCAAAGCTGTTCCTGAGAAACGCGAAGGGCCGAAGGAAAAACCTTCAGTTCCG
CTGTCCTGTGCAGCAGAGATGCGGGCCTTACCAGCTGCCTTCTCATTGGCTGAGCCAATGAAGGACCCCG
GCAAACAGATGCCAACAGCTTCCTACACTTTTGGGAAGGATGTGAATTCCTATAGTGACTGGGACTGGTA
GCTGAACCAGCTGGCAAACATCCCCATAACTGGACACGCTCAGAAGATTTAACTGTGATTCGATGTGACG
TAAAACGACGTCTTAATCAATCAAATAAAATTGTTAAAACGTAAAAAAAAAAAAAAAAAAATAA

>gi|282554135|gb|GW275933.1|GW275933 CCHW9972.g1 CCHW Montastraea faveolata heat/dark/disease-stressed adult + 6 day old larvae Montastraea faveolata cDNA clone CCHW9972 3', mRNA sequence
ATTTAATGCCTTCGTTTTTATTTCTAGCTACTCAAATTAAAGCAAAAGCCCCTTTTATGTGCTCTATGGT
ATACAATTATATTCATTTAATCACAGTTCAAACACAGTTGTTATACAGCAAAAAATTAATCATTTCGGAA
AATCTGCCTGAAACTTAAAACTGAAACTTGCCAGGACTGTCATCAGACATACAGAACATAAACATTACAG
CAGACCAATCCTCGATTGTCGCTTTCAGTGTGGCCCACCAAATCCTCGCCAAACCACAGCCGCAACTCTT
GGCCCGAGCTCACCGAGTAAGGATAAAAACGCGGCAGGATGATCTCAGGAGAAAACGAGTTATATCCAGG
CAACTCGGACCACCTTCCAGCACCTCCAGAGAACGTGAAAAACTCGTTTGGCGGCATAAGGAGGACATTG
CTTGATGTTGTGATGGCAAGACTGACGTGTTTTTTCACTGAAGGATGGTTACCACAGCCCCAGAAAGAGT
AGTGAGAAATTTGGCCAGAGCAGGTTACGTAACCGCTTAGATAGATCAATTTTACTGCAGCTATCTTGCC
GCCGTAAGGGACGTGGAAACTGTCATACTGGTTACTCCTTGCGCCAAAACACACGGGAAGGGTATTCGCT
TTGACCCAGGATCCAGTGCTGCAGTGAAAGGGACTATGAAGAGCATCATAGCCACAAAATTAGCTTTTGG
TCCATGATTTGTCGTGCGGTACGAGAATTCTTTCATAC

>gi|282554134|gb|GW275932.1|GW275932 CCHW9972.b1 CCHW Montastraea faveolata heat/dark/disease-stressed adult + 6 day old larvae Montastraea faveolata cDNA clone CCHW9972 5', mRNA sequence
ACTGTTCAAAGAGGAGTGAGTATTGAAAGAATTCTCGTACCGCACGACAAATCATGGACCAAAAGCTAAT
TTTTGTGGCTATGATGCTCTTCATAGTCCCTTTCACTGCAGCACTGGATCCCTGGGTCAAAGCGAATACC
CTTCCCGTGTGTTTTGGCGCAAGGAGTAACCAGTATGACAGTTTCCACGTCCCTTACGGCGGCAAGATAG
CTGCAGTAAAATTGATCTATCTAAGCGGTTACGTAACCTGCTCTGGCCAAATTTCTCACTACTCTTTCTG
GGGCTGTGGTAACCATCCTTCAGTGAAAAAACACGTCAGTCTTGCCATCACAACATCAAGCAATGTCCTC
CTTATGCCGCCAAACGAGTTTTTCACGTTCTCTGGAGGTGCTGGAAGGTGGTCCGAGTTGCCTGGATATA
ACTCGTTTTCTCCTGAGATCATCCTGCCGCGTTTTTATCCTTACTCGGTGAGCTCGGGCCAAGAGTTGCG
GCTGTGGTTTGGCGAGGATTTGGTGGGCCACACTGAAAGCGACAATCGAGGATTGGTCTGCTGTAATGTT
TATGTTCTGTATGTCTGATGACAGTCCTGGCAAGTTTCAGTTTTAAGTTTCACGCAGATTTTCCGAAATG
ATTAATTTTTTGCTGTATAACAACTGTGTTTGAACTGTGATTAAATGAATATAATTGTATACCATAGAGC
ACATAAAAGGGGCTTTTGCTTTAATTTGAGTAGCTAGAAATAAAACGAAGCATTAAAT

>gi|282554133|gb|GW275931.1|GW275931 CCHW9971.g1 CCHW Montastraea faveolata heat/dark/disease-stressed adult + 6 day old larvae Montastraea faveolata cDNA clone CCHW9971 3', mRNA sequence
GAGAATTAAAAAGTACTTTATTCAGCTACCGATATTGTCGTGATCTAGTGAACTAAGAAATTCTCAGAAC
TAAATTTGAATGAAATGTATTGTACAGAGTAAGGAGATTTCACGTTTCATCGCCAGTCGTAAATAAACAG
TGTGGTGTGATCATTGCTGATAAGAACAGTTTCATTTTTCTGTAGTAAATCTAGATGGTGTGCTTTCATT
AAGTCTGAGTATAATGCCGCAGCTTTTGAGCATACGAATTAAATCTACTGAACAATTCTGGCATGAGGTA
CTGTTTGTTATGCCGTAAAGGCTGTTAAAAGGTGATCCTAAAAAAACACAGTGTGTGACTATTCAATTCA
AATGAAAGCTTTTGAGCAGTACTTTCATGTGGTACTGTTTATTATCCTGTATACAAGACGGTTCTAACTT
TTACGTCTGTACTTGAAACTCTAGTTTGTATTACAACAATCTAAACGAAAGCTGTTAAGCGGTACGTTCG
TGTGGCCATTGTTTGTTTTTTTTTTTAAGTTGCAACAAATTTTTCTAATTTTTTAAAATGAACTCTTGGG
AGTGAAAAGATTAAGACTGCGAAAATGACACTGATAAAAGAGCTCTTGTCATATTTTCATGAAAGGTCAT
ATAAAACGTGCTTTTAGTTCTGAACTTATTCCAGCGATACCAGTTCCTCTATCTTCCACTTCGGTTCCAC
CACAATCACGGAATCCTCCTCTTCTG

>gi|282554132|gb|GW275930.1|GW275930 CCHW9971.b1 CCHW Montastraea faveolata heat/dark/disease-stressed adult + 6 day old larvae Montastraea faveolata cDNA clone CCHW9971 5', mRNA sequence
GAAACGAACATAAACAGACAGTTATACGGCTCGGTTTAGATCTCAACGTCCCGGAAAGGAGTTCGTGAAA
ACAGCTTAGAAATGTCCTCCGATGAAGAAAGTGTTGAGGACGAGGGAGCACCTTATCTTGGGGAATACGA
AGGAGACAGAAATGAAGACGAGGAGCGGCATGGTAAAGGCCAAGCTAAATTGCCGAATGGTGATATATAT
GAGGGAGAATATTCACATGGAAAACGGCATGGACAAGGAACTTACAAGTTTCAAAGCGGAGGAAAGTATA
CCGGAAGTTACATCAACGGGATAAAACACGGCGAAGGGACATTTTTCTACCCCGATGGCTCCAAATACGA
AGGGTACTGGTTAAACGACGTCCGTCATGGCCGTGGAAAATACACCTACCCGAATGGGGACATTTACGAG
GGGGAATGGGCCGACAACCAACGCCACGGCCAAGGGGTGTACAGCTGTGCGACCACCGGGTCTAAATACA
GGGGGATGTGGGTGCAGGGGAAAATGGAGGAGGCTGGAGAGCTCATTCACGCCAATCACCGTTATGTGGG
AGGTTTTCAGCAAGATAAACCCAAAGGAAAAGGCAAATATGTGTTTGATAACGGATGCGAGATGCTAGGA
AGGTATGAGCTGGTAGAAGTTGTAATAGAGCCTGAAACAGAAGAGGAGGATTCCGTGATTGTGGTGGAAC
CGAAGTGGAAGATAGAGGAACTGGTATCGCTGGATAGTTCAGACTAAAAGCACGTTTTATATGACCTTTC
ATGA

>gi|282554131|gb|GW275929.1|GW275929 CCHW9970.b1 CCHW Montastraea faveolata heat/dark/disease-stressed adult + 6 day old larvae Montastraea faveolata cDNA clone CCHW9970 5', mRNA sequence
AAGCATTTCAGTTGATTTCACCGTCCGGTAGTGTGCCAAACTCGCCACACATATTCTGGTGGCTCAGTCT
TGTGGTTTACACATTGGAGAACCATGACCACTGCCACAGAAAACGCGGGACCACGAAAAATTAGAGGCGA
ACGATCGCTCATTGAAGCACTGGCTGAGTACCCAGGCGAGCTCGTGAAAACTGATTCTCCGAACTTTGTT
TGTAGTGTGTTACCATCGCATTGGAGATGTAACAAGACGCTACCGGTTGCATTCAAAGTTGTTGCACTCG
GCGATATTCCCGATGGAGTTCTCGTCTCGATCGCTGCAGGCAATGACGAGAACTTCGCCGCCGAACTTCG
CAACGCGACCGCCGTCATGAAAAATCAAGTAGCGCGCTTCAATGATTTGAGATTCGTAGGCCGTAGCGGA
AGAGGGAAAACGTTCACATTGACTATAACGGTGAAGACGGATCCACCTCAAGTCGCCACATATTGCAGAG
CTATTAAAGTAACCGTAGATGGACCGCGGGAACCACGCAGGCACAGAACGCGTTCAGATGAGAGAGACCA
AGCAAATGCTTACGAACAGTTTCACTTTTCGGATCGACTCTCAGAGTTGGGCTTTGAGGGTCTTCGACGC
TCCATCAGGGACAACAGCTTTGCCCCCTTCACAGAGCTTCACCCAGGTCCTCTGCAGCCCGTGAAACTGC
CTCCAGATGCAACTTCTGCCTTCAGTGCCCTCGCTGCCGACACATCAATTCGTTCACCATCGACGTGGGG
TTTCCACAGCTTTCAGAG

>gi|282554130|gb|GW275928.1|GW275928 CCHW9969.g1 CCHW Montastraea faveolata heat/dark/disease-stressed adult + 6 day old larvae Montastraea faveolata cDNA clone CCHW9969 3', mRNA sequence
AAGGTCAGGAGGCTTTTATTTAATTCTTACTTTCTTAGGTATACGGTACGCTATACAATCAGACGAGCTT
TAACTTGCGATTTCAATAAACAAAAAGATCGCTCACAATAGAAGCCACAAAGTAGTGAACAGAAAGACTA
ATATAAGGTTGGCTCTTCTTCTGTAGACTATTCAAAATTTCCTAGCCAATCAATAAGGAAATAAGGTTAT
GCTACCAGCCACCATGATGACCGAGCTGTAATCAGCGCATCATTGCATGGCCATCGTGGGAAACTGCATG
GAGACTATACGATACAAAGATTGATTACATACGTAGGTCTAATTATATATGGGTACATTTTATGAAGCTG
ATCGTTTCTTAAAGCTACAGTCAGAAATCTCTATATTTCAGAAGCTATGACTTAAGCAGACAGTGTCACG
ACAAATTAATACAAATAGATTTACAATCAGTACAAGCGCTAGCCTTGCTCGCCACTAAAGTTGAGCAGGT
CATTTAAACACAACCAAGATATAAATCTTGCATACTGCTGTCCTCAGTACCTCAAATGAAAACTGTTAAG
TTCAGCAGAATGCAATGAACATCGAGGCACTCTAAATCTGCTGCCATGTTGGGACACCGTATAAAATCAT
GTCTTGTTCCCTTCGCTGTGAAAACGAAAAATCCACCAGACCCTTGTCTGTTCATGTCCACGGCTATAGC
CTTGTCATTTGCTGGTCTTGAAGTGCAGAGCTTTCCTGTAGCAGATCGAAGAACAAGTTTTCTTTGTTGG
TCATGTTC

>gi|282554129|gb|GW275927.1|GW275927 CCHW9969.b1 CCHW Montastraea faveolata heat/dark/disease-stressed adult + 6 day old larvae Montastraea faveolata cDNA clone CCHW9969 5', mRNA sequence
CTTGTTGTTTGATTTACTTGCTGACTGAACCAGAATTTTCGGTCGGTGGAGGAGTAAGTTGTCCAATTTG
CCAAGCTATCAGAGACTCACGGTGAGCATTCAGAGGATTTAAGGGAGGTTAACGGCTTCGAAACCGACGA
AAGGTCGACTTAATAATTATCATCGTACACGATTCAACAAGGCGGAACAAAGATGGAGAACATGACCAAC
AAAGAAAACTTGTTCTTCGATCCTGCTACAGGAAAGCTCTGCACTTCAAGACCAGCAAATGACAAGGCTA
TAGCCGTGGACATGAACAGACAAGGGTCTGGTGGATTTTTCGTTTTCACAGCGAAGGGAACAAGACATGA
TTTTATACGGTGTCCCAACATGGCAGCAGATTTAGAGTGCCTCGATGTTCATTGCATTCTGCTGAACTTA
ACAGTTTTCATTTGAGGTACTGAGGACAGCAGTATGCAAGATTTATATCTTGGTTGTGTTTAAATGACCT
GCTCAACTTTAGTGGCGAGCAAGGCTAGCGCTTGTACTGATTGTAAATCTATTTGTATTAATTTGTCGTG
ACACTGTCTGCTTAAGTCATAGCTTCTGAAATATAGAGATTTCTGACTGTAGCTTTAAGAAACGATCAGC
TTCATAAAATGTACCCATATATAATTAGACCTACGTATGTAATCAATCTTTGTATCGTATAGTCTCCATG
CAGTTTCCCACGATGGGCCATGCAATGATGCGCTGATTACAGCTCGGTCATCATGGTGGCTGGTAGCATA
ACCCTTATTTCCTTTATTGATTGGCTAGGAAATTTTGAATAGTTCTACAGAA

>gi|282554128|gb|GW275926.1|GW275926 CCHW9968.g1 CCHW Montastraea faveolata heat/dark/disease-stressed adult + 6 day old larvae Montastraea faveolata cDNA clone CCHW9968 3', mRNA sequence
GCTGTTTCCAATTTTTTTTTAATATAAAACTTCTCCAACAAAAACAGCATGCAATATTTACAATACACAT
ATTACAAGAGTGTCCTGACAAAAACATACACCAATAAGATGAAAAGTCATAGCTATTATTGATCTAGCTT
AGTTTTTGTGACAAAGATTTAGCAATTGCACTAACATAACAAGACTGAACTGATTCATGGCTCTCCCAGT
GGTATAACAAATGATATTCTGTCTCCAATTTCACCCCAGCTTGCTCGATACTTCTGATATACAAGAATCC
ATGCAGTCAAACCAGCAAACCACACTAAGAATCCTATTCCAGATTTTATCACATATGATTTTAGCTTTGG
TTGTCCTGTAAAAGCTGGTCTGATAAACGCCTCTCTGAAGAACCACACTACATTGACAAACCAAAGAAAT
GGCAACAACGCAAAGCCTCCTAAGAAATATTTTCTACACAAGTTGACTTTATCCTCATCTGAAACCTTTC
TCAAGTCCATCGCCAAAATTTCTTCTTTGATCGATCGTTCTCACAGGAAACT

>gi|282554127|gb|GW275925.1|GW275925 CCHW9968.b1 CCHW Montastraea faveolata heat/dark/disease-stressed adult + 6 day old larvae Montastraea faveolata cDNA clone CCHW9968 5', mRNA sequence
AGTTTCCTGTGAGAACGATCGATCAAAGAAGAAATTTTGGCGATGGACTTGAGAAAGGTTTCAGATGAGG
ATAAAGTCAACTTGTGTAGAAAATATTTCTTAGGAGGCTTTGCGTTGTTGCCATTTCTTTGGTTTGTCAA
TGTAGTGTGGTTCTTCAGAGAGGCGTTTATCAGACCAGCTTTTACAGGACAACCAAAGCTAAAATCATAT
GTGATAAAATCTGGAATAGGATTCTTAGTGTGGTTTGCTGGTTTGACTGCATGGATTCTTGTATATCAGA
AGTATCGAGCAAGCTGGGGTGAAATTGGAGACAGAATATCATTTGTTATACCACTGGGAGAGCCATGAAT
CAGTTCAGTCTTGTTATGTTAGTGCAATTGCTAAATCTTTGTCACAAAAACTAAGCTAGATCAATAATAG
CTATGACTTTTCATCTTATTGGTGTATGTTTTTGTCAGGACACTCTTGTAATATGTGTATTGTAAATATT
GCATGCTGTTTTTGTTGGAGAAGTTTTATATTAAAAAAAAATTGGAAACAGC

>gi|282554126|gb|GW275924.1|GW275924 CCHW9967.g1 CCHW Montastraea faveolata heat/dark/disease-stressed adult + 6 day old larvae Montastraea faveolata cDNA clone CCHW9967 3', mRNA sequence
CATATTTCCCAGTATTTAATATCCGTTTCACAACATTTTACAGCCTACAGAGACTTCAACTCTAGGAATA
AGTACTGAAGTGAAAGAATGGCGCCACTGTCAAGAGATGGAAACGAGACGAGCGGGATCTGAATGACTGG
AAACGAGGCGGTGCTCACTTGACACGATTAATTCTAGTTCTCGTTTTCCAATTCCTCCCTCAGTTGATTT
CTTTTGGCAATTAACTTTTCACTAACCACTTCATTGCTTTCCACATTACAAAAGCAATTCTCAGCTCTTC
AAGAAGTTCATATCATTCATGCATGATTCAAGAGAGTGGCCATTTTTAAAAATGTTCTTTTGCTCGCGTT
TTACATAAACCCGCCAAGAACCCGGAAAGAAAAATACGGAGTTCTTTTTGTCGTACATACTACTCCAGGT
AGGGTCATCGGGATCTAAACATCTTTTCTAAAACGTCTCAAAAATACTTCCATGATAGAACATAATTGTC
CTCCGTAGATAAAATACACATTTCCATTTACTCACTATGTATATACTACAAAAACTCAACTTTCACTGTA
AGAGTTGGTGCTTTGCATTTATAGCAGAACTAGTCTTAGGGATGCAGTCAGGACAAAAAGCACCATGCTC
AAGGAAATCTTGGCTGACGTGGAATACATCGCTAGTACACCGCTAGAGGGTGGGGGTGGAGTTGAACTTT
GACGGCGTTGTTGGAATCATTGGTGTTGCATCGATCTGGGGTACAGCAGGCGATGTTGCAGCTTACTAGC
TATAGCTCATTACTTTTAGCAGCAGATCCAGGTTTC

>gi|282554125|gb|GW275923.1|GW275923 CCHW9967.b1 CCHW Montastraea faveolata heat/dark/disease-stressed adult + 6 day old larvae Montastraea faveolata cDNA clone CCHW9967 5', mRNA sequence
AGCCAATGTACGTTTCAAAATGAGGTCTGCATTTCTCGTGGCTTCCTTAGTTTTGAACGCCTCCATTTTG
TCAGCTGCAGTCACCAAATGTTACAATTGTATTGAGGCTGGAGGCAGCTGGAGTGATTGCCAGCGCAGTC
AAACCAGGAAAAAATGCAATGCGTTACTAGGCAACACACACTGTTACTCAGCAAGTGGGAAATATGACAA
TGGTACGGCAATCCTCGATGTTGTGGCCAGGGGATGTATTGATTGCTCAGATAAAAAGAAGGCGTGCGAG
AAACTGGATCTGCTGCTAAAAGTAATGAGCTATAAGCTAGTAAGCTGCAACATCGCCTGCTGTACCCAAG
ATCGATGCAACACAATGATTCCAACAACGCGTCAAAGTTCAACTCACCCCACCTCTAGCGGTGTACTAGC
GATGTATTCCACGTCAGCCAAGATTTCCTTGAGCATGGTGCTTTTTGTCCTGACTGCATCCCTAAGACTA
GTTCTGCTATAAATGCAAAGCACCAACTCTTACAGTGAAAGTTGAGTTTTTGTAGTATATACATAGTGAG
TAAATGGAAATGTGTATTTTATCTACGGAGGACAATTATGTTCTATCATGGAAGTATTTTTGAGACGTTT
TAGAAAAGATGTTTAGATCCCGATGACCCTACCTGGAGTAGTATGTACGACAAAAGAACTCCGTATTTTT
CTTTCCGGGTTCTTGGCGGGTTTATGTAAAACGCGAGCAAAAGAACATTTTTAAAATGGCCACT

>gi|282554124|gb|GW275922.1|GW275922 CCHW9966.g1 CCHW Montastraea faveolata heat/dark/disease-stressed adult + 6 day old larvae Montastraea faveolata cDNA clone CCHW9966 3', mRNA sequence
TAATTAAGGGGGTTCTTTATATAAGAAAAAGACTGACTGAGCTTTTGTTCTGACCACAATAAACTGGCCT
TGATGACGAGGTGGCCGTGATAACGAGGTGGCCATGATAACGAGGTGGTCCGTGCTAACGGCGTGGCCGT
AAGGCGGGGTTCAGTGCACGCAAGAGAACTAGGTG

>gi|282554123|gb|GW275921.1|GW275921 CCHW9966.b1 CCHW Montastraea faveolata heat/dark/disease-stressed adult + 6 day old larvae Montastraea faveolata cDNA clone CCHW9966 5', mRNA sequence
CAACACAATTGTAGTAAACAGTAGAGTCAAAGCCGTCAAGCGAAAGCATCACATCTTTTCTAAACGACAC
TGAAGAAATCATGCAGAAAAAGCTAGCAATTTTCCTTGTCATCGCGTTGGTAATCGCCGTAGCTAACTTT
CCAACTGTTCAAGGATTTACGGCAGGTACTGGCTCGTGGAAAAGAGCCCTGGAGGTGATGAAGGAAAAAA
GAAGCATGTGTCATGCGATGAGAGAATACTGCAAACGAGAGTTTATGGAAGACGAAGAAGCGCCCGCGCC
TTTGAAGGAGTAAAATCATGTCCAGCGGCTGACTTGTTACGTCATGTAATACATATACAACTGAACAGCA
AGCTTTTCCAAAAGCACAGATGAAGATATCTGATTTAACTGTAAAGTTTGGCACATGTAATAAAAGAAAA
TAAGCACTGAGACAGTCTCCAACATGGCAGCCATATTGAAA

>gi|282554122|gb|GW275920.1|GW275920 CCHW9965.g1 CCHW Montastraea faveolata heat/dark/disease-stressed adult + 6 day old larvae Montastraea faveolata cDNA clone CCHW9965 3', mRNA sequence
CTACATACTGGCTATTTATTTACTTGGCGTTCTTTCATCGACCACATACAGTATTTCCTTTAATTTGTCA
CTTCTCATACAAACTTTATAACTGCGGTACAAAACAAAGCTAGCAATGGGCCGGTACAAAACATTTAAGG
GTATAGTTACAAGTTAAAGTTGTTGTACTAAGTTCATTCGTTTTTTCTTTACAAGATACATTCTTTGTTA
ACCTACATGCAGCTAAGGCCGAGAGATACAAACAAGAGAAATGAATAACCATGCTCTTTCCTTTTGCTTG
TTTTTGTCCTCAAGGTCTCGCTGCGTCTTGCTGAGAAGTGTTAGTTACATGCAGTCTATCAAACAATGTG
CCATATAAATTTGTGTATTTTGGTATCAAAATGTTTAATGTAGTCAGGGTGCCATAACCTGCAGAAAAAT
ATTTTTTTAGTGCTGGTTTGAAAGTTCTTTCTGATCTACAAATAACTTGGAAGTAATTTACTAACTGAGA
GTGAGGTATTCATGAGGAAAACTCAAACCAGGACCTTGCAGCAAGGTTTGAGGTTTTCCTGTAAAGACAG
AACATATTTTGAGGTTAAAGTTAGGTAGTTTATTATATGGCTTTTAAAAAGCTGTTAAGCTGTTTCCTT

>gi|282554121|gb|GW275919.1|GW275919 CCHW9965.b1 CCHW Montastraea faveolata heat/dark/disease-stressed adult + 6 day old larvae Montastraea faveolata cDNA clone CCHW9965 5', mRNA sequence
AAGGAAACAGCTTAACAGCTTTTTAAAAGCCATATAATAAACTACCTAACTTTAACCTCAAAATATGTTC
TGTCTTTACAGGAAAACCTCAAACCTTGCTGCAAGGTCCTGGTTTGAGTTTTCCTCATGAATACCTCACT
CTCAGTTAGTAAATTACTTCCAAGTTATTTGTAGATCAGAAAGAACTTTCAAACCAGCACTAAAAAAATA
TTTTTCTGCAGGTTATGGCACCCTGACTACATTAAACATTTTGATACCAAAATACACAAATTTATATGGC
ACATTGTTTGATAGACTGCATGTAACTAACACTTCTCAGCAAGACGCAGCGAGACCTTGAGGACAAAAAC
AAGCAAAAGGAAAGAGCATGGTTATTCATTTCTCTTGTTTGTATCTCTCGGCCTTAGCTGCATGTAGGTT
AACAAAGAATGTATCTTGTAAAGAAAAAACGAATGAACTTAGTACAACAACTTTAACTTGTAACTATACC
CTTAAATGTTTTGTACCGGCCCATTGCTAGCTTTGTTTTGTACCGCAGTTATAAAGTTTGTATGAGAAGT
GACAAATTAAAGGAAATACTGTATGTGGTCGATGAAAGAACGCCAAGTAAATAAATAGCCAGTATGTAG

>gi|282554120|gb|GW275918.1|GW275918 CCHW9964.g1 CCHW Montastraea faveolata heat/dark/disease-stressed adult + 6 day old larvae Montastraea faveolata cDNA clone CCHW9964 3', mRNA sequence
ACACTGATATACTACAGTTTTATTTCTTATAGTCAGTACAAAAGTTATATTTACATTTTCCAACAACTTC
CACATAAAAGAAGGCACACTTGGAATGTAGGAGACTGTTCTTTCTCCTCAACTGTGTCGAGACTGTGACC
TGTTTTCAGGTAAAATCTTCACAACCATCTTATCATTATCCTCCAAGCTGAAGCTATGTGGTTCCTTTGT
TCTGTCCTTTGCACACTGCTACCTTCATTACAGTGACTTTCAAAACAATGTTTAATGAGAAACTTTTACA
AACAGCTGACTTGTCTAAATTGTCATTGTTATTTTATAACTCAGTATCACCATTTACTGGATCATGCAGT
CATCGCTAGGATTCAAGGTGACTAGTAAAGGTGTCCTTAGTTCACATGATTTTGAAAGCCACTATAATAC
AAGGATCCTTCCATTTGGAAAATCGACATTAGATGCTTTGTGATCCAGATGTGAGATCATCTTCCTCCTC
TTCCTCTTCCACCTCTGCCACGCCCTCTTCCTCTTCCACCAGCAGGACGGCCTCTTCCCCTAGCAGCTGC
TTCCTTCTTTTTAGCCTTTGCTTTGGGAGCATCATCAACTAGAAGAGTGTCTAGAGGTAAACTTTCAGGA
AGTATGAAGTAGCGGATGTTATTACCCCTGATGCTCAGTGACTCTAACTGAACTGGTTCCTTATTCTTGA
TGGTCATTTTTACAGCTTTCAAGTGTGTGTTCATACTCATGTCACACCCGTATAGTTCCA

>gi|282554119|gb|GW275917.1|GW275917 CCHW9964.b1 CCHW Montastraea faveolata heat/dark/disease-stressed adult + 6 day old larvae Montastraea faveolata cDNA clone CCHW9964 5', mRNA sequence
GAAACGTTTGGCGGCCATCTTTGAGTTTCTCAAAGTTTTGGTAATTTTTATAATCCGGTTGCATCTGACA
TCTTCAGCTTGCAACCATGAAACTTGTTAGGTTTTTGATGAAGTTGAGCCATGAAACAGTGACAATCGAG
CTGAAAAATGGGACAGTTGTTCATGGAACTATTACGGGTGTTGACATGAGTATGAACACACACTTGAAAG
CTGTAAAAATGACCATCAAGAATAAGGAACCAGTTCAGTTAGAGTCACTGAGCATCAGGGGTAATAACAT
CCGCTACTTCATACTTCCTGAAAGTTTACCTCTAGACACTCTTCTAGTTGATGATGCTCCCAAAGCAAAG
GCTAAAAAGAAGGAAGCAGCTGCTAGGGGAAGAGGCCGTCCTGCTGGTGGAAGAGGAAGAGGGCGTGGCA
GAGGTGGAAGAGGAAGAGGAGGAAGATGATCTCACATCTGGATCACAAAGCATCTAATGTCGATTTTCCA
AATGGAAGGATCCTTGTATTATAGTGGCTTTCAAAATCATGTGAACTAAGGACACCTTTACTAGTCACCT
TGAATCCTAGCGATGACTGCATGATCCAGTAAATGGTGATACTGAGTTATAAAATAACAATGACAATTTA
GACAAGTCAGCTGTTTGTAAAAGTTTCTCATTAAACATTGTTTTGAAAGTCACTGTAATGAAAGGTAGCA
GTGTGCAAAGGACAGAACAAGGAACCACATAGCTTCAGCTTGGAGGATATGATAAGATGGTTGTGAGATT
TTACCTGAAAACAGGTCACAGTTCTC

>gi|282554118|gb|GW275916.1|GW275916 CCHW9963.g1 CCHW Montastraea faveolata heat/dark/disease-stressed adult + 6 day old larvae Montastraea faveolata cDNA clone CCHW9963 3', mRNA sequence
CTTATTTCAGTTTTTATTTCAACTCTCCCGTGTAGTTTATATATACAAAATACAAATAATCAATTCATTG
GTCCGGCTCAGCTAGCCTCTGGCCCATTAAGAGCGATCAATAGATGGTGCCAGTCTTTGTAAAACATGTG
TTCCAGCTAAAAAAGTATGTGATGCCGTTTACATAATTTTACATGTAAATAGAAAATAGACAACAGCAAA
ATTCTGTTAGCTTACTCATAAGCAACTGCTGGCAAACTGACACAATTTGTTCTTTCATTTCTAAATTCTA
ACTGTGTAAGTCCAGCTAGCTTTTGCAGCTTCTTGTCAGATCAAACCCATTCCCACAGTGCATGGTAAGA
AGTTCTCCCTGATAGACTAATCTGATATTTTCTGTTTATCCATGAGGATAAATCTTCTTGAGCCAAGGCC
TTGGTAAATAGCGAGCACCATCAAATTCAATGAAGTAGTCCTCAAGGTTTGAGTGAACAACCTTTGTGTT
TGTTATAATTTCGATATTTTCCTCAGGTACATAGGTAATCTGACTACTTGGTCGATCTCGAATGTCAACA
AGAATTGCATAGTTTGGCATTTCACGCCAATGCTTTTTATCTCCATGGTTGGCCTGCACCCATGACTCTG
AAGCCTTCAGTCTCTCATCCCAACCAATAATAACCCCACGGTAGTTCCACAACTTGTGCCTAATGACTTG
ACCAACTTGAAATTTCACATGTTTGGGCTGG

>gi|282554117|gb|GW275915.1|GW275915 CCHW9963.b1 CCHW Montastraea faveolata heat/dark/disease-stressed adult + 6 day old larvae Montastraea faveolata cDNA clone CCHW9963 5', mRNA sequence
AGTCTCGACACGTCTCCTTAATAGCGCCGTCTAGAAATGCAGAGGAAGAAAGTGTGACAGGGAAACTTGC
TGCCATCACACAGTGAGCGAGGTAGAAGTCCTTGTGGCAGAGTAAAGATATCTGTAGAAGTTTAGCTAAA
ATGCCTCGTGTTCTACAGTTTATCGTCCTGGCTTTGGCAGTCCCATTGCAGTATTTGATCTGCCAGTGGA
CTGCTCCATCTGCAAGCGAGAGAGAACAGCTAATCAAACAGTTTTCGAAGTCTCTGAGTCTATTTAGTGG
AGGTTATATTCTTGAATGGGACAAATGGCAAGGCATGTTAGTCAACTGGACCCGTTCATAGATGAGTTTT
TTTGGACGATGAGGAAGGCGAATGCCCAGCAGAGGAAGTCATCAAATTTCAGGAAAAGAATGGACACTTT
GCCATGTCGACGGTGCCACGCACACCCAGGCCCAAACATGTGAAATTTCAAGTTGGTCAAGTCATTAGGC
ACAAGTTGTGGAACTACCGTGGGGTTATTATTGGTTGGGATGAGAGACTGAAGGCTTCAGAGTCATGGGT
GCAGGCCAACCATGGAGATAAAAAGCATTGGCGTGAAATGCCAAACTATGCAATTCTTGTTGACATTCGA
GATCGACCAAGTAGTCAGATTACCTATGTACCTGAGAAAATATCGAAATTATAACAACACAAAGGTTGTT
CACTCAAACCTTGAGGACTACTTCATTGAATTTGATGTGCTCGCTATTTACCA

>gi|282554116|gb|GW275914.1|GW275914 CCHW9962.b1 CCHW Montastraea faveolata heat/dark/disease-stressed adult + 6 day old larvae Montastraea faveolata cDNA clone CCHW9962 5', mRNA sequence
GGGAAAGCAACACCAGATGAAATCGACATGCTGTGGGAACTGAGTAAACAGATAGAAGGGCATACCATAT
GTGCACTGGGTGATGGCGCAGCCTGGCCAGTGCAGGGATTAATCCGTCATTTCAGACCAATGTTGGAGAG
CAGAATGGCGGAATTCGCTGCCAAACAGCAAGGGAAAGGCTCCACAGCGGCGTAGAGTGCCAGACAACAG
TTAAATTTTGTACAAATCGAAAAAGAACCACAGTTTTTATTCTGATTTTCGAACAGTTGCTCGATTGAAT
GCGTGGTAAATTCTACACCGGTGTCGCAAGAGTGCTGCAGTATCGACGTTTCTGGGACATGATCTAAAAT
TCAAGTCCCCTAAGATAATTTGAAAGGAGTCAAGTAACTCTGTTTCATGATATTGGTTGACTTGTCCCAG
GTTGTTTCTTGGTTCAATTCCAAGATGGTGGTCACTTTTGAGCGTCAGCGAAGAGTTTTGAGACCAAATC
AATTCTTAGCGCTGTCGATACTTGTGGATAATTCCTTGATCACAAACATTAATGTGACGTTTGAACTTCA
AACTTTCCCTCCTAAAGATAGATTTCCATTACTAATTCTTCTCTAAATTCGTTTGGTACGTAGAGATTAT
TTTCTCATAATGGTAAGGGAATGGATCGAATTTTGGAAACCCTGTAGTTTAACGGTTCGTCATAGTGATG
ATACT

>gi|282554115|gb|GW275913.1|GW275913 CCHW9961.g1 CCHW Montastraea faveolata heat/dark/disease-stressed adult + 6 day old larvae Montastraea faveolata cDNA clone CCHW9961 3', mRNA sequence
GCAAAAAACATAAACAAAATTTATTTATTTCAACAATTTGCTAGAGGCAGGTGAGACACAAAAGAACATT
TTGTCCCCTACAAGGTGTGTCACCCTACCAGCCCACAAATTGAAAAAAATTGTAAAAATACGTCAAAGAG
AAAAAGTAAAATTTTTTGCGCTTACACTCGGTTTAGTTGAATTTCACTAACAATTATGATCTTCCCAACT
AGTTTGTTGATACAACTTCAAAAGCGTGAAAAATAAAGTTCCCCACAAAGTTTAACCTCAATCAACACAA
TTTTGAGTGTGTTTACATTGAAATGATACTGGATAATAGCAAGTGTTCATAGCTTGCTAATAGCCTTTAA
TGTCGCCAAGGAAACAGGGTTTGTCATCCAGCTACCACCATCAACTATCAAGGTATTGGATGTAATGAAA
GCTGATGCACCACTGGCAAGAAAGAGCGTAGCATCTGCCACATCTCGTCGAGTCCCCAGTCTTTGTAAAG
GGGTATTCTGAACATAGTTCGGTGGAATTTGTTTACCGCCTAATCTACGGAAACCCTCTGTGTCTTTTAC
AGCCCCAGGAGAAACACAATTAACCCGCACACCATCTGGACCCCATTCAACTGCTAGATGCCTCATCATA
CCCTCAATTGCAGCTTTGGCGCTTCCAGCATGACACTGTAAAGGGTGTCCATTGTAATGAAGAGTGGCTG
TAATGTTAATGATACTTCCACCACCATTATTCTAAAGCATTTGCTGTAGATAGCTTTGCTTACATTAAAG
GTTCCAAAAGCA

>gi|282554114|gb|GW275912.1|GW275912 CCHW9961.b1 CCHW Montastraea faveolata heat/dark/disease-stressed adult + 6 day old larvae Montastraea faveolata cDNA clone CCHW9961 5', mRNA sequence
GGTCACGTGCTCAGTATTCAAGATGGCGGACGAAGTGCTCGAGGCTGATATTGCCTGTTTGGATCATTAT
GACTATTTTTTTCGTCCTGATCTTCTCTCTGGGAAGGTAGCGTTCATCACTGGAGGTGGATCGGGTATTG
GTTTTACCATAGCTGAAGTTTTTATGAGACACCAGTGCTCAACTGTGATAGTGGGCCGGAAATTTGAAAG
ACTTAAAAAGGCAGCCAAGAAGCTAGAGGATTTGACAGGACAGAAATGTCTTCCTGTGAAGATGGATGTA
AGAAAGGTGAGTGAAGTCGAGGCTGCCATAGACATGGCACTGAAGCATTTTTCAAGAATAGATATCTTAG
TTAACGGAGCAGCAGGAAATTTTCTTTGTCCTGCAAGCCAGCTCTCCAATAAAGGAATTAAAACAGTTTT
TGATATAGATGCTTTTGGAACCTTTAATGTAAGCAAAGCTATCTACAGCAAATGCTTTAAGAATAATGGT
GGTGGAAGTATCATTAACATTACAGCCACTCTTCATTACAATGGACACCCTTTACAGTGTCATGCTGGAA
GCGCCAAAGCTGCAATTGAGGGTATGATGAGGCATCTAGCAGTTGAATGGGGTCCAGATGGTGTGCGGGT
TAATTGTGTTTCTCCTGGGGCTGTAAAAGACACAGAGGGTTTCCGTAGATTAGGCGGTAAACAAATTCCA
CCGAACTATGTTCAGAATACCCCTTTACAAAGACTGGGGACTCGACGAGAT

>gi|282554113|gb|GW275911.1|GW275911 CCHW9960.g1 CCHW Montastraea faveolata heat/dark/disease-stressed adult + 6 day old larvae Montastraea faveolata cDNA clone CCHW9960 3', mRNA sequence
GGTTGTGCACACATCTTTACTGTTTAACTGACTTATTTCTTTAATTTTATTTATCTTATTTCTTTTTTCC
GGTAACATGGGAGCAAATTAACGAACAGTGACTCGCAAGAATGGCGATTTGAGGCCTGGTTACTAATACT
ATGTCGATTTCGCTTGGAGCGCCAGGAAACCATATTAACTCAACTCCTTCGATTTTCTTCGCGTTTTGAG
CTTCCTCCAACAAAACTACTGTACAATTAATGTGACAATCAACACTTAAGTTCATATCTGGAGAAGCATT
AGTACTCACATTGGAACCTCAGTAAACTGATTCAGAATTTAATCATGTAGTTGGTATAGTGTAATCGTCC
GGGTGAGGGTAGTTCGATAGAAACACGGTACATGTTTTCTATTTCCTAAATACAAACTGATCCAGAGGCA
AAGAATAGCGACTTACTAACAATTATAGTCCTCTCACGTTGATACATGGATATCCTTAATACTCTCCTTA
TTTAGGTGTATACGTTATAATCCCTCATGCTGCTGTATTGAGCGAACCAGTCATCTCGCTTGTCATGTGG
GCAGAGATCCCTGTAGAACTTCAGTCCGGTGACCTGGA

>gi|282554112|gb|GW275910.1|GW275910 CCHW9960.b1 CCHW Montastraea faveolata heat/dark/disease-stressed adult + 6 day old larvae Montastraea faveolata cDNA clone CCHW9960 5', mRNA sequence
TCCAGGTCACCGGACTGAAGTTCTACAGGGATCTCTGCCCACATGACAAGCGAGATGACTGGTTCGCTCA
ATACAGCAGCATGAGGGATTATAACGTATACACCTAAATAAGGAGAGTATTAAGGATATCCATGTATCAA
CGTGAGAGGACTATAATTGTTAGTAAGTCGCTATTCTTTGCCTCTGGATCAGTTTGTATTTAGGAAATAG
AAAACATGTACCGTGTTTCTATCGAACTACCCTCACCCGGACGATTACACTATACCAACTACATGATTAA
ATTCTGAATCAGTTTACTGAGGTTCCAATGTGAGTACTAATGCTTCTCCAGATATGAACTTAAGTGTTGA
TTGTCACATTAATTGTACAGTAGTTTTGTTGGAGGAAGCTCAAAACGCGAAGAAAATCGAAGGAGTTGAG
TTAATATGGTTTCCTGGCGCTCCAAGCGAAATCGACATAGTATTAGTAACCAGGCCTCAAATCGCCATTC
TTGCGAGTCACTGTTCGTTAATTTGCTCCCATGTTACCGGAAAAAAGAAATAAGATAAATAAAATTAAAG
AAATAAGTCAGTTAAACAGTAAAGATGTGTGCACAACC

>gi|282554111|gb|GW275909.1|GW275909 CCHW9959.g1 CCHW Montastraea faveolata heat/dark/disease-stressed adult + 6 day old larvae Montastraea faveolata cDNA clone CCHW9959 3', mRNA sequence
CTACAATCTACGGAGAACTTTATTGACGCTATTAAGACAGTACAGATACCTGACGACTACAAACTTGTGT
CTTTTGATGTGAAATCACTATTCACCAGTATTCCACTTCAATTGGCATTACAGTGTACCGAGACCGCTAT
ACAACAATCTACTGTTGAACTGCCGTTACCTACAGAAGACATCATGGACTTACTGAACCTTTGCCTTACA
TCGACTTACTTTCAGTACAACGGTAAACACTACAAACAGTTGCATGGAACAGCAATGGGGTCGCCTGTTT
CTGTTGTTGTCGCAGAAATTGTGATGCAACACGTGGAGGAACGCGCCCTTGCAACTTGCCGACAAACGAT
ACCGCTTTGGTTACGCTACGTTGACGACACCTTTACCGCCGTTCACAAAGACGAAATTGACGATTTTCAC
AACCACCTAAACGAACAGAACGCCGACATCCAGTTTACTAAAGAGATCGAAGAAAATGGAAAACTTCCTT
TTCTAGACTGTTTGGTAAGCCGCGACAACAACGAACTACGAACGACAGTGTACAGAAAACCGACACATAC
CGACAGATTACTTGACGAATCATCCTACAACCCGACTTCACACAAAGCCACGACTATAAAGACTTTGACG
AGACGAGCGCAACTAGTTTGTGACACACCGGACAGCTTACGTGACGAAAACAGATACCTTGAACGTGTTT
TTCACAAAACAACTACACAAACGACTTATCCACGACAGAACGAAACCGAC

>gi|282554110|gb|GW275908.1|GW275908 CCHW9959.b1 CCHW Montastraea faveolata heat/dark/disease-stressed adult + 6 day old larvae Montastraea faveolata cDNA clone CCHW9959 5', mRNA sequence
GTCGGTTTCGTTTCTGTCGTGGATAAGTCGTTTGTTGTAGTTGTTTTTGTGAAAAACACGTTCAAGGTAT
CTGTTTTCGTCACGTAAGCTGTCCGGTGTGTCACAAACTAGTTGCGCTCGTCTCGTCAAAGTCTTTATAG
TCGTGGCTTTGTGTGAAGTCGGGTTGTAGGATGATTCGTCAAGTAATCTGTCGGTATGTGTCGGTTTTCT
GTACACTGTCGTTCGTAGTTCGTTGTTGTCGCGGCTTACCAAACAGTCTAGAAAAGGAAGTTTTCCATTT
TCTTCGATCTCTTTAGTAAACTGGATGTCGGCGTTCTGTTCGTTTAGGTGGTTGTGAAAATCGTCAATTT
CGTCTTTGTGAACGGCGGTAAAGGTGTCGTCAACGTAGCGTAACCAAAGCGGTATCGTTTGTCGGCAAGT
TGCAAGGGCGCGTTCCTCCACGTGTTGCATCACAATTTCTGCGACAACAACAGAAACAGGCGACCCCATT
GCTGTTCCATGCAACTGTTTGTAGTGTTTACCGTTGTACTGAAAGTAAGTCGATGTAAGGCAAAGGTTCA
GTAAGTCCATGATGTCTTCTGTAGGTAACGGCAGTTCAACAGTAGATTGTTGTATAGCGGTCTCGGTACA
CTGTAATGCCAATTGAAGTGGAATACTGGTGAATAGTGATTTCACATCAAAAGACACAAGTTTGTAGTCG
TCAGGTATCTGTACTGTCTTAATAGCGTCAATAAAGTTCTCCGTAGATTGTAG

>gi|282554109|gb|GW275907.1|GW275907 CCHW9958.g1 CCHW Montastraea faveolata heat/dark/disease-stressed adult + 6 day old larvae Montastraea faveolata cDNA clone CCHW9958 3', mRNA sequence
GCCTCTAATTTTCTTTATTGTCCTTCTCTGGTACACAGAATGATAAAAATAATAATATTAATAATAATTT
AAAAGAAAAAACCGATCTGATAAAATCAACTAAAATCTACTCTCAATCGAACATGAGCATTCGTCCGAAC
AGTTTTCTTTAATTCGAGAAGTAAAACATATTCACCACTTATACTATATCTAAAATGGAGGACAAAGCCA
TCTAACTTGAAGAACTGGATTTATCCTTGGGAAACATTATTTTCACAAACTGAGCAATCACTACAAAAAA
TATACCCTGCTGCAACTCAATAACATTTCTGGCTTGTTTGCACCTTAATTATTTCAGCTGCTACGTTAAA
TTAACCCACAATATATAGTTATCGTAAATAAGTGAATAGAATTCAAGACACATCCCCCAATACTCAGCTC
TTGGGTCCTTGTCAATTCCTAATCAATGTTGCCTGTTCATGACAATTGATTTTTTTTTCAGCCTTTGCAG
AGCATCTTTATTTTCTCGCGCCGATTTTCACACGTTTTCCTTAGCTGTCACAACTTCATCCGGGTTACTT
TCTATCGTAAACAGAAATAGTCAAACCACTGCCTTCTCCAGTCATGCAAATCTCACATACAGTTGTCAAC
TATTCCCGATTGATTTTCGCCTAACGGCATATCATTGAGTCAAGCAAACATCAGAACAAAGGAAATAGTC
GAGTCATTTTTCATTT

>gi|282554108|gb|GW275906.1|GW275906 CCHW9958.b1 CCHW Montastraea faveolata heat/dark/disease-stressed adult + 6 day old larvae Montastraea faveolata cDNA clone CCHW9958 5', mRNA sequence
TCTCAGCACAGCTTGTTCAGCAAAGCTCTTATTCAGGCCATAACTGAAGCTCGCGAAGCTAATCCAAACC
AGGAAACACTAGACAGTTTTGAAGTAGTAGAGGGAGACTTAGAGATTCGTGTGTATGTGGGGCTAACCGC
TATGATTTATAATCAGAGTAGGCTAGGATTTTGTAAAGACCGCGGCAGCATTTTGTTTTAACGCTTTTTC
TCCGTGATACTGGCAAAAAAAAAAAAAAATTCGGCTCTTTGGTATCCATACATCCCTCTTTGTTCAAGTT
GGGTGAAATTCCTAATTAACCTAAAAATTGAAAAATGACTCGACTATTTCCTTTGTTCTGATGTTTGCTT
GACTCAATGATATGCCGTTAGGCGAAAATCAATCGGGAATAGTTGACAACTGTATGTGAGATTTGCATGA
CTGGAGAAGGCAGTGGTTTGACTATTTCTGTTTACGATAGAAAGTAACCCGGATGAAGTTGTGACAGCTA
AGGAAAACGTGTGAAAATCGGCGCGAGAAAATAAAGATGCTCTGCAAAGGCTGAAAAAAAAATCAATTGT
CATGAACAGGCAACATTGATTAGGAATTGACAAGGACCCAAGAGCTGAGTATTGGGGGATGTGTCTTGAA
TTCTATTCACTTATTTACGATAACTATATATTGTGGGTTAATTTAACGTAGCAGCTGAAATAATTAAGGT
GCAAACAAGCCAGAAATGTTATTGAGTTGCAGCAGGTATATTTTTTTGTAG

>gi|282554107|gb|GW275905.1|GW275905 CCHW9957.g1 CCHW Montastraea faveolata heat/dark/disease-stressed adult + 6 day old larvae Montastraea faveolata cDNA clone CCHW9957 3', mRNA sequence
AGAACTGTCTAGCATAATAGTCCTGCAAGCTCAAGCCTTGTACTTTTTCCACCTCTCCACATTTTCTGTC
CTGACAATCTCATGACAGAGAGTGAGTTAATGTCTTACTTGACAGCTTCAGTCACATTGTTACTTGTGTG
ACCTGAGAGTGCATCATGAAGATTCCTGATGAAGAAATCCCTGTAGCTTTCATCCAGACACATAAATGTG
CCTCCCATTACAATGAACTCAACCTTATCCACATTGTGACCCAGTTGTTTAAGCTGATCAATTCTATGTC
TTGTTTGCAAATAAGGATTGTACCTTACTCGGATTGCTCTCATTGATGTGGGTTCATATCCAGTGTAGGA
CTGTGTAGAGTACTCAAAATCAGAGTCTGGGCCTCCTGGGCAATACACACAAATATTGCCAGTCATGTTA
ATATGTGGACATCTGTGAGGTTTACACATAACAGCAACAACAGCAATTCCAGAAGCTGTTCTCACTGGCT
TGGCTTTTAACTTTGGCAGTAATACCTTCTTATAAGCAGGAGGTACAGCAGCTATGATATCAACCAGTCT
TGGTTGTGATGTCAGTCCATACTTACTGGCTGCTTGTCCTTTTATTTTGTTGAGATTGAGATCACTTCCT
TTCTCGTGTGCCGTAATCAGTTGACTCACTATGTCTGATACTGTCATCATCATCAGTTCAGCTCTGAAGC
ACTGGGGTTCACTTTCTTTCGTCTTTCCCATCACTATTTCACTATTTATAAAGATTTCGTTTACAGTTTG
T

>gi|282554106|gb|GW275904.1|GW275904 CCHW9957.b1 CCHW Montastraea faveolata heat/dark/disease-stressed adult + 6 day old larvae Montastraea faveolata cDNA clone CCHW9957 5', mRNA sequence
AATAACAAAAGTCGCTGGCGTAGAAATCCAGATTGCATCAGGCTACACTTAAAAGAGGACAAACTGTAAA
CGAAATCTTTTATAAATAGTGAAAATAGTGATGGGAAAGAACCGAAAGAAAGTGAACCCCAGTGCTTCAA
GAGCTGAACTGATGATGATGACAGTATCAGACATAGTGAGTCAACTGATTACGGCACACGAGAAAGGAAG
TGATCTCAATCTCAACAAAATAAAAGGACAAGCAGCCAGTAAGTATGGACTGACATCACAACCAAGACTG
GTTGATATCATAGCTGCTGTACCTCCTGCTTATAAGAAGGTATTACTGCCAAAGTTAAAAGCCAAGCCAG
TGAGAACAGCTTCTGGAATTGCTGTTGTTGCTGTTATGTGTAAACCTCACAGATGTCCACATATTAACAT
GACTGGCAATATTTGTGTGTATTGCCCAGGAGGCCCAGACTCTGATTTTGAGTACTCTACACAGTCCTAC
ACTGGATATGAACCCACATCAATGAGAGCAATCCGAGTAAGGTACAATCCTTATTTGCAAACAAGACATA
GAATTGATCAGCTTAAACAACTGGGTCACAATGTGGATAAGGTTGAGTTCATTGTAATGGGAGGCACATT
TATGTGTCTGGATGAAAGCTACAGGGATTTCTTCATCAGGAATCTTCATGATGCACTCTCAGGTCACACA
AGTAACAATGTGACTGAAGCTGTCAAGTAAGACATTAACTCACTCTCTGTCATGAGATTGTCAGACAGAA
AATGTG

>gi|282554105|gb|GW275903.1|GW275903 CCHW9956.g1 CCHW Montastraea faveolata heat/dark/disease-stressed adult + 6 day old larvae Montastraea faveolata cDNA clone CCHW9956 3', mRNA sequence
GAAATTGTAAATAGTATGTTTACTACAGAACTACTTAATAGGTATACTTGTATACATTGAGTCTGTACTA
CGCTAATAAACTCTGGTCACGATAGGTAGATATTCCTAGTGTAGCAACTTTGTTACACCACATGACAATG
ATTCTAAAATAGAGTAAGGTTGATTAATAATGTATATTCCCATACGACAAATCTTGGATCCGAGGAAACG
TGGTTCGGTTGTGATATCTGTTCTCAATCTCGCCAACTGATCTTCCTCTTCGCTTCTTCTCTTTTCTCTA
CATTGTCTAAAGCATCTCTATTATGAAGAGTCAGTTCCATAGGTAGTTCTGGAGCACAACAATGGAAAAA
AATGCCTTATTTCTGGGAGACAGAAATATTCTATCTTCAGATGCATTTGTTTACCAGTTCTCACTGTTTA
CAATAACATTAATTTGTCGAGTGTCTAACTCAAAGTCCATTTTCCTAAAGTATCCATCAGTTAAGTCTCT
GGTCCCTCACGTGAAACAGAAATATGGCGAAACTCCAACACGGACAGAATTATCGCGATCACATTCTTGA
CGATAAAGATGGATTCATCTTTGCCGTATTTGAAGAAAACCACCGCACGAATGATCAAGAAAGGCAAATT
AACGAGAAGTATCGCCACAATGTTGCGGAAAAACGCGGTACGGAAGCGAATCTTCGTTTTTCCTTCGGCC
AGTTTGTTTTCCGCCAATT

>gi|282554104|gb|GW275902.1|GW275902 CCHW9956.b1 CCHW Montastraea faveolata heat/dark/disease-stressed adult + 6 day old larvae Montastraea faveolata cDNA clone CCHW9956 5', mRNA sequence
GCATCAGTAAGCATTTATTCCGCTTGTTTGCAAAGTGTGTCGATCAAGAAAGAGTCATGGCTTGGTTTGC
GGCATTCTGTAAATGGGGAGCGCGTGTAATATTTTTCGCACTGATAATAATTCAGTGCTTCTTTCTAGCT
GGTTATCCAGCCACTTACAAGAATAATTCCCACTGGTACGCCTTGGCGACTTCATTCGGACCAGCAGTGA
TCGCATGGCTCCGTCTTATCGCTTTCGAAGCAAAGCTTCGCTGGTTATTTTATGTCTGGGGTCTGTATAT
CTGTGCCTTGATACTCAACATTGCCATCGTATTTGCAGTTGTTGGAGACAGCCTCGACAAGAACAATTTT
CTTGGTCCAAATGCTTTGAAGATGGTTCTCTGCATCACCCCACTTCTTTTACTGTTGTTGTTGCACACTG
CTGACGACTCGAATCAAACTGACGAACACAGAGAACTTGTGTCCAAGTTGTCTTATCAGATGGCCATCGA
TCTCCTCGATGCTGTTGACATGATAGACATTGTCTTAGAAGAAAACGAGCACAACTTCGGAATACCAAAC
GGATTCGGAACTTTTATGATCGTATTGGCAAGCTTCAGTCTCTTGTTGTCCACCTGGCAATTGGCGGAAA
ACAAACTGGCCGAAGGAAAAACGAAGATTCGCTTCCGTACCGCGTTTTTCCGCAACATTGTGGCGATACT
TCTCGTTAATTTGCCTTTCTGATCATTCGTGCGGTGGTTTTCTTCAAATACGGCAAGATGAATCATCTT

>gi|282554103|gb|GW275901.1|GW275901 CCHW9955.g1 CCHW Montastraea faveolata heat/dark/disease-stressed adult + 6 day old larvae Montastraea faveolata cDNA clone CCHW9955 3', mRNA sequence
TGAAAGGGAGCGCCCTTAATTCGTATAGTAAAACATGTTCCCAACATTTGCATATTTTCGATCATTCCCA
ACGAACAGGGTTCCCTTGGAGTCAACGTACATGCCCTAACTGTAACTTCCTATGTAAAAAGCAGTTTGAA
AGTTCT

>gi|282554102|gb|GW275900.1|GW275900 CCHW9955.b1 CCHW Montastraea faveolata heat/dark/disease-stressed adult + 6 day old larvae Montastraea faveolata cDNA clone CCHW9955 5', mRNA sequence
TCCGTCGTAGAGCCGACCACATGGCACATGCCTCCCAAAGGAAGAAAGCGAACTCGCACGATCTCTGGAG
CTTCAAACTTTTCTGGTGTATCCACGATGTCAACGTTAAGTGAAAAAGACAGAATGTGGCTTCAAGCTTT
TCGCTATGCAGGAAGATGAGATCAGTAACGAAATGAATATTCCCAACGGAAGCGTCCCTTTGTTTACGTC
TATTTTGTTGCAGAGGTAAAATGAAGGAAATATTTAGCGAGAGTGAAACGATTGTTCGGATTACTCTGAC
TTTGCTTGCTGTTAAACACAAGAATCAAACATGACTTTGATACTGCAAGAACTTTCAAACTGCTTATTAC
ATAGGAAGTTACAGTTAGTGCATGTACGTTGACTCCAAGCGAACACTGTTCGTTGTGAATGATCGAAAAT
ATGCAAATGTTGTGAACATGTTTTACTATACGAATTAATGGCGCTCCCTTTCATGAGCGATTGTTTCGTT
ATTTAAAAAGTTCTTTTTTGGCGCATGTAAAGAAAAATCGATGATTTAATGTAATTTTCGAATACAGGTT
AGATATACTTAAAAAAAGATA

>gi|282554101|gb|GW275899.1|GW275899 CCHW9954.g1 CCHW Montastraea faveolata heat/dark/disease-stressed adult + 6 day old larvae Montastraea faveolata cDNA clone CCHW9954 3', mRNA sequence
CACTTGCTGTATTCTTTTATTCAGCTTGTTTCTCAAATGTATATCTATTGCTAATGAAGGTTAAATTGTG
TCGAAACATCAATTCCTTCCTTTTTCCATGCGTCTAACATCTTCATGTGCTACTCATTTCCAGGACGTCC
TGTTTATCAGAAAATGTCCCCATTCAGCGTTTCTGGGTTGCCAGCCATGCCAAGCTTTCCATCAACTCAC
TCAGTAATTGGTAGGTTTTGGCCTCACGTTTCTTTTGGCGCAAAGTCATTGCAGCATGTTTTTTCTTGGA
CTGGCCCCTCCTGGTTTCCAGTTTCTTCATTAATTCTGCGGCATTCGTTTTCAGTTCATCTATGACGCTG
TTGCTTTTCTGGTCTTCTTCATTTGTTATTGCCGCATAGAAGTCGTTGAGAACTTCCTTGACACGTTCTT
TGTATTCCGTCGCAGACAATTGGCCTTCCAGTTCGTTGTCCACAATATATTCCATCTCGTCAAGTAGGGC
ACGGACAGCTTCGATGTAATACTTGACATCGCTCTGAGGATCCGATCCGGGCGTGGCAAGTTTTGGTTCA
CCTGGCCCATTGCACCGGTCAGTTTGGCAACAGGTTACGTCACATTGCAGCAGTTTTCCACCAGCTTTAA
CCACAGATTGGTTTATCAATTCACAGATATAAGTTTCATTGCAGCCCGGGTGACTCAGCTATGGAGCAGT
TCTTCACAGTTTGATTATAATCCATGTCAGCGACCTCTT

>gi|282554100|gb|GW275898.1|GW275898 CCHW9954.b1 CCHW Montastraea faveolata heat/dark/disease-stressed adult + 6 day old larvae Montastraea faveolata cDNA clone CCHW9954 5', mRNA sequence
ATTGTGCATTGCACCAGTGTTCGGTGAAGTTTAAGCGGCAAACACGGTGAAATAAGACTACTCAGATCTG
CTCCCTGTGTCTTGAAATGTCCACAAAAATGTCTTTCGTTTTGGGCTCGTGGTTTGTAGGTGGTTTCCTC
GCCAATCTCCCAACAGCTTCCAGCATTCTGTGTTACGCATGCGGAGATTATCCAGGATCAAAGGTCCCCT
GTGAAGGCAGCCCTGCGATCCAGTGTGCATCTTACTTCGATTCTTGCGTCACAATAAAGATCACGGAAGA
GGTCGCTGACATGGATTATAATCAAACTGTGAAGAACTGCTCCATAGCTGAGTCACCCGGCTGCAATGAA
ACTTATATCTGTGAATTGATAAACCAATCTGTGGTTAAAGCTGGTGGAAAACTGCTGCAATGTGACGTAA
CCTGTTGCCAAACTGACCGGTGCAATGGGCCAGGTGAACCAAAACTTGCCACGCCCGGATCGGATCCTCA
GAGCGATGTCAAGTATTACATCGAAGCTGTCCGTGCCCTACTTGACGAGATGGAATATATTGTGGACAAC
GAACTGGAAGGCCAATTGTCTGCGACGGAATACAAAGAACGTGTCAAGGAAGTTCTCAACGACTTCTATG
CGGCAATAACAAATGAAGAAGACCAGAAAAGCAACAGCGTCATAGATGAACTGAAAACGAATGCCGCAGA
ATTAATGAAGAAACTGGAAACCAGGAGGGGCCAGTCCAGAAAAACATGCTGCATGACTTTGCGCAAGAAA
CGTGAG

>gi|282554099|gb|GW275897.1|GW275897 CCHW9953.g1 CCHW Montastraea faveolata heat/dark/disease-stressed adult + 6 day old larvae Montastraea faveolata cDNA clone CCHW9953 3', mRNA sequence
CAGTACTTAAAAAGTTTGCTTTTATTTGTCTCCAGTGCAGTTAAAAATCTTGTTCCTCCGAACATAGACG
GTAAAACCAGCTGGTCAACGTTCAGTTTCTGGGCGTTTGTCGAGCCAGGCCTTAATTCCAGGAACTTCCC
GCACTTTCTTGTAATGTTCCTCTAACTTTGAGAATTTAATGAGCTCCTCAGGAACTTCCGGTTTACCTTT
ACCCAGAAAGTTGTTGAAGAAGTCGAAGAATATGATGTCAGCATAGGTCAACTTGTCACCCAAAAAGAAA
GGGCCTTTTAGCAGAGCGTTGAATTGCTCAAGTCGGGCGGGAAGTGTGGTGCCATTGAACTCTTTGCTGA
GTTCCTCCTTTTTGGTCTCATCCTTTTCCAAGAAAATTTTAACTAAGACGTTAAAGAGATCATTAACACC
ATCACAAATCATATCAGCCACCCCTTCGTCATAAAGGTCACCAGCTGCAGGGCACAAGCCTCCTTTTTTG
CATACGTATTTCATTATTGTTGCAGACTGGGCAAGCACTTTTCCTTCTGGAGTCACAATGAAAGGCATTT
GGCCAAATGGAGGCCGGCCAGATGCTTTTTCTTTGGCCCATGCTTCACCTTCCAGACGCACATCTTCAAA
CTCTATGTTCGCTGCAGCGAAAGGAAAGTCGACAAATTTCTCCCCTGCCACGGCCAGGAAAGTAATACAA
CTTGTAACCAGACATTTTTCTGCTGCAGTTCAGTTCAACTCTTCGTGCGAATGACCACTCCTCGGAACAC
ACCTCCAACTGGGGTCAACTACAGCTGACAAAGGATGACTCGA

>gi|282554098|gb|GW275896.1|GW275896 CCHW9953.b1 CCHW Montastraea faveolata heat/dark/disease-stressed adult + 6 day old larvae Montastraea faveolata cDNA clone CCHW9953 5', mRNA sequence
GAGTCATCCAGAGTCGAGTCATCCTTTGTCAGCTGTAGTTGACCCCAGTTGGAGGTGTGTTCCGAGGAGT
GGTCATTCGCACGAAGAGTTGAACTGAACTGCAGCAGAAAATGTCTGGTTACAAGTTGTATTACTTTCCT
GGCCGTGGCAGGGGAGAAATTTGTCGACTTTCCTTCGCTGCAGCGAACATAGAGTTTGAAGATGTGCGTC
TGGAAGGTGAAGCATGGGCCAAAGAAAAAGCATCTGGCCGGCCTCCATTTGGCCAAATGCCTTTCATTGT
GACTCCAGAAGGAAAAGTGCTTGCCCAGTCTGCAACAATAATGAAATACGTATGCAAAAAAGGAGGCTTG
TGCCCTGCAGCTGGTGACCTTTATGACGAAGGGGTGGCTGATATGATTTGTGATGGTGTTAATGATCTCT
TTAACGTCTTAGTTAAAATTTTCTTGGAAAAGGATGAGACCAAAAAGGAGGAACTCAGCAAAGAGTTCAA
TGGCACCACACTTCCCGCCCGACTTGAGCAATTCAACGCTCTGCTAAAAGGCCCTTTCTTTTTGGGTGAC
AAGTTGACCTATGCTGACATCATATTCTTCGACTTCTTCAACAACTTTCTGGGTAAAGGTAAACCGGAAG
TTCCTGAGGAGCTCATTAATTCTCAAGTTAGAGGACATTACAAGAAAGTGCGGGAAGTTCCTGGAATTAA
GGCCTGGCTCGACAACGCTCAGAAACTGACGTTGACCAGCTGGTTTTACCG

>gi|282554097|gb|GW275895.1|GW275895 CCHW9952.g1 CCHW Montastraea faveolata heat/dark/disease-stressed adult + 6 day old larvae Montastraea faveolata cDNA clone CCHW9952 3', mRNA sequence
GTTGGTATTCCTCCACACGAGCCTCCATTGCAAGCCAGTTCCAGTGCAACACCAAAAATGCGAAAATGGC
CTATTTGATGTTGTTATATTTTAACCCCTTTTAAAGTTAGTTTTTCAAATGAAGTCACACTGCCAGTCAC
TTTACTCTGAATTGGCTTCTACATGTAGGAGTGGAAATCTGAAAATCTGAATACAATGGTTGTTGCAGTC
AGACACAACCACTTCTCCCTGCTTTCCAACTGCAACGGCATATGGCAAACAAAAGTTGTCAGCCCCACTA
CCAAAGCAATCAAAGCTTCTTACAAAGTTTCCATCGCAGTCAAGGATCTGAACTCGATGATTTCCAGAGT
CACACACAAGTATGTTACCTGCCAAATCCACCGTCAATCCTCTTGGCTGTCGGAATTGTCCAGGTTCTCT
TCCAGGCCTTCCAATCTGTTGCAGTAAGACACCATGACGATTATACACCTTAAGGCAGTGATTGAAGGTG
TCAGAAACAATAAAGCGGCCCTGATG

>gi|282554096|gb|GW275894.1|GW275894 CCHW9952.b1 CCHW Montastraea faveolata heat/dark/disease-stressed adult + 6 day old larvae Montastraea faveolata cDNA clone CCHW9952 5', mRNA sequence
CATCAGGGCCGCTTTATTGTTTCTGACACCTTCAATCACTGCCTTAAGGTGTATAATCGTCATGGTGTCT
TACTGCAACAGATTGGAAGGCCTGGAAGAGAACCTGGACAATTCCGACAGCCAAGAGGATTGACGGTGGA
TTTGGCAGGTAACATACTTGTGTGTGACTCTGGAAATCATCGAGTTCAGATCCTTGACTGCGATGGAAAC
TTTGTAAGAAGCTTTGATTGCTTTGGTAGTGGGGCTGACAACTTTTGTTTGCCATATGCCGTTGCAGTTG
GAAAGCAGGGAGAAGTGGTTGTGTCTGACTGCAACAACCATTGTATTCAGATTTTCAGATTTCCACTCCT
ACATGTAGAAGCCAATTCAGAGTAAAGTGACTGGCAGTGTGACTTCATTTGAAAAACTAACTTTAAAAGG
GGTTAAAATATAACAACATCAAATAGGCCATTTTCGCATTTTTGGTGTTGCACTGGAACTGGCTTGCAAT
GGAGGCTCGTGTGGAGGAATACCAAC

>gi|282554095|gb|GW275893.1|GW275893 CCHW9951.g1 CCHW Montastraea faveolata heat/dark/disease-stressed adult + 6 day old larvae Montastraea faveolata cDNA clone CCHW9951 3', mRNA sequence
AATTTCAAGTTTATTCAAAACAAAACAATTGCATACAAGCCTGACTTTACACGTACTTCAGCCTTAATTT
TACCATGAAGTTCAGAAGCTATTCCACACTGAATGAAAACACTAAATTCCAATGCATACTGCGTCAGCTG
GCAGTTTACATATTGTTAGAGAACAGTACACAGTACATCTCTCAAGCTTCCAAATCCAGACCCAAACCAA
TCTTGTGTCCACCTTGATTGAGATTCTTGGTGTCAATCAATGAGGACAGTGTGACCTTGATTCCATCACG
CAGGCGCTGGGTATATGCCATGCCTACTTGGCTGGTGTTGTTCACCTTAGTCCTAATAGATGTATCCTTG
TCTATATCATACTTGCAGCCAACTTGGAATGATGTGCTGCTGCTACCAGATGCCCAGTTGAGCTGAGCAG
CAGCCTCAAGATTGCTGTTGATCTTGTGATAAATTGATCCAGCGAATCTAGAAGCATCATTCACAGATGA
GTGAATGTGGAAGTCATCTGACCGATAACCAAACGAAAAGTTGTTGCCAATCAACTTTGACTTAGCAGTG
TCATAGGCAGCTTGATAACCTGCCACCCAGCCTTCATATCCCACAACAGCTGATGCTTGTACTGTCGGTC
CAGCAAAATCAAAATCAACATCTCCAGTACCATGGAAGTAATCCTGCTTGTATGCACCCTTTATCTTAGC
CGACTTCTTCCCAGTGGT

>gi|282554094|gb|GW275892.1|GW275892 CCHW9951.b1 CCHW Montastraea faveolata heat/dark/disease-stressed adult + 6 day old larvae Montastraea faveolata cDNA clone CCHW9951 5', mRNA sequence
GAAGTTTGGAGACAAAATACAAGTATACTGACTATGGTGTTACCCTTGCCGAAAAGTGGACAACAGACAA
TGTCCTGACCACACAAATCACTGTAGAAGATCAGATAGCCAAAGGACTCAAGTTGGAATTCGACACAAGT
TTTGCACCTAACACTGGGAAGAAGTCGGCTAAGATAAAGGGTGCATACAAGCAGGATTACTTCCATGGTA
CTGGAGATGTTGATTTTGATTTTGCTGGACCGACAGTACAAGCATCAGCTGTTGTGGGATATGAAGGCTG
GGTGGCAGGTTATCAAGCTGCCTATGACACTGCTAAGTCAAAGTTGATTGGCAACAACTTTTCGTTTGGT
TATCGGTCAGATGACTTCCACATTCACTCATCTGTGAATGATGCTTCTAGATTCGCTGGATCAATTTATC
ACAAGATCAACAGCAATCTTGAGGCTGCTGCTCAGCTCAACTGGGCATCTGGTAGCAGCAGCACATCATT
CCAAGTTGGCTGCAAGTATGATATAGACAAGGATACATCTATTAGGACTAAGGTGAACAACACCAGCCAA
GTAGGCATGGCATATACCCAGCGCCTGCGTGATGGAATCAAGGTCACACTGTCCTCATTGATTGACACCA
AGAATCTCAATCAAGGTGGACACAAGATTGGTTTGGGTCTGGATTTGGAAGCTTGAGAGATGTACTGTGT
ACTGTTCTCTAACAATATGTAAACTGCCAGCTGACGCAGTATGCATTGGAATTTAGTGTTTTCATTCAGT

>gi|282554093|gb|GW275891.1|GW275891 CCHW9950.g1 CCHW Montastraea faveolata heat/dark/disease-stressed adult + 6 day old larvae Montastraea faveolata cDNA clone CCHW9950 3', mRNA sequence
AAAAATAATTATCTTTACTAGTCATAGTATATTTCCTTACAATTACAACATTCTTGATCAATGAACGCTT
AGACCCACAATTCGACAGGAGATATAGTTTTGATGCGCGCCTGCTCAGCTGGTGGAAGTCCGCTGAAAAA
CTTGATTCCTGTCAACAGTTCGATGTCACGAACCCTGGCTGTGTTCTCCAAGAAATACTTGGAAGAAGAC
CGAAACTTGGAACACGGACGTTTAGGCAAGTGTGGTAAGACAAAGGAAATGACGTCAAGCCGTCCTTCAC
ATCCGGGTACTTTGTGATACGGCTTCTTGTTGGTGTCACACCGCAGGATGATTTTGTAATAATGAGTAGG
AATGGCTACTGAACTGCTGTCGTTTTTCAGCCACCTCGTTATGTTTCCATCGTCATCGCGGAGTCCATCC
GCATTCTCGTCAAATATCGAACCGGATATGACGTAAACCTGTGAGTGAGTAACGGAGAGATTCCGGACCA
TTCTCTCAGCTTCAAGCCAGATTCCACCGTTAAATCCATGATGTTGAGGTGCTATATTTGACAGCAAAAA
TGAGTTCATCACCGTCTCATCATTTTCGTCAAAGGTGTCAAAGTCGGCATTCGGCGCCATGTGACCACGG
TCGAAAGAAGAGCCCCTGTAATGAGCGCAGAGCGAGGTCTGGGAATCGTTCAGTCGTATATCTTGTCGAA
AACAGTTTCTTCGCGTGGCTGTTTGAGGAGGATTTCTTTCCATCTAATCTGTACGCTACCCATAATGGGC
AAATGAAGAGAGTGC

>gi|282554092|gb|GW275890.1|GW275890 CCHW9950.b1 CCHW Montastraea faveolata heat/dark/disease-stressed adult + 6 day old larvae Montastraea faveolata cDNA clone CCHW9950 5', mRNA sequence
CAGGAGAATCGGACGAATCATCGCAATTCCAGAGGATGGTTGGCTCCTAGGAATAAACTCCACTTCTGGA
ATCAGATATTGCAATGGAGGAGATCACGGTTATGACAACTTGGATGTTAACATGCGGACTCTTTTTGTGG
CTCACGGTCCCGCTTTCAAGAAAGGAAAAGTAGTGGAGCATTTTCAGAATACCGAGCTTTACAGCATGAT
GGCAGGTATCCTCGGCCTTAAACCCGCCCCGAACGACGGGACGCCTGGTAGTTTGTTGCACCTGTTAGAT
CCGACAGCTGTTGACGTCGCTGTTCCTGAATCAAAAAGCGATGGTAATCCTATGAGAAATGACATCTGTC
GCTATCCCAAGAGCCTGGTAGACTGCACACAATGCATTTGTCCTTGGTGCCAGGCGAATAAAAGTGATGT
TGCTCGATATGATAGAATGCTAAACTTCTCAGACGAACAAATATCTCAACTGCAAGAAACGCACCTCCCG
TGGGGGGTACCCGAAGGCGGAGCCGGTCAAGGAGGCTGCATTTTAACACAGAACGATTTTGTGACGGGTT
ATAGCACCTCTCTTCATTTGCCATTATGGGTAGCGTACAGATTAGATGGAAAGAAATCCTCTCAAACAGC
CACGCGAAGAAACTGTTTTCGACAGATATACGACTGAACGATTCCCAGACCTCGCTCTGCGCTCATTACA
GGGGCTCTTCTTTCGACCGTGGTCACATGGCGCCGAATGCCGACTTTGACACCTTTGACGAGATGATGAG
ACGGTGATGACTCATTTTGCTGTCAAATATA

>gi|282554091|gb|GW275889.1|GW275889 CCHW9949.g1 CCHW Montastraea faveolata heat/dark/disease-stressed adult + 6 day old larvae Montastraea faveolata cDNA clone CCHW9949 3', mRNA sequence
CCTTCGTAATGGATGTTTTATTACAAATCAAGGTGTCTCATATCAGCCACGTATTATGGGCTGATAAGTC
AGAGATACAACACAGTGATACAGAAAAGTCCTGAAACCACAAGCCTCAAAAATCTATTAATTTGATATTT
CACTCGATAAAAACTAAAATCCTGCAGCAGTAGATATTACTTTTTGTTAACACGAAAAGTCTTAAACGCT
TTTGCGTTTTTACAGTCACTGCTTCCATGATGTCAGCAGGTTATACTGTTCTTCCAAGTCCCACATCGCA
TACTCCATTACTTCCACTAGCCTGGCTGGAGACTGTTTCCTTTCACAAAATAGTAGACGACTGGATGCAG
CCTTCTAGGAAATTTAATCAAGGGAAAATACACAGCTGACCGTAAGAACGAGGTGTCCCTGTTCCAAAGC
TTGTGTCCTTAAGCTATGTTTTGAGCCATGTTAATTCAGCAAAGCTACCATTTGCGTTCACTCAGCGGAC
GAGTCAATGAACTTGATCAGCGAGCAAAAGTAAAGCGTACTGAACCATGTGTACGTTTTCAATAATATTT
CATCTTTGAAGTGAATGGGGCATTTTAAACACAGAAAACTCTCTTTACAGTATCCTAACTTGCAAAGCTC
TTACACCAAAAACCCTTGGATGCTTCAGCTCCCAAGAGACTCCCATATAAGTTGCCAGGAGTGTTCATTT
CATACTAAAGCACTGCCACAATCCTTTGTTTAGATATCGCATTTGGTTAAAGTTTAAATTAGGGAAAAAT
GTCTCTGGCTAAAGCAT

>gi|282554090|gb|GW275888.1|GW275888 CCHW9949.b1 CCHW Montastraea faveolata heat/dark/disease-stressed adult + 6 day old larvae Montastraea faveolata cDNA clone CCHW9949 5', mRNA sequence
GCTCTGCAGAAAAGCAAACGGACTTGCATCCAGTTGCACGAATCAAAGGTATCGGGGAGGACTTTTGCTA
GATCGAAGTAAGACAGCTAAAATAATCACTCTGTCAGTGTGTTCGATGATTCTGATGGGTTTGACTTGAA
TTTTCATTTTCTTGATTTGAAAGATCTGAAGGGAATCATGTCTGGTTCTCCCAAAGGAGGAAAGAAGCCG
AAACAAAAGTCAAAAGGACCTCCTAAGTTGGATTTTTCAAAGGGCCATTCATCACCTACTACATCCCCTT
CGACCACCCCTCCTAGAAACCTGACTGATAGAGAGACACTCACTGTTGATGGCAAGGAATTCGAGTGCAA
TGCAGAGGATTTAAAAGAGTTAAAGGAGCTTGGGCATGGGGCATATGGTTATGTATACAAGATGATACAT
CAACCCACAGGCCACATTATGGCAGTCAAGAGAATACGAGCCAGTGTGAACTCAACAGAGCAGAAAAGGC
TTTTAATGGATTTGGATGTCTCCATGCGAGTGACTGACTGCCCATACACAGTGCATTTTTATGGTGCATT
GTTTAGAGAGGGAGATGTCTGGATCTGTATGGAGCTAATGAAAGCATCATTAGACAAATTGTACAGAAAA
GTGTATGCCACATCTGGCAGAAGGGTGCCTGAGGAGGTCCTAAGAGAAATTGCCATAGCTATGGTTCATG
CCTTAAATTATCTGCATAGCAAACTGAAAGTAATCCATAGAGATGTAAAGCCTTCCAA

>gi|282554089|gb|GW275887.1|GW275887 CCHW9948.g1 CCHW Montastraea faveolata heat/dark/disease-stressed adult + 6 day old larvae Montastraea faveolata cDNA clone CCHW9948 3', mRNA sequence
AACGTCATTCCATGCATTTATTGCATTTTAAAAGGCTCTAACATGTGTAAGTTTGCCGCAGCAGAAACAA
AGCGAGTTATGTTCTTGTTTTCTTATGAGAAGAAATTACAAGTCACGCAAGTTATTAATAAATGATTAGT
CACCTTGGGTTGTTCTACATTCATTCAGTCGATTGTCTTTGGTTCCATTTACAGTGGTGATTTTGTACTT
CACGTTCGGTCCTAGCTCAATCTCCGTACGCCAGAGACGTTGTAATTGCCAAAAGAAACCTTTTGTTTCT
GTCTTGGCTTTTGTTTTCAGTTAAATGTTGTAGTTCTTCCTCTTTAAGCTGCAAATCCATCTTCTAACTG
TTCTCGTTTTTCCGATTCGTGAATAGTAGTAGGTAATCACAAAATCCTGCTGACAATTACAGAAAGAAGT
AGTCTTCCTTGACAATAATTTCCGGCCGTCGTAGAGTACTGAGACTTGTCAGATAAGTTTTCCTTCTTCT
CAGTAGATGTTTATGGGAAAGAATTGGAGAAATAAGGATTTCCAGAGGTTCATTGCAGCATAGTCAGTCC
TTCTTTGTTGTTGCACATACGTCACAAGTTATTGTCTTTTTAACACGTGTTTCCGAGGTTCAGTTACTGC
GCCATCTCAGGAAATCACGTTTCATCGTCGATTCTGGTTATCTTCTCGGAACTTCACTTTCCAGAGAGGT
AACTCTGGAATATTTTCATTAGTTGTTAACGATTACATATATGTCGATACTCGGTTTGTCTTTGGCTTTG
TTTCCCCCCCTTCTACATCACTTTCGTAC

>gi|282554088|gb|GW275886.1|GW275886 CCHW9948.b1 CCHW Montastraea faveolata heat/dark/disease-stressed adult + 6 day old larvae Montastraea faveolata cDNA clone CCHW9948 5', mRNA sequence
ACACACATGTTAAGATCAAGTTAAATGTGGACTAAGAGTTCACAATCAAGCTTGACCTGGTATATGATGT
ATGTTATGATGTTACATCTAAATTCTCATTGCCAAGAAATAATAACATCAAGTCGACGGGGAGTGCTTTT
TTTTAGTTCTACAAACGTGTTAATAGCTGTCTTTTTCATGTTGCTTCGTGACCGTGGTGTGTTCACGTAT
CATATTCCACTAGATGAGACAAGACGCTCACATCGATGTCCTCAGGCTAGTTGGGAGATCTTGCTGGCGG
TTACTAGTGGCCTCGTTAACGATGAAGCCGCCATTGTGTGGTGGTGGAAACAGCAGTTCAACGAGTCAGT
TTTAATCCACATGGCTGCCGGACTGGGACATGGGAAAGCAGCTTCGCCGCATCCAAAGACTGGATCAGAA
TATGGTTTGGTTTTGTGAAAATTAACATGAAGGATACGGAGACAGCAGCTTTCGCGATCTTAGCTTTTAA
TATTAGCATTCTTGTAATGTCTTTTATATCAAGATCTAGTTTACTTTCCTTCGTTCTTAGCATTTTCATG
TATATGTTCGACAAGATAATTATTGTTTCAGAATCGATTATCTAATATTAATGTAAGCCATAAGCATTTC
AGTGTTTTAATACAAAGGTGGTATTTTACGGATATCTGTTACATTTTTGATACGCAGCCATTAGTACGAA
AGTGATGTAGAAGGGGGGGAAACAAAGCCAAAAGACAAACCGAGTATCGAC

>gi|282554087|gb|GW275885.1|GW275885 CCHW9947.b1 CCHW Montastraea faveolata heat/dark/disease-stressed adult + 6 day old larvae Montastraea faveolata cDNA clone CCHW9947 5', mRNA sequence
GCAGAGAGCTAACCTGAAGGTTTCGCGGAAGGCTGACTTCAAAGGAGGATATCTAAAGAGAAGATTCTAA
CGCAGTAAGGAAGATTATGGCTGCCAAGTTTCATTTGTGTCTGTTGTTGATTATTTTGGGAACCATTACC
GTGCAGGGAGCACGCCACCCAGGGAAGCCTCATTTCTTCCGTCGGCAGCCCGGATCGGATTGTGCTTCGA
TCAATGGCAGGTGCGTGCCACCAAATGAACGTTGCCCGAACGGAGAATGCCATTTGCAGTCGTGTCCGGG
TTACCAGGAAAAATGCTGCTGTCCGGTATAAGACAACTGAAATGACGTCTGTCTCCATGATTGAAATGAT
GGTCTTAACTCAGTTACAATGAAATGATTAGCTGACAACATAAATGCGGAAGTAATTGGTTAAATGTGGG
AATTCTTAAGCCAGGACTTGCTTGTAAGCACCTGATTAAAAATAATTTTAGACGGGGATAAATAAAGGCT
GATCATTCAAAAGGAGAGA

>gi|282554086|gb|GW275884.1|GW275884 CCHW9946.g1 CCHW Montastraea faveolata heat/dark/disease-stressed adult + 6 day old larvae Montastraea faveolata cDNA clone CCHW9946 3', mRNA sequence
AAGATAAATAAACCAAATGCATCTTTAATTTCACAATAAAATACAAAGCATGAAACGATTTTAAAATTAT
TGCTTAAGTAACATATATACTTTACATATTAAGGGCCGATTAATTAAAATGAGTCTAGGTGGAAAAAAAC
AAAACAAAACAAAACAAAACAAAAGCAAGTTAGACCGGTTCCTGAGTACGTTTATTAAACGTCATTTAAC
CGTTAACGTCTATTGGGATCAAAGGGAACTTAACTTTTGTCCTTATGCCCCTCCACAATCTCAGAGCTGT
TTGATGGTGATACTTGAACCCCCATTTCGTATTCCGTTAAATATACCGTTGAGTCCAGTTTATGAAAAAA
TTCCACACAGTTCTGTACAACGTTGTGAAAGGAACCTTTTCTTTAAGAGAAAACAATAGCCCGAGAAAAG
TGTTCTCCTGGTCGAAGAACATGCATCAGTGATGTCAAAACAACAAT

>gi|282554085|gb|GW275883.1|GW275883 CCHW9946.b1 CCHW Montastraea faveolata heat/dark/disease-stressed adult + 6 day old larvae Montastraea faveolata cDNA clone CCHW9946 5', mRNA sequence
ATTGTTGTTTTGACATCACTGATGCATGTTCTTCGACCAGGAGAACACTTTTCTCGGGCTATTGTTTTCT
CTTAAAGAAAAGGTTCCTTTCACAACGTTGTACAGAACTGTGTGGAATTTTTTCATAAACTGGACTCAAC
GGTATATTTAACGGAATACGAAATGGGGGTTCAAGTATCACCATCAAACAGCTCTGAGATTGTGGAGGGG
CATAAGGACAAAAGTTAAGTTCCCTTTGATCCCAATAGACGTTAACGGTTAAATGACGTTTAATAAACGT
ACTCAGGAACCGGTCTAACTTGCTTTTGTTTTGTTTTGTTTTGTTTTGTTTTTTTCCACCTAGACTCATT
TTAATTAATCGGCCCTTAATATGTAAAGTATATATGTTACTTAAGCAATAATTTTAAAATCGTTTCATGC
TTTGTATTTTATTGTGAAATTAAAGATGCATTTGGTTTATTTATCTT

>gi|282554084|gb|GW275882.1|GW275882 CCHW9945.g1 CCHW Montastraea faveolata heat/dark/disease-stressed adult + 6 day old larvae Montastraea faveolata cDNA clone CCHW9945 3', mRNA sequence
ATTGGCGTATGACTGTCATTGTTTGAAAATGTAAACTTGGTATGTTCAGATTGCATAGCTTGTGTGTTTT
TATAGCATCTCTACGAACTATTTACATGAAAGGAATCACAGTTTTCATCCATTTAAAATACTCATGTCGG
AGCTAATCTTCTTTTTATACAAATATTACAAGCGGCTACAATGTTAATCCAAGTTACTAAGGCCTTCTAT
AAAAATCTCTTGTTCTAGGCTGATTCTAAGCATATTTCGTCGAAATTCAGTAATCCCTCAGCGGTCGATT
TTTTTTCTCCAAAGAAAAGAGCTTTCCACCTCGTTAAAAAATAAACATAATTATCTAGAACATTCTCCAC
ATATAACTGAAAGTTCCAAACTTGCGATACACAAGCAAACGGATTCCGAACTTGTGGAGAAGCAAAAACT
GTCTTGTATGCAGTTTTTCCATCTTAACGGCCTCCTTGGCAACACTCTCGTGCAACGACACATCCCCATG
ATATCAGTCTCTCAACGTTTTTATCTTCCAACCCCATGCGTGTGGCCCAGTTCATGCAGCGGACACCAAA
TTCCAAGTCAGAGCCAGTTGAACTCACTTTTGTCTGCAAACCGAAGTAGTCAGAACGTATGAGCTAAGTC
TGCATGGCTACCGCGTTTCTGAGCCTTCTCTGAAAGTCCTGATACAGGATGTTACCGCCCTCTGGACTCT
GTAGAGGAACATGTCCATCGTCATGAGACAGAGAGCTTTGCCGTTCATTTGGGATCTGTCTGGTCGG

>gi|282554083|gb|GW275881.1|GW275881 CCHW9945.b1 CCHW Montastraea faveolata heat/dark/disease-stressed adult + 6 day old larvae Montastraea faveolata cDNA clone CCHW9945 5', mRNA sequence
ATTCTACGTTAGAACATCAGCCGAGTTTAAACTGCGCAGACAAACGGCCTCGACTGGACGGTCTACCACT
GACTCACGAACCCCGTGTTCGGCCTTACAGCCCAAGACCAGAAATGTACCCGTATCAAATCGATGCAAGC
GATCACAGCAAGTCGGACTCAAGGTTAGACTCAGCTCTTGCCTACCCCGTTCCTCTAAGACCGAGTGTCT
TTCAACACGCTCGCTTCATCGACAAAATGCAGCCAAGTGTGGCCAGAGTGAAACAAGAAAAGTTCGAAGG
TGGCTACCAAGAGGAACCGTTGAGTGAAGCTGATCCAAGGCGATGGAGTCGAGAGGATGTCACTCGGTGG
CTCCAGTGGACGTCCGAGGCCTTCAATCTTGGGAGCGTCCGACCAGACAGATTCCAAATGAACGGCAAAG
CTCTCTGTCTCATGACGATGGACATGTTCCTCTACAGAGTCCCAGAGGGCGGTAACATCCTGTATCAGGA
CTTTCAGAGAAGGCTCAGAAACGCGGTAGCCATGCAGACTTAGCTCATACGTTCTGACTACTTCGGTTTG
CAGACAAAAGTGAGTTCAACTGGCTCTGACTTGGAATTTGGTGTCCGCTGCATGAACTGGGCCACACGCA
TGGGGTTGGAAGATAAAAACGTTGAGAGACTGATATCATGGGGATGTGTCGTTGCACGAGAGTGTTGCCA
AGGAGGCCGTTAAGATGGAAAAACTGCATACAGACAGTTTTTGCTTCTCCACAAGTTCGGAATCGTTTGC
TGTGTATCGCAAGTTTGGACTTTCAGT

>gi|282554082|gb|GW275880.1|GW275880 CCHW9944.g1 CCHW Montastraea faveolata heat/dark/disease-stressed adult + 6 day old larvae Montastraea faveolata cDNA clone CCHW9944 3', mRNA sequence
CAAGAATAGCGTAAACTTTAATGAATGTACAAATATACAGTAATTCAAGGCAGCTTAATAAACTGTGTAA
TTCTTGTAACATATGTTTACACTGGAATTTCTGAGAGCAGAGCAGTTAAAGCAACTGTAAGTTACAGTGA
AAATAAACCAAAGTGATGTAATTAGTTCGCGGTATTTTTACAAGAAAGTAATCATGTTGGTATGCCACTT
AACTTTCACCTTCTCCAAATAGCAATGTTCATGATAAATGAAAAATGAAACTCAGACCTTCACACACAAT
TCCGTCACTCTTAAAACATCTAAGAAACTATATGTTACACAAAAAAGTCCCTTGCATGGCAATGTTCGTG
AGGGGTTAAAACTGTTCAACATCAGCTTGTTTAGAGATTAAATCGTCAATCCAAACACGCTGACGATACA
GTACATGGTCTTGTTTTCCCATCTCACCGTACAGCTGCCATCTGAAGTATTATCCCAGAAGCAAGAGCTT
GCGGTGTGAAGACCAGCCCCGTTCTTTTGCATGATCACACAGGTCACGATGTACTTGAAAGGCTTGCCAA
GCCTGGTTAGTTGCT

>gi|282554081|gb|GW275879.1|GW275879 CCHW9944.b1 CCHW Montastraea faveolata heat/dark/disease-stressed adult + 6 day old larvae Montastraea faveolata cDNA clone CCHW9944 5', mRNA sequence
AGCAACTAACCAGGCTTGGCAAGCCTTTCAAGTACATCGTGACCTGTGTGATCATGCAAAAGAACGGGGC
TGGTCTTCACACCGCAAGCTCTTGCTTCTGGGATAATACTTCAGATGGCAGCTGTACGGTGAGATGGGAA
AACAAGACCATGTACTGTATCGTCAGCGTGTTTGGATTGACGATTTAATCTCTAAACAAGCTGATGTTGA
ACAGTTTTAACCCCTCACGAACATTGCCATGCAAGGGACTTTTTTGTGTAACATATAGTTTCTTAGATGT
TTTAAGAGTGACGGAATTGTGTGTGAAGGTCTGAGTTTCATTTTTCATTTATCATGAACATTGCTATTTG
GAGAAGGTGAAAGTTAAGTGGCATACCAACATGATTACTTTCTTGTAAAAATACCGCGAACTAATTACAT
CACTTTGGTTTATTTTCACTGTAACTTACAGTTGCTTTAACTGCTCTGCTCTCAGAAATTCCAGTGTAAA
CATATGTTACAAGAATTACACAGTTTATTAAGCTGCCTTGAATTACTGTATATTTGTACATTCATTAAAG
TTTACGCTATTCTTG

>gi|282554080|gb|GW275878.1|GW275878 CCHW9943.g1 CCHW Montastraea faveolata heat/dark/disease-stressed adult + 6 day old larvae Montastraea faveolata cDNA clone CCHW9943 3', mRNA sequence
AATAGGAGATTTAAGTTAGGCTCCTTACTCCCCCTTGAGTTGGGGTTATTAATTTAGAGGGGCAATTTGC
AATTGAAAAGAAAAACACAATAACCCTTTCCCTCCAAAGG

>gi|282554079|gb|GW275877.1|GW275877 CCHW9942.b1 CCHW Montastraea faveolata heat/dark/disease-stressed adult + 6 day old larvae Montastraea faveolata cDNA clone CCHW9942 5', mRNA sequence
GAAGTCGTTAGTGGACAAAAATCTTGTACCACATTAACTATGCGTATATTACAGTCCCTTTTGCATTTGC
TAAAAGCTAAAGATATAAACAGTTGCCTGAGATGACACCAAAAACAATTTCCCATAGGAACTCCAGAAAA
TTTATTTCAAAGTTCAGAGAAATTGTGCAAACACAGGTAAATTTTTATCTTCAAGAGCTTTCAAGTGTTT
CATATGGACTTCAAAATTTGTTTTGGACATTTGGTGTTGTTAGAAATGATTTCTTTTGAGAAGATATGTA
AAACAGTCGCACAGAAGTTTGCCGCCTAATGTAAATAACCTCGGTACAAAGTTTTTGTCCGCCTGTTACT
CAAACTTGTGGTGGATTCTTCTTAAACTTTTTAATTTATTTTTCTTCCGTACACAAATACATTCTTTGTG
ACATTTATGTCGTTTCCGCACGTTTCTTGTGACTTTATACTTAAAGACGGAGTCGAAATTAAGCTGAGTA
CATGCATTTTGAATCTGTTAGTGGTTTGGTATCTCTTTCCCGAATGTAACTATGCATTTTAATTTTTGGC
TTTGAACCTTGAGTAATGTTACCTGCGGACTACTCAAACTACTACACATTGTCCTGTTAAGTTAACTGAA
CTTAATGTTCAGAATGTGTAGAATTAAATCCAGAGTGAGTAGTTA

>gi|282554078|gb|GW275876.1|GW275876 CCHW9941.g1 CCHW Montastraea faveolata heat/dark/disease-stressed adult + 6 day old larvae Montastraea faveolata cDNA clone CCHW9941 3', mRNA sequence
AAATTTAAAGTTAATTTTATTGGGCAACTGAGAAGATGTACAATTTAGTCGGTTTCTTTGTCTCCCTTTA
TGTTTTTCTTTCCTCCTCTGATTCGGCCAGTACGACGGGCAGCAATCAGACCAACCTTTCGTCCAGCTGA
AGTGTCTCGGCGAACAGTTGAAGGAGTACCAATATGTTGATGGTTACCACCACCGTGGGGATGTTCAACA
GGATTCATAGCCACACCACGGACACGTGGCCAGCAGTTCCTCTTAGCCTTGTACTTGTGGTAGGCACGTC
CTGCCTTGAGCATTGGCTTGTCAATACGACCGCCACCAGCAACAATGCCTACCATAGCACGATTGGTGGA
GGGGTACACTTTCTTGATCCCAGAGGGAAGCTTTACTCGGGTTCTTTTAGTTTCCTGGTTGTGTGAGACC
ACTGTAGCATAGTTGCCTGAAGTGCGAGCAAGCTTGCCACGATCACCAGCTTTCTCTTCAACATTGCAGA
CAATGGTTCCTTCTGGCATAACACCAATG

>gi|282554077|gb|GW275875.1|GW275875 CCHW9941.b1 CCHW Montastraea faveolata heat/dark/disease-stressed adult + 6 day old larvae Montastraea faveolata cDNA clone CCHW9941 5', mRNA sequence
CATTGGTGTTATGCCAGAAGGAACCATTGTCTGCAATGTTGAAGAGAAAGCTGGTGATCGTGGCAAGCTT
GCTCGCACTTCAGGCAACTATGCTACAGTGGTCTCACACAACCAGGAAACTAAAAGAACCCGAGTAAAGC
TTCCCTCTGGGATCAAGAAAGTGTACCCCTCCACCAATCGTGCTATGGTAGGCATTGTTGCTGGTGGCGG
TCGTATTGACAAGCCAATGCTCAAGGCAGGACGTGCCTACCACAAGTACAAGGCTAAGAGGAACTGCTGG
CCACGTGTCCGTGGTGTGGCTATGAATCCTGTTGAACATCCCCACGGTGGTGGTAACCATCAACATATTG
GTACTCCTTCAACTGTTCGCCGAGACACTTCAGCTGGACGAAAGGTTGGTCTGATTGCTGCCCGTCGTAC
TGGCCGAATCAGAGGAGGAAAGAAAAACATAAAGGGAGACAAAGAAACCGACTAAATTGTACATCTTCTC
AGTTGCCCAATAAAATTAACTTTAAATTT

>gi|282554076|gb|GW275874.1|GW275874 CCHW9940.g1 CCHW Montastraea faveolata heat/dark/disease-stressed adult + 6 day old larvae Montastraea faveolata cDNA clone CCHW9940 3', mRNA sequence
AGAAGCACAAGTGACTTTTATTTGTTTCATTTCTTGAATTAATTGTTGTTTAATTCGCACTTATACATTT
TGCAATAGCATTATTGAACTACTTTCCTACACAGTATCACACTTTTCTGCGAAATTTAACCAAGCTTTTT
CACCTTGAAATCATTTTTTTTTCTACCAGGAGCCCTGTTTCTACAAATCAATAGCACCTTAGCCAATTGA
TCTCGTCTGCAATTGCTGCAAAGATTTGCCAGTCTAAAAAAGCAGACTTTCTTTCGCTGTTTCATGGTAT
AAACTATATAGTCTACAGGTCTCAATGCCGCAGTGTACTTTTAGAAGTTCTTTCACTTTTAAATCAGCTC
TTCCAAATCAAAAGTTTTTAATCAAAGCAGCAAAATATGATAGTCACTAGCATCTGGATATCTTTATTTA
TCTCTATCACACGACGAGCCTTGAAGCATCTCCTTGCTGTTTTCAATAGCCGCAGCTATGCCACACACAT
CTCCAGTGGCAACCATGTGTCCACCCCCAGTGGTACCAGTGGTGATAATGACAATCGCGGTAGCAATAAT
AATGGCAAGGCCAACGCTTTACACGTCGAGTTGTACTCTTCTTGACGCGATAAATGGGCAGCTTTGCACA
CATAGAAGCCATTTCATCACCCAGGAACGAGCGATCACTGACGGTCGAAACAACATCGTACTCCTCGTCT
GTCTCATTCCTTGCCGTTAAAGTGCCTCTTTGCTGTCGAGTAACTTGATGAGCACC

>gi|282554075|gb|GW275873.1|GW275873 CCHW9940.b1 CCHW Montastraea faveolata heat/dark/disease-stressed adult + 6 day old larvae Montastraea faveolata cDNA clone CCHW9940 5', mRNA sequence
ATTCTCGACAAAGAAAGGATAAGTCCTTTGTTACGAGAAGAACGAAGCAGTGCCACTTTTCTTTTACCGA
GGAAAAAAGATGGAGTTCAAGGTGTTCCTTCTGTGCTCAGCCGTCCTTGTTGCTGCCACATATGCAGCGA
CTGTCTGTAAATGTGAAGAGAAAAAGGATACCGAGTCAAAGTACAATGTGAAAGTTAAAGATGGGGATAA
AGAGATTGATGAAGAGATCAAAGTCGACACTGGGAAAAAAACAGAGACCGTGAGTGTCTCAAAGACGGAT
ATCGGGAACGCGGGAGAAGTCAAAGTAGTTTACGACTTTGAAAAGAACTTAACCATGCATCGACTTTCTG
CTGCAAAAGCTTGTTTCCTGAGTGAATCTACTGGGGATGTGCCAGAGCCAGAGGTGCTCATCAAGTTACT
CGACCAGCAAAGAGGCACTTTAACGGCAAGGAATGAGACAGACGAGGAGTACGATGTTGTTTCGACCGTC
AGTGATCGCTCGTTCCTGGGTGATGAAATGGCTTCTATGTGTGCAAAGCTGCCCATTTATCGCGTCAAGA
AGAGTACAACTCGACGTGTAAAGCGTTGGCCTTGCCATTATTATTGCTACCGCGATTGTCATTATCACCA
CTGGTACCACTGGGGGTGGACACATGGGTTGCCACTGGAGATGTGTGTGGCATAGCTGCGGCTATGAAAA
CAGCAAGGAGATGCTTCAAGGCTCGTCGTGTGATAGAGATAAATAAAGATA

>gi|282554074|gb|GW275872.1|GW275872 CCHW9939.g1 CCHW Montastraea faveolata heat/dark/disease-stressed adult + 6 day old larvae Montastraea faveolata cDNA clone CCHW9939 3', mRNA sequence
GACAGTTAAAAGAAAGCTCTTTAATTATTGGCACATGTACCAATGGACATACAGTGTATTTGGTTGTAAT
AAGATATTTACAATTTATTATAGCAATGACTTCTTCCATCATTAAAGAACACTGCTCAGAATGCAGCTGT
ACCTGTATGCAATCACCAAATAAGATGTATTTTGTTACAAAACCTTTTTTCAAACAGCTAAATGAAGAAA
TCAATTAACTCTTGTCTGGCTTGTTCCCTTTGGGTAGTTGTTCTGAAAGAGCTTCTACCTCTTTCCTGTG
TGCTGGGAAATTCTCCCAAGGAGTCTGAAAGTCAAACCTGCGGAATTCTTGGGCCATTTCAATTGGTTCA
CAGACAACTCGTTTAAGTTCATCATCATAACGCACCTCAACATAACCAGTAAGAGGGAAATCTTTTCTAA
AGGGGTGTCCTTCAAACCCATAGTCTGTCAAAATTCTTCGTAAGTCTGGATGATCCGCAAAGAACACACC
GTACATGTCCCATATCTCTCTTTCATACCAGTTTGCTATCTTAAACACTGGGTCAGCAGAGTCAACTGGT
GTCAATTCATCAGTGTATGTTTTTACTCGAATCCTTGAGTTGTACCTCAGGACAGCAAATTGTACACAAT
CTCAAATCTGAAAGGCTTTCCCAGCTTATCCACTGCTGTCAGGTCTGCCAGAGACTTGTATTGAGCATTA
GTATGGTCCCT

>gi|282554073|gb|GW275871.1|GW275871 CCHW9939.b1 CCHW Montastraea faveolata heat/dark/disease-stressed adult + 6 day old larvae Montastraea faveolata cDNA clone CCHW9939 5', mRNA sequence
AGAGCCTTCACGTTCTCAAAATGGCGTCCTCGAAAGTTCGTTCTCTGCTGAGATTGGGGGCAATTGCAAG
TCCCAGAGTTCTACTGAGAAATCAATACAAACGCAGACCTGTCTGTACTAGTGCATTCTCCTCGCAGCAA
TCAAGAAAATTATCAACTGAAGTTGTAGTCAAAGAGGATGCAGCTGTCGCACAGCTGTCTGAGTTTGGGC
AGTATGTAGCTACCATATTGCCAAAGTACATTCAGCAGGCACAGATAACGCAAACAAAAGAACTGGAATT
GTTGATTGCTCCGGAGGGAATCATCCCTGTCCTTACCTTCTTAAGGGACCATACTAATGCTCAATACAAG
TCTCTGGCAGACCTGACAGCAGTGGATAAGCTGGGAAAGCCTTTCAGATTTGAGATTGTGTACAATTTGC
TGTCCCTGAGGTACAACTCAAGGATTCGAGTAAAAACATACACTGATGAATTGACACCAGTTGACTCTGC
TGACCCAGTGTTTAAGATAGCAAACTGGTATGAAAGAGAGATATGGGACATGTACGGTGTGTTCTTTGCG
GATCATCCAGACTTACGAAGAATTTTGACAGACTATGGGTTTGAAGGACACCCCTTTAGGAAAGATTTCC
CTCTTACTGGTTATGTTGAGGTGCGTTATGATGATGAACTTAAACGAGTTGTCTGTGAACCAATTGAAAT
GGCCCAAGAATTCCGCAGGTTTGACTTTCAGACTCCTTGGGAGATTTCCCA

>gi|282554072|gb|GW275870.1|GW275870 CCHW9938.g1 CCHW Montastraea faveolata heat/dark/disease-stressed adult + 6 day old larvae Montastraea faveolata cDNA clone CCHW9938 3', mRNA sequence
CAAGCAAGACGAATGACTTTATTCTTCCATTCTAAGTGTCTCATACAACTTTTACAATTTACAACGAATT
TGACTGAAATAAATAGAAACTGTACTTTGAAATAACCTATATAACAAAAAGTTCCTACCAACAAAACAAA
CAGTAGTAACGTCTTCATTTTTTTATTATCACATTGCCAAACAGGTGATGGCTAAAGCTAAATTTCTTCC
CAATGTCATTGTATCAATTATATCATCTCTGAACTCGAAGGAATCCTTAAGATACTGCTTTAGCAAGACA
GAAAAAAATAATTTAGCTTGTCAAACAGGAATACTGATGCAAAGGGGATTTTTTTTTTTTTTTTTACCTA
AATTCAGTTCTACTGCCTTAAGCTCTAGAGATTATCAACAACTGCTCGATGAACTTCAACCCTTAAAATT
TTATACGGCCTGAAACAGCAGGAGGCAAAGGATGGAAATCAGTCTGTCTGTGTTCCGGCTTAAGCTACGA
TATAAATTACCCTGTCTTTTAGCACACCTAACACTGATCTAAAACTCTTTTTGCTACGATAAATATTCAC
TTTCAAAAGTTCAAGGGTTGACTTGTAACGCCCCTACTCCCAAGGCGCCGACAGATTCAGTTTTGCATTT
CATCCAACCTTTAGCAATTTTTCTTGGATATCCACCAAAGGCATACACTTTTCTGTTCTGTGGAACATTT
TTAAGCTTCCAGTACTCATTTCCTTGAGACGTAGCTATACCTGTTGAC

>gi|282554071|gb|GW275869.1|GW275869 CCHW9938.b1 CCHW Montastraea faveolata heat/dark/disease-stressed adult + 6 day old larvae Montastraea faveolata cDNA clone CCHW9938 5', mRNA sequence
ACATTTTCAAAGGATTGCAATATTGGCGATACGACGAAAACAACCGCCAAATTGATGCTAGATACCCAAA
ACTTATCTCAGTCGGTTGGCCCGGTCGTGATAATATTGATGCAGCGGTGAAATGGTCAAACAGGTATAGC
TACGTCTTCAAAGGAAATGAGTACTGGAAGCTTAAAAATGTTCCACAGAACAGAAAAGTGTATGCCTTTG
GTGGATATCCAAGAAAAATTGCTAAAGGTTGGATGAAATGCAAAACTGAATCTGTCGGCGCCTTGGGAGT
AGGGGCGTTACAAGTCAACCCTTGAACTTTTGAAAGTGAATATTTATCGTAGCAAAAAGAGTTTTAGATC
AGTGTTAGGTGTGCTAAAAGACAGGGTAATTTATATCGTAGCTTAAGCCGGAACACAGACAGACTGATTT
CCATCCTTTGCCTCCTGCTGTTTCAGGCCGTATAAAATTTTAAGGGTTGAAGTTCATCGAGCAGTTGTTG
ATAATCTCTAGAGCTTAAGGCAGTAGAACTGAATTTAGGTAAAAAAAAAAAAAAAAATCCCCTTTGCATC
AGTATTCCTGTTTGACAAGCTAAATTATTTTTTTCTGTCTTGCTAAAGCAGTATCTTAAAGGATTCCTTC
GAGTTCAGAGATGATATAATTGATACAATGACATTGGGAAGAAATTTAGCTTTAGCCATCACCTGTTGGC
AAT

>gi|282554070|gb|GW275868.1|GW275868 CCHW9937.g1 CCHW Montastraea faveolata heat/dark/disease-stressed adult + 6 day old larvae Montastraea faveolata cDNA clone CCHW9937 3', mRNA sequence
AGCCGTTGAAAAATTTACTGGTGCTTGTTTATTCCAAATTGCACTCGAAATCACGTGATTACCTATACAT
ATAAAGTCTTGACTAAACTATATGCCATATTGCGGTCGAAGTGCATTTTAACAATCCCCGTTCCTCTTTC
TGCCAGAAGAACAGGGTAGAGAAGTCATCCAGCCTGCACGTACAAACAAGAATCGACAGAATTCTATACA
TTTACATCAAGGAGAATTTTGCTGATTAGAGAATTACGTAAGATGAAGAATAACAGCAAAATTCCGCCAG
TTTCCTTGTTCGGGTGTCCTTAGATCTCCCACTATATCTTCAGGCCTCAGCTCCTTTTTGTTATGAAGAA
TATGAAAGTTAACTGCTGGTATCAACAGTCTTAGAGCCATCCTCATTTTGAGAGAATCCACTGTTTCCAT
TTCACCAAGGACAATTCTCAAGCTATCCTTATCTGGAACAGAATCAACCAATTCAGGAGAATCTACTCCT
GTCTTCATGCTATCTGTGTCTGAAAAGTCCTCCTCACCTTGATCTCCAAATGTCAGCTCATAGTACAAGT
TATTTGCCTTCCTATAAGATTCTGGCCAATTGTAACCTTTTCCCACTGGTCTGTATGGTTCTTGTTTTAT
TCCTTCATCTTTAGCAGATAAACTTGTTCCATAGACATAGTACAATCGCTTTACTTTACCATCCTTCTTT
GGCCCTTTGGAACACATAGTGGAATTTAAAACTGTCCTCTGGCCGAACTTCAGCATCTTCACTGAGTC

>gi|282554069|gb|GW275867.1|GW275867 CCHW9937.b1 CCHW Montastraea faveolata heat/dark/disease-stressed adult + 6 day old larvae Montastraea faveolata cDNA clone CCHW9937 5', mRNA sequence
ACGGTATCCAAGTAAACAGCTAAACAAGATGGCGTCATGGCTATTGAAAATCCTGGCGAAGCTAACAACA
ACGAGGCATTCCTAGAGCGTTCGAGCGAAGAAGGTTTGACGAAAACAAGAAGCTATATAGTTGCATGAAG
TTCTATAAAAGTACAACAAATTACGGGTATTCCTCATGGGATCGGCTGCCTCTGCCAACAGACGAGGTTC
CGTTTTAATAAGTCCTCGGGCTGAAGCTCTAACAAAGGCAAATGGACAACTGATGTTAGATTCCCCAGCC
TTGATAGATCTGGGACATGGTACGGTGCGTTATCGACTCCCAGATGAAAAAAAGAGAACAAGAAGACACA
AAAGTGAAAACTGGATACTTCTATCACCCCCGCCTTGATGACTTCAGTGAAGATGCTGAAGTTCGGCCAG
AGGACAGTTTTAAATTCCACTATGTGTTCAAAGGGCCAAAGAAGGATGGTAAAGTAAAGCGATTGTACTA
TGTCTATGGAACAAGTTTATCTGCTAAAGATGAAGGAATAAAACAAGAACCATACAGACCAGTGGGAAAA
GGTTACAATTGGCCAGAATCTTATAGGAAGGCAAATAACTTGTACTATGAGCTGACATTTGGAGATCAAG
GTGAGGAGGACTTTTCAGACACAGATAGCATGAAGACAGGAGTAGATTCTCCTGAATTGGTTGATTCTGT
TCCAGATAAGGATAGCTTGAGAATTGTCCTTGGTGAAATGGAAACAGTGGATTCTCTCAAAATGAG

>gi|282554068|gb|GW275866.1|GW275866 CCHW9936.g1 CCHW Montastraea faveolata heat/dark/disease-stressed adult + 6 day old larvae Montastraea faveolata cDNA clone CCHW9936 3', mRNA sequence
AATCCTTAACCATAAATTTATTTCCTCATATATGCAAGGTTTATCTTTTGATTGTCTTTCACAACAGCTT
TTTTAACTCTTAACATTTAGTACTACAAATCCTATGTCTCGTTATGACATTAGCTGCTTTTCATTTAGGG
CAGGCTGTGTTTAGGCGGTGGGGAACTCCCCAGACCCCGACCCCACCGGCTCGGAAGGAGGTGCGTTGGG
GCGAGAGCATCGGTGAATGCCAACGGCGACTTTTTTACACTCCAGACCATCTTGGCAACGGGAGTAGCAT
GTAGAGAGTGGACTGCACCATTCGCCTTCCTCTTTTTTTGGAATGCACTGGGCAAACGTATTGAAGCAAC
ATTCTCCCTCGTCACATTCATCATCTCCCGTACACTCTGTTTTGATATCGATTTCGGATTCGTCTTCCAA
GACGTTTGTAGTCTCTCCTCTCCAAAAAGATTCAACTGCGATGGCGAACGCCAGGCAAAGAAACACCGCG
AATTTCATGTTGCTCCTTGTGCTGCACCAGAATCCAATGT

>gi|282554067|gb|GW275865.1|GW275865 CCHW9936.b1 CCHW Montastraea faveolata heat/dark/disease-stressed adult + 6 day old larvae Montastraea faveolata cDNA clone CCHW9936 5', mRNA sequence
ACATTGGATTCTGGTGCAGCACAAGGAGCAACATGAAATTCGCGGTGTTTCTTTGCCTGGCGTTCGCCAT
CGCAGTTGAATCTTTTTGGAGAGGAGAGACTACAAACGTCTTGGAAGACGAATCCGAAATCGATATCAAA
ACAGAGTGTACGGGAGATGATGAATGTGACGAGGGAGAATGTTGCTTCAATACGTTTGCCCAGTGCATTC
CAAAAAAAGAGGAAGGCGAATGGTGCAGTCCACTCTCTACATGCTACTCCCGTTGCCAAGATGGTCTGGA
GTGTAAAAAAGTCGCCGTTGGCATTCACCGATGCTCTCGCCCCAACGCACCTCCTTCCGAGCCGGTGGGG
TCGGGGTCTGGGGAGTTCCCCACCGCCTAAACACAGCCTGCCCTAAATGAAAAGCAGCTAATGTCATAAC
GAGACATAGGATTTGTAGTACTAAATGTTAAGAGTTAAAAAAGCTGTTGTGAAAGACAATCAAAAGATAA
ACCTTGCATATATGAGGAAATAAATTTATGGTTAAGGATT

>gi|282554066|gb|GW275864.1|GW275864 CCHW9935.g1 CCHW Montastraea faveolata heat/dark/disease-stressed adult + 6 day old larvae Montastraea faveolata cDNA clone CCHW9935 3', mRNA sequence
ATGATGTTGAACATTTTAATTCCAATTTTTTTCGGATCTCTCTAATAACAAGTGTATAAAATATAACATT
CTTCATCAAAACATTTGACGCACGTGATATTTGCCATGTCATGTCACTAATTATCTTATTTGGAAAGGAG
TGCTAGCCCTTAGCGAGCTACAAAGTGCTTCATCTGTCAAAGTGGCTAATACAAAAAACAATTCGCGAAA
CATTTTTAATATCAAATTCGTTTCAAGTTAAATACGCTATTTACAAAAGTAAGGGAAAATTAGTGAACGA
CCGCGTGAAATTCTTATAACCAGTCCTCATCGAATAACCACAACACGCATATCTTTTGGTCTGTTTTCTG
TTGTTCGATGCAACTCGGATATTTCTGAGTTTTCACAGTCCAGTGTCAATCGAGTTCGTTTGTTCAGAAG
TTTGCGAGTTGGTTTCCTTCACAGTGACGGTCGGCCATCGCATTACAAGCGCTTCCTCGTAAGTTGGTGG
CGAAGTAACGGGTCCGTCTATATCCTCTGTCCAGAACCCCTCGTTCGCAGTAGAGTTACTTACTTCATCA
ATATTGTTAACAACAGACAGAAATTCTGACAAGCCCGTGGCAGAATCTTCAGCAAATGCCTGTCGATGAG
GAATATGATTATAAGCAAGTACGGGAGCAGGAGATTTTTCCAAATCCGCCGCGGGAATCGCCGAACAGCG
ACTTGGG

>gi|282554065|gb|GW275863.1|GW275863 CCHW9935.b1 CCHW Montastraea faveolata heat/dark/disease-stressed adult + 6 day old larvae Montastraea faveolata cDNA clone CCHW9935 5', mRNA sequence
GTTGGACATCACGTAATGTCTTAGGGAAGACAAACTGTGTCAGAAAACTTCTTAAAGAGAGAAAAACTCT
TGATTAACATAGTCGGATACAGCGTGGATCTTCAGTCATGTCGGAAAGCACCACAACTTCTCAATCAAGA
GTTTTGCGTGTTCTGAGATCAGCAAAATGCAGGAAAGGACTTCATATTACTGCGATCGTGTTTGGATTTG
TTTGCATTGGCGCTTGTTTCGTTCTCGCCAGTCTCACGTACATTTTATTTGGAAATTGCGACGGCTGTGA
GACGAAACCAGAAGATCAATCTATGGTGAAAGTCATGAGGATTTTAGCGACTGTTTTATTTCTGTTAGGA
ATTCTACTTATTGCATTGTCATTGTGCTGCAAGGGAACGGAAAATAGTTTAGCACCGCAAGTCGCTGTTT
CGGCGATTCCCGCGGCGGATTTGGAAAAATCTCCTGCTCCCGTACTTGCTTATAATCATATTCCTCATCG
ACAGGCATTTGCTGAAGATTCTGCCACGGGCTTGTCAGAATTTCTGTCTGTTGTTAACAATATTGATGAA
GTAAGTAACTCTACTGCGAACGAGGGGTTCTGGACAGAGGATATAGACGGACCCGTTACTTCGCCACCAA
CTTACGAGGAAGCGCTTGTAATGCGATGGCCGACCGTCACTGTGAAGGAAACCAACTCGCAAACTTCTGA
ACAAACGAACTCGATTGACACTGGACTGTGAAACTCAGAAATATCCGAGTTGCATCGAA

>gi|282554064|gb|GW275862.1|GW275862 CCHW9934.g1 CCHW Montastraea faveolata heat/dark/disease-stressed adult + 6 day old larvae Montastraea faveolata cDNA clone CCHW9934 3', mRNA sequence
GAAAACCAGCTTTTTATTATCGAATTGTGATAAGACAAAATATCTTCAGCGCCACCTTAAATTTTGAAAA
TTTAAAATAGTCTGAACCCTACTTATGGAATTGTTTTTTTGAACTCCTAATTATAGTTAAAAGCTTAATT
ACACGTACCCTACTTTGAACAAGAACTTATAACTATGGCAAAAGCTCAAGATAATTTTGAACGTTAAAGC
ACTATAGAATTCTGTCTGTTAGGCCCTACCTTAGAGCCAAAATGAAAACTTGCCTACAATCTACACCAAG
CAATTGATCACTCATTCCAGTTCTTTTCGGTGTAAATAACTATAAGCTGATTATATAACTGATCACTGAC
AATTAAGAGAATATTAATATGTTTTTTTCATATTCTGCTTTCCTGGATGTTAATCGTTTGAAAGAGGCTG
TGTCCCATCCAAAAAAAATAACCAACAACTACATGTAAATAAAAAAACAAACAAACAAACAAACAAGCAA
AAGAAAAACAGCGGTATCAAAAAGAAACGTGAGCCGGTGTCTGAATTGTTGGTTCAGTATCCGTCTCTAG
ATATTCCCCTTTCTGTTGTCATAAACGAACGCAA

>gi|282554063|gb|GW275861.1|GW275861 CCHW9934.b1 CCHW Montastraea faveolata heat/dark/disease-stressed adult + 6 day old larvae Montastraea faveolata cDNA clone CCHW9934 5', mRNA sequence
TCATCGTGCAGTGTCTGACTCTGACCGAGCGGTTCAGGTTTAAACCCTTTCATACAAAAGCTTTCTTCGT
GTTGTGTCCTAATGGGTACTCTCACTGTGCCTCTCTACCCACAATCCACTGCACAATTTGATGTATTTCA
CTCAACGCCACAAGGAGCACCTACATATGTGAAGATCTGATCTTCCCTCGCCCAGGAAATAAATGACAAC
TTTCTGTTGTCCTAAGTTGCGTTCGTTTATGACAACAGAAAGGGGAATATCTAGAGACGGATACTGAACC
AACAATTCAGACACCGGCTCACGTTTCTTTTTGATACCGCTGTTTTTCTTTTGCTTGTTTGTTTGTTTGT
TTGTTTTTTTATTTACATGTAGTTGTTGGTTATTTTTTTTGGATGGGACACAGCCTCTTTCAAACGATTA
ACATCCAGGAAAGCAGAATATGAAAAAAACATATTAATATTCTCTTAATTGTCAGTGATCAGTTATATAA
TCAGCTTATAGTTATTTACACCGAAAAGAACTGGAATGAGTGATCAATTGCTTGGTGTAGATTGTAGGCA
AGTTTTCATTTTGGCTCTAAGGTAGGGCCTAACAGACAGAATTCTATAGTGCTTTAACGTTCAAAATTAT
CTTGAGCTTTTGCCATAGTTATAAGTTCTTGTTCAAAGTAGGGTACGTGTAATTAAGCTTTTAACTATAA
TTAGGAGTTCAAAAAAACAATTCCATAAGTAGGTT

>gi|282554062|gb|GW275860.1|GW275860 CCHW9933.g1 CCHW Montastraea faveolata heat/dark/disease-stressed adult + 6 day old larvae Montastraea faveolata cDNA clone CCHW9933 3', mRNA sequence
AACTCAGTTTTTGGTTTTTAATGTTATCGAAGTGGCTTCAGCAACGTACAACCTTTCTTAGGCATTGCTT
TACACCAGTAAATAACGCCGGGTTCATAATAAGTACAAAAACATACAATTGATGCAGTTGTCGCATGATA
ATTAATTTTGAACTTGTAGTAACCAAGGGCGTATGTACATCTTTCAGTATGAATAAATAATCTCATTTTA
AATAGAGAAAATAAATAGAATAAATAGCTTTGAAGAACTAAATTGATAAATATTTTACGCAGTAAAAATA
ACTTCACTTAAACTAGTACTGTCCGCACTGTTCGTGTCAAAGTTCATTTTCTCTTTTTCAATCTTAACAG
TAACTTTGCAGACGAAGAATTAATAATCTGAGTTAAAACTAAAGCAAGTTTCATAGTTCTAAAGCTTCTA
ATTAGTGTCACAGATTTAATGGGCCAATGTTCCTTATCACATTACGCCTCCAGCCACTAATTAGAAAATC
TCTTCATTGTTTCATCAGGTAGTTAATTAAATAATGGTACCCACTGAAGCCACAGCATGAACTCCCAGAA
AGATACTTTTCCATTTTCGTCTTTGTCCATTTTCGCGAAGGCTTTATCCATGTTGATGGTTTCATAACCA
AAAAACTTCATCATCCGTTCAAACTGAGCTCGGTCGAGCGTGTCGCTGTCATC

>gi|282554061|gb|GW275859.1|GW275859 CCHW9933.b1 CCHW Montastraea faveolata heat/dark/disease-stressed adult + 6 day old larvae Montastraea faveolata cDNA clone CCHW9933 5', mRNA sequence
CCTGTGCAAAGCGTTCCACTATTTCAAGAGGTTTGACACAGATGACAGCGACACGCTCGACCGAGCTCAG
TTTGAACGGATGATGAAGTTTTTTGGTTATGAAACCATCAACATGGATAAAGCCTTCGCGAAAATGGACA
AAGACGAAAATGGAAAAGTATCTTTCTGGGAGTTCATGCTGTGGCTTCAGTGGGTACCATTATTTAATTA
ACTACCTGATGAAACAATGAAGAGATTTTCTAATTAGTGGCTGGAGGCGTAATGTGATAAGGAACATTGG
CCCATTAAATCTGTGACACTAATTAGAAGCTTTAGAACTATGAAACTTGCTTTAGTTTTAACTCAGATTA
TTAATTCTTCGTCTGCAAAGTTACTGTTAAGATTGAAAAAGAGAAAATGAACTTTGACACGAACAGTGCG
GACAGTACTAGTTTAAGTGAAGTTATTTTTACTGCGTAAAATATTTATCAATTTAGTTCTTCAAAGCTAT
TTATTCTATTTATTTTCTCTATTTAAAATGAGATTATTTATTCATACTGAAAGATGTACATACGACCTTG
GTTACTACAAGTTCAAAATTAATTATCATGCGACAACTGCATCAATTGTATGTTTTTGTACTTATTATGA
ACCCGGCGTTATTTACTGGTGTAAAGCAATGCCTAAGAAAGGTTGTACGTTGCTGAGCCACTTCGATAAC
ATTAAAAACCAAAAACTGAGTT

>gi|282554060|gb|GW275858.1|GW275858 CCHW9932.g1 CCHW Montastraea faveolata heat/dark/disease-stressed adult + 6 day old larvae Montastraea faveolata cDNA clone CCHW9932 3', mRNA sequence
CGTTCAACATTTCTTTTATTTTCAGCAATTATAATATTAAGGATAACATTAGTTGACTTGGATCAAGATT
TCAAGTGTCATAAGAGTTATGGTTCCTCTAAAATTTAAACTGACTGATCTAATTATGCCTTAAGTATGGT
TCACCCTTGTGAGATAAGCACAAGGGAAAGTGTAAGCATATGCACAAGAAGAAGAAACATTTTCCTTTTT
CTTGTGCTTATGTTTGTTTATTTCACAAGTGGGAACTGGTGGAAATAAGTACAAGCATAAGCATAAGAAT
TCAGCCGATCATAATAACACTGCTCAGATCTCCTCTTGGCCAATAATCACTGCACACGATTCGAATATGT
TGCTCATGTGAATATCCTTGTGCTTATATCACAAGATTGAACCAGGCTTTACCTTCTGCTTAAGTTAATG
TATTTTCCTCAGAAGGGTCATTAAAGGAATTCAGGACAAAGCAACTCTTTCTAGCAAGCTGCTTGAAGTA
AGAGGATGTCTATTGTGAGTATTCCAAAAAACAAAACAATGTATAAAAGGTTGCTGACTATACCAAGCAT
GTAAGAAATTTCAAACGAACACCAAGACAATCCTTGTTTTTCTGTGTACCATGTTATAATAGAACCTCAT
CTTATGACCACAAATATTAACCACACACTTTTGCATAAATGGTGCTATTGATAATTTTAGGATTTTTGGG
CAAATCTGTTTTTCATGAGCATAAATGATGTTTGTGGAACAAATTTTATTTTGAATACAAG

>gi|282554059|gb|GW275857.1|GW275857 CCHW9932.b1 CCHW Montastraea faveolata heat/dark/disease-stressed adult + 6 day old larvae Montastraea faveolata cDNA clone CCHW9932 5', mRNA sequence
CACGTAAGGACAGAGTATGATACTCTCTCATGAATCCAAATATTTGATATTTGAACAGACGGTTCAGTTG
AATGATTGCATTATTCAGGCAAAGTTTTAATTCTTAGATTCAAAAATCAAGCAATACTGGATAGTTGAAA
CCATTGGTCATCATTTAAGCTGAACAAGTCGGCCATTTTGACTAGCAATTTTATCAGTTTCCTCTTTTGT
GATTTTAGAAGATTTTGTCTTTGTATTCAAAATAAAATTTGTTTCCACAAACATCATTTATGCTCATGAA
AAACAGATTTGCCCAAAAATCCTAAAATTATCAATAGCACCATTTATGCAAAAGTGTGTGGTTAATATTT
GTGGTCATAAGATGAGGTTCTATTATAACATGGTACACAGAAAAACAAGGATTGTCTTGGTGTTCGTTTG
AAATTTCTTACATGCTTGGTATAGTCAGCAACCTTTTATACATTGTTTTGTTTTTTGGAATACTCACAAT
AGACATCCTCTTACTTCAAGCAGCTTGCTAGAAAGAGTTGCTTTGTCCTGAATTCCTTTAATGACCCTTC
TGAGGAAAATACATTAACTTAAGCAGAAGGTAAAGCCTGGTTCAATCTTGTGATATAAGCACAAGGATAT
TCACATGAGCAACATATTCGAATCGTGTGCAGTGATTATTGGGCCAAGAGGAGATCTGAGCAGTGTTATT
ATGATCGGCTGAATTCTTATGCTTATGCTTGTACTTATTTCCACCAGTTCCCACTTGTGAAATAAACAAC

>gi|282554058|gb|GW275856.1|GW275856 CCHW9931.g1 CCHW Montastraea faveolata heat/dark/disease-stressed adult + 6 day old larvae Montastraea faveolata cDNA clone CCHW9931 3', mRNA sequence
CCAAACCATGAAATAATTTATTTTTTTAATATACTCTATTTTGTACAATTAGACGCCCCCTAGGACCTCT
GTTACATGTTAACATGGCAACATGTTTACATTAACTATAACATTAATCCAAATAAATAATTTCTTACAAA
ACTTGTAATACCGTATTATATTTCATTGGGATGTTAAGTTTTCTCATCAATAAATATATTAAAATCTGTT
TTATTACATATGTCAATATAAAACTTGTCTGTTTGATCATTAATGCTTAAATTCTGAATTGCTCCTTAAA
ACTTGAGCGGGCATAAAGCGGCATATCCTTATTCATTAGGAAAATATCATAAAATAAACTTCCATCGGTT
GAACTGTAACATTTTGAGCGCTATCATGAGTCAGTCTGGCCGAGACTTTTCTAGTCTTTTTCTAGATCCA
GGAACCAAGAAGCTGAAGGTGTTTTAGTGATTGAGTGTTCTCCTCCTCTGAACGCATTCTGCCATGGTGT
CTTTTATAAGCTGTTCATTCAGCGCT

>gi|282554057|gb|GW275855.1|GW275855 CCHW9931.b1 CCHW Montastraea faveolata heat/dark/disease-stressed adult + 6 day old larvae Montastraea faveolata cDNA clone CCHW9931 5', mRNA sequence
AGCGCTGAATGAACAGCTTATAAAAGACACCATGGCAGAATGCGTTCAGAGGAGGAGAACACTCAATCAC
TAAAACACCTTCAGCTTCTTGGTTCCTGGATCTAGAAAAAGACTAGAAAAGTCTCGGCCAGACTGACTCA
TGATAGCGCTCAAAATGTTACAGTTCAACCGATGGAAGTTTATTTTATGATATTTTCCTAATGAATAAGG
ATATGCCGCTTTATGCCCGCTCAAGTTTTAAGGAGCAATTCAGAATTTAAGCATTAATGATCAAACAGAC
AAGTTTTATATTGACATATGTAATAAAACAGATTTTAATATATTTATTGATGAGAAAACTTAACATCCCA
ATGAAATATAATACGGTATTACAAGTTTTGTAAGAAATTATTTATTTGGATTAATGTTATAGTTAATGTA
AACATGTTGCCATGTTAACATGTAACAGAGGTCCTAGGGGGCGTCTAATTGTACAAAATAGAGTATATTA
AAAAAATAAATTATTTCATGGTTTGG

>gi|282554056|gb|GW275854.1|GW275854 CCHW9930.b1 CCHW Montastraea faveolata heat/dark/disease-stressed adult + 6 day old larvae Montastraea faveolata cDNA clone CCHW9930 5', mRNA sequence
AACACAGTTGTAGAATAAATCACCGCCTACTTAGTAAACTTTAAAATAAGTTCAATAACTCGGGAACACA
GCTTGCTGGAAGTAACCTCTCTTCCAAGTCATTTCTTCAAATAGGTCTAAAACAATTCGTTCCCGTTGGG
GCTGACTCTTTTGTTAAACTATGCGACATATTTTACGATGTTAAACTCAGTAGCAAGAGCAATTATTATC
TTAGTTAAATTTGAGTAGTGTTCAAGGCTATCTTTGTAAATAGTGGATGCGACCCAATTTAGTGTCCAGT
TTACCTTGAGCAGCATCTCAAGTCAGTTGTATATACTCGGAGAAAACTTGGCACGTTTTTTGACTTCGTA
AATTAGATAAGATTTTTGTACTTCTAGAGTTAGCAGTAAAGACGTAATCAGCATGTGAACCACCATGCTT
TGCGATCTTTTCTATGCAGTTCCCGCCATGTTGTTTAGATATTAAAAGCAAGTAAGAAGCGGG

>gi|282554055|gb|GW275853.1|GW275853 CCHW9929.b1 CCHW Montastraea faveolata heat/dark/disease-stressed adult + 6 day old larvae Montastraea faveolata cDNA clone CCHW9929 5', mRNA sequence
AGTACTTGAAGAGAGTATTTGATATTGCGTATTCATCCACCGTCTCAAGTTCCAATTTTCAAGCTAAGAA
ACGTTATGGAAGCTAAGTTTCGTTTGAGCCTATTGCTTATCATTTTGGGGGCTCTTGCCGTGCATGGAGC
ACGCCTTGAAAACAAACTGGAGAATCCCTTGCCTGTTGGCGCTAAACGTTCAGTGAACTGTCAGAGTATG
AACGGTATCTGTATGTATGGTAATTGCCCCGCTGGAACTACATTCTGTGGTTATGATCCATACACGTGTG
GATCTCCTCCAGGGATGTGCTGTTGCTATGATTAATACACGCAACAGCTGGGCCCTGCTGATGGTGCTAA
TGATGACAGCCTTAGATTAGTAGTTAAATGTTTACATGGAAAAGTAAACGCTTAAGTAACTATGTAAATG
CGAAATTCTGAAGTCAGGAATTGCTAGCAACGTTTAAAAATAACTAAAATACATACATAAACATAAACTT
TATTTGAGTGTCGGAGTATTTAGCTAAGGATAACTAATTGGGGACAAAATTAACGAGACTGTAATTTAAG
CATAAGAACAAATAAAGGCTGAATCATCCGCGACATCTGA

>gi|282554054|gb|GW275852.1|GW275852 CCHW9928.g1 CCHW Montastraea faveolata heat/dark/disease-stressed adult + 6 day old larvae Montastraea faveolata cDNA clone CCHW9928 3', mRNA sequence
AGCCATTACAAACTTTATTCGTAAATTGCTGGAACAATGTACAACTATAAAAAAAAAATGCCTCAATAAA
AATACAACATCCTTAGTTACAATGAAATTTCATTCGAAACCAGAGTTGCTACCGACGGTTTTTAGGATTT
GTTCAGTTTTCAGACTGAGAACAACGCAGAACTTGAATGATTCCTAGCACAAAAACTGAGAAATAATTCA
GGTACTTTCGAACAGTAGTAAATGCGTGAGACCTTAGGATACTACACCTAATTTCGTTTCATGGAAAAAC
TTTCACCTACAGCAAATAAATGAGCTATAAAAAAACAACAGCAAAAACGGACAAGAAACTGTTTCACTGA
CAAAAATTTAAAAAAAGACCAAGGAAACTGAGGAGGTTTGGAGGCAAACAGCTGACTGAGAGTGGTAAAA
GCGAGGTTCAACTTGAAGTCTATAACTAAGATAGGGAAAAACACACGGTGAAGATAGAACATGTTGTAAT
TCCGGAGAAATCTTAAACCAGTCATGTAGCATAAAACAAAAGAAATTGTTTAGCTCGAGGGTGTAGAAGC
GGATGAAAGCTGAATAACAGAAAATCTACGGTGGGAATTTTTCGCTCTCATAAGATTTTAACCTCCTCAA
ACTTTTATGACAAATTGATGAGACTTATTACTCGCTTGGAGCACTGATGAACTCAATTCTCGCATACTCT
CGGCTC

>gi|282554053|gb|GW275851.1|GW275851 CCHW9928.b1 CCHW Montastraea faveolata heat/dark/disease-stressed adult + 6 day old larvae Montastraea faveolata cDNA clone CCHW9928 5', mRNA sequence
GAGCCGAGAGTATGCGAGAATTGAGTTCATCAGTGCTCCAAGCGAGTAATAAGTCTCATCAATTTGTCAT
AAAAGTTTGAGGAGGTTAAAATCTTATGAGAGCGAAAAATTCCCACCGTAGATTTTCTGTTATTCAGCTT
TCATCCGCTTCTACACCCTCGAGCTAAACAATTTCTTTTGTTTTATGCTACATGACTGGTTTAAGATTTC
TCCGGAATTACAACATGTTCTATCTTCACCGTGTGTTTTTCCCTATCTTAGTTATAGACTTCAAGTTGAA
CCTCGCTTTTACCACTCTCAGTCAGCTGTTTGCCTCCAAACCTCCTCAGTTTCCTTGGTCTTTTTTTAAA
TTTTTGTCAGTGAAACAGTTTCTTGTCCGTTTTTGCTGTTGTTTTTTTATAGCTCATTTATTTGCTGTAG
GTGAAAGTTTTTCCATGAAACGAAATTAGGTGTAGTATCCTAAGGTCTCACGCATTTACTACTGTTCGAA
AGTACCTGAATTATTTCTCAGTTTTTGTGCTAGGAATCATTCAAGTTCTGCGTTGTTCTCAGTCTGAAAA
CTGAACAAATCCTAAAAACCGTCGGTAGCAACTCTGGTTTCGAATGAAATTTCATTGTAACTAAAGATGT
TGTATTTTTATTGAGGCATTTTTTTTTTATAGTTGTACATTGTTCCAGCAATTTACGAATAAAGTTTGTA
ATGGCTAAAAAAAAAAAAAAAAAAGGCGC

>gi|282554052|gb|GW275850.1|GW275850 CCHW9927.g1 CCHW Montastraea faveolata heat/dark/disease-stressed adult + 6 day old larvae Montastraea faveolata cDNA clone CCHW9927 3', mRNA sequence
AGAATTTTAAATATCTTTTAATTCTTAAGTGTCAGTGTTTATATCAATAAGGACCAAAATAACAAAAATT
GCTTCTGGTATCACTGCCGTGCCCCTTGTACAAGGGCACTTATATCTTAATGAAAGAGTTTCTATTAAAC
TACATTGCAAACCATGCCTTTATTTAAATCCTTTTCTTGTATCTTTGCTTACGTATCTTTGGTAAAGCTG
AGTATGTGTCACTTCTCTTTGATCAGAATGGAAGGCGACACTTTCTATAATAATGTTCGATTTGATGGTG
TCAACTTTCCCCCCAATGGTCCAGTTATGCAGAAGAGGACGGTGAAATGGGAGCCATCCACTGAGAAAAT
GTACGTGCGTGATGGAGTGCTGACGGGTGATATTACCATGGCTCTGTTGCTCAAAGGAGATGTCCATTAC
CGATGTGACTTCAGAACTACTTACAAGTAAGCTTTCCTCAAGACATAGACAATTCTTGGTGGATAATGTA
AGAACAGAATCAGTAACCTAAGCTCTGCCTTCTTGATTATGGATGTCCCTTGTGGAGATTGCGGTTGAAG
ACGACTCCCAATTTAGCTGGATCGCAAAGTTTAAAACTACCCATTGTGTATGTACCCACCACATAACCTT
ACTTTGGTTTGCACACGCACTGAACTTGACTTGATAGAATAGACGAGTAACAGTGTATAGAGAAACTATG
GCCCAATGCCGAGTAGAGTG

>gi|282554051|gb|GW275849.1|GW275849 CCHW9927.b1 CCHW Montastraea faveolata heat/dark/disease-stressed adult + 6 day old larvae Montastraea faveolata cDNA clone CCHW9927 5', mRNA sequence
TCAACTTCTACTCGGCATTGGGCCATAGTTTCTCTATACACTGTTACTCGTCTATTCTATCAAGTCAAGT
TCAGTGCGTGTGCAAACCAAAGTAAGGTTATGTGGTGGGTACATACACAATGGGTAGTTTTAAACTTTGC
GATCCAGCTAAATTTGGAGTCGTCTTCAACCGCAATCTCCACAAGGGACATCCATAATCAAGAAGGCAGA
GCTTAGGTTACTGATTCTGTTCTTACATTATCCACCAAGAATTGTCTATGTCTTGAGGAAAGCTTACTTG
TAAGTAGTTCTGAAGTCACATCGGTAATGGACATCTCCTTTGAGCAACAGAGCCATGGTAATATCACCCG
TCAGCACTCCATCACGCACGTACATTTTCTCAGTGGATGGCTCCCATTTCACCGTCCTCTTCTGCATAAC
TGGACCATTGGGGGGAAAGTTGACACCATCAAATCGAACATTATTATAGAAAGTGTCGCCTTCCATTCTG
ATCAAAGAGAAGTGACACATACTCAGCTTTACCAAAGATACGTAAGCAAAGATACAAGAAAAGGATTTAA
ATAAAGGCATGGTTTGCAATGTAGTTTAATAGAAACTCTTTCATTAAGATATAAGTGCCCTTGTACAAGG
GGCACGGCAGTGATACCAGAAGCAATTTTTGTTATTTTGGTCCTTATTGATATAAACACTGACACTTAAG
AATTAAAAGATATTTAAAATTCT

>gi|282554050|gb|GW275848.1|GW275848 CCHW9926.g1 CCHW Montastraea faveolata heat/dark/disease-stressed adult + 6 day old larvae Montastraea faveolata cDNA clone CCHW9926 3', mRNA sequence
ACTTTGCTAATAAAACAGATACTATATTTTCAATCACTTGTAATGCTATGCAGTCACATACAGTTACATA
ACAAAGATGCTGTAAAGCTACTATTGAGTCGTATCAATTAAATACAGATCATAACTAGGCAGTACCTGAT
CATCTTTTGTTTTGATATTGAACCTGTGATTCAAAATTCATGTCAGAAATAATTTACAAAATGTACAAGA
AACAAAAAGAAATAAATTAGAAAGCACTGTGAAATAACTCCATATCATTACATACAGATAGGAACTTTTG
CTGTTATCACCTTGATTACATACATCTAAGTAATGGATAAACTTTCCAAGCTCAAGCCGAGTCATTGACA
TTACAGTCAAACCTGCATCGAGAGGACACCCTTGGGATCCTTGCCGATGTCTGCTTTATACAGGGCATCG
GCTAAAAACAGGCTCTCTTGGAATTTGTCTTTAAAGGGTCATTTAAAAGTATTAAACAGCCTTGAAACAG
TCAAACATCATTTCCGCAAACCCAAGGTAACTCTGGATACCGTTTTTCCATAAACATTCACAAGCATATG
TGATTGTTCGACAAATGAAGGATTTATTAGGTAATAGACATACGCTTCAATCACGGTGTCCGTTGAATAC
AGGTATTTTTTTACAGTAAATGTGAGGGGAAAAAATAGGACTTGTGTTGCTGTCCGCTTAATAGAGGGCG
TCTACTTAATATGGGGTCTGATTAATACAGGCTTGACTGTAG

>gi|282554049|gb|GW275847.1|GW275847 CCHW9926.b1 CCHW Montastraea faveolata heat/dark/disease-stressed adult + 6 day old larvae Montastraea faveolata cDNA clone CCHW9926 5', mRNA sequence
TTTTAGAGGATTATTAATAATAATATTATTTGTGGGTTTCAGTTGTCAGTACAAACTAGGATTTTCGATG
GCATTATTCTTTGGTGATGTTTCTGGGTTTTGTTTATCATTATAACAGTTTTATTAATTTACAGCAACAA
CATATCAACTACAGTCAAGCCTGTATTAATCAGACCCCATATTAAGTAGACGCCCTCTATTAAGCGGACA
GCAACACAAGTCCTATTTTTTCCCCTCACATTTACTGTAAAAAAATACCTGTATTCAACGGACACCCTGA
TTGAAGCGTATGTCTATTACCTAATAAATCCTTCATTTGTCGAACAATCACATATGCTTGTGAATGTTTA
TGGAAAAACGGTATCCAGAGTTACCTTGGGTTTGCGGAAATGATGTTTGACTGTTTCAAGGCTGTTTAAT
ACTTTTAAATGACCCTTTAAAGACAAATTCCAAGAGAGCCTGTTTTTAGCCGATGCCCTGTATAAAGCAG
ACATCGGCAAGGATCCCAAGGGTGTCCTCTCGATGCAGGTTTGACTGTAATGTCAATGACTCGGCTTGAG
CTTGGAAAGTTTATCCATTACTTAGATGTATGTAATCAAGGTGATAACAGCAAAAGTTCCTATCTGTATG
TAATGATATGGAGTTATTTCACAGTGCTTTCTAATTTATTTCTTTTTGTTTCTTGTACATTTTGTAAATT
ATTTCTGACATGAATTTTGAATCACAGGTTCATATCAAACAAAGATGATCAGGTACTGCCTAGTATGATC
TGTATTTAATTGATACGACTCATAGTAGCTTTAACA

>gi|282554048|gb|GW275846.1|GW275846 CCHW9925.g1 CCHW Montastraea faveolata heat/dark/disease-stressed adult + 6 day old larvae Montastraea faveolata cDNA clone CCHW9925 3', mRNA sequence
GAATGATAATCTTATTTATTTCTTTCTCATTACAACACTACATTATTGCATCTGTCTATGACTGAATTTT
CCTAAACCTGCTTATAGAACCTCGTTTAATGATCAATTAATCAATCAATCAATCAATCAGTCAAGCATTA
TTCTGTCGGCTCAGTTTAATGACCACACCATGATGTTTTTGAAACGGTTTTCAACGCGCGAAGACTTCAA
CCCTCATGCAGGGGAAGTTATAACGCGTCACAGGGTAGAATCGAACGTATCTTGCTTGCACGTCATGCTT
CAGGGAGTGATGCACAATGGTGTTCAAATCTGAATTGGCGGCAAAAATCTTGTCCGTGTTATTTTCCTGG
TATGTAGTGAAGGTGACACCATTAGTAGAGAACTTCAGCTTGTAGCTTGTCACCCATGATC

>gi|282554047|gb|GW275845.1|GW275845 CCHW9925.b1 CCHW Montastraea faveolata heat/dark/disease-stressed adult + 6 day old larvae Montastraea faveolata cDNA clone CCHW9925 5', mRNA sequence
GATCATGGGTGACAAGCTACAAGCTGAAGTTCTCTACTAATGGTGTCACCTTCACTACATACCAGGAAAA
TAACACGGACAAGATTTTTGCCGCCAATTCAGATTTGAACACCATTGTGCATCACTCCCTGAAGCATGAC
GTGCAAGCAAGATACGTTCGATTCTACCCTGTGACGCGTTATAACTTCCCCTGCATGAGGGTTGAAGTCT
TCGCGCGTTGAAAACCGTTTCAAAAACATCATGGTGTGGTCATTAAACTGAGCCGACAGAATAATGCTTG
ACTGATTGATTGATTGATTGATTAATTGATCATTAAACGAGGTTCTATAAGCAGGTTTAGGAAAATTCAG
TCATAGACAGATGCAATAATGTAGTGTTGTAATGAGAAAGAAATAAATAAGATTATCATTC

>gi|282554046|gb|GW275844.1|GW275844 CCHW9924.g1 CCHW Montastraea faveolata heat/dark/disease-stressed adult + 6 day old larvae Montastraea faveolata cDNA clone CCHW9924 3', mRNA sequence
CAAATGCAAAAAGTGTTTTATTTCTTTGACTGAATGAGACTTTTTCACAAATTTCCTCCTTTAGAGTCCA
TACGTAAAAAAGAAAATACGGAGTTTAATAAAGCAGTAAACTTATTCAAACTCTGATCCAAATAACCCAA
CGGATTTCAGACTTGCGCTCAGAATTTCTAGTTGCTTTTATCCAATCAGATCAGTGTGGCTGATAAGCTT
TCTGAAAGCGTGCGGTGGTGTTACATAATAACATTTTTATCTGAAAAATCCCAATTCTGGCTCGGCCAGT
TTTGTTTTAATTTCGAGTTAAAAATGTGGCTAAAGAGATGCGGATCTCTTCACTACTCCTGTTCTACGTG
TTTTCTACTATAAAAGTAAAAAGAGTTCCGTGATCTTGGTCGAAAGTCTTCACGAACACAGAAATCTTCT
CCCGATACTAAACAGCGACCTCTAACTTGACATAAATACAAAAACGTGTTTCACAATTTGCAGCAAGCTG
GACGATAAAATCAGTGGCTGACCTAGACTCACTGGAGGCCAAAGAAGACAGCGATGAACACGATCAACAA
CATTGCAATGAGCTCGGGGCGGAACACTTCAGCAGTTGCGGTGGTTGCTTCCATTGTAGTTCCTGTGGCA
TTACTCACGGTCTCGGATGGAGGCTCCGTAGGGACAAAGTCTGCATTGCAAAGCGAGGTGCTACAGCACT
GCGTGTTACACGTTTCAACAGTAGATTCGCGCGCTGCTG

>gi|282554045|gb|GW275843.1|GW275843 CCHW9924.b1 CCHW Montastraea faveolata heat/dark/disease-stressed adult + 6 day old larvae Montastraea faveolata cDNA clone CCHW9924 5', mRNA sequence
ACATGGAGTTATGCAACAACGTGACAACGACAGCAAGCGCGGCGAATCTTACTGTTGAAACGTGTAACAC
GCAGTGCTGTAGCACCTCGCTTTGCAATGCAGACTTTGTCCCTACGGAGCCTCCATCCGAGACCGTGAGT
AATGCCACAGGAACTACAATGGAAGCAACCACCGCAACTGCTGAAGTGTTCCGCCCCGAGCTCATTGCAA
TGTTGTTGATCGTGTTCATCGCTGTCTTCTTTGGCCTCCAGTGAGTCTAGGTCAGCCACTGATTTTATCG
TCCAGCTTGCTGCAAATTGTGAAACACGTTTTTGTATTTATGTCAAGTTAGAGGTCGCTGTTTAGTATCG
GGAGAAGATTTCTGTGTTCGTGAAGACTTTCGACCAAGATCACGGAACTCTTTTTACTTTTATAGTAGAA
AACACGTAGAACAGGAGTAGTGAAGAGATCCGCATCTCTTTAGCCACATTTTTAACTCGAAATTAAAACA
AAACTGGCCGAGCCAGAATTGGGATTTTTCAGATAAAATGTTATTATGTAACACCACCGCACGCTTTCAG
AAAGCTTATCAGCCACACTGATCTGATTGGATAAAAGCAACTAGAAATTCTGAGCGCAAGTCTGAAATCC
GTTGGGTTATTTGGATCAGAGTTTGAATAAGTTTACTGCTTTATTAAACTCCGTATTTTCTTTTTTACGT
ATGGACTCTAAAGGAGGAAATTTGTGAAAAAGTCTCATTCAGTCAAAGAAATAAAACACTTTTTGCATTT
G

>gi|282554044|gb|GW275842.1|GW275842 CCHW9923.g1 CCHW Montastraea faveolata heat/dark/disease-stressed adult + 6 day old larvae Montastraea faveolata cDNA clone CCHW9923 3', mRNA sequence
TTTTGTTTTTTTTTTTTTTGCTAACGTCATTCCATGTATTTATTGCATTTTAAAAGGCTCTAACATGTCT
AAGTTTGCCGCAGCAGAAACAAAGCGAGTTATGCTCTTGTTTTCTTATGAGAAGAAATTACAAGTCACGC
AAGTTAATAATAAATGATTAGTCACCTTGGGTTGTTCTACATTCATTCAGTCGATTGGCTTTGGTTCCAT
TTACAGTGGTGATTTTGTACTTAACGTTCGGTCCCAGCTCAATCTCCGTACGCCAGAGACGTTGTAATTA
CCAAAAGAAACCTTTTGTTTCTGTCTTGGCTTTTGTTTTCGGTTAAATGTTGTAGTTCTTCCTCTTTAAG
CTGCAAATCCATATTCTAGCTGTTCTCGTTTTTCCGATTCGTGAATAGTAGTAGGTAATCACAAAATCCT
GCTGACAATTACAGAAAGAAGCAGTCTTCCTTGACAATAATTTCCCGCCGTCGTAGAGTACTGAGACTTG
TCAGATAAGTTTTCCTTCATCTCAGTAGATGTTTATGGGAAAGAATTGGAGAAATAAGGATTTCCAGAGG
TCCATTGTAGCATAGTCAGTCCTTCTTTGTTGTTGCACATACGTCACAAGTTATTGTCTTTTTAACACGT
GTTTCCGAGGTTCAGTTACTGCGCCATCTCAGGAAATCACGTTTCATC

>gi|282554043|gb|GW275841.1|GW275841 CCHW9923.b1 CCHW Montastraea faveolata heat/dark/disease-stressed adult + 6 day old larvae Montastraea faveolata cDNA clone CCHW9923 5', mRNA sequence
ACTAGATGAGACAAGACGCTCACATCGATGTCCTCAGGCTAGTTGGGAGATCTTGCTGGCGGTTACCAGT
GGCCTCGTTAACGATGAAGCCGCCATTGTGTGGTGGTGGAAACAGCAGTTCAACGAGTCAGTTTTAATCC
ACATGGCTACCGGACTGGGACATGGGAAAGCAGCTTCGCCGCATCCAAAGACTGGATCAGCATATGGTTT
GGTTTTGTGAAAATTAACATGAAGGATACGGAGACAGTAGCTTTCGCGATTTTAGCTTTTAATATTAGCA
TTCTTGTAATGTCTTTTATATCAAGATCTAGTTTACTTTCCTTCGTTCTTACCATTTTCATGTATATGTT
CGACAAGATAATTATTGTTTCAGAATCGATTATCTAATATTAATGTAAGCCATAAGCATTTCAGTGTTTT
AATACAAAGATGGTATTTTACGGATATCTGTTACATTTTTGATACGCAGACAATTAGTACGAAAGTGATG
TAGAAGGGAGGGAAACAAAGCCAAAAGACAAACCGAGTAATCGACATATATTGTAATCGTTAACAACTAA
TGAAAATATTCCAGAGTTACCTCTCTGGAAAGTGAAGTTCCGAGAAGATAACCAGAATCCGACGATGAAA
CGTGATTTCCTGAGATGGCGCAGTAACTGAACCTCGGAAACACGTGTTAAAAAGACAATAACTTGTGACG
TATGTGCAACAACAAAGAAGGACTGACTATGCTACAATGGACCTCTGGAAATCCTTATTTCTCCAATTCT
TTCCCATAAACATCTACTGAGATGAAGAAAACTTATCT

>gi|282554042|gb|GW275840.1|GW275840 CCHW9922.g1 CCHW Montastraea faveolata heat/dark/disease-stressed adult + 6 day old larvae Montastraea faveolata cDNA clone CCHW9922 3', mRNA sequence
CCTTTTTTTTTTTTTTTTTTTTTTTTTTTTTTTTTTTTTTTTTAATGATTAACGAATTTATTGCAGTTAG
CTAAAAGTTACATTTTTGCCTTGAGTCGCAAGTTAACGAATTTTAACAGCTTTCTATTAATCAGTTCTAA
TCCCGGCAAAACTATATCAAAAGACATCACAGTCAAAAGGTTACTATTTAATCCAGTGGCAGCTGTATTA
GTGGCATATAGAGTTGTGTTGATCCCTTCTTTTAACAACTGGGGAGATATCCTGGGGGGCAAATGTCACC
ACGAAAAAGTTTTGAGGCAATGGACCGTCGTTTGCACCAGTATCCAGGGGGACAGTTCCCCGGATCAGTT
TCTTCCTCTCTGACTAATTCACTTCTGCGGCACCAGTACCCTGGGGGGCAAACTTCATTACTGCGTTTTG
ACTGGCACACAAACCCTCTAGGACATTCAGCTGAGTCAAACTCTCTCTTCCTCTTACACCAGTAACCAGG
GGGACAATCGAAAGAAAAGGCTTGTTCATCCATTCTTTTTCCAGCCTCTTCAGCAA

>gi|282554041|gb|GW275839.1|GW275839 CCHW9922.b1 CCHW Montastraea faveolata heat/dark/disease-stressed adult + 6 day old larvae Montastraea faveolata cDNA clone CCHW9922 5', mRNA sequence
GACTAAGAGGGGAAGCATCAACATCTGGATCAACTAAAGAATGCTGCAGAAAGGTATTATTTTAACCCTT
TTATTGGGTTTGTCCGTCATTGCTGAAGAGGCTGGAAAAAGAATGGATGAACAAGCCTTTTCTTTCGATT
GTCCCCCTGGTTACTGGTGTAAGAGGAAGAGAGAGTTTGACTCAGCTGAATGTCCTAGAGGGTTTGTGTG
CCAGTCAAAACGCAGTAATGAAGTCTGCCCACCAGGGTACTGGTGCCGCAGAAGTGAATTAGTCAGAGAG
GAAGAAACTGATCCGCGGAACTGTCCACCTGGATACTGGTGCAAACGACGGTCCATTGCCTCAAAACTCT
TTCGTGGTGACATTTGCCCGCCAGGATATCTCACCAGTTGTTAAAAGAAGGGATCAACACAACTCTATAT
GCCACTAATACAGCTGCCACTGGATTAAATAGTAACCTCTTGACTGTGATGTCTTTTGATATAGTTTTGC
CGCGATTAGAACTGATTAATAGAAAGCTGTTAAAATTCGTTAACTTGCGACTCAAGGCAAAAATGTAACT
TTTAGCTAACTGCAATAAATTCGTTAATCATTT

>gi|282554040|gb|GW275838.1|GW275838 CCHW9921.g1 CCHW Montastraea faveolata heat/dark/disease-stressed adult + 6 day old larvae Montastraea faveolata cDNA clone CCHW9921 3', mRNA sequence
CGTTGTCTGATAGTTGTTTAATTGTTTTCTTGCCTGTCAACACAAAACAACAAAACAGAGATACCTTTCT
TGTTCCCTAATATACAACCCATATACATTGTACGGATTTACAGACCGAGTGGCTACACTATAGTCTGCAG
ATTTGCTACAAAACATAAATCTCACAATATTGCAATCAAGAATATCTGTTTAAATGGAACAAAAATGCTG
TTAGAGTTCTAAGTTATATAACATAAGCGTTGAAAACGAAGTTAATTCTGGAACGCCCACTTACAACTTC
ATGAGCTATAGTCTCAGGTGCAATTTGTTTGGAAAACTGGTTTTACCTATAGAAAAAGGTATATTCGTGA
GAAACTTTCCTCTGTGTGGTACATATATGTTTAGCTGATTTAACTTTAAATGAAGGAAAGAACGCTGAAT
GTCTCAACAAATTGCAGTGGAGACTGTATCTTCAAACTCAGAGTTGGTTCTGCTGCAAATACTTTTTTCC
TTCTCAGCTAACATATAGGAATAAACGTAGATAAGGATACAAAGTAATAAGTGACACAAGTCTATCCTTA
TGTCAGAAAACAGTCCATTCCGATAGGAATTATTGTTTGTCTGATGAACATTTTGGTCCATCGTTCTGAC
ACGGAGCCAGCTTGTTCTTGATCCAGTAGCCATTCCTGCACCACCTGCGAAAAGAGCACTTTTTGCACTC
GCGCCTAAACCCGGCAGCTCCTGCGCTCTGAGCACAGCAAATACGCTTGTAG

>gi|282554039|gb|GW275837.1|GW275837 CCHW9921.b1 CCHW Montastraea faveolata heat/dark/disease-stressed adult + 6 day old larvae Montastraea faveolata cDNA clone CCHW9921 5', mRNA sequence
GGTGTTCATTCGTAGTCTCTGTCGATCGACAGTCAGTATAAAAGCAAGGCGACGTTTTGGAACGAGTCAC
TTTCAAGATGAATTGGACCTTAACGATCTTCATTGTGTTACTTCTCAGTGCTTCGCAGCCAACTTGTGCG
ACAGCATCAGATGAGAGCACTGATGAGGGGAGCCAATGGTGCTGGAAGCAATACACAGCCGCTGCCCTAG
TCGGGGGTACTGCAGCGGTAGTCGCTGCTCCTTTCGTCCTTACCGCGGCAGGATTCACCACTGGAGGAGT
TGCCGCGAGCTCAATTGCTGCAAGCATCCAGTCTGCAGTATATGGAGGTACTGTGGGCTCTACAAGCGTA
TTTGCTGTGCTTCAGAGCGCAGGAGCTGCCGGTTTAGGCGCGAGTGCAAAAAGTGCTCTTTTCGCAGGTG
GTGCAGGAATGGCTACCTGGATCAAGAACAAGCTGGCTCCGTGTCAGAACGATGGACCAAAATGTTCATC
AGACAAACAATAATTCCTATCGGAATGGACTGTTTTCTGACATAAGGATAGACTTGTGTCACTTATTACT
TTGTATCCTTATCTACGTTTATTCCTATATGTTAGCTGAGAAGGAAAAAAGTATTTGCAGCAGAACCAAC
TCTGAGTTTGAAGATACAGTCTCCACTGCAATTTGTTGAGACATTCAGCGTTCTTTCCTTCATTTAAAGT
TAAATCAGCTAAACATATATGTACCACACAGAGGGAAGTTTCTCACGAATATACCTTTTTTCTATA

>gi|282554038|gb|GW275836.1|GW275836 CCHW9920.g1 CCHW Montastraea faveolata heat/dark/disease-stressed adult + 6 day old larvae Montastraea faveolata cDNA clone CCHW9920 3', mRNA sequence
CGGTTATAGGTACTCTTTATTGGACAGGATACAGCCACACATTAATATTTTCTATGGACACTTGAACTAC
ATGCTCATTAACAGGAGGTACTGTAAACTTAAATGCGATGGCAAGGAAAAAACATGCACCACATTGTATT
TTGATTGCATAAACCTTGAATTAATTCAGATAAAATATTTTGTCACCCTTGCAGGAGTCATTGATTTAAC
TTTACAGACTCAACTCTCAAGTCACTTTAGTTGTGGTATTTTTAGACAACTGAACAGCAGTATAATACAC
TGAATAAGTATTTGTCAGTTCAAAAAGAAGGCACATTGCCAGACCTGACTAAAACAGTCTTGTAGAAAAC
[truncated: 24,690,959 more chars]
