# Supplementary material for: RNA-Seq of the Caribbean reef-building coral Orbicella faveolata (Scleractinia-Merulinidae) under bleaching and disease stress expands models of coral innate immunity
Source: PeerJ. 2016 Feb 15;4:e1616. doi: 10.7717/peerj.1616 (PMC4768675; doi:10.7717/peerj.1616)
Supplement: Supplemental Information 7 [file peerj-04-1616-s007.xls]

## Sheet: SI 7 Ofav Sequence Accuracy.txt
query (O. faveolata reference transcriptome ID)	subject (NCBI O. faveolata ESTs)	%id	alligment length	mismatches	gap openinigs	query start	query end	subject start	subject end	E value	bit score	bit score
comp41652_c0_seq2	gi|282544034|gb|GW266411.1|GW266411	99.65	853	1	2	63	915	1	851	0	1517
comp46378_c0_seq2	gi|282543972|gb|GW266349.1|GW266349	99.88	835	0	1	149	983	1	834	0	1498
comp40722_c0_seq1	gi|282553583|gb|GW275402.1|GW275402	99.76	833	1	1	913	1744	833	1	0	1490
comp43833_c0_seq1	gi|282533732|gb|GW257313.1|GW257313	98.44	832	7	6	421	1251	827	1	0	1420
comp35093_c0_seq1	gi|282544525|gb|GW266883.1|GW266883	98.32	832	5	8	1	832	11	833	0	1409
comp41077_c0_seq1	gi|282543472|gb|GW265316.1|GW265316	98.8	831	6	3	147	975	833	5	0	1443
comp45608_c0_seq2	gi|282545586|gb|GW261413.1|GW261413	99.4	831	2	3	8	838	2	829	0	1465
comp19324_c0_seq1	gi|282547650|gb|GW267778.1|GW267778	99.28	831	1	5	113	942	1	827	0	1454
comp42337_c0_seq1	gi|282536382|gb|GW260282.1|GW260282	98.79	829	6	4	54	882	825	1	0	1436
comp45149_c0_seq1	gi|282532660|gb|GW255430.1|GW255430	98.67	828	8	3	99	925	7	832	0	1433
comp29425_c0_seq1	gi|282537470|gb|GW256463.1|GW256463	99.03	828	3	4	57	882	825	1	0	1443
comp44957_c0_seq2	gi|282527207|gb|GW253290.1|GW253290	99.27	827	0	6	10	835	2	823	0	1443
comp44563_c0_seq1	gi|282534079|gb|GW259172.1|GW259172	99.15	827	3	3	219	1043	825	1	0	1451
comp36755_c0_seq1	gi|282534093|gb|GW259186.1|GW259186	97.46	827	15	5	174	1000	821	1	0	1380
comp44938_c0_seq1	gi|282537630|gb|GW256623.1|GW256623	99.52	827	1	3	1677	2503	1	824	0	1463
comp24377_c0_seq1	gi|282530001|gb|GW250586.1|GW250586	99.03	826	5	3	143	967	1	824	0	1443
comp46611_c0_seq1	gi|282534348|gb|GW259390.1|GW259390	98.91	826	6	3	9	834	1	823	0	1438
comp45337_c0_seq1	gi|282533559|gb|GW257140.1|GW257140	96	825	6	4	1	824	29	827	0	1346
comp43886_c0_seq1	gi|282534134|gb|GW259227.1|GW259227	99.39	825	1	3	1903	2727	1	821	0	1456
comp24377_c0_seq1	gi|282534897|gb|GW253987.1|GW253987	98.79	825	4	4	143	967	1	819	0	1431
comp47049_c0_seq1	gi|282543443|gb|GW265287.1|GW265287	98.91	825	3	5	108	932	1	819	0	1431
comp42621_c0_seq1	gi|282542213|gb|GW264917.1|GW264917	99.39	824	1	4	1814	2636	1	821	0	1449
comp43413_c0_seq1	gi|282533695|gb|GW257276.1|GW257276	96.72	823	24	3	4	824	1	822	0	1352
comp39611_c0_seq1	gi|282544967|gb|GW260794.1|GW260794	98.91	823	4	5	1	822	11	829	0	1425
comp31946_c0_seq1	gi|282527316|gb|GW253399.1|GW253399	98.78	822	7	3	659	1478	821	1	0	1427
comp32285_c0_seq1	gi|282536587|gb|GW260487.1|GW260487	99.51	822	0	3	231	1052	829	12	0	1454
comp45257_c0_seq1	gi|282527658|gb|GW253741.1|GW253741	99.03	821	3	5	247	1067	816	1	0	1427
comp32285_c0_seq1	gi|282540607|gb|GW261585.1|GW261585	99.27	821	2	3	232	1052	828	12	0	1443
comp41103_c0_seq1	gi|282533828|gb|GW257409.1|GW257409	99.15	820	5	2	45	864	1	818	0	1440
comp46686_c0_seq2	gi|282533915|gb|GW257496.1|GW257496	98.9	820	1	7	15	833	1	813	0	1415
comp46303_c0_seq2	gi|282545483|gb|GW261310.1|GW261310	98.54	820	8	4	846	1664	817	1	0	1411
comp42998_c0_seq1	gi|282549456|gb|GW273673.1|GW273673	98.29	820	11	2	388	1207	1	817	0	1409
comp42891_c0_seq1	gi|282553152|gb|GW274956.1|GW274956	97.56	820	12	7	238	1055	1	814	0	1364
comp40843_c0_seq1	gi|282525675|gb|GW252999.1|GW252999	99.15	819	4	3	18	835	1	817	0	1434
comp46666_c0_seq1	gi|282526851|gb|GW249910.1|GW249910	98.53	819	4	7	719	1537	811	1	0	1398
comp44148_c0_seq1	gi|282530328|gb|GW250913.1|GW250913	99.02	819	2	6	2630	3444	818	2	0	1420
comp46759_c0_seq1	gi|282533767|gb|GW257348.1|GW257348	98.66	819	9	2	5113	5929	1	819	0	1420
comp39667_c0_seq1	gi|282543439|gb|GW265283.1|GW265283	99.27	819	1	4	127	944	2	816	0	1436
comp43545_c0_seq1	gi|282544545|gb|GW266903.1|GW266903	97.92	819	10	7	15	833	813	2	0	1375
comp42612_c0_seq1	gi|282530766|gb|GW248706.1|GW248706	98.9	818	6	3	67	882	1	817	0	1424
comp46032_c0_seq1	gi|282536897|gb|GW255890.1|GW255890	98.9	818	8	1	474	1290	818	1	0	1431
comp44543_c0_seq1	gi|282542834|gb|GW262970.1|GW262970	99.02	818	3	5	2010	2824	816	1	0	1422
comp44675_c0_seq1	gi|282544243|gb|GW266620.1|GW266620	99.88	818	1	0	1285	2102	818	1	0	1471
comp46463_c0_seq1	gi|282544568|gb|GW266926.1|GW266926	98.66	818	7	4	963	1779	815	1	0	1411
comp37997_c0_seq1	gi|282546224|gb|GW269319.1|GW269319	99.14	818	1	6	10	827	1	812	0	1422
comp45913_c0_seq1	gi|282525752|gb|GW253076.1|GW253076	98.53	817	8	3	17	833	1	813	0	1409
comp39558_c0_seq1	gi|282531502|gb|GW247072.1|GW247072	98.65	817	6	5	1136	1950	1	814	0	1406
comp46431_c0_seq1	gi|282543348|gb|GW265192.1|GW265192	99.51	817	1	3	3215	4030	1	815	0	1445
comp45701_c0_seq1	gi|282546923|gb|GW269697.1|GW269697	98.65	817	4	6	2678	3492	812	1	0	1404
comp43818_c0_seq1	gi|282551028|gb|GW270314.1|GW270314	97.92	817	9	8	217	1032	810	1	0	1368
comp44670_c0_seq1	gi|282554459|gb|GW274627.1|GW274627	99.51	817	2	2	1026	1842	815	1	0	1449
comp45913_c0_seq1	gi|282525753|gb|GW253077.1|GW253077	98.04	816	5	8	409	1224	805	1	0	1373
comp37088_c0_seq1	gi|282540634|gb|GW261612.1|GW261612	98.77	816	5	5	447	1262	811	1	0	1409
comp43826_c0_seq1	gi|282543119|gb|GW264963.1|GW264963	98.41	816	7	4	395	1207	1	813	0	1400
comp38587_c0_seq1	gi|282544295|gb|GW266672.1|GW266672	98.77	816	3	6	9	824	1	809	0	1406
comp32531_c0_seq1	gi|282547502|gb|GW267630.1|GW267630	92.52	816	42	7	65	879	802	5	0	1182
comp46312_c0_seq1	gi|282548741|gb|GW271431.1|GW271431	98.16	816	6	9	213	1025	1	810	0	1371
comp45826_c0_seq1	gi|282549179|gb|GW273365.1|GW273365	95.1	816	7	5	12	827	1	783	0	1299
comp45790_c0_seq1	gi|282525755|gb|GW253079.1|GW253079	98.65	815	10	1	650	1464	1	814	0	1416
comp45038_c0_seq1	gi|282527518|gb|GW253601.1|GW253601	99.26	815	2	4	1558	2370	814	2	0	1429
comp42921_c0_seq1	gi|282543016|gb|GW263152.1|GW263152	98.53	815	7	5	194	1005	813	1	0	1398
comp41278_c0_seq1	gi|282553318|gb|GW275122.1|GW275122	98.65	815	11	0	1292	2106	1	815	0	1420
comp44957_c0_seq2	gi|282525596|gb|GW252920.1|GW252920	99.02	814	3	4	10	822	1	810	0	1418
comp38613_c0_seq1	gi|282536920|gb|GW255913.1|GW255913	99.51	814	0	4	892	1704	818	8	0	1436
comp43039_c0_seq1	gi|282544342|gb|GW266719.1|GW266719	99.02	814	6	2	1366	2178	1	813	0	1425
comp24271_c0_seq1	gi|282546367|gb|GW272560.1|GW272560	99.14	814	3	4	9	822	1	810	0	1422
comp11465_c0_seq1	gi|282546790|gb|GW272770.1|GW272770	98.77	814	7	2	14	826	1	812	0	1416
comp45391_c0_seq1	gi|282547737|gb|GW267865.1|GW267865	97.67	814	12	6	415	1228	807	1	0	1362
comp43342_c0_seq1	gi|282547881|gb|GW268009.1|GW268009	90.91	814	13	7	445	1258	753	1	0	1159
comp40816_c0_seq1	gi|282550284|gb|GW272151.1|GW272151	94.35	814	8	5	11	823	1	777	0	1272
comp46197_c0_seq1	gi|282553460|gb|GW275279.1|GW275279	97.54	814	14	5	41	854	3	810	0	1361
comp11020_c0_seq1	gi|282531908|gb|GW247478.1|GW247478	99.14	813	1	5	255	1067	1	807	0	1418
comp42404_c0_seq1	gi|282536987|gb|GW255980.1|GW255980	99.38	813	3	2	6	818	2	812	0	1436
comp34543_c0_seq1	gi|282537489|gb|GW256482.1|GW256482	98.77	813	6	4	141	953	809	1	0	1407
comp44288_c0_seq1	gi|282539211|gb|GW263376.1|GW263376	98.77	813	8	2	64	875	812	1	0	1415
comp45100_c0_seq1	gi|282543508|gb|GW265352.1|GW265352	99.26	813	5	1	236	1048	1	812	0	1436
comp39535_c0_seq1	gi|282544048|gb|GW266425.1|GW266425	96.8	813	14	9	314	1122	805	1	0	1319
comp40013_c0_seq1	gi|282545960|gb|GW269055.1|GW269055	96.8	813	3	11	140	952	790	1	0	1321
comp44271_c0_seq1	gi|282528726|gb|GW248394.1|GW248394	99.26	812	3	3	2419	3230	809	1	0	1427
comp37381_c0_seq1	gi|282533201|gb|GW256792.1|GW256792	99.38	812	3	2	158	967	812	1	0	1434
comp43458_c0_seq1	gi|282543190|gb|GW265034.1|GW265034	98.4	812	4	7	234	1044	804	1	0	1382
comp42612_c0_seq1	gi|282544025|gb|GW266402.1|GW266402	98.77	812	2	8	38	848	1	805	0	1391
comp45316_c0_seq1	gi|282544052|gb|GW266429.1|GW266429	99.63	812	3	0	634	1445	1	812	0	1451
comp37676_c0_seq1	gi|282544965|gb|GW260792.1|GW260792	98.4	812	9	4	8	818	1	809	0	1391
comp46802_c0_seq2	gi|282530532|gb|GW248472.1|GW248472	99.51	811	2	2	2887	3695	811	1	0	1438
comp46417_c0_seq1	gi|282531407|gb|GW246977.1|GW246977	99.51	811	3	1	86	896	1	810	0	1442
comp38362_c0_seq1	gi|282533848|gb|GW257429.1|GW257429	99.26	811	3	3	683	1493	808	1	0	1425
comp45631_c0_seq1	gi|282534625|gb|GW259667.1|GW259667	99.14	811	3	4	872	1682	1	807	0	1416
comp45608_c0_seq2	gi|282534746|gb|GW259788.1|GW259788	96.67	811	8	12	349	1158	1	793	0	1305
comp45358_c0_seq1	gi|282536183|gb|GW260083.1|GW260083	96.55	811	6	2	2489	3297	1	791	0	1348
comp45252_c0_seq2	gi|282540818|gb|GW261796.1|GW261796	99.01	811	5	3	60	869	1	809	0	1416
comp45657_c0_seq1	gi|282544808|gb|GW267166.1|GW267166	99.38	811	2	3	548	1358	808	1	0	1429
comp46480_c0_seq1	gi|282547025|gb|GW272898.1|GW272898	97.66	811	13	6	184	992	807	1	0	1355
comp43870_c0_seq1	gi|282553570|gb|GW275389.1|GW275389	99.38	811	3	2	2450	3258	819	9	0	1433
comp43225_c0_seq1	gi|282525232|gb|GW252556.1|GW252556	98.77	810	5	4	29	838	1	805	0	1402
comp43762_c0_seq1	gi|282534655|gb|GW259697.1|GW259697	99.26	810	1	3	353	1162	805	1	0	1425
comp40346_c1_seq1	gi|282545585|gb|GW261412.1|GW261412	98.27	810	1	10	1429	2230	805	1	0	1364
comp46726_c0_seq20	gi|282549048|gb|GW273234.1|GW273234	92.84	810	12	6	705	1502	1	776	0	1214
comp43070_c0_seq3	gi|282525273|gb|GW252597.1|GW252597	98.76	809	5	5	1189	1996	1	805	0	1397
comp52072_c0_seq1	gi|282530217|gb|GW250802.1|GW250802	98.64	809	3	7	1	808	24	825	0	1386
comp41226_c0_seq1	gi|282530654|gb|GW248594.1|GW248594	99.13	809	5	2	1276	2083	809	2	0	1420
comp44946_c0_seq1	gi|282532610|gb|GW255380.1|GW255380	98.02	809	13	3	49	857	808	3	0	1377
comp42587_c0_seq1	gi|282533251|gb|GW256842.1|GW256842	98.15	809	13	2	809	1615	1	809	0	1384
comp40778_c0_seq1	gi|282533376|gb|GW256967.1|GW256967	98.27	809	2	8	622	1422	1	805	0	1371
comp46145_c0_seq1	gi|282533635|gb|GW257216.1|GW257216	94.81	809	17	2	2515	3322	1	785	0	1283
comp43284_c0_seq1	gi|282538523|gb|GW254924.1|GW254924	98.89	809	4	5	16	823	805	1	0	1400
comp43817_c0_seq1	gi|282541803|gb|GW264507.1|GW264507	98.64	809	7	4	27	835	1	805	0	1395
comp46938_c0_seq1	gi|282542194|gb|GW264898.1|GW264898	74.04	809	201	9	383	1185	1	806	6e-135		480
comp45621_c0_seq1	gi|282542686|gb|GW262822.1|GW262822	98.39	809	9	4	240	1046	807	1	0	1386
comp42887_c0_seq1	gi|282544845|gb|GW260672.1|GW260672	89.62	809	27	7	738	1541	757	1	0	1101
comp43616_c0_seq1	gi|282550480|gb|GW269766.1|GW269766	98.52	809	5	4	150	954	806	1	0	1393
comp43814_c0_seq1	gi|282551478|gb|GW268180.1|GW268180	98.89	809	8	1	162	970	1	808	0	1415
comp44901_c0_seq1	gi|282551795|gb|GW268497.1|GW268497	98.89	809	5	4	507	1315	805	1	0	1404
comp40013_c0_seq1	gi|282552156|gb|GW268858.1|GW268858	99.88	809	0	1	289	1097	808	1	0	1451
comp45149_c0_seq1	gi|282553846|gb|GW275644.1|GW275644	99.13	809	3	3	8	814	1	807	0	1418
comp45368_c0_seq1	gi|282529654|gb|GW250239.1|GW250239	98.64	808	1	8	5	810	2	801	0	1380
comp43955_c0_seq1	gi|282530791|gb|GW248731.1|GW248731	99.13	808	4	3	118	924	1	806	0	1415
comp41666_c0_seq1	gi|282532916|gb|GW255686.1|GW255686	99.5	808	1	3	48	853	1	807	0	1429
comp45452_c0_seq1	gi|282533885|gb|GW257466.1|GW257466	99.13	808	5	2	396	1203	1	806	0	1418
comp38362_c0_seq1	gi|282534090|gb|GW259183.1|GW259183	98.76	808	5	5	699	1504	805	1	0	1395
comp11560_c0_seq1	gi|282536739|gb|GW260639.1|GW260639	99.63	808	0	3	17	823	1	806	0	1433
comp46751_c0_seq1	gi|282538390|gb|GW254791.1|GW254791	98.14	808	11	2	1019	1823	1	807	0	1384
comp44852_c0_seq1	gi|282540968|gb|GW261946.1|GW261946	98.27	808	8	5	646	1448	807	1	0	1377
comp46046_c0_seq1	gi|282540972|gb|GW261950.1|GW261950	99.01	808	3	5	4737	5541	806	1	0	1404
comp43075_c0_seq1	gi|282541662|gb|GW264366.1|GW264366	99.38	808	4	1	54	861	807	1	0	1431
comp37055_c0_seq1	gi|282542777|gb|GW262913.1|GW262913	99.63	808	0	3	786	1593	806	2	0	1433
comp41680_c0_seq1	gi|282546524|gb|GW269512.1|GW269512	99.38	808	4	1	9	815	1	808	0	1431
comp43688_c0_seq1	gi|282553003|gb|GW274807.1|GW274807	99.5	808	1	3	1158	1962	808	1	0	1429
comp38574_c0_seq1	gi|282553038|gb|GW274842.1|GW274842	99.5	808	2	2	331	1137	807	1	0	1433
comp44581_c0_seq1	gi|282525294|gb|GW252618.1|GW252618	98.14	807	14	1	1347	2152	807	1	0	1384
comp42953_c0_seq1	gi|282525433|gb|GW252757.1|GW252757	99.5	807	1	3	1786	2590	806	1	0	1427
comp46091_c0_seq1	gi|282525444|gb|GW252768.1|GW252768	99.38	807	1	4	3328	4130	820	14	0	1418
comp46666_c0_seq1	gi|282526852|gb|GW249911.1|GW249911	99.01	807	7	1	378	1184	1	806	0	1416
comp37803_c0_seq1	gi|282527983|gb|GW247651.1|GW247651	97.77	807	4	10	50	856	3	795	0	1342
comp44946_c0_seq1	gi|282532609|gb|GW255379.1|GW255379	98.02	807	12	4	25	829	1	805	0	1370
comp31817_c0_seq1	gi|282533260|gb|GW256851.1|GW256851	99.38	807	4	1	514	1319	807	1	0	1429
comp39983_c0_seq1	gi|282533565|gb|GW257146.1|GW257146	99.88	807	0	1	1063	1869	1	806	0	1447
comp46815_c0_seq1	gi|282539240|gb|GW263405.1|GW263405	89.47	807	82	3	649	1453	1	806	0	1061
comp43223_c0_seq1	gi|282544398|gb|GW266775.1|GW266775	99.01	807	5	3	769	1574	805	1	0	1409
comp39032_c0_seq1	gi|282545202|gb|GW261029.1|GW261029	99.63	807	1	2	1349	2154	806	1	0	1434
comp43650_c0_seq1	gi|282552158|gb|GW268860.1|GW268860	79.93	807	115	10	51	845	1	772	0		722
comp45834_c0_seq2	gi|282553462|gb|GW275281.1|GW275281	98.76	807	5	4	2948	3754	1	802	0	1397
comp45204_c0_seq1	gi|282528307|gb|GW247975.1|GW247975	99.38	806	0	5	915	1718	803	1	0	1413
comp40778_c0_seq1	gi|282533377|gb|GW256968.1|GW256968	99.13	806	1	2	740	1539	806	1	0	1418
comp40914_c0_seq1	gi|282534593|gb|GW259635.1|GW259635	98.88	806	6	3	790	1594	807	4	0	1402
comp43787_c0_seq1	gi|282536883|gb|GW255876.1|GW255876	99.26	806	3	3	417	1221	804	1	0	1416
comp44949_c0_seq1	gi|282543123|gb|GW264967.1|GW264967	99.26	806	0	5	143	948	800	1	0	1409
comp23294_c0_seq1	gi|282544371|gb|GW266748.1|GW266748	99.38	806	4	1	21	826	1	805	0	1427
comp45174_c0_seq1	gi|282547623|gb|GW267751.1|GW267751	98.64	806	9	2	2083	2888	1	804	0	1397
comp24462_c0_seq1	gi|282549265|gb|GW273451.1|GW273451	99.13	806	1	6	609	1411	803	1	0	1400
comp40824_c0_seq1	gi|282551210|gb|GW270496.1|GW270496	98.26	806	5	7	135	937	800	1	0	1368
comp46170_c0_seq1	gi|282525688|gb|GW253012.1|GW253012	99.13	805	7	0	218	1022	805	1	0	1420
comp39922_c0_seq1	gi|282529063|gb|GW251863.1|GW251863	99.63	805	3	0	392	1196	806	2	0	1438
comp43869_c0_seq1	gi|282530008|gb|GW250593.1|GW250593	98.51	805	1	9	1204	2007	1	795	0	1368
comp45476_c0_seq1	gi|282530746|gb|GW248686.1|GW248686	99.25	805	4	2	1634	2438	1	803	0	1418
comp39680_c0_seq1	gi|282535404|gb|GW257900.1|GW257900	99.38	805	1	4	59	863	806	6	0	1415
comp30653_c0_seq1	gi|282544599|gb|GW266957.1|GW266957	98.88	805	5	4	1	805	16	816	0	1397
comp44948_c0_seq1	gi|282544913|gb|GW260740.1|GW260740	94.66	805	31	7	394	1192	799	1	0	1238
comp41994_c0_seq1	gi|282547001|gb|GW272874.1|GW272874	98.51	805	2	10	18	822	4	798	0	1362
comp35333_c0_seq1	gi|282547206|gb|GW267418.1|GW267418	98.01	805	5	8	1	805	6	799	0	1353
comp42526_c0_seq1	gi|282547854|gb|GW267982.1|GW267982	98.76	805	5	4	3	807	2	801	0	1393
comp52315_c0_seq1	gi|282549229|gb|GW273415.1|GW273415	97.27	805	5	7	270	1073	1	789	0	1337
comp45492_c0_seq1	gi|282550612|gb|GW269898.1|GW269898	99.01	805	6	2	471	1275	1	803	0	1409
comp45127_c0_seq3	gi|282551597|gb|GW268299.1|GW268299	98.51	805	6	5	42	845	2	801	0	1380
comp43616_c0_seq1	gi|282553663|gb|GW275482.1|GW275482	99.38	805	2	3	800	1604	2	803	0	1418
comp25986_c0_seq1	gi|282525400|gb|GW252724.1|GW252724	99	804	2	6	144	947	798	1	0	1393
comp46598_c0_seq1	gi|282530354|gb|GW250939.1|GW250939	99	804	5	2	2433	3234	1	803	0	1407
comp41872_c0_seq1	gi|282530577|gb|GW248517.1|GW248517	98.38	804	10	2	1	801	3	806	0	1386
comp46345_c0_seq2	gi|282532419|gb|GW255189.1|GW255189	95.15	804	20	5	1407	2209	1	786	0	1269
comp37381_c0_seq1	gi|282533202|gb|GW256793.1|GW256793	99.13	804	3	3	1	802	6	807	0	1409
comp45929_c0_seq1	gi|282534449|gb|GW259491.1|GW259491	99.5	804	4	0	918	1721	804	1	0	1433
comp43006_c0_seq1	gi|282537532|gb|GW256525.1|GW256525	99.75	804	0	2	71	873	803	1	0	1434
comp45849_c0_seq1	gi|282538399|gb|GW254800.1|GW254800	98.51	804	4	8	1765	2567	1	797	0	1368
comp35868_c0_seq1	gi|282541954|gb|GW264658.1|GW264658	99.25	804	6	0	455	1258	804	1	0	1424
comp43854_c0_seq1	gi|282542033|gb|GW264737.1|GW264737	98.76	804	9	1	195	997	804	1	0	1402
comp11566_c0_seq1	gi|282543851|gb|GW265695.1|GW265695	96.27	804	5	1	574	1377	796	18	0	1333
comp40580_c0_seq1	gi|282544934|gb|GW260761.1|GW260761	98.88	804	2	5	296	1099	797	1	0	1393
comp43246_c0_seq1	gi|282546614|gb|GW272701.1|GW272701	99.38	804	5	0	1060	1863	814	11	0	1427
comp44597_c0_seq1	gi|282547574|gb|GW267702.1|GW267702	98.38	804	9	4	1082	1882	818	16	0	1377
comp44079_c0_seq1	gi|282548313|gb|GW271003.1|GW271003	98.38	804	7	5	1	800	2	803	0	1375
comp38007_c0_seq1	gi|282549745|gb|GW271612.1|GW271612	96.89	804	6	9	94	894	1	788	0	1314
comp46011_c0_seq1	gi|282550437|gb|GW272304.1|GW272304	98.51	804	4	7	428	1231	796	1	0	1371
comp44859_c0_seq1	gi|282551061|gb|GW270347.1|GW270347	98.26	804	10	4	1048	1850	801	1	0	1373
comp31670_c0_seq1	gi|282554126|gb|GW275924.1|GW275924	98.63	804	5	5	304	1102	804	2	0	1384
comp39481_c0_seq1	gi|282525776|gb|GW253100.1|GW253100	99.75	803	1	1	13	815	1	802	0	1436
comp11020_c0_seq1	gi|282526368|gb|GW246943.1|GW246943	99.63	803	0	3	255	1057	2	801	0	1424
comp39422_c0_seq1	gi|282527964|gb|GW247632.1|GW247632	99.88	803	1	0	1	803	15	817	0	1443
comp46558_c0_seq3	gi|282530340|gb|GW250925.1|GW250925	99.5	803	2	2	5009	5810	802	1	0	1424
comp40525_c0_seq1	gi|282531240|gb|GW249216.1|GW249216	98.88	803	7	2	552	1353	1	802	0	1400
comp36583_c0_seq1	gi|282537077|gb|GW256070.1|GW256070	98.88	803	2	7	56	855	1	799	0	1382
comp45850_c0_seq1	gi|282537241|gb|GW256234.1|GW256234	99	803	5	3	13	812	803	1	0	1402
comp38281_c0_seq1	gi|282540867|gb|GW261845.1|GW261845	99.13	803	5	2	1	802	3	804	0	1409
comp42742_c0_seq1	gi|282544523|gb|GW266881.1|GW266881	99.25	803	4	2	632	1433	809	8	0	1415
comp43250_c0_seq1	gi|282544888|gb|GW260715.1|GW260715	99.5	803	3	1	653	1455	802	1	0	1427
comp43060_c0_seq1	gi|282545811|gb|GW268906.1|GW268906	97.76	803	14	4	113	914	800	1	0	1353
comp47049_c0_seq1	gi|282546298|gb|GW269393.1|GW269393	99.88	803	0	1	47	849	1	802	0	1440
comp44950_c0_seq1	gi|282546691|gb|GW269572.1|GW269572	99.5	803	1	3	22	823	2	802	0	1420
comp36508_c0_seq1	gi|282546918|gb|GW269692.1|GW269692	100	803	0	0	9	811	1	803	0	1449
comp43104_c0_seq1	gi|282552168|gb|GW268870.1|GW268870	98.88	803	5	4	196	998	1	799	0	1393
comp46681_c0_seq1	gi|282525880|gb|GW253204.1|GW253204	98.88	802	4	3	1006	1807	1	797	0	1397
comp39922_c0_seq1	gi|282531422|gb|GW246992.1|GW246992	99.38	802	1	4	214	1015	1	798	0	1409
comp43051_c0_seq1	gi|282533861|gb|GW257442.1|GW257442	99.5	802	4	0	9	810	2	803	0	1429
comp45311_c0_seq1	gi|282534899|gb|GW253989.1|GW253989	98.88	802	8	1	606	1407	801	1	0	1402
comp45660_c0_seq1	gi|282538735|gb|GW258592.1|GW258592	97.38	802	7	1	505	1306	788	1	0	1361
comp45631_c0_seq1	gi|282539370|gb|GW263541.1|GW263541	99	802	5	3	570	1370	1	800	0	1400
comp43278_c0_seq1	gi|282543701|gb|GW265545.1|GW265545	99.13	802	1	4	373	1174	796	1	0	1402
comp45779_c0_seq1	gi|282544562|gb|GW266920.1|GW266920	89.28	802	41	2	1199	1955	803	2	0	1090
comp43964_c0_seq1	gi|282545864|gb|GW268959.1|GW268959	97.88	802	11	6	673	1473	1	797	0	1348
comp46499_c0_seq1	gi|282546402|gb|GW272595.1|GW272595	98.5	802	5	6	4272	5073	795	1	0	1371
comp41582_c0_seq1	gi|282551466|gb|GW268168.1|GW268168	98.63	802	3	7	568	1368	1	795	0	1373
comp43811_c0_seq1	gi|282529086|gb|GW251886.1|GW251886	99.38	801	2	1	978	1775	801	1	0	1420
comp40788_c0_seq1	gi|282530386|gb|GW250971.1|GW250971	98.25	801	10	4	2	802	20	816	0	1368
comp45316_c0_seq1	gi|282534049|gb|GW259142.1|GW259142	99.38	801	1	4	646	1445	1	798	0	1407
comp46228_c0_seq1	gi|282534144|gb|GW259237.1|GW259237	96.5	801	18	7	471	1267	795	1	0	1296
comp44765_c0_seq1	gi|282534678|gb|GW259720.1|GW259720	97.63	801	7	9	438	1237	790	1	0	1330
comp36929_c0_seq1	gi|282536800|gb|GW253849.1|GW253849	99	801	6	2	656	1456	799	1	0	1402
comp24271_c0_seq1	gi|282537123|gb|GW256116.1|GW256116	99.25	801	1	5	10	810	1	796	0	1400
comp45849_c0_seq1	gi|282538398|gb|GW254799.1|GW254799	99.13	801	6	1	2059	2859	800	1	0	1409
comp38798_c0_seq1	gi|282541026|gb|GW262004.1|GW262004	99.63	801	1	2	31	830	1	800	0	1424
comp43048_c0_seq2	gi|282541500|gb|GW264204.1|GW264204	99.5	801	2	2	256	1056	799	1	0	1420
comp43978_c0_seq1	gi|282542247|gb|GW264951.1|GW264951	99.63	801	1	2	1058	1858	800	2	0	1424
comp31571_c0_seq1	gi|282542488|gb|GW262624.1|GW262624	77.78	801	99	20	52	842	746	15	3e-178		623
comp41233_c0_seq1	gi|282543974|gb|GW266351.1|GW266351	96.25	801	25	5	161	961	797	2	0	1292
comp42887_c0_seq1	gi|282544844|gb|GW260671.1|GW260671	98.13	801	15	0	423	1223	1	801	0	1377
comp44270_c0_seq1	gi|282548142|gb|GW270832.1|GW270832	98.88	801	2	6	2229	3029	795	2	0	1384
comp46053_c0_seq2	gi|282549136|gb|GW273322.1|GW273322	99.38	801	3	1	549	1349	799	1	0	1420
comp44948_c0_seq1	gi|282551157|gb|GW270443.1|GW270443	96.75	801	22	3	342	1140	1	799	0	1317
comp40145_c0_seq1	gi|282526232|gb|GW249344.1|GW249344	99.25	800	5	1	422	1221	799	1	0	1413
comp42024_c0_seq1	gi|282526366|gb|GW246941.1|GW246941	99.12	800	0	7	1257	2055	794	1	0	1386
comp42415_c0_seq1	gi|282528995|gb|GW251795.1|GW251795	99.75	800	1	1	1962	2761	1	799	0	1431
comp46624_c0_seq1	gi|282531577|gb|GW247147.1|GW247147	97.62	800	12	7	1018	1816	1	794	0	1332
comp23294_c0_seq1	gi|282532654|gb|GW255424.1|GW255424	99	800	5	3	21	819	1	798	0	1397
comp38007_c0_seq1	gi|282532923|gb|GW255693.1|GW255693	98.62	800	6	5	95	891	1	798	0	1375
comp41491_c0_seq1	gi|282533199|gb|GW256790.1|GW256790	98.5	800	2	8	461	1260	799	10	0	1362
comp45455_c0_seq1	gi|282533415|gb|GW256996.1|GW256996	99.12	800	4	3	299	1097	800	3	0	1400
comp44064_c0_seq1	gi|282534992|gb|GW257538.1|GW257538	99.12	800	0	7	273	1070	1	795	0	1386
comp26815_c0_seq1	gi|282537416|gb|GW256409.1|GW256409	98.62	800	6	5	1	799	11	806	0	1375
comp44548_c0_seq1	gi|282543224|gb|GW265068.1|GW265068	98.88	800	4	4	967	1766	1	795	0	1389
comp44675_c0_seq1	gi|282543403|gb|GW265247.1|GW265247	99.12	800	2	5	1303	2102	795	1	0	1393
comp32705_c0_seq1	gi|282544138|gb|GW266515.1|GW266515	99.62	800	2	1	309	1108	800	2	0	1425
comp9830_c0_seq1	gi|282544237|gb|GW266614.1|GW266614	99	800	3	5	122	919	800	4	0	1389
comp45323_c0_seq6	gi|282545420|gb|GW261247.1|GW261247	99.12	800	2	5	84	881	1	797	0	1393
comp45928_c0_seq1	gi|282545929|gb|GW269024.1|GW269024	99	800	4	3	28	827	1	796	0	1397
comp45836_c0_seq2	gi|282548960|gb|GW273146.1|GW273146	96.38	800	6	6	1012	1807	781	1	0	1306
comp42612_c0_seq1	gi|282548999|gb|GW273185.1|GW273185	98.88	800	1	5	65	859	1	797	0	1388
comp45400_c0_seq1	gi|282549520|gb|GW273737.1|GW273737	98.5	800	8	4	81	880	1	796	0	1375
comp35907_c0_seq1	gi|282550484|gb|GW269770.1|GW269770	99.38	800	2	2	79	878	797	1	0	1415
comp42391_c0_seq1	gi|282551188|gb|GW270474.1|GW270474	98.88	800	4	5	419	1215	798	1	0	1384
comp32244_c0_seq1	gi|282551262|gb|GW270548.1|GW270548	97.5	800	8	10	480	1279	788	1	0	1319
comp45507_c0_seq1	gi|282552091|gb|GW268793.1|GW268793	99.25	800	3	3	11	809	1	798	0	1406
comp38462_c0_seq1	gi|282553451|gb|GW275270.1|GW275270	99.38	800	3	2	727	1526	798	1	0	1413
comp46883_c0_seq1	gi|282525499|gb|GW252823.1|GW252823	98.87	799	3	6	732	1528	795	1	0	1379
comp10825_c0_seq1	gi|282525983|gb|GW251147.1|GW251147	94.37	799	18	7	2	796	1	776	0	1231
comp32705_c0_seq1	gi|282526229|gb|GW249341.1|GW249341	99.62	799	1	2	305	1102	1	798	0	1420
comp41619_c0_seq1	gi|282526515|gb|GW249574.1|GW249574	98.75	799	3	7	513	1309	794	1	0	1371
comp43160_c0_seq1	gi|282527135|gb|GW253218.1|GW253218	99	799	7	1	1	799	8	805	0	1402
comp46528_c0_seq1	gi|282528665|gb|GW248333.1|GW248333	98.62	799	9	2	2125	2923	797	1	0	1384
comp40917_c0_seq1	gi|282530139|gb|GW250724.1|GW250724	99.5	799	4	0	43	841	1	799	0	1424
comp6829_c0_seq1	gi|282530768|gb|GW248708.1|GW248708	99.5	799	3	1	129	926	1	799	0	1420
comp32285_c0_seq1	gi|282530946|gb|GW248886.1|GW248886	98	799	0	2	267	1050	798	1	0	1375
comp44148_c0_seq1	gi|282532956|gb|GW255726.1|GW255726	98.87	799	7	2	105	903	1	797	0	1393
comp35392_c0_seq1	gi|282533748|gb|GW257329.1|GW257329	99.25	799	3	3	17	814	1	797	0	1404
comp45565_c0_seq1	gi|282533842|gb|GW257423.1|GW257423	99.12	799	4	3	1037	1835	798	3	0	1398
comp43051_c0_seq1	gi|282533860|gb|GW257441.1|GW257441	98.5	799	8	4	1282	2079	801	6	0	1373
comp38927_c0_seq1	gi|282526231|gb|GW249343.1|GW249343	98.62	798	8	3	754	1551	1	795	0	1379
comp38743_c0_seq1	gi|282526982|gb|GW250041.1|GW250041	99.62	798	0	3	32	829	1	795	0	1415
comp43721_c0_seq1	gi|282527670|gb|GW253753.1|GW253753	96.74	798	26	0	1029	1826	798	1	0	1323
comp42897_c0_seq1	gi|282527783|gb|GW253758.1|GW253758	99.5	798	1	3	2109	2904	1	797	0	1411
comp42465_c0_seq1	gi|282528657|gb|GW248325.1|GW248325	99.37	798	4	1	152	948	798	1	0	1413
comp42355_c0_seq1	gi|282530235|gb|GW250820.1|GW250820	98.75	798	7	3	28	824	1	796	0	1384
comp46360_c0_seq5	gi|282532648|gb|GW255418.1|GW255418	98.87	798	0	9	597	1393	1	790	0	1366
comp40677_c0_seq1	gi|282534937|gb|GW254027.1|GW254027	99	798	6	2	268	1065	799	4	0	1397
comp43904_c0_seq1	gi|282537049|gb|GW256042.1|GW256042	99.12	798	3	3	1558	2351	813	16	0	1398
comp42574_c0_seq1	gi|282537374|gb|GW256367.1|GW256367	98.62	798	8	3	32	828	1	796	0	1379
comp45009_c0_seq1	gi|282537576|gb|GW256569.1|GW256569	99.37	798	3	2	937	1734	796	1	0	1409
comp45902_c0_seq3	gi|282537651|gb|GW256644.1|GW256644	98.62	798	6	5	905	1700	5	799	0	1371
comp43650_c0_seq1	gi|282538442|gb|GW254843.1|GW254843	79.95	798	111	11	52	837	1	761	0		713
comp44368_c0_seq5	gi|282538969|gb|GW258826.1|GW258826	93.48	798	35	3	468	1265	782	2	0	1207
comp45568_c0_seq1	gi|282539085|gb|GW263250.1|GW263250	99.37	798	5	0	21	818	1	798	0	1416
comp44115_c0_seq1	gi|282542813|gb|GW262949.1|GW262949	99.75	798	2	0	127	924	1	798	0	1431
comp45149_c0_seq1	gi|282544172|gb|GW266549.1|GW266549	97.37	798	18	2	743	1539	811	16	0	1339
comp45928_c0_seq1	gi|282545930|gb|GW269025.1|GW269025	99.37	798	5	0	2831	3628	798	1	0	1416
comp27072_c0_seq1	gi|282549162|gb|GW273348.1|GW273348	98.87	798	5	4	921	1718	1	794	0	1384
comp44192_c0_seq1	gi|282550395|gb|GW272262.1|GW272262	99.62	798	2	1	530	1327	1	797	0	1422
comp42348_c0_seq1	gi|282550527|gb|GW269813.1|GW269813	99.37	798	5	0	1772	2569	798	1	0	1416
comp43568_c0_seq1	gi|282551107|gb|GW270393.1|GW270393	99.75	798	1	1	13	810	1	797	0	1427
comp39986_c0_seq1	gi|282552966|gb|GW274770.1|GW274770	99	798	7	1	514	1310	1	798	0	1400
comp45041_c0_seq1	gi|282525259|gb|GW252583.1|GW252583	98.87	797	5	3	349	1142	796	1	0	1388
comp44563_c0_seq1	gi|282530255|gb|GW250840.1|GW250840	99.5	797	1	3	1	797	22	815	0	1409
comp30780_c0_seq1	gi|282531170|gb|GW249146.1|GW249146	99	797	2	5	256	1052	791	1	0	1384
comp43265_c0_seq1	gi|282531193|gb|GW249169.1|GW249169	99	797	2	5	1649	2443	1	793	0	1384
comp41515_c0_seq1	gi|282535369|gb|GW257865.1|GW257865	100	797	0	0	33	829	3	799	0	1438
comp11560_c0_seq1	gi|282536740|gb|GW260640.1|GW260640	99.87	797	1	0	593	1389	799	3	0	1433
comp33663_c0_seq1	gi|282537611|gb|GW256604.1|GW256604	98.75	797	6	3	8	804	1	793	0	1382
comp10991_c0_seq1	gi|282538212|gb|GW254613.1|GW254613	99.37	797	0	5	199	995	1	792	0	1397
comp45345_c0_seq1	gi|282538388|gb|GW254789.1|GW254789	99.12	797	3	4	447	1242	794	1	0	1391
comp45631_c0_seq1	gi|282539371|gb|GW263542.1|GW263542	99.25	797	4	2	1024	1819	796	1	0	1404
comp6967_c0_seq1	gi|282539987|gb|GW267256.1|GW267256	98.87	797	1	7	249	1045	797	9	0	1373
comp45237_c0_seq1	gi|282543429|gb|GW265273.1|GW265273	99.37	797	3	2	70	866	1	795	0	1407
comp43250_c0_seq1	gi|282544027|gb|GW266404.1|GW266404	99.12	797	3	4	659	1455	793	1	0	1391
comp36813_c0_seq1	gi|282544669|gb|GW267027.1|GW267027	100	797	0	0	444	1240	1	797	0	1438
comp43460_c0_seq1	gi|282546300|gb|GW269395.1|GW269395	99.25	797	3	3	657	1453	794	1	0	1400
comp40789_c0_seq1	gi|282548602|gb|GW271292.1|GW271292	98.62	797	5	6	281	1073	795	1	0	1366
comp45609_c0_seq1	gi|282550931|gb|GW270217.1|GW270217	99.87	797	0	1	2178	2974	1	796	0	1429
comp45629_c0_seq1	gi|282553983|gb|GW275781.1|GW275781	99.25	797	5	1	1	797	2	797	0	1407
comp46412_c0_seq1	gi|282527419|gb|GW253502.1|GW253502	98.24	796	11	3	2850	3645	1	793	0	1362
comp38171_c0_seq1	gi|282529089|gb|GW251889.1|GW251889	99.87	796	1	0	51	846	796	1	0	1431
comp54899_c0_seq1	gi|282530874|gb|GW248814.1|GW248814	98.87	796	7	2	502	1296	795	1	0	1388
comp44948_c0_seq1	gi|282531866|gb|GW247436.1|GW247436	96.48	796	24	4	466	1261	792	1	0	1296
comp45452_c0_seq1	gi|282533535|gb|GW257116.1|GW257116	97.74	796	15	3	3	797	1	794	0	1344
comp41203_c0_seq1	gi|282534044|gb|GW259137.1|GW259137	98.99	796	4	4	522	1317	792	1	0	1386
comp43050_c0_seq1	gi|282536508|gb|GW260408.1|GW260408	98.87	796	6	3	502	1297	801	9	0	1384
comp45561_c0_seq1	gi|282540704|gb|GW261682.1|GW261682	98.74	796	6	3	733	1527	795	3	0	1380
comp30638_c0_seq1	gi|282541831|gb|GW264535.1|GW264535	99.25	796	1	4	217	1012	1	791	0	1395
comp44957_c0_seq2	gi|282542658|gb|GW262794.1|GW262794	99.5	796	1	3	10	805	1	793	0	1407
comp45641_c0_seq1	gi|282542670|gb|GW262806.1|GW262806	96.36	796	13	5	1	783	5	797	0	1297
comp46336_c0_seq1	gi|282543294|gb|GW265138.1|GW265138	98.87	796	8	1	873	1668	795	1	0	1391
comp41989_c0_seq1	gi|282543535|gb|GW265379.1|GW265379	99.25	796	3	3	1088	1882	796	3	0	1398
comp46541_c0_seq1	gi|282544747|gb|GW267105.1|GW267105	98.74	796	4	6	21	816	790	1	0	1370
comp45219_c0_seq1	gi|282546504|gb|GW269492.1|GW269492	99.25	796	2	3	322	1117	792	1	0	1398
comp44602_c0_seq1	gi|282546684|gb|GW269565.1|GW269565	99.12	796	4	3	34	827	1	795	0	1393
comp43056_c0_seq1	gi|282549553|gb|GW273770.1|GW273770	97.74	796	13	5	73	866	1	793	0	1337
comp40264_c0_seq1	gi|282551722|gb|GW268424.1|GW268424	98.99	796	3	4	1230	2025	1	791	0	1386
comp44439_c0_seq1	gi|282553651|gb|GW275470.1|GW275470	98.99	796	3	5	3818	4613	1	791	0	1382
comp46052_c0_seq1	gi|282553804|gb|GW275602.1|GW275602	98.87	796	8	1	2184	2978	796	1	0	1391
comp105218_c0_seq1	gi|282526607|gb|GW249666.1|GW249666	98.11	795	11	4	1	795	12	802	0	1352
comp45850_c0_seq1	gi|282526841|gb|GW249900.1|GW249900	99.25	795	3	3	15	808	2	794	0	1397
comp46663_c0_seq1	gi|282529567|gb|GW252420.1|GW252420	99.87	795	1	0	1	795	5	799	0	1429
comp46926_c0_seq1	gi|282530930|gb|GW248870.1|GW248870	99.5	795	2	2	17	810	1	794	0	1409
comp43009_c0_seq1	gi|282532575|gb|GW255345.1|GW255345	99.75	795	1	1	88	882	1	794	0	1422
comp45850_c0_seq1	gi|282537426|gb|GW256419.1|GW256419	99.37	795	3	2	17	811	793	1	0	1404
comp39380_c0_seq1	gi|282537965|gb|GW254366.1|GW254366	99.25	795	4	2	1416	2210	795	3	0	1400
comp38901_c0_seq1	gi|282539715|gb|GW263886.1|GW263886	99.62	795	1	2	466	1259	794	1	0	1413
comp38197_c0_seq1	gi|282545042|gb|GW260869.1|GW260869	99.25	795	2	4	3	796	792	1	0	1393
comp38579_c0_seq1	gi|282545436|gb|GW261263.1|GW261263	97.48	795	11	8	157	949	788	1	0	1315
comp40204_c0_seq1	gi|282546656|gb|GW272743.1|GW272743	99.12	795	4	3	931	1725	792	1	0	1391
comp44309_c0_seq1	gi|282547044|gb|GW272917.1|GW272917	99.62	795	0	3	4195	4989	793	2	0	1409
comp45631_c0_seq1	gi|282548658|gb|GW271348.1|GW271348	98.99	795	2	6	492	1285	1	790	0	1377
comp45488_c0_seq1	gi|282549399|gb|GW273616.1|GW273616	98.36	795	7	3	148	939	792	1	0	1368
comp38171_c0_seq1	gi|282550096|gb|GW271963.1|GW271963	99.12	795	1	6	1	795	8	796	0	1380
comp27952_c0_seq1	gi|282550390|gb|GW272257.1|GW272257	99.25	795	3	3	1	795	11	802	0	1397
comp43568_c0_seq1	gi|282551108|gb|GW270394.1|GW270394	99.62	795	1	2	614	1408	794	2	0	1413
comp44852_c0_seq1	gi|282551293|gb|GW270579.1|GW270579	98.49	795	7	4	658	1448	795	2	0	1366
comp43898_c0_seq1	gi|282525536|gb|GW252860.1|GW252860	99.37	794	2	3	7	800	2	792	0	1398
comp39945_c0_seq1	gi|282526427|gb|GW249486.1|GW249486	99.62	794	2	1	295	1087	794	1	0	1415
comp43802_c0_seq1	gi|282526846|gb|GW249905.1|GW249905	98.36	794	11	2	812	1605	792	1	0	1366
comp42201_c0_seq1	gi|282529102|gb|GW251902.1|GW251902	97.73	794	17	1	6	798	9	802	0	1348
comp46567_c1_seq1	gi|282530391|gb|GW250976.1|GW250976	96.85	794	6	8	2	790	7	786	0	1301
comp46345_c0_seq2	gi|282532420|gb|GW255190.1|GW255190	94.21	794	22	5	1570	2356	788	12	0	1223
comp43989_c0_seq1	gi|282532907|gb|GW255677.1|GW255677	99.24	794	4	2	16	808	1	793	0	1398
comp44238_c0_seq1	gi|282533740|gb|GW257321.1|GW257321	99.62	794	3	0	566	1359	811	18	0	1418
comp45540_c0_seq2	gi|282534573|gb|GW259615.1|GW259615	99.12	794	5	2	321	1113	793	1	0	1393
comp36583_c0_seq1	gi|282536848|gb|GW255841.1|GW255841	99.37	794	5	0	414	1207	794	1	0	1409
comp43063_c0_seq1	gi|282538014|gb|GW254415.1|GW254415	99.75	794	2	0	1	794	9	802	0	1424
comp31746_c0_seq1	gi|282538310|gb|GW254711.1|GW254711	95.47	794	30	5	290	1080	1	791	0	1252
comp12544_c0_seq1	gi|282539203|gb|GW263368.1|GW263368	92.7	794	35	8	2	779	788	2	0	1155
comp44734_c0_seq1	gi|282539466|gb|GW263637.1|GW263637	99.12	794	4	3	82	874	2	793	0	1389
comp46883_c0_seq1	gi|282540224|gb|GW266020.1|GW266020	99.87	794	1	0	573	1366	794	1	0	1427
comp33123_c0_seq1	gi|282540655|gb|GW261633.1|GW261633	98.74	794	3	6	9	797	2	793	0	1366
comp43650_c0_seq1	gi|282541835|gb|GW264539.1|GW264539	88.92	794	62	5	42	832	3	773	0	1036
comp45623_c0_seq1	gi|282543127|gb|GW264971.1|GW264971	99.37	794	1	4	2449	3242	790	1	0	1395
comp46180_c0_seq3	gi|282543469|gb|GW265313.1|GW265313	96.22	794	25	5	1407	2198	1	791	0	1279
comp43198_c0_seq1	gi|282543840|gb|GW265684.1|GW265684	99.5	794	3	1	726	1519	793	1	0	1411
comp45850_c0_seq1	gi|282547138|gb|GW267350.1|GW267350	99.12	794	3	4	18	811	790	1	0	1386
comp31670_c0_seq1	gi|282548168|gb|GW270858.1|GW270858	99.5	794	0	4	38	831	1	790	0	1400
comp31670_c0_seq1	gi|282548169|gb|GW270859.1|GW270859	99.62	794	1	2	303	1096	792	1	0	1411
comp42337_c0_seq1	gi|282527497|gb|GW253580.1|GW253580	99.62	793	1	2	90	882	791	1	0	1409
comp47344_c0_seq1	gi|282529805|gb|GW250390.1|GW250390	98.87	793	4	4	119	911	788	1	0	1377
comp44600_c0_seq1	gi|282530231|gb|GW250816.1|GW250816	98.74	793	5	5	296	1087	789	1	0	1368
comp43042_c0_seq1	gi|282532583|gb|GW255353.1|GW255353	98.49	793	5	5	34	824	788	1	0	1361
comp45031_c0_seq1	gi|282532782|gb|GW255552.1|GW255552	98.61	793	8	2	102	893	2	792	0	1375
comp38007_c0_seq1	gi|282532922|gb|GW255692.1|GW255692	98.99	793	4	3	155	946	790	1	0	1384
comp46779_c0_seq1	gi|282534614|gb|GW259656.1|GW259656	99.75	793	1	1	1917	2709	792	1	0	1418
comp73824_c0_seq1	gi|282537509|gb|GW256502.1|GW256502	99.12	793	3	4	1	792	23	812	0	1384
comp46580_c0_seq2	gi|282538759|gb|GW258616.1|GW258616	99.75	793	2	0	11	803	2	794	0	1422
comp46580_c0_seq2	gi|282538760|gb|GW258617.1|GW258617	99.62	793	3	0	396	1188	793	1	0	1416
comp40824_c0_seq1	gi|282539975|gb|GW267244.1|GW267244	98.74	793	7	3	178	970	790	1	0	1375
comp43383_c0_seq1	gi|282542133|gb|GW264837.1|GW264837	99.5	793	4	0	8	800	1	793	0	1413
comp43001_c0_seq1	gi|282543842|gb|GW265686.1|GW265686	99.75	793	2	0	12	804	1	793	0	1422
comp46444_c0_seq1	gi|282545883|gb|GW268978.1|GW268978	98.87	793	7	1	1182	1972	793	1	0	1388
comp44465_c0_seq1	gi|282546322|gb|GW269417.1|GW269417	99.62	793	0	3	26	816	1	792	0	1406
comp44739_c0_seq1	gi|282547192|gb|GW267404.1|GW267404	99.62	793	0	3	1939	2731	1	790	0	1406
comp6668_c0_seq1	gi|282547721|gb|GW267849.1|GW267849	98.36	793	7	5	387	1178	809	22	0	1355
comp41209_c0_seq1	gi|282548275|gb|GW270965.1|GW270965	97.98	793	14	2	348	1138	799	7	0	1352
comp62964_c0_seq1	gi|282549282|gb|GW273468.1|GW273468	99.12	793	3	3	1	793	23	811	0	1389
comp45601_c1_seq1	gi|282550106|gb|GW271973.1|GW271973	98.74	793	2	8	15	806	1	786	0	1357
comp44957_c0_seq2	gi|282550345|gb|GW272212.1|GW272212	99.62	793	0	3	10	802	1	790	0	1406
comp41619_c0_seq1	gi|282525409|gb|GW252733.1|GW252733	97.85	792	12	4	95	883	790	1	0	1339
comp45313_c0_seq1	gi|282525662|gb|GW252986.1|GW252986	99.75	792	2	0	487	1278	792	1	0	1420
comp41811_c0_seq1	gi|282526302|gb|GW249414.1|GW249414	98.99	792	4	3	367	1156	790	1	0	1382
comp24835_c0_seq1	gi|282527414|gb|GW253497.1|GW253497	99.37	792	2	2	492	1283	792	4	0	1400
comp37396_c0_seq1	gi|282527493|gb|GW253576.1|GW253576	98.86	792	5	4	1	792	21	808	0	1373
comp45004_c0_seq1	gi|282530348|gb|GW250933.1|GW250933	95.33	792	9	5	605	1372	789	2	0	1265
comp24479_c0_seq1	gi|282531275|gb|GW249251.1|GW249251	99.37	792	4	1	68	859	791	1	0	1402
comp10991_c0_seq1	gi|282532115|gb|GW258989.1|GW258989	99.62	792	1	2	1	792	12	801	0	1407
comp36513_c0_seq1	gi|282533056|gb|GW256690.1|GW256690	99.49	792	3	1	1161	1952	1	791	0	1407
comp40145_c0_seq1	gi|282536424|gb|GW260324.1|GW260324	98.74	792	2	6	206	997	784	1	0	1364
comp46678_c0_seq1	gi|282537473|gb|GW256466.1|GW256466	98.86	792	7	2	2123	2914	790	1	0	1380
comp71947_c0_seq1	gi|282538771|gb|GW258628.1|GW258628	99.49	792	2	2	71	861	791	1	0	1404
comp40177_c0_seq1	gi|282539095|gb|GW263260.1|GW263260	99.12	792	5	2	8	799	790	1	0	1389
comp44661_c0_seq1	gi|282543994|gb|GW266371.1|GW266371	99.49	792	2	2	617	1408	790	1	0	1404
comp46095_c0_seq2	gi|282547225|gb|GW267437.1|GW267437	95.96	792	14	5	43	834	774	1	0	1278
comp42612_c0_seq1	gi|282549000|gb|GW273186.1|GW273186	98.86	792	0	8	297	1084	787	1	0	1361
comp45738_c0_seq1	gi|282552086|gb|GW268788.1|GW268788	99.62	792	3	0	293	1084	792	1	0	1415
comp41619_c0_seq1	gi|282553456|gb|GW275275.1|GW275275	99.37	792	3	2	518	1309	790	1	0	1398
comp37964_c0_seq1	gi|282553862|gb|GW275660.1|GW275660	96.34	792	1	3	684	1475	765	2	0	1310
comp32519_c0_seq1	gi|282554469|gb|GW274637.1|GW274637	99.37	792	5	0	13	804	1	792	0	1406
comp45793_c0_seq1	gi|282525593|gb|GW252917.1|GW252917	98.99	791	4	3	2268	3058	787	1	0	1380
comp31152_c0_seq1	gi|282525979|gb|GW251143.1|GW251143	98.74	791	5	4	1	791	15	800	0	1368
comp41994_c0_seq1	gi|282526710|gb|GW249769.1|GW249769	99.49	791	2	2	18	807	4	793	0	1402
comp34248_c0_seq1	gi|282527479|gb|GW253562.1|GW253562	99.62	791	1	2	13	802	1	790	0	1406
comp45388_c0_seq1	gi|282527516|gb|GW253599.1|GW253599	99.24	791	3	3	1741	2531	804	17	0	1389
comp39997_c0_seq1	gi|282529708|gb|GW250293.1|GW250293	98.99	791	2	6	713	1503	785	1	0	1370
comp40914_c0_seq1	gi|282530378|gb|GW250963.1|GW250963	99.24	791	3	3	1	791	18	805	0	1389
comp30877_c0_seq1	gi|282531152|gb|GW249128.1|GW249128	99.37	791	1	4	163	952	788	1	0	1389
comp44478_c0_seq1	gi|282531411|gb|GW246981.1|GW246981	98.36	791	9	4	551	1341	787	1	0	1353
comp46396_c0_seq1	gi|282532496|gb|GW255266.1|GW255266	98.48	791	4	8	539	1329	783	1	0	1344
comp38460_c0_seq1	gi|282532507|gb|GW255277.1|GW255277	96.84	791	21	2	508	1298	788	2	0	1308
comp46714_c0_seq4	gi|282532564|gb|GW255334.1|GW255334	98.61	791	8	3	4326	5115	1	789	0	1366
comp46792_c0_seq2	gi|282533390|gb|GW256981.1|GW256981	93.05	791	54	1	1723	2512	1	791	0	1175
comp38096_c0_seq1	gi|282533820|gb|GW257401.1|GW257401	99.49	791	2	2	1	791	13	801	0	1402
comp41432_c0_seq1	gi|282534314|gb|GW259356.1|GW259356	98.74	791	7	3	767	1557	788	1	0	1371
comp10991_c0_seq1	gi|282534842|gb|GW253932.1|GW253932	99.62	791	2	1	1	791	12	801	0	1409
comp42884_c0_seq1	gi|282535129|gb|GW257675.1|GW257675	98.86	791	7	2	522	1312	789	1	0	1379
comp26308_c0_seq1	gi|282535443|gb|GW257939.1|GW257939	99.75	791	1	1	1504	2294	790	1	0	1415
comp43782_c0_seq1	gi|282535797|gb|GW258293.1|GW258293	99.24	791	4	2	340	1129	790	1	0	1393
comp43905_c0_seq1	gi|282539379|gb|GW263550.1|GW263550	99.49	791	2	2	1	791	8	796	0	1402
comp43576_c0_seq1	gi|282540659|gb|GW261637.1|GW261637	99.49	791	2	2	549	1338	791	2	0	1402
comp43340_c0_seq1	gi|282540671|gb|GW261649.1|GW261649	99.49	791	1	3	26	815	2	790	0	1398
comp42254_c0_seq1	gi|282540788|gb|GW261766.1|GW261766	98.86	791	6	3	6	795	1	789	0	1375
comp43105_c0_seq1	gi|282541895|gb|GW264599.1|GW264599	98.86	791	9	0	124	914	791	1	0	1386
comp40525_c0_seq1	gi|282543610|gb|GW265454.1|GW265454	99.37	791	3	2	1	791	15	803	0	1397
comp44406_c0_seq1	gi|282547443|gb|GW267571.1|GW267571	99.37	791	2	3	86	875	789	1	0	1393
comp47049_c0_seq1	gi|282550202|gb|GW272069.1|GW272069	98.86	791	2	7	88	875	1	787	0	1361
comp41276_c0_seq1	gi|282552900|gb|GW274704.1|GW274704	99.37	791	4	1	618	1407	1	791	0	1400
comp43250_c0_seq1	gi|282553160|gb|GW274964.1|GW274964	99.62	791	2	1	665	1455	790	1	0	1409
comp25090_c0_seq1	gi|282553216|gb|GW275020.1|GW275020	98.99	791	3	5	855	1645	786	1	0	1373
comp24680_c0_seq1	gi|282553453|gb|GW275272.1|GW275272	98.86	791	9	0	677	1467	792	2	0	1386
comp44095_c0_seq1	gi|282553971|gb|GW275769.1|GW275769	99.24	791	4	2	714	1503	1	790	0	1393
comp32451_c0_seq1	gi|282554131|gb|GW275929.1|GW275929	99.49	791	1	2	1515	2305	788	1	0	1402
comp38711_c0_seq1	gi|282527947|gb|GW247615.1|GW247615	99.49	790	2	2	302	1090	789	1	0	1400
comp44121_c0_seq1	gi|282529070|gb|GW251870.1|GW251870	98.99	790	8	0	559	1348	790	1	0	1389
comp43771_c0_seq1	gi|282534056|gb|GW259149.1|GW259149	99.24	790	3	3	46	835	1	787	0	1388
comp45390_c0_seq1	gi|282534439|gb|GW259481.1|GW259481	99.37	790	4	1	593	1382	789	1	0	1398
comp46061_c0_seq1	gi|282534485|gb|GW259527.1|GW259527	97.47	790	17	3	286	1074	788	1	0	1324
comp35716_c0_seq1	gi|282535310|gb|GW257827.1|GW257827	98.61	790	7	3	8	797	805	20	0	1366
comp43050_c0_seq1	gi|282536507|gb|GW260407.1|GW260407	98.99	790	5	3	431	1220	1	787	0	1379
comp31670_c0_seq1	gi|282536577|gb|GW260477.1|GW260477	99.11	790	4	3	313	1102	787	1	0	1382
comp44258_c0_seq1	gi|282536768|gb|GW253817.1|GW253817	99.11	790	2	5	1952	2740	1	786	0	1375
comp43904_c0_seq1	gi|282537048|gb|GW256041.1|GW256041	98.73	790	5	3	1418	2203	1	789	0	1371
comp43376_c0_seq1	gi|282538027|gb|GW254428.1|GW254428	98.35	790	9	4	533	1322	795	10	0	1352
comp43782_c0_seq1	gi|282538778|gb|GW258635.1|GW258635	99.11	790	5	2	182	970	1	789	0	1386
comp43300_c0_seq1	gi|282543433|gb|GW265277.1|GW265277	98.99	790	6	2	1203	1992	1	788	0	1382
comp12375_c0_seq1	gi|282543738|gb|GW265582.1|GW265582	98.86	790	4	1	823	1612	806	22	0	1384
comp42436_c0_seq1	gi|282544339|gb|GW266716.1|GW266716	99.75	790	0	2	152	941	798	11	0	1409
comp45001_c0_seq1	gi|282545001|gb|GW260828.1|GW260828	98.73	790	4	6	319	1107	785	1	0	1359
comp41482_c0_seq1	gi|282545375|gb|GW261149.1|GW261149	98.73	790	6	4	24	812	1	787	0	1366
comp45270_c0_seq1	gi|282547676|gb|GW267804.1|GW267804	98.23	790	8	5	3279	4067	1	785	0	1344
comp43248_c0_seq1	gi|282547842|gb|GW267970.1|GW267970	98.99	790	3	4	649	1438	1	785	0	1375
comp46845_c0_seq1	gi|282548607|gb|GW271297.1|GW271297	98.23	790	7	6	8351	9140	1	783	0	1341
comp43461_c0_seq1	gi|282549607|gb|GW271474.1|GW271474	96.84	790	10	8	583	1362	1	785	0	1290
comp39983_c0_seq1	gi|282551074|gb|GW270360.1|GW270360	99.49	790	4	0	1412	2201	1	790	0	1407
comp42612_c0_seq1	gi|282553933|gb|GW275731.1|GW275731	99.24	790	1	5	76	865	1	785	0	1380
comp46829_c0_seq1	gi|282525227|gb|GW252551.1|GW252551	98.73	789	6	2	2869	3654	1	788	0	1373
comp43886_c0_seq1	gi|282526860|gb|GW249919.1|GW249919	97.59	789	3	2	1965	2753	773	1	0	1342
comp45683_c0_seq1	gi|282527232|gb|GW253315.1|GW253315	94.04	789	38	7	58	843	1	783	0	1187
comp44121_c0_seq1	gi|282529071|gb|GW251871.1|GW251871	98.86	789	9	0	400	1188	1	789	0	1382
comp46270_c0_seq1	gi|282529636|gb|GW250221.1|GW250221	99.11	789	6	1	981	1769	788	1	0	1388
comp45623_c0_seq1	gi|282530756|gb|GW248696.1|GW248696	97.97	789	13	3	1262	2050	786	1	0	1341
comp44597_c0_seq1	gi|282532800|gb|GW255570.1|GW255570	99.37	789	4	1	1094	1882	796	9	0	1397
comp11092_c0_seq1	gi|282533464|gb|GW257045.1|GW257045	98.35	789	7	5	163	949	786	2	0	1348
comp34118_c0_seq1	gi|282533482|gb|GW257063.1|GW257063	99.24	789	4	2	1	789	23	809	0	1389
comp44011_c0_seq1	gi|282534604|gb|GW259646.1|GW259646	98.99	789	3	4	578	1366	1	784	0	1373
comp41823_c0_seq1	gi|282536308|gb|GW260208.1|GW260208	98.48	789	1	4	285	1064	787	1	0	1361
comp13206_c0_seq1	gi|282536911|gb|GW255904.1|GW255904	99.11	789	5	2	288	1075	788	1	0	1384
comp43782_c0_seq1	gi|282538777|gb|GW258634.1|GW258634	99.37	789	5	0	341	1129	789	1	0	1400
comp46197_c0_seq1	gi|282539298|gb|GW263469.1|GW263469	99.62	789	2	1	379	1167	788	1	0	1406
comp40603_c0_seq1	gi|282540042|gb|GW265838.1|GW265838	99.87	789	0	1	1	789	2	789	0	1415
comp36432_c0_seq1	gi|282540602|gb|GW261580.1|GW261580	98.1	789	14	1	44	832	788	1	0	1352
comp46490_c0_seq1	gi|282542248|gb|GW264952.1|GW264952	99.62	789	3	0	1671	2459	3	791	0	1409
comp44734_c0_seq1	gi|282543640|gb|GW265484.1|GW265484	99.11	789	3	4	82	870	1	785	0	1377
comp42484_c0_seq1	gi|282544518|gb|GW262284.1|GW262284	99.62	789	3	0	14	802	1	789	0	1409
comp43854_c0_seq1	gi|282546012|gb|GW269107.1|GW269107	98.61	789	9	2	12	799	1	788	0	1366
comp44957_c0_seq2	gi|282546826|gb|GW272806.1|GW272806	99.62	789	2	1	15	802	1	789	0	1406
comp45439_c1_seq1	gi|282546876|gb|GW272856.1|GW272856	97.85	789	9	4	328	1112	785	1	0	1335
comp46691_c0_seq1	gi|282547520|gb|GW267648.1|GW267648	79.34	789	94	3	268	991	1	785	0		737
comp46559_c0_seq3	gi|282550817|gb|GW270103.1|GW270103	99.11	789	6	1	4107	4895	1	788	0	1388
comp44852_c0_seq1	gi|282551292|gb|GW270578.1|GW270578	99.11	789	4	3	5	792	2	788	0	1380
comp33610_c0_seq1	gi|282553016|gb|GW274820.1|GW274820	98.61	789	6	3	228	1016	1	784	0	1364
comp42270_c0_seq1	gi|282553112|gb|GW274916.1|GW274916	98.73	789	7	3	1090	1878	789	4	0	1368
comp43738_c0_seq1	gi|282553135|gb|GW274939.1|GW274939	99.11	789	7	0	268	1056	789	1	0	1391
comp9314_c0_seq1	gi|282528686|gb|GW248354.1|GW248354	98.48	788	10	2	138	924	787	1	0	1361
comp45298_c0_seq1	gi|282529668|gb|GW250253.1|GW250253	99.11	788	4	3	270	1057	1	785	0	1379
comp42738_c0_seq1	gi|282533009|gb|GW255779.1|GW255779	99.37	788	2	2	346	1133	801	17	0	1393
comp45455_c0_seq1	gi|282533416|gb|GW256997.1|GW256997	99.11	788	1	4	6	790	1	785	0	1377
comp46779_c0_seq1	gi|282534615|gb|GW259657.1|GW259657	99.62	788	1	2	1781	2568	1	786	0	1400
comp36699_c0_seq1	gi|282538767|gb|GW258624.1|GW258624	98.86	788	6	1	541	1325	1	788	0	1379
comp39922_c0_seq1	gi|282538773|gb|GW258630.1|GW258630	99.87	788	0	1	192	979	1	787	0	1413
comp36097_c0_seq2	gi|282540491|gb|GW266287.1|GW266287	99.11	788	3	3	1658	2445	792	9	0	1380
comp9784_c0_seq1	gi|282541127|gb|GW262105.1|GW262105	100	788	0	0	13	800	1	788	0	1422
comp5148_c0_seq1	gi|282541137|gb|GW262115.1|GW262115	99.87	788	0	1	9	796	1	787	0	1413
comp43105_c0_seq1	gi|282541999|gb|GW264703.1|GW264703	98.86	788	7	2	1	787	8	794	0	1373
comp42629_c0_seq1	gi|282542159|gb|GW264863.1|GW264863	98.98	788	5	3	4	791	1	785	0	1375
comp46693_c0_seq1	gi|282543456|gb|GW265300.1|GW265300	98.35	788	11	2	5302	6089	786	1	0	1355
comp10250_c0_seq1	gi|282543580|gb|GW265424.1|GW265424	98.73	788	4	6	1	787	34	816	0	1355
comp12375_c0_seq1	gi|282543737|gb|GW265581.1|GW265581	98.86	788	1	4	758	1545	1	780	0	1370
comp24441_c0_seq1	gi|282544199|gb|GW266576.1|GW266576	99.11	788	1	6	1608	2394	1	783	0	1368
comp42100_c0_seq1	gi|282544284|gb|GW266661.1|GW266661	100	788	0	0	620	1407	792	5	0	1422
comp44802_c0_seq1	gi|282546566|gb|GW272653.1|GW272653	99.62	788	0	3	380	1164	1	788	0	1397
comp44296_c0_seq1	gi|282547155|gb|GW267367.1|GW267367	99.62	788	3	0	3042	3829	788	1	0	1407
comp45095_c0_seq1	gi|282548025|gb|GW270715.1|GW270715	100	788	0	0	21	808	2	789	0	1422
comp43495_c0_seq1	gi|282548050|gb|GW270740.1|GW270740	99.37	788	2	3	583	1369	798	13	0	1388
comp43854_c0_seq1	gi|282549028|gb|GW273214.1|GW273214	98.73	788	7	3	210	994	789	2	0	1366
comp36278_c0_seq1	gi|282550098|gb|GW271965.1|GW271965	98.6	788	4	6	242	1029	782	2	0	1352
comp31563_c0_seq1	gi|282550672|gb|GW269958.1|GW269958	99.87	788	1	0	11	798	1	788	0	1416
comp44678_c0_seq2	gi|282552022|gb|GW268724.1|GW268724	99.49	788	2	2	317	1103	787	1	0	1397
comp40788_c0_seq1	gi|282552907|gb|GW274711.1|GW274711	98.35	788	9	4	41	828	784	1	0	1348
comp41644_c0_seq1	gi|282528737|gb|GW248405.1|GW248405	98.22	787	3	10	169	954	777	1	0	1321
comp44251_c0_seq1	gi|282530015|gb|GW250600.1|GW250600	99.24	787	1	3	1748	2534	782	1	0	1384
comp45269_c0_seq1	gi|282531289|gb|GW249265.1|GW249265	97.59	787	16	2	1	785	18	803	0	1328
comp7021_c0_seq1	gi|282533276|gb|GW256867.1|GW256867	98.6	787	9	1	1	785	7	793	0	1368
comp32180_c0_seq1	gi|282533492|gb|GW257073.1|GW257073	99.36	787	2	3	1070	1854	786	1	0	1386
comp43460_c0_seq1	gi|282534304|gb|GW259346.1|GW259346	99.36	787	4	1	657	1443	786	1	0	1393
comp42612_c0_seq1	gi|282534664|gb|GW259706.1|GW259706	99.36	787	4	1	72	858	1	786	0	1393
comp24075_c0_seq1	gi|282536562|gb|GW260462.1|GW260462	99.75	787	1	1	1	787	14	799	0	1407
comp41777_c0_seq1	gi|282536944|gb|GW255937.1|GW255937	98.35	787	11	2	18	803	786	1	0	1353
comp39922_c0_seq1	gi|282538774|gb|GW258631.1|GW258631	99.75	787	0	2	411	1196	787	2	0	1404
comp44787_c0_seq1	gi|282538793|gb|GW258650.1|GW258650	99.24	787	6	0	717	1503	1	787	0	1393
comp38460_c0_seq1	gi|282539245|gb|GW263410.1|GW263410	98.98	787	4	4	511	1297	784	2	0	1370
comp44018_c0_seq2	gi|282540232|gb|GW266028.1|GW266028	99.75	787	2	0	1015	1801	1	787	0	1411
comp42502_c0_seq1	gi|282540763|gb|GW261741.1|GW261741	98.22	787	7	6	670	1455	2	782	0	1335
comp45385_c0_seq1	gi|282541190|gb|GW262168.1|GW262168	96.82	787	11	5	409	1191	778	2	0	1297
comp38450_c0_seq1	gi|282541628|gb|GW264332.1|GW264332	99.62	787	2	1	522	1308	786	1	0	1402
comp10991_c0_seq1	gi|282542151|gb|GW264855.1|GW264855	99.62	787	2	1	289	1075	786	1	0	1402
comp45237_c0_seq1	gi|282543430|gb|GW265274.1|GW265274	99.62	787	1	2	790	1576	787	3	0	1398
comp43771_c0_seq1	gi|282544404|gb|GW266781.1|GW266781	98.73	787	6	4	2154	2938	1	785	0	1361
comp40346_c1_seq1	gi|282545584|gb|GW261411.1|GW261411	98.86	787	4	5	847	1632	1	783	0	1361
comp46029_c0_seq1	gi|282546025|gb|GW269120.1|GW269120	98.35	787	8	4	590	1375	1	783	0	1348
comp32308_c0_seq1	gi|282546113|gb|GW269208.1|GW269208	98.73	787	6	4	80	866	783	1	0	1361
comp17021_c0_seq1	gi|282546378|gb|GW272571.1|GW272571	98.98	787	2	6	422	1207	788	7	0	1362
comp45210_c0_seq1	gi|282546669|gb|GW269550.1|GW269550	99.24	787	4	2	14	800	1	785	0	1386
comp43814_c0_seq1	gi|282546961|gb|GW269735.1|GW269735	98.73	787	9	1	162	947	1	787	0	1371
comp43814_c0_seq1	gi|282547781|gb|GW267909.1|GW267909	98.98	787	7	1	159	944	1	787	0	1380
comp11020_c0_seq1	gi|282548569|gb|GW271259.1|GW271259	99.24	787	1	4	301	1087	1	782	0	1379
comp39473_c0_seq1	gi|282549480|gb|GW273697.1|GW273697	99.24	787	0	5	681	1464	785	2	0	1375
comp44047_c0_seq1	gi|282549531|gb|GW273748.1|GW273748	98.22	787	7	6	13	798	1	781	0	1335
comp36532_c0_seq1	gi|282549543|gb|GW273760.1|GW273760	98.48	787	9	2	42	828	1	784	0	1359
comp44850_c0_seq1	gi|282551583|gb|GW268285.1|GW268285	99.24	787	3	3	12	798	1	784	0	1382
comp39639_c0_seq1	gi|282552072|gb|GW268774.1|GW268774	99.87	787	1	0	664	1450	787	1	0	1415
comp40788_c0_seq1	gi|282552908|gb|GW274712.1|GW274712	98.35	787	9	4	6	792	2	784	0	1346
comp44935_c0_seq1	gi|282553120|gb|GW274924.1|GW274924	97.97	787	13	3	93	876	787	1	0	1337
comp46299_c0_seq1	gi|282553425|gb|GW275244.1|GW275244	95.93	787	4	4	3712	4497	1	760	0	1283
comp45902_c0_seq3	gi|282553864|gb|GW275662.1|GW275662	98.73	787	8	2	990	1776	785	1	0	1368
comp41727_c0_seq1	gi|282554422|gb|GW274590.1|GW274590	97.71	787	15	3	33	817	1	786	0	1328
comp41811_c0_seq1	gi|282525217|gb|GW252541.1|GW252541	99.24	786	3	3	449	1233	784	1	0	1380
comp45793_c0_seq1	gi|282525592|gb|GW252916.1|GW252916	99.24	786	5	1	1717	2501	1	786	0	1388
comp38460_c0_seq1	gi|282526341|gb|GW246916.1|GW246916	97.96	786	14	2	1	784	12	797	0	1339
comp46682_c0_seq1	gi|282526579|gb|GW249638.1|GW249638	98.47	786	5	6	4583	5367	782	3	0	1342
comp40790_c0_seq1	gi|282526867|gb|GW249926.1|GW249926	98.6	786	7	3	249	1034	1	782	0	1359
comp45105_c0_seq1	gi|282528238|gb|GW247906.1|GW247906	97.2	786	14	6	550	1335	1	778	0	1299
comp38951_c0_seq1	gi|282532417|gb|GW255187.1|GW255187	97.33	786	1	3	87	854	800	17	0	1328
comp43914_c0_seq1	gi|282532504|gb|GW255274.1|GW255274	99.62	786	1	2	3259	4044	1	784	0	1397
comp41078_c0_seq1	gi|282533224|gb|GW256815.1|GW256815	95.67	786	7	4	1374	2156	772	11	0	1270
comp44115_c0_seq1	gi|282534034|gb|GW259127.1|GW259127	99.24	786	6	0	599	1384	1	786	0	1391
comp42714_c0_seq1	gi|282534598|gb|GW259640.1|GW259640	98.47	786	10	2	117	901	785	1	0	1357
comp46378_c0_seq2	gi|282535196|gb|GW257742.1|GW257742	98.85	786	6	3	1394	2178	785	2	0	1366
comp43814_c0_seq1	gi|282535548|gb|GW258044.1|GW258044	98.73	786	6	4	167	951	3	785	0	1359
comp44344_c0_seq1	gi|282535734|gb|GW258230.1|GW258230	99.87	786	1	0	126	911	787	2	0	1413
comp41971_c0_seq1	gi|282538934|gb|GW258791.1|GW258791	99.62	786	1	2	399	1183	785	1	0	1397
comp45323_c0_seq6	gi|282538967|gb|GW258824.1|GW258824	100	786	0	0	69	854	1	786	0	1418
comp23663_c0_seq1	gi|282539353|gb|GW263524.1|GW263524	98.6	786	8	3	54	838	784	1	0	1357
comp39920_c0_seq1	gi|282540084|gb|GW265880.1|GW265880	99.49	786	3	1	1	786	2	786	0	1397
comp30167_c0_seq1	gi|282541044|gb|GW262022.1|GW262022	99.49	786	4	0	17	802	1	786	0	1400
comp23195_c0_seq1	gi|282541723|gb|GW264427.1|GW264427	100	786	0	0	47	832	1	786	0	1418
comp11560_c0_seq1	gi|282542971|gb|GW263107.1|GW263107	98.98	786	4	4	35	820	1	782	0	1368
comp44802_c0_seq1	gi|282543052|gb|GW263188.1|GW263188	99.49	786	3	1	356	1141	1	785	0	1397
comp44041_c0_seq2	gi|282543389|gb|GW265233.1|GW265233	99.11	786	1	4	1	786	12	791	0	1373
comp40740_c0_seq1	gi|282543745|gb|GW265589.1|GW265589	97.84	786	9	6	391	1176	778	1	0	1321
comp45984_c0_seq1	gi|282544556|gb|GW266914.1|GW266914	99.24	786	6	0	979	1764	786	1	0	1391
comp38197_c0_seq1	gi|282545294|gb|GW261159.1|GW261159	98.85	786	6	2	12	797	785	3	0	1371
comp40561_c0_seq1	gi|282547031|gb|GW272904.1|GW272904	98.47	786	9	3	78	863	1	783	0	1353
comp11092_c0_seq1	gi|282547557|gb|GW267685.1|GW267685	99.75	786	0	2	165	949	785	1	0	1402
comp45316_c0_seq1	gi|282549479|gb|GW273696.1|GW273696	99.24	786	1	5	1199	1984	781	1	0	1373
comp24251_c0_seq1	gi|282549609|gb|GW271476.1|GW271476	99.36	786	1	3	38	823	782	1	0	1386
comp39983_c0_seq1	gi|282551075|gb|GW270361.1|GW270361	99.36	786	4	1	1485	2270	785	1	0	1391
comp45767_c0_seq3	gi|282552144|gb|GW268846.1|GW268846	95.55	786	3	3	74	830	1	783	0	1276
comp45832_c0_seq1	gi|282552248|gb|GW273864.1|GW273864	98.98	786	3	5	661	1446	781	1	0	1364
comp43989_c0_seq1	gi|282553445|gb|GW275264.1|GW275264	99.49	786	1	3	725	1510	794	12	0	1389
comp45902_c0_seq3	gi|282553865|gb|GW275663.1|GW275663	97.96	786	9	5	281	1062	3	785	0	1330
comp43875_c0_seq1	gi|282525451|gb|GW252775.1|GW252775	98.73	785	7	3	492	1276	782	1	0	1361
comp36583_c0_seq1	gi|282528029|gb|GW247697.1|GW247697	99.11	785	1	6	52	836	1	779	0	1362
comp41727_c0_seq1	gi|282528526|gb|GW248194.1|GW248194	97.71	785	14	4	33	815	1	783	0	1321
comp42285_c0_seq1	gi|282531102|gb|GW249042.1|GW249042	99.11	785	3	4	45	827	1	783	0	1370
comp43323_c0_seq1	gi|282531141|gb|GW249117.1|GW249117	99.36	785	5	0	1857	2641	1	785	0	1393
comp39558_c0_seq1	gi|282531503|gb|GW247073.1|GW247073	99.24	785	4	2	1480	2264	783	1	0	1382
comp40538_c0_seq1	gi|282531761|gb|GW247331.1|GW247331	99.75	785	1	1	1185	1969	787	4	0	1404
comp31988_c0_seq1	gi|282532597|gb|GW255367.1|GW255367	98.98	785	3	5	2	785	17	797	0	1362
comp39971_c0_seq1	gi|282533918|gb|GW257499.1|GW257499	96.82	785	4	7	660	1443	2	766	0	1290
comp8065_c0_seq1	gi|282534476|gb|GW259518.1|GW259518	99.62	785	2	1	1	785	21	804	0	1398
comp38462_c0_seq1	gi|282535769|gb|GW258265.1|GW258265	99.87	785	0	1	468	1252	1	784	0	1407
comp45099_c0_seq1	gi|282537029|gb|GW256022.1|GW256022	99.36	785	2	3	1	785	782	1	0	1382
comp45154_c0_seq1	gi|282539793|gb|GW263964.1|GW263964	96.05	785	30	1	604	1388	786	3	0	1272
comp29734_c0_seq1	gi|282540075|gb|GW265871.1|GW265871	99.87	785	1	0	500	1284	1	785	0	1411
comp43721_c0_seq1	gi|282540087|gb|GW265883.1|GW265883	99.75	785	2	0	492	1276	785	1	0	1407
comp24246_c0_seq1	gi|282540823|gb|GW261801.1|GW261801	99.36	785	2	3	462	1245	783	1	0	1382
comp43412_c0_seq1	gi|282542052|gb|GW264756.1|GW264756	99.36	785	5	0	12	796	1	785	0	1393
comp42714_c0_seq1	gi|282542106|gb|GW264810.1|GW264810	99.49	785	3	1	6	790	3	786	0	1395
comp46490_c0_seq1	gi|282542249|gb|GW264953.1|GW264953	99.24	785	3	3	1716	2500	782	1	0	1379
comp45766_c0_seq1	gi|282542372|gb|GW262508.1|GW262508	98.73	785	9	1	1356	2140	7	790	0	1368
comp45621_c0_seq1	gi|282542687|gb|GW262823.1|GW262823	98.73	785	6	4	11	792	2	785	0	1357
comp46378_c0_seq2	gi|282543505|gb|GW265349.1|GW265349	99.87	785	0	1	149	933	1	784	0	1407
comp45154_c0_seq1	gi|282543624|gb|GW265468.1|GW265468	95.92	785	31	1	606	1390	784	1	0	1269
comp24479_c0_seq1	gi|282544145|gb|GW266522.1|GW266522	99.62	785	1	2	109	893	783	1	0	1395
comp43869_c0_seq1	gi|282544439|gb|GW266816.1|GW266816	99.49	785	2	2	27	811	1	783	0	1391
comp43898_c0_seq1	gi|282544641|gb|GW266999.1|GW266999	99.49	785	3	1	294	1078	785	2	0	1395
comp41103_c0_seq1	gi|282546065|gb|GW269160.1|GW269160	99.36	785	1	3	512	1296	1	781	0	1384
comp41680_c0_seq1	gi|282546521|gb|GW269509.1|GW269509	99.49	785	1	3	264	1046	792	9	0	1388
comp39281_c0_seq1	gi|282546607|gb|GW272694.1|GW272694	99.49	785	1	3	798	1581	1	783	0	1388
comp44020_c0_seq1	gi|282547104|gb|GW267316.1|GW267316	98.98	785	3	4	2136	2920	1	780	0	1366
comp44581_c0_seq1	gi|282547691|gb|GW267819.1|GW267819	91.72	785	26	2	374	1141	3	765	0	1150
comp33144_c0_seq1	gi|282548110|gb|GW270800.1|GW270800	99.62	785	0	3	73	857	782	1	0	1391
comp44113_c0_seq1	gi|282548370|gb|GW271060.1|GW271060	98.85	785	3	5	4369	5152	1	780	0	1359
comp37161_c0_seq1	gi|282550611|gb|GW269897.1|GW269897	99.62	785	2	1	24	808	2	785	0	1398
comp46559_c0_seq3	gi|282550818|gb|GW270104.1|GW270104	98.85	785	4	4	4745	5529	780	1	0	1362
comp44892_c0_seq1	gi|282551289|gb|GW270575.1|GW270575	96.69	785	13	4	348	1120	1	784	0	1292
comp45193_c0_seq2	gi|282551757|gb|GW268459.1|GW268459	99.24	785	4	2	871	1655	783	1	0	1382
comp41994_c0_seq1	gi|282552007|gb|GW268709.1|GW268709	98.98	785	2	6	55	839	1	779	0	1359
comp44874_c0_seq1	gi|282554441|gb|GW274609.1|GW274609	99.11	785	5	2	858	1641	784	1	0	1377
comp42995_c0_seq1	gi|282525936|gb|GW251100.1|GW251100	99.36	784	4	1	7	789	1	784	0	1388
comp47049_c0_seq1	gi|282526295|gb|GW249407.1|GW249407	98.98	784	1	6	88	870	1	778	0	1357
comp42587_c0_seq1	gi|282526426|gb|GW249485.1|GW249485	98.6	784	8	3	510	1292	1	782	0	1353
comp44095_c0_seq1	gi|282528249|gb|GW247917.1|GW247917	98.47	784	8	4	74	855	1	782	0	1346
comp44935_c0_seq1	gi|282529135|gb|GW251935.1|GW251935	99.23	784	6	0	1138	1921	1	784	0	1388
comp46712_c0_seq1	gi|282530205|gb|GW250790.1|GW250790	83.29	784	112	9	228	1004	772	1	0		800
comp36106_c0_seq1	gi|282531085|gb|GW249025.1|GW249025	98.34	784	10	3	15	797	1	782	0	1344
comp39738_c0_seq1	gi|282532551|gb|GW255321.1|GW255321	99.49	784	1	3	553	1336	782	2	0	1386
comp43989_c0_seq1	gi|282532908|gb|GW255678.1|GW255678	99.49	784	3	1	107	890	783	1	0	1393
comp43105_c0_seq1	gi|282533356|gb|GW256947.1|GW256947	98.34	784	12	1	83	866	1	783	0	1352
comp42613_c0_seq2	gi|282534033|gb|GW259126.1|GW259126	98.98	784	5	3	195	977	1	782	0	1368
comp28944_c0_seq1	gi|282534966|gb|GW254056.1|GW254056	99.74	784	1	1	260	1043	786	4	0	1402
comp46734_c0_seq1	gi|282535791|gb|GW258287.1|GW258287	99.23	784	4	1	7211	7994	782	1	0	1384
comp43805_c0_seq1	gi|282535888|gb|GW258384.1|GW258384	99.87	784	1	0	83	866	784	1	0	1409
comp46286_c0_seq2	gi|282536455|gb|GW260355.1|GW260355	98.85	784	4	5	88	869	781	1	0	1355
comp44570_c0_seq1	gi|282537617|gb|GW256610.1|GW256610	99.62	784	1	2	1632	2415	1	782	0	1393
comp41359_c0_seq1	gi|282538699|gb|GW258556.1|GW258556	99.87	784	1	0	128	911	784	1	0	1409
comp36699_c0_seq1	gi|282538768|gb|GW258625.1|GW258625	98.85	784	6	1	567	1347	784	1	0	1371
comp35830_c0_seq1	gi|282538955|gb|GW258812.1|GW258812	99.49	784	4	0	355	1138	793	10	0	1397
comp45033_c1_seq1	gi|282539516|gb|GW263687.1|GW263687	98.72	784	3	7	107	890	777	1	0	1344
comp45368_c0_seq1	gi|282540014|gb|GW265810.1|GW265810	99.36	784	4	1	1160	1943	1	783	0	1388
comp24635_c0_seq1	gi|282540050|gb|GW265846.1|GW265846	99.49	784	4	0	461	1244	784	1	0	1397
comp46795_c1_seq5	gi|282540805|gb|GW261783.1|GW261783	98.21	784	2	2	4	775	784	1	0	1353
comp36512_c0_seq1	gi|282541859|gb|GW264563.1|GW264563	98.98	784	3	1	717	1500	1	779	0	1379
comp39971_c0_seq1	gi|282542238|gb|GW264942.1|GW264942	99.11	784	1	5	652	1435	778	1	0	1366
comp46523_c0_seq2	gi|282542253|gb|GW263456.1|GW263456	99.36	784	4	1	2149	2931	1	784	0	1388
comp29476_c0_seq1	gi|282543013|gb|GW263149.1|GW263149	99.62	784	2	1	455	1238	783	1	0	1397
comp45623_c0_seq1	gi|282543128|gb|GW264972.1|GW264972	99.74	784	1	1	1331	2114	2	784	0	1402
comp46211_c0_seq1	gi|282543868|gb|GW265712.1|GW265712	99.87	784	1	0	223	1006	784	1	0	1409
comp11550_c0_seq1	gi|282544226|gb|GW266603.1|GW266603	99.36	784	3	2	1	784	25	806	0	1384
comp46549_c0_seq2	gi|282546117|gb|GW269212.1|GW269212	99.36	784	5	0	32	815	784	1	0	1391
comp40708_c0_seq1	gi|282551228|gb|GW270514.1|GW270514	98.09	784	10	5	12	794	1	780	0	1328
comp42355_c0_seq1	gi|282553139|gb|GW274943.1|GW274943	98.98	784	6	1	431	1212	786	3	0	1375
comp41278_c0_seq1	gi|282553319|gb|GW275123.1|GW275123	99.23	784	4	2	1837	2618	784	1	0	1380
comp36897_c0_seq2	gi|282554275|gb|GW274443.1|GW274443	99.36	784	0	5	37	819	2	781	0	1373
comp42039_c0_seq1	gi|282525298|gb|GW252622.1|GW252622	98.98	783	2	5	1	781	37	815	0	1359
comp44203_c0_seq1	gi|282525357|gb|GW252681.1|GW252681	98.98	783	7	1	492	1273	783	1	0	1373
comp44187_c0_seq1	gi|282527748|gb|GW251455.1|GW251455	98.6	783	10	1	1513	2294	783	1	0	1359
comp43210_c0_seq1	gi|282528353|gb|GW248021.1|GW248021	99.23	783	5	1	509	1291	782	1	0	1382
comp41644_c0_seq1	gi|282528738|gb|GW248406.1|GW248406	99.62	783	1	2	11	792	1	782	0	1391
comp5958_c0_seq1	gi|282529120|gb|GW251920.1|GW251920	99.11	783	6	1	306	1088	782	1	0	1377
comp41872_c0_seq1	gi|282530576|gb|GW248516.1|GW248516	98.72	783	7	2	179	959	782	1	0	1361
comp42473_c0_seq1	gi|282531072|gb|GW249012.1|GW249012	99.62	783	1	2	2156	2937	1	782	0	1391
comp18641_c0_seq1	gi|282531294|gb|GW249270.1|GW249270	98.34	783	10	3	229	1010	1	781	0	1342
comp43042_c0_seq1	gi|282532584|gb|GW255354.1|GW255354	98.6	783	3	6	32	813	1	776	0	1342
comp43578_c0_seq1	gi|282532824|gb|GW255594.1|GW255594	99.11	783	5	2	698	1480	785	5	0	1373
comp45342_c0_seq1	gi|282532950|gb|GW255720.1|GW255720	98.85	783	6	3	350	1132	1	780	0	1361
comp42827_c0_seq1	gi|282533337|gb|GW256928.1|GW256928	99.23	783	5	1	563	1345	782	1	0	1382
comp42924_c0_seq1	gi|282533346|gb|GW256937.1|GW256937	99.74	783	1	1	35	816	1	783	0	1400
comp37284_c0_seq1	gi|282533919|gb|GW257500.1|GW257500	99.62	783	2	1	1	783	2	783	0	1395
comp45379_c0_seq1	gi|282535398|gb|GW257894.1|GW257894	98.98	783	5	3	1018	1798	808	27	0	1366
comp39931_c0_seq1	gi|282535758|gb|GW258254.1|GW258254	100	783	0	0	528	1310	784	2	0	1413
comp45243_c0_seq1	gi|282536802|gb|GW253851.1|GW253851	98.6	783	11	0	163	945	1	783	0	1362
comp36583_c0_seq1	gi|282536849|gb|GW255842.1|GW255842	99.49	783	1	3	56	836	1	782	0	1384
comp44935_c0_seq1	gi|282537456|gb|GW256449.1|GW256449	98.21	783	6	7	292	1073	776	1	0	1324
comp41644_c0_seq1	gi|282537582|gb|GW256575.1|GW256575	99.49	783	4	0	13	795	3	785	0	1395
comp46735_c0_seq4	gi|282538741|gb|GW258598.1|GW258598	99.74	783	1	1	841	1622	1	783	0	1400
comp40570_c0_seq1	gi|282538811|gb|GW258668.1|GW258668	99.62	783	2	1	358	1139	1	783	0	1395
comp26092_c0_seq1	gi|282538949|gb|GW258806.1|GW258806	99.74	783	2	0	109	891	1	783	0	1404
comp44239_c0_seq1	gi|282539457|gb|GW263628.1|GW263628	98.98	783	5	3	1	782	5	785	0	1366
comp38197_c0_seq1	gi|282539481|gb|GW263652.1|GW263652	98.98	783	5	2	17	797	792	11	0	1370
comp43721_c0_seq1	gi|282539742|gb|GW263913.1|GW263913	99.11	783	3	4	260	1041	1	780	0	1366
comp45460_c0_seq1	gi|282540093|gb|GW265889.1|GW265889	99.36	783	4	1	1846	2628	784	3	0	1386
comp45073_c0_seq1	gi|282540387|gb|GW266183.1|GW266183	99.87	783	1	0	2345	3127	783	1	0	1407
comp46183_c0_seq1	gi|282541809|gb|GW264513.1|GW264513	98.47	783	7	5	265	1046	796	18	0	1341
comp43802_c0_seq1	gi|282542059|gb|GW264763.1|GW264763	99.23	783	3	2	34	813	2	784	0	1379
comp44179_c0_seq1	gi|282542294|gb|GW262430.1|GW262430	99.11	783	7	0	14	796	1	783	0	1380
comp44539_c0_seq1	gi|282542508|gb|GW262644.1|GW262644	99.36	783	4	1	969	1751	1	782	0	1386
comp25648_c0_seq1	gi|282544065|gb|GW266442.1|GW266442	98.08	783	7	8	273	1055	779	5	0	1315
comp46043_c0_seq2	gi|282544116|gb|GW266493.1|GW266493	98.34	783	9	4	784	1565	1	780	0	1339
comp37944_c0_seq1	gi|282544186|gb|GW266563.1|GW266563	99.36	783	2	3	1	782	796	16	0	1379
comp43771_c0_seq1	gi|282544405|gb|GW266782.1|GW266782	98.47	783	9	3	2239	3019	783	2	0	1348
comp39168_c0_seq1	gi|282544759|gb|GW267117.1|GW267117	99.62	783	2	1	229	1011	1	782	0	1395
comp42613_c0_seq2	gi|282547106|gb|GW267318.1|GW267318	99.49	783	2	2	148	930	1	781	0	1388
comp26078_c0_seq1	gi|282547532|gb|GW267660.1|GW267660	99.87	783	0	1	1	783	5	786	0	1404
comp42819_c0_seq1	gi|282547695|gb|GW267823.1|GW267823	98.85	783	2	4	8	789	1	777	0	1361
comp46010_c0_seq1	gi|282548825|gb|GW273011.1|GW273011	99.23	783	4	2	2208	2989	1	782	0	1379
comp41702_c0_seq1	gi|282548908|gb|GW273094.1|GW273094	98.21	783	5	6	300	1077	1	779	0	1330
comp42223_c0_seq1	gi|282548991|gb|GW273177.1|GW273177	98.98	783	5	3	1	782	781	1	0	1366
comp40580_c0_seq1	gi|282549337|gb|GW273523.1|GW273523	99.62	783	1	2	86	867	782	1	0	1391
comp39422_c0_seq1	gi|282550898|gb|GW270184.1|GW270184	97.32	783	3	3	26	792	1	781	0	1321
comp38320_c0_seq1	gi|282551287|gb|GW270573.1|GW270573	99.36	783	1	4	947	1729	781	3	0	1375
comp44590_c0_seq2	gi|282551720|gb|GW268422.1|GW268422	98.98	783	4	4	719	1499	781	1	0	1362
comp46312_c0_seq1	gi|282551774|gb|GW268476.1|GW268476	98.85	783	7	2	30	811	1	782	0	1364
comp36098_c0_seq1	gi|282552005|gb|GW268707.1|GW268707	98.98	783	4	4	30	812	1	779	0	1362
comp42983_c0_seq1	gi|282553448|gb|GW275267.1|GW275267	98.85	783	4	4	1016	1798	779	2	0	1359
comp39442_c0_seq1	gi|282553449|gb|GW275268.1|GW275268	97.06	783	8	5	273	1041	782	1	0	1299
comp45462_c0_seq1	gi|282525944|gb|GW251108.1|GW251108	99.23	782	3	3	342	1122	1	780	0	1373
comp45381_c0_seq1	gi|282526504|gb|GW249563.1|GW249563	98.21	782	13	1	919	1700	783	3	0	1344
comp45795_c0_seq1	gi|282526647|gb|GW249706.1|GW249706	98.59	782	9	2	571	1350	790	9	0	1353
comp39558_c0_seq1	gi|282527187|gb|GW253270.1|GW253270	99.62	782	1	2	1253	2034	1	780	0	1389
comp38171_c0_seq1	gi|282529088|gb|GW251888.1|GW251888	99.87	782	1	0	1	782	9	790	0	1406
comp38568_c0_seq1	gi|282529157|gb|GW251957.1|GW251957	99.1	782	7	0	1	782	28	809	0	1379
comp45873_c0_seq1	gi|282529448|gb|GW252301.1|GW252301	97.83	782	11	2	610	1385	1	782	0	1330
comp44255_c0_seq1	gi|282529531|gb|GW252384.1|GW252384	98.72	782	5	2	13	794	1	777	0	1361
comp44255_c0_seq1	gi|282531286|gb|GW249262.1|GW249262	99.49	782	3	1	241	1021	797	16	0	1389
comp36887_c0_seq1	gi|282531352|gb|GW246869.1|GW246869	99.74	782	0	2	1141	1922	780	1	0	1395
comp44104_c0_seq1	gi|282533191|gb|GW256782.1|GW256782	99.23	782	2	4	1	780	16	795	0	1370
comp40140_c0_seq1	gi|282534013|gb|GW259106.1|GW259106	99.36	782	2	3	826	1607	1	779	0	1377
comp24377_c0_seq1	gi|282536021|gb|GW259921.1|GW259921	96.68	782	19	4	189	967	787	10	0	1281
comp44163_c0_seq1	gi|282536586|gb|GW260486.1|GW260486	99.36	782	1	4	2	783	7	784	0	1373
comp45975_c0_seq2	gi|282536703|gb|GW260603.1|GW260603	99.62	782	3	0	3	784	2	783	0	1397
comp41680_c0_seq1	gi|282536721|gb|GW260621.1|GW260621	99.36	782	2	3	265	1046	803	25	0	1377
comp45948_c0_seq1	gi|282537068|gb|GW256061.1|GW256061	99.74	782	2	0	386	1167	1	782	0	1402
comp36583_c0_seq1	gi|282537076|gb|GW256069.1|GW256069	98.85	782	6	3	427	1207	780	1	0	1359
comp46345_c0_seq2	gi|282537307|gb|GW256312.1|GW256312	93.61	782	31	5	1576	2357	773	11	0	1180
comp44938_c0_seq1	gi|282537631|gb|GW256624.1|GW256624	98.98	782	4	4	1886	2667	778	1	0	1361
comp45505_c0_seq1	gi|282538839|gb|GW258696.1|GW258696	95.14	782	28	2	65	845	1	773	0	1240
comp43412_c0_seq1	gi|282539307|gb|GW263478.1|GW263478	98.85	782	8	1	12	792	1	782	0	1366
comp45647_c0_seq1	gi|282539687|gb|GW263858.1|GW263858	98.47	782	7	4	1302	2082	780	3	0	1342
comp46345_c0_seq2	gi|282540033|gb|GW265829.1|GW265829	93.86	782	31	3	1577	2357	778	13	0	1196
comp43825_c0_seq1	gi|282540183|gb|GW265979.1|GW265979	98.47	782	6	4	546	1323	1	780	0	1344
comp46296_c0_seq1	gi|282540736|gb|GW261714.1|GW261714	98.72	782	3	5	3371	4149	1	778	0	1350
comp45086_c0_seq1	gi|282541285|gb|GW262263.1|GW262263	98.72	782	10	0	1796	2577	1	782	0	1366
comp43940_c0_seq1	gi|282541844|gb|GW264548.1|GW264548	99.23	782	4	1	495	1274	782	1	0	1380
comp34463_c0_seq1	gi|282542374|gb|GW262510.1|GW262510	99.1	782	6	1	786	1566	1	782	0	1375
comp43951_c0_seq1	gi|282542495|gb|GW262631.1|GW262631	99.23	782	3	1	325	1103	783	2	0	1382
comp40664_c0_seq1	gi|282542522|gb|GW262658.1|GW262658	99.87	782	0	1	709	1489	782	1	0	1402
comp43581_c0_seq1	gi|282543524|gb|GW265368.1|GW265368	99.23	782	3	3	658	1439	780	2	0	1373
comp44116_c0_seq1	gi|282544687|gb|GW267045.1|GW267045	96.93	782	22	2	133	913	1	781	0	1296
comp36089_c0_seq1	gi|282545446|gb|GW261273.1|GW261273	98.85	782	5	4	28	807	1	780	0	1355
comp10422_c0_seq1	gi|282545964|gb|GW269059.1|GW269059	98.98	782	5	3	171	950	783	3	0	1364
comp34387_c0_seq1	gi|282546029|gb|GW269124.1|GW269124	98.98	782	3	5	336	1117	1	777	0	1357
comp45210_c0_seq1	gi|282546670|gb|GW269551.1|GW269551	98.34	782	12	1	831	1612	781	1	0	1348
comp44309_c0_seq1	gi|282547043|gb|GW272916.1|GW272916	99.36	782	2	2	3958	4739	1	779	0	1382
comp37451_c0_seq1	gi|282547766|gb|GW267894.1|GW267894	99.23	782	3	3	267	1047	1	780	0	1373
comp40479_c0_seq1	gi|282549323|gb|GW273509.1|GW273509	99.74	782	0	2	276	1057	791	12	0	1395
comp40824_c0_seq1	gi|282549731|gb|GW271598.1|GW271598	98.98	782	5	3	12	792	3	782	0	1364
comp43138_c0_seq1	gi|282551026|gb|GW270312.1|GW270312	99.62	782	0	2	630	1410	780	1	0	1391
comp45857_c0_seq1	gi|282551063|gb|GW270349.1|GW270349	97.06	782	8	4	3243	4009	782	1	0	1303
comp44850_c0_seq1	gi|282551584|gb|GW268286.1|GW268286	99.49	782	3	1	87	868	781	1	0	1389
comp46759_c0_seq1	gi|282552207|gb|GW273823.1|GW273823	98.72	782	4	5	5169	5948	778	1	0	1348
comp75876_c0_seq1	gi|282554093|gb|GW275891.1|GW275891	99.62	782	1	2	22	801	1	782	0	1389
comp46699_c0_seq2	gi|282554232|gb|GW274400.1|GW274400	99.36	782	2	2	633	1414	779	1	0	1382
comp46102_c0_seq1	gi|282525728|gb|GW253052.1|GW253052	98.34	781	2	2	1029	1799	780	1	0	1352
comp46482_c0_seq1	gi|282525784|gb|GW253108.1|GW253108	93.6	781	41	2	1	772	4	784	0	1182
comp42819_c0_seq1	gi|282526017|gb|GW251181.1|GW251181	98.46	781	5	5	1192	1968	778	1	0	1339
comp44330_c0_seq1	gi|282526202|gb|GW251366.1|GW251366	98.46	781	5	6	636	1416	774	1	0	1333
comp44513_c0_seq1	gi|282527371|gb|GW253454.1|GW253454	99.23	781	4	2	4006	4786	1	779	0	1375
comp45832_c0_seq1	gi|282528711|gb|GW248379.1|GW248379	98.21	781	10	3	150	928	779	1	0	1335
comp46549_c0_seq1	gi|282528993|gb|GW251793.1|GW251793	99.62	781	2	1	2069	2848	781	1	0	1391
comp43327_c0_seq1	gi|282529582|gb|GW252435.1|GW252435	99.62	781	3	0	1	781	4	784	0	1395
comp17923_c0_seq1	gi|282529850|gb|GW250435.1|GW250435	94.62	781	1	1	26	765	1	781	0	1252
comp40479_c0_seq1	gi|282532555|gb|GW255325.1|GW255325	99.23	781	2	3	15	792	1	780	0	1371
comp40561_c0_seq1	gi|282533040|gb|GW256674.1|GW256674	98.59	781	9	2	1	781	10	788	0	1352
comp45847_c0_seq1	gi|282533744|gb|GW257325.1|GW257325	99.74	781	1	1	13	793	1	780	0	1397
comp44121_c0_seq1	gi|282533798|gb|GW257379.1|GW257379	98.34	781	9	4	402	1182	3	779	0	1335
comp38462_c0_seq1	gi|282533832|gb|GW257413.1|GW257413	99.1	781	5	2	762	1542	779	1	0	1370
comp44910_c0_seq1	gi|282533892|gb|GW257473.1|GW257473	98.21	781	12	2	214	992	781	1	0	1339
comp44948_c0_seq1	gi|282534260|gb|GW259302.1|GW259302	93.85	781	34	8	287	1061	773	1	0	1169
comp44946_c0_seq1	gi|282534335|gb|GW259377.1|GW259377	97.82	781	13	4	17	796	1	778	0	1317
comp46711_c0_seq1	gi|282535510|gb|GW258006.1|GW258006	98.46	781	9	3	15	793	2	781	0	1344
comp46815_c0_seq1	gi|282536844|gb|GW255837.1|GW255837	83.48	781	82	15	2055	2809	3	762	0		801
comp27846_c0_seq1	gi|282537175|gb|GW256168.1|GW256168	98.72	781	10	0	1	781	9	789	0	1364
comp45479_c0_seq1	gi|282537411|gb|GW256404.1|GW256404	91.81	781	12	3	13	791	2	732	0	1153
comp41644_c0_seq1	gi|282537581|gb|GW256574.1|GW256574	99.62	781	2	1	296	1076	780	1	0	1391
comp45237_c0_seq1	gi|282538404|gb|GW254805.1|GW254805	99.1	781	4	3	60	840	1	778	0	1366
comp24454_c0_seq1	gi|282538723|gb|GW258580.1|GW258580	99.87	781	1	0	21	801	1	781	0	1404
comp41811_c0_seq1	gi|282538779|gb|GW258636.1|GW258636	99.36	781	5	0	443	1223	781	1	0	1386
comp40788_c0_seq1	gi|282538790|gb|GW258647.1|GW258647	99.74	781	2	0	4	784	3	783	0	1400
comp45070_c0_seq1	gi|282538999|gb|GW258856.1|GW258856	99.62	781	3	0	27	807	1	781	0	1395
comp46345_c0_seq2	gi|282540032|gb|GW265828.1|GW265828	96.54	781	22	2	1284	2064	1	776	0	1283
comp44943_c0_seq2	gi|282540997|gb|GW261975.1|GW261975	99.1	781	2	5	1	779	2	779	0	1359
comp38798_c0_seq1	gi|282541027|gb|GW262005.1|GW262005	98.72	781	5	5	397	1174	779	1	0	1346
comp45660_c0_seq1	gi|282541829|gb|GW264533.1|GW264533	97.18	781	5	4	528	1306	766	1	0	1306
comp45219_c0_seq2	gi|282542114|gb|GW264818.1|GW264818	97.7	781	11	5	42	821	1	775	0	1312
comp46777_c0_seq4	gi|282542378|gb|GW262514.1|GW262514	99.1	781	4	2	3505	4283	1	780	0	1371
comp46360_c0_seq2	gi|282542482|gb|GW262618.1|GW262618	99.62	781	3	0	3377	4157	782	2	0	1395
comp43417_c0_seq1	gi|282544566|gb|GW266924.1|GW266924	95.9	781	19	5	203	977	1	774	0	1254
comp37991_c0_seq1	gi|282545060|gb|GW260887.1|GW260887	98.59	781	9	2	39	819	779	1	0	1352
comp36897_c0_seq2	gi|282545273|gb|GW261100.1|GW261100	99.49	781	4	0	40	820	1	781	0	1391
comp42606_c0_seq1	gi|282545527|gb|GW261354.1|GW261354	98.98	781	4	4	12	792	3	779	0	1359
comp46549_c0_seq2	gi|282546118|gb|GW269213.1|GW269213	99.36	781	4	1	3	783	3	782	0	1382
comp41680_c0_seq1	gi|282546523|gb|GW269511.1|GW269511	99.36	781	3	2	267	1046	788	9	0	1379
comp43875_c0_seq1	gi|282547469|gb|GW267597.1|GW267597	98.72	781	6	3	494	1274	777	1	0	1353
comp24537_c0_seq1	gi|282550152|gb|GW272019.1|GW272019	98.98	781	3	5	23	803	1	776	0	1355
comp45593_c0_seq1	gi|282551924|gb|GW268626.1|GW268626	99.1	781	2	5	2606	3386	776	1	0	1359
comp44734_c0_seq1	gi|282552692|gb|GW274277.1|GW274277	98.72	781	4	4	82	859	1	778	0	1352
comp43964_c0_seq1	gi|282553118|gb|GW274922.1|GW274922	99.1	781	4	3	16	795	2	780	0	1366
comp13195_c0_seq1	gi|282553813|gb|GW275611.1|GW275611	98.85	781	5	3	382	1159	780	1	0	1359
comp41680_c0_seq1	gi|282553838|gb|GW275636.1|GW275636	99.49	781	2	2	267	1046	807	28	0	1384
comp42465_c0_seq1	gi|282525009|gb|GW246742.1|GW246742	98.97	780	4	3	1	779	8	784	0	1361
comp40677_c0_seq1	gi|282525764|gb|GW253088.1|GW253088	99.36	780	3	2	2	780	1	779	0	1377
comp39481_c0_seq1	gi|282525775|gb|GW253099.1|GW253099	99.74	780	2	0	1148	1927	780	1	0	1398
comp45780_c0_seq1	gi|282525986|gb|GW251150.1|GW251150	93.46	780	37	1	179	958	2	767	0	1186
comp38460_c0_seq1	gi|282526342|gb|GW246917.1|GW246917	97.18	780	19	1	519	1298	778	2	0	1306
comp36925_c0_seq1	gi|282527069|gb|GW250128.1|GW250128	100	780	0	0	28	807	1	780	0	1407
comp37396_c0_seq1	gi|282527492|gb|GW253575.1|GW253575	98.85	780	5	4	89	866	794	17	0	1352
comp44935_c0_seq1	gi|282529134|gb|GW251934.1|GW251934	99.23	780	6	0	1168	1947	780	1	0	1380
comp46663_c0_seq1	gi|282529566|gb|GW252419.1|GW252419	99.87	780	1	0	195	974	780	1	0	1402
comp23576_c0_seq1	gi|282530337|gb|GW250922.1|GW250922	99.62	780	0	3	1516	2295	1	777	0	1382
comp46018_c0_seq1	gi|282530711|gb|GW248651.1|GW248651	98.85	780	6	3	1047	1826	777	1	0	1355
comp43340_c0_seq1	gi|282530910|gb|GW248850.1|GW248850	99.23	780	4	2	388	1166	779	1	0	1373
comp39738_c0_seq1	gi|282530943|gb|GW248883.1|GW248883	99.1	780	4	3	565	1341	781	2	0	1364
comp46616_c0_seq4	gi|282532159|gb|GW259033.1|GW259033	98.72	780	5	3	2020	2796	1	778	0	1353
comp43289_c0_seq1	gi|282532223|gb|GW254993.1|GW254993	99.23	780	4	2	27	805	1	779	0	1373
comp46308_c0_seq1	gi|282532723|gb|GW255493.1|GW255493	99.87	780	0	1	2002	2781	1	779	0	1398
comp37383_c0_seq1	gi|282532925|gb|GW255695.1|GW255695	99.62	780	2	1	1	780	779	1	0	1389
comp45517_c0_seq7	gi|282533133|gb|GW256767.1|GW256767	98.97	780	4	3	707	1486	791	16	0	1361
comp46926_c0_seq1	gi|282533787|gb|GW257368.1|GW257368	99.74	780	2	0	44	823	1	780	0	1398
comp44084_c0_seq1	gi|282536885|gb|GW255878.1|GW255878	99.1	780	5	2	5	782	1	780	0	1368
comp26677_c0_seq1	gi|282536923|gb|GW255916.1|GW255916	98.46	780	3	4	54	829	792	18	0	1342
comp42714_c0_seq1	gi|282536974|gb|GW255967.1|GW255967	97.44	780	12	7	335	1114	784	13	0	1292
comp40145_c0_seq1	gi|282536985|gb|GW255978.1|GW255978	99.74	780	0	2	77	856	778	1	0	1391
comp45099_c0_seq1	gi|282537030|gb|GW256023.1|GW256023	99.36	780	1	4	1	778	2	779	0	1370
comp43376_c0_seq1	gi|282538026|gb|GW254427.1|GW254427	98.08	780	10	5	287	1064	1	777	0	1321
comp43816_c0_seq1	gi|282538547|gb|GW258404.1|GW258404	98.97	780	8	0	2715	3494	1	780	0	1371
comp43621_c0_seq9	gi|282538598|gb|GW258455.1|GW258455	98.59	780	9	2	684	1462	779	1	0	1350
comp38449_c0_seq1	gi|282539868|gb|GW264039.1|GW264039	99.1	780	2	5	43	822	1	775	0	1357
comp40657_c0_seq1	gi|282541152|gb|GW262130.1|GW262130	96.79	780	6	5	621	1381	780	1	0	1288
comp44113_c0_seq1	gi|282541321|gb|GW262318.1|GW262318	99.87	780	1	0	4608	5387	1	780	0	1402
comp44513_c0_seq1	gi|282542368|gb|GW262504.1|GW262504	99.74	780	2	0	3721	4500	1	780	0	1398
comp44802_c0_seq1	gi|282542410|gb|GW262546.1|GW262546	99.87	780	1	0	268	1047	1	780	0	1402
comp41560_c0_seq1	gi|282542988|gb|GW263124.1|GW263124	99.74	780	1	1	1	779	15	794	0	1395
comp42699_c0_seq1	gi|282543846|gb|GW265690.1|GW265690	100	780	0	0	748	1527	780	1	0	1407
comp45614_c0_seq1	gi|282544018|gb|GW266395.1|GW266395	98.72	780	8	2	692	1470	779	1	0	1355
comp44691_c0_seq1	gi|282544646|gb|GW267004.1|GW267004	99.87	780	1	0	1	780	14	793	0	1402
comp43060_c0_seq1	gi|282545612|gb|GW261439.1|GW261439	97.95	780	11	4	44	821	1	777	0	1321
comp42307_c0_seq1	gi|282545849|gb|GW268944.1|GW268944	97.44	780	9	6	120	891	777	1	0	1299
comp7395_c0_seq1	gi|282549514|gb|GW273731.1|GW273731	98.21	780	10	4	158	937	776	1	0	1330
comp45298_c0_seq1	gi|282550949|gb|GW270235.1|GW270235	98.59	780	7	4	1603	2380	781	4	0	1342
comp46555_c0_seq7	gi|282551549|gb|GW268251.1|GW268251	97.95	780	8	6	4190	4965	776	1	0	1315
comp38362_c0_seq1	gi|282551964|gb|GW268666.1|GW268666	98.46	780	9	3	693	1472	777	1	0	1342
comp43104_c0_seq1	gi|282552169|gb|GW268871.1|GW268871	99.23	780	6	0	1224	2003	780	1	0	1380
comp46139_c0_seq1	gi|282552479|gb|GW274064.1|GW274064	98.85	780	6	3	2849	3628	779	3	0	1355
comp42355_c0_seq1	gi|282553138|gb|GW274942.1|GW274942	99.49	780	4	0	28	807	1	780	0	1389
comp41256_c0_seq1	gi|282553806|gb|GW275604.1|GW275604	99.36	780	3	2	1	780	7	784	0	1377
comp43740_c0_seq1	gi|282554358|gb|GW274526.1|GW274526	98.46	780	6	5	661	1440	1	774	0	1335
comp45079_c0_seq1	gi|282525773|gb|GW253097.1|GW253097	98.72	779	9	1	1	779	3	780	0	1357
comp36897_c0_seq2	gi|282525829|gb|GW253153.1|GW253153	99.74	779	1	1	48	825	779	1	0	1393
comp35868_c0_seq1	gi|282526013|gb|GW251177.1|GW251177	98.84	779	4	5	39	817	774	1	0	1346
comp45617_c0_seq1	gi|282526081|gb|GW251245.1|GW251245	98.33	779	12	1	55	833	1	778	0	1342
comp45430_c0_seq1	gi|282527436|gb|GW253519.1|GW253519	98.84	779	7	2	1530	2307	1	778	0	1357
comp45123_c0_seq1	gi|282527984|gb|GW247652.1|GW247652	97.18	779	6	1	945	1723	1	763	0	1315
comp43734_c0_seq1	gi|282528478|gb|GW248146.1|GW248146	99.61	779	2	1	2804	3581	1	779	0	1388
comp46779_c0_seq1	gi|282528885|gb|GW251685.1|GW251685	99.36	779	5	0	3661	4439	779	1	0	1382
comp43030_c0_seq2	gi|282530037|gb|GW250622.1|GW250622	99.61	779	0	3	990	1767	777	1	0	1380
comp43289_c0_seq1	gi|282530590|gb|GW248530.1|GW248530	99.61	779	2	1	27	804	1	779	0	1388
comp42285_c0_seq1	gi|282531101|gb|GW249041.1|GW249041	99.23	779	5	1	1693	2470	779	1	0	1375
comp44116_c0_seq1	gi|282531181|gb|GW249157.1|GW249157	95.25	779	21	4	104	866	1	779	0	1234
comp24377_c0_seq1	gi|282531432|gb|GW247002.1|GW247002	97.43	779	15	3	193	967	787	10	0	1306
comp45518_c0_seq1	gi|282531873|gb|GW247443.1|GW247443	97.82	779	12	5	3527	4304	1	775	0	1310
comp27910_c0_seq1	gi|282533500|gb|GW257081.1|GW257081	99.61	779	1	2	1	779	16	792	0	1384
comp44563_c0_seq1	gi|282534080|gb|GW259173.1|GW259173	99.87	779	1	0	1	779	3	781	0	1400
comp43269_c0_seq1	gi|282534160|gb|GW259253.1|GW259253	99.61	779	0	3	258	1036	776	1	0	1380
comp45269_c0_seq1	gi|282534185|gb|GW259278.1|GW259278	96.53	779	16	9	1	777	18	787	0	1252
comp36887_c0_seq1	gi|282534301|gb|GW259343.1|GW259343	99.61	779	1	2	1145	1922	778	1	0	1384
comp40445_c0_seq1	gi|282534308|gb|GW259350.1|GW259350	99.36	779	3	2	1	778	11	788	0	1375
comp44142_c0_seq1	gi|282534589|gb|GW259631.1|GW259631	98.97	779	3	4	292	1070	774	1	0	1355
comp45679_c0_seq1	gi|282534658|gb|GW259700.1|GW259700	98.2	779	12	2	1276	2053	792	15	0	1335
comp47003_c0_seq1	gi|282535090|gb|GW257636.1|GW257636	99.23	779	2	4	354	1132	775	1	0	1364
comp42972_c0_seq1	gi|282535764|gb|GW258260.1|GW258260	99.74	779	2	0	637	1415	779	1	0	1397
comp42337_c0_seq1	gi|282536383|gb|GW260283.1|GW260283	99.1	779	4	3	11	789	1	776	0	1362
comp43787_c0_seq1	gi|282536884|gb|GW255877.1|GW255877	99.1	779	4	3	215	992	1	777	0	1362
comp38792_c0_seq1	gi|282538361|gb|GW254762.1|GW254762	99.61	779	2	1	708	1486	778	1	0	1388
comp38896_c0_seq1	gi|282538445|gb|GW254846.1|GW254846	99.61	779	3	0	892	1670	779	1	0	1391
comp25137_c0_seq1	gi|282539083|gb|GW263248.1|GW263248	98.84	779	7	2	158	935	778	1	0	1357
comp44313_c0_seq1	gi|282539812|gb|GW263983.1|GW263983	97.69	779	10	6	5	783	3	773	0	1305
comp41485_c0_seq1	gi|282540367|gb|GW266163.1|GW266163	99.61	779	1	2	8	786	1	777	0	1384
comp41018_c0_seq1	gi|282541562|gb|GW264266.1|GW264266	99.23	779	6	0	9	787	1	779	0	1379
comp23195_c0_seq1	gi|282541724|gb|GW264428.1|GW264428	99.87	779	1	0	106	884	781	3	0	1400
comp38662_c0_seq1	gi|282541942|gb|GW264646.1|GW264646	99.61	779	1	2	5	782	1	778	0	1384
comp39971_c0_seq1	gi|282542239|gb|GW264943.1|GW264943	99.23	779	3	3	613	1390	1	777	0	1368
comp38791_c0_seq1	gi|282542392|gb|GW262528.1|GW262528	99.74	779	2	0	378	1156	779	1	0	1397
comp38171_c0_seq1	gi|282542558|gb|GW262694.1|GW262694	99.61	779	3	0	18	796	1	779	0	1391
comp38198_c0_seq1	gi|282543549|gb|GW265393.1|GW265393	98.97	779	2	3	1347	2121	777	1	0	1361
comp46185_c0_seq1	gi|282543568|gb|GW265412.1|GW265412	99.36	779	2	3	358	1135	1	777	0	1371
comp39374_c0_seq1	gi|282543878|gb|GW265722.1|GW265722	99.1	779	6	1	443	1221	785	8	0	1370
comp6769_c0_seq1	gi|282544763|gb|GW267121.1|GW267121	99.36	779	3	2	233	1010	778	1	0	1375
comp24537_c0_seq1	gi|282544994|gb|GW260821.1|GW260821	99.61	779	0	3	35	813	776	1	0	1380
comp45517_c0_seq1	gi|282545346|gb|GW261120.1|GW261120	85.49	779	63	10	742	1475	775	2	0		895
comp46303_c0_seq2	gi|282545484|gb|GW261311.1|GW261311	93.45	779	8	5	426	1165	2	776	0	1191
comp45342_c0_seq1	gi|282546759|gb|GW269640.1|GW269640	99.1	779	7	0	18	796	1	779	0	1373
comp42526_c0_seq1	gi|282547855|gb|GW267983.1|GW267983	99.23	779	5	1	188	966	780	3	0	1375
comp42840_c0_seq1	gi|282548131|gb|GW270821.1|GW270821	98.84	779	7	2	1662	2440	777	1	0	1357
comp39678_c0_seq1	gi|282549397|gb|GW273614.1|GW273614	99.49	779	2	2	701	1478	780	3	0	1380
comp46273_c0_seq1	gi|282549793|gb|GW271660.1|GW271660	97.3	779	9	10	1777	2553	771	3	0	1276
comp40075_c0_seq3	gi|282550703|gb|GW269989.1|GW269989	98.97	779	2	2	1211	1983	781	3	0	1366
comp45162_c0_seq1	gi|282550720|gb|GW270006.1|GW270006	98.72	779	7	2	710	1486	778	1	0	1353
comp44064_c0_seq1	gi|282553028|gb|GW274832.1|GW274832	99.36	779	2	3	271	1049	2	777	0	1371
comp40722_c0_seq1	gi|282553584|gb|GW275403.1|GW275403	98.84	779	2	3	1	778	7	779	0	1357
comp43367_c0_seq1	gi|282553886|gb|GW275684.1|GW275684	99.36	779	2	3	8	786	1	776	0	1371
comp45853_c0_seq1	gi|282525427|gb|GW252751.1|GW252751	97.94	778	14	2	40	817	776	1	0	1324
comp25090_c0_seq1	gi|282526034|gb|GW251198.1|GW251198	99.74	778	0	2	1	776	7	784	0	1388
comp36834_c0_seq1	gi|282527274|gb|GW253357.1|GW253357	99.49	778	2	1	160	937	776	1	0	1382
comp45038_c0_seq1	gi|282527517|gb|GW253600.1|GW253600	98.59	778	6	3	1065	1842	1	773	0	1344
comp46499_c0_seq1	gi|282527952|gb|GW247620.1|GW247620	99.23	778	1	4	4223	4999	1	774	0	1362
comp40603_c0_seq1	gi|282528881|gb|GW251681.1|GW251681	97.94	778	12	4	7	784	1	774	0	1317
comp45591_c0_seq1	gi|282529031|gb|GW251831.1|GW251831	94.22	778	43	2	871	1648	776	1	0	1193
comp43327_c0_seq1	gi|282529581|gb|GW252434.1|GW252434	99.49	778	4	0	657	1434	778	1	0	1386
comp36583_c0_seq1	gi|282530349|gb|GW250934.1|GW250934	99.23	778	3	3	430	1207	775	1	0	1366
comp43105_c0_seq1	gi|282530573|gb|GW248513.1|GW248513	98.07	778	8	7	820	1595	773	1	0	1310
comp43529_c0_seq1	gi|282530779|gb|GW248719.1|GW248719	95.24	778	8	1	1	778	10	758	0	1258
comp39032_c0_seq1	gi|282530919|gb|GW248859.1|GW248859	98.59	778	8	3	6	781	1	777	0	1342
comp44371_c0_seq1	gi|282532055|gb|GW249101.1|GW249101	99.61	778	3	0	1302	2079	1	778	0	1389
comp40243_c0_seq2	gi|282532953|gb|GW255723.1|GW255723	98.97	778	8	0	95	872	1	778	0	1368
comp49505_c0_seq1	gi|282533021|gb|GW255791.1|GW255791	98.84	778	4	5	1243	2020	773	1	0	1344
comp46445_c0_seq1	gi|282535716|gb|GW258212.1|GW258212	99.74	778	2	0	907	1684	779	2	0	1395
comp44344_c0_seq1	gi|282535733|gb|GW258229.1|GW258229	99.87	778	1	0	14	791	1	778	0	1398
comp35388_c0_seq1	gi|282539323|gb|GW263494.1|GW263494	99.74	778	2	0	1	778	18	795	0	1395
comp38171_c0_seq1	gi|282539529|gb|GW263700.1|GW263700	99.23	778	3	3	1	778	8	782	0	1366
comp24377_c0_seq1	gi|282540259|gb|GW266055.1|GW266055	99.23	778	3	3	143	920	2	776	0	1366
comp42039_c0_seq1	gi|282541652|gb|GW264356.1|GW264356	98.84	778	9	0	38	815	1	778	0	1362
comp43817_c0_seq1	gi|282542117|gb|GW264821.1|GW264821	99.74	778	2	0	402	1179	800	23	0	1395
comp43771_c0_seq1	gi|282543848|gb|GW265692.1|GW265692	99.49	778	3	1	46	823	1	777	0	1382
comp42676_c0_seq1	gi|282543861|gb|GW265705.1|GW265705	97.56	778	11	7	181	957	773	3	0	1294
comp39374_c0_seq1	gi|282543877|gb|GW265721.1|GW265721	99.87	778	1	0	10	787	2	779	0	1398
comp46378_c0_seq2	gi|282543973|gb|GW266350.1|GW266350	99.1	778	5	2	984	1760	777	1	0	1364
comp46557_c0_seq2	gi|282544428|gb|GW266805.1|GW266805	99.36	778	3	2	340	1116	1	777	0	1373
comp45114_c0_seq1	gi|282544549|gb|GW266907.1|GW266907	99.1	778	3	4	837	1614	775	2	0	1357
comp41080_c0_seq1	gi|282544923|gb|GW260750.1|GW260750	98.84	778	6	3	51	828	1	775	0	1352
comp40013_c0_seq1	gi|282545961|gb|GW269056.1|GW269056	97.81	778	2	4	2	779	2	764	0	1323
comp41730_c0_seq1	gi|282546327|gb|GW269422.1|GW269422	97.43	778	18	2	541	1318	776	1	0	1306
comp42337_c0_seq1	gi|282546332|gb|GW269427.1|GW269427	99.23	778	4	2	91	868	776	1	0	1370
comp46641_c0_seq5	gi|282546405|gb|GW272598.1|GW272598	99.1	778	5	2	1476	2253	784	9	0	1364
comp46355_c0_seq1	gi|282546776|gb|GW272756.1|GW272756	98.97	778	5	3	900	1676	778	3	0	1357
comp43001_c0_seq1	gi|282546905|gb|GW269679.1|GW269679	99.23	778	3	2	405	1182	776	2	0	1370
comp38941_c0_seq1	gi|282547533|gb|GW267661.1|GW267661	99.87	778	0	1	515	1292	777	1	0	1395
comp44815_c0_seq2	gi|282549067|gb|GW273253.1|GW273253	99.36	778	0	5	44	821	1	773	0	1362
comp44600_c0_seq1	gi|282549082|gb|GW273268.1|GW273268	99.36	778	1	4	232	1008	2	776	0	1366
comp32552_c0_seq1	gi|282549129|gb|GW273315.1|GW273315	99.87	778	0	1	124	900	778	1	0	1395
comp43284_c0_seq1	gi|282551573|gb|GW268275.1|GW268275	99.36	778	3	2	12	789	1	776	0	1373
comp45097_c0_seq1	gi|282551755|gb|GW268457.1|GW268457	98.71	778	5	4	15	789	776	1	0	1344
comp46795_c1_seq5	gi|282552024|gb|GW268726.1|GW268726	98.84	778	3	5	1	778	6	777	0	1346
comp44204_c0_seq1	gi|282552057|gb|GW268759.1|GW268759	96.79	778	23	2	413	1188	778	1	0	1283
comp41206_c0_seq1	gi|282552951|gb|GW274755.1|GW274755	98.59	778	7	3	1	778	2	775	0	1344
comp24537_c0_seq1	gi|282553224|gb|GW275028.1|GW275028	99.74	778	1	1	35	812	777	1	0	1391
comp13822_c0_seq1	gi|282553781|gb|GW275579.1|GW275579	98.84	778	3	3	199	976	783	12	0	1355
comp44095_c0_seq1	gi|282553972|gb|GW275770.1|GW275770	99.23	778	4	2	803	1578	778	1	0	1370
comp45446_c0_seq1	gi|282525002|gb|GW246735.1|GW246735	99.61	777	2	1	301	1076	777	1	0	1384
comp45858_c0_seq1	gi|282525229|gb|GW252553.1|GW252553	98.97	777	7	1	1090	1866	1	776	0	1362
comp26677_c0_seq1	gi|282525286|gb|GW252610.1|GW252610	98.97	777	1	4	57	829	794	21	0	1353
comp43087_c0_seq1	gi|282526370|gb|GW246945.1|GW246945	99.74	777	1	1	1	777	15	790	0	1389
comp43802_c0_seq1	gi|282526847|gb|GW249906.1|GW249906	98.33	777	3	10	34	808	2	770	0	1306
comp39027_c0_seq1	gi|282528138|gb|GW247806.1|GW247806	99.74	777	0	2	703	1478	776	1	0	1386
comp46574_c0_seq1	gi|282528291|gb|GW247959.1|GW247959	99.23	777	2	4	1411	2187	773	1	0	1361
comp44787_c0_seq1	gi|282528677|gb|GW248345.1|GW248345	98.07	777	12	3	641	1416	1	775	0	1323
comp23576_c0_seq1	gi|282530338|gb|GW250923.1|GW250923	99.23	777	0	5	1893	2665	776	2	0	1357
comp45592_c0_seq1	gi|282530542|gb|GW248482.1|GW248482	96.65	777	23	3	522	1296	776	1	0	1274
comp45518_c0_seq1	gi|282531874|gb|GW247444.1|GW247444	98.2	777	10	4	3545	4320	774	1	0	1324
comp39829_c0_seq1	gi|282532006|gb|GW247576.1|GW247576	99.36	777	2	3	1	776	8	782	0	1368
comp36834_c0_seq1	gi|282532145|gb|GW259019.1|GW259019	99.36	777	2	3	160	936	775	2	0	1368
comp45591_c0_seq1	gi|282532759|gb|GW255529.1|GW255529	94.59	777	40	2	874	1649	778	3	0	1205
comp44597_c0_seq1	gi|282532801|gb|GW255571.1|GW255571	99.36	777	4	1	18	794	1	776	0	1375
comp46601_c0_seq1	gi|282533702|gb|GW257283.1|GW257283	99.23	777	4	2	4655	5429	1	777	0	1368
comp46512_c0_seq1	gi|282534058|gb|GW259151.1|GW259151	99.61	777	3	0	4506	5282	1	777	0	1388
comp42972_c0_seq1	gi|282535765|gb|GW258261.1|GW258261	98.71	777	5	2	60	831	1	777	0	1352
comp38462_c0_seq1	gi|282535768|gb|GW258264.1|GW258264	99.74	777	2	0	733	1509	777	1	0	1393
comp44142_c0_seq1	gi|282537869|gb|GW254270.1|GW254270	99.36	777	3	2	526	1302	775	1	0	1371
comp45700_c0_seq1	gi|282538326|gb|GW254727.1|GW254727	97.3	777	15	5	280	1056	3	773	0	1290
comp41103_c0_seq1	gi|282538642|gb|GW258499.1|GW258499	99.87	777	0	1	73	848	1	777	0	1393
comp41811_c0_seq1	gi|282538780|gb|GW258637.1|GW258637	99.87	777	1	0	82	858	1	777	0	1397
comp41277_c0_seq1	gi|282539037|gb|GW258894.1|GW258894	99.23	777	5	1	1060	1836	1	776	0	1371
comp32327_c0_seq1	gi|282540765|gb|GW261743.1|GW261743	98.2	777	11	3	227	1001	778	3	0	1328
comp22967_c0_seq1	gi|282541120|gb|GW262098.1|GW262098	99.87	777	1	0	868	1644	1	777	0	1397
comp42301_c0_seq1	gi|282541492|gb|GW264196.1|GW264196	99.74	777	1	1	20	796	1	776	0	1389
comp35868_c0_seq1	gi|282541955|gb|GW264659.1|GW264659	99.23	777	5	1	102	878	1	776	0	1371
comp27076_c0_seq1	gi|282542356|gb|GW262492.1|GW262492	99.74	777	2	0	1	777	6	782	0	1393
comp32898_c0_seq1	gi|282542386|gb|GW262522.1|GW262522	99.49	777	3	1	189	965	776	1	0	1380
comp46389_c0_seq1	gi|282543882|gb|GW265726.1|GW265726	99.49	777	2	2	19	795	775	1	0	1377
comp36978_c0_seq1	gi|282544021|gb|GW266398.1|GW266398	99.87	777	0	1	239	1015	776	1	0	1393
comp44950_c0_seq1	gi|282545905|gb|GW269000.1|GW269000	99.23	777	3	3	265	1039	778	3	0	1364
comp43989_c0_seq1	gi|282546649|gb|GW272736.1|GW272736	99.36	777	3	2	17	791	1	777	0	1371
comp44296_c0_seq1	gi|282547154|gb|GW267366.1|GW267366	99.49	777	1	2	2052	2827	1	775	0	1377
comp46817_c0_seq2	gi|282547814|gb|GW267942.1|GW267942	93.44	777	31	7	103	870	766	1	0	1159
comp45489_c0_seq1	gi|282549737|gb|GW271604.1|GW271604	97.55	777	4	9	135	904	2	770	0	1288
comp44253_c0_seq1	gi|282549872|gb|GW271739.1|GW271739	99.61	777	1	1	183	957	1	777	0	1386
comp44121_c0_seq1	gi|282550566|gb|GW269852.1|GW269852	98.97	777	7	1	400	1176	1	776	0	1362
comp42789_c0_seq1	gi|282551639|gb|GW268341.1|GW268341	98.97	777	5	3	1229	2004	775	1	0	1355
comp92094_c0_seq1	gi|282551713|gb|GW268415.1|GW268415	98.2	777	8	6	4	776	9	783	0	1317
comp43086_c0_seq1	gi|282553894|gb|GW275692.1|GW275692	99.61	777	3	0	415	1191	777	1	0	1388
comp45390_c0_seq1	gi|282553995|gb|GW275793.1|GW275793	98.97	777	6	2	630	1406	775	1	0	1359
comp45429_c0_seq1	gi|282525723|gb|GW253047.1|GW253047	97.94	776	11	4	2589	3364	772	2	0	1314
comp36978_c0_seq1	gi|282526530|gb|GW249589.1|GW249589	99.23	776	6	0	214	989	776	1	0	1373
comp46682_c0_seq1	gi|282526578|gb|GW249637.1|GW249637	98.58	776	7	4	4297	5071	1	773	0	1335
comp40664_c0_seq1	gi|282526677|gb|GW249736.1|GW249736	99.74	776	0	2	695	1469	775	1	0	1384
comp39997_c0_seq1	gi|282526728|gb|GW249787.1|GW249787	99.23	776	5	1	1	776	13	787	0	1370
comp27910_c0_seq1	gi|282528406|gb|GW248074.1|GW248074	99.61	776	3	0	42	817	777	2	0	1386
comp49878_c0_seq1	gi|282529384|gb|GW252237.1|GW252237	99.36	776	5	0	239	1014	776	1	0	1377
comp41811_c0_seq1	gi|282529712|gb|GW250297.1|GW250297	99.23	776	3	3	447	1221	774	1	0	1362
comp44148_c0_seq1	gi|282530327|gb|GW250912.1|GW250912	99.48	776	2	2	2454	3228	1	775	0	1375
comp45993_c0_seq1	gi|282532187|gb|GW254957.1|GW254957	98.71	776	7	3	224	999	773	1	0	1344
comp45710_c0_seq2	gi|282532678|gb|GW255448.1|GW255448	97.04	776	13	6	105	876	770	1	0	1278
comp11092_c0_seq1	gi|282533463|gb|GW257044.1|GW257044	99.23	776	4	2	1	776	8	781	0	1366
comp36699_c0_seq1	gi|282533471|gb|GW257052.1|GW257052	99.74	776	0	2	28	803	2	775	0	1384
comp44147_c0_seq1	gi|282533654|gb|GW257235.1|GW257235	99.61	776	0	3	566	1340	774	1	0	1375
comp43515_c0_seq1	gi|282533729|gb|GW257310.1|GW257310	99.1	776	5	2	271	1045	775	1	0	1361
comp43381_c0_seq1	gi|282533960|gb|GW259053.1|GW259053	99.61	776	2	1	999	1774	1	775	0	1382
comp45316_c0_seq1	gi|282534050|gb|GW259143.1|GW259143	99.36	776	1	4	1210	1984	773	1	0	1362
comp45773_c0_seq1	gi|282534083|gb|GW259176.1|GW259176	99.36	776	4	1	14	789	1	775	0	1373
comp26433_c0_seq1	gi|282535899|gb|GW258395.1|GW258395	99.74	776	2	0	79	854	1	776	0	1391
comp31933_c0_seq1	gi|282537520|gb|GW256513.1|GW256513	99.1	776	4	3	6	781	774	2	0	1357
comp45955_c0_seq2	gi|282538158|gb|GW254559.1|GW254559	98.97	776	5	3	1253	2027	776	3	0	1353
comp42214_c0_seq1	gi|282538249|gb|GW254650.1|GW254650	97.68	776	12	5	2	777	9	778	0	1301
comp38568_c0_seq1	gi|282538291|gb|GW254692.1|GW254692	99.48	776	4	0	887	1662	776	1	0	1382
comp45505_c0_seq1	gi|282538840|gb|GW258697.1|GW258697	93.69	776	14	2	834	1574	777	2	0	1202
comp8892_c0_seq1	gi|282539272|gb|GW263437.1|GW263437	98.58	776	8	3	7	782	773	1	0	1339
comp42972_c0_seq1	gi|282539334|gb|GW263505.1|GW263505	99.36	776	2	3	645	1419	774	1	0	1366
comp39016_c0_seq1	gi|282539433|gb|GW263604.1|GW263604	99.48	776	2	2	443	1218	781	8	0	1375
comp45485_c0_seq1	gi|282539622|gb|GW263793.1|GW263793	99.61	776	2	1	57	832	1	775	0	1382
comp38449_c0_seq1	gi|282539869|gb|GW264040.1|GW264040	99.61	776	1	2	43	818	776	3	0	1379
comp46779_c0_seq1	gi|282539902|gb|GW264073.1|GW264073	99.36	776	4	1	146	921	1	775	0	1373
comp43989_c0_seq1	gi|282540234|gb|GW266030.1|GW266030	99.61	776	3	0	1	776	11	786	0	1386
comp42078_c0_seq1	gi|282540354|gb|GW266150.1|GW266150	97.55	776	4	2	132	906	762	1	0	1319
comp45410_c0_seq1	gi|282541181|gb|GW262159.1|GW262159	99.36	776	5	0	17	792	2	777	0	1377
comp29494_c0_seq1	gi|282541205|gb|GW262183.1|GW262183	99.36	776	4	1	1	775	2	777	0	1373
comp37926_c0_seq1	gi|282541271|gb|GW262249.1|GW262249	99.74	776	1	1	709	1484	1	775	0	1388
comp45214_c0_seq1	gi|282541339|gb|GW262336.1|GW262336	99.61	776	3	0	432	1207	779	4	0	1386
comp41018_c0_seq1	gi|282542229|gb|GW264933.1|GW264933	99.61	776	1	2	609	1383	775	1	0	1379
comp40664_c0_seq1	gi|282542523|gb|GW262659.1|GW262659	100	776	0	0	550	1325	1	776	0	1400
comp43513_c1_seq1	gi|282542682|gb|GW262818.1|GW262818	99.87	776	0	1	856	1630	1	776	0	1391
comp45269_c0_seq1	gi|282542994|gb|GW263130.1|GW263130	97.16	776	17	5	1	775	20	791	0	1283
comp43515_c0_seq1	gi|282543087|gb|GW263223.1|GW263223	99.23	776	4	2	271	1046	775	2	0	1366
comp39262_c0_seq1	gi|282543400|gb|GW265244.1|GW265244	99.36	776	2	3	179	952	1	775	0	1366
comp41989_c0_seq1	gi|282543534|gb|GW265378.1|GW265378	99.61	776	1	2	16	790	1	775	0	1379
comp40946_c0_seq1	gi|282543555|gb|GW265399.1|GW265399	98.84	776	2	7	309	1084	1	769	0	1333
comp45149_c0_seq1	gi|282544171|gb|GW266548.1|GW266548	98.71	776	7	2	23	796	1	775	0	1348
comp43369_c0_seq1	gi|282544612|gb|GW266970.1|GW266970	98.07	776	9	5	13	788	770	1	0	1315
comp39544_c0_seq1	gi|282544956|gb|GW260783.1|GW260783	99.48	776	2	2	90	864	775	1	0	1375
comp41103_c0_seq1	gi|282544958|gb|GW260785.1|GW260785	99.61	776	0	3	158	931	1	775	0	1375
comp38171_c0_seq1	gi|282546161|gb|GW269256.1|GW269256	99.36	776	1	4	1	776	8	779	0	1362
comp46216_c0_seq5	gi|282546781|gb|GW272761.1|GW272761	98.45	776	5	5	1915	2690	769	1	0	1330
comp46013_c0_seq1	gi|282547039|gb|GW272912.1|GW272912	98.84	776	4	5	1114	1889	1	771	0	1341
comp44935_c0_seq1	gi|282547500|gb|GW267628.1|GW267628	98.32	776	9	3	1117	1891	2	774	0	1332
comp43126_c0_seq1	gi|282548537|gb|GW271227.1|GW271227	98.2	776	3	7	841	1610	771	1	0	1315
comp44600_c0_seq1	gi|282549081|gb|GW273267.1|GW273267	99.23	776	3	3	312	1085	775	1	0	1362
comp44104_c0_seq1	gi|282549721|gb|GW271588.1|GW271588	99.36	776	5	0	640	1415	776	1	0	1377
comp43475_c0_seq1	gi|282549971|gb|GW271838.1|GW271838	97.81	776	13	4	154	929	772	1	0	1308
comp46779_c0_seq1	gi|282550262|gb|GW272129.1|GW272129	99.61	776	1	2	146	921	2	775	0	1379
comp44192_c0_seq1	gi|282550396|gb|GW272263.1|GW272263	98.84	776	5	4	1523	2295	777	3	0	1344
comp11895_c0_seq1	gi|282550581|gb|GW269867.1|GW269867	98.97	776	1	6	1	776	31	799	0	1342
comp23843_c0_seq1	gi|282525683|gb|GW253007.1|GW253007	99.61	775	0	3	63	837	772	1	0	1373
comp46061_c0_seq1	gi|282525698|gb|GW253022.1|GW253022	98.84	775	9	0	11	785	775	1	0	1357
comp46482_c0_seq1	gi|282525783|gb|GW253107.1|GW253107	97.55	775	15	3	825	1599	775	5	0	1303
comp34543_c0_seq1	gi|282526054|gb|GW251218.1|GW251218	98.97	775	7	1	191	965	774	1	0	1359
comp45252_c0_seq2	gi|282527221|gb|GW253304.1|GW253304	99.74	775	1	1	28	802	1	774	0	1386
comp36834_c0_seq1	gi|282529446|gb|GW252299.1|GW252299	99.87	775	1	0	97	871	1	775	0	1393
comp38007_c0_seq1	gi|282529578|gb|GW252431.1|GW252431	99.48	775	2	2	385	1157	776	2	0	1373
comp32552_c0_seq1	gi|282530788|gb|GW248728.1|GW248728	99.1	775	4	3	210	984	772	1	0	1355
comp42473_c0_seq1	gi|282531071|gb|GW249011.1|GW249011	99.87	775	1	0	2201	2975	775	1	0	1393
comp43205_c0_seq1	gi|282531115|gb|GW249055.1|GW249055	99.74	775	1	1	2	775	15	789	0	1386
comp43973_c0_seq1	gi|282531713|gb|GW247283.1|GW247283	99.1	775	4	3	59	833	1	772	0	1355
comp44095_c0_seq1	gi|282532293|gb|GW255063.1|GW255063	98.84	775	5	4	804	1578	772	2	0	1342
comp45342_c0_seq1	gi|282532951|gb|GW255721.1|GW255721	98.97	775	6	2	735	1509	773	1	0	1355
comp23294_c0_seq1	gi|282533082|gb|GW256716.1|GW256716	99.48	775	2	2	21	794	1	774	0	1373
comp39262_c0_seq1	gi|282533456|gb|GW257037.1|GW257037	99.1	775	2	4	243	1017	1	770	0	1353
comp46512_c0_seq1	gi|282534059|gb|GW259152.1|GW259152	99.23	775	3	3	4621	5394	773	1	0	1361
comp46214_c0_seq11	gi|282534480|gb|GW259522.1|GW259522	99.74	775	2	0	1611	2385	5	779	0	1389
comp46091_c0_seq1	gi|282534742|gb|GW259784.1|GW259784	99.74	775	1	1	3356	4130	777	4	0	1386
comp46734_c0_seq1	gi|282535790|gb|GW258286.1|GW258286	99.48	775	4	0	6995	7769	3	777	0	1380
comp45195_c0_seq1	gi|282536783|gb|GW253832.1|GW253832	97.16	775	17	5	1321	2094	772	2	0	1281
comp45765_c0_seq1	gi|282537430|gb|GW256423.1|GW256423	99.48	775	0	4	278	1052	771	1	0	1366
comp27910_c0_seq1	gi|282537500|gb|GW256493.1|GW256493	98.84	775	6	3	43	817	774	3	0	1346
comp45009_c0_seq1	gi|282537575|gb|GW256568.1|GW256568	98.97	775	4	4	3	774	1	774	0	1348
comp45330_c0_seq1	gi|282537593|gb|GW256586.1|GW256586	99.35	775	2	3	863	1637	778	7	0	1364
comp41103_c0_seq1	gi|282538643|gb|GW258500.1|GW258500	99.87	775	1	0	534	1308	777	3	0	1393
comp45993_c0_seq1	gi|282538763|gb|GW258620.1|GW258620	98.45	775	11	1	732	1506	774	1	0	1341
comp40788_c0_seq1	gi|282538789|gb|GW258646.1|GW258646	99.74	775	2	0	355	1129	789	15	0	1389
comp40561_c0_seq1	gi|282538801|gb|GW258658.1|GW258658	99.1	775	7	0	181	955	1	775	0	1366
comp45462_c0_seq1	gi|282538993|gb|GW258850.1|GW258850	99.87	775	1	0	1251	2025	775	1	0	1393
comp46808_c2_seq6	gi|282539218|gb|GW263383.1|GW263383	99.74	775	1	1	92	865	775	1	0	1386
comp45372_c0_seq1	gi|282540293|gb|GW266089.1|GW266089	94.71	775	14	7	918	1675	1	765	0	1205
comp39971_c0_seq1	gi|282540995|gb|GW261973.1|GW261973	99.48	775	2	2	1069	1843	773	1	0	1373
comp44957_c0_seq2	gi|282541004|gb|GW261982.1|GW261982	98.97	775	4	4	10	783	1	772	0	1348
comp44957_c0_seq2	gi|282541005|gb|GW261983.1|GW261983	99.74	775	1	1	218	992	774	1	0	1386
comp45703_c0_seq1	gi|282541719|gb|GW264423.1|GW264423	99.61	775	1	2	564	1338	1	773	0	1377
comp45162_c0_seq1	gi|282541951|gb|GW264655.1|GW264655	98.45	775	9	1	705	1476	776	2	0	1342
comp45858_c0_seq1	gi|282542255|gb|GW263458.1|GW263458	99.35	775	2	2	1590	2362	1	774	0	1370
comp43104_c0_seq1	gi|282542322|gb|GW262458.1|GW262458	99.61	775	3	0	583	1357	775	1	0	1384
comp44179_c0_seq1	gi|282542384|gb|GW262520.1|GW262520	98.71	775	10	0	1	775	5	779	0	1353
comp43951_c0_seq1	gi|282542494|gb|GW262630.1|GW262630	99.35	775	2	1	240	1011	1	775	0	1373
comp41356_c0_seq1	gi|282542525|gb|GW262661.1|GW262661	99.48	775	4	0	3	777	9	783	0	1380
comp43733_c0_seq1	gi|282542565|gb|GW262701.1|GW262701	98.32	775	2	2	44	809	1	773	0	1341
comp44600_c0_seq1	gi|282542642|gb|GW262778.1|GW262778	99.35	775	4	1	82	855	775	1	0	1371
comp43826_c0_seq1	gi|282543120|gb|GW264964.1|GW264964	98.58	775	6	3	578	1348	777	4	0	1339
comp38982_c0_seq2	gi|282543541|gb|GW265385.1|GW265385	89.68	775	77	3	161	934	3	775	0	1027
comp38982_c0_seq2	gi|282543542|gb|GW265386.1|GW265386	98.32	775	6	5	490	1260	772	1	0	1323
comp27910_c0_seq1	gi|282544096|gb|GW266473.1|GW266473	98.45	775	8	4	3	777	1	771	0	1330
comp24593_c0_seq1	gi|282545353|gb|GW261127.1|GW261127	99.35	775	1	4	221	995	771	1	0	1361
comp46499_c0_seq1	gi|282545370|gb|GW261144.1|GW261144	99.61	775	1	2	4191	4965	1	773	0	1377
comp24537_c0_seq1	gi|282545982|gb|GW269077.1|GW269077	99.35	775	1	3	30	804	1	771	0	1366
comp12544_c0_seq1	gi|282546024|gb|GW269119.1|GW269119	92.9	775	33	7	20	779	771	4	0	1139
comp39281_c0_seq1	gi|282546608|gb|GW272695.1|GW272695	99.48	775	1	3	1016	1790	779	8	0	1370
comp45592_c0_seq1	gi|282548013|gb|GW270703.1|GW270703	96.26	775	21	7	522	1294	769	1	0	1243
comp43854_c0_seq1	gi|282549029|gb|GW273215.1|GW273215	98.97	775	7	1	13	786	2	776	0	1359
comp41955_c0_seq1	gi|282549074|gb|GW273260.1|GW273260	98.97	775	5	3	573	1346	775	3	0	1352
comp17121_c0_seq1	gi|282549146|gb|GW273332.1|GW273332	99.35	775	5	0	28	802	775	1	0	1375
comp46632_c0_seq1	gi|282549417|gb|GW273634.1|GW273634	99.1	775	3	4	2997	3770	774	3	0	1352
comp8532_c0_seq1	gi|282552676|gb|GW274261.1|GW274261	99.1	775	7	0	401	1175	776	2	0	1366
comp39850_c0_seq1	gi|282552703|gb|GW274288.1|GW274288	97.81	775	13	3	408	1180	773	1	0	1312
comp46052_c0_seq1	gi|282553117|gb|GW274921.1|GW274921	98.58	775	9	2	2204	2978	773	1	0	1341
comp41295_c0_seq1	gi|282553205|gb|GW275009.1|GW275009	99.74	775	2	0	695	1469	775	1	0	1389
comp45518_c0_seq1	gi|282553830|gb|GW275628.1|GW275628	99.87	775	1	0	2965	3739	1	775	0	1393
comp44960_c0_seq1	gi|282525226|gb|GW252550.1|GW252550	99.1	774	6	1	251	1024	773	1	0	1361
comp45881_c0_seq1	gi|282525368|gb|GW252692.1|GW252692	99.22	774	5	1	735	1507	774	1	0	1366
comp45035_c0_seq1	gi|282525547|gb|GW252871.1|GW252871	97.67	774	13	4	1	772	13	783	0	1301
comp28502_c0_seq1	gi|282526242|gb|GW249354.1|GW249354	99.35	774	2	3	567	1339	778	7	0	1362
comp44808_c0_seq1	gi|282527401|gb|GW253484.1|GW253484	99.61	774	2	1	13	786	1	773	0	1379
comp49878_c0_seq1	gi|282527685|gb|GW251392.1|GW251392	99.22	774	4	2	1	773	4	776	0	1362
comp45462_c0_seq1	gi|282528145|gb|GW247813.1|GW247813	99.48	774	4	0	1155	1928	775	2	0	1379
comp46574_c0_seq1	gi|282528292|gb|GW247960.1|GW247960	99.22	774	4	2	269	1042	1	772	0	1362
comp43824_c0_seq1	gi|282529928|gb|GW250513.1|GW250513	99.35	774	1	4	1	774	17	786	0	1359
comp6668_c0_seq1	gi|282530526|gb|GW248466.1|GW248466	98.97	774	4	4	3	776	6	775	0	1346
comp45946_c0_seq1	gi|282530697|gb|GW248637.1|GW248637	98.97	774	6	2	5145	5918	1	772	0	1353
comp42526_c0_seq1	gi|282531176|gb|GW249152.1|GW249152	99.48	774	3	1	186	958	774	1	0	1375
comp40013_c0_seq1	gi|282531418|gb|GW246988.1|GW246988	97.93	774	2	3	62	835	760	1	0	1323
comp37284_c0_seq1	gi|282531680|gb|GW247250.1|GW247250	99.48	774	1	3	21	794	1	771	0	1368
comp36629_c0_seq1	gi|282532376|gb|GW255146.1|GW255146	99.87	774	1	0	494	1267	774	1	0	1391
comp46714_c0_seq4	gi|282532565|gb|GW255335.1|GW255335	98.45	774	5	5	4728	5501	767	1	0	1326
comp42078_c0_seq1	gi|282532729|gb|GW255499.1|GW255499	97.03	774	4	6	226	998	756	1	0	1283
comp43105_c0_seq1	gi|282533357|gb|GW256948.1|GW256948	98.19	774	11	3	142	914	772	1	0	1323
comp45316_c0_seq1	gi|282535089|gb|GW257635.1|GW257635	99.35	774	1	4	1211	1984	770	1	0	1359
comp31324_c0_seq1	gi|282535776|gb|GW258272.1|GW258272	99.35	774	2	3	160	930	1	774	0	1362
comp43371_c0_seq1	gi|282535783|gb|GW258279.1|GW258279	98.71	774	10	0	329	1102	774	1	0	1352
comp43771_c0_seq1	gi|282535829|gb|GW258325.1|GW258325	99.35	774	4	1	2247	3019	774	1	0	1370
comp24377_c0_seq1	gi|282536022|gb|GW259922.1|GW259922	97.29	774	16	3	137	906	1	773	0	1292
comp38112_c0_seq1	gi|282536191|gb|GW260091.1|GW260091	93.41	774	36	4	69	829	1	772	0	1162
comp46468_c0_seq1	gi|282536710|gb|GW260610.1|GW260610	97.55	774	11	7	55	826	768	1	0	1287
comp41238_c0_seq1	gi|282536731|gb|GW260631.1|GW260631	99.35	774	1	3	33	803	1	773	0	1364
comp44411_c0_seq1	gi|282536772|gb|GW253821.1|GW253821	98.84	774	5	4	914	1687	1	770	0	1341
comp52284_c0_seq1	gi|282537045|gb|GW256038.1|GW256038	99.48	774	1	2	833	1603	783	10	0	1371
comp43787_c0_seq1	gi|282537110|gb|GW256103.1|GW256103	99.74	774	1	1	921	1694	773	1	0	1384
comp45446_c0_seq1	gi|282537389|gb|GW256382.1|GW256382	99.35	774	1	4	476	1249	770	1	0	1359
comp44204_c0_seq1	gi|282537668|gb|GW256661.1|GW256661	97.42	774	10	5	205	977	1	765	0	1292
comp45740_c0_seq1	gi|282538174|gb|GW254575.1|GW254575	98.58	774	11	0	838	1611	774	1	0	1346
comp37250_c0_seq1	gi|282538607|gb|GW258464.1|GW258464	98.84	774	9	0	288	1061	778	5	0	1355
comp42278_c0_seq1	gi|282538716|gb|GW258573.1|GW258573	99.74	774	2	0	12	785	1	774	0	1388
comp46574_c0_seq1	gi|282538805|gb|GW258662.1|GW258662	99.74	774	2	0	307	1080	774	1	0	1388
comp46574_c0_seq1	gi|282538806|gb|GW258663.1|GW258663	99.87	774	1	0	246	1019	3	776	0	1391
comp6730_c0_seq1	gi|282539053|gb|GW258910.1|GW258910	99.48	774	2	1	37	810	1	772	0	1375
comp45219_c0_seq1	gi|282540176|gb|GW265972.1|GW265972	99.22	774	5	1	323	1096	1	773	0	1366
comp44207_c0_seq1	gi|282540300|gb|GW266096.1|GW266096	99.35	774	5	0	1235	2008	1	774	0	1373
comp38281_c0_seq1	gi|282540363|gb|GW266159.1|GW266159	99.1	774	7	0	1	774	3	776	0	1364
comp45647_c0_seq1	gi|282540931|gb|GW261909.1|GW261909	98.19	774	12	2	986	1758	1	773	0	1326
comp40657_c0_seq1	gi|282541151|gb|GW262129.1|GW262129	97.55	774	2	3	353	1110	1	773	0	1312
comp45410_c0_seq1	gi|282541182|gb|GW262160.1|GW262160	97.8	774	10	1	1486	2252	774	1	0	1321
comp43048_c0_seq2	gi|282541501|gb|GW264205.1|GW264205	99.74	774	2	0	237	1010	1	774	0	1388
comp39458_c0_seq1	gi|282542013|gb|GW264717.1|GW264717	98.84	774	5	4	63	834	790	19	0	1341
comp46751_c0_seq1	gi|282542050|gb|GW264754.1|GW264754	98.19	774	11	3	1	774	10	780	0	1323
comp43383_c0_seq1	gi|282542132|gb|GW264836.1|GW264836	97.42	774	4	1	401	1174	758	1	0	1315
comp10775_c0_seq1	gi|282542186|gb|GW264890.1|GW264890	99.87	774	1	0	146	919	774	1	0	1391
comp31734_c0_seq1	gi|282542521|gb|GW262657.1|GW262657	93.15	774	0	2	1	721	2	775	0	1196
comp43611_c0_seq1	gi|282542919|gb|GW263055.1|GW263055	98.84	774	8	1	61	833	774	1	0	1352
comp44823_c0_seq1	gi|282544166|gb|GW266543.1|GW266543	98.84	774	4	4	1451	2222	771	1	0	1342
comp26076_c0_seq1	gi|282544473|gb|GW266850.1|GW266850	99.22	774	2	3	5	778	2	771	0	1359
comp46541_c0_seq1	gi|282544748|gb|GW267106.1|GW267106	99.48	774	4	0	9	782	1	774	0	1379
comp10250_c0_seq1	gi|282545377|gb|GW261151.1|GW261151	99.48	774	2	2	1	774	9	780	0	1371
comp45100_c0_seq1	gi|282545536|gb|GW261363.1|GW261363	97.16	774	17	5	133	905	2	771	0	1279
comp12446_c0_seq1	gi|282546034|gb|GW269129.1|GW269129	99.48	774	1	3	3	775	772	1	0	1368
comp36945_c0_seq1	gi|282546086|gb|GW269181.1|GW269181	99.74	774	2	0	200	973	774	1	0	1388
comp40326_c0_seq1	gi|282546188|gb|GW269283.1|GW269283	99.22	774	2	4	1049	1822	770	1	0	1355
comp43473_c0_seq1	gi|282547471|gb|GW267599.1|GW267599	99.48	774	2	2	313	1086	1	772	0	1371
comp39343_c0_seq1	gi|282549056|gb|GW273242.1|GW273242	97.16	774	19	3	80	853	1	771	0	1287
comp26076_c0_seq1	gi|282549486|gb|GW273703.1|GW273703	99.48	774	2	2	5	778	1	772	0	1371
comp37250_c0_seq1	gi|282549811|gb|GW271678.1|GW271678	98.06	774	9	6	292	1061	776	5	0	1306
comp45961_c0_seq1	gi|282550273|gb|GW272140.1|GW272140	99.1	774	6	1	1196	1969	1	773	0	1361
comp39983_c0_seq1	gi|282550975|gb|GW270261.1|GW270261	98.32	774	13	0	1097	1870	1	774	0	1337
comp43210_c0_seq1	gi|282551875|gb|GW268577.1|GW268577	99.1	774	5	2	518	1291	772	1	0	1357
comp42610_c0_seq1	gi|282552044|gb|GW268746.1|GW268746	98.84	774	5	3	34	807	1	770	0	1346
comp39986_c0_seq1	gi|282552965|gb|GW274769.1|GW274769	98.97	774	7	1	823	1596	773	1	0	1357
comp44179_c0_seq1	gi|282553042|gb|GW274846.1|GW274846	98.32	774	6	7	1	773	3	770	0	1312
comp45514_c0_seq1	gi|282553083|gb|GW274887.1|GW274887	99.22	774	5	1	859	1631	1	774	0	1366
comp34713_c0_seq1	gi|282553358|gb|GW275162.1|GW275162	99.48	774	1	2	140	913	771	1	0	1371
comp43616_c0_seq1	gi|282553662|gb|GW275481.1|GW275481	99.1	774	2	3	1270	2039	773	1	0	1355
comp32250_c0_seq1	gi|282553694|gb|GW275513.1|GW275513	100	774	0	0	1557	2330	776	3	0	1397
comp37803_c0_seq1	gi|282553932|gb|GW275730.1|GW275730	99.1	774	1	6	48	821	1	768	0	1342
comp46303_c0_seq2	gi|282554231|gb|GW274399.1|GW274399	98.84	774	6	3	427	1200	1	771	0	1344
comp37390_c0_seq1	gi|282554428|gb|GW274596.1|GW274596	98.45	774	5	7	47	819	768	1	0	1317
comp43086_c0_seq1	gi|282525182|gb|GW252506.1|GW252506	99.87	773	0	1	419	1191	772	1	0	1386
comp40677_c0_seq1	gi|282525763|gb|GW253087.1|GW253087	99.74	773	2	0	293	1065	777	5	0	1386
comp46689_c0_seq1	gi|282526615|gb|GW249674.1|GW249674	99.61	773	2	1	1952	2724	773	2	0	1377
comp6598_c0_seq1	gi|282527038|gb|GW250097.1|GW250097	99.09	773	4	3	1	773	35	804	0	1352
comp44373_c0_seq1	gi|282529376|gb|GW252229.1|GW252229	97.15	773	15	3	659	1429	1	768	0	1288
comp41803_c0_seq1	gi|282529571|gb|GW252424.1|GW252424	99.48	773	4	0	1	773	8	780	0	1377
comp40939_c0_seq1	gi|282530212|gb|GW250797.1|GW250797	99.22	773	4	2	3	775	1	771	0	1361
comp45889_c0_seq1	gi|282530245|gb|GW250830.1|GW250830	94.18	773	4	6	1701	2470	740	6	0	1202
comp46598_c0_seq1	gi|282530353|gb|GW250938.1|GW250938	98.84	773	6	2	2781	3551	772	1	0	1348
comp48495_c0_seq1	gi|282530730|gb|GW248670.1|GW248670	98.45	773	7	4	799	1570	783	15	0	1326
comp27534_c0_seq1	gi|282531715|gb|GW247285.1|GW247285	99.61	773	1	2	550	1322	771	1	0	1373
comp44059_c0_seq1	gi|282532103|gb|GW258977.1|GW258977	99.09	773	2	3	1	770	21	791	0	1353
comp7169_c0_seq1	gi|282532446|gb|GW255216.1|GW255216	99.22	773	4	2	735	1507	1	771	0	1361
comp46761_c0_seq3	gi|282532636|gb|GW255406.1|GW255406	99.09	773	3	4	3	773	1	771	0	1348
comp38171_c0_seq1	gi|282532668|gb|GW255438.1|GW255438	99.09	773	3	4	2	774	13	781	0	1348
comp42876_c0_seq1	gi|282532728|gb|GW255498.1|GW255498	97.93	773	11	3	1919	2688	773	3	0	1314
comp44411_c0_seq1	gi|282532803|gb|GW255573.1|GW255573	99.48	773	1	2	731	1503	770	1	0	1370
comp11820_c0_seq1	gi|282533381|gb|GW256972.1|GW256972	99.74	773	1	1	254	1025	773	1	0	1382
comp44121_c0_seq1	gi|282533797|gb|GW257378.1|GW257378	98.97	773	7	1	841	1613	772	1	0	1355
comp19091_c0_seq1	gi|282534024|gb|GW259117.1|GW259117	99.48	773	4	0	526	1298	774	2	0	1377
comp32705_c0_seq1	gi|282534402|gb|GW259444.1|GW259444	99.61	773	1	2	6	778	1	771	0	1373
comp39576_c0_seq1	gi|282534462|gb|GW259504.1|GW259504	91.98	773	42	5	15	784	1	756	0	1110
comp40889_c0_seq1	gi|282534546|gb|GW259588.1|GW259588	99.22	773	6	0	2	774	1	773	0	1368
comp42009_c0_seq1	gi|282534814|gb|GW253904.1|GW253904	99.35	773	2	3	583	1355	1	770	0	1361
comp47003_c0_seq1	gi|282535091|gb|GW257637.1|GW257637	99.87	773	0	1	354	1126	1	772	0	1386
comp46175_c0_seq1	gi|282535321|gb|GW257838.1|GW257838	92.76	773	25	3	1	751	3	766	0	1157
comp46116_c0_seq1	gi|282535512|gb|GW258008.1|GW258008	98.84	773	5	4	1125	1897	769	1	0	1339
comp46445_c0_seq1	gi|282535715|gb|GW258211.1|GW258211	99.74	773	0	1	317	1089	1	771	0	1382
comp46019_c0_seq1	gi|282535773|gb|GW258269.1|GW258269	99.74	773	2	0	213	985	2	774	0	1386
comp45749_c0_seq1	gi|282535804|gb|GW258300.1|GW258300	96.12	773	20	3	3541	4311	1	765	0	1254
comp38171_c0_seq1	gi|282536918|gb|GW255911.1|GW255911	99.61	773	1	2	1	773	8	778	0	1373
comp38793_c0_seq1	gi|282536960|gb|GW255953.1|GW255953	98.71	773	8	2	86	857	1	772	0	1342
comp52284_c0_seq1	gi|282537044|gb|GW256037.1|GW256037	99.22	773	1	4	833	1603	1	770	0	1353
comp43969_c0_seq1	gi|282537669|gb|GW256662.1|GW256662	98.58	773	7	4	200	971	1	770	0	1330
comp40903_c0_seq1	gi|282538647|gb|GW258504.1|GW258504	99.48	773	3	1	286	1058	2	773	0	1373
comp43989_c0_seq1	gi|282540235|gb|GW266031.1|GW266031	99.74	773	2	0	121	893	774	2	0	1386
comp43289_c0_seq1	gi|282540366|gb|GW266162.1|GW266162	99.35	773	2	3	751	1521	773	2	0	1361
comp38792_c0_seq1	gi|282540875|gb|GW261853.1|GW261853	99.61	773	3	0	717	1489	773	1	0	1380
comp44957_c0_seq2	gi|282541421|gb|GW264125.1|GW264125	99.48	773	2	2	99	871	771	1	0	1370
comp45972_c0_seq1	gi|282541589|gb|GW264293.1|GW264293	98.06	773	7	3	130	897	2	771	0	1321
comp45439_c1_seq1	gi|282541739|gb|GW264443.1|GW264443	98.45	773	7	2	349	1117	772	1	0	1335
comp36978_c0_seq1	gi|282541852|gb|GW264556.1|GW264556	99.35	773	5	0	205	977	773	1	0	1371
comp18552_c0_seq1	gi|282541881|gb|GW264585.1|GW264585	99.87	773	1	0	177	949	775	3	0	1389
comp40308_c0_seq1	gi|282541976|gb|GW264680.1|GW264680	99.87	773	1	0	1439	2211	774	2	0	1389
comp43006_c0_seq1	gi|282542315|gb|GW262451.1|GW262451	97.67	773	17	1	4	775	17	789	0	1310
comp42436_c0_seq1	gi|282542332|gb|GW262468.1|GW262468	99.87	773	0	1	170	941	783	11	0	1386
comp44802_c0_seq1	gi|282542411|gb|GW262547.1|GW262547	99.74	773	1	1	1070	1842	772	1	0	1382
comp31867_c0_seq1	gi|282542583|gb|GW262719.1|GW262719	99.74	773	2	0	634	1406	773	1	0	1386
comp62964_c0_seq1	gi|282543680|gb|GW265524.1|GW265524	99.22	773	3	3	135	907	772	3	0	1357
comp36106_c0_seq1	gi|282543959|gb|GW265803.1|GW265803	98.84	773	4	4	281	1053	789	22	0	1341
comp27910_c0_seq1	gi|282544097|gb|GW266474.1|GW266474	98.71	773	5	5	45	817	770	3	0	1332
comp39388_c0_seq1	gi|282544543|gb|GW266901.1|GW266901	96.9	773	19	2	25	797	1	768	0	1281
comp43545_c0_seq1	gi|282544544|gb|GW266902.1|GW266902	98.84	773	5	4	14	785	1	770	0	1339
comp45100_c0_seq1	gi|282545535|gb|GW261362.1|GW261362	97.67	773	17	1	155	927	772	1	0	1310
comp40243_c0_seq2	gi|282546482|gb|GW269470.1|GW269470	99.09	773	7	0	95	867	1	773	0	1362
comp41680_c0_seq1	gi|282546522|gb|GW269510.1|GW269510	99.61	773	1	2	10	781	2	773	0	1373
comp45525_c0_seq2	gi|282546622|gb|GW272709.1|GW272709	99.61	773	2	1	1	773	2	773	0	1377
comp44558_c0_seq1	gi|282546688|gb|GW269569.1|GW269569	99.74	773	1	1	1	772	3	775	0	1382
comp46354_c0_seq1	gi|282548191|gb|GW270881.1|GW270881	99.09	773	5	2	587	1358	1	772	0	1355
comp44453_c0_seq2	gi|282548344|gb|GW271034.1|GW271034	98.71	773	4	5	294	1065	768	1	0	1332
comp44344_c0_seq1	gi|282548935|gb|GW273121.1|GW273121	99.22	773	4	2	14	786	4	774	0	1361
comp41730_c0_seq1	gi|282548972|gb|GW273158.1|GW273158	98.58	773	6	4	51	823	13	780	0	1332
comp25498_c0_seq1	gi|282548985|gb|GW273171.1|GW273171	99.35	773	5	0	590	1362	1	773	0	1371
comp44121_c0_seq1	gi|282550565|gb|GW269851.1|GW269851	99.09	773	4	3	841	1613	770	1	0	1352
comp46091_c0_seq1	gi|282550867|gb|GW270153.1|GW270153	99.48	773	0	1	3117	3889	1	769	0	1375
comp35566_c0_seq1	gi|282551046|gb|GW270332.1|GW270332	98.97	773	5	2	1584	2356	1	770	0	1352
comp45773_c0_seq1	gi|282551441|gb|GW267289.1|GW267289	99.22	773	4	2	1	771	5	777	0	1361
comp44487_c0_seq1	gi|282551547|gb|GW268249.1|GW268249	97.93	773	11	3	1498	2266	773	2	0	1314
comp41994_c0_seq1	gi|282551911|gb|GW268613.1|GW268613	99.22	773	3	3	18	788	4	775	0	1357
comp6260_c0_seq1	gi|282553331|gb|GW275135.1|GW275135	99.48	773	0	4	599	1370	775	6	0	1362
comp45342_c0_seq1	gi|282553965|gb|GW275763.1|GW275763	98.45	773	9	3	3	775	7	776	0	1330
comp46091_c0_seq1	gi|282525445|gb|GW252769.1|GW252769	99.74	772	1	1	3118	3889	2	772	0	1380
comp42278_c0_seq1	gi|282525629|gb|GW252953.1|GW252953	99.61	772	1	2	20	791	1	770	0	1371
comp46070_c0_seq1	gi|282525833|gb|GW253157.1|GW253157	96.63	772	5	4	348	1099	771	1	0	1276
comp44675_c0_seq1	gi|282527116|gb|GW250175.1|GW250175	98.83	772	4	5	1333	2104	775	9	0	1333
comp43482_c0_seq1	gi|282527467|gb|GW253550.1|GW253550	99.22	772	6	0	175	946	772	1	0	1366
comp45335_c0_seq1	gi|282527992|gb|GW247660.1|GW247660	99.22	772	4	2	844	1615	770	1	0	1359
comp44394_c0_seq1	gi|282528247|gb|GW247915.1|GW247915	98.83	772	7	2	5	774	2	773	0	1344
comp44380_c0_seq1	gi|282528651|gb|GW248319.1|GW248319	89.12	772	73	5	1636	2401	1	767	0	1002
comp39388_c0_seq1	gi|282529780|gb|GW250365.1|GW250365	97.28	772	16	3	173	943	768	1	0	1288
comp42436_c0_seq1	gi|282530194|gb|GW250779.1|GW250779	87.18	772	70	7	176	941	759	11	0		940
comp45123_c0_seq1	gi|282530647|gb|GW248587.1|GW248587	98.06	772	8	5	1280	2047	1	769	0	1308
comp12679_c0_seq1	gi|282530939|gb|GW248879.1|GW248879	99.61	772	2	1	1	771	5	776	0	1375
comp44709_c0_seq1	gi|282531015|gb|GW248955.1|GW248955	99.35	772	2	3	2782	3553	779	11	0	1359
comp46557_c0_seq2	gi|282531149|gb|GW249125.1|GW249125	98.96	772	2	6	452	1222	767	1	0	1335
comp44978_c0_seq1	gi|282531251|gb|GW249227.1|GW249227	95.34	772	6	3	135	905	743	1	0	1243
comp39262_c0_seq1	gi|282533455|gb|GW257036.1|GW257036	98.58	772	5	5	787	1558	766	1	0	1326
comp34348_c0_seq1	gi|282533736|gb|GW257317.1|GW257317	98.7	772	6	4	1536	2305	1	770	0	1333
comp36755_c0_seq1	gi|282534094|gb|GW259187.1|GW259187	97.93	772	14	2	2	773	23	792	0	1314
comp45475_c0_seq2	gi|282534101|gb|GW259194.1|GW259194	99.09	772	5	2	1224	1995	1	770	0	1353
comp44134_c0_seq1	gi|282534635|gb|GW259677.1|GW259677	98.7	772	7	3	227	996	1	771	0	1337
comp45344_c0_seq1	gi|282535820|gb|GW258316.1|GW258316	99.09	772	7	0	1481	2252	772	1	0	1361
comp37922_c0_seq1	gi|282536827|gb|GW255820.1|GW255820	99.35	772	3	2	435	1204	18	789	0	1362
comp36972_c0_seq1	gi|282537158|gb|GW256151.1|GW256151	99.09	772	6	1	8	779	1	771	0	1357
comp26532_c0_seq1	gi|282537339|gb|GW256344.1|GW256344	99.22	772	3	3	1	770	12	782	0	1355
comp46396_c0_seq1	gi|282538241|gb|GW254642.1|GW254642	98.96	772	4	3	25	795	3	771	0	1346
comp38896_c0_seq1	gi|282538444|gb|GW254845.1|GW254845	99.48	772	4	0	603	1374	1	772	0	1375
comp27910_c0_seq1	gi|282539952|gb|GW267221.1|GW267221	99.74	772	0	2	1	772	3	772	0	1377
comp45439_c1_seq1	gi|282540178|gb|GW265974.1|GW265974	98.58	772	7	1	350	1117	772	1	0	1342
comp41172_c0_seq1	gi|282540243|gb|GW266039.1|GW266039	99.87	772	0	1	800	1571	783	13	0	1384
comp23294_c0_seq1	gi|282540389|gb|GW266185.1|GW266185	99.87	772	1	0	229	1000	1	772	0	1388
comp26092_c0_seq1	gi|282541159|gb|GW262137.1|GW262137	99.87	772	1	0	1	772	1	772	0	1388
comp42524_c0_seq1	gi|282541415|gb|GW264119.1|GW264119	99.35	772	1	4	1201	1972	768	1	0	1355
comp45162_c0_seq1	gi|282541950|gb|GW264654.1|GW264654	98.19	772	9	3	705	1473	1	770	0	1321
comp43898_c0_seq1	gi|282542351|gb|GW262487.1|GW262487	99.74	772	2	0	9	780	1	772	0	1384
comp46158_c0_seq1	gi|282542715|gb|GW262851.1|GW262851	98.19	772	14	0	1736	2507	1	772	0	1330
comp41666_c0_seq1	gi|282543749|gb|GW265593.1|GW265593	99.87	772	0	1	49	820	2	772	0	1384
comp44948_c0_seq1	gi|282544914|gb|GW260741.1|GW260741	94.95	772	30	4	339	1104	15	783	0	1207
comp10250_c0_seq1	gi|282545792|gb|GW272519.1|GW272519	99.87	772	1	0	363	1134	1	772	0	1388
comp38450_c0_seq1	gi|282546101|gb|GW269196.1|GW269196	98.83	772	7	2	516	1286	771	1	0	1344
comp53748_c0_seq1	gi|282546157|gb|GW269252.1|GW269252	96.37	772	22	3	397	1167	1	767	0	1258
comp46499_c0_seq1	gi|282546401|gb|GW272594.1|GW272594	99.48	772	3	1	3672	4443	1	771	0	1371
comp44554_c0_seq1	gi|282546546|gb|GW269534.1|GW269534	98.83	772	8	1	90	861	771	1	0	1348
comp43515_c0_seq1	gi|282547005|gb|GW272878.1|GW272878	98.06	772	6	7	1	772	9	771	0	1301
comp44113_c0_seq1	gi|282548371|gb|GW271061.1|GW271061	98.45	772	5	5	4839	5609	766	1	0	1323
comp23491_c0_seq1	gi|282548984|gb|GW273170.1|GW273170	98.7	772	4	6	91	862	766	1	0	1326
comp46759_c0_seq1	gi|282549308|gb|GW273494.1|GW273494	98.83	772	4	5	5105	5873	22	791	0	1333
comp45608_c0_seq2	gi|282549742|gb|GW271609.1|GW271609	99.48	772	2	2	233	1003	772	2	0	1368
comp11895_c0_seq1	gi|282550580|gb|GW269866.1|GW269866	100	772	0	0	335	1106	772	1	0	1393
comp46575_c0_seq1	gi|282551204|gb|GW270490.1|GW270490	99.35	772	4	1	5797	6567	1	772	0	1366
comp39639_c0_seq1	gi|282552409|gb|GW273994.1|GW273994	99.35	772	2	3	108	878	2	771	0	1359
comp43964_c0_seq1	gi|282553119|gb|GW274923.1|GW274923	98.06	772	9	6	869	1640	767	2	0	1303
comp38896_c0_seq1	gi|282553354|gb|GW275158.1|GW275158	99.61	772	3	0	906	1677	772	1	0	1379
comp42983_c0_seq1	gi|282553447|gb|GW275266.1|GW275266	99.61	772	0	3	1	772	9	777	0	1368
comp42923_c0_seq1	gi|282553649|gb|GW275468.1|GW275468	99.61	772	0	3	22	791	1	771	0	1368
comp37964_c0_seq1	gi|282553863|gb|GW275661.1|GW275661	99.09	772	1	6	1	770	14	781	0	1339
comp44899_c0_seq1	gi|282553956|gb|GW275754.1|GW275754	99.48	772	4	0	612	1383	1	772	0	1375
comp39032_c0_seq1	gi|282554283|gb|GW274451.1|GW274451	99.61	772	2	1	8	778	2	773	0	1375
comp42465_c0_seq1	gi|282525008|gb|GW246741.1|GW246741	99.35	771	4	1	182	952	781	12	0	1364
comp43050_c0_seq1	gi|282525314|gb|GW252638.1|GW252638	99.22	771	4	2	344	1114	1	769	0	1357
comp36706_c0_seq1	gi|282525580|gb|GW252904.1|GW252904	99.61	771	2	1	181	951	1	770	0	1373
comp36706_c0_seq1	gi|282525581|gb|GW252905.1|GW252905	99.48	771	3	1	893	1663	804	35	0	1370
comp36503_c0_seq1	gi|282525588|gb|GW252912.1|GW252912	100	771	0	0	1	771	8	778	0	1391
comp38896_c0_seq1	gi|282525921|gb|GW251085.1|GW251085	99.35	771	1	3	894	1664	1	767	0	1359
comp43989_c0_seq1	gi|282527056|gb|GW250115.1|GW250115	99.35	771	4	1	4	773	1	771	0	1364
comp49912_c0_seq1	gi|282527527|gb|GW253610.1|GW253610	99.61	771	2	1	2	772	770	1	0	1373
comp34874_c0_seq1	gi|282528505|gb|GW248173.1|GW248173	99.87	771	0	1	347	1117	770	1	0	1382
comp34713_c0_seq1	gi|282531076|gb|GW249016.1|GW249016	99.48	771	3	1	145	915	770	1	0	1370
comp43024_c0_seq1	gi|282532719|gb|GW255489.1|GW255489	99.48	771	4	0	81	851	1	771	0	1373
comp44255_c0_seq1	gi|282532904|gb|GW255674.1|GW255674	98.96	771	4	2	21	791	1	767	0	1350
comp29416_c0_seq1	gi|282533716|gb|GW257297.1|GW257297	99.09	771	5	2	1	770	12	781	0	1352
comp29333_c0_seq1	gi|282533812|gb|GW257393.1|GW257393	88.59	771	60	6	258	1010	1	761	0		993
comp38171_c0_seq1	gi|282535096|gb|GW257642.1|GW257642	99.09	771	3	4	1	771	8	774	0	1344
comp43505_c0_seq1	gi|282535122|gb|GW257668.1|GW257668	98.96	771	7	1	2	772	1	770	0	1352
comp42077_c0_seq1	gi|282535373|gb|GW257869.1|GW257869	99.74	771	2	0	1402	2172	771	1	0	1382
comp44048_c0_seq1	gi|282535454|gb|GW257950.1|GW257950	98.31	771	11	2	1	771	10	778	0	1324
comp33949_c0_seq1	gi|282535465|gb|GW257961.1|GW257961	98.44	771	4	8	649	1418	782	19	0	1308
comp43854_c0_seq1	gi|282535833|gb|GW258329.1|GW258329	98.57	771	11	0	12	782	1	771	0	1341
comp39859_c0_seq1	gi|282536628|gb|GW260528.1|GW260528	98.96	771	5	3	430	1200	1	768	0	1344
comp33697_c0_seq1	gi|282536842|gb|GW255835.1|GW255835	97.67	771	1	3	29	798	20	774	0	1312
comp43357_c0_seq1	gi|282537228|gb|GW256221.1|GW256221	99.74	771	1	1	506	1275	771	1	0	1379
comp42621_c0_seq1	gi|282537445|gb|GW256438.1|GW256438	100	771	0	0	1935	2705	779	9	0	1391
comp40590_c0_seq2	gi|282537974|gb|GW254375.1|GW254375	81.06	771	104	12	4	751	1	752	0		717
comp36138_c0_seq1	gi|282538289|gb|GW254690.1|GW254690	98.7	771	9	1	1172	1942	771	2	0	1342
comp45993_c0_seq1	gi|282538764|gb|GW258621.1|GW258621	98.83	771	9	0	11	781	1	771	0	1350
comp42438_c0_seq1	gi|282539097|gb|GW263262.1|GW263262	99.09	771	4	3	391	1160	769	1	0	1348
comp45115_c0_seq1	gi|282540571|gb|GW261549.1|GW261549	96.63	771	15	9	1	770	16	776	0	1243
comp42337_c0_seq1	gi|282541168|gb|GW262146.1|GW262146	99.48	771	4	0	16	786	2	772	0	1373
comp37390_c0_seq1	gi|282541173|gb|GW262151.1|GW262151	98.83	771	7	2	34	804	769	1	0	1342
comp45009_c0_seq1	gi|282541198|gb|GW262176.1|GW262176	98.96	771	5	2	964	1733	769	1	0	1348
comp45296_c0_seq1	gi|282542009|gb|GW264713.1|GW264713	99.09	771	4	3	273	1041	770	1	0	1348
comp13206_c0_seq1	gi|282542283|gb|GW262419.1|GW262419	99.35	771	1	1	253	1023	1	767	0	1368
comp36945_c0_seq1	gi|282542370|gb|GW262506.1|GW262506	99.61	771	2	1	1	770	6	776	0	1373
comp43006_c0_seq1	gi|282543292|gb|GW265136.1|GW265136	99.61	771	2	1	111	881	770	1	0	1373
comp40548_c0_seq1	gi|282543298|gb|GW265142.1|GW265142	98.18	771	7	4	195	961	768	1	0	1315
comp39332_c0_seq1	gi|282543362|gb|GW265206.1|GW265206	98.96	771	2	5	12	781	3	768	0	1337
comp46378_c0_seq2	gi|282543506|gb|GW265350.1|GW265350	99.09	771	7	0	1019	1789	772	2	0	1359
comp44389_c0_seq1	gi|282543803|gb|GW265647.1|GW265647	98.57	771	4	6	1700	2470	765	2	0	1321
comp47344_c0_seq1	gi|282543950|gb|GW265794.1|GW265794	99.87	771	1	0	12	782	771	1	0	1386
comp45982_c0_seq1	gi|282544735|gb|GW267093.1|GW267093	98.83	771	8	1	248	1018	770	1	0	1346
comp40094_c0_seq1	gi|282544989|gb|GW260816.1|GW260816	99.48	771	4	0	203	973	775	5	0	1373
comp31750_c0_seq1	gi|282545344|gb|GW261118.1|GW261118	98.7	771	6	4	25	794	768	1	0	1332
comp30676_c0_seq1	gi|282545529|gb|GW261356.1|GW261356	99.48	771	3	1	1	771	770	1	0	1370
comp11035_c0_seq1	gi|282546163|gb|GW269258.1|GW269258	99.48	771	2	1	528	1298	1	769	0	1370
comp46641_c0_seq5	gi|282546708|gb|GW269589.1|GW269589	99.09	771	7	0	1483	2253	794	24	0	1359
comp45213_c0_seq1	gi|282547184|gb|GW267396.1|GW267396	99.48	771	4	0	2479	3249	1	771	0	1373
comp40326_c0_seq1	gi|282547660|gb|GW267788.1|GW267788	99.61	771	3	0	2389	3159	771	1	0	1377
comp40649_c0_seq1	gi|282547795|gb|GW267923.1|GW267923	99.48	771	4	0	1	771	771	1	0	1373
comp38982_c0_seq2	gi|282548458|gb|GW271148.1|GW271148	98.05	771	6	8	491	1258	767	3	0	1296
comp41666_c0_seq1	gi|282548652|gb|GW271342.1|GW271342	99.61	771	2	1	49	818	5	775	0	1373
comp45850_c0_seq1	gi|282549430|gb|GW273647.1|GW273647	98.96	771	5	3	140	909	769	1	0	1344
comp30676_c0_seq1	gi|282550119|gb|GW271986.1|GW271986	99.48	771	2	2	358	1128	772	4	0	1366
comp42348_c0_seq1	gi|282550526|gb|GW269812.1|GW269812	99.61	771	3	0	1248	2018	1	771	0	1377
comp43989_c0_seq1	gi|282550738|gb|GW270024.1|GW270024	99.61	771	2	1	119	889	770	1	0	1373
comp8812_c0_seq1	gi|282551055|gb|GW270341.1|GW270341	99.09	771	3	4	67	835	769	1	0	1344
comp24232_c0_seq1	gi|282551711|gb|GW268413.1|GW268413	99.09	771	4	2	696	1466	768	1	0	1353
comp44960_c0_seq1	gi|282551894|gb|GW268596.1|GW268596	98.83	771	7	2	629	1399	1	769	0	1342
comp38574_c0_seq1	gi|282553039|gb|GW274843.1|GW274843	99.61	771	2	1	1	770	15	785	0	1373
comp43367_c0_seq1	gi|282553885|gb|GW275683.1|GW275683	99.22	771	2	4	84	854	767	1	0	1350
comp45531_c0_seq1	gi|282524946|gb|GW246709.1|GW246709	98.96	770	5	3	175	943	1	768	0	1342
comp45029_c0_seq2	gi|282525243|gb|GW252567.1|GW252567	99.35	770	3	2	494	1263	1	768	0	1359
comp40239_c0_seq1	gi|282526532|gb|GW249591.1|GW249591	99.35	770	4	1	647	1416	769	1	0	1362
comp44479_c0_seq1	gi|282527288|gb|GW253371.1|GW253371	99.48	770	1	3	1902	2671	1	767	0	1361
comp41666_c0_seq1	gi|282527627|gb|GW253710.1|GW253710	99.87	770	1	0	49	818	2	771	0	1384
comp43771_c0_seq1	gi|282529017|gb|GW251817.1|GW251817	99.22	770	4	2	1940	2708	1	769	0	1355
comp55012_c0_seq1	gi|282529411|gb|GW252264.1|GW252264	97.92	770	9	3	126	889	769	1	0	1310
comp45004_c0_seq1	gi|282530347|gb|GW250932.1|GW250932	95.97	770	8	4	577	1324	1	769	0	1252
comp46185_c0_seq1	gi|282530589|gb|GW248529.1|GW248529	99.74	770	1	1	673	1442	769	1	0	1377
comp46482_c0_seq1	gi|282530612|gb|GW248552.1|GW248552	97.92	770	14	2	70	839	768	1	0	1310
comp45901_c0_seq1	gi|282530880|gb|GW248820.1|GW248820	99.22	770	4	2	687	1456	768	1	0	1355
comp45269_c0_seq1	gi|282531290|gb|GW249266.1|GW249266	88.7	770	39	7	596	1357	742	13	0	1009
comp40677_c0_seq1	gi|282531994|gb|GW247564.1|GW247564	99.48	770	2	2	2	771	1	768	0	1364
comp45591_c0_seq1	gi|282532758|gb|GW255528.1|GW255528	98.05	770	15	0	31	800	1	770	0	1321
comp46499_c0_seq1	gi|282533005|gb|GW255775.1|GW255775	98.44	770	8	4	5465	6230	770	1	0	1321
comp46145_c0_seq1	gi|282533636|gb|GW257217.1|GW257217	98.05	770	10	2	3233	3998	769	1	0	1317
comp45777_c0_seq2	gi|282533723|gb|GW257304.1|GW257304	99.22	770	4	2	1	770	13	780	0	1355
comp45562_c0_seq2	gi|282534744|gb|GW259786.1|GW259786	99.48	770	3	1	656	1425	769	1	0	1368
comp44950_c0_seq1	gi|282535338|gb|GW257855.1|GW257855	98.96	770	4	2	32	801	3	768	0	1348
comp46549_c0_seq2	gi|282535762|gb|GW258258.1|GW258258	99.61	770	3	0	1125	1894	770	1	0	1375
comp43350_c0_seq1	gi|282535809|gb|GW258305.1|GW258305	99.22	770	6	0	35	804	772	3	0	1362
comp46555_c0_seq7	gi|282536035|gb|GW259935.1|GW259935	97.66	770	11	7	4196	4964	765	2	0	1283
comp36562_c0_seq1	gi|282536171|gb|GW260071.1|GW260071	98.83	770	4	4	677	1445	1	766	0	1335
comp39428_c0_seq1	gi|282536614|gb|GW260514.1|GW260514	98.7	770	5	2	1183	1952	1	765	0	1339
comp42606_c0_seq1	gi|282536724|gb|GW260624.1|GW260624	99.22	770	5	1	8	776	1	770	0	1359
comp44565_c0_seq1	gi|282537003|gb|GW255996.1|GW255996	99.61	770	1	2	2056	2825	1	768	0	1368
comp41666_c0_seq1	gi|282538548|gb|GW258405.1|GW258405	99.09	770	6	1	1304	2072	1	770	0	1353
comp45881_c0_seq1	gi|282538656|gb|GW258513.1|GW258513	100	770	0	0	471	1240	1	770	0	1389
comp45881_c0_seq1	gi|282538657|gb|GW258514.1|GW258514	99.87	770	1	0	738	1507	770	1	0	1384
comp42175_c0_seq1	gi|282538726|gb|GW258583.1|GW258583	99.35	770	4	1	1068	1836	770	1	0	1362
comp71947_c0_seq1	gi|282538772|gb|GW258629.1|GW258629	99.61	770	3	0	1	770	20	789	0	1375
comp26839_c0_seq1	gi|282538816|gb|GW258673.1|GW258673	99.61	770	3	0	1	770	8	777	0	1375
comp45462_c0_seq1	gi|282538994|gb|GW258851.1|GW258851	99.48	770	4	0	341	1110	2	771	0	1371
comp46779_c0_seq1	gi|282539901|gb|GW264072.1|GW264072	99.61	770	3	0	246	1015	770	1	0	1375
comp42813_c0_seq1	gi|282540019|gb|GW265815.1|GW265815	92.34	770	52	7	777	1545	773	10	0	1097
comp43787_c0_seq1	gi|282540451|gb|GW266247.1|GW266247	97.66	770	18	0	218	987	771	2	0	1308
comp45982_c0_seq1	gi|282541481|gb|GW264185.1|GW264185	98.31	770	12	1	1	769	5	774	0	1326
comp37251_c0_seq1	gi|282541541|gb|GW264245.1|GW264245	100	770	0	0	1774	2543	775	6	0	1389
comp45853_c0_seq1	gi|282541915|gb|GW264619.1|GW264619	99.35	770	5	0	390	1159	771	2	0	1366
comp13206_c0_seq1	gi|282542284|gb|GW262420.1|GW262420	99.35	770	1	1	306	1075	766	1	0	1366
comp27076_c0_seq1	gi|282542357|gb|GW262493.1|GW262493	99.61	770	3	0	8	777	770	1	0	1375
comp46447_c0_seq1	gi|282542466|gb|GW262602.1|GW262602	94.94	770	7	2	163	900	1	770	0	1232
comp43454_c0_seq1	gi|282542923|gb|GW263059.1|GW263059	99.09	770	4	3	173	940	769	1	0	1346
comp43109_c0_seq1	gi|282543570|gb|GW265414.1|GW265414	96.75	770	18	3	1690	2457	1	765	0	1269
comp45745_c0_seq1	gi|282543775|gb|GW265619.1|GW265619	98.18	770	14	0	183	952	777	8	0	1326
comp25648_c0_seq1	gi|282544064|gb|GW266441.1|GW266441	99.09	770	5	1	4	773	1	768	0	1355
comp24441_c0_seq1	gi|282544200|gb|GW266577.1|GW266577	99.48	770	1	3	1642	2409	770	2	0	1361
comp42087_c0_seq1	gi|282544260|gb|GW266637.1|GW266637	99.48	770	3	1	66	834	770	1	0	1368
comp43814_c0_seq1	gi|282544980|gb|GW260807.1|GW260807	98.7	770	7	3	164	932	768	1	0	1333
comp50366_c0_seq1	gi|282545130|gb|GW260957.1|GW260957	99.35	770	4	1	940	1709	1	769	0	1362
comp44415_c0_seq1	gi|282546173|gb|GW269268.1|GW269268	99.35	770	2	2	1926	2695	1	767	0	1361
comp43371_c0_seq1	gi|282547080|gb|GW272953.1|GW272953	98.57	770	10	1	14	782	1	770	0	1335
comp45247_c0_seq1	gi|282547395|gb|GW267523.1|GW267523	97.92	770	13	1	948	1717	769	3	0	1315
comp44239_c0_seq1	gi|282547799|gb|GW267927.1|GW267927	98.96	770	5	3	1	769	5	772	0	1342
comp39920_c0_seq1	gi|282548900|gb|GW273086.1|GW273086	97.27	770	3	4	1	755	2	768	0	1292
comp23491_c0_seq1	gi|282548983|gb|GW273169.1|GW273169	99.35	770	4	1	1	769	12	781	0	1362
comp44051_c0_seq2	gi|282549381|gb|GW273567.1|GW273567	99.22	770	6	0	138	907	770	1	0	1362
comp42891_c0_seq1	gi|282549972|gb|GW271839.1|GW271839	98.96	770	5	2	42	810	1	768	0	1346
comp35660_c0_seq1	gi|282550514|gb|GW269800.1|GW269800	99.22	770	5	1	37	806	1	769	0	1359
comp35465_c0_seq1	gi|282551322|gb|GW270608.1|GW270608	99.35	770	1	3	1	768	5	772	0	1357
comp39503_c0_seq1	gi|282551348|gb|GW268072.1|GW268072	99.09	770	5	2	140	909	768	1	0	1350
comp46162_c0_seq2	gi|282552623|gb|GW274208.1|GW274208	98.7	770	8	2	315	1084	768	1	0	1337
comp46527_c0_seq1	gi|282553012|gb|GW274816.1|GW274816	99.74	770	1	1	339	1108	769	1	0	1377
comp41256_c0_seq1	gi|282553805|gb|GW275603.1|GW275603	99.09	770	4	3	92	861	784	18	0	1346
comp43284_c0_seq1	gi|282554045|gb|GW275843.1|GW275843	97.53	770	18	1	15	784	771	3	0	1299
comp32705_c0_seq1	gi|282554094|gb|GW275892.1|GW275892	99.48	770	4	0	241	1010	1	770	0	1371
comp46795_c1_seq5	gi|282554341|gb|GW274509.1|GW274509	97.14	770	4	7	23	778	1	766	0	1274
comp46432_c0_seq1	gi|282554406|gb|GW274574.1|GW274574	99.22	770	4	2	2230	2997	1	770	0	1355
comp41203_c0_seq1	gi|282524992|gb|GW246672.1|GW246672	99.74	769	2	0	527	1295	769	1	0	1379
comp41491_c0_seq1	gi|282525060|gb|GW246793.1|GW246793	98.83	769	3	5	486	1253	764	1	0	1330
comp45382_c0_seq1	gi|282525297|gb|GW252621.1|GW252621	98.57	769	6	3	234	1001	1	765	0	1328
comp43050_c0_seq1	gi|282525315|gb|GW252639.1|GW252639	98.96	769	6	1	529	1297	775	9	0	1348
comp45881_c0_seq1	gi|282525367|gb|GW252691.1|GW252691	99.48	769	4	0	593	1361	1	769	0	1370
comp18759_c0_seq1	gi|282525748|gb|GW253072.1|GW253072	98.83	769	3	5	1	769	13	775	0	1330
comp18759_c0_seq1	gi|282525749|gb|GW253073.1|GW253073	99.22	769	3	2	1	769	766	1	0	1353
comp39085_c0_seq2	gi|282526577|gb|GW249636.1|GW249636	98.05	769	8	6	75	843	1	762	0	1299
comp45029_c0_seq2	gi|282527533|gb|GW253616.1|GW253616	99.61	769	2	1	391	1158	769	1	0	1370
comp46751_c0_seq1	gi|282528334|gb|GW248002.1|GW248002	98.44	769	7	3	987	1751	1	768	0	1324
comp45019_c0_seq1	gi|282528434|gb|GW248102.1|GW248102	99.09	769	5	2	166	934	2	768	0	1348
comp44852_c0_seq1	gi|282530324|gb|GW250909.1|GW250909	99.61	769	3	0	681	1449	769	1	0	1373
comp4914_c0_seq1	gi|282530619|gb|GW248559.1|GW248559	99.35	769	3	2	628	1396	767	1	0	1357
comp46707_c0_seq1	gi|282530888|gb|GW248828.1|GW248828	97.27	769	20	1	760	1527	1	769	0	1288
comp45850_c0_seq1	gi|282531213|gb|GW249189.1|GW249189	99.09	769	6	1	15	782	3	771	0	1352
comp36706_c0_seq1	gi|282531335|gb|GW249311.1|GW249311	100	769	0	0	1	769	17	785	0	1388
comp47003_c0_seq1	gi|282531813|gb|GW247383.1|GW247383	99.35	769	4	1	757	1524	804	36	0	1361
comp32705_c0_seq1	gi|282532424|gb|GW255194.1|GW255194	99.35	769	0	5	212	979	1	765	0	1346
comp43284_c0_seq1	gi|282532713|gb|GW255483.1|GW255483	99.22	769	5	1	13	781	3	770	0	1357
comp47049_c0_seq1	gi|282532937|gb|GW255707.1|GW255707	100	769	0	0	267	1035	769	1	0	1388
comp23491_c0_seq1	gi|282533110|gb|GW256744.1|GW256744	99.48	769	0	4	86	854	766	2	0	1355
comp43248_c0_seq1	gi|282533483|gb|GW257064.1|GW257064	99.35	769	2	3	434	1202	766	1	0	1353
comp31933_c0_seq1	gi|282533878|gb|GW257459.1|GW257459	98.57	769	9	2	14	781	768	1	0	1330
comp36138_c0_seq1	gi|282534332|gb|GW259374.1|GW259374	99.22	769	5	1	1176	1943	769	1	0	1357
comp44677_c0_seq1	gi|282534407|gb|GW259449.1|GW259449	98.05	769	12	3	218	986	2	767	0	1308
comp43350_c0_seq1	gi|282535808|gb|GW258304.1|GW258304	99.22	769	6	0	1	769	8	776	0	1361
comp43805_c0_seq1	gi|282535889|gb|GW258385.1|GW258385	99.87	769	1	0	4	772	2	770	0	1382
comp41994_c0_seq1	gi|282537677|gb|GW254078.1|GW254078	99.61	769	1	2	59	826	1	768	0	1366
comp45345_c0_seq1	gi|282538389|gb|GW254790.1|GW254790	98.44	769	0	2	1	768	6	763	0	1335
comp42813_c0_seq1	gi|282540018|gb|GW265814.1|GW265814	99.61	769	3	0	47	815	1	769	0	1373
comp43482_c0_seq1	gi|282540038|gb|GW265834.1|GW265834	98.96	769	8	0	156	924	769	1	0	1352
comp46366_c0_seq2	gi|282540167|gb|GW265963.1|GW265963	98.31	769	11	2	11	779	1	767	0	1321
comp39481_c0_seq1	gi|282540373|gb|GW266169.1|GW266169	99.61	769	3	0	2259	3027	770	2	0	1373
comp42813_c0_seq1	gi|282540965|gb|GW261943.1|GW261943	99.35	769	4	1	292	1060	1	768	0	1361
comp42337_c0_seq1	gi|282541167|gb|GW262145.1|GW262145	99.48	769	4	0	106	874	769	1	0	1370
comp42787_c0_seq1	gi|282541528|gb|GW264232.1|GW264232	99.22	769	4	2	374	1141	1	768	0	1353
comp40308_c0_seq1	gi|282541975|gb|GW264679.1|GW264679	99.35	769	2	3	1135	1903	1	766	0	1353
comp43802_c0_seq1	gi|282542058|gb|GW264762.1|GW264762	99.09	769	4	3	882	1650	766	1	0	1344
comp45219_c0_seq1	gi|282542115|gb|GW264819.1|GW264819	97.92	769	15	1	347	1115	775	8	0	1312
comp46777_c0_seq4	gi|282542379|gb|GW262515.1|GW262515	99.09	769	5	1	3927	4693	769	1	0	1353
comp31734_c0_seq1	gi|282542520|gb|GW262656.1|GW262656	92.98	769	1	2	181	896	769	1	0	1182
comp33386_c0_seq1	gi|282542535|gb|GW262671.1|GW262671	100	769	0	0	468	1236	769	1	0	1388
comp46185_c0_seq1	gi|282543569|gb|GW265413.1|GW265413	99.48	769	2	2	671	1439	768	2	0	1362
comp40100_c0_seq1	gi|282543671|gb|GW265515.1|GW265515	99.35	769	2	3	515	1283	1	766	0	1353
comp40317_c0_seq1	gi|282543889|gb|GW265733.1|GW265733	100	769	0	0	602	1370	1	769	0	1388
comp37383_c0_seq1	gi|282543908|gb|GW265752.1|GW265752	99.61	769	2	1	1	769	8	775	0	1370
comp40023_c0_seq1	gi|282543917|gb|GW265761.1|GW265761	99.48	769	3	1	643	1411	2	769	0	1366
comp35751_c0_seq1	gi|282543931|gb|GW265775.1|GW265775	99.87	769	0	1	455	1223	768	1	0	1379
comp45162_c0_seq1	gi|282544643|gb|GW267001.1|GW267001	99.87	769	0	1	708	1476	768	1	0	1379
comp24786_c0_seq1	gi|282544695|gb|GW267053.1|GW267053	99.35	769	2	3	995	1763	769	4	0	1353
comp11820_c0_seq1	gi|282544864|gb|GW260691.1|GW260691	99.09	769	3	4	260	1026	767	1	0	1341
comp46091_c0_seq1	gi|282545110|gb|GW260937.1|GW260937	99.48	769	2	2	3117	3884	1	768	0	1362
comp42502_c0_seq1	gi|282545254|gb|GW261081.1|GW261081	98.57	769	7	3	931	1698	777	12	0	1328
comp46026_c0_seq1	gi|282546060|gb|GW269155.1|GW269155	99.09	769	5	2	57	824	2	769	0	1348
comp26678_c0_seq1	gi|282546483|gb|GW269471.1|GW269471	98.18	769	7	6	58	826	2	763	0	1303
comp45219_c0_seq2	gi|282546503|gb|GW269491.1|GW269491	98.96	769	2	6	1	769	2	764	0	1330
comp37758_c0_seq1	gi|282546924|gb|GW269698.1|GW269698	99.48	769	1	3	41	808	5	771	0	1359
comp43576_c0_seq1	gi|282547438|gb|GW267566.1|GW267566	97.79	769	11	5	567	1334	764	1	0	1294
comp36897_c0_seq2	gi|282547649|gb|GW267777.1|GW267777	99.74	769	0	2	59	826	769	2	0	1371
comp7401_c0_seq1	gi|282548328|gb|GW271018.1|GW271018	99.48	769	2	2	494	1262	1	767	0	1362
comp46360_c0_seq2	gi|282549033|gb|GW273219.1|GW273219	98.05	769	4	9	3390	4158	758	1	0	1288
comp36165_c0_seq1	gi|282550684|gb|GW269970.1|GW269970	99.61	769	2	1	1866	2634	775	8	0	1370
comp38730_c0_seq1	gi|282550810|gb|GW270096.1|GW270096	98.96	769	7	1	25	793	768	1	0	1348
comp40538_c0_seq1	gi|282550971|gb|GW270257.1|GW270257	99.09	769	2	4	356	1124	764	1	0	1342
comp41994_c0_seq1	gi|282551912|gb|GW268614.1|GW268614	99.48	769	3	1	198	965	769	1	0	1366
comp41727_c0_seq1	gi|282552193|gb|GW268895.1|GW268895	99.22	769	2	4	81	848	767	2	0	1346
comp71947_c0_seq1	gi|282552216|gb|GW273832.1|GW273832	99.61	769	2	1	15	783	768	1	0	1370
comp41652_c0_seq2	gi|282552461|gb|GW274046.1|GW274046	99.61	769	2	1	321	1089	1	768	0	1370
comp44857_c0_seq1	gi|282553103|gb|GW274907.1|GW274907	99.48	769	0	4	714	1479	1	768	0	1355
comp44439_c0_seq1	gi|282553652|gb|GW275471.1|GW275471	99.35	769	4	1	4126	4893	769	1	0	1361
comp45087_c0_seq3	gi|282553699|gb|GW275518.1|GW275518	99.22	769	2	4	1544	2312	765	1	0	1346
comp41735_c0_seq1	gi|282525454|gb|GW252778.1|GW252778	98.83	768	6	2	560	1327	770	6	0	1339
comp46251_c1_seq1	gi|282525483|gb|GW252807.1|GW252807	99.48	768	2	2	1410	2177	1	766	0	1361
comp46621_c0_seq1	gi|282525872|gb|GW253196.1|GW253196	98.57	768	4	5	2790	3555	765	3	0	1319
comp45913_c0_seq1	gi|282526892|gb|GW249951.1|GW249951	97.79	768	10	6	1540	2307	1	761	0	1288
comp43295_c0_seq1	gi|282527151|gb|GW253234.1|GW253234	99.61	768	3	0	1217	1984	1	768	0	1371
comp46412_c0_seq1	gi|282527420|gb|GW253503.1|GW253503	95.96	768	15	5	3839	4594	766	3	0	1238
comp43676_c0_seq1	gi|282529390|gb|GW252243.1|GW252243	99.35	768	5	0	924	1691	1	768	0	1362
comp43676_c0_seq1	gi|282529391|gb|GW252244.1|GW252244	99.61	768	2	1	2126	2892	776	9	0	1368
comp44203_c0_seq1	gi|282529555|gb|GW252408.1|GW252408	98.57	768	7	1	1	768	18	781	0	1335
comp46273_c0_seq1	gi|282529997|gb|GW250582.1|GW250582	99.09	768	4	3	14	781	1	765	0	1342
comp46185_c0_seq1	gi|282530588|gb|GW248528.1|GW248528	99.61	768	1	2	648	1415	1	766	0	1364
comp45850_c0_seq1	gi|282531212|gb|GW249188.1|GW249188	98.96	768	6	2	45	812	766	1	0	1342
comp42141_c0_seq1	gi|282531597|gb|GW247167.1|GW247167	99.22	768	4	2	17	784	766	1	0	1352
comp43289_c0_seq1	gi|282532224|gb|GW254994.1|GW254994	98.44	768	6	2	759	1521	767	1	0	1328
comp45391_c0_seq1	gi|282532641|gb|GW255411.1|GW255411	99.61	768	2	1	415	1181	768	1	0	1368
comp24271_c0_seq1	gi|282532822|gb|GW255592.1|GW255592	99.74	768	2	0	18	785	1	768	0	1377
comp44027_c0_seq2	gi|282533637|gb|GW257218.1|GW257218	85.94	768	51	12	15	758	22	756	0		895
comp44946_c0_seq1	gi|282534777|gb|GW253867.1|GW253867	97.53	768	14	4	91	857	765	2	0	1287
comp10991_c0_seq1	gi|282534843|gb|GW253933.1|GW253933	99.22	768	2	3	313	1080	765	2	0	1348
comp39841_c0_seq1	gi|282535363|gb|GW257859.1|GW257859	98.96	768	7	1	286	1052	4	771	0	1346
comp46549_c0_seq2	gi|282535763|gb|GW258259.1|GW258259	99.74	768	2	0	1128	1895	3	770	0	1377
comp44976_c0_seq1	gi|282535882|gb|GW258378.1|GW258378	98.83	768	5	1	2100	2867	1	764	0	1344
comp44565_c0_seq1	gi|282537004|gb|GW255997.1|GW255997	99.48	768	2	2	2139	2906	766	1	0	1361
comp43947_c0_seq1	gi|282537031|gb|GW256024.1|GW256024	98.18	768	14	0	157	924	768	1	0	1323
comp45902_c0_seq3	gi|282537098|gb|GW256091.1|GW256091	98.18	768	9	4	292	1056	5	770	0	1308
comp46506_c0_seq1	gi|282537737|gb|GW254138.1|GW254138	99.61	768	1	2	273	1040	766	1	0	1364
comp44743_c0_seq1	gi|282538286|gb|GW254687.1|GW254687	98.83	768	4	5	6	773	1	763	0	1326
comp46826_c0_seq1	gi|282538420|gb|GW254821.1|GW254821	99.35	768	4	1	2171	2937	770	3	0	1359
comp39876_c0_seq1	gi|282538660|gb|GW258517.1|GW258517	99.87	768	1	0	392	1159	768	1	0	1380
comp44910_c0_seq1	gi|282538831|gb|GW258688.1|GW258688	98.31	768	12	1	278	1044	2	769	0	1323
comp38115_c0_seq1	gi|282538903|gb|GW258760.1|GW258760	99.48	768	3	1	51	818	1	767	0	1364
comp44945_c0_seq1	gi|282539238|gb|GW263403.1|GW263403	99.35	768	2	3	9	776	1	765	0	1352
comp45154_c0_seq1	gi|282539792|gb|GW263963.1|GW263963	97.92	768	15	1	1	767	3	770	0	1310
comp45526_c0_seq1	gi|282540291|gb|GW266087.1|GW266087	93.1	768	47	1	199	966	762	1	0	1148
comp45400_c0_seq1	gi|282540442|gb|GW266238.1|GW266238	98.96	768	7	1	83	850	1	767	0	1346
comp44697_c0_seq1	gi|282540918|gb|GW261896.1|GW261896	99.35	768	4	1	833	1599	1	768	0	1359
comp12437_c0_seq1	gi|282541686|gb|GW264390.1|GW264390	99.22	768	4	2	1711	2478	787	22	0	1352
comp46555_c0_seq7	gi|282541961|gb|GW264665.1|GW264665	98.83	768	6	1	4201	4965	777	10	0	1342
comp10991_c0_seq1	gi|282542150|gb|GW264854.1|GW264854	99.22	768	2	4	1	768	12	775	0	1344
comp39706_c0_seq1	gi|282542743|gb|GW262879.1|GW262879	99.74	768	0	2	324	1091	2	767	0	1370
comp47049_c0_seq1	gi|282543444|gb|GW265288.1|GW265288	99.61	768	0	3	268	1035	765	1	0	1361
comp43198_c0_seq1	gi|282543841|gb|GW265685.1|GW265685	99.48	768	0	3	1	766	26	791	0	1357
comp46378_c0_seq2	gi|282543976|gb|GW266353.1|GW266353	99.22	768	4	2	800	1567	1	766	0	1352
comp38896_c0_seq1	gi|282545119|gb|GW260946.1|GW260946	99.48	768	1	3	507	1273	1	766	0	1357
comp46499_c0_seq1	gi|282545371|gb|GW261145.1|GW261145	99.61	768	1	2	4306	5073	766	1	0	1364
comp44406_c0_seq1	gi|282545507|gb|GW261334.1|GW261334	99.48	768	2	2	107	873	767	1	0	1361
comp45956_c0_seq1	gi|282545624|gb|GW261451.1|GW261451	98.18	768	5	9	11	772	1	765	0	1290
comp5032_c0_seq1	gi|282545760|gb|GW272487.1|GW272487	98.83	768	8	1	5	771	787	20	0	1341
comp39971_c0_seq1	gi|282546017|gb|GW269112.1|GW269112	99.61	768	1	2	1078	1845	766	1	0	1364
comp34248_c0_seq1	gi|282546739|gb|GW269620.1|GW269620	99.61	768	1	2	1	768	27	792	0	1364
comp46691_c0_seq1	gi|282547519|gb|GW267647.1|GW267647	78.91	768	92	4	288	990	763	1	0		700
comp45340_c0_seq1	gi|282547578|gb|GW267706.1|GW267706	98.31	768	8	4	48	813	765	1	0	1314
comp19324_c0_seq1	gi|282547651|gb|GW267779.1|GW267779	99.61	768	3	0	463	1230	769	2	0	1371
comp44270_c0_seq1	gi|282548141|gb|GW270831.1|GW270831	99.35	768	1	4	2113	2880	1	764	0	1348
comp43545_c0_seq1	gi|282548510|gb|GW271200.1|GW271200	98.31	768	7	6	1	767	12	774	0	1305
comp25498_c0_seq1	gi|282548986|gb|GW273172.1|GW273172	99.22	768	5	1	763	1530	769	3	0	1355
comp39706_c0_seq1	gi|282549246|gb|GW273432.1|GW273432	99.87	768	0	1	785	1551	768	1	0	1377
comp46175_c0_seq1	gi|282549400|gb|GW273617.1|GW273617	98.44	768	10	2	377	1143	767	1	0	1324
comp44296_c0_seq1	gi|282549572|gb|GW273789.1|GW273789	99.09	768	3	4	4633	5399	1	765	0	1339
comp35864_c0_seq1	gi|282550189|gb|GW272056.1|GW272056	98.83	768	2	7	297	1063	1	762	0	1319
comp45093_c0_seq1	gi|282550295|gb|GW272162.1|GW272162	99.35	768	1	3	2699	3466	766	3	0	1353
comp44859_c0_seq1	gi|282551062|gb|GW270348.1|GW270348	98.31	768	9	3	166	933	2	765	0	1317
comp43210_c0_seq1	gi|282551285|gb|GW270571.1|GW270571	99.22	768	6	0	522	1289	769	2	0	1359
comp44892_c0_seq1	gi|282551288|gb|GW270574.1|GW270574	98.57	768	10	1	810	1577	784	18	0	1332
comp37293_c0_seq1	gi|282551966|gb|GW268668.1|GW268668	99.61	768	3	0	1114	1881	768	1	0	1371
comp37293_c0_seq1	gi|282551967|gb|GW268669.1|GW268669	99.61	768	3	0	1114	1881	1	768	0	1371
comp40254_c0_seq1	gi|282552102|gb|GW268804.1|GW268804	99.61	768	2	1	1	768	51	817	0	1368
comp45400_c0_seq1	gi|282554378|gb|GW274546.1|GW274546	98.83	768	4	4	82	849	2	764	0	1332
comp36503_c0_seq1	gi|282525589|gb|GW252913.1|GW252913	99.74	767	2	0	259	1025	767	1	0	1375
comp44239_c0_seq1	gi|282525648|gb|GW252972.1|GW252972	98.83	767	6	3	2	767	6	770	0	1332
comp45313_c0_seq1	gi|282525663|gb|GW252987.1|GW252987	99.61	767	1	2	14	780	3	767	0	1362
comp45085_c0_seq1	gi|282527004|gb|GW250063.1|GW250063	98.7	767	10	0	354	1120	767	1	0	1339
comp42614_c0_seq1	gi|282527195|gb|GW253278.1|GW253278	98.96	767	2	4	396	1161	1	762	0	1335
comp42077_c0_seq1	gi|282527608|gb|GW253691.1|GW253691	99.35	767	5	0	1404	2170	767	1	0	1361
comp45995_c0_seq1	gi|282527613|gb|GW253696.1|GW253696	99.74	767	2	0	981	1747	1	767	0	1375
comp45738_c0_seq1	gi|282529694|gb|GW250279.1|GW250279	99.35	767	3	2	839	1604	766	1	0	1353
comp29334_c0_seq1	gi|282529764|gb|GW250349.1|GW250349	98.96	767	5	3	105	871	764	1	0	1337
comp43737_c0_seq1	gi|282529920|gb|GW250505.1|GW250505	99.87	767	0	1	970	1735	767	1	0	1375
comp36583_c0_seq1	gi|282530350|gb|GW250935.1|GW250935	99.87	767	0	1	56	822	1	766	0	1375
comp46447_c0_seq1	gi|282530364|gb|GW250949.1|GW250949	92.05	767	48	6	163	928	1	755	0	1094
comp6260_c0_seq1	gi|282530608|gb|GW248548.1|GW248548	99.61	767	0	3	605	1370	779	15	0	1359
comp42526_c0_seq1	gi|282531175|gb|GW249151.1|GW249151	99.35	767	3	2	1	767	13	777	0	1353
comp43050_c0_seq1	gi|282531444|gb|GW247014.1|GW247014	99.35	767	4	1	526	1292	766	1	0	1357
comp42141_c0_seq1	gi|282531596|gb|GW247166.1|GW247166	98.83	767	5	4	3	767	14	778	0	1328
comp42254_c0_seq1	gi|282532692|gb|GW255462.1|GW255462	99.35	767	5	0	1	767	3	769	0	1361
comp38798_c0_seq1	gi|282532892|gb|GW255662.1|GW255662	99.48	767	3	1	341	1106	1	767	0	1362
comp43413_c0_seq1	gi|282533116|gb|GW256750.1|GW256750	97	767	20	3	1	767	1	764	0	1269
comp43340_c0_seq1	gi|282534425|gb|GW259467.1|GW259467	99.48	767	2	2	26	791	2	767	0	1359
comp46699_c0_seq2	gi|282534594|gb|GW259636.1|GW259636	99.48	767	3	1	648	1414	766	1	0	1362
comp39623_c0_seq1	gi|282534990|gb|GW257536.1|GW257536	99.35	767	4	1	740	1506	768	3	0	1357
comp45850_c0_seq1	gi|282535017|gb|GW257563.1|GW257563	99.87	767	1	0	15	781	3	769	0	1379
comp12165_c0_seq1	gi|282535127|gb|GW257673.1|GW257673	99.09	767	3	4	8	772	765	1	0	1337
comp36513_c0_seq1	gi|282535690|gb|GW258186.1|GW258186	99.35	767	5	0	682	1448	1	767	0	1361
comp43771_c0_seq1	gi|282535828|gb|GW258324.1|GW258324	99.61	767	2	1	2086	2851	1	767	0	1366
comp43854_c0_seq1	gi|282535832|gb|GW258328.1|GW258328	98.44	767	12	0	228	994	767	1	0	1330
comp44254_c0_seq1	gi|282536540|gb|GW260440.1|GW260440	99.22	767	3	3	756	1521	1	765	0	1346
comp37997_c0_seq1	gi|282536689|gb|GW260589.1|GW260589	94.26	767	33	5	239	999	1	762	0	1173
comp46468_c0_seq1	gi|282536711|gb|GW260611.1|GW260611	97.91	767	11	3	1	764	29	793	0	1303
comp41680_c0_seq1	gi|282536722|gb|GW260622.1|GW260622	98.83	767	6	3	8	773	3	767	0	1332
comp45521_c0_seq2	gi|282536959|gb|GW255952.1|GW255952	98.83	767	8	1	9	774	2	768	0	1339
comp42404_c0_seq1	gi|282536988|gb|GW255981.1|GW255981	99.35	767	5	0	1046	1812	767	1	0	1361
comp51463_c0_seq1	gi|282537257|gb|GW256250.1|GW256250	99.87	767	1	0	22	788	1	767	0	1379
comp44943_c0_seq2	gi|282537512|gb|GW256505.1|GW256505	98.17	767	14	0	2	768	3	769	0	1321
comp46323_c0_seq1	gi|282537871|gb|GW254272.1|GW254272	96.87	767	19	5	32	797	763	1	0	1258
comp40657_c0_seq1	gi|282537886|gb|GW254287.1|GW254287	97.13	767	5	3	637	1387	766	1	0	1287
comp42728_c0_seq3	gi|282538539|gb|GW254940.1|GW254940	99.61	767	1	2	1360	2125	1	766	0	1362
comp41666_c0_seq1	gi|282538549|gb|GW258406.1|GW258406	99.22	767	5	1	1335	2100	767	1	0	1353
comp44011_c0_seq1	gi|282538661|gb|GW258518.1|GW258518	99.48	767	2	2	884	1649	767	2	0	1359
comp8682_c0_seq1	gi|282538832|gb|GW258689.1|GW258689	99.87	767	0	1	1	766	6	772	0	1375
comp45699_c0_seq1	gi|282539463|gb|GW263634.1|GW263634	98.44	767	8	4	2747	3513	1	763	0	1315
comp47344_c0_seq1	gi|282540289|gb|GW266085.1|GW266085	99.35	767	4	1	328	1093	769	3	0	1357
comp42254_c0_seq1	gi|282540789|gb|GW261767.1|GW261767	97.78	767	7	7	640	1404	759	1	0	1285
comp46558_c0_seq3	gi|282541208|gb|GW262186.1|GW262186	99.74	767	0	2	5038	5804	765	1	0	1368
comp32285_c0_seq1	gi|282541301|gb|GW262298.1|GW262298	100	767	0	0	286	1052	783	17	0	1384
comp38743_c0_seq1	gi|282541533|gb|GW264237.1|GW264237	99.87	767	1	0	372	1138	767	1	0	1379
comp45703_c0_seq1	gi|282541720|gb|GW264424.1|GW264424	98.31	767	13	0	1044	1810	768	2	0	1324
comp6526_c0_seq1	gi|282541751|gb|GW264455.1|GW264455	99.61	767	2	1	1767	2532	1	767	0	1366
comp42436_c0_seq1	gi|282542333|gb|GW262469.1|GW262469	99.87	767	0	1	7	772	1	767	0	1375
comp44270_c0_seq1	gi|282542557|gb|GW262693.1|GW262693	99.61	767	3	0	2263	3029	768	2	0	1370
comp43491_c0_seq1	gi|282542795|gb|GW262931.1|GW262931	72.62	767	199	5	1389	2150	783	23	4e-118		425
comp45868_c0_seq1	gi|282543103|gb|GW263239.1|GW263239	98.44	767	8	4	200	964	2	766	0	1315
comp42812_c0_seq1	gi|282543308|gb|GW265152.1|GW265152	98.7	767	8	2	19	785	1	765	0	1332
comp39667_c0_seq1	gi|282543440|gb|GW265284.1|GW265284	99.61	767	2	1	892	1658	766	1	0	1366
comp38198_c0_seq1	gi|282543550|gb|GW265394.1|GW265394	99.48	767	3	1	678	1443	1	767	0	1362
comp44661_c0_seq1	gi|282543993|gb|GW266370.1|GW266370	99.48	767	2	2	617	1383	1	765	0	1359
comp44179_c0_seq1	gi|282544258|gb|GW266635.1|GW266635	98.17	767	12	2	95	861	765	1	0	1314
comp45114_c0_seq1	gi|282544548|gb|GW266906.1|GW266906	99.09	767	5	2	1	766	8	773	0	1344
comp46463_c0_seq1	gi|282544569|gb|GW266927.1|GW266927	98.83	767	2	7	89	855	1	760	0	1317
comp45038_c0_seq1	gi|282544767|gb|GW267125.1|GW267125	99.35	767	4	1	1429	2195	1	766	0	1357
comp23294_c0_seq1	gi|282545279|gb|GW261106.1|GW261106	99.74	767	2	0	23	789	2	768	0	1375
comp24271_c0_seq1	gi|282546366|gb|GW272559.1|GW272559	99.61	767	2	1	204	969	767	1	0	1366
comp39884_c0_seq1	gi|282546564|gb|GW272651.1|GW272651	99.35	767	3	2	455	1221	1	765	0	1353
comp40677_c0_seq1	gi|282546761|gb|GW269642.1|GW269642	99.09	767	4	3	302	1065	773	7	0	1341
comp43901_c0_seq1	gi|282547429|gb|GW267557.1|GW267557	99.35	767	3	2	1	767	3	767	0	1353
comp45439_c1_seq1	gi|282547548|gb|GW267676.1|GW267676	98.7	767	6	1	350	1112	767	1	0	1337
comp36897_c0_seq2	gi|282547648|gb|GW267776.1|GW267776	99.87	767	0	1	60	826	1	766	0	1375
comp38007_c0_seq1	gi|282548843|gb|GW273029.1|GW273029	99.22	767	3	3	390	1155	766	2	0	1346
comp44147_c0_seq1	gi|282548931|gb|GW273117.1|GW273117	99.61	767	2	1	991	1756	800	34	0	1366
comp46182_c0_seq1	gi|282549080|gb|GW273266.1|GW273266	99.48	767	0	4	190	956	1	763	0	1352
comp44823_c0_seq1	gi|282549550|gb|GW273767.1|GW273767	99.35	767	0	4	1252	2016	764	1	0	1348
comp41811_c0_seq1	gi|282549637|gb|GW271504.1|GW271504	98.96	767	5	3	83	848	2	766	0	1337
comp42077_c0_seq1	gi|282549685|gb|GW271552.1|GW271552	99.48	767	1	3	1402	2166	768	3	0	1355
comp39623_c0_seq1	gi|282550082|gb|GW271949.1|GW271949	98.31	767	11	2	737	1503	1	765	0	1317
comp36432_c0_seq1	gi|282550291|gb|GW272158.1|GW272158	98.17	767	13	1	10	775	2	768	0	1317
comp43284_c0_seq1	gi|282551572|gb|GW268274.1|GW268274	97.26	767	13	5	345	1107	763	1	0	1274
comp41994_c0_seq1	gi|282552172|gb|GW268874.1|GW268874	98.7	767	6	3	18	783	4	767	0	1328
comp45151_c0_seq1	gi|282552910|gb|GW274714.1|GW274714	98.7	767	7	3	9	774	2	766	0	1328
comp38951_c0_seq1	gi|282553587|gb|GW275406.1|GW275406	99.35	767	3	2	89	854	782	17	0	1353
comp43133_c0_seq1	gi|282553673|gb|GW275492.1|GW275492	99.61	767	1	2	876	1641	1	766	0	1362
comp46052_c0_seq1	gi|282553803|gb|GW275601.1|GW275601	98.96	767	6	2	1923	2689	1	765	0	1341
comp45148_c0_seq4	gi|282554084|gb|GW275882.1|GW275882	99.22	767	5	1	383	1149	767	2	0	1353
comp15764_c0_seq1	gi|282525430|gb|GW252754.1|GW252754	99.74	766	2	0	133	898	779	14	0	1373
comp36287_c0_seq1	gi|282526188|gb|GW251352.1|GW251352	98.83	766	4	4	22	786	1	762	0	1328
comp32244_c0_seq1	gi|282526980|gb|GW250039.1|GW250039	99.48	766	2	2	47	812	1	764	0	1357
comp36834_c0_seq1	gi|282527273|gb|GW253356.1|GW253356	99.48	766	1	3	60	825	2	764	0	1353
comp45388_c0_seq1	gi|282527515|gb|GW253598.1|GW253598	99.48	766	4	0	1042	1807	1	766	0	1364
comp46499_c0_seq1	gi|282527953|gb|GW247621.1|GW247621	99.61	766	1	2	4304	5068	766	2	0	1361
comp45444_c0_seq1	gi|282528089|gb|GW247757.1|GW247757	96.87	766	11	3	1582	2345	1	755	0	1272
comp44369_c0_seq1	gi|282528154|gb|GW247822.1|GW247822	99.61	766	2	1	1815	2580	765	1	0	1364
comp45079_c0_seq1	gi|282529388|gb|GW252241.1|GW252241	98.43	766	11	1	6	771	1	765	0	1324
comp45079_c0_seq1	gi|282529389|gb|GW252242.1|GW252242	98.69	766	9	1	354	1118	775	10	0	1333
comp46323_c0_seq1	gi|282531107|gb|GW249047.1|GW249047	97.78	766	14	3	176	940	764	1	0	1294
comp45735_c0_seq2	gi|282531167|gb|GW249143.1|GW249143	99.35	766	2	3	4490	5254	1	764	0	1348
comp5032_c0_seq1	gi|282531336|gb|GW249312.1|GW249312	99.22	766	4	2	9	774	780	17	0	1348
comp39883_c0_seq1	gi|282531435|gb|GW247005.1|GW247005	98.96	766	7	1	841	1606	1	765	0	1342
comp44115_c0_seq1	gi|282531610|gb|GW247180.1|GW247180	98.17	766	13	1	773	1538	1	765	0	1315
comp43708_c0_seq1	gi|282532888|gb|GW255658.1|GW255658	99.74	766	2	0	27	792	1	766	0	1373
comp31933_c0_seq1	gi|282533877|gb|GW257458.1|GW257458	98.83	766	9	0	14	779	1	766	0	1341
comp17295_c0_seq1	gi|282534587|gb|GW259629.1|GW259629	99.09	766	4	2	1	766	13	775	0	1344
comp43792_c0_seq1	gi|282536239|gb|GW260139.1|GW260139	97.78	766	13	2	87	849	7	771	0	1299
comp45793_c0_seq1	gi|282536358|gb|GW260258.1|GW260258	99.22	766	6	0	1541	2306	1	766	0	1355
comp45793_c0_seq1	gi|282536359|gb|GW260259.1|GW260259	98.96	766	3	5	2294	3058	763	2	0	1328
comp74662_c0_seq1	gi|282536410|gb|GW260310.1|GW260310	99.74	766	0	2	499	1264	764	1	0	1366
comp13206_c0_seq1	gi|282536910|gb|GW255903.1|GW255903	98.69	766	7	3	21	786	1	763	0	1326
comp9784_c0_seq1	gi|282537169|gb|GW256162.1|GW256162	99.48	766	1	3	1	766	3	765	0	1353
comp45608_c0_seq2	gi|282537350|gb|GW256290.1|GW256290	98.3	766	9	2	238	1003	763	2	0	1317
comp41107_c0_seq1	gi|282538697|gb|GW258554.1|GW258554	99.22	766	6	0	1	766	9	774	0	1355
comp36699_c0_seq1	gi|282538869|gb|GW258726.1|GW258726	99.48	766	4	0	7	772	1	766	0	1364
comp6730_c0_seq1	gi|282539054|gb|GW258911.1|GW258911	99.87	766	1	0	722	1487	767	2	0	1377
comp45971_c1_seq13	gi|282539674|gb|GW263845.1|GW263845	99.74	766	1	1	726	1491	765	1	0	1370
comp6930_c0_seq1	gi|282540315|gb|GW266111.1|GW266111	99.09	766	7	0	285	1050	766	1	0	1350
comp45115_c0_seq1	gi|282540570|gb|GW261548.1|GW261548	98.83	766	7	2	638	1403	764	1	0	1333
comp32539_c0_seq1	gi|282540657|gb|GW261635.1|GW261635	99.22	766	4	2	675	1440	769	6	0	1348
comp40889_c0_seq1	gi|282540725|gb|GW261703.1|GW261703	99.09	766	2	4	2	767	2	762	0	1337
comp38743_c0_seq1	gi|282541532|gb|GW264236.1|GW264236	99.87	766	1	0	41	806	1	766	0	1377
comp46926_c0_seq1	gi|282541715|gb|GW264419.1|GW264419	99.87	766	1	0	25	790	1	766	0	1377
comp43105_c0_seq1	gi|282541894|gb|GW264598.1|GW264598	99.61	766	2	1	1	765	8	773	0	1364
comp42714_c0_seq1	gi|282542105|gb|GW264809.1|GW264809	99.35	766	3	2	349	1114	776	13	0	1352
comp46746_c0_seq1	gi|282542396|gb|GW262532.1|GW262532	99.22	766	5	1	3439	4203	1	766	0	1352
comp43086_c0_seq1	gi|282542501|gb|GW262637.1|GW262637	100	766	0	0	426	1191	766	1	0	1382
comp46158_c0_seq1	gi|282542716|gb|GW262852.1|GW262852	97.65	766	16	1	1764	2529	765	2	0	1297
comp44239_c0_seq1	gi|282543473|gb|GW265317.1|GW265317	99.09	766	7	0	2	767	6	771	0	1350
comp30754_c0_seq1	gi|282544320|gb|GW266697.1|GW266697	99.48	766	2	2	18	783	12	775	0	1357
comp32295_c0_seq1	gi|282544396|gb|GW266773.1|GW266773	99.87	766	1	0	214	979	1	766	0	1377
comp41018_c0_seq1	gi|282546640|gb|GW272727.1|GW272727	99.87	766	0	1	617	1382	765	1	0	1373
comp13123_c0_seq1	gi|282547713|gb|GW267841.1|GW267841	98.83	766	6	3	253	1018	764	2	0	1330
comp44600_c0_seq1	gi|282548257|gb|GW270947.1|GW270947	98.43	766	10	2	322	1087	764	1	0	1321
comp18980_c0_seq1	gi|282548860|gb|GW273046.1|GW273046	99.74	766	1	1	496	1261	772	8	0	1370
comp46182_c0_seq1	gi|282549079|gb|GW273265.1|GW273265	99.61	766	0	3	1524	2289	764	2	0	1357
comp46641_c0_seq5	gi|282549124|gb|GW273310.1|GW273310	97.91	766	12	4	1489	2253	770	8	0	1296
comp13473_c0_seq1	gi|282549895|gb|GW271762.1|GW271762	99.09	766	3	4	1	766	14	775	0	1335
comp41636_c0_seq1	gi|282549908|gb|GW271775.1|GW271775	99.35	766	3	2	154	918	765	1	0	1352
comp46575_c0_seq1	gi|282551205|gb|GW270491.1|GW270491	98.83	766	4	5	5837	6601	764	3	0	1323
comp41212_c0_seq1	gi|282551612|gb|GW268314.1|GW268314	99.48	766	3	1	610	1375	2	766	0	1361
comp45342_c0_seq1	gi|282552937|gb|GW274741.1|GW274741	98.69	766	6	4	748	1510	766	2	0	1323
comp44857_c0_seq1	gi|282553102|gb|GW274906.1|GW274906	99.09	766	2	5	1069	1832	763	1	0	1332
comp41295_c0_seq1	gi|282553206|gb|GW275010.1|GW275010	99.35	766	3	2	218	983	1	764	0	1352
comp45561_c0_seq1	gi|282553343|gb|GW275147.1|GW275147	98.96	766	3	5	774	1537	763	1	0	1328
comp31670_c0_seq1	gi|282554125|gb|GW275923.1|GW275923	99.61	766	1	2	24	789	1	764	0	1361
comp42934_c0_seq1	gi|282525494|gb|GW252818.1|GW252818	97.78	765	9	7	1	764	53	810	0	1279
comp17923_c0_seq1	gi|282525700|gb|GW253024.1|GW253024	99.87	765	0	1	6	769	1	765	0	1371
comp41644_c0_seq1	gi|282525782|gb|GW253106.1|GW253106	99.61	765	3	0	13	777	2	766	0	1366
comp9104_c0_seq1	gi|282526048|gb|GW251212.1|GW251212	99.35	765	3	2	294	1058	763	1	0	1350
comp45737_c0_seq1	gi|282526129|gb|GW251293.1|GW251293	98.43	765	6	5	1571	2332	1	762	0	1308
comp42337_c0_seq1	gi|282526153|gb|GW251317.1|GW251317	99.74	765	2	0	118	882	765	1	0	1371
comp45446_c0_seq1	gi|282527690|gb|GW251397.1|GW251397	99.22	765	6	0	880	1644	774	10	0	1353
comp33689_c0_seq1	gi|282528663|gb|GW248331.1|GW248331	99.08	765	5	2	218	981	1	764	0	1341
comp25764_c0_seq1	gi|282528900|gb|GW251700.1|GW251700	99.22	765	2	3	126	889	762	1	0	1342
comp42522_c0_seq1	gi|282529059|gb|GW251859.1|GW251859	99.08	765	6	1	50	813	1	765	0	1344
comp44850_c0_seq1	gi|282529565|gb|GW252418.1|GW252418	99.48	765	4	0	104	868	765	1	0	1362
comp32436_c0_seq1	gi|282529713|gb|GW250298.1|GW250298	99.22	765	2	4	1	765	10	770	0	1339
comp47344_c0_seq1	gi|282529806|gb|GW250391.1|GW250391	99.48	765	2	1	51	815	1	763	0	1359
comp44852_c0_seq1	gi|282530116|gb|GW250701.1|GW250701	99.08	765	6	1	4	768	1	764	0	1344
comp46413_c0_seq1	gi|282530131|gb|GW250716.1|GW250716	98.69	765	10	0	1007	1771	766	2	0	1335
comp41797_c0_seq1	gi|282530352|gb|GW250937.1|GW250937	98.69	765	9	1	938	1702	824	61	0	1332
comp40788_c0_seq1	gi|282530385|gb|GW250970.1|GW250970	97.78	765	11	5	365	1129	773	15	0	1287
comp42491_c0_seq1	gi|282530955|gb|GW248895.1|GW248895	99.35	765	4	1	124	888	1	764	0	1353
comp41127_c0_seq1	gi|282531684|gb|GW247254.1|GW247254	99.22	765	3	3	780	1544	762	1	0	1342
comp22969_c0_seq1	gi|282532018|gb|GW247588.1|GW247588	99.22	765	4	2	24	787	1	764	0	1346
comp41642_c0_seq1	gi|282532608|gb|GW255378.1|GW255378	99.48	765	2	2	3029	3793	766	4	0	1355
comp42254_c0_seq1	gi|282532693|gb|GW255463.1|GW255463	98.43	765	9	2	642	1404	764	1	0	1319
comp26677_c0_seq1	gi|282532825|gb|GW255595.1|GW255595	99.22	765	2	1	69	829	1	765	0	1352
comp26677_c0_seq1	gi|282532826|gb|GW255596.1|GW255596	99.08	765	1	2	69	829	781	19	0	1344
comp42921_c0_seq1	gi|282532837|gb|GW255607.1|GW255607	98.56	765	8	3	41	804	763	1	0	1319
comp38798_c0_seq1	gi|282532893|gb|GW255663.1|GW255663	99.35	765	2	3	414	1178	762	1	0	1346
comp41410_c0_seq1	gi|282533946|gb|GW257527.1|GW257527	98.69	765	7	3	545	1309	1	762	0	1324
comp40239_c0_seq1	gi|282534935|gb|GW254025.1|GW254025	99.22	765	4	2	654	1418	763	1	0	1346
comp72364_c0_seq1	gi|282536118|gb|GW260018.1|GW260018	99.61	765	1	2	54	817	1	764	0	1359
comp43048_c0_seq2	gi|282536124|gb|GW260024.1|GW260024	98.82	765	4	5	242	1006	3	762	0	1321
comp45481_c0_seq1	gi|282536255|gb|GW260155.1|GW260155	98.82	765	7	2	487	1251	1	763	0	1332
comp42449_c0_seq1	gi|282536705|gb|GW260605.1|GW260605	99.74	765	0	2	555	1318	1	764	0	1364
comp45148_c0_seq4	gi|282536729|gb|GW260629.1|GW260629	99.08	765	5	2	75	839	1	763	0	1341
comp8532_c0_seq1	gi|282536912|gb|GW255905.1|GW255905	98.3	765	10	3	12	775	763	1	0	1310
comp44570_c0_seq1	gi|282537618|gb|GW256611.1|GW256611	99.87	765	1	0	1752	2516	769	5	0	1375
comp38568_c0_seq1	gi|282538290|gb|GW254691.1|GW254691	98.95	765	6	2	1	765	13	775	0	1337
comp31885_c0_seq1	gi|282539454|gb|GW263625.1|GW263625	99.61	765	1	2	5	769	1	763	0	1359
comp44556_c0_seq1	gi|282539768|gb|GW263939.1|GW263939	98.69	765	7	1	372	1136	762	1	0	1333
comp45246_c0_seq1	gi|282540071|gb|GW265867.1|GW265867	94.9	765	36	1	136	900	762	1	0	1202
comp43023_c0_seq1	gi|282540260|gb|GW266056.1|GW266056	100	765	0	0	24	788	1	765	0	1380
comp42078_c0_seq1	gi|282540355|gb|GW266151.1|GW266151	97.39	765	5	2	8	771	1	751	0	1294
comp35874_c0_seq1	gi|282540707|gb|GW261685.1|GW261685	99.08	765	2	4	541	1305	768	9	0	1335
comp46795_c1_seq5	gi|282540804|gb|GW261782.1|GW261782	98.04	765	2	2	1	753	19	782	0	1315
comp42077_c0_seq1	gi|282540907|gb|GW261885.1|GW261885	99.22	765	3	3	1404	2168	1	762	0	1342
comp42077_c0_seq1	gi|282540908|gb|GW261886.1|GW261886	99.08	765	3	4	1407	2168	764	1	0	1333
comp45683_c0_seq1	gi|282541203|gb|GW262181.1|GW262181	98.56	765	11	0	58	822	3	767	0	1330
comp46091_c0_seq1	gi|282541379|gb|GW262376.1|GW262376	99.48	765	3	1	3366	4130	767	4	0	1359
comp44957_c0_seq2	gi|282541420|gb|GW264124.1|GW264124	99.48	765	3	1	1	765	15	778	0	1359
comp71036_c0_seq1	gi|282541656|gb|GW264360.1|GW264360	99.48	765	3	1	1	764	769	5	0	1359
comp43817_c0_seq1	gi|282541804|gb|GW264508.1|GW264508	99.74	765	2	0	415	1179	765	1	0	1371
comp50366_c0_seq1	gi|282542134|gb|GW264838.1|GW264838	99.22	765	4	2	1	764	14	777	0	1346
comp31867_c0_seq1	gi|282542582|gb|GW262718.1|GW262718	99.61	765	2	1	29	792	2	766	0	1362
comp44047_c0_seq1	gi|282542884|gb|GW263020.1|GW263020	99.48	765	3	1	14	778	3	766	0	1359
comp40525_c0_seq1	gi|282543611|gb|GW265455.1|GW265455	99.08	765	6	1	598	1362	766	3	0	1344
comp33144_c0_seq1	gi|282543875|gb|GW265719.1|GW265719	99.48	765	4	0	271	1035	765	1	0	1362
comp43724_c0_seq1	gi|282544006|gb|GW266383.1|GW266383	99.87	765	0	1	1	765	24	787	0	1371
comp41803_c0_seq1	gi|282544251|gb|GW266628.1|GW266628	99.35	765	4	1	1044	1808	764	1	0	1353
comp24537_c0_seq1	gi|282544993|gb|GW260820.1|GW260820	99.74	765	2	0	1	765	1	765	0	1371
comp45439_c1_seq1	gi|282545150|gb|GW260977.1|GW260977	98.82	765	4	4	267	1031	760	1	0	1326
comp44849_c0_seq1	gi|282545199|gb|GW261026.1|GW261026	99.35	765	1	4	1	763	5	767	0	1342
comp32975_c0_seq1	gi|282545262|gb|GW261089.1|GW261089	99.22	765	4	2	10	774	3	765	0	1346
comp46355_c0_seq1	gi|282546777|gb|GW272757.1|GW272757	98.95	765	7	1	350	1114	1	764	0	1341
comp46480_c0_seq1	gi|282547026|gb|GW272899.1|GW272899	97.12	765	12	7	1	765	5	759	0	1258
comp37053_c0_seq1	gi|282547172|gb|GW267384.1|GW267384	99.35	765	0	5	81	844	761	1	0	1339
comp35892_c0_seq1	gi|282547667|gb|GW267795.1|GW267795	99.61	765	1	2	593	1357	763	1	0	1359
comp36897_c0_seq2	gi|282547693|gb|GW267821.1|GW267821	99.48	765	2	2	61	824	765	2	0	1355
comp23663_c0_seq1	gi|282548108|gb|GW270798.1|GW270798	97.91	765	9	6	52	816	758	1	0	1287
comp46751_c0_seq1	gi|282548673|gb|GW271363.1|GW271363	97.78	765	14	2	467	1228	33	797	0	1297
comp23843_c0_seq1	gi|282549593|gb|GW273810.1|GW273810	99.48	765	0	4	28	792	1	761	0	1348
comp46779_c0_seq1	gi|282550261|gb|GW272128.1|GW272128	99.74	765	1	1	2090	2854	764	1	0	1368
comp37452_c0_seq1	gi|282550966|gb|GW270252.1|GW270252	99.35	765	2	3	4	766	18	781	0	1346
comp43818_c0_seq1	gi|282551029|gb|GW270315.1|GW270315	98.56	765	10	1	1	764	38	802	0	1326
comp25566_c0_seq1	gi|282551070|gb|GW270356.1|GW270356	99.08	765	3	3	483	1247	761	1	0	1339
comp40708_c0_seq1	gi|282551369|gb|GW268093.1|GW268093	98.69	765	10	0	229	993	765	1	0	1335
comp43679_c0_seq1	gi|282552042|gb|GW268744.1|GW268744	99.22	765	4	2	873	1637	764	2	0	1346
comp42085_c0_seq1	gi|282552173|gb|GW268875.1|GW268875	93.46	765	13	3	84	838	738	1	0	1175
comp44147_c0_seq1	gi|282552564|gb|GW274149.1|GW274149	99.35	765	2	2	566	1330	2	763	0	1352
comp46527_c0_seq1	gi|282553013|gb|GW274817.1|GW274817	99.48	765	0	3	1	765	2	762	0	1352
comp42127_c0_seq1	gi|282553745|gb|GW275543.1|GW275543	99.87	765	1	0	387	1151	765	1	0	1375
comp44909_c0_seq1	gi|282525522|gb|GW252846.1|GW252846	95.68	764	32	1	1660	2423	763	1	0	1225
comp23843_c0_seq1	gi|282525682|gb|GW253006.1|GW253006	99.48	764	0	4	33	796	1	760	0	1346
comp36331_c0_seq1	gi|282525758|gb|GW253082.1|GW253082	99.87	764	0	1	228	991	765	3	0	1370
comp40201_c0_seq1	gi|282526023|gb|GW251187.1|GW251187	98.43	764	9	3	987	1750	1	761	0	1314
comp43246_c0_seq1	gi|282526191|gb|GW251355.1|GW251355	98.82	764	9	0	1100	1863	775	12	0	1337
comp7145_c0_seq1	gi|282526236|gb|GW249348.1|GW249348	98.43	764	9	3	128	891	761	1	0	1314
comp22634_c0_seq1	gi|282526683|gb|GW249742.1|GW249742	99.74	764	1	1	124	887	763	1	0	1366
comp56465_c0_seq1	gi|282526698|gb|GW249757.1|GW249757	99.87	764	0	1	1	764	4	766	0	1370
comp43482_c0_seq1	gi|282527468|gb|GW253551.1|GW253551	98.69	764	9	1	56	819	1	763	0	1330
comp11092_c0_seq1	gi|282527847|gb|GW251511.1|GW251511	99.48	764	1	3	1	764	8	768	0	1350
comp44841_c0_seq1	gi|282528115|gb|GW247783.1|GW247783	98.95	764	5	3	1643	2405	762	1	0	1332
comp39515_c0_seq1	gi|282529742|gb|GW250327.1|GW250327	99.87	764	0	1	1	764	2	764	0	1370
comp39348_c0_seq1	gi|282530083|gb|GW250668.1|GW250668	98.56	764	10	1	677	1440	764	2	0	1324
comp29720_c0_seq1	gi|282531333|gb|GW249309.1|GW249309	99.35	764	5	0	73	836	782	19	0	1355
comp41212_c0_seq1	gi|282532258|gb|GW255028.1|GW255028	99.61	764	3	0	610	1373	2	765	0	1364
comp43973_c0_seq1	gi|282532261|gb|GW255031.1|GW255031	99.61	764	2	1	75	838	1	763	0	1361
comp47651_c0_seq1	gi|282532700|gb|GW255470.1|GW255470	66.75	764	246	8	58	817	34	793	4e-52		205
comp42069_c0_seq2	gi|282532736|gb|GW255506.1|GW255506	99.74	764	2	0	1174	1937	764	1	0	1370
comp33300_c0_seq1	gi|282532946|gb|GW255716.1|GW255716	98.95	764	5	1	166	926	1	764	0	1341
comp46611_c0_seq1	gi|282534349|gb|GW259391.1|GW259391	99.08	764	5	2	87	850	762	1	0	1339
comp38171_c0_seq1	gi|282535097|gb|GW257643.1|GW257643	99.74	764	2	0	128	891	764	1	0	1370
comp5032_c0_seq1	gi|282535586|gb|GW258082.1|GW258082	98.56	764	9	2	13	774	765	2	0	1321
comp42632_c0_seq1	gi|282535650|gb|GW258146.1|GW258146	99.48	764	2	2	784	1546	763	1	0	1353
comp74662_c0_seq1	gi|282536411|gb|GW260311.1|GW260311	99.61	764	3	0	15	778	1	764	0	1364
comp6668_c0_seq1	gi|282536589|gb|GW260489.1|GW260489	98.95	764	8	0	3	766	24	787	0	1342
comp38171_c0_seq1	gi|282536919|gb|GW255912.1|GW255912	99.61	764	1	2	128	891	762	1	0	1357
comp45130_c0_seq1	gi|282537039|gb|GW256032.1|GW256032	99.08	764	6	1	1	764	10	772	0	1342
comp44224_c0_seq1	gi|282537400|gb|GW256393.1|GW256393	99.61	764	1	2	1	764	11	772	0	1357
comp25583_c0_seq1	gi|282537494|gb|GW256487.1|GW256487	99.87	764	0	1	91	854	764	2	0	1370
comp23843_c0_seq1	gi|282537674|gb|GW256667.1|GW256667	100	764	0	0	64	827	764	1	0	1379
comp34633_c0_seq1	gi|282537857|gb|GW254258.1|GW254258	100	764	0	0	245	1008	766	3	0	1379
comp38626_c0_seq1	gi|282538626|gb|GW258483.1|GW258483	97.51	764	17	2	533	1295	765	3	0	1285
comp38115_c0_seq1	gi|282538904|gb|GW258761.1|GW258761	99.74	764	2	0	246	1009	765	2	0	1370
comp26092_c0_seq1	gi|282538950|gb|GW258807.1|GW258807	99.74	764	2	0	296	1059	784	21	0	1370
comp43417_c0_seq1	gi|282539637|gb|GW263808.1|GW263808	99.35	764	4	1	10	772	1	764	0	1352
comp12544_c0_seq1	gi|282539645|gb|GW263816.1|GW263816	100	764	0	0	1	764	9	772	0	1379
comp45738_c0_seq1	gi|282539946|gb|GW267215.1|GW267215	99.74	764	2	0	456	1219	764	1	0	1370
comp32285_c0_seq1	gi|282540608|gb|GW261586.1|GW261586	99.61	764	2	1	3	765	28	791	0	1361
comp43404_c0_seq1	gi|282540766|gb|GW261744.1|GW261744	96.07	764	29	1	874	1636	1	764	0	1240
comp44852_c0_seq1	gi|282540967|gb|GW261945.1|GW261945	99.21	764	4	2	395	1158	1	762	0	1344
comp37390_c0_seq1	gi|282541174|gb|GW262152.1|GW262152	99.48	764	4	0	7	770	1	764	0	1361
comp45836_c0_seq2	gi|282541180|gb|GW262158.1|GW262158	98.82	764	5	1	1048	1807	764	1	0	1337
comp46575_c0_seq1	gi|282541187|gb|GW262165.1|GW262165	99.87	764	1	0	4780	5543	1	764	0	1373
comp46558_c0_seq3	gi|282541207|gb|GW262185.1|GW262185	99.74	764	2	0	3771	4534	1	764	0	1370
comp46333_c0_seq1	gi|282541309|gb|GW262306.1|GW262306	98.43	764	12	0	480	1243	1	764	0	1324
comp38950_c0_seq1	gi|282541963|gb|GW264667.1|GW264667	99.74	764	1	1	284	1046	2	765	0	1366
comp36945_c0_seq1	gi|282542371|gb|GW262507.1|GW262507	99.87	764	1	0	206	969	766	3	0	1373
comp43817_c0_seq1	gi|282543363|gb|GW265207.1|GW265207	98.69	764	7	3	27	790	1	761	0	1323
comp41666_c0_seq1	gi|282543750|gb|GW265594.1|GW265594	99.74	764	0	2	171	934	763	2	0	1362
comp9314_c0_seq1	gi|282545068|gb|GW260895.1|GW260895	98.3	764	8	3	39	798	763	1	0	1310
comp36097_c0_seq2	gi|282545227|gb|GW261054.1|GW261054	99.74	764	2	0	1090	1853	764	1	0	1370
comp46751_c0_seq1	gi|282545767|gb|GW272494.1|GW272494	98.04	764	13	2	1	764	7	768	0	1303
comp44950_c0_seq1	gi|282545906|gb|GW269001.1|GW269001	99.61	764	2	1	35	797	1	764	0	1361
comp9784_c0_seq1	gi|282547621|gb|GW267749.1|GW267749	99.21	764	5	1	1	764	3	765	0	1348
comp30754_c0_seq1	gi|282548827|gb|GW273013.1|GW273013	98.43	764	8	3	18	781	21	780	0	1314
comp46751_c0_seq1	gi|282549751|gb|GW271618.1|GW271618	99.21	764	4	2	1262	2024	764	2	0	1344
comp19496_c0_seq1	gi|282550537|gb|GW269823.1|GW269823	99.48	764	3	1	72	835	764	2	0	1357
comp45868_c0_seq1	gi|282550711|gb|GW269997.1|GW269997	99.35	764	4	1	363	1125	765	2	0	1352
comp36834_c0_seq1	gi|282550889|gb|GW270175.1|GW270175	99.48	764	0	4	178	939	763	2	0	1346
comp23230_c0_seq1	gi|282551659|gb|GW268361.1|GW268361	98.69	764	4	6	102	865	758	1	0	1312
comp23843_c0_seq1	gi|282552166|gb|GW268868.1|GW268868	99.21	764	1	4	1	763	12	771	0	1337
comp46263_c0_seq1	gi|282553960|gb|GW275758.1|GW275758	99.48	764	2	2	1164	1927	1	762	0	1353
comp44478_c0_seq1	gi|282525363|gb|GW252687.1|GW252687	99.08	763	2	5	7	769	758	1	0	1326
comp41080_c0_seq1	gi|282526747|gb|GW249806.1|GW249806	99.21	763	3	3	3	764	1	761	0	1339
comp43160_c0_seq1	gi|282527136|gb|GW253219.1|GW253219	99.34	763	5	0	923	1685	763	1	0	1353
comp43256_c0_seq1	gi|282528246|gb|GW247914.1|GW247914	99.61	763	3	0	3144	3906	1	763	0	1362
comp37343_c0_seq1	gi|282528639|gb|GW248307.1|GW248307	99.21	763	4	2	532	1293	2	763	0	1342
comp46764_c0_seq3	gi|282528997|gb|GW251797.1|GW251797	99.21	763	5	1	2378	3140	1	762	0	1346
comp41251_c0_seq1	gi|282529767|gb|GW250352.1|GW250352	99.34	763	4	1	362	1124	762	1	0	1350
comp44957_c0_seq2	gi|282530278|gb|GW250863.1|GW250863	99.34	763	2	3	229	991	761	2	0	1342
comp4914_c0_seq1	gi|282530618|gb|GW248558.1|GW248558	99.08	763	2	5	435	1197	1	758	0	1326
comp38036_c0_seq1	gi|282530684|gb|GW248624.1|GW248624	98.43	763	9	3	224	984	792	31	0	1312
comp34125_c0_seq1	gi|282531078|gb|GW249018.1|GW249018	99.74	763	2	0	612	1374	763	1	0	1368
comp42612_c0_seq1	gi|282531540|gb|GW247110.1|GW247110	99.48	763	1	3	1	762	17	777	0	1348
comp33791_c0_seq1	gi|282531844|gb|GW247414.1|GW247414	98.82	763	5	1	1	759	31	793	0	1335
comp36502_c0_seq1	gi|282532362|gb|GW255132.1|GW255132	99.74	763	2	0	1390	2152	1	763	0	1368
comp31324_c0_seq1	gi|282533256|gb|GW256847.1|GW256847	99.61	763	3	0	445	1207	1	763	0	1362
comp45100_c0_seq1	gi|282534914|gb|GW254004.1|GW254004	98.69	763	7	3	1319	2081	760	1	0	1321
comp44945_c0_seq1	gi|282535419|gb|GW257915.1|GW257915	99.34	763	2	3	472	1234	760	1	0	1342
comp46019_c0_seq1	gi|282535772|gb|GW258268.1|GW258268	99.61	763	3	0	1059	1821	774	12	0	1362
comp44570_c0_seq1	gi|282536341|gb|GW260241.1|GW260241	99.48	763	1	3	1722	2483	1	761	0	1348
comp32736_c0_seq1	gi|282536824|gb|GW255817.1|GW255817	98.69	763	9	1	71	832	763	1	0	1328
comp45219_c0_seq1	gi|282536980|gb|GW255973.1|GW255973	99.87	763	1	0	357	1119	764	2	0	1371
comp38798_c0_seq1	gi|282536991|gb|GW255984.1|GW255984	99.34	763	3	2	29	791	1	761	0	1346
comp32451_c0_seq1	gi|282537210|gb|GW256203.1|GW256203	100	763	0	0	74	836	1	763	0	1377
comp45645_c1_seq1	gi|282538570|gb|GW258427.1|GW258427	98.43	763	10	2	19	779	1	763	0	1315
comp43284_c0_seq1	gi|282538819|gb|GW258676.1|GW258676	99.21	763	4	2	11	773	1	761	0	1342
comp41971_c0_seq1	gi|282538933|gb|GW258790.1|GW258790	99.61	763	3	0	1	763	24	786	0	1362
comp43854_c0_seq1	gi|282539469|gb|GW263640.1|GW263640	98.69	763	9	1	12	773	1	763	0	1328
comp44556_c0_seq1	gi|282539767|gb|GW263938.1|GW263938	98.43	763	6	4	372	1134	1	757	0	1310
comp9623_c0_seq1	gi|282539939|gb|GW267208.1|GW267208	96.2	763	19	3	25	781	759	1	0	1242
comp47344_c0_seq1	gi|282540290|gb|GW266086.1|GW266086	99.08	763	7	0	55	817	5	767	0	1344
comp45295_c0_seq1	gi|282540782|gb|GW261760.1|GW261760	99.61	763	2	1	36	798	1	762	0	1359
comp43898_c0_seq1	gi|282541148|gb|GW262126.1|GW262126	99.74	763	2	0	9	771	1	763	0	1368
comp38001_c0_seq1	gi|282541425|gb|GW264129.1|GW264129	98.95	763	4	4	125	887	760	2	0	1326
comp43575_c0_seq1	gi|282541671|gb|GW264375.1|GW264375	99.87	763	1	0	1144	1906	1	763	0	1371
comp45718_c0_seq1	gi|282541714|gb|GW264418.1|GW264418	99.87	763	1	0	1	763	22	784	0	1371
comp43568_c0_seq1	gi|282541734|gb|GW264438.1|GW264438	99.87	763	1	0	646	1408	763	1	0	1371
comp46267_c0_seq1	gi|282541784|gb|GW264488.1|GW264488	99.61	763	3	0	2672	3434	765	3	0	1362
comp42621_c0_seq1	gi|282542214|gb|GW264918.1|GW264918	99.74	763	1	1	1943	2705	767	6	0	1364
comp43006_c0_seq1	gi|282542314|gb|GW262450.1|GW262450	99.87	763	1	0	120	882	769	7	0	1371
comp46746_c0_seq1	gi|282542397|gb|GW262533.1|GW262533	99.48	763	4	0	3827	4589	764	2	0	1359
comp13797_c0_seq1	gi|282543163|gb|GW265007.1|GW265007	99.34	763	4	1	1	763	778	17	0	1350
comp44506_c0_seq1	gi|282543463|gb|GW265307.1|GW265307	99.08	763	4	3	259	1020	1	761	0	1333
comp38982_c0_seq2	gi|282543928|gb|GW265772.1|GW265772	92.92	763	52	1	279	1041	1	761	0	1130
comp28558_c0_seq1	gi|282544058|gb|GW266435.1|GW266435	99.48	763	0	2	68	827	1	762	0	1353
comp45256_c0_seq1	gi|282544234|gb|GW266611.1|GW266611	99.34	763	4	1	1	763	10	771	0	1350
comp38587_c0_seq1	gi|282544296|gb|GW266673.1|GW266673	99.21	763	2	4	604	1365	780	21	0	1335
comp44780_c0_seq1	gi|282545288|gb|GW261153.1|GW261153	99.48	763	1	3	388	1150	760	1	0	1348
comp45755_c0_seq1	gi|282545304|gb|GW261169.1|GW261169	98.69	763	6	3	126	887	760	1	0	1321
comp45913_c0_seq1	gi|282545625|gb|GW261452.1|GW261452	98.95	763	6	2	1777	2539	1	761	0	1333
comp10250_c0_seq1	gi|282545793|gb|GW272520.1|GW272520	99.48	763	1	3	696	1458	761	2	0	1348
comp36945_c0_seq1	gi|282546085|gb|GW269180.1|GW269180	99.74	763	1	1	1	763	17	778	0	1364
comp41730_c0_seq1	gi|282546328|gb|GW269423.1|GW269423	98.3	763	6	3	43	799	6	767	0	1310
comp11566_c0_seq1	gi|282548017|gb|GW270707.1|GW270707	88.6	763	31	9	10	767	1	712	0		994
comp39274_c0_seq1	gi|282548788|gb|GW272974.1|GW272974	99.74	763	2	0	541	1303	1	763	0	1368
comp43935_c0_seq1	gi|282548926|gb|GW273112.1|GW273112	99.74	763	1	1	1726	2488	762	1	0	1364
comp44344_c0_seq1	gi|282548936|gb|GW273122.1|GW273122	98.43	763	5	2	161	923	756	1	0	1319
comp41730_c0_seq1	gi|282548971|gb|GW273157.1|GW273157	99.74	763	2	0	1056	1818	764	2	0	1368
comp29334_c0_seq1	gi|282549499|gb|GW273716.1|GW273716	98.3	763	7	6	392	1151	760	1	0	1296
comp42623_c0_seq1	gi|282550670|gb|GW269956.1|GW269956	99.48	763	3	1	471	1233	763	2	0	1355
comp45127_c0_seq3	gi|282551596|gb|GW268298.1|GW268298	98.82	763	3	6	153	912	768	9	0	1314
comp6414_c0_seq1	gi|282554308|gb|GW274476.1|GW274476	98.3	763	4	8	5	766	1	755	0	1290
comp42648_c0_seq1	gi|282524973|gb|GW246653.1|GW246653	98.29	762	12	1	25	786	1	761	0	1312
comp41560_c0_seq1	gi|282525310|gb|GW252634.1|GW252634	99.74	762	2	0	1	762	11	772	0	1366
comp44957_c0_seq2	gi|282525597|gb|GW252921.1|GW252921	99.87	762	0	1	226	987	763	3	0	1366
comp39150_c0_seq1	gi|282525862|gb|GW253186.1|GW253186	99.08	762	5	2	1	761	15	775	0	1335
comp43284_c0_seq1	gi|282526396|gb|GW249455.1|GW249455	99.61	762	2	1	82	843	761	1	0	1357
comp23134_c0_seq1	gi|282526403|gb|GW249462.1|GW249462	98.82	762	4	5	13	772	1	759	0	1315
comp46826_c0_seq1	gi|282526549|gb|GW249608.1|GW249608	97.11	762	16	5	1966	2726	1	757	0	1258
comp45543_c0_seq1	gi|282526746|gb|GW249805.1|GW249805	99.34	762	4	1	417	1178	1	761	0	1348
comp45613_c0_seq1	gi|282526978|gb|GW250037.1|GW250037	96.19	762	7	4	12	753	1	760	0	1245
comp43854_c0_seq1	gi|282527018|gb|GW250077.1|GW250077	97.51	762	9	2	12	773	5	756	0	1288
comp46156_c0_seq1	gi|282529002|gb|GW251802.1|GW251802	99.08	762	2	5	1520	2279	1	759	0	1324
comp49878_c0_seq1	gi|282529385|gb|GW252238.1|GW252238	99.34	762	5	0	1	762	3	764	0	1352
comp43198_c0_seq1	gi|282530048|gb|GW250633.1|GW250633	99.48	762	1	2	1	760	21	781	0	1350
comp46448_c0_seq1	gi|282530568|gb|GW248508.1|GW248508	98.95	762	3	4	18	777	1	759	0	1324
comp45614_c0_seq1	gi|282530707|gb|GW248647.1|GW248647	98.16	762	12	2	270	1030	761	1	0	1305
comp44275_c0_seq1	gi|282531083|gb|GW249023.1|GW249023	99.48	762	3	1	1	762	10	770	0	1353
comp33791_c0_seq1	gi|282531843|gb|GW247413.1|GW247413	99.21	762	5	1	122	883	806	46	0	1344
comp31571_c0_seq1	gi|282531861|gb|GW247431.1|GW247431	77.03	762	94	19	92	842	707	16	5e-163		572
comp46926_c0_seq1	gi|282532845|gb|GW255615.1|GW255615	99.74	762	1	1	103	864	1	761	0	1362
comp44502_c0_seq6	gi|282533525|gb|GW257106.1|GW257106	99.34	762	2	3	3	761	2	763	0	1341
comp11035_c0_seq1	gi|282534560|gb|GW259602.1|GW259602	99.87	762	1	0	541	1302	1	762	0	1370
comp42606_c0_seq1	gi|282534649|gb|GW259691.1|GW259691	99.34	762	2	3	8	767	1	761	0	1341
comp7145_c0_seq1	gi|282535191|gb|GW257737.1|GW257737	99.61	762	1	2	408	1168	761	1	0	1353
comp41515_c0_seq1	gi|282535368|gb|GW257864.1|GW257864	99.34	762	1	4	183	942	760	1	0	1337
comp31324_c0_seq1	gi|282535777|gb|GW258273.1|GW258273	99.87	762	1	0	502	1263	776	15	0	1370
comp43228_c0_seq1	gi|282536660|gb|GW260560.1|GW260560	99.21	762	6	0	1624	2385	2	763	0	1348
comp43228_c0_seq1	gi|282536661|gb|GW260561.1|GW260561	99.48	762	2	2	2037	2798	762	3	0	1350
comp45148_c0_seq4	gi|282536730|gb|GW260630.1|GW260630	99.34	762	5	0	476	1237	762	1	0	1352
comp39274_c0_seq1	gi|282537359|gb|GW256352.1|GW256352	98.82	762	3	3	764	1520	761	1	0	1326
comp31933_c0_seq1	gi|282537519|gb|GW256512.1|GW256512	98.82	762	5	4	1	761	13	771	0	1319
comp53748_c0_seq1	gi|282537905|gb|GW254306.1|GW254306	98.03	762	11	4	484	1244	760	2	0	1292
comp40708_c0_seq1	gi|282538065|gb|GW254466.1|GW254466	98.82	762	8	1	42	802	1	762	0	1330
comp43295_c0_seq1	gi|282538131|gb|GW254532.1|GW254532	99.21	762	4	2	1224	1984	776	16	0	1341
comp24454_c0_seq1	gi|282538724|gb|GW258581.1|GW258581	99.87	762	1	0	288	1049	771	10	0	1370
comp45972_c0_seq2	gi|282538867|gb|GW258724.1|GW258724	99.74	762	2	0	1279	2040	762	1	0	1366
comp36432_c0_seq1	gi|282538873|gb|GW258730.1|GW258730	98.43	762	12	0	71	832	762	1	0	1321
comp45568_c0_seq1	gi|282539086|gb|GW263251.1|GW263251	99.34	762	3	2	1811	2572	760	1	0	1344
comp21338_c0_seq1	gi|282539374|gb|GW263545.1|GW263545	99.34	762	3	2	81	841	761	1	0	1344
comp44207_c0_seq1	gi|282540301|gb|GW266097.1|GW266097	97.64	762	15	3	2266	3027	763	5	0	1283
comp46350_c0_seq1	gi|282541347|gb|GW262344.1|GW262344	99.21	762	3	2	1101	1859	16	777	0	1341
comp44344_c0_seq1	gi|282541367|gb|GW262364.1|GW262364	99.48	762	4	0	14	775	4	765	0	1357
comp43461_c0_seq1	gi|282541439|gb|GW264143.1|GW264143	96.59	762	12	5	584	1335	2	759	0	1247
comp37758_c0_seq1	gi|282541805|gb|GW264509.1|GW264509	98.29	762	9	4	41	801	1	759	0	1301
comp17295_c0_seq1	gi|282542071|gb|GW264775.1|GW264775	99.87	762	1	0	601	1362	775	14	0	1370
comp25090_c0_seq1	gi|282542869|gb|GW263005.1|GW263005	100	762	0	0	1	762	6	767	0	1375
comp37458_c0_seq1	gi|282543142|gb|GW264986.1|GW264986	99.21	762	2	4	274	1034	759	1	0	1333
comp44600_c0_seq1	gi|282543527|gb|GW265371.1|GW265371	98.82	762	8	1	326	1087	761	1	0	1330
comp43229_c0_seq1	gi|282543653|gb|GW265497.1|GW265497	99.34	762	1	3	1	760	5	764	0	1342
comp32146_c0_seq1	gi|282543790|gb|GW265634.1|GW265634	99.74	762	2	0	1	762	16	777	0	1366
comp43845_c0_seq1	gi|282544190|gb|GW266567.1|GW266567	99.08	762	6	1	461	1221	762	1	0	1339
comp44179_c0_seq1	gi|282544257|gb|GW266634.1|GW266634	98.29	762	12	1	1	761	13	774	0	1312
comp46482_c0_seq1	gi|282544650|gb|GW267008.1|GW267008	98.29	762	11	2	839	1599	763	3	0	1308
comp43001_c0_seq1	gi|282544761|gb|GW267119.1|GW267119	98.56	762	7	4	8	767	1	760	0	1310
comp45479_c0_seq1	gi|282544961|gb|GW260788.1|GW260788	91.47	762	13	2	14	772	1	713	0	1119
comp9314_c0_seq1	gi|282545069|gb|GW260896.1|GW260896	98.56	762	8	1	39	797	1	762	0	1323
comp32975_c0_seq1	gi|282545261|gb|GW261088.1|GW261088	99.74	762	2	0	289	1050	762	1	0	1366
comp24593_c0_seq1	gi|282545352|gb|GW261126.1|GW261126	99.61	762	1	2	1	761	11	771	0	1353
comp38442_c0_seq1	gi|282545455|gb|GW261282.1|GW261282	99.61	762	3	0	181	942	762	1	0	1361
comp40631_c0_seq1	gi|282545560|gb|GW261387.1|GW261387	99.21	762	2	4	780	1541	758	1	0	1333
comp45632_c0_seq1	gi|282545684|gb|GW261511.1|GW261511	99.74	762	1	1	683	1443	1	762	0	1362
comp38951_c0_seq1	gi|282546261|gb|GW269356.1|GW269356	99.34	762	3	2	95	854	780	19	0	1344
comp6522_c0_seq1	gi|282546581|gb|GW272668.1|GW272668	99.87	762	1	0	496	1257	762	1	0	1370
comp33144_c0_seq1	gi|282548111|gb|GW270801.1|GW270801	99.48	762	0	4	1	761	6	764	0	1342
comp44440_c0_seq1	gi|282548348|gb|GW271038.1|GW271038	99.34	762	3	2	1440	2201	767	8	0	1344
[truncated: 10,748 more rows]
