# Supplementary material for: RNA-Seq of the Caribbean reef-building coral Orbicella faveolata (Scleractinia-Merulinidae) under bleaching and disease stress expands models of coral innate immunity
Source: PeerJ. 2016 Feb 15;4:e1616. doi: 10.7717/peerj.1616 (PMC4768675; doi:10.7717/peerj.1616)
Supplement: Supplemental Information 8 [file peerj-04-1616-s008.xlsx]

## Sheet: blast2go_table_20140328_1613
O. faveolata Seq. Name	Seq. Description	Seq. Length	#Hits	min. eValue	mean Similarity	#GOs	GOs	Enzyme Codes	InterProScan
comp101470_c0_seq1	P35222	493	1	4.10868e-44	74.0%	37	F:GO:0005102; F:GO:0005515; P:GO:0050789; P:GO:0007010; P:GO:0007049; P:GO:0009058; P:GO:0019538; P:GO:0005975; P:GO:0007165; P:GO:0030154; P:GO:0007275; P:GO:0009790; C:GO:0005886; P:GO:0006810; C:GO:0043234; C:GO:0005737; P:GO:0009653; P:GO:0000003; P:GO:0008283; P:GO:0016043; P:GO:0006950; P:GO:0008219; P:GO:0008150; C:GO:0005575; C:GO:0005623; P:GO:0007267; F:GO:0005198; P:GO:0006350; C:GO:00…	-	IPR013284 (PRINTS); PF13646 (PFAM); IPR011989 (G3DSA:1.25.10.GENE3D); PTHR23315 (PANTHER); PTHR23315:SF13 (PANTHER); IPR016024 (SUPERFAMILY)
comp68961_c0_seq1	Q5SUC9	320	1	0.00920777	71.0%	102	P:GO:0002573; P:GO:0002318; C:GO:0005615; F:GO:0004672; F:GO:0005515; P:GO:0007286; P:GO:0042523; P:GO:0031532; P:GO:0007283; F:GO:0005020; P:GO:0002371; P:GO:0007281; C:GO:0001669; P:GO:0030335; P:GO:0008284; F:GO:0016301; P:GO:0046427; F:GO:0019955; P:GO:0030032; P:GO:0030097; F:GO:0005507; P:GO:0042517; P:GO:0018108; P:GO:0009314; F:GO:0000166; P:GO:0042511; P:GO:0035234; F:GO:0046872; P:GO:00…		IPR012336 (G3DSA:3.40.30.GENE3D); IPR003782 (PANTHER); NON_CYTOPLASMIC_DOMAIN (PHOBIUS); CYTOPLASMIC_DOMAIN (PHOBIUS); TRANSMEMBRANE (PHOBIUS); TMhelix (TMHMM)
comp114084_c0_seq1	Q60722	225	1	5.89025e-25	100.0%	47	F:GO:0004872; F:GO:0005515; P:GO:0050789; P:GO:0009058; P:GO:0005975; P:GO:0007275; P:GO:0019538; F:GO:0005102; P:GO:0030154; P:GO:0007165; P:GO:0006464; P:GO:0016043; P:GO:0008152; P:GO:0007049; F:GO:0008289; P:GO:0007154; P:GO:0019725; F:GO:0005488; P:GO:0009719; P:GO:0008219; F:GO:0016787; P:GO:0009653; P:GO:0008150; P:GO:0006350; P:GO:0008283; P:GO:0009605; P:GO:0006950; C:GO:0005575; P:GO:00…	EC:3.1.2.2	PTHR11793 (PANTHER)
comp62955_c0_seq1	O75581	229	1	0.0422305	60.0%	96	P:GO:0044335; C:GO:0043235; P:GO:0044332; P:GO:2000151; P:GO:2000055; F:GO:0005515; P:GO:0001702; P:GO:0048596; F:GO:0019210; P:GO:0045787; P:GO:0036342; C:GO:0005901; P:GO:0045780; F:GO:0042813; P:GO:0071542; C:GO:0005769; P:GO:2000149; F:GO:0071936; P:GO:0021795; P:GO:0021794; P:GO:0030917; P:GO:0034392; C:GO:0043025; P:GO:0045778; P:GO:0030326; P:GO:0006469; P:GO:0042475; P:GO:0060059; P:GO:00…		IPR011042 (G3DSA:2.120.10.GENE3D); SSF63825 (SUPERFAMILY)
comp29244_c0_seq1	Q96EB6	723	1	2.02467e-112	84.0%	47	P:GO:0019725; P:GO:0006950; P:GO:0006259; P:GO:0009058; P:GO:0040029; P:GO:0006996; P:GO:0006350; C:GO:0005635; P:GO:0050789; P:GO:0008219; P:GO:0030154; P:GO:0007165; P:GO:0015031; P:GO:0006464; P:GO:0000003; P:GO:0016032; P:GO:0044403; F:GO:0005515; P:GO:0008150; P:GO:0006139; P:GO:0005975; C:GO:0005737; C:GO:0005654; P:GO:0009653; P:GO:0007275; F:GO:0005488; P:GO:0008152; P:GO:0008283; P:GO:00…	EC:2.4.2.30; EC:3.5.1.98	IPR026591 (G3DSA:3.30.1600.GENE3D); G3DSA:3.40.50.1220 (GENE3D); IPR003000 (PFAM); IPR003000 (PANTHER); IPR026590 (PROSITE_PROFILES); SSF52467 (SUPERFAMILY)
comp103346_c0_seq1	Q99572	407	1	2.8989	45.0%	86	C:GO:0043234; P:GO:0016079; P:GO:0045332; P:GO:0051901; P:GO:0043132; P:GO:0042098; C:GO:0043195; P:GO:0051709; C:GO:0031594; P:GO:0032496; P:GO:0009612; P:GO:0006900; P:GO:0051602; P:GO:0045919; F:GO:0005507; P:GO:0035590; P:GO:0006509; P:GO:0043029; P:GO:0051209; P:GO:0045779; C:GO:0043025; P:GO:0033198; P:GO:0097190; F:GO:0008270; C:GO:0045121; P:GO:0006468; F:GO:0042803; P:GO:0045087; P:GO:00…		no IPS match
comp70560_c0_seq1	P21802	225	1	1.35443e-36	94.0%	31	C:GO:0005623; P:GO:0007165; P:GO:0009653; P:GO:0008283; P:GO:0007275; F:GO:0005515; P:GO:0050789; P:GO:0030154; F:GO:0030246; P:GO:0006810; P:GO:0006464; P:GO:0009790; P:GO:0008150; P:GO:0040007; P:GO:0006996; P:GO:0007049; P:GO:0000003; P:GO:0016043; F:GO:0004872; F:GO:0004672; P:GO:0006350; P:GO:0006950; C:GO:0016023; C:GO:0005886; C:GO:0005575; C:GO:0005794; F:GO:0000166; C:GO:0005634; C:GO:00…	-	IPR001245 (PFAM); G3DSA:1.10.510.10 (GENE3D); IPR028175 (PTHR24416:PANTHER); PTHR24416 (PANTHER); IPR011009 (SUPERFAMILY)
comp45486_c0_seq2	Q8K3Z0	373	1	2.4221	48.0%	84	P:GO:0043330; P:GO:0032735; F:GO:0019901; P:GO:0032733; P:GO:0032731; F:GO:0005515; P:GO:0032695; P:GO:0002862; P:GO:0046330; P:GO:0008284; P:GO:0002606; P:GO:0050766; P:GO:0044130; F:GO:0050700; P:GO:0032498; P:GO:0031398; C:GO:0031982; P:GO:0032496; P:GO:0032495; P:GO:0006965; P:GO:0032494; C:GO:0008180; P:GO:0032720; P:GO:0002367; P:GO:0043123; P:GO:0032689; F:GO:0000166; P:GO:0090022; P:GO:00…		G3DSA:3.80.10.10 (GENE3D); PF13516 (PFAM); SSF52047 (SUPERFAMILY)
comp3091_c0_seq2	P84025	306	1	2.56342e-28	98.0%	40	F:GO:0003700; P:GO:0050789; P:GO:0007275; C:GO:0005622; C:GO:0043234; P:GO:0009605; P:GO:0006950; F:GO:0005515; P:GO:0009790; P:GO:0030154; P:GO:0008283; F:GO:0003677; P:GO:0015031; P:GO:0019538; P:GO:0009056; P:GO:0009653; P:GO:0007049; P:GO:0006464; F:GO:0005102; P:GO:0016043; F:GO:0004871; P:GO:0006350; C:GO:0005886; C:GO:0005737; P:GO:0007010; F:GO:0005488; C:GO:0005654; P:GO:0008150; P:GO:00…	-	IPR003619 (SMART); IPR013019 (G3DSA:3.90.520.GENE3D); IPR003619 (PFAM); IPR013790 (PANTHER); IPR013019 (PROSITE_PROFILES); IPR013019 (SUPERFAMILY)
comp65434_c0_seq1	P97526	368	1	3.17481	51.0%	83	P:GO:0048147; P:GO:0046929; C:GO:0043234; F:GO:0005515; P:GO:0007519; P:GO:0043525; P:GO:0048593; P:GO:0030336; P:GO:0008285; P:GO:0001666; P:GO:0045685; C:GO:0031235; C:GO:0014069; P:GO:0030199; P:GO:0030198; P:GO:0021897; P:GO:0042127; P:GO:0030036; P:GO:0001953; P:GO:0014065; P:GO:0001952; P:GO:2001241; P:GO:0046580; C:GO:0030425; C:GO:0030424; P:GO:0000165; P:GO:0007507; P:GO:0030325; P:GO:00…		no IPS match
comp69766_c0_seq1	P84025	1078	1	0.0	100.0%	40	F:GO:0003700; P:GO:0050789; P:GO:0007275; C:GO:0005622; C:GO:0043234; P:GO:0009605; P:GO:0006950; F:GO:0005515; P:GO:0009790; P:GO:0030154; P:GO:0008283; F:GO:0003677; P:GO:0015031; P:GO:0019538; P:GO:0009056; P:GO:0009653; P:GO:0007049; P:GO:0006464; F:GO:0005102; P:GO:0016043; F:GO:0004871; P:GO:0006350; C:GO:0005886; C:GO:0005737; P:GO:0007010; F:GO:0005488; C:GO:0005654; P:GO:0008150; P:GO:00…	-	IPR003619 (SMART); IPR001132 (SMART); IPR017855 (G3DSA:2.60.200.GENE3D); IPR001132 (PFAM); IPR013019 (G3DSA:3.90.520.GENE3D); IPR003619 (PFAM); PTHR13703:SF25 (PANTHER); IPR013790 (PANTHER); IPR001132 (PROSITE_PROFILES); IPR013019 (PROSITE_PROFILES); IPR013019 (SUPERFAMILY); IPR008984 (SUPERFAMILY)
comp74770_c0_seq1	Q04690	247	1	0.230786	62.0%	83	P:GO:0048147; P:GO:0046929; C:GO:0043234; F:GO:0005515; P:GO:0007519; P:GO:0043525; P:GO:0048593; P:GO:0030336; P:GO:0008285; P:GO:0001666; P:GO:0045685; C:GO:0031235; C:GO:0014069; P:GO:0030199; P:GO:0030198; P:GO:0021897; P:GO:0042127; P:GO:0030036; P:GO:0001953; P:GO:0014065; P:GO:0001952; P:GO:2001241; P:GO:0046580; C:GO:0030425; C:GO:0030424; P:GO:0000165; P:GO:0007507; P:GO:0030325; P:GO:00…		no IPS match
comp24835_c0_seq1	P35918	1289	1	0.049672	49.0%	80	C:GO:0071944; F:GO:0004672; F:GO:0005515; F:GO:0005021; C:GO:0005576; P:GO:0030335; P:GO:0008284; F:GO:0016301; C:GO:0005769; C:GO:0005768; P:GO:0014068; P:GO:0043129; F:GO:0005178; P:GO:0030097; P:GO:0035924; P:GO:0018108; P:GO:0007275; F:GO:0000166; P:GO:0030324; P:GO:0046777; C:GO:0045121; P:GO:0006468; P:GO:0055074; P:GO:0043410; P:GO:0048286; P:GO:0001945; P:GO:0035584; P:GO:0060837; P:GO:00…		no IPS match
comp56771_c0_seq1	P97499	324	1	5.7934e-12	83.0%	41	F:GO:0005515; P:GO:0008152; P:GO:0050789; P:GO:0007049; P:GO:0007154; P:GO:0019725; P:GO:0007275; C:GO:0005634; P:GO:0007165; P:GO:0009653; P:GO:0016043; P:GO:0030154; P:GO:0007610; F:GO:0003723; P:GO:0008150; F:GO:0004721; P:GO:0007267; F:GO:0005102; F:GO:0016787; P:GO:0008219; C:GO:0005886; P:GO:0008283; C:GO:0005694; P:GO:0006810; C:GO:0005739; P:GO:0005975; P:GO:0006996; P:GO:0019538; P:GO:00…	EC:3.1.3.64; EC:3.1.3.48; EC:2.7.7; EC:3.1.3; EC:3.1.3.67	IPR008858 (PFAM); IPR008858 (PROSITE_PROFILES); SSF140864 (SUPERFAMILY)
comp146042_c0_seq1	P97698	229	1	4.55301e-18	72.0%	30	P:GO:0009653; P:GO:0007275; F:GO:0005102; P:GO:0030154; P:GO:0050789; P:GO:0008283; P:GO:0009790; C:GO:0005886; C:GO:0005856; P:GO:0000003; P:GO:0016043; P:GO:0007267; P:GO:0008150; P:GO:0006950; P:GO:0040007; F:GO:0005488; P:GO:0007165; P:GO:0006350; P:GO:0015031; F:GO:0005515; F:GO:0004872; C:GO:0005794; P:GO:0009607; P:GO:0008152; P:GO:0008219; C:GO:0043226; C:GO:0005929; C:GO:0005622; C:GO:00…	-	IPR000539 (PRINTS); IPR000539 (PFAM); IPR015526 (PANTHER); IPR026544 (PTHR11309:PANTHER); TRANSMEMBRANE (PHOBIUS); CYTOPLASMIC_DOMAIN (PHOBIUS); NON_CYTOPLASMIC_DOMAIN (PHOBIUS); CYTOPLASMIC_DOMAIN (PHOBIUS); TRANSMEMBRANE (PHOBIUS); TMhelix (TMHMM); TMhelix (TMHMM)
comp404_c0_seq1	Q6P730	916	1	0.0	100.0%	26	P:GO:0050789; P:GO:0008219; C:GO:0016023; F:GO:0005515; P:GO:0009653; P:GO:0007275; C:GO:0005886; P:GO:0007049; P:GO:0016043; F:GO:0005102; P:GO:0007165; F:GO:0008289; P:GO:0008283; P:GO:0009719; P:GO:0006350; P:GO:0008152; P:GO:0008150; P:GO:0006950; P:GO:0009607; F:GO:0030234; P:GO:0030154; P:GO:0006464; C:GO:0005623; P:GO:0016049; P:GO:0007267; P:GO:0006629	-	IPR001936 (SMART); IPR001936 (G3DSA:1.10.506.GENE3D); IPR001936 (PFAM); PTHR10194 (PANTHER); PTHR10194:SF26 (PANTHER); IPR023152 (PROSITE_PATTERNS); IPR001936 (PROSITE_PROFILES); IPR008936 (SUPERFAMILY)
comp29270_c0_seq1	P61589	402	1	0.700338	68.0%	74	F:GO:0019904; P:GO:0045987; P:GO:0043297; C:GO:0043296; F:GO:0005515; P:GO:0045727; P:GO:0006184; P:GO:0033144; P:GO:0007519; P:GO:0043525; C:GO:0030496; P:GO:0043524; P:GO:0030335; P:GO:0030334; P:GO:0001666; P:GO:0045785; P:GO:0009612; P:GO:0030036; P:GO:0021795; P:GO:0043124; P:GO:0030521; P:GO:0043123; P:GO:0031098; P:GO:0043280; C:GO:0030424; P:GO:0033688; C:GO:0032587; P:GO:0007010; P:GO:00…		no IPS match
comp82987_c0_seq1	P42345	224	1	0.00249768	62.0%	74	P:GO:0071456; F:GO:0019904; C:GO:0016605; F:GO:0004674; F:GO:0005515; P:GO:0045727; P:GO:0031929; P:GO:0046889; F:GO:0051219; P:GO:0007281; P:GO:0008286; F:GO:0016301; P:GO:0031295; C:GO:0005764; P:GO:0031529; P:GO:0018107; P:GO:0018105; P:GO:0043610; F:GO:0043022; P:GO:0032095; P:GO:0007173; P:GO:0046777; P:GO:0006468; C:GO:0070438; P:GO:0045087; P:GO:0006950; P:GO:0010831; P:GO:0007165; F:GO:00…		no IPS match
comp25155_c0_seq1	Q3UHC7	710	1	7.6343e-25	70.0%	25	P:GO:0050789; P:GO:0008219; C:GO:0016023; F:GO:0005515; P:GO:0009653; P:GO:0007275; C:GO:0005886; P:GO:0007049; P:GO:0016043; F:GO:0005102; P:GO:0007165; F:GO:0008289; P:GO:0008283; P:GO:0009719; P:GO:0006350; P:GO:0008152; P:GO:0008150; F:GO:0030234; P:GO:0009607; P:GO:0030154; P:GO:0006950; P:GO:0006464; P:GO:0016049; P:GO:0007267; P:GO:0006629	-	IPR001936 (G3DSA:1.10.506.GENE3D); PTHR10194:SF64 (PANTHER); PTHR10194 (PANTHER); IPR001936 (PROSITE_PROFILES); IPR008936 (SUPERFAMILY)
comp34810_c0_seq1	P48148	521	1	1.81342e-37	76.0%	28	P:GO:0006950; P:GO:0019748; P:GO:0009653; P:GO:0009790; P:GO:0007275; P:GO:0016043; P:GO:0030154; P:GO:0007165; P:GO:0007610; P:GO:0050789; C:GO:0005783; P:GO:0008283; P:GO:0007010; P:GO:0008150; C:GO:0005623; F:GO:0005515; P:GO:0008037; P:GO:0009605; C:GO:0005886; P:GO:0008152; P:GO:0000003; C:GO:0005794; P:GO:0006810; F:GO:0008233; F:GO:0016787; C:GO:0005737; F:GO:0000166; P:GO:0015031	EC:3.4.21	IPR001806 (PRINTS); IPR003579 (SMART); IPR003578 (SMART); G3DSA:3.40.50.300 (GENE3D); IPR001806 (PFAM); PTHR24072 (PANTHER); IPR003578 (PROSITE_PROFILES); IPR027417 (SUPERFAMILY)
comp50727_c0_seq1	O08586	1499	1	0.0	100.0%	35	P:GO:0050789; P:GO:0008219; P:GO:0009605; P:GO:0009653; P:GO:0016043; P:GO:0030154; P:GO:0007275; P:GO:0006950; P:GO:0007610; P:GO:0000003; P:GO:0008152; P:GO:0007049; P:GO:0008283; P:GO:0006350; P:GO:0006629; F:GO:0004721; F:GO:0005488; P:GO:0007267; F:GO:0005102; P:GO:0006996; P:GO:0019538; P:GO:0009056; F:GO:0016787; P:GO:0007165; C:GO:0005886; P:GO:0005975; P:GO:0008150; P:GO:0006810; C:GO:00…	EC:3.1.3.64; EC:3.1.3.48; EC:3.1.3; EC:3.1.3.67	no IPS match
comp58203_c0_seq1	Q3UHC7	1078	1	5.71641e-98	69.0%	25	P:GO:0050789; P:GO:0008219; C:GO:0016023; F:GO:0005515; P:GO:0009653; P:GO:0007275; C:GO:0005886; P:GO:0007049; P:GO:0016043; F:GO:0005102; P:GO:0007165; F:GO:0008289; P:GO:0008283; P:GO:0009719; P:GO:0006350; P:GO:0008152; P:GO:0008150; F:GO:0030234; P:GO:0009607; P:GO:0030154; P:GO:0006950; P:GO:0006464; P:GO:0016049; P:GO:0007267; P:GO:0006629	-	IPR001936 (SMART); IPR000008 (SMART); G3DSA:1.10.494.10 (GENE3D); IPR001936 (PFAM); G3DSA:2.60.40.150 (GENE3D); IPR000008 (PFAM); PTHR10194 (PANTHER); PTHR10194:SF64 (PANTHER); IPR023152 (PROSITE_PATTERNS); IPR001936 (PROSITE_PROFILES); IPR000008 (SUPERFAMILY); IPR008936 (SUPERFAMILY)
comp32898_c0_seq1	O08586	1696	1	2.55018e-109	77.0%	34	P:GO:0050789; P:GO:0008219; P:GO:0009605; P:GO:0009653; P:GO:0016043; P:GO:0030154; P:GO:0007275; P:GO:0006950; P:GO:0007610; P:GO:0000003; P:GO:0008152; P:GO:0007049; P:GO:0008283; P:GO:0006350; P:GO:0006629; P:GO:0007267; F:GO:0005102; P:GO:0006996; P:GO:0019538; P:GO:0009056; F:GO:0016787; P:GO:0007165; C:GO:0005886; P:GO:0005975; P:GO:0008150; P:GO:0006810; C:GO:0005739; P:GO:0040007; C:GO:00…	EC:3.1.3.64; EC:3.1.3.48; EC:3.1.3; EC:3.1.3.67	IPR003595 (SMART); IPR000340 (PFAM); IPR014020 (PFAM); G3DSA:3.90.190.10 (GENE3D); G3DSA:2.60.40.1110 (GENE3D); PTHR12305 (PANTHER); IPR016130 (PROSITE_PATTERNS); CYTOPLASMIC_DOMAIN (PHOBIUS); NON_CYTOPLASMIC_DOMAIN (PHOBIUS); TRANSMEMBRANE (PHOBIUS); IPR014020 (PROSITE_PROFILES); IPR014019 (PROSITE_PROFILES); SSF52799 (SUPERFAMILY); IPR000008 (SUPERFAMILY)
comp45168_c0_seq1	P84023	3835	1	0.0	82.0%	38	F:GO:0003700; P:GO:0007275; C:GO:0005622; C:GO:0043234; P:GO:0050789; P:GO:0009605; P:GO:0006950; F:GO:0005515; P:GO:0009790; P:GO:0030154; P:GO:0008283; F:GO:0003677; P:GO:0015031; P:GO:0019538; P:GO:0009056; P:GO:0009653; P:GO:0007049; P:GO:0006464; F:GO:0005102; P:GO:0016043; F:GO:0004871; P:GO:0006350; P:GO:0008219; C:GO:0005886; C:GO:0005737; F:GO:0005488; C:GO:0005654; P:GO:0008150; P:GO:00…	-	SignalP-noTM (SIGNALP_EUK)
comp64997_c0_seq1	P12270	915	1	2.46316e-07	66.0%	66	P:GO:0006999; P:GO:0000278; P:GO:0006611; F:GO:0005215; P:GO:0046832; C:GO:0034399; P:GO:0031453; C:GO:0044615; C:GO:0019898; P:GO:0031647; P:GO:0007077; P:GO:0019221; C:GO:0072686; P:GO:0045947; C:GO:0031965; P:GO:0031990; F:GO:0051019; F:GO:0003729; P:GO:0010965; P:GO:0005975; F:GO:0043495; P:GO:0051301; C:GO:0005654; P:GO:0044281; P:GO:0006606; P:GO:0046827; P:GO:0046825; P:GO:0070849; F:GO:00…		Coil (COILS); Coil (COILS)
comp67495_c0_seq1	P12270	374	1	0.000121657	67.0%	66	P:GO:0006999; P:GO:0000278; P:GO:0006611; F:GO:0005215; P:GO:0046832; C:GO:0034399; P:GO:0031453; C:GO:0044615; C:GO:0019898; P:GO:0031647; P:GO:0007077; P:GO:0019221; C:GO:0072686; P:GO:0045947; C:GO:0031965; P:GO:0031990; F:GO:0051019; F:GO:0003729; P:GO:0010965; P:GO:0005975; F:GO:0043495; P:GO:0051301; C:GO:0005654; P:GO:0044281; P:GO:0006606; P:GO:0046827; P:GO:0046825; P:GO:0070849; F:GO:00…		Coil (COILS); PTHR18898 (PANTHER)
comp76888_c0_seq1	P12270	279	1	0.889907	75.0%	66	P:GO:0006999; P:GO:0000278; P:GO:0006611; F:GO:0005215; P:GO:0046832; C:GO:0034399; P:GO:0031453; C:GO:0044615; C:GO:0019898; P:GO:0031647; P:GO:0007077; P:GO:0019221; C:GO:0072686; P:GO:0045947; C:GO:0031965; P:GO:0031990; F:GO:0051019; F:GO:0003729; P:GO:0010965; P:GO:0005975; F:GO:0043495; P:GO:0051301; C:GO:0005654; P:GO:0044281; P:GO:0006606; P:GO:0046827; P:GO:0046825; P:GO:0070849; F:GO:00…		Coil (COILS); PTHR18898 (PANTHER)
comp86096_c0_seq1	Q4GZT3	352	1	90.4038	54.0%	64	F:GO:0005509; F:GO:0048763; P:GO:0003127; P:GO:0061333; P:GO:0072177; F:GO:0005248; C:GO:0005887; P:GO:0021915; C:GO:0030027; F:GO:0005245; F:GO:0044325; F:GO:0051117; P:GO:0001892; C:GO:0072686; C:GO:0016020; P:GO:0072075; P:GO:0045944; P:GO:0072208; P:GO:0060315; P:GO:0035502; P:GO:0072235; C:GO:0031513; P:GO:0071158; C:GO:0031512; C:GO:0005911; C:GO:0002133; P:GO:0042994; P:GO:0051209; P:GO:00…		IPR013122 (PFAM); PTHR10877 (PANTHER); PTHR10877:SF89 (PANTHER); NON_CYTOPLASMIC_DOMAIN (PHOBIUS); TRANSMEMBRANE (PHOBIUS); CYTOPLASMIC_DOMAIN (PHOBIUS); TMhelix (TMHMM)
comp141730_c0_seq1	P27361	347	1	2.45134e-60	92.0%	33	P:GO:0007165; C:GO:0005886; P:GO:0000003; P:GO:0016032; P:GO:0044403; P:GO:0008219; P:GO:0009719; P:GO:0006950; P:GO:0050789; P:GO:0006996; P:GO:0009653; P:GO:0016043; P:GO:0030154; P:GO:0007275; P:GO:0006464; C:GO:0005829; C:GO:0005654; P:GO:0008150; P:GO:0009605; F:GO:0004672; F:GO:0004871; F:GO:0005515; P:GO:0006350; C:GO:0005768; C:GO:0005794; C:GO:0005739; F:GO:0000166; P:GO:0007049; P:GO:00…	EC:2.7.11.24	IPR008349 (PRINTS); IPR000719 (PFAM); G3DSA:1.10.510.10 (GENE3D); IPR008349 (PTHR24055:PANTHER); PTHR24055 (PANTHER); IPR000719 (PROSITE_PROFILES); IPR011009 (SUPERFAMILY)
comp36668_c0_seq1	P29216	631	1	0.000547671	62.0%	63	F:GO:0030414; P:GO:0008542; P:GO:0010971; P:GO:0007176; C:GO:0048471; P:GO:0048669; C:GO:0005886; P:GO:0007626; P:GO:0051563; C:GO:0045177; P:GO:0006897; C:GO:0016021; P:GO:0040014; C:GO:0016020; P:GO:0051402; P:GO:0045944; P:GO:0008088; P:GO:0008344; P:GO:0006417; P:GO:0050803; F:GO:0004867; C:GO:0045202; P:GO:0006378; F:GO:0042802; P:GO:0007617; C:GO:0051233; C:GO:0031410; P:GO:0043393; F:GO:00…		no IPS match
comp41562_c0_seq1	P80204	767	1	1.256e-77	73.0%	25	P:GO:0007165; P:GO:0050789; P:GO:0008150; C:GO:0005886; P:GO:0009790; P:GO:0008283; F:GO:0005515; P:GO:0007275; P:GO:0006464; F:GO:0005102; P:GO:0009628; F:GO:0004872; F:GO:0004672; P:GO:0016043; P:GO:0009653; P:GO:0030154; P:GO:0006950; P:GO:0016049; P:GO:0000003; C:GO:0043234; P:GO:0009719; F:GO:0000166; P:GO:0006350; P:GO:0015031; P:GO:0008219	-	SIGNAL_PEPTIDE_C_REGION (PHOBIUS); SIGNAL_PEPTIDE (PHOBIUS); SIGNAL_PEPTIDE_N_REGION (PHOBIUS); SIGNAL_PEPTIDE_H_REGION (PHOBIUS); NON_CYTOPLASMIC_DOMAIN (PHOBIUS); SignalP-noTM (SIGNALP_GRAM_NEGATIVE); SignalP-noTM (SIGNALP_EUK)
comp46544_c0_seq13	P80204	1966	1	0.0	69.0%	25	P:GO:0007165; P:GO:0050789; P:GO:0008150; C:GO:0005886; P:GO:0009790; P:GO:0008283; F:GO:0005515; P:GO:0007275; P:GO:0006464; F:GO:0005102; P:GO:0009628; F:GO:0004872; F:GO:0004672; P:GO:0016043; P:GO:0009653; P:GO:0030154; P:GO:0006950; P:GO:0016049; P:GO:0000003; C:GO:0043234; P:GO:0009719; F:GO:0000166; P:GO:0006350; P:GO:0015031; P:GO:0008219	-	no IPS match
comp46544_c0_seq3	P80204	1942	1	0.0	69.0%	25	P:GO:0007165; P:GO:0050789; P:GO:0008150; C:GO:0005886; P:GO:0009790; P:GO:0008283; F:GO:0005515; P:GO:0007275; P:GO:0006464; F:GO:0005102; P:GO:0009628; F:GO:0004872; F:GO:0004672; P:GO:0016043; P:GO:0009653; P:GO:0030154; P:GO:0006950; P:GO:0016049; P:GO:0000003; C:GO:0043234; P:GO:0009719; F:GO:0000166; P:GO:0006350; P:GO:0015031; P:GO:0008219	-	no IPS match
comp59996_c0_seq1	Q61315	365	1	2.85094e-32	73.0%	28	C:GO:0005886; P:GO:0030154; P:GO:0050789; P:GO:0007275; P:GO:0006996; P:GO:0007049; P:GO:0007165; P:GO:0007010; P:GO:0000003; P:GO:0008283; C:GO:0005623; P:GO:0016043; C:GO:0005694; C:GO:0043234; C:GO:0005856; F:GO:0005515; P:GO:0009653; P:GO:0008152; C:GO:0005737; P:GO:0006950; P:GO:0019725; F:GO:0008092; C:GO:0005575; F:GO:0030234; C:GO:0005635; C:GO:0005815; P:GO:0019538; P:GO:0009056	-	IPR000225 (SMART); IPR011989 (G3DSA:1.25.10.GENE3D); IPR026818 (PANTHER); IPR000225 (PROSITE_PROFILES); IPR016024 (SUPERFAMILY)
comp67432_c0_seq1	Q9JM73	767	1	1.82411e-148	100.0%	24	P:GO:0007275; P:GO:0009653; P:GO:0030154; C:GO:0000228; F:GO:0005515; P:GO:0008150; P:GO:0050789; P:GO:0006350; P:GO:0009790; P:GO:0016043; P:GO:0007610; P:GO:0007267; P:GO:0009605; P:GO:0006950; F:GO:0003700; P:GO:0007010; C:GO:0005737; P:GO:0019725; F:GO:0003677; P:GO:0007154; P:GO:0008283; P:GO:0040007; P:GO:0009719; F:GO:0003682	-	IPR002100 (PRINTS); IPR002100 (SMART); IPR002100 (PFAM); PTHR11945:SF32 (PANTHER); PTHR11945 (PANTHER); IPR002100 (PROSITE_PATTERNS); IPR002100 (PROSITE_PROFILES); IPR002100 (SUPERFAMILY)
comp9997_c0_seq1	Q61315	2692	1	0.0	99.0%	28	C:GO:0005886; P:GO:0030154; P:GO:0050789; P:GO:0007275; P:GO:0006996; P:GO:0007049; P:GO:0007165; P:GO:0007010; P:GO:0000003; P:GO:0008283; C:GO:0005623; P:GO:0016043; C:GO:0005694; C:GO:0043234; C:GO:0005856; F:GO:0005515; P:GO:0009653; P:GO:0008152; C:GO:0005737; P:GO:0006950; P:GO:0019725; F:GO:0008092; C:GO:0005575; F:GO:0030234; C:GO:0005635; C:GO:0005815; P:GO:0019538; P:GO:0009056	-	IPR009234 (PFAM); IPR009232 (PFAM); IPR026818 (PANTHER); IPR026836 (PTHR12607:PANTHER)
comp134213_c0_seq1	B2RWS6	233	1	1.44518e-41	100.0%	37	F:GO:0003700; P:GO:0050789; P:GO:0019538; P:GO:0009056; F:GO:0005515; P:GO:0007165; P:GO:0008150; P:GO:0006412; P:GO:0007275; P:GO:0006350; C:GO:0005654; C:GO:0043234; P:GO:0009719; F:GO:0016740; P:GO:0006464; P:GO:0000003; P:GO:0016032; P:GO:0044403; F:GO:0005102; P:GO:0006950; F:GO:0030528; P:GO:0006996; C:GO:0005575; P:GO:0015031; C:GO:0005737; P:GO:0009653; P:GO:0030154; P:GO:0007010; F:GO:00…	EC:2.3.1.48; EC:2.3.1.32	IPR003101 (G3DSA:1.10.246.GENE3D); IPR003101 (PFAM); PTHR13808 (PANTHER); PTHR13808:SF0 (PANTHER); IPR003101 (PROSITE_PROFILES); IPR003101 (SUPERFAMILY)
comp161134_c0_seq1	Q4GZT3	204	1	2.66859e-11	95.0%	31	C:GO:0005929; F:GO:0005216; F:GO:0005515; P:GO:0007165; P:GO:0050789; P:GO:0009058; C:GO:0005886; P:GO:0007275; F:GO:0005102; P:GO:0007049; C:GO:0005623; P:GO:0006811; P:GO:0009653; P:GO:0015031; P:GO:0006950; P:GO:0009628; P:GO:0006139; C:GO:0005737; P:GO:0009790; P:GO:0006350; P:GO:0008283; P:GO:0009605; C:GO:0005783; C:GO:0005856; C:GO:0043234; C:GO:0005815; P:GO:0009719; F:GO:0005509; P:GO:00…	-	IPR013122 (PFAM); PTHR10877 (PANTHER); TRANSMEMBRANE (PHOBIUS); CYTOPLASMIC_DOMAIN (PHOBIUS); NON_CYTOPLASMIC_DOMAIN (PHOBIUS); TMhelix (TMHMM)
comp43432_c0_seq1	P61754	2326	1	3.56312e-56	76.0%	25	P:GO:0007165; P:GO:0050789; P:GO:0006350; P:GO:0008283; P:GO:0000003; P:GO:0030154; P:GO:0007275; F:GO:0004672; P:GO:0009719; P:GO:0016049; P:GO:0009653; C:GO:0043234; P:GO:0040007; P:GO:0009790; F:GO:0003700; P:GO:0016043; P:GO:0008150; P:GO:0006464; F:GO:0003682; P:GO:0007049; P:GO:0006996; P:GO:0008219; C:GO:0005634; P:GO:0009605; P:GO:0009628	-	IPR009071 (SMART); IPR022151 (PFAM); IPR009071 (PFAM); IPR009071 (G3DSA:1.10.30.GENE3D); PTHR10270 (PANTHER); PTHR10270:SF167 (PANTHER); IPR009071 (PROSITE_PROFILES); IPR009071 (SUPERFAMILY)
comp81875_c0_seq1	B2RWS6	407	1	7.49791e-88	100.0%	37	F:GO:0003700; P:GO:0050789; P:GO:0019538; P:GO:0009056; F:GO:0005515; P:GO:0007165; P:GO:0008150; P:GO:0006412; P:GO:0007275; P:GO:0006350; C:GO:0005654; C:GO:0043234; P:GO:0009719; F:GO:0016740; P:GO:0006464; P:GO:0000003; P:GO:0016032; P:GO:0044403; F:GO:0005102; P:GO:0006950; F:GO:0030528; P:GO:0006996; C:GO:0005575; P:GO:0015031; C:GO:0005737; P:GO:0009653; P:GO:0030154; P:GO:0007010; F:GO:00…	EC:2.3.1.48; EC:2.3.1.32	IPR010303 (PFAM); IPR013083 (G3DSA:3.30.40.GENE3D); PTHR13808:SF0 (PANTHER); PTHR13808 (PANTHER); IPR011011 (SUPERFAMILY)
comp96664_c0_seq1	B2RWS6	249	1	3.70749e-42	100.0%	37	F:GO:0003700; P:GO:0050789; P:GO:0019538; P:GO:0009056; F:GO:0005515; P:GO:0007165; P:GO:0008150; P:GO:0006412; P:GO:0007275; P:GO:0006350; C:GO:0005654; C:GO:0043234; P:GO:0009719; F:GO:0016740; P:GO:0006464; P:GO:0000003; P:GO:0016032; P:GO:0044403; F:GO:0005102; P:GO:0006950; F:GO:0030528; P:GO:0006996; C:GO:0005575; P:GO:0015031; C:GO:0005737; P:GO:0009653; P:GO:0030154; P:GO:0007010; F:GO:00…	EC:2.3.1.48; EC:2.3.1.32	IPR013178 (PFAM); PTHR13808 (PANTHER); PTHR13808:SF0 (PANTHER)
comp37988_c0_seq1	O88572	715	1	1.04134e-45	65.0%	22	P:GO:0050789; P:GO:0008219; P:GO:0009653; P:GO:0009790; P:GO:0008283; P:GO:0007165; P:GO:0006810; P:GO:0016043; P:GO:0009605; P:GO:0030154; P:GO:0007275; P:GO:0006350; F:GO:0005102; F:GO:0004872; P:GO:0008152; C:GO:0005886; C:GO:0005623; F:GO:0005515; F:GO:0005215; C:GO:0005768; P:GO:0008150; P:GO:0000003	-	IPR000033 (SMART); IPR011042 (G3DSA:2.120.10.GENE3D); G3DSA:2.10.25.10 (GENE3D); IPR000033 (PFAM); PTHR10529 (PANTHER); IPR000033 (PROSITE_PROFILES); IPR000033 (PROSITE_PROFILES); IPR000033 (PROSITE_PROFILES); SSF63825 (SUPERFAMILY)
comp45736_c0_seq1	O88572	2931	1	3.8861e-41	66.0%	22	P:GO:0050789; P:GO:0008219; P:GO:0009653; P:GO:0009790; P:GO:0008283; P:GO:0007165; P:GO:0006810; P:GO:0016043; P:GO:0009605; P:GO:0030154; P:GO:0007275; P:GO:0006350; F:GO:0005102; F:GO:0004872; P:GO:0008152; C:GO:0005886; C:GO:0005623; F:GO:0005515; F:GO:0005215; C:GO:0005768; P:GO:0008150; P:GO:0000003	-	IPR000033 (SMART); IPR011042 (G3DSA:2.120.10.GENE3D); PF14670 (PFAM); IPR000033 (PFAM); G3DSA:2.10.25.10 (GENE3D); PTHR10529 (PANTHER); TRANSMEMBRANE (PHOBIUS); NON_CYTOPLASMIC_DOMAIN (PHOBIUS); CYTOPLASMIC_DOMAIN (PHOBIUS); IPR000033 (PROSITE_PROFILES); IPR000033 (PROSITE_PROFILES); SSF57196 (SUPERFAMILY); SSF63825 (SUPERFAMILY); TMhelix (TMHMM)
comp45736_c0_seq2	O88572	2916	1	3.68553e-40	66.0%	22	P:GO:0050789; P:GO:0008219; P:GO:0009653; P:GO:0009790; P:GO:0008283; P:GO:0007165; P:GO:0006810; P:GO:0016043; P:GO:0009605; P:GO:0030154; P:GO:0007275; P:GO:0006350; F:GO:0005102; F:GO:0004872; P:GO:0008152; C:GO:0005886; C:GO:0005623; F:GO:0005515; F:GO:0005215; C:GO:0005768; P:GO:0008150; P:GO:0000003	-	IPR000033 (SMART); G3DSA:2.10.25.10 (GENE3D); IPR000033 (PFAM); IPR011042 (G3DSA:2.120.10.GENE3D); PF14670 (PFAM); PTHR10529 (PANTHER); NON_CYTOPLASMIC_DOMAIN (PHOBIUS); TRANSMEMBRANE (PHOBIUS); CYTOPLASMIC_DOMAIN (PHOBIUS); IPR000033 (PROSITE_PROFILES); IPR000033 (PROSITE_PROFILES); SSF57196 (SUPERFAMILY); SSF63825 (SUPERFAMILY); TMhelix (TMHMM)
comp46351_c0_seq1	A4UTP7	3218	1	1.10735e-58	82.0%	21	P:GO:0050789; P:GO:0007275; P:GO:0009653; P:GO:0030154; P:GO:0008150; P:GO:0008219; P:GO:0007267; C:GO:0043234; P:GO:0008283; P:GO:0040007; P:GO:0007610; P:GO:0006950; P:GO:0006350; P:GO:0009607; C:GO:0005737; P:GO:0009719; F:GO:0003723; P:GO:0007165; F:GO:0005515; P:GO:0008152; C:GO:0005654	-	no IPS match
comp46605_c0_seq3	O88572	841	1	5.21883e-63	63.0%	22	P:GO:0050789; P:GO:0008219; P:GO:0009653; P:GO:0009790; P:GO:0008283; P:GO:0007165; P:GO:0006810; P:GO:0016043; P:GO:0009605; P:GO:0030154; P:GO:0007275; P:GO:0006350; F:GO:0005102; F:GO:0004872; P:GO:0008152; C:GO:0005886; C:GO:0005623; F:GO:0005515; F:GO:0005215; C:GO:0005768; P:GO:0008150; P:GO:0000003	-	IPR000033 (SMART); G3DSA:2.10.25.10 (GENE3D); PF14670 (PFAM); IPR011042 (G3DSA:2.120.10.GENE3D); IPR000033 (PFAM); PTHR10529:SF110 (PANTHER); PTHR10529 (PANTHER); IPR000033 (PROSITE_PROFILES); IPR000033 (PROSITE_PROFILES); IPR000033 (PROSITE_PROFILES); IPR000033 (PROSITE_PROFILES); IPR000033 (PROSITE_PROFILES); IPR000033 (PROSITE_PROFILES); SSF57196 (SUPERFAMILY); SSF63825 (SUPERFAMILY)
comp55931_c0_seq1	P42858	459	1	0.0387537	49.0%	60	P:GO:0000052; P:GO:0021756; P:GO:0000050; P:GO:0055072; C:GO:0005829; P:GO:0008542; P:GO:0034047; P:GO:0019805; P:GO:0007626; P:GO:0048666; P:GO:0051881; P:GO:0051592; P:GO:0048341; P:GO:0051402; P:GO:0008088; P:GO:0006890; C:GO:0005783; F:GO:0050809; P:GO:0008340; F:GO:0034452; P:GO:0006606; P:GO:0046825; F:GO:0002039; C:GO:0030659; P:GO:0035176; P:GO:0019244; P:GO:0006888; P:GO:0043524; P:GO:00…		no IPS match
comp85594_c0_seq1	O88572	227	1	1.30074e-11	68.0%	22	P:GO:0050789; P:GO:0008219; P:GO:0009653; P:GO:0009790; P:GO:0008283; P:GO:0007165; P:GO:0006810; P:GO:0016043; P:GO:0009605; P:GO:0030154; P:GO:0007275; P:GO:0006350; F:GO:0005102; F:GO:0004872; P:GO:0008152; C:GO:0005886; C:GO:0005623; F:GO:0005515; F:GO:0005215; C:GO:0005768; P:GO:0008150; P:GO:0000003	-	IPR000033 (SMART); IPR011042 (G3DSA:2.120.10.GENE3D); IPR000033 (PFAM); PTHR10529 (PANTHER); IPR000033 (PROSITE_PROFILES); IPR000033 (PROSITE_PROFILES); SSF63825 (SUPERFAMILY)
comp46075_c0_seq2	O54902	1860	1	2.88679e-51	77.0%	22	P:GO:0006811; P:GO:0008150; F:GO:0005215; F:GO:0005488; C:GO:0005768; C:GO:0005794; P:GO:0007610; P:GO:0009058; P:GO:0009653; P:GO:0016043; P:GO:0030154; P:GO:0007275; P:GO:0050789; P:GO:0008219; C:GO:0005764; C:GO:0005623; P:GO:0006950; C:GO:0043226; C:GO:0005737; C:GO:0005886; C:GO:0005634; C:GO:0043234	-	IPR001046 (PRINTS); IPR001046 (PFAM); IPR001046 (PANTHER); PTHR11706:SF7 (PANTHER); CYTOPLASMIC_DOMAIN (PHOBIUS); TRANSMEMBRANE (PHOBIUS); NON_CYTOPLASMIC_DOMAIN (PHOBIUS); NON_CYTOPLASMIC_DOMAIN (PHOBIUS); NON_CYTOPLASMIC_DOMAIN (PHOBIUS); TRANSMEMBRANE (PHOBIUS); CYTOPLASMIC_DOMAIN (PHOBIUS); TRANSMEMBRANE (PHOBIUS); CYTOPLASMIC_DOMAIN (PHOBIUS); TRANSMEMBRANE (PHOBIUS); TRANSMEMBRANE (PHOBIUS)…
comp74612_c0_seq1	P09055	525	1	1.07713e-113	100.0%	29	P:GO:0050789; P:GO:0008219; P:GO:0030154; P:GO:0007275; C:GO:0005886; P:GO:0007165; P:GO:0008150; P:GO:0009790; P:GO:0008283; P:GO:0007049; P:GO:0009653; P:GO:0016043; P:GO:0006810; F:GO:0004872; C:GO:0005575; F:GO:0005488; F:GO:0005102; C:GO:0005623; C:GO:0043234; C:GO:0005578; P:GO:0019725; F:GO:0005515; P:GO:0007010; P:GO:0006464; F:GO:0008092; C:GO:0016023; P:GO:0000003; P:GO:0015031; F:GO:00…	-	IPR015812 (PRINTS); IPR002369 (SMART); IPR002035 (G3DSA:3.40.50.GENE3D); IPR002369 (PFAM); IPR027071 (PTHR10082:PANTHER); IPR015812 (PANTHER); SSF53300 (SUPERFAMILY)
comp135164_c0_seq1	P26342	205	1	9.80051	54.0%	58	P:GO:0055010; F:GO:0005024; P:GO:0007179; F:GO:0005539; F:GO:0048185; P:GO:0001837; C:GO:0005887; F:GO:0017134; P:GO:0031100; P:GO:0010719; P:GO:0030509; P:GO:0051271; C:GO:0016021; F:GO:0005114; P:GO:0001701; P:GO:0060318; C:GO:0005783; P:GO:0060317; P:GO:0060347; P:GO:0060021; P:GO:0001666; P:GO:0060216; P:GO:0006955; P:GO:0007165; C:GO:0009897; P:GO:0001889; P:GO:0001568; P:GO:0016049; P:GO:00…		IPR001507 (PFAM); IPR001507 (PROSITE_PROFILES)
comp21234_c0_seq1	Q13485	1323	1	9.79208e-49	83.0%	29	F:GO:0003700; P:GO:0007275; C:GO:0005622; C:GO:0043234; F:GO:0005515; P:GO:0016043; P:GO:0009653; P:GO:0030154; P:GO:0009790; P:GO:0050789; P:GO:0019538; P:GO:0009056; P:GO:0007165; F:GO:0005488; P:GO:0006464; C:GO:0005829; C:GO:0005654; P:GO:0006950; P:GO:0006350; P:GO:0008150; F:GO:0004871; F:GO:0003682; P:GO:0008283; P:GO:0008219; P:GO:0040007; P:GO:0015031; P:GO:0016049; C:GO:0005815; C:GO:00…	-	Coil (COILS); IPR003619 (SMART); IPR013019 (G3DSA:3.90.520.GENE3D); IPR003619 (PFAM); IPR013790 (PANTHER); IPR013019 (PROSITE_PROFILES); IPR013019 (PROSITE_PROFILES); IPR013019 (SUPERFAMILY); IPR013019 (SUPERFAMILY)
comp93963_c0_seq1	Q04666	295	1	6.67332e-43	100.0%	18	P:GO:0016043; P:GO:0007165; F:GO:0005515; P:GO:0030154; P:GO:0050789; P:GO:0007275; P:GO:0009653; P:GO:0008283; P:GO:0009790; C:GO:0005654; P:GO:0008150; P:GO:0007049; P:GO:0015031; P:GO:0006350; C:GO:0005737; P:GO:0007267; F:GO:0003677; P:GO:0006464	-	NON_CYTOPLASMIC_DOMAIN (PHOBIUS); TRANSMEMBRANE (PHOBIUS); TRANSMEMBRANE (PHOBIUS); CYTOPLASMIC_DOMAIN (PHOBIUS); CYTOPLASMIC_DOMAIN (PHOBIUS); SignalP-TM (SIGNALP_GRAM_POSITIVE); TMhelix (TMHMM)
comp100960_c0_seq1	Q04690	293	1	5.51758e-18	76.0%	32	P:GO:0009653; P:GO:0050789; P:GO:0007275; P:GO:0007267; P:GO:0030154; C:GO:0005886; P:GO:0006810; C:GO:0005856; P:GO:0008219; P:GO:0007154; P:GO:0019725; C:GO:0043234; P:GO:0016043; P:GO:0006139; P:GO:0009058; F:GO:0005515; P:GO:0007610; P:GO:0009628; C:GO:0005623; P:GO:0006950; P:GO:0009605; P:GO:0007165; P:GO:0008283; F:GO:0030234; P:GO:0015031; C:GO:0005737; P:GO:0008152; P:GO:0008150; P:GO:00…	-	PTHR10194 (PANTHER)
comp114132_c0_seq1	Q04690	233	1	1.00421e-40	100.0%	32	P:GO:0009653; P:GO:0050789; P:GO:0007275; P:GO:0007267; P:GO:0030154; C:GO:0005886; P:GO:0006810; C:GO:0005856; P:GO:0008219; P:GO:0007154; P:GO:0019725; C:GO:0043234; P:GO:0016043; P:GO:0006139; P:GO:0009058; F:GO:0005515; P:GO:0007610; P:GO:0009628; C:GO:0005623; P:GO:0006950; P:GO:0009605; P:GO:0007165; P:GO:0008283; F:GO:0030234; P:GO:0015031; C:GO:0005737; P:GO:0008152; P:GO:0008150; P:GO:00…	-	PTHR10194 (PANTHER); IPR028553 (PTHR10194:PANTHER)
comp11450_c0_seq1	Q811D0	1644	1	0.0	100.0%	28	P:GO:0009653; P:GO:0009790; P:GO:0008283; P:GO:0050789; P:GO:0007010; P:GO:0000003; P:GO:0016043; C:GO:0005886; F:GO:0005515; F:GO:0005198; P:GO:0008150; C:GO:0005856; P:GO:0008152; C:GO:0005783; P:GO:0007275; F:GO:0003674; P:GO:0006811; C:GO:0005575; P:GO:0019725; P:GO:0007049; C:GO:0005623; P:GO:0040007; C:GO:0005737; C:GO:0005794; P:GO:0008037; C:GO:0043234; C:GO:0005634; F:GO:0005102	-	IPR001478 (SMART); IPR001452 (SMART); IPR001478 (PFAM); IPR001452 (PFAM); IPR019583 (PFAM); G3DSA:2.30.42.10 (GENE3D); IPR019590 (PFAM); G3DSA:2.30.30.40 (GENE3D); PTHR23119:SF5 (PANTHER); IPR016313 (PANTHER); IPR001478 (PROSITE_PROFILES); IPR001478 (PROSITE_PROFILES); IPR001452 (PROSITE_PROFILES); IPR001478 (PROSITE_PROFILES); IPR001478 (SUPERFAMILY); IPR001452 (SUPERFAMILY); IPR001478 (SUPERFAM…
comp11450_c0_seq2	Q811D0	3798	1	0.0	98.0%	28	P:GO:0009653; P:GO:0009790; P:GO:0008283; P:GO:0050789; P:GO:0007010; P:GO:0000003; P:GO:0016043; C:GO:0005886; F:GO:0005515; F:GO:0005198; P:GO:0008150; C:GO:0005856; P:GO:0008152; C:GO:0005783; P:GO:0007275; F:GO:0003674; P:GO:0006811; C:GO:0005575; P:GO:0019725; P:GO:0007049; C:GO:0005623; P:GO:0040007; C:GO:0005737; C:GO:0005794; P:GO:0008037; C:GO:0043234; C:GO:0005634; F:GO:0005102	-	Coil (COILS); IPR016313 (PIRSF); IPR001452 (SMART); IPR008145 (SMART); IPR001478 (SMART); IPR019583 (PFAM); G3DSA:2.30.42.10 (GENE3D); G3DSA:3.40.50.300 (GENE3D); G3DSA:3.30.63.10 (GENE3D); IPR019590 (PFAM); G3DSA:2.30.30.40 (GENE3D); IPR001452 (PFAM); IPR008145 (PFAM); IPR001478 (PFAM); PTHR23119:SF5 (PANTHER); IPR016313 (PANTHER); IPR020590 (PROSITE_PATTERNS); IPR001478 (PROSITE_PROFILES); IPR0…
comp118422_c0_seq1	P42345	240	1	2.46744e-26	100.0%	37	P:GO:0007165; F:GO:0004672; P:GO:0050789; P:GO:0007010; C:GO:0005764; P:GO:0006350; P:GO:0009605; P:GO:0006412; P:GO:0015031; C:GO:0005654; P:GO:0016049; C:GO:0005622; C:GO:0043234; P:GO:0006950; P:GO:0006091; P:GO:0009058; P:GO:0005975; C:GO:0005829; F:GO:0005488; C:GO:0005794; P:GO:0009719; P:GO:0006464; P:GO:0016043; P:GO:0008152; P:GO:0009056; P:GO:0006629; F:GO:0005515; F:GO:0000166; P:GO:00…	EC:2.7.11	IPR011989 (G3DSA:1.25.10.GENE3D); PTHR11139 (PANTHER); IPR016024 (SUPERFAMILY)
comp22352_c0_seq1	P42345	793	1	1.38367e-117	85.0%	37	P:GO:0007165; F:GO:0004672; P:GO:0050789; P:GO:0007010; C:GO:0005764; P:GO:0006350; P:GO:0009605; P:GO:0006412; P:GO:0015031; C:GO:0005654; P:GO:0016049; C:GO:0005622; C:GO:0043234; P:GO:0006950; P:GO:0006091; P:GO:0009058; P:GO:0005975; C:GO:0005829; F:GO:0005488; C:GO:0005794; P:GO:0009719; P:GO:0006464; P:GO:0016043; P:GO:0008152; P:GO:0009056; P:GO:0006629; F:GO:0005515; F:GO:0000166; P:GO:00…	EC:2.7.11	IPR003151 (PFAM); IPR011990 (G3DSA:1.25.40.GENE3D); IPR026683 (PTHR11139:PANTHER); PTHR11139 (PANTHER); IPR014009 (PROSITE_PROFILES)
comp27676_c0_seq1	P42345	796	1	1.12286e-133	90.0%	37	P:GO:0007165; F:GO:0004672; P:GO:0050789; P:GO:0007010; C:GO:0005764; P:GO:0006350; P:GO:0009605; P:GO:0006412; P:GO:0015031; C:GO:0005654; P:GO:0016049; C:GO:0005622; C:GO:0043234; P:GO:0006950; P:GO:0006091; P:GO:0009058; P:GO:0005975; C:GO:0005829; F:GO:0005488; C:GO:0005794; P:GO:0009719; P:GO:0006464; P:GO:0016043; P:GO:0008152; P:GO:0009056; P:GO:0006629; F:GO:0005515; F:GO:0000166; P:GO:00…	EC:2.7.11	IPR000403 (SMART); IPR000403 (PFAM); G3DSA:3.30.1010.10 (GENE3D); IPR000403 (G3DSA:1.10.1070.GENE3D); IPR026683 (PTHR11139:PANTHER); PTHR11139 (PANTHER); IPR018936 (PROSITE_PATTERNS); IPR018936 (PROSITE_PATTERNS); IPR000403 (PROSITE_PROFILES); IPR011009 (SUPERFAMILY)
comp37884_c0_seq1	P42345	318	1	3.81429e-41	83.0%	37	P:GO:0007165; F:GO:0004672; P:GO:0050789; P:GO:0007010; C:GO:0005764; P:GO:0006350; P:GO:0009605; P:GO:0006412; P:GO:0015031; C:GO:0005654; P:GO:0016049; C:GO:0005622; C:GO:0043234; P:GO:0006950; P:GO:0006091; P:GO:0009058; P:GO:0005975; C:GO:0005829; F:GO:0005488; C:GO:0005794; P:GO:0009719; P:GO:0006464; P:GO:0016043; P:GO:0008152; P:GO:0009056; P:GO:0006629; F:GO:0005515; F:GO:0000166; P:GO:00…	EC:2.7.11	G3DSA:1.20.120.150 (GENE3D); IPR009076 (PFAM); PTHR11139 (PANTHER); IPR026683 (PTHR11139:PANTHER); IPR009076 (SUPERFAMILY)
comp38504_c0_seq1	P35438	3033	1	0.0	100.0%	32	P:GO:0009653; P:GO:0016043; P:GO:0030154; P:GO:0050789; P:GO:0007275; P:GO:0008219; P:GO:0009605; C:GO:0005623; F:GO:0005488; P:GO:0007267; F:GO:0005216; P:GO:0007610; C:GO:0005856; P:GO:0007165; C:GO:0005783; P:GO:0000003; P:GO:0008152; P:GO:0008150; C:GO:0005886; C:GO:0043234; P:GO:0019725; P:GO:0009719; P:GO:0009628; P:GO:0006350; C:GO:0005575; F:GO:0005102; C:GO:0005576; F:GO:0005515; F:GO:00…	-	IPR001508 (PRINTS); IPR001320 (SMART); IPR019594 (SMART); IPR001638 (PFAM); G3DSA:3.40.50.2300 (GENE3D); G3DSA:3.40.50.2300 (GENE3D); G3DSA:3.40.190.10 (GENE3D); IPR018882 (PFAM); IPR001828 (PFAM); IPR001320 (PFAM); G3DSA:1.10.287.70 (GENE3D); G3DSA:3.40.190.10 (GENE3D); PTHR18966 (PANTHER); PTHR18966:SF128 (PANTHER); TRANSMEMBRANE (PHOBIUS); CYTOPLASMIC_DOMAIN (PHOBIUS); NON_CYTOPLASMIC_DOMAIN (…
comp38504_c0_seq2	P35438	3096	1	0.0	97.0%	32	P:GO:0009653; P:GO:0016043; P:GO:0030154; P:GO:0050789; P:GO:0007275; P:GO:0008219; P:GO:0009605; C:GO:0005623; F:GO:0005488; P:GO:0007267; F:GO:0005216; P:GO:0007610; C:GO:0005856; P:GO:0007165; C:GO:0005783; P:GO:0000003; P:GO:0008152; P:GO:0008150; C:GO:0005886; C:GO:0043234; P:GO:0019725; P:GO:0009719; P:GO:0009628; P:GO:0006350; C:GO:0005575; F:GO:0005102; C:GO:0005576; F:GO:0005515; F:GO:00…	-	IPR001508 (PRINTS); IPR001320 (SMART); IPR019594 (SMART); IPR001320 (PFAM); G3DSA:3.40.50.2300 (GENE3D); IPR018882 (PFAM); G3DSA:3.40.190.10 (GENE3D); G3DSA:3.40.190.10 (GENE3D); G3DSA:1.10.287.70 (GENE3D); IPR001638 (PFAM); IPR001828 (PFAM); G3DSA:3.40.50.2300 (GENE3D); PTHR18966 (PANTHER); PTHR18966:SF128 (PANTHER); NON_CYTOPLASMIC_DOMAIN (PHOBIUS); CYTOPLASMIC_DOMAIN (PHOBIUS); TRANSMEMBRANE (…
comp39008_c0_seq1	P97526	2997	1	0.0	75.0%	32	P:GO:0009653; P:GO:0050789; P:GO:0007275; P:GO:0007267; P:GO:0030154; C:GO:0005886; P:GO:0006810; C:GO:0005856; P:GO:0008219; P:GO:0007154; P:GO:0019725; C:GO:0043234; P:GO:0016043; P:GO:0006139; P:GO:0009058; F:GO:0005515; P:GO:0007610; P:GO:0009628; C:GO:0005623; P:GO:0006950; P:GO:0009605; P:GO:0007165; P:GO:0008283; F:GO:0030234; P:GO:0015031; C:GO:0005737; P:GO:0008152; P:GO:0008150; P:GO:00…	-	PTHR10194 (PANTHER); IPR028553 (PTHR10194:PANTHER); IPR016024 (SUPERFAMILY)
comp46812_c0_seq4	O88572	541	1	1.69661e-32	59.0%	19	P:GO:0050789; P:GO:0008219; P:GO:0009653; P:GO:0009790; P:GO:0008283; P:GO:0006810; P:GO:0016043; P:GO:0009605; P:GO:0030154; P:GO:0007275; P:GO:0006350; P:GO:0006464; P:GO:0007165; C:GO:0005886; F:GO:0005515; F:GO:0005215; C:GO:0005768; P:GO:0008150; P:GO:0000003	-	IPR000033 (SMART); IPR000033 (PFAM); PF14670 (PFAM); IPR011042 (G3DSA:2.120.10.GENE3D); G3DSA:2.10.25.10 (GENE3D); PTHR10529 (PANTHER); PTHR10529:SF110 (PANTHER); IPR000033 (PROSITE_PROFILES); IPR000033 (PROSITE_PROFILES); IPR000033 (PROSITE_PROFILES); SSF63825 (SUPERFAMILY); SSF57196 (SUPERFAMILY)
comp55198_c0_seq1	O70437	625	1	5.57508e-60	82.0%	30	F:GO:0003700; P:GO:0007275; P:GO:0050789; P:GO:0006350; C:GO:0005622; C:GO:0043234; F:GO:0005515; P:GO:0016043; P:GO:0009653; P:GO:0030154; P:GO:0009790; P:GO:0019538; P:GO:0009056; P:GO:0007165; F:GO:0005488; P:GO:0006464; F:GO:0008092; P:GO:0006950; P:GO:0008150; C:GO:0005654; C:GO:0005737; F:GO:0004871; F:GO:0003682; P:GO:0008283; P:GO:0008219; P:GO:0040007; P:GO:0015031; P:GO:0016049; C:GO:00…	-	Coil (COILS); IPR003619 (SMART); IPR013019 (G3DSA:3.90.520.GENE3D); IPR003619 (PFAM); IPR013790 (PANTHER); PTHR13703:SF13 (PANTHER); IPR013019 (PROSITE_PROFILES); IPR013019 (SUPERFAMILY)
comp56266_c0_seq1	Q5S007	309	1	0.249498	48.0%	57	P:GO:0007406; P:GO:0001934; P:GO:0010942; C:GO:0043025; P:GO:0042391; C:GO:0005886; P:GO:0048312; F:GO:0044325; P:GO:0032436; F:GO:0003924; P:GO:0022028; P:GO:0040012; P:GO:0007528; P:GO:2000173; F:GO:0004674; C:GO:0008021; P:GO:0034260; P:GO:0008340; F:GO:0004672; P:GO:0007264; P:GO:0035564; P:GO:0006184; P:GO:0061002; P:GO:0021772; F:GO:0004708; F:GO:0042803; F:GO:0005525; F:GO:0042802; F:GO:00…		no IPS match
comp59711_c0_seq1	P97526	2095	1	0.0	99.0%	32	P:GO:0009653; P:GO:0050789; P:GO:0007275; P:GO:0007267; P:GO:0030154; C:GO:0005886; P:GO:0006810; C:GO:0005856; P:GO:0008219; P:GO:0007154; P:GO:0019725; C:GO:0043234; P:GO:0016043; P:GO:0006139; P:GO:0009058; F:GO:0005515; P:GO:0007610; P:GO:0009628; C:GO:0005623; P:GO:0006950; P:GO:0009605; P:GO:0007165; P:GO:0008283; F:GO:0030234; P:GO:0015031; C:GO:0005737; P:GO:0008152; P:GO:0008150; P:GO:00…	-	PTHR10194 (PANTHER); IPR028553 (PTHR10194:PANTHER); SIGNAL_PEPTIDE_H_REGION (PHOBIUS); NON_CYTOPLASMIC_DOMAIN (PHOBIUS); SIGNAL_PEPTIDE_N_REGION (PHOBIUS); SIGNAL_PEPTIDE_C_REGION (PHOBIUS); SIGNAL_PEPTIDE (PHOBIUS); IPR016024 (SUPERFAMILY)
comp61731_c0_seq1	Q04690	1210	1	3.21904e-121	72.0%	32	P:GO:0009653; P:GO:0050789; P:GO:0007275; P:GO:0007267; P:GO:0030154; C:GO:0005886; P:GO:0006810; C:GO:0005856; P:GO:0008219; P:GO:0007154; P:GO:0019725; C:GO:0043234; P:GO:0016043; P:GO:0006139; P:GO:0009058; F:GO:0005515; P:GO:0007610; P:GO:0009628; C:GO:0005623; P:GO:0006950; P:GO:0009605; P:GO:0007165; P:GO:0008283; F:GO:0030234; P:GO:0015031; C:GO:0005737; P:GO:0008152; P:GO:0008150; P:GO:00…	-	G3DSA:1.10.494.10 (GENE3D); IPR028553 (PTHR10194:PANTHER); PTHR10194 (PANTHER); IPR001936 (PROSITE_PROFILES); IPR008936 (SUPERFAMILY)
comp6694_c0_seq1	O88572	994	1	7.4019e-55	59.0%	19	P:GO:0050789; P:GO:0008219; P:GO:0009653; P:GO:0009790; P:GO:0008283; P:GO:0006810; P:GO:0016043; P:GO:0009605; P:GO:0030154; P:GO:0007275; P:GO:0006350; P:GO:0006464; P:GO:0007165; C:GO:0005886; F:GO:0005515; F:GO:0005215; C:GO:0005768; P:GO:0008150; P:GO:0000003	-	IPR000033 (SMART); IPR000033 (PFAM); IPR011042 (G3DSA:2.120.10.GENE3D); PTHR10529:SF110 (PANTHER); PTHR10529 (PANTHER); SIGNAL_PEPTIDE_N_REGION (PHOBIUS); SIGNAL_PEPTIDE_H_REGION (PHOBIUS); SIGNAL_PEPTIDE (PHOBIUS); SIGNAL_PEPTIDE_C_REGION (PHOBIUS); NON_CYTOPLASMIC_DOMAIN (PHOBIUS); IPR000033 (PROSITE_PROFILES); IPR000033 (PROSITE_PROFILES); IPR000033 (PROSITE_PROFILES); IPR000033 (PROSITE_PROFI…
comp75871_c0_seq1	P42345	465	1	2.35353e-70	90.0%	37	P:GO:0007165; F:GO:0004672; P:GO:0050789; P:GO:0007010; C:GO:0005764; P:GO:0006350; P:GO:0009605; P:GO:0006412; P:GO:0015031; C:GO:0005654; P:GO:0016049; C:GO:0005622; C:GO:0043234; P:GO:0006950; P:GO:0006091; P:GO:0009058; P:GO:0005975; C:GO:0005829; F:GO:0005488; C:GO:0005794; P:GO:0009719; P:GO:0006464; P:GO:0016043; P:GO:0008152; P:GO:0009056; P:GO:0006629; F:GO:0005515; F:GO:0000166; P:GO:00…	EC:2.7.11	IPR011989 (G3DSA:1.25.10.GENE3D); IPR016024 (SUPERFAMILY)
comp82035_c0_seq1	P56705	260	1	1.38478e-49	100.0%	27	C:GO:0005623; P:GO:0000003; P:GO:0007275; P:GO:0050789; P:GO:0006350; F:GO:0005102; P:GO:0007165; P:GO:0009058; P:GO:0006464; P:GO:0030154; P:GO:0008283; P:GO:0006629; P:GO:0007049; P:GO:0016043; C:GO:0005783; C:GO:0005615; P:GO:0009653; F:GO:0030528; F:GO:0005515; C:GO:0005886; C:GO:0005794; P:GO:0007010; F:GO:0005198; F:GO:0004871; C:GO:0005578; P:GO:0009790; P:GO:0008219	-	IPR005817 (PRINTS); IPR005817 (SMART); IPR005817 (PFAM); IPR005817 (PANTHER); IPR009142 (PTHR12027:PANTHER)
comp88131_c0_seq1	Q04690	375	1	2.97092e-74	100.0%	32	P:GO:0009653; P:GO:0050789; P:GO:0007275; P:GO:0007267; P:GO:0030154; C:GO:0005886; P:GO:0006810; C:GO:0005856; P:GO:0008219; P:GO:0007154; P:GO:0019725; C:GO:0043234; P:GO:0016043; P:GO:0006139; P:GO:0009058; F:GO:0005515; P:GO:0007610; P:GO:0009628; C:GO:0005623; P:GO:0006950; P:GO:0009605; P:GO:0007165; P:GO:0008283; F:GO:0030234; P:GO:0015031; C:GO:0005737; P:GO:0008152; P:GO:0008150; P:GO:00…	-	IPR028553 (PTHR10194:PANTHER); PTHR10194 (PANTHER)
comp89646_c0_seq1	P42345	210	1	1.42991e-18	82.0%	37	P:GO:0007165; F:GO:0004672; P:GO:0050789; P:GO:0007010; C:GO:0005764; P:GO:0006350; P:GO:0009605; P:GO:0006412; P:GO:0015031; C:GO:0005654; P:GO:0016049; C:GO:0005622; C:GO:0043234; P:GO:0006950; P:GO:0006091; P:GO:0009058; P:GO:0005975; C:GO:0005829; F:GO:0005488; C:GO:0005794; P:GO:0009719; P:GO:0006464; P:GO:0016043; P:GO:0008152; P:GO:0009056; P:GO:0006629; F:GO:0005515; F:GO:0000166; P:GO:00…	EC:2.7.11	no IPS match
comp27185_c0_seq1	P58197	1643	1	4.9487e-79	75.0%	20	P:GO:0050789; P:GO:0007275; P:GO:0009653; P:GO:0009790; P:GO:0008219; P:GO:0006950; P:GO:0009628; P:GO:0008150; P:GO:0030154; C:GO:0005829; P:GO:0007267; F:GO:0005515; P:GO:0006350; P:GO:0007165; C:GO:0005794; F:GO:0003682; P:GO:0008283; C:GO:0005815; C:GO:0005730; P:GO:0009607	-	Coil (COILS); IPR013854 (PRINTS); IPR013854 (PFAM); IPR004979 (PANTHER); PTHR10812:SF12 (PANTHER)
comp81795_c0_seq1	Q13635	226	1	5.14963e-09	73.0%	56	P:GO:0008544; C:GO:0048471; P:GO:0060831; C:GO:0005886; F:GO:0008158; P:GO:0010875; P:GO:0032880; F:GO:0032403; F:GO:0005119; P:GO:0040015; C:GO:0016021; F:GO:0005113; P:GO:0051782; P:GO:0021522; P:GO:0060603; P:GO:0072203; P:GO:0045879; F:GO:0015485; P:GO:0043433; P:GO:0061005; C:GO:0030496; P:GO:0007420; P:GO:0021997; F:GO:0030332; P:GO:0072001; P:GO:0010157; C:GO:0043231; P:GO:0007224; P:GO:00…		no IPS match
comp127319_c0_seq1	Q5EE04	222	1	0.000804059	73.0%	55	C:GO:0005694; P:GO:0006999; P:GO:0006611; C:GO:0005856; F:GO:0005215; P:GO:0046832; C:GO:0034399; P:GO:0031453; C:GO:0044615; C:GO:0019898; P:GO:0007049; P:GO:0031647; C:GO:0072686; P:GO:0045947; C:GO:0016020; C:GO:0031965; P:GO:0031990; F:GO:0051019; F:GO:0003729; P:GO:0010965; F:GO:0043495; P:GO:0051301; P:GO:0006606; C:GO:0005819; P:GO:0046827; P:GO:0070849; F:GO:0042803; P:GO:0015031; P:GO:00…		Coil (COILS); PTHR18898 (PANTHER); PTHR18898:SF0 (PANTHER)
comp23064_c0_seq1	Q5EE04	240	1	2.71034e-05	76.0%	55	C:GO:0005694; P:GO:0006999; P:GO:0006611; C:GO:0005856; F:GO:0005215; P:GO:0046832; C:GO:0034399; P:GO:0031453; C:GO:0044615; C:GO:0019898; P:GO:0007049; P:GO:0031647; C:GO:0072686; P:GO:0045947; C:GO:0016020; C:GO:0031965; P:GO:0031990; F:GO:0051019; F:GO:0003729; P:GO:0010965; F:GO:0043495; P:GO:0051301; P:GO:0006606; C:GO:0005819; P:GO:0046827; P:GO:0070849; F:GO:0042803; P:GO:0015031; P:GO:00…		Coil (COILS); PTHR18898 (PANTHER); PTHR18898:SF0 (PANTHER)
comp37348_c0_seq1	Q5EE04	883	1	0.00092684	53.0%	55	C:GO:0005694; P:GO:0006999; P:GO:0006611; C:GO:0005856; F:GO:0005215; P:GO:0046832; C:GO:0034399; P:GO:0031453; C:GO:0044615; C:GO:0019898; P:GO:0007049; P:GO:0031647; C:GO:0072686; P:GO:0045947; C:GO:0016020; C:GO:0031965; P:GO:0031990; F:GO:0051019; F:GO:0003729; P:GO:0010965; F:GO:0043495; P:GO:0051301; P:GO:0006606; C:GO:0005819; P:GO:0046827; P:GO:0070849; F:GO:0042803; P:GO:0015031; P:GO:00…		Coil (COILS)
comp37348_c0_seq2	Q5EE04	1031	1	0.00056725	53.0%	55	C:GO:0005694; P:GO:0006999; P:GO:0006611; C:GO:0005856; F:GO:0005215; P:GO:0046832; C:GO:0034399; P:GO:0031453; C:GO:0044615; C:GO:0019898; P:GO:0007049; P:GO:0031647; C:GO:0072686; P:GO:0045947; C:GO:0016020; C:GO:0031965; P:GO:0031990; F:GO:0051019; F:GO:0003729; P:GO:0010965; F:GO:0043495; P:GO:0051301; P:GO:0006606; C:GO:0005819; P:GO:0046827; P:GO:0070849; F:GO:0042803; P:GO:0015031; P:GO:00…		Coil (COILS)
comp75057_c0_seq1	P42858	235	1	2.55631e-25	84.0%	36	P:GO:0050789; P:GO:0008219; P:GO:0007275; F:GO:0005488; P:GO:0008152; P:GO:0009653; P:GO:0007010; P:GO:0007049; P:GO:0007267; C:GO:0005783; P:GO:0009058; C:GO:0043234; C:GO:0005829; P:GO:0019725; P:GO:0006996; F:GO:0005515; P:GO:0000003; C:GO:0016023; P:GO:0008150; P:GO:0006810; C:GO:0005773; P:GO:0007610; P:GO:0009628; C:GO:0005623; F:GO:0008092; P:GO:0007165; P:GO:0009790; P:GO:0015031; C:GO:00…	-	IPR024613 (PFAM); IPR000091 (PTHR10170:PANTHER); IPR028426 (PANTHER)
comp96315_c0_seq1	Q1HE26	415	1	1.18155e-20	95.0%	28	F:GO:0003700; P:GO:0007275; P:GO:0050789; P:GO:0006350; C:GO:0005622; C:GO:0043234; F:GO:0005515; P:GO:0016043; P:GO:0009653; P:GO:0030154; P:GO:0009790; P:GO:0019538; P:GO:0009056; P:GO:0007165; F:GO:0005488; P:GO:0006464; P:GO:0006950; P:GO:0008150; C:GO:0005654; C:GO:0005737; F:GO:0004871; F:GO:0003682; P:GO:0008283; P:GO:0008219; P:GO:0040007; P:GO:0015031; P:GO:0016049; C:GO:0005815	-	Coil (COILS); IPR013019 (G3DSA:3.90.520.GENE3D); IPR003619 (PFAM); IPR013790 (PANTHER); PTHR13703:SF13 (PANTHER); IPR013019 (PROSITE_PROFILES); IPR013019 (SUPERFAMILY)
comp139416_c0_seq1	Q99835	218	1	2.28434e-14	65.0%	25	P:GO:0007165; F:GO:0005102; P:GO:0007275; P:GO:0008152; P:GO:0030154; C:GO:0005886; F:GO:0003824; P:GO:0016043; C:GO:0005829; P:GO:0050789; P:GO:0009653; P:GO:0009790; F:GO:0005488; P:GO:0000003; P:GO:0040007; P:GO:0008150; P:GO:0009058; P:GO:0006519; C:GO:0005794; F:GO:0004872; P:GO:0007267; P:GO:0009607; P:GO:0009056; C:GO:0005634; P:GO:0006350	EC:1.5.3.11	IPR000539 (PRINTS); IPR000539 (PFAM); IPR026544 (PTHR11309:PANTHER); IPR015526 (PANTHER); CYTOPLASMIC_DOMAIN (PHOBIUS); TRANSMEMBRANE (PHOBIUS); TRANSMEMBRANE (PHOBIUS); NON_CYTOPLASMIC_DOMAIN (PHOBIUS); CYTOPLASMIC_DOMAIN (PHOBIUS); IPR017981 (PROSITE_PROFILES)
comp36509_c0_seq3	Q8BWG8	1231	1	0.0	100.0%	31	C:GO:0043226; C:GO:0005737; P:GO:0050789; P:GO:0006464; P:GO:0008150; P:GO:0007165; C:GO:0005856; F:GO:0005515; P:GO:0008219; P:GO:0000003; P:GO:0007275; F:GO:0005102; P:GO:0006350; P:GO:0009605; P:GO:0009628; C:GO:0005829; P:GO:0015031; C:GO:0005886; F:GO:0030234; P:GO:0006259; P:GO:0006996; P:GO:0009056; F:GO:0003677; P:GO:0006810; P:GO:0016043; P:GO:0008152; C:GO:0005623; P:GO:0019538; P:GO:00…	-	TRANSMEMBRANE (PHOBIUS); CYTOPLASMIC_DOMAIN (PHOBIUS); NON_CYTOPLASMIC_DOMAIN (PHOBIUS)
comp45591_c0_seq1	P07996	1659	1	3.76623e-17	57.0%	27	F:GO:0005515; C:GO:0043226; C:GO:0005576; P:GO:0009653; P:GO:0050789; P:GO:0007275; P:GO:0008150; P:GO:0006810; P:GO:0016043; F:GO:0030246; P:GO:0006412; F:GO:0005102; P:GO:0007165; C:GO:0005615; C:GO:0043234; P:GO:0006464; P:GO:0009058; P:GO:0009605; P:GO:0006950; C:GO:0016023; P:GO:0019538; P:GO:0008283; P:GO:0007610; C:GO:0005886; F:GO:0008289; P:GO:0007049; P:GO:0008219	-	PR01705 (PRINTS); IPR002035 (SMART); IPR000884 (SMART); IPR002035 (G3DSA:3.40.50.GENE3D); IPR000884 (PFAM); IPR002035 (PFAM); G3DSA:2.20.100.10 (GENE3D); PTHR10199 (PANTHER); PTHR10199:SF37 (PANTHER); NON_CYTOPLASMIC_DOMAIN (PHOBIUS); SIGNAL_PEPTIDE_N_REGION (PHOBIUS); SIGNAL_PEPTIDE_H_REGION (PHOBIUS); SIGNAL_PEPTIDE (PHOBIUS); SIGNAL_PEPTIDE_C_REGION (PHOBIUS); IPR000884 (PROSITE_PROFILES); IPR…
comp46527_c0_seq1	P22607	2372	1	2.6698e-66	81.0%	29	P:GO:0050789; P:GO:0008219; P:GO:0007165; C:GO:0005886; P:GO:0030154; P:GO:0007275; C:GO:0005764; P:GO:0008283; P:GO:0007154; P:GO:0019725; C:GO:0005783; P:GO:0008150; P:GO:0009653; F:GO:0005515; P:GO:0006996; P:GO:0007049; P:GO:0006629; P:GO:0006464; F:GO:0004872; F:GO:0004672; P:GO:0006950; C:GO:0016023; P:GO:0040007; C:GO:0005737; P:GO:0006350; F:GO:0000166; P:GO:0016043; P:GO:0009719; P:GO:00…	-	IPR001245 (PRINTS); IPR020635 (SMART); G3DSA:1.10.510.10 (GENE3D); IPR001245 (PFAM); PTHR24416 (PANTHER); PTHR24416:SF250 (PANTHER); IPR008266 (PROSITE_PATTERNS); IPR000719 (PROSITE_PROFILES); IPR011009 (SUPERFAMILY)
comp46527_c0_seq5	P22607	2414	1	3.27314e-65	81.0%	29	P:GO:0050789; P:GO:0008219; P:GO:0007165; C:GO:0005886; P:GO:0030154; P:GO:0007275; C:GO:0005764; P:GO:0008283; P:GO:0007154; P:GO:0019725; C:GO:0005783; P:GO:0008150; P:GO:0009653; F:GO:0005515; P:GO:0006996; P:GO:0007049; P:GO:0006629; P:GO:0006464; F:GO:0004872; F:GO:0004672; P:GO:0006950; C:GO:0016023; P:GO:0040007; C:GO:0005737; P:GO:0006350; F:GO:0000166; P:GO:0016043; P:GO:0009719; P:GO:00…	-	IPR001245 (PRINTS); IPR020635 (SMART); G3DSA:1.10.510.10 (GENE3D); IPR001245 (PFAM); PTHR24416 (PANTHER); PTHR24416:SF250 (PANTHER); IPR008266 (PROSITE_PATTERNS); IPR000719 (PROSITE_PROFILES); IPR011009 (SUPERFAMILY)
comp111116_c0_seq1	Q9Z0J4	208	1	1.47886e-26	100.0%	36	P:GO:0009056; P:GO:0006519; F:GO:0005515; P:GO:0006950; F:GO:0005488; P:GO:0006810; P:GO:0050789; P:GO:0007267; C:GO:0005783; P:GO:0009719; C:GO:0005856; P:GO:0009058; P:GO:0006811; P:GO:0008150; P:GO:0007165; F:GO:0000166; C:GO:0043234; C:GO:0005623; C:GO:0005829; P:GO:0006350; C:GO:0005886; P:GO:0006464; P:GO:0006996; P:GO:0009628; C:GO:0005737; P:GO:0008152; F:GO:0003824; C:GO:0005764; C:GO:00…	EC:1.6.2.4; EC:1.14.13.39	IPR001094 (PRINTS); IPR008254 (PFAM); G3DSA:3.40.50.360 (GENE3D); PTHR19384 (PANTHER); PTHR19384:SF49 (PANTHER); IPR008254 (PROSITE_PROFILES); SSF52218 (SUPERFAMILY)
comp120409_c0_seq1	P49582	318	1	3.7199e-68	100.0%	28	C:GO:0005623; F:GO:0005488; P:GO:0009605; P:GO:0050789; P:GO:0006950; F:GO:0005515; C:GO:0005886; P:GO:0008283; P:GO:0007610; C:GO:0005856; P:GO:0008150; P:GO:0009653; P:GO:0007275; F:GO:0005216; P:GO:0019725; P:GO:0007267; P:GO:0000003; C:GO:0005737; P:GO:0006811; P:GO:0006810; P:GO:0016043; F:GO:0003674; P:GO:0007165; P:GO:0006464; F:GO:0004872; C:GO:0043234; P:GO:0007154; C:GO:0005575	-	IPR002394 (PRINTS); IPR006201 (PRINTS); IPR006202 (PFAM); IPR006202 (G3DSA:2.70.170.GENE3D); PTHR18945:SF227 (PANTHER); IPR006201 (PANTHER); IPR018000 (PROSITE_PATTERNS); IPR006202 (SUPERFAMILY)
comp147532_c0_seq1	Q9Z0J4	298	1	6.68591e-57	100.0%	36	P:GO:0009056; P:GO:0006519; F:GO:0005515; P:GO:0006950; F:GO:0005488; P:GO:0006810; P:GO:0050789; P:GO:0007267; C:GO:0005783; P:GO:0009719; C:GO:0005856; P:GO:0009058; P:GO:0006811; P:GO:0008150; P:GO:0007165; F:GO:0000166; C:GO:0043234; C:GO:0005623; C:GO:0005829; P:GO:0006350; C:GO:0005886; P:GO:0006464; P:GO:0006996; P:GO:0009628; C:GO:0005737; P:GO:0008152; F:GO:0003824; C:GO:0005764; C:GO:00…	EC:1.6.2.4; EC:1.14.13.39	no IPS match
comp60525_c0_seq1	Q03167	475	1	0.122407	52.0%	53	P:GO:0055010; F:GO:0005024; P:GO:0016477; P:GO:0007179; F:GO:0005539; F:GO:0048185; P:GO:0001837; C:GO:0005887; F:GO:0017134; P:GO:0031100; P:GO:0010719; P:GO:0030509; P:GO:0051271; F:GO:0005114; P:GO:0060318; C:GO:0005783; P:GO:0060317; P:GO:0060347; P:GO:0060021; P:GO:0001666; P:GO:0060216; P:GO:0006955; C:GO:0009897; P:GO:0001889; P:GO:0001568; P:GO:0016049; P:GO:0001824; C:GO:0034673; P:GO:00…		SIGNAL_PEPTIDE_N_REGION (PHOBIUS); SIGNAL_PEPTIDE (PHOBIUS); SIGNAL_PEPTIDE_C_REGION (PHOBIUS); SIGNAL_PEPTIDE_H_REGION (PHOBIUS); NON_CYTOPLASMIC_DOMAIN (PHOBIUS); IPR001507 (PROSITE_PROFILES); SignalP-noTM (SIGNALP_EUK)
comp71002_c0_seq1	Q9Z0J4	371	1	1.06563e-66	100.0%	36	P:GO:0009056; P:GO:0006519; F:GO:0005515; P:GO:0006950; F:GO:0005488; P:GO:0006810; P:GO:0050789; P:GO:0007267; C:GO:0005783; P:GO:0009719; C:GO:0005856; P:GO:0009058; P:GO:0006811; P:GO:0008150; P:GO:0007165; F:GO:0000166; C:GO:0043234; C:GO:0005623; C:GO:0005829; P:GO:0006350; C:GO:0005886; P:GO:0006464; P:GO:0006996; P:GO:0009628; C:GO:0005737; P:GO:0008152; F:GO:0003824; C:GO:0005764; C:GO:00…	EC:1.6.2.4; EC:1.14.13.39	IPR001709 (PRINTS); G3DSA:2.40.30.10 (GENE3D); G3DSA:3.40.50.80 (GENE3D); IPR003097 (PFAM); PTHR19384:SF49 (PANTHER); PTHR19384 (PANTHER); IPR017927 (PROSITE_PROFILES); SSF52343 (SUPERFAMILY); IPR017938 (SUPERFAMILY)
comp15676_c0_seq1	Q04656	266	1	6.33781e-10	90.0%	31	F:GO:0005488; C:GO:0005886; P:GO:0008152; P:GO:0050789; P:GO:0008219; P:GO:0006811; P:GO:0009653; P:GO:0007275; P:GO:0016043; P:GO:0030154; C:GO:0005623; P:GO:0009790; C:GO:0005794; F:GO:0016787; F:GO:0005215; C:GO:0016023; P:GO:0008150; P:GO:0009058; C:GO:0005783; P:GO:0006519; C:GO:0005829; P:GO:0006091; F:GO:0005515; P:GO:0006464; P:GO:0006950; P:GO:0007610; C:GO:0005737; F:GO:0000166; P:GO:00…	EC:3.6.3.4; EC:1.97.1	no IPS match
comp18027_c0_seq2	Q3TKT4	664	1	1.84061e-72	100.0%	31	C:GO:0005634; C:GO:0043234; P:GO:0009653; P:GO:0016043; P:GO:0040029; P:GO:0006996; P:GO:0006350; P:GO:0006259; F:GO:0005515; P:GO:0009790; P:GO:0050789; P:GO:0007275; P:GO:0006464; C:GO:0005694; C:GO:0000228; P:GO:0006139; P:GO:0009056; P:GO:0000003; P:GO:0016032; P:GO:0044403; P:GO:0030154; F:GO:0030528; P:GO:0007165; F:GO:0005102; F:GO:0000166; F:GO:0003682; F:GO:0016787; P:GO:0040007; P:GO:00…	-	IPR014978 (SMART); IPR014978 (PFAM); PTHR10799:SF76 (PANTHER); PTHR10799 (PANTHER); IPR014978 (PROSITE_PROFILES)
comp19745_c0_seq1	P49816	379	1	2.50163	74.0%	52	P:GO:0051056; P:GO:0014065; F:GO:0019902; C:GO:0005829; P:GO:0008285; C:GO:0048471; C:GO:0043025; P:GO:0032851; P:GO:0051726; C:GO:0016020; P:GO:0043407; F:GO:0046982; P:GO:0030178; P:GO:0001666; P:GO:0006606; P:GO:0043491; P:GO:0007165; P:GO:0006953; F:GO:0042803; C:GO:0033596; P:GO:0051260; F:GO:0071889; P:GO:0051291; C:GO:0043234; C:GO:0043231; P:GO:0032007; P:GO:0006469; P:GO:0046626; C:GO:00…		no IPS match
comp45378_c0_seq1	Q90694	2392	1	6.70761e-102	95.0%	28	F:GO:0000166; P:GO:0008150; P:GO:0050789; P:GO:0006464; P:GO:0009653; P:GO:0007275; C:GO:0005623; P:GO:0016043; P:GO:0007267; P:GO:0040007; P:GO:0006629; P:GO:0007165; C:GO:0005856; C:GO:0005886; P:GO:0019538; P:GO:0009056; C:GO:0005737; F:GO:0005102; P:GO:0008152; F:GO:0005515; P:GO:0030154; P:GO:0006996; P:GO:0007049; P:GO:0007010; F:GO:0016787; P:GO:0008283; P:GO:0006139; P:GO:0015031	-	IPR001806 (PRINTS); IPR003578 (SMART); IPR003579 (SMART); IPR020849 (SMART); IPR001806 (PFAM); G3DSA:3.40.50.300 (GENE3D); IPR005225 (TIGRFAM); PTHR24072 (PANTHER); IPR003578 (PROSITE_PROFILES); IPR027417 (SUPERFAMILY)
comp46640_c0_seq3	P40792	1750	1	4.70235e-112	91.0%	30	P:GO:0009653; P:GO:0016043; P:GO:0030154; P:GO:0050789; P:GO:0007275; C:GO:0005886; F:GO:0000166; P:GO:0006996; P:GO:0006810; P:GO:0009790; P:GO:0008150; P:GO:0007010; P:GO:0007049; P:GO:0000003; P:GO:0007267; P:GO:0007165; P:GO:0006950; P:GO:0008283; P:GO:0040007; F:GO:0005515; P:GO:0019748; C:GO:0005856; C:GO:0043234; P:GO:0016049; F:GO:0016787; C:GO:0005623; P:GO:0008037; P:GO:0006139; P:GO:00…	-	IPR001806 (PRINTS); IPR020849 (SMART); IPR003579 (SMART); IPR003578 (SMART); G3DSA:3.40.50.300 (GENE3D); IPR005225 (TIGRFAM); IPR001806 (PFAM); PTHR24072 (PANTHER); IPR003578 (PROSITE_PROFILES); IPR027417 (SUPERFAMILY)
comp57355_c0_seq1	Q3TKT4	1202	1	3.05703e-174	100.0%	31	C:GO:0005634; C:GO:0043234; P:GO:0009653; P:GO:0016043; P:GO:0040029; P:GO:0006996; P:GO:0006350; P:GO:0006259; F:GO:0005515; P:GO:0009790; P:GO:0050789; P:GO:0007275; P:GO:0006464; C:GO:0005694; C:GO:0000228; P:GO:0006139; P:GO:0009056; P:GO:0000003; P:GO:0016032; P:GO:0044403; P:GO:0030154; F:GO:0030528; P:GO:0007165; F:GO:0005102; F:GO:0000166; F:GO:0003682; F:GO:0016787; P:GO:0040007; P:GO:00…	-	Coil (COILS); Coil (COILS); IPR013999 (SMART); IPR006576 (SMART); IPR006576 (PFAM); IPR014012 (PFAM); PTHR10799 (PANTHER); PTHR10799:SF76 (PANTHER); IPR014012 (PROSITE_PROFILES); SSF160481 (SUPERFAMILY)
comp59491_c0_seq1	Q91YI4	1402	1	0.0	100.0%	32	P:GO:0050789; P:GO:0008219; C:GO:0043226; C:GO:0005737; P:GO:0007165; F:GO:0005102; F:GO:0005515; F:GO:0005198; C:GO:0005856; P:GO:0000003; P:GO:0007275; P:GO:0006350; P:GO:0015031; C:GO:0005886; P:GO:0006810; P:GO:0016043; P:GO:0008152; P:GO:0006811; P:GO:0008150; P:GO:0007005; P:GO:0006464; P:GO:0006259; P:GO:0006996; P:GO:0009056; P:GO:0006950; P:GO:0007610; C:GO:0005623; P:GO:0019538; P:GO:00…	-	no IPS match
comp104299_c0_seq1	P31266	463	1	4.79245e-92	100.0%	20	P:GO:0007275; P:GO:0016043; P:GO:0009653; P:GO:0030154; F:GO:0005515; P:GO:0050789; P:GO:0007165; P:GO:0008283; P:GO:0040007; P:GO:0009605; P:GO:0006950; P:GO:0009607; C:GO:0005737; P:GO:0006350; C:GO:0005654; C:GO:0043234; F:GO:0003682; P:GO:0009790; C:GO:0005730; P:GO:0008150	-	IPR015350 (PFAM); G3DSA:2.80.10.50 (GENE3D); IPR013783 (G3DSA:2.60.40.GENE3D); PTHR10665 (PANTHER); IPR014756 (SUPERFAMILY); IPR015350 (SUPERFAMILY)
comp11411_c0_seq1	Q8K1P7	318	1	8.41848e-30	90.0%	29	C:GO:0005634; C:GO:0043234; P:GO:0009653; P:GO:0016043; P:GO:0040029; P:GO:0006996; P:GO:0006350; P:GO:0006259; F:GO:0005515; P:GO:0009790; P:GO:0050789; P:GO:0007275; P:GO:0006464; C:GO:0005694; C:GO:0000228; P:GO:0000003; P:GO:0016032; P:GO:0044403; P:GO:0030154; F:GO:0030528; P:GO:0007165; F:GO:0005102; F:GO:0000166; F:GO:0003682; F:GO:0016787; P:GO:0040007; P:GO:0016049; C:GO:0005730; P:GO:00…	-	Coil (COILS); G3DSA:3.40.50.300 (GENE3D); PTHR10799 (PANTHER); PTHR10799:SF209 (PANTHER); IPR027417 (SUPERFAMILY)
comp128350_c0_seq1	P42346	423	1	7.39719e-85	100.0%	38	F:GO:0004672; P:GO:0050789; P:GO:0007010; P:GO:0009719; P:GO:0007165; C:GO:0005764; P:GO:0006350; P:GO:0007049; P:GO:0006412; P:GO:0015031; C:GO:0005654; C:GO:0005829; P:GO:0016049; P:GO:0006950; C:GO:0005622; C:GO:0043234; P:GO:0006091; P:GO:0009058; P:GO:0005975; P:GO:0009605; F:GO:0005488; C:GO:0005794; P:GO:0006464; P:GO:0016043; P:GO:0008152; P:GO:0009056; P:GO:0006629; F:GO:0005515; F:GO:00…	EC:2.7.11	Coil (COILS); IPR011989 (G3DSA:1.25.10.GENE3D); IPR026683 (PTHR11139:PANTHER); PTHR11139 (PANTHER); IPR016024 (SUPERFAMILY)
comp26813_c0_seq1	P42346	219	1	3.10557e-22	84.0%	38	F:GO:0004672; P:GO:0050789; P:GO:0007010; P:GO:0009719; P:GO:0007165; C:GO:0005764; P:GO:0006350; P:GO:0007049; P:GO:0006412; P:GO:0015031; C:GO:0005654; C:GO:0005829; P:GO:0016049; P:GO:0006950; C:GO:0005622; C:GO:0043234; P:GO:0006091; P:GO:0009058; P:GO:0005975; P:GO:0009605; F:GO:0005488; C:GO:0005794; P:GO:0006464; P:GO:0016043; P:GO:0008152; P:GO:0009056; P:GO:0006629; F:GO:0005515; F:GO:00…	EC:2.7.11	IPR026683 (PTHR11139:PANTHER); PTHR11139 (PANTHER); IPR016024 (SUPERFAMILY)
comp45379_c0_seq2	Q9Y239	2420	1	31.7812	60.0%	51	C:GO:0005829; P:GO:0034142; P:GO:0070374; P:GO:0032755; P:GO:0035666; P:GO:0051403; P:GO:0042742; P:GO:0034138; P:GO:0038124; P:GO:0038123; C:GO:0005622; P:GO:0034134; P:GO:0034166; P:GO:0050830; P:GO:0034162; P:GO:0007165; P:GO:0006954; P:GO:0042228; F:GO:0042803; P:GO:0006952; F:GO:0042834; F:GO:0042802; F:GO:0005524; F:GO:0050700; P:GO:0016045; F:GO:0008656; P:GO:0002224; P:GO:0070423; P:GO:00…		IPR003590 (SMART); G3DSA:3.80.10.10 (GENE3D); PF13516 (PFAM); PTHR24106 (PANTHER); SSF52047 (SUPERFAMILY)
comp5694_c0_seq1	P42346	1462	1	0.0	81.0%	38	F:GO:0004672; P:GO:0050789; P:GO:0007010; P:GO:0009719; P:GO:0007165; C:GO:0005764; P:GO:0006350; P:GO:0007049; P:GO:0006412; P:GO:0015031; C:GO:0005654; C:GO:0005829; P:GO:0016049; P:GO:0006950; C:GO:0005622; C:GO:0043234; P:GO:0006091; P:GO:0009058; P:GO:0005975; P:GO:0009605; F:GO:0005488; C:GO:0005794; P:GO:0006464; P:GO:0016043; P:GO:0008152; P:GO:0009056; P:GO:0006629; F:GO:0005515; F:GO:00…	EC:2.7.11	IPR011989 (G3DSA:1.25.10.GENE3D); PF13513 (PFAM); IPR024585 (PFAM); PTHR11139 (PANTHER); IPR026683 (PTHR11139:PANTHER); IPR016024 (SUPERFAMILY)
comp79316_c0_seq1	P42346	498	1	5.88854e-103	100.0%	38	F:GO:0004672; P:GO:0050789; P:GO:0007010; P:GO:0009719; P:GO:0007165; C:GO:0005764; P:GO:0006350; P:GO:0007049; P:GO:0006412; P:GO:0015031; C:GO:0005654; C:GO:0005829; P:GO:0016049; P:GO:0006950; C:GO:0005622; C:GO:0043234; P:GO:0006091; P:GO:0009058; P:GO:0005975; P:GO:0009605; F:GO:0005488; C:GO:0005794; P:GO:0006464; P:GO:0016043; P:GO:0008152; P:GO:0009056; P:GO:0006629; F:GO:0005515; F:GO:00…	EC:2.7.11	IPR011989 (G3DSA:1.25.10.GENE3D); IPR026683 (PTHR11139:PANTHER); PTHR11139 (PANTHER); IPR014009 (PROSITE_PROFILES); IPR016024 (SUPERFAMILY)
comp8214_c0_seq1	P31266	376	1	3.00269e-68	95.0%	20	P:GO:0007275; P:GO:0016043; P:GO:0009653; P:GO:0030154; F:GO:0005515; P:GO:0050789; P:GO:0007165; P:GO:0008283; P:GO:0040007; P:GO:0009605; P:GO:0006950; P:GO:0009607; C:GO:0005737; P:GO:0006350; C:GO:0005654; C:GO:0043234; F:GO:0003682; P:GO:0009790; C:GO:0005730; P:GO:0008150	-	IPR015350 (PFAM); G3DSA:2.80.10.50 (GENE3D); PTHR10665 (PANTHER); IPR015350 (SUPERFAMILY); IPR014756 (SUPERFAMILY)
comp87134_c0_seq1	P42346	510	1	3.40275e-106	100.0%	38	F:GO:0004672; P:GO:0050789; P:GO:0007010; P:GO:0009719; P:GO:0007165; C:GO:0005764; P:GO:0006350; P:GO:0007049; P:GO:0006412; P:GO:0015031; C:GO:0005654; C:GO:0005829; P:GO:0016049; P:GO:0006950; C:GO:0005622; C:GO:0043234; P:GO:0006091; P:GO:0009058; P:GO:0005975; P:GO:0009605; F:GO:0005488; C:GO:0005794; P:GO:0006464; P:GO:0016043; P:GO:0008152; P:GO:0009056; P:GO:0006629; F:GO:0005515; F:GO:00…	EC:2.7.11	IPR011989 (G3DSA:1.25.10.GENE3D); PTHR11139 (PANTHER); IPR026683 (PTHR11139:PANTHER); IPR016024 (SUPERFAMILY)
comp98979_c0_seq1	Q06330	202	1	1.62286e-34	100.0%	22	P:GO:0007275; P:GO:0030154; P:GO:0016043; P:GO:0009653; F:GO:0005515; P:GO:0050789; P:GO:0007165; P:GO:0008283; P:GO:0040007; C:GO:0005654; F:GO:0003824; P:GO:0009605; P:GO:0006950; P:GO:0009607; C:GO:0005737; P:GO:0006350; C:GO:0043234; F:GO:0003682; P:GO:0006259; P:GO:0009790; C:GO:0005730; P:GO:0008150	-	IPR015351 (G3DSA:2.60.40.GENE3D); IPR015351 (PFAM); PTHR10665 (PANTHER); IPR008967 (SUPERFAMILY)
comp52386_c0_seq1	F6ZDS4	1555	1	0.0	100.0%	38	P:GO:0009605; P:GO:0050789; P:GO:0006996; P:GO:0007049; F:GO:0005515; C:GO:0005623; F:GO:0005216; P:GO:0008150; C:GO:0005856; C:GO:0043234; C:GO:0005886; C:GO:0005634; P:GO:0006139; P:GO:0006412; P:GO:0006519; P:GO:0006811; F:GO:0003723; C:GO:0005694; P:GO:0006810; F:GO:0003824; P:GO:0007267; P:GO:0019725; F:GO:0004872; P:GO:0015031; P:GO:0016043; P:GO:0030154; P:GO:0007275; P:GO:0009719; P:GO:00…	EC:6.1.1.11	Coil (COILS); Coil (COILS); Coil (COILS); PTHR18898 (PANTHER); IPR003891 (PROSITE_PROFILES)
comp9189_c0_seq1	Q99JB6	256	1	3.92832e-16	74.0%	24	P:GO:0050789; F:GO:0005515; P:GO:0006259; P:GO:0007275; F:GO:0003677; P:GO:0008150; P:GO:0006350; P:GO:0009790; P:GO:0015031; F:GO:0003700; P:GO:0009058; F:GO:0030528; C:GO:0005737; P:GO:0006996; P:GO:0006464; P:GO:0008283; P:GO:0009605; P:GO:0006950; C:GO:0005654; C:GO:0043234; F:GO:0003682; P:GO:0030154; P:GO:0007165; C:GO:0005634	-	IPR001766 (SMART); IPR011991 (G3DSA:1.10.10.GENE3D); IPR001766 (PFAM); PTHR11829:SF91 (PANTHER); PTHR11829 (PANTHER); IPR018122 (PROSITE_PATTERNS); IPR001766 (PROSITE_PROFILES); SSF46785 (SUPERFAMILY)
comp50009_c0_seq1	P18074	425	1	4.63833e-73	94.0%	33	P:GO:0050789; P:GO:0007049; P:GO:0030154; P:GO:0007275; P:GO:0000003; P:GO:0016032; P:GO:0044403; P:GO:0009790; F:GO:0005515; F:GO:0016787; F:GO:0004672; P:GO:0006950; P:GO:0006259; P:GO:0008150; F:GO:0005488; P:GO:0040007; P:GO:0016043; P:GO:0006350; C:GO:0005654; C:GO:0043234; P:GO:0009628; P:GO:0009056; C:GO:0005737; C:GO:0005634; P:GO:0009653; P:GO:0007154; P:GO:0019725; F:GO:0003677; F:GO:00…	EC:2.7.11.23	IPR001945 (PRINTS); IPR010643 (PFAM); PTHR11472 (PANTHER); PTHR11472:SF1 (PANTHER)
comp21524_c0_seq1	Q61851	1167	1	2.48116e-172	99.0%	31	P:GO:0007165; C:GO:0043226; C:GO:0005737; C:GO:0005623; P:GO:0030154; P:GO:0050789; P:GO:0007275; C:GO:0005764; P:GO:0008283; P:GO:0007154; P:GO:0019725; P:GO:0008219; C:GO:0005783; P:GO:0008150; P:GO:0009653; F:GO:0005515; P:GO:0006996; P:GO:0007049; P:GO:0006629; P:GO:0006464; C:GO:0005886; F:GO:0004872; F:GO:0004672; P:GO:0040007; P:GO:0006350; F:GO:0000166; P:GO:0007267; C:GO:0005634; P:GO:00…	-	IPR001245 (PRINTS); IPR020635 (SMART); G3DSA:1.10.510.10 (GENE3D); G3DSA:3.30.200.20 (GENE3D); IPR001245 (PFAM); IPR028176 (PTHR24416:PANTHER); PTHR24416 (PANTHER); IPR008266 (PROSITE_PATTERNS); IPR000719 (PROSITE_PROFILES); IPR011009 (SUPERFAMILY); TMhelix (TMHMM)
comp40672_c0_seq2	P42346	317	1	1.16074e-23	78.0%	35	F:GO:0004672; P:GO:0050789; P:GO:0007010; C:GO:0043226; C:GO:0005623; P:GO:0009719; P:GO:0007165; C:GO:0005764; P:GO:0006350; P:GO:0007049; P:GO:0006412; P:GO:0015031; C:GO:0005654; C:GO:0005829; P:GO:0016049; P:GO:0006950; C:GO:0005622; C:GO:0043234; P:GO:0006091; P:GO:0009058; P:GO:0005975; P:GO:0009605; P:GO:0006464; P:GO:0016043; P:GO:0008152; P:GO:0009056; P:GO:0006629; F:GO:0005515; F:GO:00…	EC:2.7.11	no IPS match
comp42608_c0_seq1	A7Z019	1058	1	2.1981e-21	88.0%	28	C:GO:0005634; C:GO:0043234; P:GO:0009653; P:GO:0016043; P:GO:0040029; P:GO:0006996; P:GO:0006350; P:GO:0006259; F:GO:0005515; P:GO:0009790; P:GO:0050789; P:GO:0007275; P:GO:0006464; C:GO:0005694; C:GO:0000228; P:GO:0000003; P:GO:0016032; P:GO:0044403; P:GO:0030154; F:GO:0030528; P:GO:0007165; F:GO:0005102; F:GO:0000166; F:GO:0003682; F:GO:0016787; P:GO:0040007; P:GO:0016049; P:GO:0008150	-	IPR001487 (PRINTS); IPR001487 (SMART); IPR001487 (PFAM); IPR001487 (G3DSA:1.20.920.GENE3D); PTHR10799:SF209 (PANTHER); PTHR10799 (PANTHER); IPR001487 (PROSITE_PROFILES); IPR001487 (SUPERFAMILY)
comp4909_c0_seq1	P42346	261	1	2.49626e-21	75.0%	35	F:GO:0004672; P:GO:0050789; P:GO:0007010; C:GO:0043226; C:GO:0005623; P:GO:0009719; P:GO:0007165; C:GO:0005764; P:GO:0006350; P:GO:0007049; P:GO:0006412; P:GO:0015031; C:GO:0005654; C:GO:0005829; P:GO:0016049; P:GO:0006950; C:GO:0005622; C:GO:0043234; P:GO:0006091; P:GO:0009058; P:GO:0005975; P:GO:0009605; P:GO:0006464; P:GO:0016043; P:GO:0008152; P:GO:0009056; P:GO:0006629; F:GO:0005515; F:GO:00…	EC:2.7.11	IPR011989 (G3DSA:1.25.10.GENE3D); IPR026683 (PTHR11139:PANTHER); PTHR11139 (PANTHER); IPR016024 (SUPERFAMILY)
comp50401_c0_seq1	A7Z019	259	1	2.9009e-32	93.0%	28	C:GO:0005634; C:GO:0043234; P:GO:0009653; P:GO:0016043; P:GO:0040029; P:GO:0006996; P:GO:0006350; P:GO:0006259; F:GO:0005515; P:GO:0009790; P:GO:0050789; P:GO:0007275; P:GO:0006464; C:GO:0005694; C:GO:0000228; P:GO:0000003; P:GO:0016032; P:GO:0044403; P:GO:0030154; F:GO:0030528; P:GO:0007165; F:GO:0005102; F:GO:0000166; F:GO:0003682; F:GO:0016787; P:GO:0040007; P:GO:0016049; P:GO:0008150	-	IPR000330 (PFAM); PTHR10799 (PANTHER); PTHR10799:SF209 (PANTHER)
comp54139_c0_seq1	A7Z019	338	1	1.54916e-24	86.0%	28	C:GO:0005634; C:GO:0043234; P:GO:0009653; P:GO:0016043; P:GO:0040029; P:GO:0006996; P:GO:0006350; P:GO:0006259; F:GO:0005515; P:GO:0009790; P:GO:0050789; P:GO:0007275; P:GO:0006464; C:GO:0005694; C:GO:0000228; P:GO:0000003; P:GO:0016032; P:GO:0044403; P:GO:0030154; F:GO:0030528; P:GO:0007165; F:GO:0005102; F:GO:0000166; F:GO:0003682; F:GO:0016787; P:GO:0040007; P:GO:0016049; P:GO:0008150	-	IPR014012 (PFAM); PTHR10799 (PANTHER); PTHR10799:SF76 (PANTHER); IPR014012 (PROSITE_PROFILES)
comp6208_c0_seq1	P56705	1196	1	1.06511e-10	74.0%	22	C:GO:0005623; P:GO:0000003; P:GO:0007275; P:GO:0050789; P:GO:0006350; F:GO:0005102; P:GO:0009058; P:GO:0006464; P:GO:0030154; P:GO:0009653; P:GO:0006629; P:GO:0016043; C:GO:0005783; C:GO:0005615; F:GO:0030528; F:GO:0005515; C:GO:0005886; C:GO:0005794; F:GO:0005198; F:GO:0004871; P:GO:0007267; P:GO:0007165	-	IPR005817 (PFAM); IPR005817 (PANTHER)
comp75594_c0_seq1	Q61851	437	1	2.7557e-88	100.0%	31	P:GO:0007165; C:GO:0043226; C:GO:0005737; C:GO:0005623; P:GO:0030154; P:GO:0050789; P:GO:0007275; C:GO:0005764; P:GO:0008283; P:GO:0007154; P:GO:0019725; P:GO:0008219; C:GO:0005783; P:GO:0008150; P:GO:0009653; F:GO:0005515; P:GO:0006996; P:GO:0007049; P:GO:0006629; P:GO:0006464; C:GO:0005886; F:GO:0004872; F:GO:0004672; P:GO:0040007; P:GO:0006350; F:GO:0000166; P:GO:0007267; C:GO:0005634; P:GO:00…	-	IPR001245 (PFAM); G3DSA:3.30.200.20 (GENE3D); PTHR24416 (PANTHER); IPR028176 (PTHR24416:PANTHER); IPR017441 (PROSITE_PATTERNS); IPR000719 (PROSITE_PROFILES); IPR011009 (SUPERFAMILY)
comp8723_c0_seq1	P42346	283	1	3.20724e-16	76.0%	35	F:GO:0004672; P:GO:0050789; P:GO:0007010; C:GO:0043226; C:GO:0005623; P:GO:0009719; P:GO:0007165; C:GO:0005764; P:GO:0006350; P:GO:0007049; P:GO:0006412; P:GO:0015031; C:GO:0005654; C:GO:0005829; P:GO:0016049; P:GO:0006950; C:GO:0005622; C:GO:0043234; P:GO:0006091; P:GO:0009058; P:GO:0005975; P:GO:0009605; P:GO:0006464; P:GO:0016043; P:GO:0008152; P:GO:0009056; P:GO:0006629; F:GO:0005515; F:GO:00…	EC:2.7.11	IPR011989 (G3DSA:1.25.10.GENE3D)
comp105426_c0_seq1	Q6I6F4	232	1	2.71969e-08	74.0%	47	P:GO:0043154; F:GO:0030414; C:GO:0005829; C:GO:0005694; F:GO:0043027; C:GO:0005856; P:GO:0006355; P:GO:0006351; P:GO:0007049; C:GO:0005881; P:GO:0000910; P:GO:0031577; P:GO:0051303; F:GO:0004869; P:GO:0051301; C:GO:0005819; C:GO:0030496; C:GO:0005814; F:GO:0042803; F:GO:0008270; C:GO:0005876; C:GO:0005874; C:GO:0000777; C:GO:0000776; P:GO:0007067; C:GO:0000775; P:GO:0043524; C:GO:0032133; F:GO:00…		IPR001370 (SMART); IPR001370 (G3DSA:1.10.1170.GENE3D); IPR001370 (PFAM); PTHR10044 (PANTHER); IPR001370 (PROSITE_PROFILES); SSF57924 (SUPERFAMILY)
comp110271_c0_seq1	Q9ULB1	860	1	0.0	100.0%	18	P:GO:0009653; P:GO:0016043; P:GO:0030154; P:GO:0007275; F:GO:0005515; P:GO:0050789; P:GO:0007267; P:GO:0008150; P:GO:0009605; P:GO:0006810; C:GO:0005623; P:GO:0007610; F:GO:0005488; C:GO:0016023; F:GO:0005102; C:GO:0005886; F:GO:0004872; F:GO:0003674	-	IPR001791 (SMART); IPR013320 (G3DSA:2.60.120.GENE3D); IPR013320 (G3DSA:2.60.120.GENE3D); IPR001791 (PFAM); PTHR10127 (PANTHER); IPR027158 (PTHR10127:PANTHER); IPR001791 (PROSITE_PROFILES); IPR001791 (PROSITE_PROFILES); IPR008985 (SUPERFAMILY); IPR008985 (SUPERFAMILY)
comp3091_c0_seq1	O70436	396	1	4.62057e-53	100.0%	25	F:GO:0003700; F:GO:0005515; F:GO:0005102; P:GO:0050789; P:GO:0006350; C:GO:0005622; C:GO:0043234; P:GO:0007275; P:GO:0040007; P:GO:0009790; F:GO:0003677; P:GO:0008150; P:GO:0007165; P:GO:0006464; F:GO:0005488; P:GO:0009653; P:GO:0006810; P:GO:0007267; P:GO:0016043; P:GO:0030154; F:GO:0004871; C:GO:0005654; C:GO:0005737; F:GO:0003682; P:GO:0008283	-	IPR003619 (SMART); IPR013019 (G3DSA:3.90.520.GENE3D); IPR003619 (PFAM); IPR013790 (PANTHER); IPR013019 (PROSITE_PROFILES); IPR013019 (SUPERFAMILY)
comp33739_c0_seq2	Q99J82	1933	1	0.0	100.0%	26	P:GO:0050789; P:GO:0008283; F:GO:0004871; C:GO:0005623; P:GO:0008219; P:GO:0007010; C:GO:0005886; F:GO:0004672; F:GO:0005515; C:GO:0005737; P:GO:0030154; P:GO:0007275; P:GO:0009653; P:GO:0016043; P:GO:0007154; P:GO:0019725; C:GO:0043234; P:GO:0007165; P:GO:0008152; F:GO:0005102; P:GO:0008150; P:GO:0007049; F:GO:0000166; C:GO:0005856; P:GO:0006464; P:GO:0006350	EC:2.7.11	G3DSA:1.10.510.10 (GENE3D); IPR001245 (PFAM); G3DSA:3.30.200.20 (GENE3D); PTHR23257:SF30 (PANTHER); PTHR23257 (PANTHER); IPR000719 (PROSITE_PROFILES); IPR011009 (SUPERFAMILY)
comp33739_c0_seq3	Q99J82	2261	1	0.0	100.0%	26	P:GO:0050789; P:GO:0008283; F:GO:0004871; C:GO:0005623; P:GO:0008219; P:GO:0007010; C:GO:0005886; F:GO:0004672; F:GO:0005515; C:GO:0005737; P:GO:0030154; P:GO:0007275; P:GO:0009653; P:GO:0016043; P:GO:0007154; P:GO:0019725; C:GO:0043234; P:GO:0007165; P:GO:0008152; F:GO:0005102; P:GO:0008150; P:GO:0007049; F:GO:0000166; C:GO:0005856; P:GO:0006464; P:GO:0006350	EC:2.7.11	IPR016253 (PIRSF); IPR002110 (SMART); IPR020683 (PFAM); G3DSA:3.30.200.20 (GENE3D); IPR020683 (G3DSA:1.25.40.GENE3D); IPR001245 (PFAM); IPR020683 (G3DSA:1.25.40.GENE3D); G3DSA:1.10.510.10 (GENE3D); PTHR23257:SF30 (PANTHER); PTHR23257 (PANTHER); IPR000719 (PROSITE_PROFILES); IPR002110 (PROSITE_PROFILES); IPR020683 (PROSITE_PROFILES); IPR002110 (PROSITE_PROFILES); IPR002110 (PROSITE_PROFILES); IPR0…
comp43403_c0_seq1	O43435	1426	1	5.39567e-96	83.0%	17	F:GO:0003700; P:GO:0007275; F:GO:0005515; P:GO:0050789; P:GO:0008283; P:GO:0009653; P:GO:0030154; P:GO:0008150; P:GO:0009790; P:GO:0007165; P:GO:0006464; P:GO:0006350; P:GO:0007610; P:GO:0009605; P:GO:0007154; F:GO:0003677; C:GO:0005634	-	IPR001699 (PRINTS); IPR001699 (SMART); IPR001699 (PFAM); IPR001699 (G3DSA:2.60.40.GENE3D); PTHR11267:SF75 (PANTHER); IPR001699 (PANTHER); IPR018186 (PROSITE_PATTERNS); IPR018186 (PROSITE_PATTERNS); IPR001699 (PROSITE_PROFILES); IPR008967 (SUPERFAMILY)
comp43403_c0_seq4	O43435	1808	1	2.95014e-95	85.0%	17	F:GO:0003700; P:GO:0007275; F:GO:0005515; P:GO:0050789; P:GO:0008283; P:GO:0009653; P:GO:0030154; P:GO:0008150; P:GO:0009790; P:GO:0007165; P:GO:0006464; P:GO:0006350; P:GO:0007610; P:GO:0009605; P:GO:0007154; F:GO:0003677; C:GO:0005634	-	IPR001699 (PRINTS); IPR001699 (SMART); IPR001699 (PFAM); IPR001699 (G3DSA:2.60.40.GENE3D); PTHR11267:SF75 (PANTHER); IPR001699 (PANTHER); IPR018186 (PROSITE_PATTERNS); IPR018186 (PROSITE_PATTERNS); IPR001699 (PROSITE_PROFILES); IPR008967 (SUPERFAMILY)
comp49167_c0_seq1	P46934	314	1	9.63779e-41	85.0%	34	P:GO:0009653; P:GO:0016043; P:GO:0030154; P:GO:0050789; P:GO:0007275; F:GO:0005515; P:GO:0000003; P:GO:0016032; P:GO:0044403; C:GO:0005886; P:GO:0019725; P:GO:0015031; C:GO:0005829; P:GO:0008150; F:GO:0003674; F:GO:0005102; P:GO:0007165; P:GO:0006464; P:GO:0007267; P:GO:0006950; P:GO:0009628; P:GO:0006350; F:GO:0003824; C:GO:0005737; C:GO:0005794; P:GO:0006810; P:GO:0008152; P:GO:0019538; P:GO:00…	EC:6.3.2.19	PTHR11254 (PANTHER); PTHR11254:SF78 (PANTHER); IPR000569 (PROSITE_PROFILES); IPR000569 (SUPERFAMILY)
comp49413_c0_seq1	Q3UHC7	697	1	2.12113e-47	66.0%	23	P:GO:0050789; P:GO:0008219; P:GO:0006350; P:GO:0009653; P:GO:0007275; F:GO:0005515; P:GO:0016043; P:GO:0007165; P:GO:0006950; P:GO:0006464; C:GO:0005886; P:GO:0008152; P:GO:0008150; F:GO:0005102; P:GO:0009607; C:GO:0005737; P:GO:0040007; P:GO:0007049; F:GO:0030234; P:GO:0008283; P:GO:0007267; P:GO:0019538; P:GO:0009056	-	IPR001936 (PFAM); G3DSA:1.10.494.10 (GENE3D); PTHR10194:SF55 (PANTHER); PTHR10194 (PANTHER); IPR001936 (PROSITE_PROFILES); IPR008936 (SUPERFAMILY)
comp57530_c0_seq1	P40792	452	1	4.51061e-17	55.0%	27	P:GO:0009653; P:GO:0016043; P:GO:0030154; P:GO:0050789; P:GO:0007275; C:GO:0005886; P:GO:0006996; P:GO:0006810; P:GO:0009790; P:GO:0007010; P:GO:0007049; P:GO:0000003; P:GO:0007267; P:GO:0007165; P:GO:0006950; P:GO:0008283; P:GO:0040007; F:GO:0005515; P:GO:0019748; C:GO:0005856; C:GO:0043234; P:GO:0008150; P:GO:0016049; F:GO:0016787; C:GO:0005623; P:GO:0008037; F:GO:0000166	-	IPR001806 (PRINTS); IPR003578 (SMART); G3DSA:3.40.50.300 (GENE3D); IPR001806 (PFAM); PTHR24072 (PANTHER); PTHR24072:SF20 (PANTHER); IPR027417 (SUPERFAMILY)
comp57564_c0_seq1	O70436	1143	1	9.85379e-164	99.0%	25	F:GO:0003700; F:GO:0005515; F:GO:0005102; P:GO:0050789; P:GO:0006350; C:GO:0005622; C:GO:0043234; P:GO:0007275; P:GO:0040007; P:GO:0009790; F:GO:0003677; P:GO:0008150; P:GO:0007165; P:GO:0006464; F:GO:0005488; P:GO:0009653; P:GO:0006810; P:GO:0007267; P:GO:0016043; P:GO:0030154; F:GO:0004871; C:GO:0005654; C:GO:0005737; F:GO:0003682; P:GO:0008283	-	IPR001132 (SMART); IPR017855 (G3DSA:2.60.200.GENE3D); IPR001132 (PFAM); IPR013790 (PANTHER); PTHR13703:SF26 (PANTHER); IPR001132 (PROSITE_PROFILES); IPR008984 (SUPERFAMILY)
comp108323_c0_seq1	Q3SZ41	230	1	2.61465e-43	100.0%	20	P:GO:0007275; P:GO:0030154; P:GO:0016043; P:GO:0009653; F:GO:0005515; P:GO:0050789; P:GO:0007165; P:GO:0008283; P:GO:0040007; P:GO:0009605; P:GO:0006950; P:GO:0009607; C:GO:0005737; P:GO:0006350; C:GO:0005654; C:GO:0043234; F:GO:0003682; P:GO:0009790; C:GO:0005730; P:GO:0008150	-	IPR015351 (G3DSA:2.60.40.GENE3D); IPR015351 (PFAM); PTHR10665 (PANTHER); IPR008967 (SUPERFAMILY)
comp37639_c0_seq1	Q13635	1849	1	4.42474e-57	79.0%	22	P:GO:0007165; P:GO:0009653; P:GO:0009790; F:GO:0005102; P:GO:0030154; P:GO:0007275; P:GO:0008150; P:GO:0050789; P:GO:0007049; C:GO:0005886; P:GO:0008283; F:GO:0030246; P:GO:0006810; P:GO:0019538; C:GO:0005623; P:GO:0040007; P:GO:0006350; F:GO:0008289; F:GO:0004872; C:GO:0005737; F:GO:0005515; C:GO:0005794	-	IPR003392 (PFAM); G3DSA:1.20.1640.10 (GENE3D); PTHR10796:SF34 (PANTHER); PTHR10796 (PANTHER); TRANSMEMBRANE (PHOBIUS); CYTOPLASMIC_DOMAIN (PHOBIUS); NON_CYTOPLASMIC_DOMAIN (PHOBIUS); TRANSMEMBRANE (PHOBIUS); TRANSMEMBRANE (PHOBIUS); CYTOPLASMIC_DOMAIN (PHOBIUS); NON_CYTOPLASMIC_DOMAIN (PHOBIUS); TRANSMEMBRANE (PHOBIUS); CYTOPLASMIC_DOMAIN (PHOBIUS); NON_CYTOPLASMIC_DOMAIN (PHOBIUS); TRANSMEMBRANE…
comp88442_c0_seq1	P39429	254	1	6.02691	57.0%	46	F:GO:0008289; F:GO:0019903; P:GO:0051023; F:GO:0004842; F:GO:0019899; P:GO:0070534; P:GO:0043507; F:GO:0032403; F:GO:0031996; C:GO:0035631; F:GO:0005174; C:GO:0009898; P:GO:0007165; P:GO:0043623; F:GO:0008270; P:GO:0070207; F:GO:0042802; P:GO:0034351; P:GO:0032743; P:GO:0051291; C:GO:0043234; F:GO:0005102; F:GO:0005164; F:GO:0016874; C:GO:0005938; F:GO:0046625; P:GO:0007250; P:GO:0006461; P:GO:00…		no IPS match
comp136307_c0_seq1	P35579	268	1	4.82642e-20	92.0%	30	P:GO:0009653; P:GO:0030154; P:GO:0007275; C:GO:0043226; C:GO:0005576; F:GO:0005515; P:GO:0016043; P:GO:0007010; P:GO:0007049; C:GO:0005856; C:GO:0005737; F:GO:0003774; P:GO:0006810; P:GO:0009790; C:GO:0005886; P:GO:0008150; C:GO:0005575; F:GO:0016787; C:GO:0005829; P:GO:0015031; P:GO:0006139; P:GO:0009056; C:GO:0043234; P:GO:0019538; C:GO:0005623; C:GO:0005634; F:GO:0000166; P:GO:0007165; F:GO:00…	-	no IPS match
comp19926_c0_seq1	Q05343	897	1	2.94539e-97	98.0%	28	P:GO:0050789; P:GO:0008219; P:GO:0009605; P:GO:0006950; C:GO:0000228; P:GO:0000003; P:GO:0016032; P:GO:0044403; P:GO:0030154; P:GO:0007275; P:GO:0009790; F:GO:0003677; F:GO:0005102; P:GO:0008150; P:GO:0016043; P:GO:0009653; P:GO:0007154; P:GO:0019725; F:GO:0004872; P:GO:0009719; P:GO:0008283; P:GO:0040007; C:GO:0005623; P:GO:0006350; F:GO:0005515; P:GO:0007165; F:GO:0005488; F:GO:0003682	-	IPR001723 (PRINTS); IPR001628 (PRINTS); IPR003071 (PRINTS); IPR001628 (SMART); IPR008946 (G3DSA:1.10.565.GENE3D); IPR000536 (PFAM); IPR001628 (PFAM); IPR013088 (G3DSA:3.30.50.GENE3D); PTHR24083 (PANTHER); PTHR24083:SF38 (PANTHER); IPR001628 (PROSITE_PATTERNS); IPR001628 (PROSITE_PROFILES); IPR008946 (SUPERFAMILY); SSF57716 (SUPERFAMILY)
comp19926_c0_seq2	Q05343	684	1	1.17484e-97	98.0%	28	P:GO:0050789; P:GO:0008219; P:GO:0009605; P:GO:0006950; C:GO:0000228; P:GO:0000003; P:GO:0016032; P:GO:0044403; P:GO:0030154; P:GO:0007275; P:GO:0009790; F:GO:0003677; F:GO:0005102; P:GO:0008150; P:GO:0016043; P:GO:0009653; P:GO:0007154; P:GO:0019725; F:GO:0004872; P:GO:0009719; P:GO:0008283; P:GO:0040007; C:GO:0005623; P:GO:0006350; F:GO:0005515; P:GO:0007165; F:GO:0005488; F:GO:0003682	-	IPR001723 (PRINTS); IPR003072 (PRINTS); IPR001628 (PRINTS); IPR001628 (SMART); IPR013088 (G3DSA:3.30.50.GENE3D); IPR008946 (G3DSA:1.10.565.GENE3D); IPR000536 (PFAM); IPR001628 (PFAM); PTHR24083 (PANTHER); PTHR24083:SF38 (PANTHER); IPR001628 (PROSITE_PATTERNS); IPR001628 (PROSITE_PROFILES); SSF57716 (SUPERFAMILY); IPR008946 (SUPERFAMILY)
comp66666_c0_seq1	Q3MHE4	228	1	1.11434e-07	70.0%	45	P:GO:0016446; F:GO:0019901; P:GO:0030183; F:GO:0000406; F:GO:0032405; F:GO:0000404; F:GO:0000403; F:GO:0003697; F:GO:0000400; F:GO:0032143; F:GO:0032142; F:GO:0043531; P:GO:0001701; P:GO:0010165; F:GO:0008022; P:GO:0042771; C:GO:0032302; P:GO:0008340; C:GO:0032301; P:GO:0031573; F:GO:0042803; F:GO:0005524; P:GO:0006311; P:GO:0010224; F:GO:0032138; F:GO:0032137; P:GO:0043524; P:GO:0000710; F:GO:00…		PTHR11361 (PANTHER); PTHR11361:SF35 (PANTHER)
comp105335_c0_seq1	Q8SPJ1	305	1	1.49165e-58	100.0%	27	C:GO:0005886; F:GO:0005515; P:GO:0007275; P:GO:0009653; P:GO:0016043; P:GO:0007165; P:GO:0009790; P:GO:0050789; P:GO:0006350; F:GO:0005198; C:GO:0005829; C:GO:0005856; P:GO:0000003; P:GO:0030154; P:GO:0008150; C:GO:0043234; F:GO:0030528; P:GO:0008283; P:GO:0015031; C:GO:0005575; P:GO:0008219; P:GO:0009605; P:GO:0009628; P:GO:0007267; C:GO:0005654; P:GO:0007010; C:GO:0005737	-	no IPS match
comp105704_c0_seq1	Q8SPJ1	342	1	4.27774e-46	84.0%	27	C:GO:0005886; F:GO:0005515; P:GO:0007275; P:GO:0009653; P:GO:0016043; P:GO:0007165; P:GO:0009790; P:GO:0050789; P:GO:0006350; F:GO:0005198; C:GO:0005829; C:GO:0005856; P:GO:0000003; P:GO:0030154; P:GO:0008150; C:GO:0043234; F:GO:0030528; P:GO:0008283; P:GO:0015031; C:GO:0005575; P:GO:0008219; P:GO:0009605; P:GO:0009628; P:GO:0007267; C:GO:0005654; P:GO:0007010; C:GO:0005737	-	IPR000225 (SMART); IPR000225 (PFAM); IPR011989 (G3DSA:1.25.10.GENE3D); PTHR23315 (PANTHER); PTHR23315:SF13 (PANTHER); IPR000225 (PROSITE_PROFILES); IPR000225 (PROSITE_PROFILES); IPR016024 (SUPERFAMILY)
comp108827_c0_seq1	Q6P0K8	311	1	2.5451e-59	98.0%	26	C:GO:0005886; P:GO:0007275; P:GO:0009653; P:GO:0016043; P:GO:0007165; F:GO:0005515; P:GO:0009790; P:GO:0050789; P:GO:0006350; F:GO:0005198; P:GO:0008150; C:GO:0005829; C:GO:0005856; P:GO:0000003; P:GO:0030154; C:GO:0043234; F:GO:0030528; P:GO:0008283; P:GO:0015031; C:GO:0005575; P:GO:0008219; P:GO:0009605; P:GO:0009628; P:GO:0007267; P:GO:0007010; C:GO:0005737	-	IPR013284 (PRINTS); IPR000225 (SMART); IPR011989 (G3DSA:1.25.10.GENE3D); PTHR23315 (PANTHER); PTHR23315:SF12 (PANTHER); IPR000225 (PROSITE_PROFILES); IPR016024 (SUPERFAMILY)
comp11845_c0_seq1	Q9UBN7	308	1	4.55698e-23	68.0%	27	C:GO:0005622; P:GO:0008150; F:GO:0005515; P:GO:0050789; P:GO:0009058; P:GO:0007165; C:GO:0005886; C:GO:0005623; C:GO:0005654; C:GO:0043234; P:GO:0019538; P:GO:0009056; P:GO:0006464; P:GO:0016043; P:GO:0015031; P:GO:0009605; P:GO:0007154; P:GO:0006950; C:GO:0005856; P:GO:0006996; C:GO:0005737; P:GO:0009607; F:GO:0016787; P:GO:0008152; C:GO:0005730; F:GO:0008092; F:GO:0005488	-	IPR001607 (SMART); IPR001607 (PFAM); IPR013083 (G3DSA:3.30.40.GENE3D); IPR000286 (PANTHER); PTHR10625:SF65 (PANTHER); IPR001607 (PROSITE_PROFILES); SSF57850 (SUPERFAMILY)
comp141171_c0_seq1	P14211	219	1	6.04503e-29	86.0%	33	P:GO:0030154; P:GO:0050789; P:GO:0007275; F:GO:0005488; F:GO:0005515; P:GO:0008283; C:GO:0005783; F:GO:0030246; C:GO:0005829; P:GO:0007010; F:GO:0005102; F:GO:0003723; C:GO:0005615; C:GO:0005622; P:GO:0006412; P:GO:0006259; P:GO:0009058; P:GO:0016043; P:GO:0015031; C:GO:0016023; C:GO:0005737; C:GO:0043234; C:GO:0005794; C:GO:0005886; P:GO:0007049; P:GO:0006350; P:GO:0008152; P:GO:0006810; P:GO:00…	-	IPR001580 (PRINTS); IPR001580 (PFAM); IPR013320 (G3DSA:2.60.120.GENE3D); IPR001580 (PANTHER); IPR018124 (PROSITE_PATTERNS); IPR008985 (SUPERFAMILY)
comp18857_c0_seq1	P63007	1022	1	1.64067e-18	96.0%	15	F:GO:0003700; P:GO:0009653; P:GO:0009790; P:GO:0050789; P:GO:0006350; C:GO:0043234; P:GO:0007275; P:GO:0030154; P:GO:0000003; F:GO:0005488; F:GO:0003677; C:GO:0005634; P:GO:0016043; P:GO:0007267; P:GO:0008283	-	IPR001356 (SMART); IPR009057 (G3DSA:1.10.10.GENE3D); IPR001356 (PFAM); PTHR24208 (PANTHER); PTHR24208:SF35 (PANTHER); IPR017970 (PROSITE_PATTERNS); IPR001356 (PROSITE_PROFILES); IPR009057 (SUPERFAMILY)
comp38418_c0_seq2	P63059	2064	1	0.0	98.0%	28	F:GO:0005488; P:GO:0007275; F:GO:0005515; P:GO:0030154; C:GO:0005829; P:GO:0050789; F:GO:0004872; P:GO:0009605; P:GO:0015031; P:GO:0006350; P:GO:0016043; P:GO:0007610; P:GO:0007165; P:GO:0009719; P:GO:0000003; P:GO:0009056; P:GO:0006629; C:GO:0005739; F:GO:0003677; F:GO:0003723; P:GO:0006950; P:GO:0009628; P:GO:0008150; C:GO:0005634; F:GO:0003682; P:GO:0009653; P:GO:0008219; P:GO:0009790	-	Coil (COILS); IPR001723 (PRINTS); IPR001728 (PRINTS); IPR001628 (PRINTS); IPR001628 (SMART); IPR000536 (SMART); IPR001628 (PFAM); IPR008946 (G3DSA:1.10.565.GENE3D); IPR000536 (PFAM); IPR013088 (G3DSA:3.30.50.GENE3D); PTHR24082 (PANTHER); PTHR24082:SF42 (PANTHER); IPR001628 (PROSITE_PATTERNS); IPR001628 (PROSITE_PROFILES); IPR008946 (SUPERFAMILY); SSF57716 (SUPERFAMILY)
comp47567_c0_seq1	P70288	1798	1	0.0	99.0%	28	F:GO:0003700; P:GO:0007275; P:GO:0050789; P:GO:0019538; P:GO:0009056; P:GO:0009058; P:GO:0008283; P:GO:0030154; C:GO:0005694; P:GO:0040029; P:GO:0006996; P:GO:0006350; C:GO:0005654; C:GO:0043234; P:GO:0016043; P:GO:0009653; P:GO:0007010; F:GO:0016787; C:GO:0005737; P:GO:0006464; P:GO:0009790; F:GO:0003677; P:GO:0007165; C:GO:0000228; P:GO:0008219; F:GO:0005515; F:GO:0003682; P:GO:0040007	EC:3.5.1.98	Coil (COILS); IPR000286 (PRINTS); IPR003084 (PRINTS); IPR003084 (PIRSF); IPR023801 (G3DSA:3.40.800.GENE3D); IPR023801 (PFAM); PTHR10625:SF82 (PANTHER); IPR000286 (PANTHER); SSF52768 (SUPERFAMILY)
comp63574_c0_seq1	P43247	1619	1	0.0	100.0%	24	P:GO:0050789; P:GO:0008219; F:GO:0003677; F:GO:0005515; P:GO:0009790; P:GO:0006950; P:GO:0006259; P:GO:0009628; P:GO:0006996; P:GO:0007049; C:GO:0005634; C:GO:0043234; P:GO:0007275; P:GO:0007165; P:GO:0006139; P:GO:0009056; F:GO:0005488; P:GO:0008150; C:GO:0000228; F:GO:0000166; P:GO:0030154; P:GO:0006091; P:GO:0000003; F:GO:0016787	-	Coil (COILS); Coil (COILS); IPR007696 (SMART); IPR000432 (SMART); IPR007696 (PFAM); G3DSA:1.10.1420.10 (GENE3D); IPR000432 (PFAM); G3DSA:3.40.50.300 (GENE3D); IPR007861 (PFAM); PTHR11361 (PANTHER); PTHR11361:SF35 (PANTHER); IPR000432 (PROSITE_PATTERNS); IPR007696 (SUPERFAMILY); IPR027417 (SUPERFAMILY)
comp65140_c0_seq1	Q78EA7	274	1	5.1898e-47	100.0%	20	P:GO:0050789; P:GO:0007275; F:GO:0004872; F:GO:0004672; P:GO:0009653; P:GO:0030154; F:GO:0005515; P:GO:0008283; P:GO:0009790; C:GO:0005886; P:GO:0008150; F:GO:0005488; P:GO:0007165; P:GO:0006464; C:GO:0005623; F:GO:0000166; P:GO:0006350; P:GO:0040007; P:GO:0015031; P:GO:0000003	-	IPR003605 (SMART); G3DSA:3.30.200.20 (GENE3D); IPR000719 (PFAM); IPR003605 (PFAM); PTHR23255 (PANTHER); PTHR23255:SF21 (PANTHER); IPR017441 (PROSITE_PATTERNS); IPR003605 (PROSITE_PROFILES); IPR011009 (SUPERFAMILY)
comp65272_c0_seq1	P43247	1080	1	1.14623e-29	71.0%	24	P:GO:0050789; P:GO:0008219; F:GO:0003677; F:GO:0005515; P:GO:0009790; P:GO:0006950; P:GO:0006259; P:GO:0009628; P:GO:0006996; P:GO:0007049; C:GO:0005634; C:GO:0043234; P:GO:0007275; P:GO:0007165; P:GO:0006139; P:GO:0009056; F:GO:0005488; P:GO:0008150; C:GO:0000228; F:GO:0000166; P:GO:0030154; P:GO:0006091; P:GO:0000003; F:GO:0016787	-	G3DSA:3.40.50.300 (GENE3D); IPR000432 (PFAM); PTHR11361:SF35 (PANTHER); PTHR11361 (PANTHER); IPR027417 (SUPERFAMILY)
comp76931_c0_seq1	P43247	321	1	2.26238e-27	76.0%	24	P:GO:0050789; P:GO:0008219; F:GO:0003677; F:GO:0005515; P:GO:0009790; P:GO:0006950; P:GO:0006259; P:GO:0009628; P:GO:0006996; P:GO:0007049; C:GO:0005634; C:GO:0043234; P:GO:0007275; P:GO:0007165; P:GO:0006139; P:GO:0009056; F:GO:0005488; P:GO:0008150; C:GO:0000228; F:GO:0000166; P:GO:0030154; P:GO:0006091; P:GO:0000003; F:GO:0016787	-	IPR007695 (PFAM); PTHR11361 (PANTHER); PTHR11361:SF35 (PANTHER)
comp87950_c0_seq1	P43247	734	1	2.19398e-165	100.0%	24	P:GO:0050789; P:GO:0008219; F:GO:0003677; F:GO:0005515; P:GO:0009790; P:GO:0006950; P:GO:0006259; P:GO:0009628; P:GO:0006996; P:GO:0007049; C:GO:0005634; C:GO:0043234; P:GO:0007275; P:GO:0007165; P:GO:0006139; P:GO:0009056; F:GO:0005488; P:GO:0008150; C:GO:0000228; F:GO:0000166; P:GO:0030154; P:GO:0006091; P:GO:0000003; F:GO:0016787	-	G3DSA:1.10.1420.10 (GENE3D); IPR007696 (PFAM); IPR007860 (PFAM); PTHR11361:SF35 (PANTHER); PTHR11361 (PANTHER); IPR007696 (SUPERFAMILY)
comp91477_c0_seq1	P36895	629	1	1.21298e-80	100.0%	20	P:GO:0050789; P:GO:0007275; F:GO:0004872; F:GO:0004672; P:GO:0009653; P:GO:0030154; F:GO:0005515; P:GO:0008283; P:GO:0009790; C:GO:0005886; P:GO:0008150; F:GO:0005488; P:GO:0007165; P:GO:0006464; C:GO:0005623; F:GO:0000166; P:GO:0006350; P:GO:0040007; P:GO:0015031; P:GO:0000003	-	no IPS match
comp18928_c0_seq1	Q3MHE4	264	1	4.08189e-40	96.0%	22	P:GO:0050789; P:GO:0008219; F:GO:0003677; F:GO:0005515; P:GO:0009790; P:GO:0006950; P:GO:0006259; P:GO:0009628; P:GO:0006996; P:GO:0007049; C:GO:0005634; C:GO:0043234; P:GO:0007275; P:GO:0007165; F:GO:0005488; P:GO:0008150; C:GO:0000228; F:GO:0000166; P:GO:0030154; P:GO:0006091; P:GO:0000003; F:GO:0016787	-	IPR000432 (SMART); IPR000432 (PFAM); G3DSA:3.40.50.300 (GENE3D); PTHR11361 (PANTHER); PTHR11361:SF35 (PANTHER); IPR000432 (PROSITE_PATTERNS); IPR027417 (SUPERFAMILY)
comp39355_c0_seq1	Q6RUV5	808	1	6.94768e-110	97.0%	30	C:GO:0005886; F:GO:0000166; P:GO:0050789; P:GO:0007010; P:GO:0009653; P:GO:0016043; P:GO:0030154; P:GO:0007275; C:GO:0005794; P:GO:0006810; P:GO:0009790; C:GO:0005623; P:GO:0006629; P:GO:0006259; P:GO:0009058; P:GO:0007165; P:GO:0007610; P:GO:0009605; F:GO:0030234; F:GO:0005515; P:GO:0008150; C:GO:0016023; P:GO:0008283; P:GO:0006950; P:GO:0009628; P:GO:0008152; F:GO:0016787; P:GO:0006139; P:GO:00…	-	IPR001806 (PRINTS); IPR020849 (SMART); IPR002041 (SMART); IPR003579 (SMART); IPR003578 (SMART); IPR001806 (PFAM); G3DSA:3.40.50.300 (GENE3D); IPR005225 (TIGRFAM); PTHR24072 (PANTHER); IPR003578 (PROSITE_PROFILES); IPR027417 (SUPERFAMILY)
comp41953_c0_seq1	O94788	231	1	3.32544e-21	80.0%	21	P:GO:0009653; P:GO:0007275; P:GO:0008152; P:GO:0050789; F:GO:0003824; P:GO:0009790; P:GO:0007165; P:GO:0009605; P:GO:0030154; P:GO:0006629; P:GO:0019748; P:GO:0008150; C:GO:0005829; P:GO:0008283; P:GO:0007154; P:GO:0009058; F:GO:0008289; P:GO:0008219; C:GO:0005737; C:GO:0005634; P:GO:0009719	EC:1.2.1; EC:1.2.1.36	IPR016162 (G3DSA:3.40.605.GENE3D); IPR015590 (PFAM); PTHR11699 (PANTHER); PTHR11699:SF46 (PANTHER); IPR016161 (SUPERFAMILY)
comp43027_c0_seq1	Q6RUV5	845	1	2.35366e-80	77.0%	30	C:GO:0005886; F:GO:0000166; P:GO:0050789; P:GO:0007010; P:GO:0009653; P:GO:0016043; P:GO:0030154; P:GO:0007275; C:GO:0005794; P:GO:0006810; P:GO:0009790; C:GO:0005623; P:GO:0006629; P:GO:0006259; P:GO:0009058; P:GO:0007165; C:GO:0016023; P:GO:0007610; P:GO:0009605; F:GO:0030234; F:GO:0005515; P:GO:0008150; P:GO:0008283; P:GO:0006950; P:GO:0009628; P:GO:0008152; F:GO:0016787; P:GO:0006139; P:GO:00…	-	IPR001806 (PRINTS); IPR020849 (SMART); IPR002041 (SMART); IPR003579 (SMART); IPR003578 (SMART); IPR001806 (PFAM); G3DSA:3.40.50.300 (GENE3D); IPR005225 (TIGRFAM); PTHR24072 (PANTHER); IPR003578 (PROSITE_PROFILES); IPR027417 (SUPERFAMILY)
comp76957_c0_seq1	P43246	369	1	1.00527e-50	83.0%	22	P:GO:0050789; P:GO:0008219; F:GO:0003677; F:GO:0005515; P:GO:0009790; P:GO:0006950; P:GO:0006259; P:GO:0009628; P:GO:0006996; P:GO:0007049; C:GO:0005634; C:GO:0043234; P:GO:0007275; P:GO:0007165; F:GO:0005488; P:GO:0008150; C:GO:0000228; F:GO:0000166; P:GO:0030154; P:GO:0006091; P:GO:0000003; F:GO:0016787	-	G3DSA:3.40.50.300 (GENE3D); IPR000432 (PFAM); PTHR11361:SF35 (PANTHER); PTHR11361 (PANTHER); IPR027417 (SUPERFAMILY)
comp83541_c0_seq1	P36894	270	1	1.02808e-52	100.0%	20	P:GO:0007165; P:GO:0050789; P:GO:0007275; F:GO:0004872; F:GO:0004672; P:GO:0009653; P:GO:0030154; F:GO:0005515; P:GO:0008283; P:GO:0009790; C:GO:0005886; P:GO:0008150; F:GO:0005488; P:GO:0006464; C:GO:0005623; F:GO:0000166; P:GO:0006350; P:GO:0040007; P:GO:0015031; P:GO:0000003	-	IPR000719 (PFAM); G3DSA:1.10.510.10 (GENE3D); PTHR23255:SF19 (PANTHER); PTHR23255 (PANTHER); IPR008271 (PROSITE_PATTERNS); IPR000719 (PROSITE_PROFILES); IPR011009 (SUPERFAMILY)
comp136558_c0_seq1	Q8BGF7	313	1	6.33831e-61	100.0%	29	F:GO:0003700; P:GO:0030154; P:GO:0007275; F:GO:0005515; P:GO:0006139; P:GO:0009056; F:GO:0003677; C:GO:0005783; P:GO:0050789; P:GO:0006350; P:GO:0006996; P:GO:0006464; F:GO:0004518; P:GO:0006259; F:GO:0003824; F:GO:0030528; P:GO:0008283; C:GO:0005739; C:GO:0005654; C:GO:0043234; F:GO:0016787; P:GO:0008152; C:GO:0005737; F:GO:0003682; P:GO:0007049; P:GO:0008150; C:GO:0000228; P:GO:0019538; P:GO:00…	EC:3.1.2.15; EC:3.1.13.4	G3DSA:3.30.420.10 (GENE3D); IPR013520 (PFAM); PTHR15728 (PANTHER); PTHR15728:SF0 (PANTHER); IPR012337 (SUPERFAMILY)
comp23904_c0_seq1	Q96RK4	453	1	1.3299e-55	83.0%	22	P:GO:0007275; F:GO:0003774; P:GO:0008150; P:GO:0009653; P:GO:0009790; P:GO:0006810; P:GO:0016043; P:GO:0007610; P:GO:0030154; C:GO:0005815; C:GO:0005929; F:GO:0008092; P:GO:0050789; P:GO:0040007; P:GO:0008152; P:GO:0000003; C:GO:0043234; P:GO:0007010; P:GO:0006629; C:GO:0043226; C:GO:0005622; C:GO:0005886	-	IPR019734 (SMART); PF13414 (PFAM); IPR011990 (G3DSA:1.25.40.GENE3D); IPR001440 (PFAM); PTHR23083 (PANTHER); IPR028786 (PTHR23083:PANTHER); IPR019734 (PROSITE_PROFILES); IPR019734 (PROSITE_PROFILES); IPR013026 (PROSITE_PROFILES); IPR019734 (PROSITE_PROFILES); IPR019734 (PROSITE_PROFILES); SSF48452 (SUPERFAMILY)
comp24601_c0_seq1	Q6RUV5	2110	1	6.33184e-112	100.0%	30	C:GO:0005886; F:GO:0000166; P:GO:0050789; P:GO:0007010; P:GO:0009653; P:GO:0016043; P:GO:0030154; P:GO:0007275; C:GO:0005794; P:GO:0006810; P:GO:0009790; C:GO:0005623; P:GO:0006629; P:GO:0006259; P:GO:0009058; P:GO:0007165; P:GO:0007610; P:GO:0009605; F:GO:0030234; F:GO:0005515; P:GO:0008150; C:GO:0016023; P:GO:0008283; P:GO:0006950; P:GO:0009628; P:GO:0008152; F:GO:0016787; P:GO:0006139; P:GO:00…	-	IPR001806 (PRINTS); IPR003579 (SMART); IPR003578 (SMART); IPR020849 (SMART); IPR001806 (PFAM); G3DSA:3.40.50.300 (GENE3D); IPR005225 (TIGRFAM); PTHR24072:SF107 (PANTHER); PTHR24072 (PANTHER); IPR003578 (PROSITE_PROFILES); IPR027417 (SUPERFAMILY)
comp3129_c0_seq1	P12270	266	1	0.00313614	62.0%	26	P:GO:0050789; P:GO:0006996; P:GO:0007049; F:GO:0005515; C:GO:0005623; P:GO:0006810; C:GO:0005634; F:GO:0003723; C:GO:0005694; C:GO:0043234; C:GO:0005654; P:GO:0007165; P:GO:0015031; P:GO:0009719; P:GO:0016032; C:GO:0005856; P:GO:0005975; F:GO:0005215; P:GO:0006350; F:GO:0003682; F:GO:0008092; C:GO:0005635; P:GO:0008152; P:GO:0006412; P:GO:0006950; P:GO:0009628	-	Coil (COILS); Coil (COILS)
comp4101_c0_seq1	P35438	384	1	2.29491e-13	58.0%	30	P:GO:0009653; P:GO:0016043; P:GO:0030154; P:GO:0050789; P:GO:0007275; P:GO:0008219; P:GO:0009605; C:GO:0005623; P:GO:0007267; P:GO:0007610; C:GO:0005856; P:GO:0007165; C:GO:0005783; P:GO:0000003; P:GO:0008152; F:GO:0005102; P:GO:0008150; P:GO:0019725; C:GO:0043234; C:GO:0005886; P:GO:0009719; F:GO:0005216; P:GO:0009628; F:GO:0005488; P:GO:0006350; F:GO:0005515; F:GO:0004872; F:GO:0005509; P:GO:00…	-	PTHR18966:SF138 (PANTHER); PTHR18966 (PANTHER); IPR028082 (SUPERFAMILY)
comp43769_c0_seq1	P36895	2287	1	1.7417e-158	71.0%	18	P:GO:0050789; P:GO:0007275; P:GO:0009653; P:GO:0030154; F:GO:0004672; F:GO:0005515; P:GO:0008283; P:GO:0009790; C:GO:0005886; P:GO:0008150; P:GO:0007165; P:GO:0006464; F:GO:0000166; C:GO:0005623; P:GO:0006350; P:GO:0040007; P:GO:0015031; P:GO:0000003	EC:2.7.11	no IPS match
comp43769_c0_seq3	P36895	2353	1	3.38293e-157	71.0%	18	P:GO:0050789; P:GO:0007275; P:GO:0009653; P:GO:0030154; F:GO:0004672; F:GO:0005515; P:GO:0008283; P:GO:0009790; C:GO:0005886; P:GO:0008150; P:GO:0007165; P:GO:0006464; F:GO:0000166; C:GO:0005623; P:GO:0006350; P:GO:0040007; P:GO:0015031; P:GO:0000003	EC:2.7.11	no IPS match
comp7103_c0_seq1	P56519	242	1	2.63575e-10	91.0%	27	F:GO:0003700; P:GO:0007275; P:GO:0050789; P:GO:0019538; P:GO:0009056; P:GO:0009058; P:GO:0008283; P:GO:0030154; C:GO:0005694; P:GO:0040029; P:GO:0006996; P:GO:0006350; C:GO:0005654; C:GO:0043234; P:GO:0016043; P:GO:0009653; P:GO:0007010; F:GO:0016787; C:GO:0005737; P:GO:0009790; F:GO:0003677; P:GO:0007165; C:GO:0000228; P:GO:0008219; F:GO:0005515; F:GO:0003682; P:GO:0040007	EC:3.5.1.98	IPR023801 (G3DSA:3.40.800.GENE3D); IPR000286 (PANTHER); PTHR10625:SF62 (PANTHER); SSF52768 (SUPERFAMILY)
comp95097_c0_seq1	Q9ERK7	862	1	0.0	100.0%	23	P:GO:0009653; P:GO:0016043; P:GO:0030154; P:GO:0050789; P:GO:0007275; P:GO:0007610; P:GO:0008150; P:GO:0019725; F:GO:0005216; P:GO:0006519; C:GO:0005886; P:GO:0006810; P:GO:0007267; P:GO:0009628; F:GO:0005488; P:GO:0006950; P:GO:0007165; P:GO:0008283; P:GO:0006811; F:GO:0005515; C:GO:0005623; C:GO:0043234; F:GO:0004872	-	IPR002394 (PRINTS); IPR006201 (PRINTS); IPR027361 (G3DSA:1.20.120.GENE3D); IPR006029 (PFAM); IPR006202 (G3DSA:2.70.170.GENE3D); IPR006201 (TIGRFAM); IPR006202 (PFAM); PTHR18945:SF80 (PANTHER); IPR006201 (PANTHER); IPR018000 (PROSITE_PATTERNS); TRANSMEMBRANE (PHOBIUS); NON_CYTOPLASMIC_DOMAIN (PHOBIUS); CYTOPLASMIC_DOMAIN (PHOBIUS); CYTOPLASMIC_DOMAIN (PHOBIUS); TRANSMEMBRANE (PHOBIUS); TRANSMEMBRA…
comp96437_c0_seq1	Q96RK4	218	1	4.55061e-23	84.0%	22	P:GO:0007275; F:GO:0003774; P:GO:0008150; P:GO:0009653; P:GO:0009790; P:GO:0006810; P:GO:0016043; P:GO:0007610; P:GO:0030154; C:GO:0005815; C:GO:0005929; F:GO:0008092; P:GO:0050789; P:GO:0040007; P:GO:0008152; P:GO:0000003; C:GO:0043234; P:GO:0007010; P:GO:0006629; C:GO:0043226; C:GO:0005622; C:GO:0005886	-	IPR011990 (G3DSA:1.25.40.GENE3D); IPR001440 (PFAM); IPR028786 (PTHR23083:PANTHER); PTHR23083 (PANTHER); IPR019734 (PROSITE_PROFILES); IPR013026 (PROSITE_PROFILES); SSF48452 (SUPERFAMILY)
comp10452_c0_seq1	Q9WTK7	3420	1	0.0	100.0%	28	P:GO:0008219; F:GO:0004672; P:GO:0008150; P:GO:0009056; P:GO:0009653; P:GO:0016043; P:GO:0007165; P:GO:0008152; P:GO:0050789; P:GO:0030154; P:GO:0007275; P:GO:0000003; P:GO:0008283; C:GO:0005829; F:GO:0005488; F:GO:0005515; P:GO:0006464; P:GO:0006950; P:GO:0009628; C:GO:0005739; P:GO:0009058; P:GO:0005975; P:GO:0007049; F:GO:0000166; C:GO:0005634; P:GO:0016049; F:GO:0030234; C:GO:0005623	EC:2.7.11	no IPS match
comp12970_c0_seq1	Q62108	3263	1	0.0	100.0%	20	C:GO:0005856; C:GO:0005737; F:GO:0005198; F:GO:0005515; P:GO:0016043; P:GO:0007610; F:GO:0005102; C:GO:0005622; C:GO:0005886; C:GO:0005623; P:GO:0006810; P:GO:0006996; C:GO:0005575; P:GO:0008150; C:GO:0016023; P:GO:0050789; P:GO:0007267; C:GO:0005783; P:GO:0008152; C:GO:0043234	-	Coil (COILS); IPR008145 (SMART); IPR016313 (PIRSF); IPR001478 (SMART); IPR001452 (SMART); IPR019590 (PFAM); IPR011511 (PFAM); IPR001478 (PFAM); G3DSA:2.30.42.10 (GENE3D); IPR019583 (PFAM); IPR008145 (PFAM); G3DSA:3.30.63.10 (GENE3D); G3DSA:2.30.30.40 (GENE3D); G3DSA:3.40.50.300 (GENE3D); IPR016313 (PANTHER); PTHR23119:SF4 (PANTHER); IPR020590 (PROSITE_PATTERNS); IPR001452 (PROSITE_PROFILES); IPR0…
comp152931_c0_seq1	P14105	201	1	4.7021e-36	100.0%	29	P:GO:0009653; P:GO:0030154; P:GO:0007275; C:GO:0043226; C:GO:0005576; F:GO:0005515; P:GO:0016043; P:GO:0007010; P:GO:0007049; C:GO:0005856; C:GO:0005737; F:GO:0003774; P:GO:0006810; P:GO:0009790; C:GO:0005886; P:GO:0008150; C:GO:0005575; F:GO:0016787; C:GO:0005829; P:GO:0015031; P:GO:0006139; P:GO:0009056; C:GO:0043234; P:GO:0019538; C:GO:0005623; C:GO:0005634; F:GO:0000166; F:GO:0003779; P:GO:00…	-	no IPS match
comp153466_c0_seq1	O62807	239	1	8.8885e-33	96.0%	22	P:GO:0015031; P:GO:0030154; P:GO:0050789; F:GO:0005102; P:GO:0006350; P:GO:0007165; F:GO:0005488; F:GO:0004872; F:GO:0005515; P:GO:0009719; P:GO:0008283; P:GO:0006810; P:GO:0009605; P:GO:0008219; P:GO:0007275; C:GO:0005829; P:GO:0009058; P:GO:0008150; F:GO:0003677; F:GO:0003682; F:GO:0030528; C:GO:0005634	-	IPR001628 (PRINTS); IPR001628 (SMART); IPR013088 (G3DSA:3.30.50.GENE3D); IPR001628 (PFAM); PTHR24082 (PANTHER); PTHR24082:SF116 (PANTHER); IPR001628 (PROSITE_PATTERNS); IPR001628 (PROSITE_PROFILES); SSF57716 (SUPERFAMILY)
comp64137_c0_seq1	O00555	2090	1	0.0	98.0%	29	P:GO:0005975; P:GO:0007165; P:GO:0050789; P:GO:0008219; P:GO:0019725; P:GO:0030154; P:GO:0007275; P:GO:0006810; P:GO:0007267; P:GO:0009058; P:GO:0008150; P:GO:0009653; P:GO:0016043; P:GO:0008152; F:GO:0005488; P:GO:0016049; P:GO:0009605; P:GO:0006091; C:GO:0005737; F:GO:0005216; P:GO:0007610; C:GO:0005623; P:GO:0006519; P:GO:0006950; F:GO:0005515; C:GO:0005634; C:GO:0043234; C:GO:0005886; P:GO:00…	-	IPR005448 (PRINTS); IPR027359 (G3DSA:1.20.120.GENE3D); IPR005821 (PFAM); PTHR10037 (PANTHER); IPR005448 (PTHR10037:PANTHER); NON_CYTOPLASMIC_DOMAIN (PHOBIUS); CYTOPLASMIC_DOMAIN (PHOBIUS); CYTOPLASMIC_DOMAIN (PHOBIUS); TRANSMEMBRANE (PHOBIUS); TRANSMEMBRANE (PHOBIUS); TRANSMEMBRANE (PHOBIUS); NON_CYTOPLASMIC_DOMAIN (PHOBIUS); CYTOPLASMIC_DOMAIN (PHOBIUS); CYTOPLASMIC_DOMAIN (PHOBIUS); TRANSMEMBRA…
comp89421_c0_seq1	Q9U4H5	258	1	0.0173054	72.0%	41	P:GO:0007469; F:GO:0003705; P:GO:0048477; P:GO:0046672; P:GO:0007498; P:GO:0030154; F:GO:0003700; C:GO:0005886; P:GO:0045467; P:GO:0001709; P:GO:0007398; P:GO:0035314; F:GO:0043565; P:GO:0045944; P:GO:0048592; P:GO:0035211; P:GO:0042675; P:GO:0007486; P:GO:0007165; P:GO:0042060; P:GO:0006952; P:GO:0045747; F:GO:0005524; P:GO:0045165; P:GO:0035170; P:GO:0016360; F:GO:0044212; P:GO:0048749; P:GO:00…		no IPS match
comp9458_c0_seq1	P60764	699	1	6.89402e-126	100.0%	33	F:GO:0004871; F:GO:0000166; P:GO:0000003; P:GO:0009653; P:GO:0007275; P:GO:0030154; P:GO:0050789; P:GO:0008150; F:GO:0005515; C:GO:0005623; P:GO:0006350; P:GO:0016043; P:GO:0040007; P:GO:0009790; F:GO:0005102; C:GO:0005737; P:GO:0007165; P:GO:0016049; C:GO:0005794; C:GO:0005856; C:GO:0043234; F:GO:0003682; F:GO:0030528; P:GO:0006996; P:GO:0006464; F:GO:0016787; P:GO:0007010; F:GO:0016740; P:GO:00…	EC:2.3.1.48	IPR001806 (PRINTS); IPR003578 (SMART); IPR020849 (SMART); IPR003579 (SMART); IPR001806 (PFAM); G3DSA:3.40.50.300 (GENE3D); IPR005225 (TIGRFAM); PTHR24072:SF107 (PANTHER); PTHR24072 (PANTHER); IPR003578 (PROSITE_PROFILES); IPR027417 (SUPERFAMILY)
comp98772_c0_seq1	Q9QYF3	322	1	9.47552e-63	100.0%	29	P:GO:0006810; P:GO:0007275; P:GO:0040007; P:GO:0008150; F:GO:0003774; C:GO:0016023; P:GO:0007267; F:GO:0005515; P:GO:0007165; P:GO:0007154; P:GO:0019725; P:GO:0009058; P:GO:0006629; P:GO:0009653; C:GO:0005856; C:GO:0043234; C:GO:0005623; P:GO:0009719; P:GO:0007610; F:GO:0030234; P:GO:0016043; C:GO:0005794; F:GO:0000166; C:GO:0005929; P:GO:0050789; F:GO:0005509; P:GO:0019748; P:GO:0030154; F:GO:00…	-	IPR001609 (PRINTS); IPR001609 (PFAM); PTHR13140 (PANTHER); PTHR13140:SF195 (PANTHER); IPR027417 (SUPERFAMILY)
comp110410_c0_seq1	Q6NZM9	218	1	1.06273e-38	100.0%	22	P:GO:0007275; P:GO:0050789; P:GO:0006091; P:GO:0005975; P:GO:0009056; F:GO:0016787; P:GO:0006350; F:GO:0030528; F:GO:0005515; P:GO:0006996; P:GO:0006464; F:GO:0005488; C:GO:0005575; P:GO:0008150; C:GO:0005654; C:GO:0043234; P:GO:0030154; C:GO:0005737; C:GO:0005829; P:GO:0008283; F:GO:0003677; C:GO:0005856	EC:3.5.1.98	IPR000286 (PRINTS); IPR023801 (G3DSA:3.40.800.GENE3D); IPR023801 (PFAM); IPR000286 (PANTHER); PTHR10625:SF21 (PANTHER); SSF52768 (SUPERFAMILY)
comp134779_c0_seq1	Q15797	419	1	7.94226e-51	98.0%	26	F:GO:0003700; P:GO:0007165; P:GO:0009605; P:GO:0006950; F:GO:0005515; P:GO:0030154; P:GO:0050789; P:GO:0007275; P:GO:0009653; P:GO:0016043; P:GO:0009719; P:GO:0008283; P:GO:0040007; F:GO:0005488; C:GO:0005829; P:GO:0008150; C:GO:0005654; P:GO:0009790; F:GO:0004871; C:GO:0005623; P:GO:0000003; C:GO:0043234; P:GO:0040029; P:GO:0006139; P:GO:0006464; C:GO:0005635	-	IPR003619 (SMART); IPR003619 (PFAM); IPR013019 (G3DSA:3.90.520.GENE3D); PTHR13703:SF23 (PANTHER); IPR013790 (PANTHER); IPR013019 (PROSITE_PROFILES); IPR013019 (SUPERFAMILY)
comp151577_c0_seq1	Q6NZM9	244	1	2.34026e-26	100.0%	22	P:GO:0007275; P:GO:0050789; P:GO:0006091; P:GO:0005975; P:GO:0009056; F:GO:0016787; P:GO:0006350; F:GO:0030528; F:GO:0005515; P:GO:0006996; P:GO:0006464; F:GO:0005488; C:GO:0005575; P:GO:0008150; C:GO:0005654; C:GO:0043234; P:GO:0030154; C:GO:0005737; C:GO:0005829; P:GO:0008283; F:GO:0003677; C:GO:0005856	EC:3.5.1.98	no IPS match
comp42928_c0_seq1	O60341	3433	1	0.0	84.0%	24	F:GO:0003700; C:GO:0000228; P:GO:0050789; P:GO:0006996; P:GO:0006464; P:GO:0009790; P:GO:0030154; P:GO:0007275; P:GO:0006350; P:GO:0008150; P:GO:0009605; P:GO:0006950; C:GO:0005654; F:GO:0000166; F:GO:0003824; F:GO:0005515; F:GO:0003677; P:GO:0007165; F:GO:0005102; C:GO:0043234; F:GO:0003682; F:GO:0030528; P:GO:0009058; P:GO:0008152	-	Coil (COILS); IPR017366 (PIRSF); G3DSA:1.10.287.80 (GENE3D); IPR016040 (G3DSA:3.40.50.GENE3D); G3DSA:3.90.660.10 (GENE3D); IPR011991 (G3DSA:1.10.10.GENE3D); IPR002937 (PFAM); IPR007526 (PFAM); PTHR10742:SF35 (PANTHER); PTHR10742 (PANTHER); IPR007526 (PROSITE_PROFILES); IPR009057 (SUPERFAMILY); SSF54373 (SUPERFAMILY); SSF51905 (SUPERFAMILY)
comp8035_c0_seq1	Q96ST3	205	1	0.488985	66.0%	40	P:GO:0010971; F:GO:0003700; P:GO:0051595; P:GO:0031937; F:GO:0032403; P:GO:0045944; P:GO:0001701; P:GO:0002230; P:GO:0044255; P:GO:0006476; C:GO:0005654; P:GO:0044281; P:GO:0034613; C:GO:0000776; F:GO:0003682; P:GO:1900181; C:GO:0017053; P:GO:2000678; C:GO:0016580; P:GO:0043619; P:GO:1901675; F:GO:0003714; P:GO:0045892; F:GO:0005515; P:GO:0043066; F:GO:0033558; P:GO:0071333; P:GO:0010243; P:GO:00…		PTHR12346 (PANTHER)
comp151389_c0_seq1	Q9WV18	225	1	1.87767	52.0%	39	C:GO:0045211; P:GO:0008285; C:GO:0038037; F:GO:0004871; C:GO:0043025; C:GO:0005886; C:GO:0030054; C:GO:0016021; C:GO:0031966; C:GO:0016020; C:GO:0005789; P:GO:0060124; F:GO:0004965; F:GO:0004930; C:GO:0008021; P:GO:0050805; P:GO:0033602; C:GO:0045202; P:GO:0014053; P:GO:0032811; P:GO:0007165; P:GO:0007194; P:GO:0030817; C:GO:0042734; C:GO:0043231; P:GO:0014049; P:GO:0014048; C:GO:0005615; C:GO:00…		G3DSA:3.40.50.2300 (GENE3D); IPR001828 (PFAM); PTHR10519 (PANTHER); IPR028082 (SUPERFAMILY)
comp15586_c0_seq2	Q01484	705	1	5.31347e-115	96.0%	17	P:GO:0009653; P:GO:0016043; P:GO:0030154; P:GO:0007275; F:GO:0008092; P:GO:0008152; P:GO:0050789; F:GO:0003674; F:GO:0005515; P:GO:0006811; C:GO:0005737; C:GO:0005886; P:GO:0008150; C:GO:0005829; P:GO:0019725; C:GO:0005623; C:GO:0005856	-	IPR002110 (PRINTS); IPR002110 (SMART); IPR002110 (PFAM); IPR020683 (G3DSA:1.25.40.GENE3D); IPR020683 (PFAM); IPR020683 (G3DSA:1.25.40.GENE3D); PTHR24123:SF0 (PANTHER); PTHR24123 (PANTHER); IPR002110 (PROSITE_PROFILES); IPR020683 (PROSITE_PROFILES); IPR002110 (PROSITE_PROFILES); IPR002110 (PROSITE_PROFILES); IPR020683 (SUPERFAMILY)
comp46396_c0_seq1	O00571	5069	1	0.0	74.0%	25	P:GO:0050789; P:GO:0008219; C:GO:0005737; F:GO:0005488; P:GO:0006412; F:GO:0005515; F:GO:0016787; P:GO:0008150; P:GO:0007165; P:GO:0006139; P:GO:0009056; P:GO:0006996; P:GO:0006950; P:GO:0009628; P:GO:0006350; P:GO:0016043; F:GO:0003723; P:GO:0016049; F:GO:0003677; P:GO:0009607; C:GO:0005634; C:GO:0005840; C:GO:0005829; C:GO:0043234; F:GO:0000166	-	IPR014001 (SMART); IPR001650 (SMART); G3DSA:3.40.50.300 (GENE3D); IPR001650 (PFAM); G3DSA:3.40.50.300 (GENE3D); IPR011545 (PFAM); PTHR24031:SF9 (PANTHER); PTHR24031 (PANTHER); IPR000629 (PROSITE_PATTERNS); IPR014014 (PROSITE_PROFILES); IPR001650 (PROSITE_PROFILES); IPR014001 (PROSITE_PROFILES); IPR027417 (SUPERFAMILY)
comp4831_c0_seq1	P42345	321	1	7.53369e-21	70.0%	25	P:GO:0007165; P:GO:0050789; P:GO:0007010; F:GO:0004672; C:GO:0043226; C:GO:0005623; C:GO:0005764; P:GO:0006350; P:GO:0009605; P:GO:0006412; C:GO:0005654; P:GO:0016049; C:GO:0005622; C:GO:0043234; P:GO:0006950; C:GO:0005829; P:GO:0009719; P:GO:0006464; P:GO:0007154; P:GO:0009056; F:GO:0005515; P:GO:0009058; P:GO:0006629; P:GO:0019538; P:GO:0016043	EC:2.7.11	IPR011989 (G3DSA:1.25.10.GENE3D); IPR016024 (SUPERFAMILY)
comp51274_c0_seq1	Q9W5D4	498	1	1.20034e-56	75.0%	29	P:GO:0050789; P:GO:0007275; F:GO:0005515; P:GO:0009653; P:GO:0030154; P:GO:0009790; P:GO:0007165; P:GO:0016043; P:GO:0006464; C:GO:0005783; C:GO:0005622; C:GO:0043234; P:GO:0009058; P:GO:0005975; F:GO:0003700; P:GO:0007010; P:GO:0006350; F:GO:0016740; P:GO:0008152; C:GO:0005623; P:GO:0007267; C:GO:0005856; F:GO:0003677; P:GO:0006996; P:GO:0007049; F:GO:0004721; P:GO:0008283; F:GO:0030234; C:GO:00…	EC:2.4.1.109	IPR016093 (SMART); IPR016093 (PFAM); G3DSA:2.80.10.50 (GENE3D); PTHR10050:SF11 (PANTHER); IPR027005 (PANTHER); IPR016093 (PROSITE_PROFILES); IPR016093 (PROSITE_PROFILES); IPR016093 (SUPERFAMILY)
comp55870_c0_seq1	P49407	205	1	3.20448e-11	85.0%	29	P:GO:0050789; P:GO:0006464; P:GO:0006810; P:GO:0008150; P:GO:0007165; F:GO:0005515; F:GO:0005102; P:GO:0006350; P:GO:0009605; P:GO:0009628; C:GO:0005829; P:GO:0015031; C:GO:0043234; C:GO:0005886; C:GO:0016023; P:GO:0006950; F:GO:0030234; C:GO:0005794; F:GO:0003677; P:GO:0016043; P:GO:0008152; P:GO:0019538; P:GO:0009056; C:GO:0005764; P:GO:0007010; F:GO:0016740; C:GO:0005694; C:GO:0005634; C:GO:00…	EC:2.3.1.48	IPR011022 (PFAM); IPR014752 (G3DSA:2.60.40.GENE3D); IPR000698 (PANTHER); IPR014756 (SUPERFAMILY)
comp5747_c0_seq1	P42003	327	1	3.8433e-42	84.0%	24	P:GO:0007165; P:GO:0000003; P:GO:0030154; P:GO:0009653; P:GO:0007275; C:GO:0005694; P:GO:0050789; F:GO:0003700; P:GO:0040029; P:GO:0006996; P:GO:0006350; P:GO:0006464; F:GO:0004871; C:GO:0005737; F:GO:0005488; P:GO:0016043; C:GO:0005654; C:GO:0043234; P:GO:0009790; F:GO:0005515; P:GO:0007267; P:GO:0040007; P:GO:0016049; P:GO:0006810	-	IPR003619 (SMART); IPR003619 (PFAM); IPR013019 (G3DSA:3.90.520.GENE3D); IPR013790 (PANTHER); IPR013019 (PROSITE_PROFILES); IPR013019 (SUPERFAMILY)
comp60229_c0_seq1	Q9JI10	550	1	1.76549e-53	100.0%	26	P:GO:0050789; P:GO:0008219; F:GO:0005515; P:GO:0006350; P:GO:0007275; P:GO:0009653; P:GO:0009790; C:GO:0005623; P:GO:0030154; F:GO:0030234; F:GO:0005488; F:GO:0004672; C:GO:0016023; C:GO:0005886; F:GO:0005102; P:GO:0040007; F:GO:0000166; F:GO:0003682; F:GO:0030528; P:GO:0008283; P:GO:0008150; P:GO:0007165; P:GO:0006950; P:GO:0009628; C:GO:0005634; C:GO:0005768	EC:2.7.11.13	SignalP-TM (SIGNALP_GRAM_POSITIVE)
comp69124_c0_seq1	O75197	306	1	0.0114868	53.0%	39	P:GO:0061304; P:GO:0006007; P:GO:0008284; P:GO:0071901; F:GO:0042813; C:GO:0005886; P:GO:0002076; P:GO:0016055; P:GO:0006897; C:GO:0016021; P:GO:0048539; P:GO:0060444; P:GO:0045944; P:GO:0001702; C:GO:0005783; P:GO:0060349; P:GO:0048596; P:GO:0060059; P:GO:0008217; P:GO:0060828; P:GO:0045840; F:GO:0019534; C:GO:0043235; P:GO:0009952; P:GO:0042632; P:GO:0060042; P:GO:0046849; P:GO:0045893; F:GO:00…		IPR000033 (SMART); IPR011042 (G3DSA:2.120.10.GENE3D); IPR000033 (PROSITE_PROFILES); SSF63825 (SUPERFAMILY)
comp77575_c0_seq1	Q9JI10	436	1	1.8115e-82	95.0%	26	P:GO:0050789; P:GO:0008219; F:GO:0005515; P:GO:0006350; P:GO:0007275; P:GO:0009653; P:GO:0009790; C:GO:0005623; P:GO:0030154; F:GO:0030234; F:GO:0005488; F:GO:0004672; C:GO:0016023; C:GO:0005886; F:GO:0005102; P:GO:0040007; F:GO:0000166; F:GO:0003682; F:GO:0030528; P:GO:0008283; P:GO:0008150; P:GO:0007165; P:GO:0006950; P:GO:0009628; C:GO:0005634; C:GO:0005768	EC:2.7.11.13	IPR002290 (SMART); IPR000719 (PFAM); G3DSA:3.30.200.20 (GENE3D); G3DSA:1.10.510.10 (GENE3D); PTHR24361 (PANTHER); PTHR24361:SF42 (PANTHER); IPR017441 (PROSITE_PATTERNS); IPR000719 (PROSITE_PROFILES); IPR011009 (SUPERFAMILY)
comp108925_c0_seq1	Q89928	217	1	0.449177	59.0%	38	C:GO:0033644; F:GO:0004523; C:GO:0020002; P:GO:0015074; P:GO:0008152; C:GO:0016020; P:GO:0046797; F:GO:0004190; F:GO:0003824; F:GO:0003887; F:GO:0004519; F:GO:0004518; C:GO:0019028; F:GO:0016787; C:GO:0030430; F:GO:0003723; F:GO:0008270; P:GO:0006310; P:GO:0006508; P:GO:0006278; F:GO:0005198; P:GO:0075713; F:GO:0016779; C:GO:0042025; P:GO:0019048; F:GO:0008233; F:GO:0004533; F:GO:0016740; C:GO:00…		no IPS match
comp157821_c0_seq1	A2AJK6	201	1	1.81725e-34	100.0%	28	P:GO:0007275; P:GO:0009653; P:GO:0006810; P:GO:0050789; P:GO:0007267; P:GO:0008150; P:GO:0030154; F:GO:0005515; P:GO:0007010; P:GO:0007049; P:GO:0009790; P:GO:0040007; P:GO:0006350; P:GO:0006996; C:GO:0005654; C:GO:0043234; C:GO:0005737; C:GO:0005730; C:GO:0005856; P:GO:0007610; F:GO:0005488; F:GO:0016787; C:GO:0005815; F:GO:0003677; P:GO:0000003; F:GO:0003682; P:GO:0006139; F:GO:0000166	-	G3DSA:3.40.50.300 (GENE3D); PTHR10799:SF293 (PANTHER); PTHR10799 (PANTHER); IPR027417 (SUPERFAMILY)
comp2440_c0_seq1	Q61115	324	1	7.59187e-07	66.0%	21	P:GO:0007165; P:GO:0009653; P:GO:0009790; F:GO:0005102; P:GO:0030154; P:GO:0007275; P:GO:0008150; P:GO:0050789; P:GO:0007049; C:GO:0005623; P:GO:0008283; F:GO:0030246; P:GO:0019538; P:GO:0040007; F:GO:0008289; F:GO:0004872; C:GO:0005886; F:GO:0005515; C:GO:0005737; C:GO:0005576; P:GO:0006350	-	IPR003392 (PFAM); PTHR10796 (PANTHER); PTHR10796:SF34 (PANTHER); TRANSMEMBRANE (PHOBIUS); CYTOPLASMIC_DOMAIN (PHOBIUS); NON_CYTOPLASMIC_DOMAIN (PHOBIUS); TMhelix (TMHMM)
comp25868_c0_seq1	Q67825	2139	1	8.15316e-10	41.0%	38	C:GO:0033644; P:GO:0019062; C:GO:0044162; C:GO:0044193; C:GO:0044161; P:GO:0006351; F:GO:0004197; C:GO:0016020; P:GO:0018144; F:GO:0003824; F:GO:0004386; C:GO:0019028; F:GO:0016787; F:GO:0003724; C:GO:0030430; F:GO:0003723; F:GO:0005524; P:GO:0006508; P:GO:0030683; F:GO:0000166; F:GO:0005198; P:GO:0039545; F:GO:0016779; F:GO:0008234; P:GO:0019048; F:GO:0008233; P:GO:0019079; F:GO:0016740; C:GO:00…		NON_CYTOPLASMIC_DOMAIN (PHOBIUS); TRANSMEMBRANE (PHOBIUS); CYTOPLASMIC_DOMAIN (PHOBIUS); CYTOPLASMIC_DOMAIN (PHOBIUS); TRANSMEMBRANE (PHOBIUS); TMhelix (TMHMM)
comp27219_c0_seq1	Q9UDY8	490	1	0.0008872	48.0%	38	P:GO:0009620; C:GO:0005829; F:GO:0004842; F:GO:0004871; P:GO:0050870; C:GO:0048471; C:GO:0005886; P:GO:0038095; F:GO:0004197; P:GO:0002237; P:GO:0016567; P:GO:0001923; P:GO:0042098; P:GO:0006952; F:GO:0043621; P:GO:0006508; P:GO:0032743; P:GO:0051168; C:GO:0043234; P:GO:0050856; P:GO:0007250; F:GO:0008233; P:GO:0050852; P:GO:0042981; P:GO:0051259; P:GO:0051092; F:GO:0019209; F:GO:0005515; P:GO:00…		PTHR22576:SF1 (PANTHER); PTHR22576 (PANTHER); SSF52129 (SUPERFAMILY)
comp46277_c0_seq1	O35346	5190	1	0.0	67.0%	25	P:GO:0008150; F:GO:0004672; C:GO:0005886; F:GO:0005515; P:GO:0009605; P:GO:0009628; P:GO:0050789; P:GO:0007165; P:GO:0009719; F:GO:0005102; P:GO:0016043; P:GO:0006464; P:GO:0006950; C:GO:0005654; P:GO:0030154; P:GO:0016049; P:GO:0019725; P:GO:0006810; P:GO:0009653; P:GO:0007275; P:GO:0008219; P:GO:0008283; C:GO:0005737; C:GO:0005730; P:GO:0007267	EC:2.7.10	no IPS match
comp52599_c0_seq1	Q9Y4G8	813	1	1.7808e-46	83.0%	24	F:GO:0004871; C:GO:0005623; P:GO:0008150; P:GO:0050789; P:GO:0007267; P:GO:0007165; F:GO:0000166; P:GO:0009653; P:GO:0016043; P:GO:0030154; P:GO:0007275; C:GO:0043234; F:GO:0005515; F:GO:0030234; F:GO:0008289; P:GO:0009058; P:GO:0019748; C:GO:0005886; C:GO:0005737; C:GO:0005575; P:GO:0008283; F:GO:0005509; F:GO:0005102; C:GO:0005768	-	IPR014710 (G3DSA:2.60.120.GENE3D); IPR008937 (PANTHER); PTHR23113:SF21 (PANTHER); IPR000595 (PROSITE_PROFILES); IPR018490 (SUPERFAMILY)
comp57447_c0_seq1	Q9JLT0	870	1	4.78056e-119	100.0%	24	P:GO:0009653; P:GO:0016043; P:GO:0030154; P:GO:0007275; P:GO:0008150; C:GO:0005623; P:GO:0050789; C:GO:0005575; P:GO:0006810; F:GO:0016787; C:GO:0005856; C:GO:0043234; P:GO:0007010; P:GO:0009605; P:GO:0006950; P:GO:0008283; F:GO:0000166; F:GO:0003774; F:GO:0003779; P:GO:0007049; C:GO:0005886; F:GO:0005515; P:GO:0009790; C:GO:0005737	-	Coil (COILS); Coil (COILS); IPR002928 (PFAM); PTHR13140:SF98 (PANTHER); PTHR13140 (PANTHER); SSF90257 (SUPERFAMILY)
comp60240_c0_seq1	P49185	419	1	2.19767e-92	100.0%	28	F:GO:0004672; F:GO:0004871; P:GO:0008152; P:GO:0050789; F:GO:0005515; P:GO:0006950; P:GO:0006464; P:GO:0008219; P:GO:0008150; C:GO:0043226; P:GO:0006350; P:GO:0007165; P:GO:0007275; P:GO:0009719; P:GO:0016043; P:GO:0009628; P:GO:0006996; C:GO:0005829; F:GO:0030234; P:GO:0009605; C:GO:0005737; C:GO:0005623; P:GO:0006259; P:GO:0009058; P:GO:0007010; C:GO:0005634; F:GO:0000166; C:GO:0005739	EC:2.7.11	IPR008351 (PRINTS); IPR002290 (SMART); G3DSA:3.30.200.20 (GENE3D); IPR000719 (PFAM); G3DSA:1.10.510.10 (GENE3D); PTHR24055 (PANTHER); PTHR24055:SF104 (PANTHER); IPR008271 (PROSITE_PATTERNS); IPR000719 (PROSITE_PROFILES); IPR011009 (SUPERFAMILY)
comp62785_c0_seq1	Q9JLT0	283	1	7.29263e-44	91.0%	24	P:GO:0009653; P:GO:0016043; P:GO:0030154; P:GO:0007275; P:GO:0008150; C:GO:0005623; P:GO:0050789; C:GO:0005575; P:GO:0006810; F:GO:0016787; C:GO:0005856; C:GO:0043234; P:GO:0007010; P:GO:0009605; P:GO:0006950; P:GO:0008283; F:GO:0000166; F:GO:0003774; F:GO:0003779; P:GO:0007049; C:GO:0005886; F:GO:0005515; P:GO:0009790; C:GO:0005737	-	IPR001609 (PFAM); PTHR13140:SF23 (PANTHER); PTHR13140 (PANTHER); IPR027417 (SUPERFAMILY)
comp63933_c0_seq1	A2AJK6	364	1	4.67134e-61	95.0%	28	P:GO:0007275; P:GO:0009653; P:GO:0006810; P:GO:0050789; P:GO:0007267; P:GO:0008150; P:GO:0030154; F:GO:0005515; P:GO:0007010; P:GO:0007049; P:GO:0009790; P:GO:0040007; P:GO:0006350; P:GO:0006996; C:GO:0005654; C:GO:0043234; C:GO:0005737; C:GO:0005730; C:GO:0005856; P:GO:0007610; F:GO:0005488; F:GO:0016787; C:GO:0005815; F:GO:0003677; P:GO:0000003; F:GO:0003682; P:GO:0006139; F:GO:0000166	-	IPR001650 (SMART); G3DSA:3.40.50.300 (GENE3D); IPR001650 (PFAM); PTHR10799:SF293 (PANTHER); PTHR10799 (PANTHER); IPR001650 (PROSITE_PROFILES); IPR027417 (SUPERFAMILY)
comp91810_c0_seq1	P56705	276	1	1.05972e-17	70.0%	22	C:GO:0005623; P:GO:0000003; P:GO:0007275; P:GO:0050789; P:GO:0006350; F:GO:0005102; P:GO:0009058; P:GO:0006464; P:GO:0030154; P:GO:0006629; P:GO:0016043; C:GO:0005783; C:GO:0005615; P:GO:0009653; F:GO:0030528; F:GO:0005515; C:GO:0005886; C:GO:0005794; F:GO:0005198; F:GO:0004871; P:GO:0007267; P:GO:0007165	-	IPR005817 (SMART); IPR005817 (PFAM); IPR005817 (PANTHER)
comp12572_c0_seq1	Q9Y4I1	4886	1	0.0	100.0%	29	P:GO:0007275; P:GO:0040007; P:GO:0008150; P:GO:0006810; F:GO:0003774; C:GO:0005623; C:GO:0016023; P:GO:0007267; P:GO:0007165; P:GO:0007154; P:GO:0019725; P:GO:0009058; P:GO:0006629; P:GO:0009653; C:GO:0005856; C:GO:0043234; P:GO:0009719; P:GO:0007610; F:GO:0030234; F:GO:0005515; P:GO:0016043; C:GO:0005794; F:GO:0000166; C:GO:0005929; P:GO:0019538; F:GO:0005509; P:GO:0019748; P:GO:0030154; F:GO:00…	-	Coil (COILS); IPR018444 (PFAM); PTHR13140 (PANTHER); PTHR13140:SF195 (PANTHER); IPR002710 (PROSITE_PROFILES)
comp23247_c0_seq2	O75581	310	1	4.91157e-19	67.0%	19	P:GO:0009653; P:GO:0009790; C:GO:0043226; C:GO:0005737; C:GO:0005623; F:GO:0030234; F:GO:0005102; F:GO:0005515; P:GO:0007275; P:GO:0050789; C:GO:0005886; P:GO:0030154; P:GO:0006350; P:GO:0008219; P:GO:0008150; P:GO:0016043; F:GO:0005215; P:GO:0007049; F:GO:0004872	-	IPR000033 (SMART); IPR000033 (PFAM); IPR011042 (G3DSA:2.120.10.GENE3D); PTHR10529 (PANTHER); PTHR10529:SF110 (PANTHER); IPR000033 (PROSITE_PROFILES); IPR000033 (PROSITE_PROFILES); IPR000033 (PROSITE_PROFILES); SSF63825 (SUPERFAMILY)
comp30159_c0_seq1	Q5S007	703	1	6.26466e-41	61.0%	22	F:GO:0000166; F:GO:0004672; F:GO:0005515; C:GO:0005739; P:GO:0007165; P:GO:0006464; P:GO:0007005; P:GO:0050789; P:GO:0009056; P:GO:0008150; P:GO:0019725; C:GO:0005737; P:GO:0007275; P:GO:0006950; F:GO:0008092; P:GO:0008219; P:GO:0030154; P:GO:0008283; P:GO:0016043; F:GO:0016787; F:GO:0030234; C:GO:0005623	EC:2.7.11	IPR013684 (PFAM); G3DSA:3.30.70.1390 (GENE3D); G3DSA:3.40.50.300 (GENE3D); IPR020859 (PROSITE_PROFILES); IPR027417 (SUPERFAMILY)
comp42804_c0_seq1	P07756	4638	1	0.0	83.0%	25	F:GO:0008233; P:GO:0009719; P:GO:0009607; P:GO:0009605; P:GO:0006091; P:GO:0005975; P:GO:0009056; P:GO:0009058; P:GO:0008150; F:GO:0005509; C:GO:0005739; F:GO:0008289; P:GO:0007275; P:GO:0006629; C:GO:0005730; P:GO:0030154; F:GO:0005488; C:GO:0043234; P:GO:0006950; P:GO:0006519; P:GO:0008152; P:GO:0050789; F:GO:0005515; F:GO:0000166; F:GO:0003824	EC:6.3.4.16	PR00096 (PRINTS); PR00099 (PRINTS); IPR005483 (PRINTS); IPR002474 (SMART); IPR011607 (SMART); IPR005480 (SMART); IPR005481 (PFAM); IPR011607 (G3DSA:3.40.50.GENE3D); IPR013815 (G3DSA:3.30.1490.GENE3D); IPR011607 (PFAM); IPR002474 (PFAM); IPR002474 (G3DSA:3.50.30.GENE3D); IPR006274 (TIGRFAM); IPR017926 (PFAM); IPR006275 (TIGRFAM); IPR005480 (G3DSA:1.10.1030.GENE3D); IPR005479 (PFAM); G3DSA:3.40.50.…
comp48342_c0_seq1	P26817	462	1	6.60366e-09	69.0%	37	P:GO:0038032; C:GO:0016020; F:GO:0004674; F:GO:0004672; P:GO:0033605; C:GO:0045202; F:GO:0005524; F:GO:0004703; P:GO:0045744; P:GO:0018107; P:GO:0042542; P:GO:0018105; P:GO:0006468; P:GO:0060048; C:GO:0005901; C:GO:0043198; P:GO:0042699; C:GO:0043197; C:GO:0030424; P:GO:0003108; P:GO:0006979; P:GO:0002029; F:GO:0047696; P:GO:0014070; P:GO:0007186; F:GO:0005515; F:GO:0031755; P:GO:0002026; F:GO:00…		CYTOPLASMIC_DOMAIN (PHOBIUS); NON_CYTOPLASMIC_DOMAIN (PHOBIUS); TRANSMEMBRANE (PHOBIUS)
comp50352_c0_seq1	A6QLJ0	360	1	1.27696e-57	92.0%	29	P:GO:0050789; P:GO:0007049; P:GO:0030154; P:GO:0007275; P:GO:0009790; F:GO:0005515; F:GO:0016787; F:GO:0004672; P:GO:0006950; P:GO:0006259; P:GO:0008150; F:GO:0005488; P:GO:0040007; C:GO:0005654; C:GO:0043234; P:GO:0009628; P:GO:0006350; C:GO:0005737; C:GO:0005634; P:GO:0009653; P:GO:0016043; P:GO:0007154; P:GO:0019725; F:GO:0000166; F:GO:0003677; P:GO:0008283; P:GO:0008219; P:GO:0006464; P:GO:00…	EC:2.7.11.23	IPR006555 (SMART); IPR006555 (PFAM); PTHR11472:SF1 (PANTHER); PTHR11472 (PANTHER)
comp7196_c0_seq1	Q62844	526	1	1.93184e-40	86.0%	26	F:GO:0005102; P:GO:0030154; P:GO:0007275; P:GO:0008150; P:GO:0009605; P:GO:0009628; P:GO:0009653; P:GO:0016043; P:GO:0050789; F:GO:0004672; P:GO:0008152; P:GO:0008283; C:GO:0005829; P:GO:0006464; F:GO:0005515; F:GO:0005488; P:GO:0007165; C:GO:0005856; C:GO:0005768; F:GO:0008092; C:GO:0005886; P:GO:0019538; P:GO:0009056; F:GO:0000166; P:GO:0009719; C:GO:0005739	EC:2.7.10.2	IPR000980 (PRINTS); IPR001452 (PRINTS); IPR001452 (SMART); G3DSA:2.30.30.40 (GENE3D); IPR000980 (PFAM); IPR001452 (PFAM); IPR000980 (G3DSA:3.30.505.GENE3D); PTHR24418:SF44 (PANTHER); PTHR24418 (PANTHER); IPR001452 (PROSITE_PROFILES); IPR000980 (PROSITE_PROFILES); IPR001452 (SUPERFAMILY); SSF55550 (SUPERFAMILY)
comp73884_c0_seq1	Q5RA62	224	1	0.000992016	63.0%	37	P:GO:0009650; P:GO:0006355; P:GO:0006351; P:GO:0035315; P:GO:0006289; P:GO:0045944; F:GO:0016887; P:GO:0006283; F:GO:0008022; P:GO:0006281; F:GO:0004003; F:GO:0004386; F:GO:0004672; F:GO:0047485; P:GO:0000075; F:GO:0016787; F:GO:0005524; P:GO:0000717; F:GO:0000166; P:GO:0009411; F:GO:0043138; P:GO:0006468; C:GO:0005675; P:GO:0006917; P:GO:0006979; P:GO:0033683; P:GO:0006366; P:GO:0006974; P:GO:00…		no IPS match
comp76269_c0_seq1	P43246	405	1	2.46471e-36	78.0%	20	P:GO:0050789; P:GO:0008219; F:GO:0003677; F:GO:0005515; P:GO:0006950; P:GO:0006259; P:GO:0009628; P:GO:0006996; P:GO:0007049; C:GO:0005634; C:GO:0043234; P:GO:0007275; P:GO:0007165; F:GO:0005488; P:GO:0008150; C:GO:0000228; F:GO:0000166; P:GO:0030154; P:GO:0000003; F:GO:0016787	-	IPR007860 (G3DSA:3.30.420.GENE3D); IPR007860 (PFAM); PTHR11361:SF35 (PANTHER); PTHR11361 (PANTHER); IPR007860 (SUPERFAMILY)
comp76875_c0_seq1	A6QLJ0	300	1	9.13837e-45	92.0%	29	P:GO:0050789; P:GO:0007049; P:GO:0030154; P:GO:0007275; P:GO:0009790; F:GO:0005515; F:GO:0016787; F:GO:0004672; P:GO:0006950; P:GO:0006259; P:GO:0008150; F:GO:0005488; P:GO:0040007; C:GO:0005654; C:GO:0043234; P:GO:0009628; P:GO:0006350; C:GO:0005737; C:GO:0005634; P:GO:0009653; P:GO:0016043; P:GO:0007154; P:GO:0019725; F:GO:0000166; F:GO:0003677; P:GO:0008283; P:GO:0008219; P:GO:0006464; P:GO:00…	EC:2.7.11.23	IPR010643 (PFAM); PTHR11472:SF1 (PANTHER); PTHR11472 (PANTHER)
comp89048_c0_seq1	O14640	482	1	1.89758e-96	100.0%	28	P:GO:0009605; P:GO:0050789; P:GO:0009653; P:GO:0016043; P:GO:0030154; P:GO:0007275; F:GO:0004871; F:GO:0005102; C:GO:0005623; P:GO:0008150; P:GO:0007165; P:GO:0008152; C:GO:0005829; P:GO:0009790; P:GO:0007010; P:GO:0007610; F:GO:0005515; C:GO:0016023; C:GO:0005575; P:GO:0006350; C:GO:0005856; C:GO:0043234; P:GO:0019538; P:GO:0009056; C:GO:0005737; P:GO:0006810; P:GO:0007267; C:GO:0005886	-	no IPS match
comp108987_c0_seq1	Q6KC79	281	1	3.17512e-53	100.0%	19	C:GO:0005654; P:GO:0050789; P:GO:0006350; P:GO:0040007; P:GO:0008150; F:GO:0005515; P:GO:0007275; P:GO:0009653; P:GO:0006950; P:GO:0009790; P:GO:0009628; P:GO:0006996; P:GO:0007049; P:GO:0030154; P:GO:0006464; P:GO:0000003; F:GO:0003682; C:GO:0005634; C:GO:0043234	-	IPR024986 (PFAM); PTHR21704:SF5 (PANTHER); PTHR21704 (PANTHER)
comp113241_c0_seq1	Q9UM54	284	1	7.85117e-53	97.0%	30	P:GO:0006810; P:GO:0007267; P:GO:0016043; P:GO:0030154; P:GO:0007275; P:GO:0008150; P:GO:0007610; C:GO:0005886; P:GO:0050789; C:GO:0005856; C:GO:0043234; C:GO:0005635; F:GO:0003774; P:GO:0015031; P:GO:0009628; F:GO:0000166; C:GO:0005764; C:GO:0016023; C:GO:0005794; C:GO:0005829; C:GO:0005623; P:GO:0009653; P:GO:0009790; F:GO:0003779; P:GO:0007165; P:GO:0006950; C:GO:0005654; P:GO:0006350; C:GO:00…	-	IPR001609 (PFAM); PTHR13140 (PANTHER); PTHR13140:SF192 (PANTHER); IPR027417 (SUPERFAMILY)
comp114915_c0_seq1	P14901	535	1	5.08166e-43	73.0%	23	P:GO:0050789; P:GO:0008283; P:GO:0009605; P:GO:0006950; F:GO:0004871; P:GO:0008219; F:GO:0005515; P:GO:0007165; C:GO:0005886; F:GO:0016787; C:GO:0005783; P:GO:0006350; P:GO:0008150; P:GO:0009653; P:GO:0007275; C:GO:0005829; F:GO:0005488; P:GO:0016043; F:GO:0003824; P:GO:0009719; P:GO:0006810; P:GO:0009056; C:GO:0005730	EC:1.14.99.3; EC:3.1.4.4	IPR002051 (PRINTS); IPR016084 (G3DSA:1.20.910.GENE3D); IPR016053 (PFAM); IPR002051 (PANTHER); IPR018207 (PROSITE_PATTERNS); IPR016084 (SUPERFAMILY)
comp133908_c0_seq1	P70677	300	1	1.36769e-63	100.0%	23	F:GO:0030234; P:GO:0008150; P:GO:0009605; P:GO:0006950; F:GO:0005515; P:GO:0050789; P:GO:0008219; P:GO:0007610; P:GO:0007275; P:GO:0030154; P:GO:0009628; C:GO:0005829; P:GO:0019538; P:GO:0006259; P:GO:0006996; P:GO:0009056; P:GO:0008152; P:GO:0007049; F:GO:0008233; P:GO:0008283; P:GO:0007005; C:GO:0005634; C:GO:0005739	EC:3.4.23	IPR015917 (PRINTS); IPR015917 (SMART); IPR011600 (PFAM); G3DSA:3.30.70.1470 (GENE3D); IPR015471 (PTHR10454:PANTHER); PTHR10454 (PANTHER); IPR002138 (PROSITE_PROFILES); SSF52129 (SUPERFAMILY)
comp22188_c0_seq1	Q5S007	542	1	4.89602e-19	67.0%	22	F:GO:0000166; F:GO:0004672; F:GO:0005515; C:GO:0005739; P:GO:0007165; P:GO:0006464; P:GO:0007005; P:GO:0050789; P:GO:0009056; P:GO:0008150; P:GO:0019725; C:GO:0005737; P:GO:0007275; P:GO:0006950; F:GO:0008092; P:GO:0008219; P:GO:0030154; P:GO:0008283; P:GO:0016043; F:GO:0016787; F:GO:0030234; C:GO:0005623	EC:2.7.11	PTHR23257:SF177 (PANTHER); PTHR23257 (PANTHER)
comp24070_c0_seq1	Q6A1A2	515	1	4.50545e-49	85.0%	24	P:GO:0007165; P:GO:0008152; P:GO:0050789; C:GO:0005886; P:GO:0007267; C:GO:0005829; C:GO:0005654; F:GO:0004672; P:GO:0009605; P:GO:0006950; P:GO:0006464; C:GO:0016023; F:GO:0005102; F:GO:0000166; P:GO:0016043; F:GO:0005515; P:GO:0009628; P:GO:0030154; P:GO:0007275; P:GO:0006810; P:GO:0007010; P:GO:0008219; P:GO:0009719; P:GO:0006350	EC:2.7.11	IPR002290 (SMART); G3DSA:3.30.200.20 (GENE3D); IPR000719 (PFAM); PTHR24352:SF27 (PANTHER); PTHR24352 (PANTHER); IPR017441 (PROSITE_PATTERNS); IPR000719 (PROSITE_PROFILES); IPR011009 (SUPERFAMILY)
comp27412_c0_seq1	Q9I8D1	234	1	1.8081e-27	88.0%	28	P:GO:0006810; P:GO:0007267; P:GO:0016043; P:GO:0030154; P:GO:0007275; P:GO:0008150; P:GO:0007610; C:GO:0005886; P:GO:0050789; C:GO:0005856; C:GO:0043234; C:GO:0005635; C:GO:0005623; P:GO:0015031; P:GO:0009628; F:GO:0000166; C:GO:0016023; C:GO:0005794; P:GO:0009653; P:GO:0009790; F:GO:0003774; F:GO:0003779; P:GO:0007165; P:GO:0006950; C:GO:0005654; P:GO:0006350; C:GO:0005737; F:GO:0005515	-	IPR001609 (PFAM); PTHR13140 (PANTHER); PTHR13140:SF26 (PANTHER); IPR027417 (SUPERFAMILY)
comp44824_c0_seq2	P18075	1899	1	1.8162e-67	70.0%	20	P:GO:0050789; P:GO:0006350; P:GO:0007275; P:GO:0030154; P:GO:0007165; P:GO:0006464; P:GO:0006950; C:GO:0005615; P:GO:0006996; P:GO:0007049; P:GO:0009653; P:GO:0016043; P:GO:0008150; P:GO:0008152; P:GO:0008219; P:GO:0009719; P:GO:0009790; P:GO:0015031; F:GO:0005102; P:GO:0040007	-	IPR002405 (PRINTS); IPR001839 (SMART); IPR001839 (PFAM); G3DSA:2.10.90.10 (GENE3D); IPR001111 (PFAM); IPR015615 (PANTHER); PTHR11848:SF54 (PANTHER); IPR017948 (PROSITE_PATTERNS); IPR001839 (PROSITE_PROFILES); SSF57501 (SUPERFAMILY)
comp44824_c0_seq4	P18075	1856	1	1.3614e-67	70.0%	20	P:GO:0050789; P:GO:0006350; P:GO:0007275; P:GO:0030154; P:GO:0007165; P:GO:0006464; P:GO:0006950; C:GO:0005615; P:GO:0006996; P:GO:0007049; P:GO:0009653; P:GO:0016043; P:GO:0008150; P:GO:0008152; P:GO:0008219; P:GO:0009719; P:GO:0009790; P:GO:0015031; F:GO:0005102; P:GO:0040007	-	IPR002405 (PRINTS); IPR001839 (SMART); IPR001839 (PFAM); G3DSA:2.10.90.10 (GENE3D); IPR001111 (PFAM); IPR015615 (PANTHER); PTHR11848:SF54 (PANTHER); IPR017948 (PROSITE_PATTERNS); IPR001839 (PROSITE_PROFILES); SSF57501 (SUPERFAMILY)
comp45946_c0_seq1	O75581	6006	1	0.0	63.0%	19	P:GO:0009653; P:GO:0009790; C:GO:0043226; C:GO:0005737; C:GO:0005623; F:GO:0030234; F:GO:0005102; F:GO:0005515; P:GO:0007275; P:GO:0050789; C:GO:0005886; P:GO:0006350; P:GO:0030154; P:GO:0008219; P:GO:0008150; P:GO:0016043; F:GO:0005215; P:GO:0007049; F:GO:0004872	-	IPR002172 (PRINTS); IPR000033 (SMART); IPR000742 (SMART); IPR002172 (SMART); IPR002172 (PFAM); G3DSA:2.10.25.10 (GENE3D); PF14670 (PFAM); G3DSA:2.10.25.10 (GENE3D); IPR002172 (G3DSA:4.10.400.GENE3D); IPR000033 (PFAM); IPR002172 (G3DSA:4.10.400.GENE3D); IPR011042 (G3DSA:2.120.10.GENE3D); PTHR10529 (PANTHER); PTHR10529:SF109 (PANTHER); IPR023415 (PROSITE_PATTERNS); IPR023415 (PROSITE_PATTERNS); SIG…
comp46019_c0_seq1	Q9W6T7	1821	1	4.99189e-116	74.0%	22	C:GO:0005623; P:GO:0007165; P:GO:0009056; C:GO:0005575; P:GO:0008150; P:GO:0019725; C:GO:0005856; C:GO:0005929; F:GO:0005515; P:GO:0006811; C:GO:0005739; C:GO:0005764; C:GO:0005794; P:GO:0019538; P:GO:0030154; P:GO:0009653; P:GO:0007275; C:GO:0005737; C:GO:0005783; C:GO:0005886; C:GO:0005634; F:GO:0008233	EC:3.4.23	IPR001108 (PRINTS); IPR006639 (SMART); IPR001108 (PFAM); IPR002031 (PTHR10202:PANTHER); IPR001108 (PANTHER); NON_CYTOPLASMIC_DOMAIN (PHOBIUS); TRANSMEMBRANE (PHOBIUS); TRANSMEMBRANE (PHOBIUS); TRANSMEMBRANE (PHOBIUS); CYTOPLASMIC_DOMAIN (PHOBIUS); CYTOPLASMIC_DOMAIN (PHOBIUS); CYTOPLASMIC_DOMAIN (PHOBIUS); CYTOPLASMIC_DOMAIN (PHOBIUS); TRANSMEMBRANE (PHOBIUS); NON_CYTOPLASMIC_DOMAIN (PHOBIUS); CY…
comp63982_c0_seq1	Q5S007	806	1	5.09802e-30	56.0%	22	F:GO:0000166; F:GO:0004672; F:GO:0005515; C:GO:0005739; P:GO:0007165; P:GO:0006464; P:GO:0007005; P:GO:0050789; P:GO:0009056; P:GO:0008150; P:GO:0019725; C:GO:0005737; P:GO:0007275; P:GO:0006950; F:GO:0008092; P:GO:0008219; P:GO:0030154; P:GO:0008283; P:GO:0016043; F:GO:0016787; F:GO:0030234; C:GO:0005623	EC:2.7.11	PR00019 (PRINTS); IPR003591 (SMART); SM00364 (SMART); PF13855 (PFAM); G3DSA:3.80.10.10 (GENE3D); G3DSA:3.80.10.10 (GENE3D); IPR025875 (PFAM); G3DSA:3.80.10.10 (GENE3D); PTHR23155 (PANTHER); IPR001611 (PROSITE_PROFILES); IPR001611 (PROSITE_PROFILES); IPR001611 (PROSITE_PROFILES); IPR001611 (PROSITE_PROFILES); IPR001611 (PROSITE_PROFILES); IPR001611 (PROSITE_PROFILES); IPR001611 (PROSITE_PROFILES);…
comp78086_c0_seq1	Q6KC79	489	1	4.87037e-49	81.0%	19	C:GO:0005654; P:GO:0050789; P:GO:0006350; P:GO:0040007; P:GO:0008150; F:GO:0005515; P:GO:0007275; P:GO:0009653; P:GO:0006950; P:GO:0009790; P:GO:0009628; P:GO:0006996; P:GO:0007049; P:GO:0030154; P:GO:0006464; P:GO:0000003; F:GO:0003682; C:GO:0005634; C:GO:0043234	-	PTHR21704:SF5 (PANTHER); PTHR21704 (PANTHER); IPR016024 (SUPERFAMILY)
comp83065_c0_seq1	Q09472	201	1	5.0292e-35	100.0%	27	P:GO:0000003; P:GO:0016032; P:GO:0044403; P:GO:0007165; P:GO:0008150; P:GO:0050789; P:GO:0007275; P:GO:0006350; C:GO:0005654; C:GO:0043234; F:GO:0016740; P:GO:0006464; F:GO:0005515; F:GO:0030528; P:GO:0006950; P:GO:0006996; C:GO:0005737; F:GO:0005102; F:GO:0005488; P:GO:0009719; P:GO:0007049; P:GO:0009790; P:GO:0008219; C:GO:0005730; F:GO:0003677; F:GO:0003682; P:GO:0009653	EC:2.3.1.48; EC:2.3.1.32	IPR000197 (SMART); IPR000197 (G3DSA:1.20.1020.GENE3D); IPR000197 (PFAM); PTHR13808:SF0 (PANTHER); PTHR13808 (PANTHER); IPR000197 (PROSITE_PROFILES); IPR000197 (SUPERFAMILY)
comp107300_c0_seq1	P52701	220	1	4.21218e-09	58.0%	35	P:GO:0009411; P:GO:0006298; C:GO:0000790; P:GO:0016447; P:GO:0016446; F:GO:0032143; P:GO:0006200; F:GO:0032142; P:GO:0043570; F:GO:0005524; F:GO:0042803; P:GO:0097193; P:GO:0051096; F:GO:0008094; F:GO:0000400; P:GO:0000710; P:GO:0008340; F:GO:0032405; F:GO:0032357; F:GO:0003682; F:GO:0030983; F:GO:0016887; P:GO:0045910; P:GO:0008630; F:GO:0035064; F:GO:0032137; P:GO:0007131; C:GO:0000228; F:GO:00…		IPR000313 (SMART); G3DSA:2.30.30.160 (GENE3D); IPR000313 (PFAM); IPR000313 (PROSITE_PROFILES); SSF63748 (SUPERFAMILY)
comp30564_c0_seq1	P49816	4548	1	0.0	96.0%	26	P:GO:0006810; P:GO:0016043; P:GO:0050789; P:GO:0007165; C:GO:0005623; C:GO:0005856; P:GO:0007610; P:GO:0009605; P:GO:0007275; P:GO:0008152; C:GO:0005794; F:GO:0005515; P:GO:0006950; C:GO:0005829; C:GO:0043234; P:GO:0009719; P:GO:0007049; P:GO:0008150; P:GO:0009653; P:GO:0009790; P:GO:0008283; C:GO:0005737; C:GO:0005886; F:GO:0030234; P:GO:0015031; C:GO:0005634	-	IPR003913 (PRINTS); IPR000331 (PFAM); IPR018515 (PFAM); IPR027107 (PANTHER); IPR003913 (PTHR10063:PANTHER); IPR000331 (PROSITE_PROFILES); SSF111347 (SUPERFAMILY)
comp37827_c0_seq1	P04040	1507	1	0.0	81.0%	31	P:GO:0050789; P:GO:0008150; P:GO:0009628; P:GO:0006950; P:GO:0009056; F:GO:0005102; P:GO:0007165; P:GO:0016043; C:GO:0005739; P:GO:0008219; P:GO:0009605; F:GO:0016787; P:GO:0000003; P:GO:0007275; F:GO:0000166; F:GO:0005488; P:GO:0009058; P:GO:0006629; C:GO:0005764; P:GO:0006139; C:GO:0005794; C:GO:0005829; P:GO:0006350; F:GO:0003824; F:GO:0016209; P:GO:0006091; P:GO:0019538; F:GO:0005515; C:GO:00…	EC:1.11.1.6; EC:3.5.1.14	NON_CYTOPLASMIC_DOMAIN (PHOBIUS); TRANSMEMBRANE (PHOBIUS); CYTOPLASMIC_DOMAIN (PHOBIUS); CYTOPLASMIC_DOMAIN (PHOBIUS); TRANSMEMBRANE (PHOBIUS); TRANSMEMBRANE (PHOBIUS); NON_CYTOPLASMIC_DOMAIN (PHOBIUS); TMhelix (TMHMM); TMhelix (TMHMM)
comp44350_c0_seq1	Q9WVC7	6260	1	0.0	91.0%	19	P:GO:0050789; P:GO:0006811; P:GO:0015031; C:GO:0005886; F:GO:0005515; F:GO:0005198; P:GO:0008150; F:GO:0005102; P:GO:0006139; P:GO:0009058; C:GO:0005623; C:GO:0043234; P:GO:0007165; C:GO:0005783; C:GO:0005737; P:GO:0019725; P:GO:0008152; C:GO:0005635; F:GO:0016301	-	PTHR14514:SF1 (PANTHER); IPR026696 (PANTHER)
comp46019_c0_seq2	Q9W6T7	2272	1	3.25061e-114	74.0%	22	C:GO:0005623; F:GO:0008233; P:GO:0007165; P:GO:0009056; C:GO:0005575; P:GO:0008150; P:GO:0019725; C:GO:0005856; C:GO:0005929; F:GO:0005515; P:GO:0006811; C:GO:0005739; C:GO:0005764; C:GO:0005794; P:GO:0019538; P:GO:0030154; P:GO:0009653; P:GO:0007275; C:GO:0005737; C:GO:0005783; C:GO:0005886; C:GO:0005634	-	SIGNAL_PEPTIDE_H_REGION (PHOBIUS); SIGNAL_PEPTIDE (PHOBIUS); SIGNAL_PEPTIDE_N_REGION (PHOBIUS); SIGNAL_PEPTIDE_C_REGION (PHOBIUS); NON_CYTOPLASMIC_DOMAIN (PHOBIUS); PS51257 (PROSITE_PROFILES)
comp46096_c0_seq6	Q05655	1630	1	7.8588e-80	62.0%	18	P:GO:0007165; P:GO:0008152; P:GO:0050789; P:GO:0008219; P:GO:0009605; P:GO:0006950; F:GO:0005515; C:GO:0005783; F:GO:0004672; P:GO:0008150; P:GO:0006464; C:GO:0005829; C:GO:0005654; P:GO:0016043; F:GO:0030234; C:GO:0005886; P:GO:0009719; P:GO:0006139	-	IPR020454 (PRINTS); IPR002219 (SMART); G3DSA:3.30.60.20 (GENE3D); IPR002219 (PFAM); G3DSA:2.60.40.150 (GENE3D); PTHR24352 (PANTHER); PTHR24352:SF32 (PANTHER); IPR002219 (PROSITE_PATTERNS); IPR002219 (PROSITE_PATTERNS); IPR002219 (PROSITE_PROFILES); IPR002219 (PROSITE_PROFILES); IPR000008 (SUPERFAMILY); SSF57889 (SUPERFAMILY); SSF57889 (SUPERFAMILY)
comp54242_c0_seq1	Q91Y86	702	1	1.02333e-129	100.0%	27	F:GO:0004672; F:GO:0004871; P:GO:0008152; P:GO:0050789; F:GO:0005515; P:GO:0006950; P:GO:0006464; P:GO:0008219; P:GO:0008150; C:GO:0043226; P:GO:0006350; P:GO:0007165; P:GO:0007275; P:GO:0016043; P:GO:0009628; P:GO:0006996; C:GO:0005829; F:GO:0030234; C:GO:0005737; P:GO:0009605; C:GO:0005623; P:GO:0006259; P:GO:0009058; P:GO:0007010; C:GO:0005634; F:GO:0000166; C:GO:0005739	EC:2.7.11	IPR008351 (PRINTS); G3DSA:1.10.510.10 (GENE3D); IPR000719 (PFAM); PTHR24055 (PANTHER); PTHR24055:SF104 (PANTHER); IPR000719 (PROSITE_PROFILES); IPR011009 (SUPERFAMILY)
comp61068_c0_seq1	Q08499	272	1	2.89491e-48	100.0%	21	P:GO:0007165; P:GO:0007610; P:GO:0009605; P:GO:0050789; F:GO:0005515; F:GO:0000166; F:GO:0005488; C:GO:0005829; P:GO:0006139; P:GO:0009056; P:GO:0040007; F:GO:0005102; P:GO:0006811; P:GO:0006464; P:GO:0009607; P:GO:0008150; C:GO:0005815; F:GO:0016787; P:GO:0019725; C:GO:0043234; C:GO:0005886	EC:3.1.4	IPR023088 (PRINTS); IPR002073 (PFAM); IPR002073 (G3DSA:1.10.1300.GENE3D); PTHR11347:SF37 (PANTHER); PTHR11347 (PANTHER); IPR023174 (PROSITE_PATTERNS); SSF109604 (SUPERFAMILY)
comp70398_c0_seq1	Q9ESN9	401	1	1.35212e-05	55.0%	35	F:GO:0019901; F:GO:0005078; P:GO:0001701; P:GO:0016192; F:GO:0031435; F:GO:0031434; F:GO:0016301; P:GO:0009791; P:GO:0048286; F:GO:0019894; C:GO:0000139; F:GO:0008432; P:GO:0007585; P:GO:0045666; P:GO:0060425; C:GO:0030673; C:GO:0005737; P:GO:0016310; P:GO:0046328; P:GO:0043507; C:GO:0031410; P:GO:0007411; C:GO:0005794; C:GO:0030425; P:GO:0008104; C:GO:0005790; C:GO:0042995; P:GO:0010468; P:GO:00…		PTHR12877 (PANTHER); PTHR12877:SF7 (PANTHER)
comp71761_c0_seq1	Q9H0H5	627	1	5.19388e-06	57.0%	35	P:GO:0043547; P:GO:0051256; F:GO:0019901; P:GO:0019886; C:GO:0030496; C:GO:0005634; P:GO:0007264; F:GO:0046872; F:GO:0043015; P:GO:0007405; F:GO:0043014; P:GO:0000915; P:GO:0007018; P:GO:0032467; P:GO:0009790; C:GO:0051233; C:GO:0097149; C:GO:0032154; P:GO:0000910; C:GO:0001669; F:GO:0008017; P:GO:0007108; F:GO:0048487; C:GO:0005874; P:GO:0007165; C:GO:0072686; P:GO:0008272; C:GO:0005829; F:GO:00…		PTHR23174 (PANTHER); PTHR23174:SF3 (PANTHER)
comp74031_c0_seq1	Q8QZS3	1283	1	0.0	100.0%	17	P:GO:0050789; P:GO:0006464; P:GO:0009653; P:GO:0007275; P:GO:0006350; P:GO:0016043; P:GO:0007005; P:GO:0007165; C:GO:0005737; P:GO:0016049; C:GO:0005623; P:GO:0006950; F:GO:0005515; C:GO:0005886; C:GO:0005634; P:GO:0009790; P:GO:0006996	-	Coil (COILS); IPR021713 (PFAM); PTHR31441:SF0 (PANTHER); PTHR31441 (PANTHER)
comp74062_c0_seq1	Q91Y86	306	1	1.61307e-38	100.0%	27	F:GO:0004672; F:GO:0004871; P:GO:0008152; P:GO:0050789; F:GO:0005515; P:GO:0006950; P:GO:0006464; P:GO:0008219; P:GO:0008150; C:GO:0043226; P:GO:0006350; P:GO:0007165; P:GO:0007275; P:GO:0016043; P:GO:0009628; P:GO:0006996; C:GO:0005829; F:GO:0030234; C:GO:0005737; P:GO:0009605; C:GO:0005623; P:GO:0006259; P:GO:0009058; P:GO:0007010; C:GO:0005634; F:GO:0000166; C:GO:0005739	EC:2.7.11	G3DSA:3.30.200.20 (GENE3D); PTHR24055 (PANTHER); PTHR24055:SF104 (PANTHER); IPR011009 (SUPERFAMILY)
comp78664_c0_seq1	Q61037	236	1	3.73037e-14	69.0%	25	P:GO:0006810; P:GO:0016043; P:GO:0050789; P:GO:0007165; C:GO:0005623; C:GO:0005856; P:GO:0007610; P:GO:0009605; P:GO:0007275; P:GO:0008152; F:GO:0005515; P:GO:0006950; C:GO:0005829; C:GO:0043234; P:GO:0009719; F:GO:0030234; P:GO:0007049; P:GO:0008150; P:GO:0009653; P:GO:0009790; P:GO:0008283; C:GO:0005737; C:GO:0005886; P:GO:0015031; C:GO:0005634	-	IPR027107 (PANTHER); IPR003913 (PTHR10063:PANTHER); IPR000331 (PROSITE_PROFILES); SSF111347 (SUPERFAMILY)
comp84886_c0_seq1	Q5BIW4	298	1	2.27191e-08	59.0%	35	P:GO:0035249; P:GO:0007626; C:GO:0043234; P:GO:0016197; C:GO:0014069; P:GO:0006979; P:GO:0032313; F:GO:0017137; P:GO:0051036; F:GO:0042803; P:GO:0032855; P:GO:0035023; P:GO:0016050; P:GO:0001881; F:GO:0005089; P:GO:0007528; F:GO:0005085; P:GO:0048812; C:GO:0043197; C:GO:0030027; P:GO:0071902; F:GO:0030676; C:GO:0005813; P:GO:0001662; C:GO:0005769; C:GO:0005737; F:GO:0043539; F:GO:0017112; C:GO:00…		IPR000408 (PRINTS); IPR009091 (G3DSA:2.130.10.GENE3D); IPR000408 (PFAM); PTHR22870:SF12 (PANTHER); PTHR22870 (PANTHER); IPR000408 (PROSITE_PROFILES); IPR000408 (PROSITE_PROFILES); IPR009091 (SUPERFAMILY)
comp90959_c0_seq1	Q03062	328	1	7.08904e-70	100.0%	16	P:GO:0016043; P:GO:0007165; P:GO:0030154; P:GO:0050789; P:GO:0007275; P:GO:0007154; P:GO:0019725; F:GO:0003677; P:GO:0006350; F:GO:0003682; P:GO:0008150; P:GO:0006464; P:GO:0009790; F:GO:0005515; P:GO:0008283; C:GO:0005634	-	no IPS match
comp109826_c0_seq1	P28840	251	1	6.28082e-32	84.0%	22	P:GO:0008150; P:GO:0009607; F:GO:0005515; C:GO:0005794; C:GO:0016023; P:GO:0007275; F:GO:0008233; F:GO:0005488; C:GO:0005623; C:GO:0005615; P:GO:0009719; P:GO:0019538; P:GO:0050789; P:GO:0015031; P:GO:0009605; P:GO:0006950; P:GO:0009790; P:GO:0009056; C:GO:0005737; P:GO:0009058; P:GO:0030154; C:GO:0005783	EC:3.4.21	IPR000209 (PFAM); IPR000209 (G3DSA:3.40.50.GENE3D); IPR015500 (PANTHER); IPR022398 (PROSITE_PATTERNS); IPR000209 (SUPERFAMILY)
comp11270_c0_seq1	Q8VDN2	785	1	5.81467e-132	100.0%	22	F:GO:0005515; F:GO:0008092; P:GO:0050789; P:GO:0006811; C:GO:0005886; C:GO:0005783; F:GO:0005488; P:GO:0019725; P:GO:0006139; P:GO:0009056; P:GO:0008150; P:GO:0009058; F:GO:0016787; P:GO:0006629; C:GO:0005794; F:GO:0000166; C:GO:0043234; F:GO:0005215; P:GO:0009605; P:GO:0009628; P:GO:0008152; C:GO:0005768	EC:3.6.3.9; EC:3.1.3.41	no IPS match
comp114776_c0_seq1	Q29122	251	1	2.98963e-44	100.0%	29	P:GO:0006810; P:GO:0007267; P:GO:0016043; P:GO:0030154; P:GO:0007275; C:GO:0043226; C:GO:0005623; P:GO:0008150; P:GO:0007610; P:GO:0050789; C:GO:0005856; C:GO:0043234; C:GO:0005635; P:GO:0015031; P:GO:0009628; F:GO:0000166; C:GO:0005794; P:GO:0009653; P:GO:0009790; F:GO:0003774; F:GO:0003779; P:GO:0007165; P:GO:0006950; C:GO:0005654; P:GO:0006350; C:GO:0005737; C:GO:0005886; F:GO:0005515; C:GO:00…	-	IPR001609 (PFAM); PTHR13140 (PANTHER); PTHR13140:SF192 (PANTHER); IPR027417 (SUPERFAMILY)
comp121627_c0_seq1	Q64331	698	1	2.11833e-65	100.0%	30	P:GO:0006810; P:GO:0007267; P:GO:0016043; P:GO:0030154; P:GO:0007275; C:GO:0043226; C:GO:0005623; P:GO:0008150; P:GO:0007610; C:GO:0005886; P:GO:0050789; C:GO:0005856; C:GO:0043234; C:GO:0005635; P:GO:0015031; P:GO:0009628; C:GO:0005794; P:GO:0009653; P:GO:0009790; F:GO:0003774; F:GO:0003779; P:GO:0007165; P:GO:0006950; C:GO:0005654; P:GO:0006350; C:GO:0005737; F:GO:0005515; F:GO:0000166; C:GO:00…	-	Coil (COILS); PTHR13140:SF192 (PANTHER); PTHR13140 (PANTHER)
comp135166_c0_seq1	Q64331	336	1	4.1205e-66	100.0%	30	P:GO:0006810; P:GO:0007267; P:GO:0016043; P:GO:0030154; P:GO:0007275; C:GO:0043226; C:GO:0005623; P:GO:0008150; P:GO:0007610; C:GO:0005886; P:GO:0050789; C:GO:0005856; C:GO:0043234; C:GO:0005635; P:GO:0015031; P:GO:0009628; C:GO:0005794; P:GO:0009653; P:GO:0009790; F:GO:0003774; F:GO:0003779; P:GO:0007165; P:GO:0006950; C:GO:0005654; P:GO:0006350; C:GO:0005737; F:GO:0005515; F:GO:0000166; C:GO:00…	-	IPR001609 (PFAM); PTHR13140:SF192 (PANTHER); PTHR13140 (PANTHER); IPR027417 (SUPERFAMILY)
comp148931_c0_seq1	P51812	330	1	5.67672e-65	99.0%	23	P:GO:0009653; P:GO:0016043; P:GO:0030154; P:GO:0007275; P:GO:0050789; P:GO:0016049; P:GO:0006950; P:GO:0006412; C:GO:0005654; P:GO:0009607; C:GO:0005840; P:GO:0008219; F:GO:0005515; P:GO:0007165; F:GO:0030234; C:GO:0005829; F:GO:0004672; F:GO:0005488; P:GO:0006350; P:GO:0007267; F:GO:0000166; P:GO:0007049; P:GO:0006464	EC:2.7.11	IPR000719 (PFAM); G3DSA:1.10.510.10 (GENE3D); PTHR24351:SF48 (PANTHER); PTHR24351 (PANTHER); TRANSMEMBRANE (PHOBIUS); CYTOPLASMIC_DOMAIN (PHOBIUS); NON_CYTOPLASMIC_DOMAIN (PHOBIUS); IPR000719 (PROSITE_PROFILES); IPR011009 (SUPERFAMILY)
comp16196_c0_seq1	A2ASQ1	201	1	8.52189	58.0%	34	P:GO:0007009; F:GO:0002162; C:GO:0009986; C:GO:0005605; C:GO:0005604; P:GO:0030154; P:GO:0007268; P:GO:0032314; P:GO:0001934; P:GO:0001932; C:GO:0016021; C:GO:0016020; P:GO:0045887; P:GO:0043525; C:GO:0045202; C:GO:0031012; C:GO:0005615; F:GO:0005509; P:GO:0007528; P:GO:0007275; P:GO:2000541; P:GO:0045944; P:GO:0032321; C:GO:0030054; P:GO:0007416; P:GO:0051491; F:GO:0043395; F:GO:0035374; P:GO:00…		no IPS match
comp28660_c0_seq1	P37198	794	1	1.98398e-76	79.0%	24	P:GO:0007165; P:GO:0006996; P:GO:0007049; F:GO:0005102; P:GO:0006810; F:GO:0005515; P:GO:0050789; P:GO:0008219; C:GO:0005635; P:GO:0009719; P:GO:0008152; P:GO:0015031; P:GO:0008150; F:GO:0005198; C:GO:0005737; P:GO:0008283; F:GO:0005215; C:GO:0043234; P:GO:0005975; C:GO:0005622; P:GO:0016032; P:GO:0006350; F:GO:0003682; C:GO:0005856	-	Coil (COILS); Coil (COILS); Coil (COILS); IPR007758 (PFAM); IPR026010 (PANTHER); PTHR12084:SF0 (PANTHER); SSF58104 (SUPERFAMILY)
comp36524_c0_seq1	P19804	800	1	7.07822e-77	89.0%	26	C:GO:0005886; F:GO:0004672; P:GO:0030154; P:GO:0050789; P:GO:0007275; P:GO:0006139; P:GO:0009058; C:GO:0005623; F:GO:0005488; F:GO:0005515; P:GO:0008283; P:GO:0009719; C:GO:0005739; C:GO:0005856; C:GO:0043234; P:GO:0006350; C:GO:0005737; F:GO:0008289; P:GO:0008150; F:GO:0016301; F:GO:0000166; P:GO:0006464; P:GO:0016043; P:GO:0007165; P:GO:0008219; P:GO:0006950	EC:2.7.13.3; EC:2.7.11; EC:2.7.4.6	IPR001564 (PRINTS); IPR001564 (SMART); IPR001564 (PFAM); IPR001564 (G3DSA:3.30.70.GENE3D); PTHR11349 (PANTHER); IPR023005 (PROSITE_PATTERNS); IPR001564 (HAMAP); SignalP-TM (SIGNALP_GRAM_POSITIVE); IPR001564 (SUPERFAMILY); TMhelix (TMHMM)
comp38643_c0_seq1	P49001	3311	1	2.81563e-81	62.0%	23	F:GO:0005515; P:GO:0050789; P:GO:0007275; P:GO:0009058; P:GO:0007165; P:GO:0009605; P:GO:0009628; C:GO:0043234; P:GO:0030154; P:GO:0009790; F:GO:0005102; C:GO:0005615; P:GO:0006464; P:GO:0006350; P:GO:0008283; C:GO:0043226; P:GO:0000003; C:GO:0005737; P:GO:0008152; P:GO:0009653; P:GO:0008150; P:GO:0006629; P:GO:0040007	-	IPR002405 (PRINTS); IPR001839 (SMART); IPR001839 (PFAM); G3DSA:2.10.90.10 (GENE3D); IPR001111 (PFAM); PTHR11848:SF50 (PANTHER); IPR015615 (PANTHER); IPR017948 (PROSITE_PATTERNS); NON_CYTOPLASMIC_DOMAIN (PHOBIUS); SIGNAL_PEPTIDE_N_REGION (PHOBIUS); SIGNAL_PEPTIDE (PHOBIUS); SIGNAL_PEPTIDE_H_REGION (PHOBIUS); SIGNAL_PEPTIDE_C_REGION (PHOBIUS); IPR001839 (PROSITE_PROFILES); SignalP-noTM (SIGNALP_EUK…
comp38643_c0_seq2	P49001	3206	1	2.11799e-81	62.0%	23	F:GO:0005515; P:GO:0050789; P:GO:0007275; P:GO:0009058; P:GO:0007165; P:GO:0009605; P:GO:0009628; C:GO:0043234; P:GO:0030154; P:GO:0009790; F:GO:0005102; C:GO:0005615; P:GO:0006464; P:GO:0006350; P:GO:0008283; C:GO:0043226; P:GO:0000003; C:GO:0005737; P:GO:0008152; P:GO:0009653; P:GO:0008150; P:GO:0006629; P:GO:0040007	-	IPR002405 (PRINTS); IPR001839 (SMART); IPR001839 (PFAM); G3DSA:2.10.90.10 (GENE3D); IPR001111 (PFAM); PTHR11848:SF50 (PANTHER); IPR015615 (PANTHER); IPR017948 (PROSITE_PATTERNS); NON_CYTOPLASMIC_DOMAIN (PHOBIUS); SIGNAL_PEPTIDE_N_REGION (PHOBIUS); SIGNAL_PEPTIDE (PHOBIUS); SIGNAL_PEPTIDE_H_REGION (PHOBIUS); SIGNAL_PEPTIDE_C_REGION (PHOBIUS); IPR001839 (PROSITE_PROFILES); SignalP-noTM (SIGNALP_EUK…
comp44554_c0_seq1	P05090	906	1	2.34116e-05	56.0%	34	P:GO:0007420; P:GO:0048662; P:GO:0042493; P:GO:0060588; F:GO:0005215; P:GO:0042246; P:GO:0006869; P:GO:0048678; F:GO:0015485; C:GO:0048471; P:GO:2000098; P:GO:0042308; P:GO:0010642; C:GO:0005783; C:GO:0005615; C:GO:0022626; P:GO:2000405; C:GO:0043025; P:GO:0001525; P:GO:0014012; F:GO:0005319; P:GO:0051895; P:GO:0000302; P:GO:0071638; C:GO:0030425; P:GO:0007568; C:GO:0005622; P:GO:0006629; F:GO:00…		SIGNAL_PEPTIDE_C_REGION (PHOBIUS); NON_CYTOPLASMIC_DOMAIN (PHOBIUS); SIGNAL_PEPTIDE (PHOBIUS); SIGNAL_PEPTIDE_N_REGION (PHOBIUS); SIGNAL_PEPTIDE_H_REGION (PHOBIUS); SignalP-noTM (SIGNALP_EUK)
comp46705_c0_seq12	Q04589	5171	1	3.23291e-59	65.0%	21	P:GO:0050789; P:GO:0008283; P:GO:0008150; P:GO:0009653; P:GO:0007275; P:GO:0009790; P:GO:0030154; P:GO:0007165; F:GO:0005515; P:GO:0007154; F:GO:0004872; F:GO:0004672; P:GO:0006350; P:GO:0008219; P:GO:0008152; C:GO:0005622; P:GO:0007267; P:GO:0016043; F:GO:0005488; P:GO:0006464; C:GO:0005623	-	no IPS match
comp46705_c0_seq13	Q04589	5093	1	2.85534e-59	64.0%	20	P:GO:0050789; P:GO:0008283; C:GO:0005623; P:GO:0008150; P:GO:0009653; P:GO:0007275; P:GO:0009790; P:GO:0030154; P:GO:0007165; F:GO:0005515; P:GO:0007154; F:GO:0004872; F:GO:0004672; P:GO:0006350; P:GO:0008219; P:GO:0008152; P:GO:0007267; P:GO:0016043; F:GO:0005488; P:GO:0006464	-	no IPS match
comp46705_c0_seq2	Q04589	5204	1	3.25512e-59	65.0%	21	P:GO:0050789; P:GO:0008283; P:GO:0008150; P:GO:0009653; P:GO:0007275; P:GO:0009790; P:GO:0030154; P:GO:0007165; F:GO:0005515; P:GO:0007154; F:GO:0004872; F:GO:0004672; P:GO:0006350; P:GO:0008219; P:GO:0008152; C:GO:0005622; P:GO:0007267; P:GO:0016043; F:GO:0005488; P:GO:0006464; C:GO:0005623	-	no IPS match
comp46705_c0_seq8	Q04589	3165	1	1.92152e-59	65.0%	21	P:GO:0050789; P:GO:0008283; P:GO:0008150; P:GO:0009653; P:GO:0007275; P:GO:0009790; P:GO:0030154; P:GO:0007165; F:GO:0005515; P:GO:0007154; F:GO:0004872; F:GO:0004672; P:GO:0006350; P:GO:0008219; P:GO:0008152; C:GO:0005622; P:GO:0007267; P:GO:0016043; F:GO:0005488; P:GO:0006464; C:GO:0005623	-	G3DSA:1.10.510.10 (GENE3D); IPR001245 (PFAM); PTHR24416 (PANTHER); IPR011009 (SUPERFAMILY)
comp46705_c0_seq9	Q04589	5126	1	2.87529e-59	64.0%	20	P:GO:0050789; P:GO:0008283; C:GO:0005623; P:GO:0008150; P:GO:0009653; P:GO:0007275; P:GO:0009790; P:GO:0030154; P:GO:0007165; F:GO:0005515; P:GO:0007154; F:GO:0004872; F:GO:0004672; P:GO:0006350; P:GO:0008219; P:GO:0008152; P:GO:0007267; P:GO:0016043; F:GO:0005488; P:GO:0006464	-	no IPS match
comp46755_c0_seq1	Q9Z0J4	6611	1	0.0	63.0%	25	C:GO:0005856; C:GO:0043226; C:GO:0005623; P:GO:0050789; P:GO:0006811; P:GO:0006810; P:GO:0007267; P:GO:0009058; C:GO:0005622; P:GO:0006350; C:GO:0005886; P:GO:0006464; P:GO:0006996; P:GO:0008150; C:GO:0005739; P:GO:0008152; C:GO:0005575; F:GO:0003824; P:GO:0006950; C:GO:0005634; P:GO:0009719; P:GO:0009056; F:GO:0005488; F:GO:0000166; F:GO:0005515	EC:1.14.13.39	IPR001709 (PRINTS); IPR001094 (PRINTS); IPR012144 (PIRSF); IPR001478 (SMART); IPR001478 (PFAM); IPR001433 (PFAM); G3DSA:2.40.30.10 (GENE3D); G3DSA:3.40.50.80 (GENE3D); IPR004030 (G3DSA:3.90.340.GENE3D); G3DSA:3.40.50.360 (GENE3D); IPR008254 (PFAM); IPR023173 (G3DSA:1.20.990.GENE3D); IPR003097 (PFAM); IPR004030 (PFAM); G3DSA:3.90.1230.10 (GENE3D); G3DSA:2.30.42.10 (GENE3D); PTHR19384 (PANTHER); PT…
comp52780_c0_seq1	Q14393	398	1	3.07602e-11	52.0%	25	P:GO:0006810; P:GO:0050789; C:GO:0043226; C:GO:0005622; F:GO:0030234; F:GO:0005102; P:GO:0015031; F:GO:0005488; P:GO:0009605; P:GO:0006950; P:GO:0007275; P:GO:0008150; P:GO:0006464; P:GO:0007165; P:GO:0030154; P:GO:0000003; P:GO:0016032; P:GO:0044403; P:GO:0008219; C:GO:0005737; P:GO:0008152; P:GO:0007154; P:GO:0016043; C:GO:0005576; P:GO:0006350	-	TRANSMEMBRANE (PHOBIUS); NON_CYTOPLASMIC_DOMAIN (PHOBIUS); CYTOPLASMIC_DOMAIN (PHOBIUS); TMhelix (TMHMM); TMhelix (TMHMM); TMhelix (TMHMM); TMhelix (TMHMM)
comp61323_c0_seq1	Q9VZF4	350	1	3.31437e-15	60.0%	29	F:GO:0004518; P:GO:0009653; P:GO:0008219; P:GO:0007275; P:GO:0016043; P:GO:0030154; P:GO:0000003; P:GO:0008283; F:GO:0003723; P:GO:0040029; P:GO:0006139; C:GO:0005622; P:GO:0006950; P:GO:0009607; P:GO:0050789; P:GO:0006412; P:GO:0006810; P:GO:0009790; P:GO:0009056; P:GO:0006996; P:GO:0006350; C:GO:0005737; P:GO:0006259; P:GO:0009058; P:GO:0007049; P:GO:0016032; P:GO:0040007; F:GO:0005515; C:GO:00…	-	IPR001680 (SMART); IPR001680 (PFAM); IPR015943 (G3DSA:2.130.10.GENE3D); PTHR22844:SF13 (PANTHER); PTHR22844 (PANTHER); IPR019775 (PROSITE_PATTERNS); IPR017986 (PROSITE_PROFILES); IPR001680 (PROSITE_PROFILES); IPR001680 (PROSITE_PROFILES); IPR017986 (SUPERFAMILY)
comp68524_c0_seq1	Q45VK7	212	1	2.31031e-06	80.0%	34	P:GO:0030031; P:GO:0030030; P:GO:0009953; C:GO:0045177; P:GO:0042384; C:GO:0031512; P:GO:0030326; P:GO:0007030; P:GO:0030182; F:GO:0005524; P:GO:0060271; C:GO:0016020; C:GO:0035085; C:GO:0005929; P:GO:0007018; P:GO:0016485; P:GO:0007275; F:GO:0000166; C:GO:0005874; C:GO:0005737; F:GO:0016887; F:GO:0017111; C:GO:0030286; F:GO:0003777; P:GO:0007368; C:GO:0005794; F:GO:0003774; P:GO:0008105; C:GO:00…		no IPS match
comp70938_c0_seq1	Q29122	384	1	1.1397e-76	100.0%	29	P:GO:0006810; P:GO:0007267; P:GO:0016043; P:GO:0030154; P:GO:0007275; C:GO:0043226; C:GO:0005623; P:GO:0008150; P:GO:0007610; P:GO:0050789; C:GO:0005856; C:GO:0043234; C:GO:0005635; P:GO:0015031; P:GO:0009628; F:GO:0000166; C:GO:0005794; P:GO:0009653; P:GO:0009790; F:GO:0003774; F:GO:0003779; P:GO:0007165; P:GO:0006950; C:GO:0005654; P:GO:0006350; C:GO:0005737; C:GO:0005886; F:GO:0005515; C:GO:00…	-	IPR001609 (PRINTS); IPR001609 (SMART); IPR001609 (PFAM); PTHR13140 (PANTHER); PTHR13140:SF192 (PANTHER); IPR027417 (SUPERFAMILY)
comp92074_c0_seq1	Q64331	538	1	6.49953e-109	96.0%	30	P:GO:0006810; P:GO:0007267; P:GO:0016043; P:GO:0030154; P:GO:0007275; C:GO:0043226; C:GO:0005623; P:GO:0008150; P:GO:0007610; C:GO:0005886; P:GO:0050789; C:GO:0005856; C:GO:0043234; C:GO:0005635; P:GO:0015031; P:GO:0009628; C:GO:0005794; P:GO:0009653; P:GO:0009790; F:GO:0003774; F:GO:0003779; P:GO:0007165; P:GO:0006950; C:GO:0005654; P:GO:0006350; C:GO:0005737; F:GO:0005515; F:GO:0000166; C:GO:00…	-	Coil (COILS); PTHR13140 (PANTHER); PTHR13140:SF192 (PANTHER); IPR027417 (SUPERFAMILY)
comp101649_c0_seq1	Q96EV8	297	1	16.8309	54.0%	33	P:GO:0060155; C:GO:0033162; P:GO:0048490; C:GO:0005634; C:GO:0014069; C:GO:0042383; C:GO:0005789; P:GO:0032438; C:GO:0033267; P:GO:0006892; P:GO:0048812; C:GO:0043197; P:GO:0010628; C:GO:0010008; C:GO:0030054; C:GO:0005737; C:GO:0030672; C:GO:0030426; C:GO:0045211; C:GO:0031083; C:GO:0005829; C:GO:0030424; P:GO:0001956; P:GO:0008089; P:GO:0014059; P:GO:0031532; F:GO:0005515; P:GO:0007596; P:GO:00…		Coil (COILS)
comp120041_c0_seq1	P14099	296	1	3.84807e-10	63.0%	33	P:GO:0019934; P:GO:0019933; P:GO:0097011; P:GO:0035690; C:GO:0005634; F:GO:0008144; F:GO:0046872; C:GO:0005759; P:GO:0000122; P:GO:0046069; P:GO:0046038; C:GO:0048471; F:GO:0030553; C:GO:0005783; F:GO:0004118; P:GO:0006198; P:GO:0061028; P:GO:0033159; P:GO:0050729; P:GO:0030818; F:GO:0004112; C:GO:0005737; P:GO:0030814; C:GO:0042734; C:GO:0005794; P:GO:0071260; P:GO:0036006; P:GO:0043117; C:GO:00…		G3DSA:3.30.450.40 (GENE3D); PTHR11347:SF18 (PANTHER); PTHR11347 (PANTHER); CYTOPLASMIC_DOMAIN (PHOBIUS); NON_CYTOPLASMIC_DOMAIN (PHOBIUS); TRANSMEMBRANE (PHOBIUS); SSF55781 (SUPERFAMILY); TMhelix (TMHMM)
comp131911_c0_seq1	P08567	247	1	0.0015254	55.0%	33	P:GO:0030030; P:GO:0070560; P:GO:0046488; F:GO:0042803; F:GO:0043325; P:GO:0030836; P:GO:0010925; P:GO:0033625; P:GO:0030866; P:GO:0032233; P:GO:0060305; P:GO:0031529; P:GO:0010920; P:GO:0030168; P:GO:0002576; P:GO:0045744; F:GO:0005080; C:GO:0032587; C:GO:0005737; P:GO:0070493; P:GO:0030845; P:GO:0070528; P:GO:0070527; P:GO:0007229; C:GO:0005829; P:GO:0050849; P:GO:0002244; P:GO:0010572; P:GO:00…		IPR011993 (G3DSA:2.30.29.GENE3D); SSF50729 (SUPERFAMILY)
comp142255_c0_seq1	Q9ER74	375	1	4.76346e-51	91.0%	17	P:GO:0007165; P:GO:0009653; P:GO:0009790; C:GO:0005694; F:GO:0005488; C:GO:0005654; C:GO:0043234; F:GO:0005515; P:GO:0050789; P:GO:0006350; C:GO:0005737; P:GO:0007275; P:GO:0030154; F:GO:0003682; P:GO:0007267; P:GO:0016043; F:GO:0016787	EC:3.5.1	IPR015880 (SMART); PF13465 (PFAM); IPR013087 (G3DSA:3.30.160.GENE3D); PF13912 (PFAM); PF13894 (PFAM); IPR013087 (G3DSA:3.30.160.GENE3D); IPR013087 (G3DSA:3.30.160.GENE3D); PTHR23233 (PANTHER); PTHR23233:SF37 (PANTHER); IPR007087 (PROSITE_PATTERNS); IPR007087 (PROSITE_PATTERNS); IPR007087 (PROSITE_PATTERNS); IPR007087 (PROSITE_PROFILES); IPR007087 (PROSITE_PROFILES); IPR007087 (PROSITE_PROFILES); …
comp27613_c0_seq1	Q924S5	604	1	1.34971e-07	80.0%	33	P:GO:0043623; F:GO:0003727; P:GO:0010044; P:GO:0006515; F:GO:0070364; P:GO:0007005; F:GO:0070363; F:GO:0070362; F:GO:0070361; P:GO:0006200; P:GO:0034599; F:GO:0005524; C:GO:0005759; C:GO:0042645; F:GO:0004252; P:GO:0070407; F:GO:0051880; P:GO:0051260; P:GO:0001666; F:GO:0004176; C:GO:0005739; P:GO:0051603; P:GO:0006508; C:GO:0005737; F:GO:0016887; F:GO:0070182; P:GO:0090296; F:GO:0043565; F:GO:00…		no IPS match
comp37268_c0_seq1	P20673	1118	1	2.04195e-146	82.0%	16	P:GO:0009719; P:GO:0009607; P:GO:0007610; C:GO:0005623; P:GO:0009058; P:GO:0007275; P:GO:0008150; P:GO:0006464; C:GO:0005739; F:GO:0003824; P:GO:0006950; C:GO:0005737; P:GO:0006519; C:GO:0005783; C:GO:0005634; P:GO:0009605	EC:4.3.2.1	no IPS match
comp39760_c0_seq1	P63149	1756	1	1.79394e-98	100.0%	29	P:GO:0006464; C:GO:0000228; P:GO:0009790; P:GO:0006950; P:GO:0006259; C:GO:0005694; P:GO:0040029; P:GO:0006996; P:GO:0006350; F:GO:0005515; P:GO:0000003; P:GO:0009653; P:GO:0030154; P:GO:0007010; P:GO:0007165; P:GO:0009628; P:GO:0009719; P:GO:0007049; C:GO:0005886; F:GO:0003824; C:GO:0005737; F:GO:0000166; P:GO:0019538; P:GO:0009056; P:GO:0008152; P:GO:0050789; P:GO:0008150; P:GO:0008219; C:GO:00…	EC:6.3.2.19	Coil (COILS); SM00212 (SMART); IPR016135 (G3DSA:3.10.110.GENE3D); IPR000608 (PFAM); PTHR24067 (PANTHER); PTHR24067:SF66 (PANTHER); IPR023313 (PROSITE_PATTERNS); IPR000608 (PROSITE_PROFILES); IPR016135 (SUPERFAMILY)
comp39760_c0_seq2	P63149	1768	1	7.77881e-99	100.0%	29	P:GO:0006464; C:GO:0000228; P:GO:0009790; P:GO:0006950; P:GO:0006259; C:GO:0005694; P:GO:0040029; P:GO:0006996; P:GO:0006350; F:GO:0005515; P:GO:0000003; P:GO:0009653; P:GO:0030154; P:GO:0007010; P:GO:0007165; P:GO:0009628; P:GO:0009719; P:GO:0007049; C:GO:0005886; F:GO:0003824; C:GO:0005737; F:GO:0000166; P:GO:0019538; P:GO:0009056; P:GO:0008152; P:GO:0050789; P:GO:0008150; P:GO:0008219; C:GO:00…	EC:6.3.2.19	Coil (COILS); SM00212 (SMART); IPR000608 (PFAM); IPR016135 (G3DSA:3.10.110.GENE3D); PTHR24067:SF66 (PANTHER); PTHR24067 (PANTHER); IPR023313 (PROSITE_PATTERNS); IPR000608 (PROSITE_PROFILES); IPR016135 (SUPERFAMILY)
comp39760_c0_seq3	P63149	2209	1	1.31994e-34	100.0%	29	P:GO:0006464; C:GO:0000228; P:GO:0009790; P:GO:0006950; P:GO:0006259; C:GO:0005694; P:GO:0040029; P:GO:0006996; P:GO:0006350; F:GO:0005515; P:GO:0000003; P:GO:0009653; P:GO:0030154; P:GO:0007010; P:GO:0007165; P:GO:0009628; P:GO:0009719; P:GO:0007049; C:GO:0005886; F:GO:0003824; C:GO:0005737; F:GO:0000166; P:GO:0019538; P:GO:0009056; P:GO:0008152; P:GO:0050789; P:GO:0008150; P:GO:0008219; C:GO:00…	EC:6.3.2.19	no IPS match
comp67944_c0_seq1	Q9H254	867	1	6.44726e-162	98.0%	26	P:GO:0009653; P:GO:0016043; P:GO:0030154; P:GO:0007275; F:GO:0008092; C:GO:0005623; P:GO:0008150; C:GO:0005654; P:GO:0000003; P:GO:0050789; P:GO:0040007; P:GO:0007010; F:GO:0008289; C:GO:0005856; C:GO:0005737; C:GO:0005829; P:GO:0007610; F:GO:0003779; P:GO:0006810; F:GO:0005515; P:GO:0006464; C:GO:0005634; P:GO:0007154; C:GO:0005886; P:GO:0006811; F:GO:0005198	-	Coil (COILS); IPR018159 (SMART); G3DSA:1.20.58.60 (GENE3D); IPR002017 (PFAM); G3DSA:1.20.58.60 (GENE3D); G3DSA:1.20.58.60 (GENE3D); PTHR11915 (PANTHER); PTHR11915:SF180 (PANTHER); SSF46966 (SUPERFAMILY); SSF46966 (SUPERFAMILY); SSF46966 (SUPERFAMILY)
comp82510_c0_seq1	Q6KCD5	394	1	1.317e-37	82.0%	18	P:GO:0050789; P:GO:0006350; P:GO:0040007; P:GO:0008150; F:GO:0005515; P:GO:0009653; P:GO:0007275; P:GO:0006950; P:GO:0009790; P:GO:0009628; P:GO:0006996; P:GO:0007049; P:GO:0030154; P:GO:0006464; P:GO:0000003; F:GO:0003682; C:GO:0005634; C:GO:0043234	-	Coil (COILS); PTHR21704:SF5 (PANTHER); PTHR21704 (PANTHER); IPR016024 (SUPERFAMILY)
comp8951_c0_seq1	Q9Z136	376	1	2.62876e-10	70.0%	26	P:GO:0016043; P:GO:0007165; P:GO:0050789; P:GO:0006412; F:GO:0005515; C:GO:0005623; F:GO:0030234; C:GO:0005856; C:GO:0043234; P:GO:0009719; P:GO:0030154; P:GO:0007275; C:GO:0043226; C:GO:0005622; P:GO:0008152; P:GO:0008283; C:GO:0005829; P:GO:0008150; P:GO:0009653; P:GO:0009790; P:GO:0006811; P:GO:0007154; P:GO:0019725; P:GO:0007010; P:GO:0006810; C:GO:0005737	-	IPR007483 (PFAM); IPR007483 (PANTHER); IPR016024 (SUPERFAMILY)
comp1214_c0_seq1	Q64343	910	1	0.0	100.0%	20	F:GO:0005215; P:GO:0030154; P:GO:0050789; C:GO:0005768; P:GO:0016043; P:GO:0009058; P:GO:0006629; P:GO:0006350; F:GO:0000166; P:GO:0006810; C:GO:0005623; P:GO:0008150; C:GO:0005794; F:GO:0005515; C:GO:0005886; F:GO:0016787; P:GO:0015031; P:GO:0009056; P:GO:0009719; C:GO:0005739	-	IPR013525 (PFAM); PTHR19241:SF62 (PANTHER); PTHR19241 (PANTHER); TRANSMEMBRANE (PHOBIUS); TRANSMEMBRANE (PHOBIUS); CYTOPLASMIC_DOMAIN (PHOBIUS); TRANSMEMBRANE (PHOBIUS); CYTOPLASMIC_DOMAIN (PHOBIUS); CYTOPLASMIC_DOMAIN (PHOBIUS); NON_CYTOPLASMIC_DOMAIN (PHOBIUS); NON_CYTOPLASMIC_DOMAIN (PHOBIUS); TRANSMEMBRANE (PHOBIUS); TRANSMEMBRANE (PHOBIUS); NON_CYTOPLASMIC_DOMAIN (PHOBIUS); TMhelix (TMHMM); …
comp134946_c0_seq1	P27038	204	1	7.13846e-36	100.0%	22	P:GO:0006810; P:GO:0050789; P:GO:0007267; F:GO:0005515; F:GO:0004672; F:GO:0004871; P:GO:0007165; P:GO:0006464; F:GO:0004872; C:GO:0043234; C:GO:0005886; P:GO:0000003; P:GO:0009790; P:GO:0007275; P:GO:0009653; C:GO:0005623; P:GO:0008283; C:GO:0005737; F:GO:0005488; P:GO:0008150; P:GO:0030154; F:GO:0000166	EC:2.7.11	IPR000719 (PFAM); G3DSA:1.10.510.10 (GENE3D); IPR000333 (PTHR23255:PANTHER); PTHR23255 (PANTHER); SIGNAL_PEPTIDE_C_REGION (PHOBIUS); SIGNAL_PEPTIDE_H_REGION (PHOBIUS); NON_CYTOPLASMIC_DOMAIN (PHOBIUS); SIGNAL_PEPTIDE (PHOBIUS); SIGNAL_PEPTIDE_N_REGION (PHOBIUS); SignalP-noTM (SIGNALP_EUK); IPR011009 (SUPERFAMILY)
comp143474_c0_seq1	Q8R2H5	268	1	9.87396e-22	71.0%	26	P:GO:0050789; P:GO:0008219; P:GO:0006629; P:GO:0005975; P:GO:0006519; P:GO:0009056; P:GO:0030154; P:GO:0007275; C:GO:0005615; P:GO:0009628; C:GO:0043226; C:GO:0005622; F:GO:0016787; P:GO:0008150; P:GO:0009058; C:GO:0005578; P:GO:0008283; P:GO:0007165; P:GO:0016043; P:GO:0006810; P:GO:0008152; C:GO:0005737; P:GO:0009653; P:GO:0019538; F:GO:0003674; P:GO:0009719	EC:3.1.4.50	IPR001028 (PRINTS); PF00882 (PFAM); PTHR23221 (PANTHER); IPR001028 (PTHR23221:PANTHER)
comp22536_c0_seq1	P56558	483	1	3.9495e-35	87.0%	30	F:GO:0016740; F:GO:0005515; P:GO:0008150; F:GO:0008289; C:GO:0005654; C:GO:0043234; P:GO:0050789; P:GO:0006091; P:GO:0005975; P:GO:0009056; F:GO:0030234; P:GO:0008219; P:GO:0009058; P:GO:0006464; C:GO:0005730; C:GO:0005829; P:GO:0006996; P:GO:0007165; P:GO:0009719; P:GO:0009605; P:GO:0007154; C:GO:0005815; F:GO:0005488; F:GO:0030246; P:GO:0030154; P:GO:0007275; P:GO:0006350; C:GO:0005886; P:GO:00…	EC:2.4.1.94	IPR011990 (G3DSA:1.25.40.GENE3D); PF13414 (PFAM); PF13374 (PFAM); PTHR23083:SF306 (PANTHER); PTHR23083 (PANTHER); IPR013026 (PROSITE_PROFILES); SSF48452 (SUPERFAMILY)
comp34932_c0_seq1	P11021	1099	1	1.90643e-64	89.0%	27	C:GO:0005623; C:GO:0005783; C:GO:0043234; F:GO:0005515; P:GO:0007165; P:GO:0009653; P:GO:0007275; P:GO:0006139; P:GO:0009056; P:GO:0009605; P:GO:0006950; P:GO:0050789; P:GO:0006464; P:GO:0019538; P:GO:0009607; C:GO:0005634; P:GO:0006810; F:GO:0005488; P:GO:0007154; F:GO:0000166; F:GO:0016787; C:GO:0016023; P:GO:0008150; C:GO:0005737; P:GO:0008152; F:GO:0005509; P:GO:0008219	EC:3.6.1.3	IPR019651 (PFAM); TRANSMEMBRANE (PHOBIUS); CYTOPLASMIC_DOMAIN (PHOBIUS); CYTOPLASMIC_DOMAIN (PHOBIUS); TRANSMEMBRANE (PHOBIUS); NON_CYTOPLASMIC_DOMAIN (PHOBIUS); TMhelix (TMHMM); TMhelix (TMHMM)
comp38950_c0_seq1	Q5ZMK5	2176	1	0.000466995	44.0%	32	P:GO:0043654; F:GO:0003727; F:GO:0070815; P:GO:0030154; P:GO:0060041; P:GO:0030324; P:GO:0006915; F:GO:0046872; F:GO:0042802; P:GO:0006355; P:GO:0001822; P:GO:0006351; P:GO:0048024; F:GO:0016702; F:GO:0033749; F:GO:0004872; F:GO:0005506; F:GO:0033746; P:GO:0018395; P:GO:0006397; P:GO:0007166; P:GO:0070079; P:GO:0042116; P:GO:0033077; P:GO:0070078; P:GO:0008380; C:GO:0005730; P:GO:0007507; P:GO:00…		G3DSA:2.60.120.650 (GENE3D); PF13621 (PFAM); PTHR12480:SF4 (PANTHER); PTHR12480 (PANTHER); TRANSMEMBRANE (PHOBIUS); CYTOPLASMIC_DOMAIN (PHOBIUS); NON_CYTOPLASMIC_DOMAIN (PHOBIUS); SSF51197 (SUPERFAMILY); TMhelix (TMHMM)
comp44188_c0_seq1	O15111	794	1	9.72751e-56	63.0%	16	P:GO:0009653; P:GO:0009607; C:GO:0005829; C:GO:0043234; P:GO:0050789; F:GO:0004672; P:GO:0007165; P:GO:0006950; C:GO:0005730; P:GO:0007275; F:GO:0005515; P:GO:0009605; P:GO:0006350; C:GO:0005886; P:GO:0006464; F:GO:0000166	EC:2.7.11.10	IPR002290 (SMART); G3DSA:1.10.510.10 (GENE3D); G3DSA:3.10.20.90 (GENE3D); IPR000719 (PFAM); PTHR22969:SF8 (PANTHER); PTHR22969 (PANTHER); IPR000719 (PROSITE_PROFILES); IPR000626 (PROSITE_PROFILES); SSF54236 (SUPERFAMILY); IPR011009 (SUPERFAMILY)
comp45909_c0_seq5	Q60974	2458	1	4.27771e-22	77.0%	25	F:GO:0005102; F:GO:0030528; F:GO:0005515; P:GO:0008152; P:GO:0050789; C:GO:0005654; C:GO:0043234; P:GO:0007165; P:GO:0006950; P:GO:0007010; P:GO:0007049; P:GO:0030154; P:GO:0007275; F:GO:0030234; P:GO:0006996; P:GO:0006464; P:GO:0008283; F:GO:0003677; C:GO:0000228; P:GO:0008150; F:GO:0003700; C:GO:0005737; C:GO:0005856; F:GO:0003682; P:GO:0040007	-	Coil (COILS); IPR001005 (SMART); IPR009057 (G3DSA:1.10.10.GENE3D); IPR001005 (PFAM); IPR009057 (G3DSA:1.10.10.GENE3D); PTHR13992 (PANTHER); IPR017884 (PROSITE_PROFILES); IPR017884 (PROSITE_PROFILES); IPR009057 (SUPERFAMILY); IPR009057 (SUPERFAMILY)
comp46481_c0_seq1	P11532	8072	1	0.0	57.0%	23	C:GO:0005856; C:GO:0005623; P:GO:0050789; F:GO:0008092; C:GO:0005737; P:GO:0008150; P:GO:0016043; P:GO:0009653; P:GO:0009058; P:GO:0008152; C:GO:0005886; P:GO:0044238; P:GO:0006811; P:GO:0030154; P:GO:0007275; P:GO:0019725; P:GO:0007154; F:GO:0005198; C:GO:0043234; C:GO:0005634; F:GO:0003779; F:GO:0005488; F:GO:0005509	-	Coil (COILS); Coil (COILS); Coil (COILS); Coil (COILS); Coil (COILS); Coil (COILS); Coil (COILS); Coil (COILS); Coil (COILS); Coil (COILS); Coil (COILS); Coil (COILS); IPR001202 (SMART); IPR018159 (SMART); IPR000433 (SMART); IPR001024 (SMART); IPR000433 (PFAM); IPR001024 (PFAM); G3DSA:2.20.70.10 (GENE3D); G3DSA:1.20.58.60 (GENE3D); G3DSA:1.20.58.60 (GENE3D); IPR015153 (PFAM); G3DSA:1.20.58.60 (GE…
comp46481_c0_seq2	P11532	8084	1	0.0	57.0%	23	C:GO:0005856; C:GO:0005623; P:GO:0050789; F:GO:0008092; C:GO:0005737; P:GO:0008150; P:GO:0016043; P:GO:0009653; P:GO:0009058; P:GO:0008152; C:GO:0005886; P:GO:0044238; P:GO:0006811; P:GO:0030154; P:GO:0007275; P:GO:0019725; P:GO:0007154; F:GO:0005198; C:GO:0043234; C:GO:0005634; F:GO:0003779; F:GO:0005488; F:GO:0005509	-	Coil (COILS); Coil (COILS); Coil (COILS); Coil (COILS); Coil (COILS); Coil (COILS); Coil (COILS); Coil (COILS); Coil (COILS); Coil (COILS); Coil (COILS); Coil (COILS); IPR001202 (SMART); IPR018159 (SMART); IPR000433 (SMART); IPR001024 (SMART); G3DSA:1.20.58.60 (GENE3D); IPR000433 (PFAM); IPR001024 (PFAM); G3DSA:1.20.58.60 (GENE3D); G3DSA:2.20.70.10 (GENE3D); IPR011992 (G3DSA:1.10.238.GENE3D); IPR…
comp46481_c0_seq3	P11532	8021	1	0.0	57.0%	23	C:GO:0005856; C:GO:0005623; P:GO:0050789; F:GO:0008092; C:GO:0005737; P:GO:0008150; P:GO:0016043; P:GO:0009653; P:GO:0009058; P:GO:0008152; C:GO:0005886; P:GO:0044238; P:GO:0006811; P:GO:0030154; P:GO:0007275; P:GO:0019725; P:GO:0007154; F:GO:0005198; C:GO:0043234; C:GO:0005634; F:GO:0003779; F:GO:0005488; F:GO:0005509	-	Coil (COILS); Coil (COILS); Coil (COILS); Coil (COILS); Coil (COILS); Coil (COILS); Coil (COILS); Coil (COILS); Coil (COILS); Coil (COILS); Coil (COILS); Coil (COILS); IPR001202 (SMART); IPR018159 (SMART); IPR000433 (SMART); IPR001024 (SMART); IPR015154 (PFAM); IPR001024 (G3DSA:2.60.60.GENE3D); IPR001024 (PFAM); G3DSA:1.20.58.60 (GENE3D); IPR015153 (PFAM); IPR011992 (G3DSA:1.10.238.GENE3D); IPR01…
comp46481_c0_seq4	P11532	8033	1	0.0	57.0%	23	C:GO:0005856; C:GO:0005623; P:GO:0050789; F:GO:0008092; C:GO:0005737; P:GO:0008150; P:GO:0016043; P:GO:0009653; P:GO:0009058; P:GO:0008152; C:GO:0005886; P:GO:0044238; P:GO:0006811; P:GO:0030154; P:GO:0007275; P:GO:0019725; P:GO:0007154; F:GO:0005198; C:GO:0043234; C:GO:0005634; F:GO:0003779; F:GO:0005488; F:GO:0005509	-	Coil (COILS); Coil (COILS); Coil (COILS); Coil (COILS); Coil (COILS); Coil (COILS); Coil (COILS); Coil (COILS); Coil (COILS); Coil (COILS); Coil (COILS); Coil (COILS); IPR001202 (SMART); IPR018159 (SMART); IPR000433 (SMART); IPR001024 (SMART); IPR015154 (PFAM); IPR001024 (G3DSA:2.60.60.GENE3D); IPR001024 (PFAM); IPR000433 (PFAM); IPR015153 (PFAM); IPR011992 (G3DSA:1.10.238.GENE3D); IPR002017 (PFA…
comp52467_c0_seq1	Q60823	573	1	1.09457e-131	100.0%	33	P:GO:0006810; P:GO:0050789; P:GO:0006996; P:GO:0006464; F:GO:0005515; F:GO:0004672; P:GO:0007165; P:GO:0009058; C:GO:0016023; F:GO:0008289; P:GO:0006811; C:GO:0005829; P:GO:0006091; P:GO:0005975; P:GO:0006350; F:GO:0000166; P:GO:0008219; P:GO:0006412; P:GO:0016043; P:GO:0030154; P:GO:0007154; P:GO:0019725; P:GO:0007275; C:GO:0005634; C:GO:0005886; C:GO:0005737; P:GO:0006139; P:GO:0015031; P:GO:00…	EC:2.7.11	IPR002290 (SMART); IPR000719 (PFAM); G3DSA:3.30.200.20 (GENE3D); G3DSA:1.10.510.10 (GENE3D); PTHR24352:SF31 (PANTHER); PTHR24352 (PANTHER); IPR017441 (PROSITE_PATTERNS); IPR008271 (PROSITE_PATTERNS); IPR000719 (PROSITE_PROFILES); IPR011009 (SUPERFAMILY)
comp61025_c0_seq1	Q8IWU6	306	1	9.49131	56.0%	32	P:GO:0016525; P:GO:0014846; P:GO:0030513; C:GO:0009986; P:GO:0030201; P:GO:0060384; P:GO:0048010; P:GO:0001937; P:GO:0035860; P:GO:0006915; P:GO:0001822; C:GO:0005783; P:GO:0002063; C:GO:0005615; F:GO:0005509; P:GO:0040037; P:GO:0040036; P:GO:0048706; P:GO:0030336; C:GO:0045121; P:GO:0003094; P:GO:0032836; F:GO:0004065; P:GO:0060348; P:GO:0051216; F:GO:0008449; C:GO:0005795; C:GO:0005794; P:GO:00…		no IPS match
comp70092_c0_seq1	Q62925	1170	1	4.99051e-13	76.0%	26	P:GO:0050789; P:GO:0008219; C:GO:0005856; P:GO:0007165; P:GO:0006950; P:GO:0006464; P:GO:0007010; F:GO:0008289; F:GO:0004672; P:GO:0009628; F:GO:0004871; P:GO:0009653; P:GO:0016043; P:GO:0030154; P:GO:0007275; P:GO:0006350; P:GO:0009605; F:GO:0003824; C:GO:0005737; P:GO:0000003; P:GO:0016032; F:GO:0005515; P:GO:0007005; P:GO:0009056; C:GO:0005623; F:GO:0000166	EC:2.7.11; EC:6.3.2.19	IPR000719 (PFAM); G3DSA:1.10.510.10 (GENE3D); PTHR24361 (PANTHER); PTHR24361:SF96 (PANTHER); IPR000719 (PROSITE_PROFILES); IPR011009 (SUPERFAMILY)
comp74736_c0_seq1	P98158	231	1	4.77081e-14	70.0%	23	C:GO:0005623; P:GO:0015031; P:GO:0009628; F:GO:0005515; P:GO:0008150; P:GO:0006810; P:GO:0016043; C:GO:0005886; P:GO:0007267; P:GO:0009653; P:GO:0007275; P:GO:0009605; P:GO:0008152; P:GO:0008283; C:GO:0005615; F:GO:0005102; C:GO:0005794; C:GO:0016023; C:GO:0043234; C:GO:0005768; F:GO:0004872; C:GO:0005783; F:GO:0005215	-	IPR002172 (PRINTS); IPR002172 (SMART); IPR002172 (PFAM); IPR002172 (G3DSA:4.10.400.GENE3D); IPR002172 (G3DSA:4.10.400.GENE3D); PTHR12106:SF7 (PANTHER); PTHR12106 (PANTHER); IPR023415 (PROSITE_PATTERNS); IPR002172 (PROSITE_PROFILES); IPR002172 (PROSITE_PROFILES); IPR002172 (SUPERFAMILY); IPR002172 (SUPERFAMILY)
comp115136_c0_seq1	O35943	245	1	2.73279e-37	100.0%	24	P:GO:0008150; P:GO:0009058; P:GO:0006464; P:GO:0050789; P:GO:0040007; P:GO:0019725; P:GO:0008219; P:GO:0006950; P:GO:0006091; C:GO:0005829; P:GO:0007610; P:GO:0019538; F:GO:0005488; P:GO:0008283; P:GO:0009790; P:GO:0009653; P:GO:0016043; P:GO:0030154; P:GO:0007275; P:GO:0006811; P:GO:0007005; F:GO:0003824; F:GO:0005515; C:GO:0005739	EC:1.16.3.1; EC:1.97.1	IPR002908 (TIGRFAM); IPR002908 (PFAM); IPR002908 (G3DSA:3.30.920.GENE3D); IPR002908 (PANTHER); PTHR16821:SF0 (PANTHER); IPR020895 (PROSITE_PATTERNS); IPR002908 (PROSITE_PROFILES); IPR002908 (SUPERFAMILY)
comp137021_c0_seq1	P27037	339	1	3.20361e-20	100.0%	20	F:GO:0005515; F:GO:0004672; F:GO:0004871; P:GO:0007165; P:GO:0006464; F:GO:0004872; C:GO:0043234; C:GO:0005886; P:GO:0000003; P:GO:0009790; P:GO:0007275; P:GO:0009653; P:GO:0008283; C:GO:0005737; P:GO:0050789; C:GO:0005623; F:GO:0005488; P:GO:0008150; P:GO:0030154; F:GO:0000166	EC:2.7.11	no IPS match
comp137509_c0_seq1	P49815	400	1	2.3689e-33	73.0%	24	P:GO:0006810; P:GO:0016043; P:GO:0050789; C:GO:0005623; P:GO:0007165; P:GO:0007610; P:GO:0009605; P:GO:0007275; P:GO:0008152; C:GO:0005794; P:GO:0008283; P:GO:0007049; C:GO:0005829; C:GO:0043234; P:GO:0009719; F:GO:0030234; P:GO:0008150; P:GO:0009653; P:GO:0009790; F:GO:0005515; C:GO:0005737; P:GO:0015031; P:GO:0006950; C:GO:0005634	-	IPR024584 (PFAM); IPR027107 (PANTHER); IPR003913 (PTHR10063:PANTHER); IPR021133 (PROSITE_PROFILES)
comp14623_c0_seq1	Q5EE04	516	1	2.09863e-26	70.0%	22	P:GO:0050789; P:GO:0006996; P:GO:0007049; F:GO:0005515; C:GO:0005623; C:GO:0005634; F:GO:0003723; C:GO:0005694; C:GO:0043234; P:GO:0006810; P:GO:0015031; P:GO:0009719; C:GO:0005856; F:GO:0005215; P:GO:0006350; F:GO:0003682; C:GO:0005635; P:GO:0008152; P:GO:0006412; P:GO:0007165; P:GO:0006950; P:GO:0009628	-	Coil (COILS); Coil (COILS); Coil (COILS); PTHR18898 (PANTHER)
comp23635_c0_seq1	Q12933	329	1	1.90015e-27	79.0%	20	F:GO:0004871; P:GO:0050789; P:GO:0015031; P:GO:0006464; P:GO:0007165; P:GO:0006950; F:GO:0005488; F:GO:0005102; F:GO:0005515; P:GO:0008219; C:GO:0005829; F:GO:0003824; P:GO:0008152; P:GO:0016043; P:GO:0019538; P:GO:0009056; F:GO:0008289; P:GO:0006350; P:GO:0008150; C:GO:0005886	EC:6.3.2.19	G3DSA:2.60.210.10 (GENE3D); IPR002083 (PFAM); PTHR10131 (PANTHER); PTHR10131:SF22 (PANTHER); IPR002083 (PROSITE_PROFILES); IPR008974 (SUPERFAMILY)
comp41934_c0_seq1	P56524	3049	1	4.99329e-122	70.0%	22	F:GO:0005515; P:GO:0009605; P:GO:0006950; P:GO:0008150; P:GO:0050789; P:GO:0008283; P:GO:0006996; P:GO:0006464; P:GO:0006350; F:GO:0005488; C:GO:0043226; C:GO:0005622; C:GO:0005654; C:GO:0043234; P:GO:0006091; P:GO:0005975; P:GO:0009056; F:GO:0003677; P:GO:0007275; P:GO:0030154; F:GO:0016787; C:GO:0005737	-	Coil (COILS); Coil (COILS); Coil (COILS); IPR000286 (PRINTS); IPR023801 (PFAM); IPR023801 (G3DSA:3.40.800.GENE3D); PTHR10625:SF21 (PANTHER); IPR000286 (PANTHER); SSF52768 (SUPERFAMILY)
comp44055_c0_seq1	P52948	2567	1	1.89692e-08	78.0%	31	P:GO:0044281; C:GO:0042405; C:GO:0031965; C:GO:0034399; C:GO:0005635; P:GO:0005975; P:GO:0006260; F:GO:0005215; F:GO:0042277; C:GO:0000776; P:GO:0019048; P:GO:0006913; F:GO:0017056; P:GO:0007077; P:GO:0000278; P:GO:0051292; C:GO:0005643; P:GO:0055085; P:GO:0016032; P:GO:0000059; P:GO:0010827; C:GO:0044615; C:GO:0005829; C:GO:0005654; C:GO:0031080; P:GO:0019221; P:GO:0051028; F:GO:0005515; P:GO:00…		no IPS match
comp59710_c0_seq1	P53350	209	1	1.69633e-23	88.0%	25	F:GO:0004672; P:GO:0006996; P:GO:0007049; P:GO:0050789; C:GO:0005623; P:GO:0008150; C:GO:0005829; C:GO:0005654; P:GO:0019538; P:GO:0009056; C:GO:0005856; P:GO:0008152; C:GO:0043234; P:GO:0007165; P:GO:0006950; P:GO:0007010; P:GO:0006350; F:GO:0000166; P:GO:0006464; F:GO:0005515; P:GO:0008283; P:GO:0008219; C:GO:0005815; C:GO:0000228; F:GO:0008092	EC:2.7.11	IPR000719 (PFAM); G3DSA:3.30.200.20 (GENE3D); PTHR24345 (PANTHER); PTHR24345:SF45 (PANTHER); IPR000719 (PROSITE_PROFILES); IPR011009 (SUPERFAMILY)
comp6123_c0_seq1	Q64343	445	1	5.02536e-43	73.0%	19	F:GO:0005215; P:GO:0030154; P:GO:0050789; C:GO:0005768; P:GO:0016043; P:GO:0009058; P:GO:0006629; P:GO:0006350; F:GO:0000166; P:GO:0006810; P:GO:0008150; C:GO:0005794; F:GO:0005515; C:GO:0005886; F:GO:0016787; P:GO:0015031; P:GO:0009056; P:GO:0009719; C:GO:0005739	-	IPR003439 (PFAM); G3DSA:3.40.50.300 (GENE3D); PTHR19241 (PANTHER); IPR027417 (SUPERFAMILY)
comp63541_c0_seq1	P98106	312	1	1.01424e-08	56.0%	31	F:GO:0001530; C:GO:0005634; C:GO:0031092; P:GO:0050901; P:GO:0016337; P:GO:0050900; F:GO:0042806; P:GO:0014068; P:GO:0007159; P:GO:0007157; C:GO:0016021; F:GO:0048306; F:GO:0030246; P:GO:0002687; C:GO:0016020; P:GO:0033623; F:GO:0008201; P:GO:0032496; C:GO:0005615; F:GO:0001948; C:GO:0005737; P:GO:0006954; F:GO:0070492; P:GO:0014070; C:GO:0005730; F:GO:0033691; P:GO:0002691; P:GO:0048514; C:GO:00…		IPR000436 (SMART); G3DSA:2.10.70.10 (GENE3D); IPR000436 (PFAM); PTHR19325 (PANTHER); IPR000436 (PROSITE_PROFILES); IPR000436 (PROSITE_PROFILES); IPR000436 (SUPERFAMILY)
comp69979_c0_seq1	P17870	321	1	3.01265e-37	100.0%	24	P:GO:0050789; P:GO:0006464; P:GO:0008150; P:GO:0007165; F:GO:0005515; F:GO:0005102; P:GO:0006350; P:GO:0009605; P:GO:0009628; C:GO:0005829; P:GO:0015031; F:GO:0030234; F:GO:0003677; C:GO:0016023; C:GO:0005886; P:GO:0006810; P:GO:0016043; P:GO:0008152; P:GO:0019538; P:GO:0009056; P:GO:0007010; C:GO:0005694; C:GO:0005634; C:GO:0005623	-	IPR000698 (PRINTS); IPR014753 (G3DSA:2.60.40.GENE3D); IPR011021 (PFAM); PTHR11792:SF8 (PANTHER); IPR000698 (PANTHER); IPR017864 (PROSITE_PATTERNS); IPR014756 (SUPERFAMILY)
comp80471_c0_seq1	P41183	560	1	1.52775e-91	100.0%	24	F:GO:0003700; P:GO:0050789; P:GO:0008219; P:GO:0008150; P:GO:0009653; P:GO:0016043; C:GO:0005694; F:GO:0005488; P:GO:0000003; P:GO:0030154; P:GO:0007275; P:GO:0006259; P:GO:0008283; P:GO:0015031; P:GO:0006950; P:GO:0009605; F:GO:0005515; P:GO:0006350; F:GO:0003677; P:GO:0007010; C:GO:0005634; P:GO:0016049; P:GO:0007165; F:GO:0003682	-	no IPS match
comp100286_c0_seq1	Q80Z37	233	1	1.79125e-06	67.0%	30	P:GO:0042127; C:GO:0032391; P:GO:0006513; P:GO:0006511; P:GO:0051457; P:GO:0042771; C:GO:0000930; C:GO:0005634; F:GO:0003677; F:GO:0044547; P:GO:0016925; F:GO:0046872; P:GO:0034504; P:GO:0006974; P:GO:0070936; F:GO:0016874; F:GO:0004842; F:GO:0019789; C:GO:0005814; P:GO:0043161; F:GO:0003823; P:GO:0008630; C:GO:0000922; P:GO:0045893; C:GO:0016607; F:GO:0008270; C:GO:0036064; C:GO:0016605; P:GO:00…		PTHR12456:SF8 (PANTHER); PTHR12456 (PANTHER)
comp118077_c0_seq1	P35559	398	1	3.80609e-66	100.0%	22	P:GO:0019538; P:GO:0009056; P:GO:0007275; P:GO:0016043; F:GO:0005488; F:GO:0005102; C:GO:0005829; C:GO:0043234; C:GO:0005615; F:GO:0005515; C:GO:0005623; P:GO:0050789; F:GO:0008233; P:GO:0008152; F:GO:0016787; P:GO:0006139; P:GO:0019725; C:GO:0005886; C:GO:0005634; C:GO:0005777; F:GO:0000166; C:GO:0005739	EC:3.6.1.3; EC:3.4.24	IPR011237 (G3DSA:3.30.830.GENE3D); IPR011237 (G3DSA:3.30.830.GENE3D); IPR007863 (PFAM); PTHR11851 (PANTHER); PTHR11851:SF64 (PANTHER); IPR011249 (SUPERFAMILY); IPR011249 (SUPERFAMILY)
comp120558_c0_seq1	Q9P2D1	241	1	1.27278e-11	81.0%	20	P:GO:0007275; P:GO:0009653; P:GO:0006810; P:GO:0050789; P:GO:0007267; P:GO:0008150; P:GO:0030154; F:GO:0005515; P:GO:0009790; P:GO:0040007; P:GO:0006350; C:GO:0005730; P:GO:0007610; F:GO:0016787; F:GO:0003677; P:GO:0000003; F:GO:0003682; P:GO:0006139; F:GO:0000166; P:GO:0006996	-	PTHR10799:SF107 (PANTHER); PTHR10799 (PANTHER)
comp127846_c0_seq1	Q01815	310	1	2.78361e-57	100.0%	19	F:GO:0005515; C:GO:0005623; P:GO:0006810; P:GO:0007610; P:GO:0009628; F:GO:0008092; P:GO:0019725; F:GO:0005216; P:GO:0050789; P:GO:0007267; F:GO:0005488; C:GO:0043234; C:GO:0005886; P:GO:0006811; C:GO:0005856; C:GO:0005737; P:GO:0040007; C:GO:0005634; P:GO:0008150	-	IPR005821 (PFAM); PTHR10037 (PANTHER); PTHR10037:SF94 (PANTHER); CYTOPLASMIC_DOMAIN (PHOBIUS); CYTOPLASMIC_DOMAIN (PHOBIUS); NON_CYTOPLASMIC_DOMAIN (PHOBIUS); TRANSMEMBRANE (PHOBIUS); TRANSMEMBRANE (PHOBIUS); SSF81324 (SUPERFAMILY); TMhelix (TMHMM)
comp129121_c0_seq1	Q9JHR7	275	1	8.505e-34	86.0%	22	P:GO:0019538; P:GO:0009056; P:GO:0007275; P:GO:0016043; F:GO:0005488; F:GO:0005102; C:GO:0005829; C:GO:0043234; C:GO:0005615; F:GO:0005515; C:GO:0005623; P:GO:0050789; F:GO:0008233; P:GO:0008152; F:GO:0016787; P:GO:0006139; P:GO:0019725; C:GO:0005886; C:GO:0005634; C:GO:0005777; F:GO:0000166; C:GO:0005739	EC:3.6.1.3; EC:3.4.24	IPR011237 (G3DSA:3.30.830.GENE3D); PTHR11851 (PANTHER); PTHR11851:SF64 (PANTHER); IPR011249 (SUPERFAMILY)
comp129746_c0_seq1	Q01815	599	1	2.88781e-130	100.0%	19	F:GO:0005515; C:GO:0005623; P:GO:0006810; P:GO:0007610; P:GO:0009628; F:GO:0008092; P:GO:0019725; F:GO:0005216; P:GO:0050789; P:GO:0007267; F:GO:0005488; C:GO:0043234; C:GO:0005886; P:GO:0006811; C:GO:0005856; C:GO:0005737; P:GO:0040007; C:GO:0005634; P:GO:0008150	-	Coil (COILS); IPR005821 (PFAM); PTHR10037 (PANTHER); PTHR10037:SF94 (PANTHER); CYTOPLASMIC_DOMAIN (PHOBIUS); NON_CYTOPLASMIC_DOMAIN (PHOBIUS); TRANSMEMBRANE (PHOBIUS); TMhelix (TMHMM)
comp132605_c0_seq1	Q01815	465	1	6.08833e-83	100.0%	19	F:GO:0005515; C:GO:0005623; P:GO:0006810; P:GO:0007610; P:GO:0009628; F:GO:0008092; P:GO:0019725; F:GO:0005216; P:GO:0050789; P:GO:0007267; F:GO:0005488; C:GO:0043234; C:GO:0005886; P:GO:0006811; C:GO:0005856; C:GO:0005737; P:GO:0040007; C:GO:0005634; P:GO:0008150	-	PTHR10037:SF94 (PANTHER); PTHR10037 (PANTHER); TRANSMEMBRANE (PHOBIUS); CYTOPLASMIC_DOMAIN (PHOBIUS); NON_CYTOPLASMIC_DOMAIN (PHOBIUS); TMhelix (TMHMM)
comp144480_c0_seq1	Q62915	305	1	2.7714e-64	100.0%	22	C:GO:0005886; C:GO:0005578; F:GO:0004672; F:GO:0005515; C:GO:0005635; P:GO:0016043; F:GO:0004872; C:GO:0005623; C:GO:0043226; C:GO:0005929; C:GO:0005622; P:GO:0015031; C:GO:0005730; C:GO:0005829; P:GO:0050789; F:GO:0030528; C:GO:0043234; C:GO:0005634; P:GO:0006350; P:GO:0008283; F:GO:0000166; P:GO:0006464	EC:2.7.11.17	IPR000719 (PFAM); G3DSA:1.10.510.10 (GENE3D); PTHR23122 (PANTHER); PTHR23122:SF10 (PANTHER); NON_CYTOPLASMIC_DOMAIN (PHOBIUS); TRANSMEMBRANE (PHOBIUS); CYTOPLASMIC_DOMAIN (PHOBIUS); IPR000719 (PROSITE_PROFILES); IPR011009 (SUPERFAMILY); TMhelix (TMHMM)
comp151692_c0_seq1	G5E8K5	201	1	1.08352e-32	100.0%	19	P:GO:0009653; P:GO:0016043; P:GO:0030154; P:GO:0007275; F:GO:0005515; C:GO:0005575; P:GO:0019725; C:GO:0005783; P:GO:0050789; P:GO:0007154; C:GO:0005623; C:GO:0005886; C:GO:0005764; C:GO:0005856; P:GO:0007165; C:GO:0005737; P:GO:0015031; P:GO:0007049; F:GO:0005198	-	IPR002110 (SMART); IPR020683 (PFAM); IPR020683 (G3DSA:1.25.40.GENE3D); PTHR24123:SF0 (PANTHER); PTHR24123 (PANTHER); IPR002110 (PROSITE_PROFILES); IPR002110 (PROSITE_PROFILES); IPR020683 (PROSITE_PROFILES); IPR020683 (SUPERFAMILY)
comp15517_c0_seq1	Q9BYB0	768	1	3.29271e-63	73.0%	16	P:GO:0050789; P:GO:0007267; F:GO:0005515; P:GO:0007610; P:GO:0019725; C:GO:0043226; C:GO:0005929; C:GO:0005622; C:GO:0005886; F:GO:0005102; P:GO:0030154; P:GO:0007275; F:GO:0005198; P:GO:0008150; P:GO:0016043; P:GO:0009653	-	IPR002110 (SMART); IPR002110 (PFAM); IPR020683 (G3DSA:1.25.40.GENE3D); IPR020683 (PFAM); PTHR24135 (PANTHER); IPR002110 (PROSITE_PROFILES); IPR020683 (PROSITE_PROFILES); IPR002110 (PROSITE_PROFILES); IPR020683 (SUPERFAMILY)
comp160385_c0_seq1	Q01815	201	1	3.47141e-33	100.0%	19	F:GO:0005515; C:GO:0005623; P:GO:0006810; P:GO:0007610; P:GO:0009628; F:GO:0008092; P:GO:0019725; F:GO:0005216; P:GO:0050789; P:GO:0007267; F:GO:0005488; C:GO:0043234; C:GO:0005886; P:GO:0006811; C:GO:0005856; C:GO:0005737; P:GO:0040007; C:GO:0005634; P:GO:0008150	-	PTHR10037:SF171 (PANTHER); PTHR10037 (PANTHER); TRANSMEMBRANE (PHOBIUS); CYTOPLASMIC_DOMAIN (PHOBIUS); NON_CYTOPLASMIC_DOMAIN (PHOBIUS); TMhelix (TMHMM)
comp1848_c0_seq1	P23727	356	1	7.69323e-61	98.0%	21	F:GO:0005102; F:GO:0030234; C:GO:0005623; P:GO:0007165; P:GO:0009719; F:GO:0005488; P:GO:0016043; P:GO:0050789; P:GO:0008219; F:GO:0004871; P:GO:0030154; P:GO:0007275; F:GO:0005515; P:GO:0006464; P:GO:0015031; P:GO:0009628; C:GO:0005829; C:GO:0043234; P:GO:0006350; P:GO:0006629; P:GO:0006810	-	IPR000980 (PRINTS); IPR001720 (PRINTS); IPR000980 (SMART); IPR000980 (PFAM); IPR000980 (G3DSA:3.30.505.GENE3D); PTHR10155:SF3 (PANTHER); IPR001720 (PANTHER); IPR000980 (PROSITE_PROFILES); SSF55550 (SUPERFAMILY)
comp28582_c0_seq1	Q8VHN7	563	1	0.00085788	49.0%	30	P:GO:0060122; P:GO:0048839; C:GO:0009986; P:GO:0016337; C:GO:0016021; C:GO:0002142; C:GO:0016020; P:GO:0007186; P:GO:0007154; P:GO:0007605; F:GO:0017022; F:GO:0005509; P:GO:0007218; P:GO:0007601; F:GO:0004871; P:GO:0050910; P:GO:0045494; P:GO:0007275; P:GO:0050896; C:GO:0005737; P:GO:0007166; P:GO:0007165; P:GO:0007399; F:GO:0004888; F:GO:0004930; P:GO:0050953; P:GO:0050877; C:GO:0005886; C:GO:00…		PTHR11878:SF9 (PANTHER); PTHR11878 (PANTHER); SSF141072 (SUPERFAMILY)
comp31693_c0_seq1	O60494	1236	1	31.3908	42.0%	30	P:GO:0044281; P:GO:0042157; P:GO:0042359; C:GO:0043202; C:GO:0031232; F:GO:0005215; F:GO:0042803; C:GO:0016020; P:GO:0006898; C:GO:0030139; P:GO:0008203; P:GO:0008202; C:GO:0005783; C:GO:0031526; P:GO:0015889; F:GO:0005509; F:GO:0031419; F:GO:0004872; P:GO:0009235; P:GO:0042953; C:GO:0010008; P:GO:0001894; C:GO:0005765; C:GO:0005794; C:GO:0005905; C:GO:0005829; P:GO:0006767; P:GO:0006766; C:GO:00…		IPR000859 (SMART); IPR000859 (PFAM); IPR000859 (G3DSA:2.60.120.GENE3D); IPR000859 (PROSITE_PROFILES); IPR000859 (SUPERFAMILY)
comp32715_c0_seq1	Q14191	722	1	2.39221e-42	61.0%	24	F:GO:0005488; C:GO:0005654; P:GO:0008150; F:GO:0003677; P:GO:0050789; P:GO:0008219; P:GO:0006950; P:GO:0006259; P:GO:0009058; P:GO:0006810; P:GO:0007275; C:GO:0005730; P:GO:0009628; C:GO:0005815; P:GO:0006996; F:GO:0005515; P:GO:0006139; P:GO:0009056; C:GO:0005634; C:GO:0043234; F:GO:0016787; P:GO:0009605; P:GO:0007154; F:GO:0004518	-	IPR018982 (SMART); IPR018982 (PFAM); IPR011991 (G3DSA:1.10.10.GENE3D); PTHR13710 (PANTHER); PTHR13710:SF11 (PANTHER); IPR027417 (SUPERFAMILY); SSF46785 (SUPERFAMILY); TMhelix (TMHMM)
comp43581_c0_seq1	P60881	1449	1	2.28298e-66	75.0%	20	C:GO:0005623; C:GO:0005794; P:GO:0007610; F:GO:0005515; P:GO:0009653; P:GO:0016043; P:GO:0030154; P:GO:0007275; C:GO:0005856; C:GO:0043234; P:GO:0006810; P:GO:0007267; F:GO:0008092; C:GO:0005829; C:GO:0005768; C:GO:0005886; C:GO:0005737; P:GO:0050789; F:GO:0005216; C:GO:0005575	-	Coil (COILS); IPR000727 (SMART); IPR000727 (PFAM); G3DSA:1.20.5.110 (GENE3D); IPR000928 (PFAM); G3DSA:1.20.5.110 (GENE3D); PTHR19305 (PANTHER); PTHR19305:SF0 (PANTHER); IPR000727 (PROSITE_PROFILES); IPR000727 (PROSITE_PROFILES); SSF58038 (SUPERFAMILY); SSF58038 (SUPERFAMILY)
comp44377_c0_seq3	Q9H2X6	2604	1	0.0	78.0%	25	P:GO:0009653; P:GO:0007275; F:GO:0004672; P:GO:0006996; F:GO:0005488; P:GO:0000003; P:GO:0016032; P:GO:0044403; P:GO:0008150; P:GO:0050789; P:GO:0006350; C:GO:0005654; P:GO:0007165; P:GO:0007049; P:GO:0006950; F:GO:0030528; F:GO:0005515; P:GO:0006464; C:GO:0005737; C:GO:0005635; P:GO:0030154; P:GO:0008219; C:GO:0005815; P:GO:0009790; F:GO:0000166	EC:2.7.11	IPR002290 (SMART); IPR000719 (PFAM); G3DSA:1.10.510.10 (GENE3D); G3DSA:3.30.200.20 (GENE3D); PTHR24058:SF29 (PANTHER); PTHR24058 (PANTHER); IPR008271 (PROSITE_PATTERNS); IPR017441 (PROSITE_PATTERNS); IPR000719 (PROSITE_PROFILES); IPR011009 (SUPERFAMILY)
comp44377_c0_seq4	Q9H2X6	3163	1	0.0	77.0%	25	P:GO:0009653; P:GO:0007275; F:GO:0004672; P:GO:0006996; F:GO:0005488; P:GO:0000003; P:GO:0016032; P:GO:0044403; P:GO:0008150; P:GO:0050789; P:GO:0006350; C:GO:0005654; P:GO:0007165; P:GO:0007049; P:GO:0006950; F:GO:0030528; F:GO:0005515; P:GO:0006464; C:GO:0005737; C:GO:0005635; P:GO:0030154; P:GO:0008219; C:GO:0005815; P:GO:0009790; F:GO:0000166	EC:2.7.11	IPR002290 (SMART); G3DSA:1.10.510.10 (GENE3D); G3DSA:3.30.200.20 (GENE3D); IPR000719 (PFAM); PTHR24058:SF29 (PANTHER); PTHR24058 (PANTHER); IPR008271 (PROSITE_PATTERNS); IPR017441 (PROSITE_PATTERNS); IPR000719 (PROSITE_PROFILES); IPR011009 (SUPERFAMILY)
comp45661_c0_seq1	P62994	2961	1	2.31593e-85	80.0%	24	P:GO:0016043; P:GO:0007165; F:GO:0005102; C:GO:0043234; C:GO:0005886; C:GO:0043226; C:GO:0005623; P:GO:0009719; F:GO:0005515; P:GO:0006950; C:GO:0005634; P:GO:0008150; P:GO:0009653; P:GO:0009790; C:GO:0005794; C:GO:0005829; P:GO:0009628; P:GO:0006810; P:GO:0008152; P:GO:0030154; C:GO:0005768; F:GO:0004871; P:GO:0050789; P:GO:0007010	-	IPR000980 (PRINTS); IPR001452 (PRINTS); IPR000980 (SMART); IPR001452 (SMART); G3DSA:2.30.30.40 (GENE3D); PF14604 (PFAM); IPR001452 (PFAM); IPR000980 (G3DSA:3.30.505.GENE3D); IPR000980 (PFAM); G3DSA:2.30.30.40 (GENE3D); PTHR22820 (PANTHER); IPR001452 (PROSITE_PROFILES); IPR000980 (PROSITE_PROFILES); IPR001452 (PROSITE_PROFILES); IPR001452 (SUPERFAMILY); SSF55550 (SUPERFAMILY); IPR001452 (SUPERFAMI…
comp46272_c0_seq1	O02703	2928	1	3.61928e-14	59.0%	19	P:GO:0050789; P:GO:0008219; C:GO:0043226; C:GO:0005622; P:GO:0000003; P:GO:0007165; P:GO:0008150; P:GO:0044238; C:GO:0043234; P:GO:0008152; P:GO:0009653; P:GO:0007275; P:GO:0016043; C:GO:0005623; C:GO:0005739; F:GO:0005515; P:GO:0030154; P:GO:0007005; P:GO:0006950	-	IPR026298 (PRINTS); SM00337 (SMART); G3DSA:1.10.437.10 (GENE3D); IPR026298 (PFAM); IPR026298 (PANTHER); PTHR11256:SF36 (PANTHER); TRANSMEMBRANE (PHOBIUS); NON_CYTOPLASMIC_DOMAIN (PHOBIUS); CYTOPLASMIC_DOMAIN (PHOBIUS); IPR002475 (PROSITE_PROFILES); SSF56854 (SUPERFAMILY); TMhelix (TMHMM)
comp46272_c0_seq2	O02703	3103	1	4.25483e-14	59.0%	19	P:GO:0050789; P:GO:0008219; C:GO:0043226; C:GO:0005622; P:GO:0000003; P:GO:0007165; P:GO:0008150; P:GO:0044238; C:GO:0043234; P:GO:0008152; P:GO:0009653; P:GO:0007275; P:GO:0016043; C:GO:0005623; C:GO:0005739; F:GO:0005515; P:GO:0030154; P:GO:0007005; P:GO:0006950	-	IPR026298 (PRINTS); SM00337 (SMART); G3DSA:1.10.437.10 (GENE3D); IPR026298 (PFAM); IPR026298 (PANTHER); PTHR11256:SF36 (PANTHER); TRANSMEMBRANE (PHOBIUS); NON_CYTOPLASMIC_DOMAIN (PHOBIUS); CYTOPLASMIC_DOMAIN (PHOBIUS); IPR002475 (PROSITE_PROFILES); SSF56854 (SUPERFAMILY); TMhelix (TMHMM)
comp46272_c0_seq3	O02703	3148	1	4.35574e-14	59.0%	19	P:GO:0050789; P:GO:0008219; C:GO:0043226; C:GO:0005622; P:GO:0000003; P:GO:0007165; P:GO:0008150; P:GO:0044238; C:GO:0043234; P:GO:0008152; P:GO:0009653; P:GO:0007275; P:GO:0016043; C:GO:0005623; C:GO:0005739; F:GO:0005515; P:GO:0030154; P:GO:0007005; P:GO:0006950	-	IPR026298 (PRINTS); SM00337 (SMART); G3DSA:1.10.437.10 (GENE3D); IPR026298 (PFAM); IPR026298 (PANTHER); PTHR11256:SF36 (PANTHER); TRANSMEMBRANE (PHOBIUS); NON_CYTOPLASMIC_DOMAIN (PHOBIUS); CYTOPLASMIC_DOMAIN (PHOBIUS); IPR002475 (PROSITE_PROFILES); SSF56854 (SUPERFAMILY); TMhelix (TMHMM)
comp46272_c0_seq5	O02703	2973	1	3.71386e-14	59.0%	19	P:GO:0050789; P:GO:0008219; C:GO:0043226; C:GO:0005622; P:GO:0000003; P:GO:0007165; P:GO:0008150; P:GO:0044238; C:GO:0043234; P:GO:0008152; P:GO:0009653; P:GO:0007275; P:GO:0016043; C:GO:0005623; C:GO:0005739; F:GO:0005515; P:GO:0030154; P:GO:0007005; P:GO:0006950	-	IPR026298 (PRINTS); SM00337 (SMART); G3DSA:1.10.437.10 (GENE3D); IPR026298 (PFAM); IPR026298 (PANTHER); PTHR11256:SF36 (PANTHER); TRANSMEMBRANE (PHOBIUS); NON_CYTOPLASMIC_DOMAIN (PHOBIUS); CYTOPLASMIC_DOMAIN (PHOBIUS); IPR002475 (PROSITE_PROFILES); SSF56854 (SUPERFAMILY); TMhelix (TMHMM)
comp66100_c0_seq1	P91645	567	1	2.33921e-33	72.0%	24	P:GO:0050789; P:GO:0006950; P:GO:0009058; P:GO:0009607; P:GO:0007275; C:GO:0005886; P:GO:0007165; P:GO:0006810; C:GO:0005575; P:GO:0009605; P:GO:0009628; P:GO:0000003; P:GO:0007610; F:GO:0005515; P:GO:0015031; P:GO:0016043; P:GO:0009653; P:GO:0030154; P:GO:0007267; F:GO:0005216; C:GO:0005737; P:GO:0040007; P:GO:0006811; C:GO:0043234	-	IPR027359 (G3DSA:1.20.120.GENE3D); IPR005821 (PFAM); PTHR10037:SF55 (PANTHER); PTHR10037 (PANTHER); TRANSMEMBRANE (PHOBIUS); CYTOPLASMIC_DOMAIN (PHOBIUS); CYTOPLASMIC_DOMAIN (PHOBIUS); TRANSMEMBRANE (PHOBIUS); NON_CYTOPLASMIC_DOMAIN (PHOBIUS); SSF81324 (SUPERFAMILY); TMhelix (TMHMM); TMhelix (TMHMM)
comp6896_c0_seq2	P38444	239	1	6.22665e-14	75.0%	20	P:GO:0006810; P:GO:0050789; P:GO:0007267; F:GO:0005515; P:GO:0007165; P:GO:0006464; F:GO:0004872; P:GO:0008150; C:GO:0043234; C:GO:0005886; P:GO:0000003; P:GO:0009790; P:GO:0007275; P:GO:0009653; P:GO:0008283; C:GO:0005737; C:GO:0005623; F:GO:0004672; P:GO:0030154; F:GO:0000166	-	G3DSA:1.10.510.10 (GENE3D); IPR000719 (PFAM); PTHR23255 (PANTHER); IPR000719 (PROSITE_PROFILES); IPR011009 (SUPERFAMILY)
comp83692_c0_seq1	Q9JHR7	658	1	3.41701e-103	100.0%	22	P:GO:0019538; P:GO:0009056; P:GO:0007275; P:GO:0016043; F:GO:0005488; F:GO:0005102; C:GO:0005829; C:GO:0043234; C:GO:0005615; F:GO:0005515; C:GO:0005623; P:GO:0050789; F:GO:0008233; P:GO:0008152; F:GO:0016787; P:GO:0006139; P:GO:0019725; C:GO:0005886; C:GO:0005634; C:GO:0005777; F:GO:0000166; C:GO:0005739	EC:3.6.1.3; EC:3.4.24	IPR011237 (G3DSA:3.30.830.GENE3D); PTHR11851:SF64 (PANTHER); PTHR11851 (PANTHER); IPR011249 (SUPERFAMILY)
comp84597_c0_seq1	P14099	809	1	5.64156e-97	74.0%	24	P:GO:0007165; F:GO:0016787; P:GO:0008150; P:GO:0007005; P:GO:0015031; C:GO:0005783; P:GO:0050789; P:GO:0006139; P:GO:0009058; C:GO:0005829; P:GO:0009056; C:GO:0005739; C:GO:0005623; F:GO:0005488; C:GO:0005886; F:GO:0000166; C:GO:0005737; C:GO:0005794; P:GO:0006350; P:GO:0009605; P:GO:0006950; C:GO:0005634; P:GO:0009628; F:GO:0005515	EC:3.1.4	IPR003018 (SMART); IPR003018 (PFAM); G3DSA:3.30.450.40 (GENE3D); IPR002073 (G3DSA:1.10.1300.GENE3D); PTHR11347 (PANTHER); PTHR11347:SF18 (PANTHER); SSF55781 (SUPERFAMILY); SSF109604 (SUPERFAMILY)
comp90025_c0_seq1	O35943	404	1	1.27849e-17	74.0%	24	P:GO:0006810; P:GO:0008150; P:GO:0009058; P:GO:0006464; P:GO:0050789; P:GO:0040007; P:GO:0019725; P:GO:0008219; P:GO:0006950; P:GO:0006091; C:GO:0005829; P:GO:0007610; P:GO:0019538; F:GO:0005488; P:GO:0008283; P:GO:0009790; P:GO:0009653; P:GO:0016043; P:GO:0030154; P:GO:0007275; P:GO:0007005; F:GO:0003824; F:GO:0005515; C:GO:0005739	EC:1.16.3.1; EC:1.97.1	IPR002908 (PRINTS); IPR002908 (G3DSA:3.30.920.GENE3D); IPR002908 (PFAM); IPR002908 (PANTHER); PTHR16821:SF0 (PANTHER); IPR002908 (PROSITE_PROFILES); IPR002908 (SUPERFAMILY)
comp90469_c0_seq1	Q8VHN7	230	1	0.00853089	61.0%	30	P:GO:0060122; P:GO:0048839; C:GO:0009986; P:GO:0016337; C:GO:0016021; C:GO:0002142; C:GO:0016020; P:GO:0007186; P:GO:0007154; P:GO:0007605; F:GO:0017022; F:GO:0005509; P:GO:0007218; P:GO:0007601; F:GO:0004871; P:GO:0050910; P:GO:0045494; P:GO:0007275; P:GO:0050896; C:GO:0005737; P:GO:0007166; P:GO:0007165; P:GO:0007399; F:GO:0004888; F:GO:0004930; P:GO:0050953; P:GO:0050877; C:GO:0005886; C:GO:00…		no IPS match
comp93103_c0_seq1	O70201	402	1	2.39619e-20	74.0%	19	P:GO:0008150; F:GO:0005488; P:GO:0007010; P:GO:0050789; P:GO:0007049; F:GO:0005515; C:GO:0005815; F:GO:0030234; C:GO:0005694; C:GO:0043234; C:GO:0005856; P:GO:0006350; C:GO:0005829; F:GO:0008092; P:GO:0008219; P:GO:0006464; P:GO:0009790; C:GO:0005623; C:GO:0000228	-	IPR001370 (SMART); IPR001370 (PFAM); IPR001370 (G3DSA:1.10.1170.GENE3D); PTHR10044 (PANTHER); IPR001370 (PROSITE_PROFILES); SSF57924 (SUPERFAMILY)
comp94612_c0_seq1	P35559	950	1	0.0	100.0%	22	P:GO:0019538; P:GO:0009056; P:GO:0007275; P:GO:0016043; F:GO:0005488; F:GO:0005102; C:GO:0005829; C:GO:0043234; C:GO:0005615; F:GO:0005515; C:GO:0005623; P:GO:0050789; F:GO:0008233; P:GO:0008152; F:GO:0016787; P:GO:0006139; P:GO:0019725; C:GO:0005886; C:GO:0005634; C:GO:0005777; F:GO:0000166; C:GO:0005739	EC:3.6.1.3; EC:3.4.24	IPR011237 (G3DSA:3.30.830.GENE3D); IPR007863 (PFAM); PTHR11851:SF64 (PANTHER); PTHR11851 (PANTHER); IPR011249 (SUPERFAMILY); IPR011249 (SUPERFAMILY)
comp94723_c0_seq1	P35559	246	1	3.23297e-29	85.0%	22	P:GO:0019538; P:GO:0009056; P:GO:0007275; P:GO:0016043; F:GO:0005488; F:GO:0005102; C:GO:0005829; C:GO:0043234; C:GO:0005615; F:GO:0005515; C:GO:0005623; P:GO:0050789; F:GO:0008233; P:GO:0008152; F:GO:0016787; P:GO:0006139; P:GO:0019725; C:GO:0005886; C:GO:0005634; C:GO:0005777; F:GO:0000166; C:GO:0005739	EC:3.6.1.3; EC:3.4.24	IPR011237 (G3DSA:3.30.830.GENE3D); IPR011765 (PFAM); PTHR11851:SF64 (PANTHER); PTHR11851 (PANTHER); IPR011249 (SUPERFAMILY)
comp97307_c0_seq1	Q8VHN7	456	1	22.9427	54.0%	30	P:GO:0060122; P:GO:0048839; C:GO:0009986; P:GO:0016337; C:GO:0016021; C:GO:0002142; C:GO:0016020; P:GO:0007186; P:GO:0007154; P:GO:0007605; F:GO:0017022; F:GO:0005509; P:GO:0007218; P:GO:0007601; F:GO:0004871; P:GO:0050910; P:GO:0045494; P:GO:0007275; P:GO:0050896; C:GO:0005737; P:GO:0007166; P:GO:0007165; P:GO:0007399; F:GO:0004888; F:GO:0004930; P:GO:0050953; P:GO:0050877; C:GO:0005886; C:GO:00…		CYTOPLASMIC_DOMAIN (PHOBIUS); NON_CYTOPLASMIC_DOMAIN (PHOBIUS); TRANSMEMBRANE (PHOBIUS); SSF141072 (SUPERFAMILY)
comp108712_c0_seq1	P22002	248	1	8.53475e-21	81.0%	19	F:GO:0005515; C:GO:0005623; P:GO:0006810; P:GO:0007610; P:GO:0009628; F:GO:0008092; P:GO:0019725; F:GO:0005216; P:GO:0050789; P:GO:0007267; F:GO:0005488; C:GO:0043234; C:GO:0005886; C:GO:0005856; C:GO:0005737; P:GO:0006811; P:GO:0040007; C:GO:0005634; P:GO:0008150	-	IPR014873 (PFAM); PTHR10037:SF50 (PANTHER); PTHR10037 (PANTHER)
comp110061_c0_seq1	Q2HJ46	202	1	5.86625	72.0%	29	P:GO:0051301; F:GO:0031625; P:GO:0045739; P:GO:0007067; P:GO:0006511; P:GO:0070535; C:GO:0030496; C:GO:0005634; P:GO:0070534; P:GO:0010212; C:GO:0035861; F:GO:0042803; P:GO:0006974; P:GO:0070936; P:GO:0045900; C:GO:0000151; F:GO:0004842; F:GO:0042393; F:GO:0003682; P:GO:0006303; P:GO:0006302; C:GO:0000781; P:GO:0051865; P:GO:0033523; F:GO:0008270; P:GO:0033522; P:GO:0043486; P:GO:0007286; P:GO:00…		no IPS match
comp114671_c0_seq1	P29402	238	1	2.1021e-23	74.0%	21	C:GO:0005773; P:GO:0050789; P:GO:0006950; P:GO:0009058; P:GO:0019538; P:GO:0007165; P:GO:0009719; P:GO:0009607; C:GO:0005618; P:GO:0008219; P:GO:0015031; C:GO:0009536; C:GO:0005794; C:GO:0005829; P:GO:0009628; C:GO:0005886; C:GO:0005783; F:GO:0005488; C:GO:0005739; F:GO:0005515; F:GO:0005509	-	IPR001580 (PRINTS); IPR009033 (G3DSA:2.10.250.GENE3D); IPR001580 (PFAM); PTHR11073:SF1 (PANTHER); IPR001580 (PANTHER); IPR009033 (SUPERFAMILY)
comp12340_c0_seq1	Q92793	287	1	7.09238e-22	71.0%	19	F:GO:0005515; F:GO:0004871; P:GO:0016043; P:GO:0006350; P:GO:0009653; P:GO:0009790; P:GO:0050789; P:GO:0007165; P:GO:0008150; F:GO:0016740; P:GO:0006629; C:GO:0005737; P:GO:0006464; C:GO:0005654; C:GO:0043234; C:GO:0000228; P:GO:0006950; P:GO:0006996; F:GO:0005488	EC:2.3.1.48	IPR000197 (SMART); IPR000197 (PFAM); IPR000197 (G3DSA:1.20.1020.GENE3D); PTHR13808 (PANTHER); PTHR13808:SF1 (PANTHER); IPR000197 (PROSITE_PROFILES); IPR000197 (SUPERFAMILY)
comp123752_c0_seq1	Q3MHE4	213	1	6.86674e-14	74.0%	18	F:GO:0003677; P:GO:0006950; P:GO:0006259; P:GO:0009628; P:GO:0000003; P:GO:0006996; P:GO:0007049; C:GO:0005634; C:GO:0043234; P:GO:0007275; P:GO:0007165; C:GO:0000228; F:GO:0005515; P:GO:0030154; F:GO:0016787; P:GO:0050789; P:GO:0008219; F:GO:0000166	-	IPR007861 (PFAM); PTHR11361 (PANTHER); PTHR11361:SF35 (PANTHER); IPR007696 (SUPERFAMILY)
comp13675_c0_seq1	P06686	553	1	1.95396e-118	100.0%	21	P:GO:0008150; P:GO:0050789; C:GO:0005623; F:GO:0005515; P:GO:0007610; P:GO:0009628; P:GO:0006811; P:GO:0019725; P:GO:0009605; F:GO:0005488; P:GO:0006139; P:GO:0009058; F:GO:0016787; F:GO:0005215; P:GO:0006810; P:GO:0007267; C:GO:0005768; C:GO:0043234; C:GO:0005886; F:GO:0000166; C:GO:0005575	EC:3.6.3.9	G3DSA:4.10.6.10 (GENE3D); IPR008250 (PFAM); IPR001757 (TIGRFAM); IPR023298 (G3DSA:1.20.1110.GENE3D); PTHR24093:SF58 (PANTHER); PTHR24093 (PANTHER); CYTOPLASMIC_DOMAIN (PHOBIUS); NON_CYTOPLASMIC_DOMAIN (PHOBIUS); TRANSMEMBRANE (PHOBIUS); SSF81665 (SUPERFAMILY); SSF81653 (SUPERFAMILY); TMhelix (TMHMM)
comp148742_c0_seq1	Q9H8V3	231	1	1.31134e-21	82.0%	21	P:GO:0008150; F:GO:0004871; P:GO:0007165; P:GO:0050789; P:GO:0006950; P:GO:0009653; P:GO:0016043; F:GO:0008289; P:GO:0008152; C:GO:0005829; P:GO:0009628; F:GO:0030234; C:GO:0005623; P:GO:0008219; F:GO:0005515; P:GO:0030154; P:GO:0007275; P:GO:0007010; C:GO:0005886; C:GO:0005634; P:GO:0015031	-	PTHR16777 (PANTHER); IPR001357 (SUPERFAMILY)
comp18071_c0_seq1	P11362	354	1	5.40254e-29	71.0%	21	P:GO:0007165; F:GO:0005515; P:GO:0007275; P:GO:0050789; P:GO:0008283; P:GO:0009653; P:GO:0016043; P:GO:0030154; F:GO:0030246; P:GO:0009790; P:GO:0006464; P:GO:0008152; P:GO:0008150; F:GO:0004872; F:GO:0004672; P:GO:0006950; C:GO:0005886; C:GO:0005622; P:GO:0009719; C:GO:0005576; F:GO:0000166	-	IPR001245 (PRINTS); IPR020635 (SMART); IPR001245 (PFAM); G3DSA:1.10.510.10 (GENE3D); PTHR24416 (PANTHER); IPR008266 (PROSITE_PATTERNS); IPR000719 (PROSITE_PROFILES); IPR011009 (SUPERFAMILY)
comp23460_c0_seq1	Q28199	1733	1	1.49463e-43	74.0%	22	P:GO:0007165; C:GO:0005623; P:GO:0009653; P:GO:0016043; P:GO:0030154; P:GO:0007275; C:GO:0005856; P:GO:0050789; P:GO:0008219; P:GO:0009790; C:GO:0005575; C:GO:0005737; P:GO:0006464; P:GO:0007010; F:GO:0005515; P:GO:0008150; F:GO:0005509; F:GO:0016301; P:GO:0008037; C:GO:0005634; C:GO:0043234; F:GO:0030234	-	IPR013763 (G3DSA:1.10.472.GENE3D); IPR004944 (PFAM); IPR004944 (PANTHER); PTHR23401:SF0 (PANTHER); IPR013763 (SUPERFAMILY)
comp25158_c0_seq1	P22455	308	1	8.65738e-32	75.0%	20	C:GO:0005886; P:GO:0007165; P:GO:0009719; P:GO:0008150; C:GO:0005730; P:GO:0006464; F:GO:0030246; P:GO:0050789; P:GO:0008283; P:GO:0016043; F:GO:0004872; F:GO:0004672; F:GO:0005515; C:GO:0005783; P:GO:0006950; P:GO:0019538; P:GO:0009056; P:GO:0009058; P:GO:0006629; F:GO:0000166	-	IPR001245 (PRINTS); IPR020635 (SMART); IPR001245 (PFAM); G3DSA:1.10.510.10 (GENE3D); PTHR24418 (PANTHER); IPR008266 (PROSITE_PATTERNS); IPR000719 (PROSITE_PROFILES); IPR011009 (SUPERFAMILY)
comp28190_c0_seq1	Q9QW30	553	1	5.63393e-50	69.0%	22	P:GO:0007275; P:GO:0009605; P:GO:0009653; P:GO:0006950; P:GO:0040007; P:GO:0008150; P:GO:0009790; C:GO:0005576; C:GO:0005829; P:GO:0050789; P:GO:0008283; P:GO:0007049; C:GO:0005623; P:GO:0008219; P:GO:0030154; P:GO:0007165; F:GO:0005515; P:GO:0016049; F:GO:0004872; C:GO:0005886; C:GO:0005634; F:GO:0005509	-	PR00010 (PRINTS); IPR001881 (SMART); IPR000742 (SMART); G3DSA:2.10.25.10 (GENE3D); IPR000742 (PFAM); G3DSA:2.10.25.10 (GENE3D); G3DSA:2.10.25.10 (GENE3D); PTHR24044 (PANTHER); IPR013032 (PROSITE_PATTERNS); IPR000152 (PROSITE_PATTERNS); IPR000152 (PROSITE_PATTERNS); IPR013032 (PROSITE_PATTERNS); IPR013032 (PROSITE_PATTERNS); IPR018097 (PROSITE_PATTERNS); IPR013032 (PROSITE_PATTERNS); IPR013032 (PR…
comp28792_c0_seq1	P06686	537	1	2.3892e-75	100.0%	21	P:GO:0008150; P:GO:0050789; C:GO:0005623; F:GO:0005515; P:GO:0007610; P:GO:0009628; P:GO:0006811; P:GO:0019725; P:GO:0009605; F:GO:0005488; P:GO:0006139; P:GO:0009058; F:GO:0016787; F:GO:0005215; P:GO:0006810; P:GO:0007267; C:GO:0005768; C:GO:0043234; C:GO:0005886; F:GO:0000166; C:GO:0005575	EC:3.6.3.9	Coil (COILS); PR00121 (PRINTS); IPR004014 (SMART); G3DSA:4.10.6.10 (GENE3D); IPR004014 (PFAM); PTHR24093:SF58 (PANTHER); PTHR24093 (PANTHER); NON_CYTOPLASMIC_DOMAIN (PHOBIUS); CYTOPLASMIC_DOMAIN (PHOBIUS); TRANSMEMBRANE (PHOBIUS); CYTOPLASMIC_DOMAIN (PHOBIUS); TRANSMEMBRANE (PHOBIUS); SSF81665 (SUPERFAMILY); TMhelix (TMHMM); TMhelix (TMHMM)
comp30412_c0_seq1	F1M7Y5	441	1	1.42766e-53	75.0%	23	C:GO:0005886; P:GO:0009719; P:GO:0016043; P:GO:0050789; P:GO:0008219; P:GO:0006810; P:GO:0006996; F:GO:0008289; C:GO:0005829; C:GO:0005623; F:GO:0005515; P:GO:0006464; P:GO:0009653; P:GO:0007010; P:GO:0030154; P:GO:0007275; P:GO:0008283; C:GO:0043234; P:GO:0008150; P:GO:0006350; C:GO:0005634; F:GO:0000166; F:GO:0004672	EC:2.7.11.13	IPR020454 (PRINTS); IPR000270 (SMART); IPR000270 (PFAM); IPR002219 (PFAM); G3DSA:3.10.20.240 (GENE3D); G3DSA:3.30.60.20 (GENE3D); PTHR24357 (PANTHER); IPR028774 (PTHR24357:PANTHER); IPR002219 (PROSITE_PROFILES); SSF57889 (SUPERFAMILY); SSF54277 (SUPERFAMILY)
comp33567_c0_seq1	Q8R4S6	880	1	4.94359e-34	51.0%	15	P:GO:0000003; P:GO:0050789; P:GO:0006350; P:GO:0007275; P:GO:0009653; P:GO:0008150; C:GO:0005829; P:GO:0016043; C:GO:0005622; C:GO:0043234; P:GO:0040007; F:GO:0003677; F:GO:0005515; C:GO:0005634; P:GO:0007165	-	Coil (COILS); IPR011598 (SMART); IPR000014 (SMART); IPR011598 (PFAM); IPR011598 (G3DSA:4.10.280.GENE3D); G3DSA:3.30.450.20 (GENE3D); IPR013767 (PFAM); PTHR10649:SF6 (PANTHER); PTHR10649 (PANTHER); IPR011598 (PROSITE_PROFILES); IPR000014 (PROSITE_PROFILES); IPR011598 (SUPERFAMILY); IPR000014 (SUPERFAMILY)
comp3431_c0_seq1	Q8CHL0	226	1	0.00137317	76.0%	21	P:GO:0009653; P:GO:0007275; P:GO:0030154; P:GO:0007165; P:GO:0006950; P:GO:0006464; P:GO:0007267; P:GO:0009607; P:GO:0008219; F:GO:0005515; P:GO:0016043; P:GO:0000003; P:GO:0009790; C:GO:0005794; P:GO:0050789; P:GO:0008283; C:GO:0005623; F:GO:0004872; P:GO:0006350; C:GO:0005737; C:GO:0005886	-	IPR020067 (G3DSA:1.10.2000.GENE3D); IPR015526 (PANTHER); PTHR11309:SF59 (PANTHER); IPR020067 (SUPERFAMILY)
comp41823_c0_seq1	P62994	2009	1	2.44719e-69	71.0%	23	P:GO:0016043; P:GO:0007165; F:GO:0005102; C:GO:0043234; C:GO:0005886; C:GO:0043226; C:GO:0005623; P:GO:0009719; F:GO:0005515; P:GO:0006950; C:GO:0005634; P:GO:0008150; P:GO:0009653; P:GO:0009790; C:GO:0005829; P:GO:0009628; P:GO:0006810; P:GO:0008152; P:GO:0030154; C:GO:0005768; F:GO:0004871; P:GO:0050789; P:GO:0007010	-	PR00499 (PRINTS); IPR001452 (PRINTS); IPR000980 (PRINTS); IPR001452 (SMART); IPR000980 (SMART); IPR000980 (G3DSA:3.30.505.GENE3D); G3DSA:2.30.30.40 (GENE3D); IPR001452 (PFAM); IPR000980 (PFAM); G3DSA:2.30.30.40 (GENE3D); PTHR22820 (PANTHER); IPR001452 (PROSITE_PROFILES); IPR000980 (PROSITE_PROFILES); IPR001452 (PROSITE_PROFILES); SSF55550 (SUPERFAMILY); IPR001452 (SUPERFAMILY); IPR001452 (SUPERFA…
comp42632_c0_seq1	P35520	1974	1	0.0	80.0%	21	P:GO:0000003; P:GO:0009653; P:GO:0007275; P:GO:0007165; P:GO:0006950; P:GO:0006464; P:GO:0009056; P:GO:0006519; P:GO:0009605; P:GO:0050789; P:GO:0008219; P:GO:0009058; F:GO:0005488; F:GO:0000166; C:GO:0005730; C:GO:0005829; F:GO:0005515; P:GO:0006139; P:GO:0008152; F:GO:0003824; P:GO:0008150	EC:4.2.1.22	IPR000644 (SMART); G3DSA:3.40.50.1100 (GENE3D); G3DSA:3.10.580.10 (GENE3D); IPR000644 (PFAM); IPR005857 (TIGRFAM); G3DSA:3.40.50.1100 (GENE3D); IPR001926 (PFAM); PTHR10314:SF18 (PANTHER); PTHR10314 (PANTHER); IPR001216 (PROSITE_PATTERNS); IPR000644 (PROSITE_PROFILES); IPR000644 (PROSITE_PROFILES); IPR001926 (SUPERFAMILY); SSF54631 (SUPERFAMILY)
comp44265_c0_seq2	Q60631	859	1	7.09124e-94	80.0%	23	P:GO:0016043; P:GO:0007165; F:GO:0005102; C:GO:0043234; C:GO:0005886; C:GO:0043226; C:GO:0005623; P:GO:0009719; F:GO:0005515; P:GO:0006950; C:GO:0005634; P:GO:0008150; P:GO:0009653; P:GO:0009790; C:GO:0005794; P:GO:0009628; P:GO:0006810; P:GO:0008152; P:GO:0030154; C:GO:0005768; F:GO:0004871; P:GO:0050789; P:GO:0007010	-	IPR000980 (PRINTS); IPR001452 (PRINTS); PR00499 (PRINTS); IPR000980 (SMART); IPR001452 (SMART); G3DSA:2.30.30.40 (GENE3D); IPR000980 (G3DSA:3.30.505.GENE3D); IPR000980 (PFAM); IPR001452 (PFAM); G3DSA:2.30.30.40 (GENE3D); PTHR22820 (PANTHER); IPR001452 (PROSITE_PROFILES); IPR000980 (PROSITE_PROFILES); IPR001452 (PROSITE_PROFILES); IPR001452 (SUPERFAMILY); IPR001452 (SUPERFAMILY); SSF55550 (SUPERFA…
comp44265_c0_seq3	Q60631	855	1	1.12423e-93	80.0%	23	P:GO:0016043; P:GO:0007165; F:GO:0005102; C:GO:0043234; C:GO:0005886; C:GO:0043226; C:GO:0005623; P:GO:0009719; F:GO:0005515; P:GO:0006950; C:GO:0005634; P:GO:0008150; P:GO:0009653; P:GO:0009790; C:GO:0005794; P:GO:0009628; P:GO:0006810; P:GO:0008152; P:GO:0030154; C:GO:0005768; F:GO:0004871; P:GO:0050789; P:GO:0007010	-	IPR000980 (PRINTS); IPR001452 (PRINTS); IPR013315 (PRINTS); IPR001452 (SMART); IPR000980 (SMART); G3DSA:2.30.30.40 (GENE3D); IPR000980 (PFAM); IPR001452 (PFAM); G3DSA:2.30.30.40 (GENE3D); IPR000980 (G3DSA:3.30.505.GENE3D); PTHR22820 (PANTHER); IPR000980 (PROSITE_PROFILES); IPR001452 (PROSITE_PROFILES); IPR001452 (PROSITE_PROFILES); SSF55550 (SUPERFAMILY); IPR001452 (SUPERFAMILY); IPR001452 (SUPER…
comp45135_c0_seq1	P04626	3060	1	7.85918e-47	59.0%	23	P:GO:0050789; P:GO:0006350; F:GO:0005515; P:GO:0009653; P:GO:0016043; P:GO:0030154; P:GO:0007275; P:GO:0006412; F:GO:0004872; F:GO:0004672; P:GO:0007165; P:GO:0008152; C:GO:0005886; P:GO:0008283; P:GO:0009605; P:GO:0006950; C:GO:0043234; P:GO:0016049; C:GO:0005768; P:GO:0006464; P:GO:0008150; C:GO:0005634; F:GO:0000166	EC:2.7.10.1	IPR001245 (PRINTS); IPR001245 (PFAM); G3DSA:1.10.510.10 (GENE3D); G3DSA:3.30.200.20 (GENE3D); PTHR24418 (PANTHER); IPR017441 (PROSITE_PATTERNS); IPR008266 (PROSITE_PATTERNS); IPR000719 (PROSITE_PROFILES); IPR011009 (SUPERFAMILY)
comp45820_c0_seq1	Q4GZT3	4213	1	0.0	71.0%	21	P:GO:0008152; P:GO:0050789; P:GO:0007275; F:GO:0005215; C:GO:0043234; P:GO:0009790; C:GO:0005856; F:GO:0005216; C:GO:0043226; C:GO:0005622; P:GO:0006811; C:GO:0005623; P:GO:0008150; P:GO:0044238; P:GO:0009605; P:GO:0009628; F:GO:0005515; P:GO:0006950; P:GO:0007049; C:GO:0005737; P:GO:0009653	-	SIGNAL_PEPTIDE_C_REGION (PHOBIUS); NON_CYTOPLASMIC_DOMAIN (PHOBIUS); SIGNAL_PEPTIDE_N_REGION (PHOBIUS); SIGNAL_PEPTIDE (PHOBIUS); SIGNAL_PEPTIDE_H_REGION (PHOBIUS)
comp46705_c0_seq14	P11362	2610	1	6.70337e-59	65.0%	21	P:GO:0007165; F:GO:0005515; P:GO:0007275; P:GO:0050789; P:GO:0008283; P:GO:0009653; P:GO:0016043; P:GO:0030154; F:GO:0030246; P:GO:0009790; P:GO:0006464; P:GO:0008152; P:GO:0008150; F:GO:0004872; F:GO:0004672; P:GO:0006950; C:GO:0005886; C:GO:0005622; P:GO:0009719; F:GO:0005509; F:GO:0000166	-	IPR001245 (PRINTS); IPR003599 (SMART); IPR003961 (SMART); IPR001881 (SMART); IPR020635 (SMART); IPR003598 (SMART); IPR000742 (SMART); IPR000082 (SMART); IPR003961 (PFAM); IPR013783 (G3DSA:2.60.40.GENE3D); IPR013783 (G3DSA:2.60.40.GENE3D); IPR013098 (PFAM); IPR000082 (PFAM); G3DSA:3.30.70.960 (GENE3D); G3DSA:1.10.510.10 (GENE3D); G3DSA:2.170.300.10 (GENE3D); IPR001245 (PFAM); G3DSA:3.30.200.20 (GE…
comp46705_c0_seq17	P11362	2573	1	2.34675e-77	65.0%	21	P:GO:0007165; F:GO:0005515; P:GO:0007275; P:GO:0050789; P:GO:0008283; P:GO:0009653; P:GO:0016043; P:GO:0030154; F:GO:0030246; P:GO:0009790; P:GO:0006464; P:GO:0008152; P:GO:0008150; F:GO:0004872; F:GO:0004672; P:GO:0006950; C:GO:0005886; C:GO:0005622; P:GO:0009719; F:GO:0005509; F:GO:0000166	-	IPR001245 (PRINTS); IPR003599 (SMART); IPR003961 (SMART); IPR001881 (SMART); IPR020635 (SMART); IPR003598 (SMART); IPR000742 (SMART); IPR000082 (SMART); G3DSA:3.30.70.960 (GENE3D); G3DSA:3.30.200.20 (GENE3D); IPR013783 (G3DSA:2.60.40.GENE3D); IPR013098 (PFAM); IPR003961 (PFAM); G3DSA:2.170.300.10 (GENE3D); G3DSA:1.10.510.10 (GENE3D); IPR001245 (PFAM); IPR023413 (G3DSA:2.40.155.GENE3D); IPR000082 …
comp46705_c0_seq7	P11362	2651	1	2.55756e-77	65.0%	21	P:GO:0007165; F:GO:0005515; P:GO:0007275; P:GO:0050789; P:GO:0008283; P:GO:0009653; P:GO:0016043; P:GO:0030154; F:GO:0030246; P:GO:0009790; P:GO:0006464; P:GO:0008152; P:GO:0008150; F:GO:0004872; F:GO:0004672; P:GO:0006950; C:GO:0005886; C:GO:0005622; P:GO:0009719; F:GO:0005509; F:GO:0000166	-	IPR001245 (PRINTS); IPR003599 (SMART); IPR020635 (SMART); IPR003961 (SMART); IPR001881 (SMART); IPR003598 (SMART); IPR000742 (SMART); IPR000082 (SMART); IPR013783 (G3DSA:2.60.40.GENE3D); G3DSA:3.30.70.960 (GENE3D); IPR023413 (G3DSA:2.40.155.GENE3D); IPR013783 (G3DSA:2.60.40.GENE3D); IPR000082 (PFAM); IPR001245 (PFAM); IPR003961 (PFAM); G3DSA:2.170.300.10 (GENE3D); G3DSA:3.30.200.20 (GENE3D); G3DS…
comp46788_c0_seq4	Q9Y2C9	3763	1	2.23649e-07	57.0%	29	C:GO:0035355; P:GO:0007250; F:GO:0042498; P:GO:0071726; P:GO:0042496; P:GO:0034134; F:GO:0071723; P:GO:0042742; P:GO:0002224; F:GO:0046982; P:GO:0043123; P:GO:0038124; P:GO:0038123; P:GO:0042088; P:GO:0034142; F:GO:0004872; P:GO:0006955; P:GO:0006954; P:GO:0043507; P:GO:0007165; C:GO:0030670; F:GO:0004888; P:GO:0034150; C:GO:0005887; P:GO:0045410; C:GO:0005886; P:GO:0002755; P:GO:0045087; P:GO:00…		no IPS match
comp47291_c0_seq1	Q01768	243	1	1.00486e-16	100.0%	23	F:GO:0004672; P:GO:0030154; P:GO:0050789; P:GO:0007275; P:GO:0006139; P:GO:0009058; C:GO:0005623; F:GO:0005488; F:GO:0005515; P:GO:0008283; C:GO:0005739; C:GO:0005856; C:GO:0043234; P:GO:0006350; C:GO:0005886; C:GO:0005737; F:GO:0008289; F:GO:0016301; F:GO:0000166; P:GO:0006464; P:GO:0016043; P:GO:0007165; P:GO:0008219	EC:2.7.13.3; EC:2.7.11; EC:2.7.4.6	no IPS match
comp65515_c0_seq1	Q62824	233	1	6.12878e-08	70.0%	29	P:GO:0051223; C:GO:0043234; P:GO:0007268; C:GO:0014069; P:GO:0044091; P:GO:0030010; P:GO:0055108; P:GO:0050850; C:GO:0045202; F:GO:0032403; P:GO:0048709; F:GO:0047485; F:GO:0030165; P:GO:0015031; C:GO:0043198; C:GO:0005768; C:GO:0043025; C:GO:0005737; P:GO:0006612; C:GO:0032584; C:GO:0005794; C:GO:0030426; C:GO:0035748; F:GO:0005515; P:GO:0006904; P:GO:0006903; C:GO:0043005; C:GO:0000145; C:GO:00…		no IPS match
comp70458_c0_seq1	P21237	1217	1	2.0506e-170	100.0%	21	P:GO:0006810; P:GO:0007267; P:GO:0009653; P:GO:0016043; P:GO:0030154; P:GO:0007275; F:GO:0005102; P:GO:0007154; P:GO:0007610; P:GO:0050789; P:GO:0008037; P:GO:0008219; P:GO:0006091; P:GO:0019725; C:GO:0005576; P:GO:0008150; C:GO:0016023; P:GO:0008283; P:GO:0008152; P:GO:0006950; C:GO:0005737	-	IPR002072 (PRINTS); IPR020430 (PRINTS); IPR002072 (SMART); IPR020408 (PIRSF); IPR002072 (PFAM); G3DSA:2.10.90.10 (GENE3D); IPR020408 (PANTHER); PTHR11589:SF3 (PANTHER); IPR019846 (PROSITE_PATTERNS); IPR002072 (PROSITE_PROFILES); SSF57501 (SUPERFAMILY)
comp78829_c0_seq1	Q92963	276	1	0.00342254	72.0%	29	P:GO:0008285; P:GO:0010837; P:GO:0048011; P:GO:0071678; C:GO:0005634; F:GO:0003924; P:GO:0003334; F:GO:0005525; P:GO:0007264; F:GO:0046872; F:GO:0000978; P:GO:0031077; P:GO:0042475; P:GO:0048538; P:GO:0019216; F:GO:0001077; P:GO:0043368; P:GO:0045944; P:GO:0045664; P:GO:0033153; P:GO:0033077; P:GO:0007165; P:GO:0021773; P:GO:0046632; F:GO:0005516; F:GO:0005515; C:GO:0005886; P:GO:0003382; P:GO:00…		TRANSMEMBRANE (PHOBIUS); CYTOPLASMIC_DOMAIN (PHOBIUS); NON_CYTOPLASMIC_DOMAIN (PHOBIUS)
comp8621_c0_seq1	Q6KC79	805	1	1.8337e-63	71.0%	17	C:GO:0005654; P:GO:0050789; P:GO:0006350; P:GO:0040007; P:GO:0008150; F:GO:0005515; P:GO:0007275; P:GO:0009653; P:GO:0006950; P:GO:0009790; P:GO:0009628; P:GO:0006996; P:GO:0007049; P:GO:0006464; P:GO:0000003; C:GO:0005634; C:GO:0043234	-	Coil (COILS); IPR024986 (PFAM); IPR011989 (G3DSA:1.25.10.GENE3D); PTHR21704 (PANTHER); PTHR21704:SF5 (PANTHER); IPR016024 (SUPERFAMILY)
comp91316_c0_seq1	Q62824	205	1	0.000317252	67.0%	29	P:GO:0051223; C:GO:0043234; P:GO:0007268; C:GO:0014069; P:GO:0044091; P:GO:0030010; P:GO:0055108; P:GO:0050850; C:GO:0045202; F:GO:0032403; P:GO:0048709; F:GO:0047485; F:GO:0030165; P:GO:0015031; C:GO:0043198; C:GO:0005768; C:GO:0043025; C:GO:0005737; P:GO:0006612; C:GO:0032584; C:GO:0005794; C:GO:0030426; C:GO:0035748; F:GO:0005515; P:GO:0006904; P:GO:0006903; C:GO:0043005; C:GO:0000145; C:GO:00…		no IPS match
comp93024_c0_seq1	Q62915	531	1	1.774e-106	100.0%	21	C:GO:0005886; C:GO:0005578; F:GO:0004672; F:GO:0005515; C:GO:0005635; P:GO:0016043; F:GO:0004872; C:GO:0005623; C:GO:0043226; C:GO:0005929; C:GO:0005622; P:GO:0015031; C:GO:0005730; C:GO:0005829; P:GO:0050789; F:GO:0030528; C:GO:0043234; C:GO:0005634; P:GO:0006350; P:GO:0008283; F:GO:0000166	EC:2.7.11.17	IPR008145 (SMART); G3DSA:3.30.63.10 (GENE3D); G3DSA:2.30.30.40 (GENE3D); IPR008145 (PFAM); G3DSA:3.40.50.300 (GENE3D); PTHR23122:SF10 (PANTHER); PTHR23122 (PANTHER); IPR020590 (PROSITE_PATTERNS); IPR008144 (PROSITE_PROFILES); IPR027417 (SUPERFAMILY)
comp96424_c0_seq1	O95786	332	1	0.317937	50.0%	29	F:GO:0003727; P:GO:0009615; F:GO:0003725; P:GO:0009597; P:GO:0032480; F:GO:0005524; F:GO:0042802; P:GO:0019048; C:GO:0015629; P:GO:0051091; C:GO:0005923; P:GO:0034344; P:GO:0002230; P:GO:0039529; P:GO:0030334; P:GO:0045944; P:GO:0039528; C:GO:0032587; C:GO:0005737; P:GO:0032728; P:GO:0032727; P:GO:0043330; C:GO:0005829; F:GO:0008270; P:GO:0042993; F:GO:0005515; F:GO:0008026; P:GO:0045087; F:GO:00…		PTHR14074 (PANTHER); PTHR14074:SF8 (PANTHER)
comp98326_c0_seq1	P97679	207	1	1.53916e-35	100.0%	20	P:GO:0008150; P:GO:0006139; P:GO:0009056; P:GO:0007010; P:GO:0007049; P:GO:0006950; P:GO:0006259; F:GO:0005515; F:GO:0003677; P:GO:0007275; C:GO:0000228; P:GO:0000003; P:GO:0006996; P:GO:0050789; F:GO:0000166; F:GO:0016787; P:GO:0007165; P:GO:0008219; C:GO:0005634; C:GO:0043234	EC:3.6.1.3	IPR013507 (PFAM); IPR014721 (G3DSA:3.30.230.GENE3D); IPR011186 (PTHR10073:PANTHER); IPR002099 (PANTHER); IPR020568 (SUPERFAMILY)
comp10330_c0_seq1	Q96PU5	700	1	7.01045e-81	75.0%	17	P:GO:0007165; P:GO:0000003; P:GO:0016032; C:GO:0005829; C:GO:0005654; F:GO:0003674; P:GO:0050789; P:GO:0019538; P:GO:0009056; C:GO:0005886; F:GO:0003824; P:GO:0006810; P:GO:0016043; P:GO:0006350; P:GO:0019725; P:GO:0008150; P:GO:0006464	EC:6.3.2.19	IPR000569 (SMART); IPR000569 (PFAM); G3DSA:3.30.2160.10 (GENE3D); PTHR11254 (PANTHER); IPR000569 (PROSITE_PROFILES); IPR000569 (SUPERFAMILY)
comp109436_c0_seq1	Q16594	316	1	3.03403e-26	69.0%	21	F:GO:0005515; P:GO:0050789; P:GO:0016049; P:GO:0016043; P:GO:0006350; C:GO:0005654; F:GO:0016740; P:GO:0008219; C:GO:0043234; P:GO:0008152; C:GO:0005730; F:GO:0003677; P:GO:0019538; P:GO:0009056; F:GO:0030528; C:GO:0005622; P:GO:0006996; P:GO:0006464; P:GO:0008150; P:GO:0016032; F:GO:0016301	EC:2.3.1.48; EC:2.7.4.3	IPR009072 (G3DSA:1.10.20.GENE3D); IPR003162 (PFAM); IPR003162 (PANTHER)
comp132809_c0_seq1	Q99571	423	1	1.649e-28	69.0%	16	P:GO:0008150; P:GO:0050789; P:GO:0006811; P:GO:0019725; F:GO:0005102; F:GO:0005216; F:GO:0005488; P:GO:0006810; F:GO:0005515; P:GO:0006950; P:GO:0007165; F:GO:0004872; P:GO:0009058; C:GO:0005886; C:GO:0005737; F:GO:0000166	-	IPR001429 (PFAM); IPR027309 (G3DSA:2.60.490.GENE3D); IPR001429 (PANTHER); NON_CYTOPLASMIC_DOMAIN (PHOBIUS); CYTOPLASMIC_DOMAIN (PHOBIUS); TRANSMEMBRANE (PHOBIUS)
comp18826_c0_seq1	P35240	320	1	1.79576e-45	86.0%	20	P:GO:0050789; P:GO:0006259; P:GO:0009058; P:GO:0007275; C:GO:0005623; C:GO:0005886; P:GO:0008152; P:GO:0030154; P:GO:0007165; P:GO:0006464; P:GO:0008283; C:GO:0005730; F:GO:0008092; C:GO:0005768; P:GO:0009653; C:GO:0005737; P:GO:0009790; C:GO:0005856; P:GO:0007010; P:GO:0016043	-	IPR000798 (PRINTS); IPR019750 (PRINTS); IPR019748 (PFAM); IPR014352 (G3DSA:1.20.80.GENE3D); IPR015788 (PTHR23281:PANTHER); PTHR23281 (PANTHER); IPR000299 (PROSITE_PROFILES); IPR019748 (SUPERFAMILY)
comp23693_c0_seq1	Q99571	670	1	1.3558e-18	81.0%	16	P:GO:0008150; P:GO:0050789; P:GO:0006811; P:GO:0019725; F:GO:0005102; F:GO:0005216; F:GO:0005488; P:GO:0006810; F:GO:0005515; P:GO:0006950; P:GO:0007165; F:GO:0004872; P:GO:0009058; C:GO:0005886; C:GO:0005737; F:GO:0000166	-	IPR001429 (PRINTS); G3DSA:1.10.287.940 (GENE3D); IPR001429 (PFAM); IPR001429 (PANTHER); TRANSMEMBRANE (PHOBIUS); NON_CYTOPLASMIC_DOMAIN (PHOBIUS); CYTOPLASMIC_DOMAIN (PHOBIUS); CYTOPLASMIC_DOMAIN (PHOBIUS); TRANSMEMBRANE (PHOBIUS)
comp41554_c0_seq2	Q9Z0J4	2956	1	0.0	60.0%	22	C:GO:0005856; C:GO:0043226; C:GO:0005622; C:GO:0005623; P:GO:0050789; P:GO:0006811; P:GO:0006810; P:GO:0007267; P:GO:0009058; P:GO:0006350; C:GO:0005886; P:GO:0006464; P:GO:0006996; P:GO:0008150; P:GO:0008152; C:GO:0005575; F:GO:0003824; C:GO:0005737; P:GO:0009056; F:GO:0005488; F:GO:0000166; F:GO:0005515	EC:1.14.13.39	IPR001094 (PRINTS); IPR001709 (PRINTS); IPR003097 (PFAM); G3DSA:2.40.30.10 (GENE3D); IPR023173 (G3DSA:1.20.990.GENE3D); IPR004030 (PFAM); IPR008254 (PFAM); IPR001433 (PFAM); G3DSA:3.40.50.80 (GENE3D); G3DSA:3.40.50.360 (GENE3D); IPR012144 (PTHR19384:PANTHER); PTHR19384 (PANTHER); IPR017927 (PROSITE_PROFILES); IPR008254 (PROSITE_PROFILES); IPR017938 (SUPERFAMILY); SSF52343 (SUPERFAMILY); SSF52218 …
comp43180_c0_seq1	O60341	2277	1	0.0	70.0%	21	C:GO:0000228; P:GO:0030154; P:GO:0050789; P:GO:0007275; P:GO:0006350; P:GO:0008150; P:GO:0006996; P:GO:0006464; P:GO:0009605; P:GO:0006950; C:GO:0005654; F:GO:0000166; F:GO:0003824; F:GO:0005515; F:GO:0003677; P:GO:0007165; F:GO:0005102; C:GO:0043234; F:GO:0003682; F:GO:0030528; P:GO:0008152	-	Coil (COILS); Coil (COILS); IPR017366 (PIRSF); G3DSA:1.10.287.80 (GENE3D); IPR011991 (G3DSA:1.10.10.GENE3D); IPR002937 (PFAM); G3DSA:3.90.660.10 (GENE3D); IPR007526 (PFAM); IPR016040 (G3DSA:3.40.50.GENE3D); PTHR10742:SF35 (PANTHER); PTHR10742 (PANTHER); IPR007526 (PROSITE_PROFILES); IPR009057 (SUPERFAMILY); SSF54373 (SUPERFAMILY); SSF51905 (SUPERFAMILY)
comp44864_c0_seq1	P92208	2605	1	0.0	82.0%	20	P:GO:0006950; P:GO:0019748; P:GO:0009653; P:GO:0016043; P:GO:0030154; P:GO:0007275; P:GO:0009607; P:GO:0007165; P:GO:0006464; P:GO:0008150; P:GO:0000003; C:GO:0005623; P:GO:0009605; P:GO:0009790; F:GO:0004672; F:GO:0004871; P:GO:0009628; F:GO:0005515; F:GO:0000166; C:GO:0005634	EC:2.7.11	IPR008351 (PRINTS); IPR002290 (SMART); G3DSA:1.10.510.10 (GENE3D); IPR000719 (PFAM); G3DSA:3.30.200.20 (GENE3D); PTHR24055:SF11 (PANTHER); PTHR24055 (PANTHER); IPR008271 (PROSITE_PATTERNS); IPR003527 (PROSITE_PATTERNS); IPR000719 (PROSITE_PROFILES); IPR011009 (SUPERFAMILY)
comp45679_c0_seq1	Q96EY1	2055	1	4.08451e-113	65.0%	24	P:GO:0050789; P:GO:0008219; C:GO:0005829; C:GO:0043234; P:GO:0006350; C:GO:0005856; P:GO:0006464; C:GO:0005739; P:GO:0007165; P:GO:0008152; C:GO:0005622; C:GO:0005575; P:GO:0008283; F:GO:0005515; P:GO:0016043; P:GO:0030154; P:GO:0007275; C:GO:0005634; P:GO:0019538; F:GO:0005102; C:GO:0005623; F:GO:0000166; P:GO:0006950; P:GO:0009628	-	IPR001623 (PRINTS); IPR001623 (SMART); IPR002939 (PFAM); G3DSA:2.60.260.20 (GENE3D); IPR001623 (PFAM); IPR001305 (G3DSA:2.10.230.GENE3D); IPR001305 (PFAM); G3DSA:2.60.260.20 (GENE3D); IPR001623 (G3DSA:1.10.287.GENE3D); PTHR24076 (PANTHER); PTHR24076:SF0 (PANTHER); IPR001305 (PROSITE_PROFILES); IPR012724 (HAMAP); IPR001623 (PROSITE_PROFILES); IPR008971 (SUPERFAMILY); IPR008971 (SUPERFAMILY); IPR00…
comp46555_c0_seq2	P81436	4435	1	0.0	91.0%	26	F:GO:0016740; P:GO:0008150; F:GO:0008289; C:GO:0005654; C:GO:0043234; P:GO:0050789; P:GO:0006091; P:GO:0005975; P:GO:0009056; F:GO:0030234; P:GO:0008219; P:GO:0009058; P:GO:0006464; C:GO:0005829; P:GO:0006996; P:GO:0007165; P:GO:0009719; P:GO:0009605; P:GO:0007154; C:GO:0005815; P:GO:0030154; P:GO:0007275; P:GO:0006350; C:GO:0005886; P:GO:0019538; F:GO:0005515	EC:2.4.1.94	Coil (COILS); IPR019734 (SMART); IPR001440 (PFAM); PF13844 (PFAM); IPR011990 (G3DSA:1.25.40.GENE3D); PF13414 (PFAM); PTHR23083:SF306 (PANTHER); PTHR23083 (PANTHER); IPR019734 (PROSITE_PROFILES); IPR019734 (PROSITE_PROFILES); IPR013026 (PROSITE_PROFILES); IPR019734 (PROSITE_PROFILES); SSF48452 (SUPERFAMILY)
comp46555_c0_seq3	P81436	4476	1	0.0	91.0%	26	F:GO:0016740; P:GO:0008150; F:GO:0008289; C:GO:0005654; C:GO:0043234; P:GO:0050789; P:GO:0006091; P:GO:0005975; P:GO:0009056; F:GO:0030234; P:GO:0008219; P:GO:0009058; P:GO:0006464; C:GO:0005829; P:GO:0006996; P:GO:0007165; P:GO:0009719; P:GO:0009605; P:GO:0007154; C:GO:0005815; P:GO:0030154; P:GO:0007275; P:GO:0006350; C:GO:0005886; P:GO:0019538; F:GO:0005515	EC:2.4.1.94	Coil (COILS); IPR019734 (SMART); IPR001440 (PFAM); PF13844 (PFAM); IPR011990 (G3DSA:1.25.40.GENE3D); PF13414 (PFAM); PTHR23083:SF306 (PANTHER); PTHR23083 (PANTHER); IPR019734 (PROSITE_PROFILES); IPR019734 (PROSITE_PROFILES); IPR013026 (PROSITE_PROFILES); IPR019734 (PROSITE_PROFILES); SSF48452 (SUPERFAMILY)
comp46746_c0_seq1	Q96PU5	4589	1	0.0	71.0%	17	P:GO:0007165; P:GO:0000003; P:GO:0016032; C:GO:0005829; C:GO:0005654; F:GO:0003674; P:GO:0050789; P:GO:0019538; P:GO:0009056; C:GO:0005886; F:GO:0003824; P:GO:0006810; P:GO:0016043; P:GO:0006350; P:GO:0019725; P:GO:0008150; P:GO:0006464	EC:6.3.2.19	no IPS match
comp46746_c0_seq6	Q96PU5	374	1	1.60016e-20	75.0%	17	P:GO:0007165; P:GO:0000003; P:GO:0016032; C:GO:0005829; C:GO:0005654; F:GO:0003674; P:GO:0050789; P:GO:0019538; P:GO:0009056; C:GO:0005886; F:GO:0003824; P:GO:0006810; P:GO:0016043; P:GO:0006350; P:GO:0019725; P:GO:0008150; P:GO:0006464	EC:6.3.2.19	IPR000008 (PRINTS); G3DSA:2.60.40.150 (GENE3D); IPR000008 (PFAM); PTHR10024 (PANTHER); PTHR10024:SF161 (PANTHER); IPR000008 (PROSITE_PROFILES); IPR000008 (SUPERFAMILY)
comp46746_c0_seq7	Q96PU5	4068	1	0.0	71.0%	17	P:GO:0007165; P:GO:0000003; P:GO:0016032; C:GO:0005829; C:GO:0005654; F:GO:0003674; P:GO:0050789; P:GO:0019538; P:GO:0009056; C:GO:0005886; F:GO:0003824; P:GO:0006810; P:GO:0016043; P:GO:0006350; P:GO:0019725; P:GO:0008150; P:GO:0006464	EC:6.3.2.19	IPR000569 (SMART); IPR001202 (SMART); IPR000008 (SMART); IPR024928 (PIRSF); G3DSA:2.60.40.150 (GENE3D); G3DSA:2.20.70.10 (GENE3D); IPR000008 (PFAM); IPR000569 (PFAM); G3DSA:2.20.70.10 (GENE3D); G3DSA:3.30.2160.10 (GENE3D); IPR001202 (PFAM); PTHR11254 (PANTHER); PTHR11254:SF78 (PANTHER); IPR001202 (PROSITE_PATTERNS); IPR001202 (PROSITE_PATTERNS); IPR001202 (PROSITE_PROFILES); IPR000008 (PROSITE_PR…
comp47224_c0_seq1	Q99LX0	906	1	7.67524e-129	100.0%	25	P:GO:0000003; F:GO:0003824; F:GO:0016209; P:GO:0008150; P:GO:0019725; P:GO:0006810; P:GO:0007267; P:GO:0006950; P:GO:0007165; P:GO:0008152; P:GO:0008283; P:GO:0050789; C:GO:0005829; C:GO:0005623; P:GO:0009056; P:GO:0007005; P:GO:0019538; F:GO:0008233; F:GO:0005515; P:GO:0008219; P:GO:0009605; C:GO:0005634; F:GO:0003723; C:GO:0005739; P:GO:0007610	EC:1.11.1.7; EC:1.11.1.15	IPR002818 (PFAM); G3DSA:3.40.50.880 (GENE3D); IPR006287 (TIGRFAM); PTHR11019:SF5 (PANTHER); PTHR11019 (PANTHER); SSF52317 (SUPERFAMILY)
comp54425_c0_seq1	Q9WV93	845	1	5.8765e-135	99.0%	11	P:GO:0007165; P:GO:0009653; P:GO:0007275; P:GO:0030154; P:GO:0050789; P:GO:0009790; F:GO:0005515; C:GO:0005737; P:GO:0016043; P:GO:0006350; C:GO:0005634	-	IPR011598 (SMART); IPR018352 (SMART); IPR003650 (PFAM); IPR011598 (G3DSA:4.10.280.GENE3D); IPR011598 (PFAM); PTHR10985 (PANTHER); PTHR10985:SF9 (PANTHER); IPR003650 (PROSITE_PROFILES); IPR011598 (PROSITE_PROFILES); SSF158457 (SUPERFAMILY); IPR011598 (SUPERFAMILY)
comp64106_c0_seq1	P10686	1871	1	0.0	100.0%	25	P:GO:0009058; P:GO:0005975; F:GO:0004871; C:GO:0005623; P:GO:0006950; F:GO:0016787; F:GO:0005515; F:GO:0005102; P:GO:0009653; P:GO:0050789; P:GO:0007275; C:GO:0005634; C:GO:0043234; P:GO:0015031; P:GO:0009628; F:GO:0005509; F:GO:0008289; C:GO:0005829; P:GO:0009056; P:GO:0006629; P:GO:0008150; P:GO:0007165; P:GO:0009719; C:GO:0005886; P:GO:0009790	EC:3.1.4.11	IPR000980 (PRINTS); IPR001192 (PRINTS); IPR001452 (PRINTS); IPR000008 (SMART); IPR001452 (SMART); IPR000980 (SMART); IPR001711 (SMART); IPR017946 (G3DSA:3.20.20.GENE3D); IPR001452 (PFAM); IPR001711 (PFAM); IPR000980 (G3DSA:3.30.505.GENE3D); G3DSA:2.30.30.40 (GENE3D); IPR011993 (G3DSA:2.30.29.GENE3D); G3DSA:2.60.40.150 (GENE3D); IPR000008 (PFAM); IPR000980 (G3DSA:3.30.505.GENE3D); IPR000980 (PFAM)…
comp6702_c0_seq1	P36506	632	1	3.84919e-82	99.0%	21	C:GO:0005886; P:GO:0007165; P:GO:0006950; F:GO:0004672; F:GO:0005515; C:GO:0005794; C:GO:0005829; C:GO:0005768; C:GO:0005856; C:GO:0043234; C:GO:0005737; C:GO:0005783; P:GO:0050789; P:GO:0006996; C:GO:0005634; F:GO:0000166; C:GO:0005777; P:GO:0006464; F:GO:0030234; C:GO:0005739; F:GO:0005198	EC:2.7.11; EC:2.7.10	G3DSA:1.10.510.10 (GENE3D); IPR000719 (PFAM); PTHR24360 (PANTHER); PTHR24360:SF15 (PANTHER); IPR000719 (PROSITE_PROFILES); IPR011009 (SUPERFAMILY)
comp68642_c0_seq1	Q29611	456	1	5.72605e-42	74.0%	19	C:GO:0005623; P:GO:0008150; C:GO:0005794; C:GO:0005783; P:GO:0050789; P:GO:0008219; P:GO:0006810; P:GO:0016043; C:GO:0005764; C:GO:0005768; P:GO:0007154; P:GO:0006996; P:GO:0019725; P:GO:0006629; C:GO:0016023; P:GO:0008152; P:GO:0009056; C:GO:0005886; C:GO:0005634	-	IPR003492 (PRINTS); G3DSA:1.20.1250.20 (GENE3D); IPR003492 (PFAM); IPR003492 (PANTHER); CYTOPLASMIC_DOMAIN (PHOBIUS); NON_CYTOPLASMIC_DOMAIN (PHOBIUS); CYTOPLASMIC_DOMAIN (PHOBIUS); TRANSMEMBRANE (PHOBIUS); TRANSMEMBRANE (PHOBIUS); IPR016196 (SUPERFAMILY); TMhelix (TMHMM); TMhelix (TMHMM)
comp68743_c0_seq1	Q9H553	367	1	1.06242e-36	77.0%	19	P:GO:0050789; P:GO:0008283; F:GO:0016740; P:GO:0009653; P:GO:0007275; F:GO:0005515; P:GO:0008150; P:GO:0009058; P:GO:0006464; P:GO:0005975; F:GO:0005509; C:GO:0005783; F:GO:0005488; P:GO:0015031; C:GO:0043226; C:GO:0005737; P:GO:0007165; P:GO:0006950; C:GO:0005634	EC:2.4.1.232; EC:2.4.1; EC:2.4.1.132	G3DSA:3.40.50.2000 (GENE3D); IPR001296 (PFAM); IPR027054 (PTHR12526:PANTHER); PTHR12526 (PANTHER); SSF53756 (SUPERFAMILY)
comp72559_c0_seq1	Q9N658	762	1	1.01421e-27	74.0%	17	P:GO:0009653; P:GO:0016043; P:GO:0030154; P:GO:0007275; P:GO:0007165; P:GO:0050789; P:GO:0006350; P:GO:0008219; P:GO:0008150; C:GO:0005886; P:GO:0007010; F:GO:0003700; F:GO:0003677; P:GO:0000003; C:GO:0005634; F:GO:0005515; F:GO:0005488	-	IPR015880 (SMART); PF13465 (PFAM); IPR013087 (G3DSA:3.30.160.GENE3D); IPR013087 (G3DSA:3.30.160.GENE3D); IPR007087 (PFAM); PTHR23228 (PANTHER); PTHR23228:SF100 (PANTHER); IPR007087 (PROSITE_PATTERNS); IPR007087 (PROSITE_PATTERNS); IPR007087 (PROSITE_PATTERNS); IPR007087 (PROSITE_PROFILES); IPR007087 (PROSITE_PROFILES); IPR007087 (PROSITE_PROFILES); SSF57667 (SUPERFAMILY); SSF57667 (SUPERFAMILY)
comp116737_c0_seq1	Q4G005	212	1	3.47519e-28	87.0%	21	P:GO:0009628; C:GO:0043234; P:GO:0050789; P:GO:0007049; F:GO:0005515; P:GO:0006950; P:GO:0006259; F:GO:0000166; C:GO:0005654; P:GO:0006464; P:GO:0008150; P:GO:0008219; P:GO:0009056; F:GO:0003677; F:GO:0005488; P:GO:0006350; F:GO:0004672; F:GO:0016787; P:GO:0006139; P:GO:0030154; P:GO:0007275	EC:2.7.11.23	PTHR11274 (PANTHER); IPR027417 (SUPERFAMILY)
comp135793_c0_seq1	O43707	236	1	7.11863e-24	88.0%	23	F:GO:0005102; C:GO:0005856; C:GO:0005737; C:GO:0005623; P:GO:0009605; P:GO:0006950; P:GO:0050789; P:GO:0008219; C:GO:0016023; P:GO:0007010; F:GO:0005515; P:GO:0006810; P:GO:0016043; F:GO:0005509; P:GO:0015031; P:GO:0006811; C:GO:0043234; C:GO:0043226; C:GO:0005576; F:GO:0003779; F:GO:0005488; C:GO:0005634; C:GO:0005622	-	no IPS match
comp141858_c0_seq1	O35613	204	1	0.00340603	100.0%	27	F:GO:0031625; C:GO:0000792; C:GO:0005634; C:GO:0044297; F:GO:0050681; P:GO:0006915; F:GO:0042803; F:GO:0002039; P:GO:0006355; P:GO:0097190; P:GO:0006351; F:GO:0019899; P:GO:0030521; F:GO:0047485; C:GO:0005737; P:GO:2001235; C:GO:0005938; F:GO:0003714; P:GO:0031396; F:GO:0003713; P:GO:0045892; C:GO:0005829; F:GO:0008134; C:GO:0016605; F:GO:0005515; C:GO:0043005; P:GO:0000281		IPR005012 (PFAM); PTHR12766:SF4 (PANTHER); IPR005012 (PANTHER)
comp19633_c0_seq1	P46940	445	1	1.69232e-62	86.0%	17	P:GO:0008150; F:GO:0030234; C:GO:0005623; C:GO:0005856; C:GO:0043234; F:GO:0005515; P:GO:0006091; F:GO:0005509; P:GO:0006810; P:GO:0050789; P:GO:0007267; C:GO:0005737; C:GO:0005730; P:GO:0008152; P:GO:0007165; C:GO:0005886; C:GO:0005622	-	IPR001715 (G3DSA:1.10.418.GENE3D); IPR001715 (PFAM); PTHR14149 (PANTHER); IPR001715 (SUPERFAMILY)
comp23404_c0_seq1	Q09472	552	1	2.22981e-51	69.0%	20	P:GO:0007165; P:GO:0050789; P:GO:0006350; F:GO:0016740; C:GO:0005654; P:GO:0006464; P:GO:0000003; P:GO:0016032; P:GO:0044403; F:GO:0005515; P:GO:0007275; F:GO:0030528; P:GO:0006950; P:GO:0006996; C:GO:0005737; F:GO:0005102; P:GO:0009719; F:GO:0003682; P:GO:0008219; C:GO:0005730	EC:2.3.1.48; EC:2.3.1.32	IPR001487 (PRINTS); IPR001487 (SMART); IPR001487 (PFAM); IPR001487 (G3DSA:1.20.920.GENE3D); IPR010303 (PFAM); PTHR13808:SF1 (PANTHER); PTHR13808 (PANTHER); IPR018359 (PROSITE_PATTERNS); IPR001487 (PROSITE_PROFILES); IPR001487 (SUPERFAMILY)
comp26240_c0_seq1	Q8BW74	3827	1	4.37016e-158	100.0%	18	P:GO:0009653; P:GO:0007275; P:GO:0030154; F:GO:0004871; P:GO:0050789; P:GO:0008150; P:GO:0006519; P:GO:0009790; C:GO:0005737; P:GO:0006950; P:GO:0006350; F:GO:0005515; C:GO:0005654; C:GO:0043234; F:GO:0003677; P:GO:0007165; P:GO:0007005; C:GO:0005634	-	Coil (COILS); IPR004827 (SMART); G3DSA:1.20.5.170 (GENE3D); IPR004827 (PFAM); PTHR11988 (PANTHER); IPR004827 (PROSITE_PROFILES); SignalP-noTM (SIGNALP_EUK); SSF57959 (SUPERFAMILY)
comp29325_c0_seq1	O35516	449	1	1.07569e-40	72.0%	18	P:GO:0007275; P:GO:0007165; P:GO:0008150; P:GO:0009653; P:GO:0009790; P:GO:0009605; P:GO:0006950; P:GO:0050789; P:GO:0008283; P:GO:0007049; C:GO:0005623; P:GO:0008219; P:GO:0030154; F:GO:0005515; P:GO:0016049; C:GO:0005886; C:GO:0005634; F:GO:0005509	-	PR00010 (PRINTS); IPR000742 (SMART); IPR001881 (SMART); IPR000742 (PFAM); G3DSA:2.10.25.10 (GENE3D); G3DSA:2.10.25.10 (GENE3D); PTHR24044 (PANTHER); IPR013032 (PROSITE_PATTERNS); IPR018097 (PROSITE_PATTERNS); IPR013032 (PROSITE_PATTERNS); IPR013032 (PROSITE_PATTERNS); IPR018097 (PROSITE_PATTERNS); IPR013032 (PROSITE_PATTERNS); IPR013032 (PROSITE_PATTERNS); IPR000152 (PROSITE_PATTERNS); IPR000152 …
comp32088_c0_seq1	Q91ZX7	7122	1	0.0	99.0%	20	P:GO:0006810; P:GO:0016043; P:GO:0008283; P:GO:0009058; P:GO:0006629; P:GO:0050789; F:GO:0005509; P:GO:0008152; P:GO:0007165; C:GO:0005623; P:GO:0007010; P:GO:0015031; C:GO:0005768; F:GO:0005515; P:GO:0008150; C:GO:0005737; P:GO:0008219; C:GO:0016023; C:GO:0005886; C:GO:0005634	-	IPR002172 (PRINTS); IPR001881 (SMART); IPR000033 (SMART); IPR002172 (SMART); IPR000742 (SMART); G3DSA:2.10.25.10 (GENE3D); G3DSA:2.10.25.10 (GENE3D); IPR011042 (G3DSA:2.120.10.GENE3D); IPR002172 (G3DSA:4.10.400.GENE3D); IPR002172 (G3DSA:4.10.400.GENE3D); IPR002172 (G3DSA:4.10.400.GENE3D); G3DSA:2.10.25.10 (GENE3D); PF14670 (PFAM); G3DSA:4.10.1220.10 (GENE3D); IPR000033 (PFAM); G3DSA:2.10.25.10 (G…
comp34048_c0_seq1	Q9I8D1	1221	1	2.30066e-63	73.0%	24	C:GO:0043226; C:GO:0005623; P:GO:0006810; P:GO:0050789; C:GO:0005856; C:GO:0043234; C:GO:0005635; F:GO:0000166; C:GO:0005794; P:GO:0015031; P:GO:0007275; P:GO:0016043; F:GO:0003774; P:GO:0008150; F:GO:0003779; P:GO:0007165; P:GO:0006950; C:GO:0005654; P:GO:0006350; C:GO:0005737; F:GO:0005515; C:GO:0005886; P:GO:0030154; C:GO:0016023	-	Coil (COILS); PTHR13140 (PANTHER); PTHR13140:SF26 (PANTHER); IPR027417 (SUPERFAMILY)
comp37707_c0_seq1	Q4KM33	595	1	0.89909	46.0%	27	P:GO:0030030; P:GO:0070560; P:GO:0046488; F:GO:0042803; F:GO:0043325; P:GO:0030836; P:GO:0010925; P:GO:0033625; P:GO:0030866; P:GO:0032233; P:GO:0060305; P:GO:0031529; P:GO:0010920; P:GO:0002576; P:GO:0045744; F:GO:0005080; C:GO:0032587; C:GO:0005737; P:GO:0070493; P:GO:0030845; P:GO:0070528; P:GO:0070527; P:GO:0007229; P:GO:0002244; P:GO:0010572; P:GO:0031532; P:GO:0006904		IPR001849 (SMART); IPR011993 (G3DSA:2.30.29.GENE3D); IPR001849 (PFAM); IPR001849 (PROSITE_PROFILES); SSF50729 (SUPERFAMILY)
comp40133_c0_seq2	Q6PE18	1013	1	0.457863	71.0%	27	C:GO:0035838; F:GO:0005524; C:GO:0016023; F:GO:0016301; C:GO:0044231; C:GO:0016020; C:GO:0045202; P:GO:0046854; C:GO:0045121; C:GO:0005739; C:GO:0030054; F:GO:0000166; C:GO:0043025; C:GO:0005737; C:GO:0005768; P:GO:0016310; C:GO:0031410; C:GO:0042734; F:GO:0035651; C:GO:0030425; C:GO:0031083; C:GO:0042995; F:GO:0016773; F:GO:0016740; C:GO:0005886; C:GO:0043005; F:GO:0004430		no IPS match
comp40133_c0_seq3	Q6PE18	998	1	0.444211	71.0%	27	C:GO:0035838; F:GO:0005524; C:GO:0016023; F:GO:0016301; C:GO:0044231; C:GO:0016020; C:GO:0045202; P:GO:0046854; C:GO:0045121; C:GO:0005739; C:GO:0030054; F:GO:0000166; C:GO:0043025; C:GO:0005737; C:GO:0005768; P:GO:0016310; C:GO:0031410; C:GO:0042734; F:GO:0035651; C:GO:0030425; C:GO:0031083; C:GO:0042995; F:GO:0016773; F:GO:0016740; C:GO:0005886; C:GO:0043005; F:GO:0004430		no IPS match
comp40631_c0_seq2	Q92824	1755	1	1.80595	39.0%	27	P:GO:0019067; P:GO:0032455; P:GO:0048011; P:GO:0035108; P:GO:0009952; P:GO:0007267; P:GO:0006465; F:GO:0042277; P:GO:0030323; C:GO:0016021; P:GO:0043043; P:GO:0001822; P:GO:0002001; P:GO:0042089; C:GO:0005615; P:GO:0016486; P:GO:0048566; P:GO:0016485; F:GO:0004252; P:GO:0048706; P:GO:0006508; C:GO:0005796; C:GO:0012505; C:GO:0005794; P:GO:0007507; P:GO:0007566; C:GO:0030141		IPR006212 (SMART); G3DSA:2.10.220.10 (GENE3D); PTHR23275 (PANTHER); SIGNAL_PEPTIDE_H_REGION (PHOBIUS); SIGNAL_PEPTIDE_N_REGION (PHOBIUS); SIGNAL_PEPTIDE_C_REGION (PHOBIUS); SIGNAL_PEPTIDE (PHOBIUS); NON_CYTOPLASMIC_DOMAIN (PHOBIUS); SignalP-noTM (SIGNALP_EUK); SignalP-TM (SIGNALP_GRAM_POSITIVE); IPR009030 (SUPERFAMILY); IPR009030 (SUPERFAMILY); IPR009030 (SUPERFAMILY)
comp41458_c0_seq1	Q06124	1814	1	0.0	67.0%	19	P:GO:0007165; P:GO:0009653; P:GO:0016043; P:GO:0030154; P:GO:0007275; P:GO:0050789; C:GO:0005829; P:GO:0009605; P:GO:0006950; P:GO:0006810; P:GO:0007267; P:GO:0000003; P:GO:0008150; F:GO:0005102; F:GO:0004721; F:GO:0005515; F:GO:0004871; C:GO:0005634; P:GO:0009719	-	IPR000980 (PRINTS); IPR000242 (PRINTS); IPR003595 (SMART); IPR000242 (SMART); IPR000980 (SMART); IPR000980 (G3DSA:3.30.505.GENE3D); G3DSA:3.90.190.10 (GENE3D); IPR000980 (G3DSA:3.30.505.GENE3D); IPR000980 (PFAM); IPR000242 (PFAM); PTHR19134 (PANTHER); PTHR19134:SF63 (PANTHER); IPR016130 (PROSITE_PATTERNS); IPR000387 (PROSITE_PROFILES); IPR000242 (PROSITE_PROFILES); IPR000980 (PROSITE_PROFILES); I…
comp41746_c0_seq1	Q9VZF4	2349	1	1.06729e-28	54.0%	22	C:GO:0005622; P:GO:0008150; P:GO:0016043; P:GO:0009056; P:GO:0030154; P:GO:0050789; P:GO:0019538; P:GO:0007275; F:GO:0003824; P:GO:0040029; P:GO:0009790; P:GO:0009653; P:GO:0006350; P:GO:0006139; P:GO:0000003; F:GO:0005515; P:GO:0008219; P:GO:0006996; P:GO:0007049; F:GO:0003723; P:GO:0006950; C:GO:0005737	-	IPR001810 (SMART); IPR001680 (SMART); IPR001680 (PFAM); G3DSA:1.20.1280.50 (GENE3D); PF12937 (PFAM); IPR015943 (G3DSA:2.130.10.GENE3D); PTHR22844 (PANTHER); IPR019775 (PROSITE_PATTERNS); IPR001680 (PROSITE_PROFILES); IPR017986 (PROSITE_PROFILES); IPR001810 (PROSITE_PROFILES); IPR017986 (SUPERFAMILY); IPR001810 (SUPERFAMILY)
comp42662_c0_seq1	P91645	3366	1	0.0	66.0%	24	P:GO:0050789; P:GO:0006950; P:GO:0009058; P:GO:0009607; P:GO:0007275; C:GO:0005886; P:GO:0007165; P:GO:0006810; C:GO:0005575; P:GO:0000003; P:GO:0007610; F:GO:0005515; P:GO:0016043; P:GO:0009653; P:GO:0030154; P:GO:0007267; F:GO:0005216; C:GO:0005737; P:GO:0015031; P:GO:0040007; P:GO:0009605; P:GO:0009628; P:GO:0006811; F:GO:0005509	-	IPR014873 (SMART); IPR005821 (PFAM); IPR027359 (G3DSA:1.20.120.GENE3D); PTHR10037 (PANTHER); PTHR10037:SF55 (PANTHER); CYTOPLASMIC_DOMAIN (PHOBIUS); TRANSMEMBRANE (PHOBIUS); TRANSMEMBRANE (PHOBIUS); CYTOPLASMIC_DOMAIN (PHOBIUS); CYTOPLASMIC_DOMAIN (PHOBIUS); TRANSMEMBRANE (PHOBIUS); SIGNAL_PEPTIDE_H_REGION (PHOBIUS); NON_CYTOPLASMIC_DOMAIN (PHOBIUS); SIGNAL_PEPTIDE (PHOBIUS); TRANSMEMBRANE (PHOBI…
comp46555_c0_seq7	Q27HV0	4965	1	0.0	93.0%	25	F:GO:0016740; F:GO:0008289; C:GO:0005654; C:GO:0043234; P:GO:0050789; P:GO:0006091; P:GO:0005975; P:GO:0009056; F:GO:0030234; P:GO:0008219; P:GO:0009058; P:GO:0006464; C:GO:0005829; P:GO:0006996; P:GO:0007165; P:GO:0009719; P:GO:0009605; P:GO:0007154; C:GO:0005815; P:GO:0030154; P:GO:0007275; P:GO:0006350; C:GO:0005886; P:GO:0019538; F:GO:0005515	EC:2.4.1.94	IPR019734 (SMART); PF13414 (PFAM); IPR011990 (G3DSA:1.25.40.GENE3D); PF13844 (PFAM); PTHR23083:SF306 (PANTHER); PTHR23083 (PANTHER); IPR019734 (PROSITE_PROFILES); IPR019734 (PROSITE_PROFILES); IPR013026 (PROSITE_PROFILES); SSF48452 (SUPERFAMILY)
comp46555_c0_seq9	Q27HV0	4924	1	0.0	93.0%	25	F:GO:0016740; F:GO:0008289; C:GO:0005654; C:GO:0043234; P:GO:0050789; P:GO:0006091; P:GO:0005975; P:GO:0009056; F:GO:0030234; P:GO:0008219; P:GO:0009058; P:GO:0006464; C:GO:0005829; P:GO:0006996; P:GO:0007165; P:GO:0009719; P:GO:0009605; P:GO:0007154; C:GO:0005815; P:GO:0030154; P:GO:0007275; P:GO:0006350; C:GO:0005886; P:GO:0019538; F:GO:0005515	EC:2.4.1.94	IPR019734 (SMART); PF13414 (PFAM); IPR011990 (G3DSA:1.25.40.GENE3D); PF13844 (PFAM); PTHR23083:SF306 (PANTHER); PTHR23083 (PANTHER); IPR019734 (PROSITE_PROFILES); IPR019734 (PROSITE_PROFILES); IPR013026 (PROSITE_PROFILES); SSF48452 (SUPERFAMILY)
comp46666_c0_seq1	G5E8K5	6663	1	0.0	73.0%	16	P:GO:0009653; P:GO:0016043; P:GO:0030154; P:GO:0007275; F:GO:0005515; C:GO:0005575; P:GO:0019725; C:GO:0005783; P:GO:0050789; P:GO:0007154; C:GO:0005623; C:GO:0005886; C:GO:0005737; P:GO:0015031; P:GO:0007049; F:GO:0005198	-	no IPS match
comp46705_c0_seq1	P11362	5245	1	1.27752e-75	63.0%	20	P:GO:0007165; F:GO:0005515; P:GO:0007275; P:GO:0050789; P:GO:0008283; P:GO:0009653; P:GO:0016043; P:GO:0030154; F:GO:0030246; P:GO:0009790; P:GO:0006464; P:GO:0008152; P:GO:0008150; F:GO:0004872; F:GO:0004672; P:GO:0006950; C:GO:0005886; P:GO:0009719; F:GO:0005509; F:GO:0000166	-	Coil (COILS); IPR001245 (PRINTS); IPR000742 (SMART); IPR003961 (SMART); IPR003598 (SMART); IPR000082 (SMART); IPR001881 (SMART); IPR020635 (SMART); IPR003599 (SMART); G3DSA:2.170.300.10 (GENE3D); IPR003961 (PFAM); G3DSA:3.30.200.20 (GENE3D); G3DSA:1.10.510.10 (GENE3D); IPR013783 (G3DSA:2.60.40.GENE3D); IPR013783 (G3DSA:2.60.40.GENE3D); G3DSA:3.30.70.960 (GENE3D); IPR023413 (G3DSA:2.40.155.GENE3D)…
comp46705_c0_seq10	P11362	5167	1	1.14157e-75	63.0%	20	P:GO:0007165; F:GO:0005515; P:GO:0007275; P:GO:0050789; P:GO:0008283; P:GO:0009653; P:GO:0016043; P:GO:0030154; F:GO:0030246; P:GO:0009790; P:GO:0006464; P:GO:0008152; P:GO:0008150; F:GO:0004872; F:GO:0004672; P:GO:0006950; C:GO:0005886; P:GO:0009719; F:GO:0005509; F:GO:0000166	-	Coil (COILS); IPR001245 (PRINTS); IPR000742 (SMART); IPR003961 (SMART); IPR003598 (SMART); IPR000082 (SMART); IPR001881 (SMART); IPR020635 (SMART); IPR003599 (SMART); G3DSA:3.30.200.20 (GENE3D); IPR003961 (PFAM); IPR013783 (G3DSA:2.60.40.GENE3D); G3DSA:2.170.300.10 (GENE3D); G3DSA:1.10.510.10 (GENE3D); IPR013098 (PFAM); IPR001245 (PFAM); G3DSA:3.30.70.960 (GENE3D); IPR023413 (G3DSA:2.40.155.GENE3…
comp46705_c0_seq15	P11362	5134	1	1.10905e-75	63.0%	20	P:GO:0007165; F:GO:0005515; P:GO:0007275; P:GO:0050789; P:GO:0008283; P:GO:0009653; P:GO:0016043; P:GO:0030154; F:GO:0030246; P:GO:0009790; P:GO:0006464; P:GO:0008152; P:GO:0008150; F:GO:0004872; F:GO:0004672; P:GO:0006950; C:GO:0005886; P:GO:0009719; F:GO:0005509; F:GO:0000166	-	IPR001245 (PRINTS); IPR003961 (SMART); IPR000742 (SMART); IPR000082 (SMART); IPR020635 (SMART); IPR001881 (SMART); IPR003598 (SMART); IPR003599 (SMART); IPR013783 (G3DSA:2.60.40.GENE3D); IPR013098 (PFAM); IPR001245 (PFAM); IPR000082 (PFAM); G3DSA:3.30.70.960 (GENE3D); G3DSA:1.10.510.10 (GENE3D); G3DSA:3.30.200.20 (GENE3D); IPR023413 (G3DSA:2.40.155.GENE3D); IPR003961 (PFAM); IPR024731 (PFAM); IPR…
comp46705_c0_seq16	P11362	3128	1	3.08536e-77	63.0%	20	P:GO:0007165; F:GO:0005515; P:GO:0007275; P:GO:0050789; P:GO:0008283; P:GO:0009653; P:GO:0016043; P:GO:0030154; F:GO:0030246; P:GO:0009790; P:GO:0006464; P:GO:0008152; P:GO:0008150; F:GO:0004872; F:GO:0004672; P:GO:0006950; C:GO:0005886; P:GO:0009719; F:GO:0005509; F:GO:0000166	-	Coil (COILS); IPR001245 (PRINTS); IPR003961 (SMART); IPR003598 (SMART); IPR003599 (SMART); IPR020635 (SMART); IPR001881 (SMART); IPR000082 (SMART); IPR000742 (SMART); G3DSA:2.170.300.10 (GENE3D); IPR023413 (G3DSA:2.40.155.GENE3D); IPR013098 (PFAM); IPR003961 (PFAM); IPR000082 (PFAM); G3DSA:3.30.70.960 (GENE3D); IPR013783 (G3DSA:2.60.40.GENE3D); IPR024731 (PFAM); G3DSA:3.30.200.20 (GENE3D); IPR013…
comp46705_c0_seq18	P11362	2565	1	6.25E-64	64.0%	20	P:GO:0007165; F:GO:0005515; P:GO:0007275; P:GO:0050789; P:GO:0008283; P:GO:0009653; P:GO:0016043; P:GO:0030154; F:GO:0030246; P:GO:0009790; P:GO:0006464; P:GO:0008152; P:GO:0008150; F:GO:0004872; F:GO:0004672; P:GO:0006950; C:GO:0005886; P:GO:0009719; F:GO:0005509; F:GO:0000166	-	Coil (COILS); IPR001245 (PRINTS); IPR003961 (SMART); IPR003598 (SMART); IPR003599 (SMART); IPR001881 (SMART); IPR000082 (SMART); IPR000742 (SMART); IPR020635 (SMART); IPR023413 (G3DSA:2.40.155.GENE3D); IPR024731 (PFAM); G3DSA:1.10.510.10 (GENE3D); IPR000082 (PFAM); IPR013783 (G3DSA:2.60.40.GENE3D); G3DSA:3.30.200.20 (GENE3D); IPR001245 (PFAM); G3DSA:2.170.300.10 (GENE3D); G3DSA:3.30.70.960 (GENE3…
comp46705_c0_seq19	P11362	2532	1	6.15613e-59	64.0%	20	P:GO:0007165; F:GO:0005515; P:GO:0007275; P:GO:0050789; P:GO:0008283; P:GO:0009653; P:GO:0016043; P:GO:0030154; F:GO:0030246; P:GO:0009790; P:GO:0006464; P:GO:0008152; P:GO:0008150; F:GO:0004872; F:GO:0004672; P:GO:0006950; C:GO:0005886; P:GO:0009719; F:GO:0005509; F:GO:0000166	-	IPR001245 (PRINTS); IPR003599 (SMART); IPR003961 (SMART); IPR020635 (SMART); IPR001881 (SMART); IPR003598 (SMART); IPR000742 (SMART); IPR000082 (SMART); IPR013783 (G3DSA:2.60.40.GENE3D); IPR001245 (PFAM); IPR023413 (G3DSA:2.40.155.GENE3D); G3DSA:1.10.510.10 (GENE3D); G3DSA:3.30.70.960 (GENE3D); IPR000082 (PFAM); G3DSA:2.170.300.10 (GENE3D); G3DSA:3.30.200.20 (GENE3D); IPR024731 (PFAM); IPR013783 …
comp46705_c0_seq21	P11362	3206	1	4.14294e-77	63.0%	20	P:GO:0007165; F:GO:0005515; P:GO:0007275; P:GO:0050789; P:GO:0008283; P:GO:0009653; P:GO:0016043; P:GO:0030154; F:GO:0030246; P:GO:0009790; P:GO:0006464; P:GO:0008152; P:GO:0008150; F:GO:0004872; F:GO:0004672; P:GO:0006950; C:GO:0005886; P:GO:0009719; F:GO:0005509; F:GO:0000166	-	Coil (COILS); IPR001245 (PRINTS); IPR003961 (SMART); IPR003598 (SMART); IPR003599 (SMART); IPR020635 (SMART); IPR001881 (SMART); IPR000082 (SMART); IPR000742 (SMART); IPR013783 (G3DSA:2.60.40.GENE3D); IPR003961 (PFAM); G3DSA:2.170.300.10 (GENE3D); G3DSA:3.30.70.960 (GENE3D); IPR013098 (PFAM); G3DSA:3.30.200.20 (GENE3D); IPR013783 (G3DSA:2.60.40.GENE3D); IPR001245 (PFAM); IPR024731 (PFAM); G3DSA:1…
comp46705_c0_seq5	P11362	5212	1	1.24291e-75	63.0%	20	P:GO:0007165; F:GO:0005515; P:GO:0007275; P:GO:0050789; P:GO:0008283; P:GO:0009653; P:GO:0016043; P:GO:0030154; F:GO:0030246; P:GO:0009790; P:GO:0006464; P:GO:0008152; P:GO:0008150; F:GO:0004872; F:GO:0004672; P:GO:0006950; C:GO:0005886; P:GO:0009719; F:GO:0005509; F:GO:0000166	-	IPR001245 (PRINTS); IPR003961 (SMART); IPR000742 (SMART); IPR000082 (SMART); IPR020635 (SMART); IPR001881 (SMART); IPR003598 (SMART); IPR003599 (SMART); IPR023413 (G3DSA:2.40.155.GENE3D); IPR000082 (PFAM); G3DSA:3.30.70.960 (GENE3D); IPR001245 (PFAM); G3DSA:2.170.300.10 (GENE3D); IPR003961 (PFAM); G3DSA:3.30.200.20 (GENE3D); IPR013783 (G3DSA:2.60.40.GENE3D); IPR013098 (PFAM); IPR013783 (G3DSA:2.6…
comp48102_c0_seq1	Q02111	266	1	8.192e-35	86.0%	24	P:GO:0050789; C:GO:0005575; P:GO:0009058; P:GO:0007049; P:GO:0008283; C:GO:0005886; C:GO:0005737; P:GO:0008219; P:GO:0019538; P:GO:0009056; F:GO:0005488; P:GO:0006464; P:GO:0015031; F:GO:0005515; P:GO:0009605; P:GO:0006950; P:GO:0007165; P:GO:0009719; P:GO:0006350; P:GO:0007010; C:GO:0005634; F:GO:0000166; P:GO:0016043; F:GO:0004672	EC:2.7.11.13	G3DSA:3.30.200.20 (GENE3D); G3DSA:1.10.510.10 (GENE3D); IPR000719 (PFAM); PTHR24357 (PANTHER); PTHR24357:SF0 (PANTHER); IPR000719 (PROSITE_PROFILES); IPR011009 (SUPERFAMILY)
comp49353_c0_seq1	Q61239	1443	1	0.0	100.0%	20	F:GO:0005488; F:GO:0004871; F:GO:0016740; P:GO:0050789; P:GO:0008219; P:GO:0009058; P:GO:0006464; F:GO:0005102; F:GO:0008289; C:GO:0005737; C:GO:0005622; C:GO:0043234; P:GO:0008150; F:GO:0008092; P:GO:0008283; P:GO:0007165; C:GO:0005856; P:GO:0008152; P:GO:0007267; P:GO:0007049	EC:2.5.1.58; EC:2.5.1.59; EC:2.5.1.60	no IPS match
comp52236_c0_seq1	Q7QHW5	538	1	2.88201e-62	81.0%	22	C:GO:0005737; C:GO:0043234; P:GO:0050789; P:GO:0006350; F:GO:0005198; P:GO:0009653; P:GO:0009790; P:GO:0030154; P:GO:0007165; P:GO:0007267; P:GO:0007275; C:GO:0005886; F:GO:0005515; P:GO:0007010; P:GO:0016043; P:GO:0008150; P:GO:0015031; C:GO:0005829; C:GO:0005654; P:GO:0006810; F:GO:0030528; P:GO:0000003	-	IPR013284 (PRINTS); IPR000225 (SMART); IPR000225 (PFAM); IPR011989 (G3DSA:1.25.10.GENE3D); PTHR23315:SF13 (PANTHER); PTHR23315 (PANTHER); IPR000225 (PROSITE_PROFILES); IPR000225 (PROSITE_PROFILES); IPR016024 (SUPERFAMILY)
comp53322_c0_seq1	O35516	231	1	3.53275e-14	69.0%	18	P:GO:0007275; P:GO:0007165; P:GO:0008150; P:GO:0009653; P:GO:0009790; P:GO:0009605; P:GO:0006950; P:GO:0050789; P:GO:0008283; P:GO:0007049; C:GO:0005623; P:GO:0008219; P:GO:0030154; F:GO:0005515; P:GO:0016049; C:GO:0005886; C:GO:0005634; F:GO:0005509	-	PR00010 (PRINTS); IPR000742 (SMART); IPR001881 (SMART); IPR013032 (PFAM); G3DSA:2.10.25.10 (GENE3D); G3DSA:2.10.25.10 (GENE3D); G3DSA:2.10.25.10 (GENE3D); IPR000742 (PFAM); PTHR24044 (PANTHER); IPR013032 (PROSITE_PATTERNS); IPR018097 (PROSITE_PATTERNS); IPR000152 (PROSITE_PATTERNS); IPR013032 (PROSITE_PATTERNS); IPR013032 (PROSITE_PATTERNS); IPR013032 (PROSITE_PATTERNS); IPR000742 (PROSITE_PROFIL…
comp53676_c0_seq1	P56945	421	1	8.9672e-17	91.0%	16	C:GO:0005886; P:GO:0007165; F:GO:0004871; P:GO:0009605; P:GO:0006950; P:GO:0009719; P:GO:0050789; P:GO:0008219; P:GO:0008150; F:GO:0005515; P:GO:0016049; P:GO:0008283; C:GO:0005829; C:GO:0005623; P:GO:0007010; P:GO:0007610	-	IPR001452 (SMART); G3DSA:2.30.30.40 (GENE3D); IPR001452 (PFAM); PTHR10654 (PANTHER); IPR001452 (PROSITE_PROFILES); IPR001452 (SUPERFAMILY)
comp61685_c0_seq1	P50570	279	1	7.80977e-53	100.0%	25	P:GO:0006811; P:GO:0015031; C:GO:0005794; C:GO:0016023; F:GO:0000166; F:GO:0008289; P:GO:0006139; P:GO:0009056; C:GO:0005829; P:GO:0006810; C:GO:0005856; C:GO:0043234; C:GO:0005623; F:GO:0008092; P:GO:0008150; P:GO:0016043; P:GO:0008152; P:GO:0050789; P:GO:0008219; P:GO:0007165; C:GO:0005886; P:GO:0006350; F:GO:0016787; F:GO:0005515; P:GO:0007049	-	IPR003130 (PFAM); IPR011993 (G3DSA:2.30.29.GENE3D); IPR022812 (PANTHER); IPR027188 (PTHR11566:PANTHER); IPR020850 (PROSITE_PROFILES)
comp71132_c0_seq1	Q91ZX7	960	1	0.0	100.0%	20	P:GO:0006810; P:GO:0016043; P:GO:0008283; P:GO:0009058; P:GO:0006629; P:GO:0050789; F:GO:0005509; P:GO:0008152; P:GO:0007165; C:GO:0005623; P:GO:0007010; P:GO:0015031; C:GO:0005768; F:GO:0005515; P:GO:0008150; C:GO:0005737; P:GO:0008219; C:GO:0016023; C:GO:0005886; C:GO:0005634	-	IPR000033 (SMART); IPR011042 (G3DSA:2.120.10.GENE3D); G3DSA:2.10.25.10 (GENE3D); IPR000033 (PFAM); PTHR10529 (PANTHER); IPR000033 (PROSITE_PROFILES); IPR000033 (PROSITE_PROFILES); IPR000033 (PROSITE_PROFILES); IPR000033 (PROSITE_PROFILES); IPR000033 (PROSITE_PROFILES); SSF57196 (SUPERFAMILY); SSF63825 (SUPERFAMILY); SSF63825 (SUPERFAMILY)
comp71896_c0_seq1	P40423	268	1	9.19424e-36	85.0%	20	C:GO:0005886; C:GO:0005856; C:GO:0043234; P:GO:0006810; P:GO:0007275; P:GO:0009653; C:GO:0005576; F:GO:0005509; F:GO:0008092; P:GO:0000003; P:GO:0009605; P:GO:0006950; P:GO:0050789; P:GO:0007010; C:GO:0005623; P:GO:0016043; P:GO:0030154; C:GO:0005737; P:GO:0009790; P:GO:0008150	-	IPR002048 (SMART); IPR011992 (G3DSA:1.10.238.GENE3D); PTHR23049 (PANTHER); IPR002048 (PROSITE_PROFILES); SSF47473 (SUPERFAMILY)
comp72264_c0_seq1	O02824	417	1	9.10692e-10	60.0%	27	C:GO:0031965; C:GO:0005634; F:GO:0046982; P:GO:0001997; P:GO:0001996; P:GO:0097195; P:GO:0001994; P:GO:0007512; P:GO:0007200; P:GO:0071875; C:GO:0016021; P:GO:0007186; C:GO:0016020; F:GO:0004871; F:GO:0004937; P:GO:0043410; F:GO:0004935; P:GO:0007165; P:GO:0019229; P:GO:0055117; F:GO:0004930; P:GO:0035265; P:GO:0016049; P:GO:0006937; P:GO:0001985; P:GO:0045987; C:GO:0005886		no IPS match
comp79321_c0_seq1	Q9JI11	772	1	1.0436e-58	100.0%	18	P:GO:0009653; P:GO:0007275; P:GO:0007165; P:GO:0009790; P:GO:0050789; P:GO:0040007; P:GO:0016043; C:GO:0005737; P:GO:0006464; P:GO:0008283; F:GO:0004672; P:GO:0008219; F:GO:0005488; P:GO:0030154; F:GO:0005515; C:GO:0005634; F:GO:0000166; F:GO:0030234	EC:2.7.11	CYTOPLASMIC_DOMAIN (PHOBIUS); NON_CYTOPLASMIC_DOMAIN (PHOBIUS); TRANSMEMBRANE (PHOBIUS)
comp83021_c0_seq1	Q61239	267	1	6.67607e-37	89.0%	20	F:GO:0005488; F:GO:0004871; F:GO:0016740; P:GO:0050789; P:GO:0008219; P:GO:0009058; P:GO:0006464; F:GO:0005102; F:GO:0008289; C:GO:0005737; C:GO:0005622; C:GO:0043234; P:GO:0008150; F:GO:0008092; P:GO:0008283; P:GO:0007165; C:GO:0005856; P:GO:0008152; P:GO:0007267; P:GO:0007049	EC:2.5.1.58; EC:2.5.1.59; EC:2.5.1.60	G3DSA:1.25.40.120 (GENE3D); IPR002088 (PFAM); PTHR11129 (PANTHER); PTHR11129:SF1 (PANTHER); IPR002088 (PROSITE_PROFILES); IPR002088 (PROSITE_PROFILES); SSF48439 (SUPERFAMILY)
comp85914_c0_seq1	Q9UM54	254	1	4.87985e-13	70.0%	24	P:GO:0006810; P:GO:0050789; C:GO:0005856; C:GO:0043234; C:GO:0005635; F:GO:0003774; F:GO:0000166; C:GO:0005764; C:GO:0005794; P:GO:0015031; C:GO:0005829; C:GO:0005623; P:GO:0016043; P:GO:0007267; F:GO:0003779; P:GO:0007165; P:GO:0006950; C:GO:0005654; P:GO:0006350; C:GO:0005737; P:GO:0007275; C:GO:0005886; F:GO:0005515; C:GO:0016023	-	IPR001609 (PFAM); PTHR13140 (PANTHER); PTHR13140:SF26 (PANTHER); IPR027417 (SUPERFAMILY)
comp89325_c0_seq1	Q05586	387	1	4.63014e-30	69.0%	22	C:GO:0005623; F:GO:0005488; C:GO:0005856; P:GO:0007165; P:GO:0008152; P:GO:0008150; P:GO:0007610; C:GO:0043234; C:GO:0005886; F:GO:0005216; P:GO:0009628; P:GO:0016043; P:GO:0050789; P:GO:0006350; C:GO:0005575; P:GO:0006811; P:GO:0007275; C:GO:0005576; F:GO:0005515; F:GO:0004872; F:GO:0005509; C:GO:0016023	-	IPR001828 (PFAM); G3DSA:3.40.50.2300 (GENE3D); PTHR18966:SF138 (PANTHER); PTHR18966 (PANTHER); IPR028082 (SUPERFAMILY)
comp95495_c0_seq1	Q04721	261	1	1.16435e-23	75.0%	23	P:GO:0007275; P:GO:0016043; P:GO:0006350; C:GO:0005654; C:GO:0005794; F:GO:0005515; P:GO:0050789; P:GO:0008219; P:GO:0008150; P:GO:0009653; C:GO:0005783; C:GO:0005576; P:GO:0008283; P:GO:0007049; C:GO:0005623; P:GO:0030154; P:GO:0007165; P:GO:0019538; P:GO:0009790; P:GO:0016049; F:GO:0004872; C:GO:0005886; F:GO:0005509	-	PR00010 (PRINTS); IPR000742 (SMART); IPR001881 (SMART); G3DSA:2.10.25.10 (GENE3D); IPR013032 (PFAM); IPR000742 (PFAM); G3DSA:2.10.25.10 (GENE3D); G3DSA:2.10.25.10 (GENE3D); PTHR24044 (PANTHER); IPR000152 (PROSITE_PATTERNS); IPR000152 (PROSITE_PATTERNS); IPR018097 (PROSITE_PATTERNS); IPR013032 (PROSITE_PATTERNS); IPR013032 (PROSITE_PATTERNS); IPR013032 (PROSITE_PATTERNS); IPR013032 (PROSITE_PATTER…
comp107659_c0_seq1	P51948	250	1	3.05845e-21	100.0%	22	P:GO:0016043; P:GO:0006350; P:GO:0006950; P:GO:0006259; P:GO:0009056; P:GO:0008152; P:GO:0006139; F:GO:0016787; F:GO:0005488; P:GO:0050789; P:GO:0008219; P:GO:0008150; F:GO:0005515; C:GO:0005737; P:GO:0007275; P:GO:0007049; C:GO:0005654; C:GO:0043234; P:GO:0008283; P:GO:0000003; P:GO:0016032; F:GO:0004672	EC:2.7.11.23	no IPS match
comp109672_c0_seq1	O00555	253	1	4.35041e-19	73.0%	18	P:GO:0019725; P:GO:0050789; P:GO:0007267; P:GO:0044238; F:GO:0005216; P:GO:0016043; P:GO:0009653; C:GO:0005623; P:GO:0006091; C:GO:0005886; C:GO:0005737; P:GO:0008219; P:GO:0030154; P:GO:0007275; F:GO:0005515; P:GO:0006810; C:GO:0005634; P:GO:0006811	-	IPR005821 (PFAM); PTHR10037:SF50 (PANTHER); PTHR10037 (PANTHER)
comp117051_c0_seq1	Q6DTM3	285	1	6.9237e-19	70.0%	15	C:GO:0005929; C:GO:0005886; C:GO:0005815; P:GO:0009653; P:GO:0007275; P:GO:0007610; P:GO:0050789; P:GO:0008219; P:GO:0008150; P:GO:0007165; P:GO:0016043; P:GO:0006350; P:GO:0006810; P:GO:0030154; P:GO:0008152	-	PTHR22847:SF23 (PANTHER); PTHR22847 (PANTHER)
comp117524_c0_seq1	Q92878	303	1	0.000291398	63.0%	26	P:GO:0006310; P:GO:0033674; P:GO:0007004; F:GO:0003677; C:GO:0035861; F:GO:0005524; P:GO:0000019; P:GO:0006974; F:GO:0008408; F:GO:0000014; C:GO:0045120; F:GO:0030674; P:GO:0000724; P:GO:0000723; P:GO:0006302; C:GO:0000784; F:GO:0004518; F:GO:0004003; P:GO:0031954; P:GO:0007131; C:GO:0030870; C:GO:0005654; F:GO:0008270; P:GO:0006281; P:GO:0032508; F:GO:0005515		Coil (COILS)
comp134251_c0_seq1	Q9H8V3	292	1	8.51613e-20	69.0%	19	P:GO:0008150; F:GO:0004871; P:GO:0007165; P:GO:0050789; P:GO:0006950; P:GO:0008152; C:GO:0005829; P:GO:0009628; F:GO:0030234; C:GO:0005623; P:GO:0008219; P:GO:0016043; P:GO:0030154; P:GO:0007275; P:GO:0007010; C:GO:0005886; F:GO:0005515; C:GO:0005634; P:GO:0015031	-	PTHR16777:SF1 (PANTHER); PTHR16777 (PANTHER)
comp139759_c0_seq1	Q91XJ1	240	1	1.08831e-07	58.0%	26	P:GO:0071275; P:GO:0048666; P:GO:0008285; P:GO:0051707; C:GO:0043234; P:GO:0042493; C:GO:0005634; F:GO:0003674; P:GO:0071364; C:GO:0005802; P:GO:0006914; C:GO:0016023; C:GO:0016020; P:GO:0050435; P:GO:0000045; P:GO:0000910; P:GO:0001666; P:GO:0051607; P:GO:0007040; P:GO:0016239; C:GO:0005737; C:GO:0005794; C:GO:0030425; P:GO:0060548; P:GO:0033197; C:GO:0005575		no IPS match
comp144775_c0_seq1	Q27HV0	213	1	9.93176e-24	82.0%	24	F:GO:0016740; F:GO:0008289; C:GO:0005654; C:GO:0043234; P:GO:0050789; P:GO:0006091; P:GO:0005975; P:GO:0009056; F:GO:0030234; P:GO:0008219; P:GO:0009058; P:GO:0006464; C:GO:0005829; P:GO:0006996; P:GO:0007165; P:GO:0009719; P:GO:0009605; P:GO:0007154; C:GO:0005815; P:GO:0030154; P:GO:0007275; P:GO:0006350; C:GO:0005886; P:GO:0019538	EC:2.4.1.94	no IPS match
comp145303_c0_seq1	Q8TCS8	218	1	3.75229e-16	78.0%	15	P:GO:0009653; P:GO:0007005; P:GO:0050789; P:GO:0006139; P:GO:0009056; F:GO:0005515; C:GO:0005739; P:GO:0040007; F:GO:0016740; F:GO:0003723; P:GO:0006091; C:GO:0005886; F:GO:0004518; P:GO:0006950; P:GO:0016043	EC:3.1.13; EC:2.7.7.8	IPR027408 (G3DSA:3.30.230.GENE3D); IPR015847 (PFAM); IPR012162 (PANTHER); IPR015847 (SUPERFAMILY)
comp154727_c0_seq1	O95271	228	1	1.96738e-38	98.0%	21	P:GO:0006464; P:GO:0006810; C:GO:0005794; F:GO:0005515; F:GO:0005488; C:GO:0000228; P:GO:0007010; P:GO:0007049; C:GO:0005635; P:GO:0050789; P:GO:0006259; P:GO:0006996; P:GO:0009058; P:GO:0015031; P:GO:0008150; F:GO:0016740; C:GO:0043234; C:GO:0005694; C:GO:0005815; P:GO:0006350; C:GO:0005856	EC:2.4.2.30	IPR002110 (SMART); IPR002110 (PFAM); IPR020683 (G3DSA:1.25.40.GENE3D); IPR028731 (PTHR24180:PANTHER); PTHR24180 (PANTHER); IPR020683 (PROSITE_PROFILES); IPR002110 (PROSITE_PROFILES); IPR020683 (SUPERFAMILY)
comp156942_c0_seq1	O15162	254	1	1.56672e-24	75.0%	22	C:GO:0005623; F:GO:0005102; P:GO:0009058; P:GO:0006629; P:GO:0009605; P:GO:0006950; F:GO:0005215; P:GO:0016043; P:GO:0009607; F:GO:0005509; P:GO:0008219; C:GO:0005794; C:GO:0005730; C:GO:0005829; P:GO:0050789; P:GO:0000003; P:GO:0016032; P:GO:0007165; P:GO:0006350; F:GO:0005515; C:GO:0005886; C:GO:0005576	-	no IPS match
comp158162_c0_seq1	O15164	238	1	1.97837e-30	100.0%	22	P:GO:0009605; P:GO:0007165; F:GO:0005515; C:GO:0000228; F:GO:0005488; P:GO:0050789; P:GO:0008219; P:GO:0006350; P:GO:0008152; F:GO:0004672; C:GO:0005829; P:GO:0006464; P:GO:0008283; P:GO:0008150; P:GO:0009719; F:GO:0003824; F:GO:0030528; F:GO:0005102; F:GO:0003677; P:GO:0019538; P:GO:0009056; F:GO:0003682	EC:6.3.2.19	IPR020457 (PRINTS); IPR000315 (G3DSA:4.10.45.GENE3D); IPR000315 (PFAM); PTHR24103:SF136 (PANTHER); PTHR24103 (PANTHER); IPR000315 (PROSITE_PROFILES); SSF57845 (SUPERFAMILY)
comp16061_c0_seq1	Q8WNW3	358	1	2.96761e-70	100.0%	17	P:GO:0009605; P:GO:0009628; P:GO:0050789; P:GO:0008283; P:GO:0008219; C:GO:0043234; C:GO:0005886; F:GO:0005515; P:GO:0008150; P:GO:0006350; C:GO:0005856; C:GO:0005829; F:GO:0030528; C:GO:0005575; P:GO:0007275; C:GO:0005737; P:GO:0015031	-	TRANSMEMBRANE (PHOBIUS); CYTOPLASMIC_DOMAIN (PHOBIUS); NON_CYTOPLASMIC_DOMAIN (PHOBIUS)
comp1768_c0_seq1	P42858	281	1	4.28175e-05	63.0%	21	P:GO:0008152; P:GO:0050789; P:GO:0009653; P:GO:0007010; P:GO:0007049; C:GO:0005783; C:GO:0043234; C:GO:0005829; C:GO:0016023; F:GO:0005515; C:GO:0005773; P:GO:0007275; C:GO:0005623; F:GO:0008092; C:GO:0005794; P:GO:0008150; P:GO:0006810; P:GO:0006996; C:GO:0005730; C:GO:0005768; P:GO:0015031	-	no IPS match
comp24185_c0_seq2	Q9WUD1	1889	1	0.0	100.0%	17	P:GO:0006464; F:GO:0005515; P:GO:0019538; F:GO:0003824; P:GO:0006950; P:GO:0009607; C:GO:0005634; P:GO:0050789; P:GO:0007165; P:GO:0009056; P:GO:0009058; P:GO:0006629; C:GO:0005737; C:GO:0005622; C:GO:0043234; P:GO:0016043; P:GO:0006259	-	Coil (COILS); Coil (COILS); IPR019734 (SMART); IPR003613 (SMART); PF13414 (PFAM); IPR001440 (PFAM); IPR003613 (PFAM); IPR011990 (G3DSA:1.25.40.GENE3D); IPR013083 (G3DSA:3.30.40.GENE3D); PTHR22904:SF27 (PANTHER); PTHR22904 (PANTHER); IPR019734 (PROSITE_PROFILES); IPR013026 (PROSITE_PROFILES); SSF48452 (SUPERFAMILY); SSF57850 (SUPERFAMILY)
comp27291_c0_seq1	P56695	2616	1	0.0	100.0%	20	P:GO:0019538; P:GO:0009056; P:GO:0008150; C:GO:0005783; F:GO:0005515; P:GO:0007275; P:GO:0050789; P:GO:0006464; P:GO:0008152; P:GO:0019725; P:GO:0006350; P:GO:0015031; P:GO:0006811; P:GO:0040007; P:GO:0007049; F:GO:0005215; P:GO:0008219; P:GO:0007165; P:GO:0006950; P:GO:0009607	-	IPR026208 (PRINTS); IPR026209 (PRINTS); IPR026209 (PANTHER); TRANSMEMBRANE (PHOBIUS); CYTOPLASMIC_DOMAIN (PHOBIUS); TRANSMEMBRANE (PHOBIUS); NON_CYTOPLASMIC_DOMAIN (PHOBIUS); NON_CYTOPLASMIC_DOMAIN (PHOBIUS); CYTOPLASMIC_DOMAIN (PHOBIUS); NON_CYTOPLASMIC_DOMAIN (PHOBIUS); CYTOPLASMIC_DOMAIN (PHOBIUS); CYTOPLASMIC_DOMAIN (PHOBIUS); TRANSMEMBRANE (PHOBIUS); NON_CYTOPLASMIC_DOMAIN (PHOBIUS); TRANSME…
comp27291_c0_seq2	P56695	1941	1	0.0	100.0%	20	P:GO:0019538; P:GO:0009056; P:GO:0008150; C:GO:0005783; F:GO:0005515; P:GO:0007275; P:GO:0050789; P:GO:0006464; P:GO:0008152; P:GO:0019725; P:GO:0006350; P:GO:0015031; P:GO:0006811; P:GO:0040007; P:GO:0007049; F:GO:0005215; P:GO:0008219; P:GO:0007165; P:GO:0006950; P:GO:0009607	-	IPR026209 (PRINTS); IPR026208 (PRINTS); IPR026209 (PANTHER); NON_CYTOPLASMIC_DOMAIN (PHOBIUS); NON_CYTOPLASMIC_DOMAIN (PHOBIUS); TRANSMEMBRANE (PHOBIUS); CYTOPLASMIC_DOMAIN (PHOBIUS); TRANSMEMBRANE (PHOBIUS); CYTOPLASMIC_DOMAIN (PHOBIUS); TRANSMEMBRANE (PHOBIUS); TRANSMEMBRANE (PHOBIUS); CYTOPLASMIC_DOMAIN (PHOBIUS); CYTOPLASMIC_DOMAIN (PHOBIUS); TRANSMEMBRANE (PHOBIUS); NON_CYTOPLASMIC_DOMAIN (P…
comp28749_c0_seq1	P10686	643	1	5.04785e-66	76.0%	22	P:GO:0009058; P:GO:0005975; C:GO:0005623; P:GO:0006950; F:GO:0016787; F:GO:0005515; F:GO:0005102; P:GO:0009653; P:GO:0050789; P:GO:0007275; C:GO:0005634; C:GO:0043234; P:GO:0015031; P:GO:0009628; F:GO:0005488; C:GO:0005829; P:GO:0008150; P:GO:0007165; P:GO:0009719; C:GO:0005886; P:GO:0009790; P:GO:0006629	EC:3.1.4.11	IPR001192 (PRINTS); IPR000909 (SMART); IPR017946 (G3DSA:3.20.20.GENE3D); IPR011993 (G3DSA:2.30.29.GENE3D); IPR000909 (PFAM); IPR001192 (PANTHER); PTHR10336:SF55 (PANTHER); IPR000909 (PROSITE_PROFILES); IPR001849 (PROSITE_PROFILES); IPR017946 (SUPERFAMILY)
comp33410_c0_seq2	Q8VI33	1306	1	4.35427e-171	100.0%	20	F:GO:0005515; P:GO:0050789; P:GO:0016049; C:GO:0005654; F:GO:0016740; P:GO:0008219; C:GO:0043234; P:GO:0016043; P:GO:0006350; P:GO:0008152; F:GO:0003677; P:GO:0019538; P:GO:0009056; F:GO:0030528; C:GO:0005622; P:GO:0006996; P:GO:0006464; P:GO:0008150; F:GO:0000166; F:GO:0016301	EC:2.3.1.48; EC:2.7.4.3	IPR003162 (PFAM); IPR009072 (G3DSA:1.10.20.GENE3D); IPR003162 (PANTHER); IPR009072 (SUPERFAMILY)
comp33410_c0_seq4	Q8VI33	1253	1	2.32285e-171	100.0%	20	F:GO:0005515; P:GO:0050789; P:GO:0016049; C:GO:0005654; F:GO:0016740; P:GO:0008219; C:GO:0043234; P:GO:0016043; P:GO:0006350; P:GO:0008152; F:GO:0003677; P:GO:0019538; P:GO:0009056; F:GO:0030528; C:GO:0005622; P:GO:0006996; P:GO:0006464; P:GO:0008150; F:GO:0000166; F:GO:0016301	EC:2.3.1.48; EC:2.7.4.3	IPR003162 (PFAM); IPR009072 (G3DSA:1.10.20.GENE3D); IPR003162 (PANTHER); IPR009072 (SUPERFAMILY)
comp33410_c0_seq5	Q8VCP8	933	1	9.37965e-118	100.0%	20	F:GO:0005515; P:GO:0050789; P:GO:0016049; C:GO:0005654; F:GO:0016740; P:GO:0008219; C:GO:0043234; P:GO:0016043; P:GO:0006350; P:GO:0008152; F:GO:0003677; P:GO:0019538; P:GO:0009056; F:GO:0030528; C:GO:0005622; P:GO:0006996; P:GO:0006464; P:GO:0008150; F:GO:0000166; F:GO:0016301	EC:2.3.1.48; EC:2.7.4.3	PF13238 (PFAM); G3DSA:3.40.50.300 (GENE3D); PTHR12595 (PANTHER); PTHR12595:SF0 (PANTHER); IPR020618 (HAMAP); IPR027417 (SUPERFAMILY)
comp33410_c0_seq6	Q8VCP8	880	1	4.20034e-111	100.0%	20	F:GO:0005515; P:GO:0050789; P:GO:0016049; C:GO:0005654; F:GO:0016740; P:GO:0008219; C:GO:0043234; P:GO:0016043; P:GO:0006350; P:GO:0008152; F:GO:0003677; P:GO:0019538; P:GO:0009056; F:GO:0030528; C:GO:0005622; P:GO:0006996; P:GO:0006464; P:GO:0008150; F:GO:0000166; F:GO:0016301	EC:2.3.1.48; EC:2.7.4.3	PF13238 (PFAM); G3DSA:3.40.50.300 (GENE3D); PTHR12595:SF0 (PANTHER); PTHR12595 (PANTHER); IPR020618 (HAMAP); IPR027417 (SUPERFAMILY)
comp33815_c0_seq1	Q9H8V3	524	1	1.67205e-12	65.0%	19	P:GO:0008150; F:GO:0004871; P:GO:0007165; P:GO:0050789; P:GO:0006950; P:GO:0008152; C:GO:0005829; P:GO:0009628; F:GO:0030234; C:GO:0005623; P:GO:0008219; P:GO:0016043; P:GO:0007010; C:GO:0005886; F:GO:0005515; C:GO:0005634; P:GO:0009653; P:GO:0030154; P:GO:0007275	-	PTHR16777 (PANTHER); IPR026817 (PTHR16777:PANTHER)
comp34428_c0_seq1	Q04721	771	1	1.98137e-12	77.0%	22	P:GO:0007275; P:GO:0016043; P:GO:0006350; C:GO:0005654; C:GO:0005794; F:GO:0005515; P:GO:0050789; P:GO:0008219; P:GO:0008150; P:GO:0009653; C:GO:0005783; C:GO:0005576; P:GO:0008283; P:GO:0007049; C:GO:0005623; P:GO:0030154; P:GO:0007165; P:GO:0019538; P:GO:0009790; P:GO:0016049; F:GO:0004872; C:GO:0005886	-	G3DSA:2.10.25.10 (GENE3D); G3DSA:3.30.70.960 (GENE3D); IPR000082 (PFAM); IPR013032 (PFAM); IPR013032 (PROSITE_PATTERNS); IPR013032 (PROSITE_PATTERNS); IPR000082 (PROSITE_PROFILES); IPR000742 (PROSITE_PROFILES); SSF57196 (SUPERFAMILY); SSF82671 (SUPERFAMILY)
comp36667_c0_seq1	Q9WVC6	3076	1	0.0	100.0%	28	F:GO:0005488; P:GO:0009653; P:GO:0016043; P:GO:0030154; P:GO:0050789; P:GO:0007275; P:GO:0016049; C:GO:0005623; P:GO:0006950; P:GO:0009719; P:GO:0007610; P:GO:0009628; P:GO:0008219; F:GO:0005515; P:GO:0006811; F:GO:0008092; P:GO:0007165; P:GO:0019725; P:GO:0006464; F:GO:0004672; P:GO:0007049; P:GO:0007010; C:GO:0005737; C:GO:0005783; C:GO:0005886; C:GO:0005634; F:GO:0000166; C:GO:0005739	EC:2.7.11	IPR002290 (SMART); IPR000961 (SMART); G3DSA:1.10.510.10 (GENE3D); IPR000719 (PFAM); G3DSA:3.30.200.20 (GENE3D); IPR017892 (PFAM); PTHR24356:SF131 (PANTHER); PTHR24356 (PANTHER); IPR017441 (PROSITE_PATTERNS); IPR008271 (PROSITE_PATTERNS); IPR000961 (PROSITE_PROFILES); IPR000719 (PROSITE_PROFILES); IPR011009 (SUPERFAMILY)
comp40559_c0_seq1	Q969H0	3126	1	0.0	85.0%	27	P:GO:0007165; C:GO:0005654; P:GO:0007275; F:GO:0005515; P:GO:0006950; P:GO:0008150; P:GO:0008152; P:GO:0050789; P:GO:0009058; P:GO:0006629; C:GO:0005794; C:GO:0005730; C:GO:0005622; C:GO:0043234; P:GO:0009628; P:GO:0019538; P:GO:0009056; P:GO:0000003; P:GO:0016032; P:GO:0044403; F:GO:0003700; C:GO:0005783; P:GO:0006996; P:GO:0007049; P:GO:0006259; P:GO:0009653; P:GO:0030154	-	IPR020472 (PRINTS); IPR001680 (SMART); IPR001810 (SMART); IPR001680 (PFAM); G3DSA:1.10.150.320 (GENE3D); G3DSA:1.20.1280.50 (GENE3D); IPR015943 (G3DSA:2.130.10.GENE3D); PF12836 (PFAM); PF12937 (PFAM); IPR015943 (G3DSA:2.130.10.GENE3D); PTHR22844 (PANTHER); PTHR22844:SF95 (PANTHER); IPR019775 (PROSITE_PATTERNS); IPR019775 (PROSITE_PATTERNS); IPR019775 (PROSITE_PATTERNS); IPR019775 (PROSITE_PATTERN…
comp40962_c0_seq1	Q6JHU9	4878	1	0.0	83.0%	18	F:GO:0005515; C:GO:0005694; C:GO:0043234; P:GO:0050789; P:GO:0006350; F:GO:0005488; F:GO:0016740; C:GO:0005654; F:GO:0005102; P:GO:0008283; P:GO:0007049; C:GO:0005737; P:GO:0006464; F:GO:0030528; C:GO:0000228; P:GO:0030154; F:GO:0003682; P:GO:0006996	EC:2.3.1.48	IPR001487 (PRINTS); IPR000197 (SMART); IPR001487 (SMART); IPR000197 (PFAM); IPR013178 (PFAM); IPR001487 (PFAM); IPR003101 (G3DSA:1.10.246.GENE3D); IPR000197 (G3DSA:1.20.1020.GENE3D); IPR001487 (G3DSA:1.20.920.GENE3D); IPR003101 (PFAM); IPR010303 (PFAM); PTHR13808:SF1 (PANTHER); PTHR13808 (PANTHER); IPR019786 (PROSITE_PATTERNS); IPR018359 (PROSITE_PATTERNS); IPR001487 (PROSITE_PROFILES); IPR003101…
comp41716_c0_seq1	Q13163	552	1	2.96499e-84	86.0%	19	P:GO:0050789; P:GO:0016049; P:GO:0006350; P:GO:0007165; F:GO:0005515; P:GO:0008219; P:GO:0009653; P:GO:0009790; P:GO:0007275; F:GO:0004672; C:GO:0005829; P:GO:0009058; F:GO:0005488; C:GO:0005856; P:GO:0008283; P:GO:0006950; C:GO:0005634; F:GO:0000166; P:GO:0006464	EC:2.7.11; EC:2.7.10	IPR002290 (SMART); G3DSA:1.10.510.10 (GENE3D); IPR000719 (PFAM); G3DSA:3.30.200.20 (GENE3D); PTHR24360 (PANTHER); PTHR24360:SF11 (PANTHER); IPR008271 (PROSITE_PATTERNS); IPR000719 (PROSITE_PROFILES); IPR011009 (SUPERFAMILY)
comp42879_c0_seq1	P11362	732	1	1.25721e-58	63.0%	19	P:GO:0007165; F:GO:0005515; P:GO:0007275; P:GO:0050789; P:GO:0008283; P:GO:0009653; P:GO:0016043; P:GO:0030154; F:GO:0030246; P:GO:0009790; P:GO:0006464; P:GO:0008152; P:GO:0008150; F:GO:0004872; F:GO:0004672; P:GO:0006950; C:GO:0005886; P:GO:0009719; F:GO:0000166	-	IPR001245 (PRINTS); IPR020635 (SMART); G3DSA:1.10.510.10 (GENE3D); IPR001245 (PFAM); G3DSA:3.30.200.20 (GENE3D); PTHR24416 (PANTHER); IPR008266 (PROSITE_PATTERNS); IPR000719 (PROSITE_PROFILES); IPR011009 (SUPERFAMILY)
comp43753_c0_seq1	Q6JHU9	1076	1	4.28772e-76	70.0%	18	F:GO:0005515; C:GO:0005694; C:GO:0043234; P:GO:0050789; P:GO:0006350; F:GO:0016740; C:GO:0005654; F:GO:0005102; P:GO:0008283; P:GO:0007049; C:GO:0005737; P:GO:0006464; F:GO:0030528; C:GO:0000228; P:GO:0030154; F:GO:0003682; P:GO:0006996; F:GO:0005488	EC:2.3.1.48	IPR000433 (SMART); IPR000197 (SMART); IPR000197 (PFAM); IPR000197 (G3DSA:1.20.1020.GENE3D); IPR000433 (PFAM); PTHR13808 (PANTHER); PTHR13808:SF1 (PANTHER); IPR000433 (PROSITE_PATTERNS); IPR000197 (PROSITE_PROFILES); IPR000433 (PROSITE_PROFILES); IPR000197 (SUPERFAMILY); SSF57850 (SUPERFAMILY)
comp44623_c0_seq1	Q9Y297	3009	1	0.0	93.0%	21	P:GO:0006464; P:GO:0008283; P:GO:0007275; P:GO:0007049; P:GO:0007165; P:GO:0008150; P:GO:0008152; P:GO:0050789; P:GO:0006350; F:GO:0005515; C:GO:0005829; C:GO:0005622; C:GO:0043234; F:GO:0003824; P:GO:0000003; P:GO:0016032; P:GO:0044403; P:GO:0019538; P:GO:0009056; P:GO:0009653; C:GO:0005634	EC:6.3.2.19	no IPS match
comp45627_c0_seq2	Q16832	3991	1	1.73342e-09	51.0%	26	P:GO:0001503; P:GO:0003416; P:GO:0038063; F:GO:0038062; F:GO:0005524; P:GO:0035988; P:GO:0007155; P:GO:0018108; P:GO:0051091; P:GO:0030199; P:GO:0030198; P:GO:0031214; P:GO:0045669; P:GO:0048146; P:GO:0046777; P:GO:0010763; P:GO:0007165; P:GO:0090091; P:GO:0030500; P:GO:0045860; F:GO:0005518; F:GO:0004714; P:GO:0010715; C:GO:0005887; F:GO:0005515; C:GO:0005886		TRANSMEMBRANE (PHOBIUS); TRANSMEMBRANE (PHOBIUS); TRANSMEMBRANE (PHOBIUS); TRANSMEMBRANE (PHOBIUS); CYTOPLASMIC_DOMAIN (PHOBIUS); TRANSMEMBRANE (PHOBIUS); CYTOPLASMIC_DOMAIN (PHOBIUS); TRANSMEMBRANE (PHOBIUS); NON_CYTOPLASMIC_DOMAIN (PHOBIUS); TRANSMEMBRANE (PHOBIUS); TRANSMEMBRANE (PHOBIUS); TRANSMEMBRANE (PHOBIUS); NON_CYTOPLASMIC_DOMAIN (PHOBIUS); TRANSMEMBRANE (PHOBIUS); CYTOPLASMIC_DOMAIN (P…
comp46098_c0_seq1	O15162	2017	1	2.4776e-73	76.0%	22	C:GO:0005623; F:GO:0005102; P:GO:0009058; P:GO:0006629; P:GO:0009605; P:GO:0006950; F:GO:0005215; P:GO:0016043; P:GO:0009607; F:GO:0005509; P:GO:0008219; C:GO:0005794; C:GO:0005730; C:GO:0005829; P:GO:0050789; P:GO:0000003; P:GO:0016032; P:GO:0007165; P:GO:0006350; F:GO:0005515; C:GO:0005886; C:GO:0005576	-	IPR005552 (PFAM); IPR005552 (PANTHER)
comp46098_c0_seq2	O15162	1604	1	1.10112e-73	76.0%	22	C:GO:0005623; F:GO:0005102; P:GO:0009058; P:GO:0006629; P:GO:0009605; P:GO:0006950; F:GO:0005215; P:GO:0016043; P:GO:0009607; F:GO:0005509; P:GO:0008219; C:GO:0005794; C:GO:0005730; C:GO:0005829; P:GO:0050789; P:GO:0000003; P:GO:0016032; P:GO:0007165; P:GO:0006350; F:GO:0005515; C:GO:0005886; C:GO:0005576	-	IPR005552 (PFAM); IPR005552 (PANTHER)
comp67695_c0_seq1	B2DD29	395	1	0.17492	53.0%	26	C:GO:0008021; P:GO:0009411; F:GO:0019901; P:GO:0006468; P:GO:0007269; C:GO:0005634; P:GO:0010212; P:GO:0007409; P:GO:0030182; P:GO:0031572; F:GO:0005524; F:GO:0043015; P:GO:0006974; P:GO:0030010; F:GO:0004674; P:GO:0051298; P:GO:0048812; F:GO:0050321; C:GO:0005813; P:GO:0046777; C:GO:0030054; C:GO:0005737; C:GO:0005730; F:GO:0000287; F:GO:0005515; C:GO:0005886		no IPS match
comp71507_c0_seq1	Q92831	265	1	6.62298e-13	89.0%	22	P:GO:0016043; P:GO:0006350; P:GO:0007165; F:GO:0005515; F:GO:0016740; P:GO:0009719; C:GO:0005654; C:GO:0043234; C:GO:0005737; P:GO:0050789; P:GO:0008283; P:GO:0007049; P:GO:0006464; C:GO:0005694; F:GO:0030528; P:GO:0006996; P:GO:0008152; P:GO:0000003; P:GO:0016032; P:GO:0044403; C:GO:0005856; F:GO:0030234	EC:2.3.1.48; EC:2.3.1.32	IPR009464 (PFAM)
comp73812_c0_seq1	O95622	883	1	8.98641e-38	100.0%	18	P:GO:0007610; P:GO:0006810; P:GO:0007165; P:GO:0006139; P:GO:0009058; P:GO:0008150; P:GO:0006091; C:GO:0005623; P:GO:0008152; P:GO:0050789; P:GO:0009719; F:GO:0005515; F:GO:0005488; F:GO:0003824; P:GO:0007267; C:GO:0005886; P:GO:0006950; F:GO:0000166	EC:4.6.1.1	no IPS match
comp7806_c0_seq1	Q92831	568	1	2.56134e-16	87.0%	22	P:GO:0016043; P:GO:0006350; P:GO:0007165; F:GO:0005515; F:GO:0016740; P:GO:0009719; C:GO:0005654; C:GO:0043234; C:GO:0005737; P:GO:0050789; P:GO:0008283; P:GO:0007049; P:GO:0006464; C:GO:0005694; F:GO:0030528; P:GO:0006996; P:GO:0008152; P:GO:0000003; P:GO:0016032; P:GO:0044403; C:GO:0005856; F:GO:0030234	EC:2.3.1.48; EC:2.3.1.32	IPR001487 (PRINTS); IPR001487 (SMART); IPR001487 (PFAM); IPR001487 (G3DSA:1.20.920.GENE3D); PTHR22880 (PANTHER); PTHR22880:SF3 (PANTHER); NON_CYTOPLASMIC_DOMAIN (PHOBIUS); SIGNAL_PEPTIDE_N_REGION (PHOBIUS); SIGNAL_PEPTIDE_H_REGION (PHOBIUS); SIGNAL_PEPTIDE (PHOBIUS); SIGNAL_PEPTIDE_C_REGION (PHOBIUS); IPR001487 (PROSITE_PROFILES); IPR001487 (SUPERFAMILY)
comp78899_c0_seq1	Q6PCM1	545	1	2.82067e-10	100.0%	26	P:GO:0036123; C:GO:0005634; P:GO:0030154; F:GO:0050681; F:GO:0046872; P:GO:0006355; P:GO:0016568; P:GO:0007290; P:GO:0006351; F:GO:0000976; P:GO:0030521; P:GO:0051573; F:GO:0003700; F:GO:0016702; F:GO:0001047; F:GO:0005506; P:GO:0046293; P:GO:0045944; C:GO:0005737; P:GO:0055114; P:GO:0045893; P:GO:0033169; F:GO:0005515; F:GO:0016491; P:GO:0009755; P:GO:0007283		PTHR12549 (PANTHER); PTHR12549:SF7 (PANTHER)
comp79701_c0_seq1	P26231	568	1	4.89541e-121	100.0%	18	C:GO:0016023; P:GO:0016043; F:GO:0005198; C:GO:0005623; P:GO:0008150; P:GO:0009653; P:GO:0050789; P:GO:0008219; C:GO:0043234; C:GO:0005886; F:GO:0005515; C:GO:0005856; P:GO:0007165; F:GO:0003779; P:GO:0030154; P:GO:0008283; P:GO:0007275; F:GO:0008092	-	IPR001033 (PRINTS); G3DSA:1.20.120.230 (GENE3D); G3DSA:1.20.120.230 (GENE3D); IPR006077 (PFAM); PTHR18914:SF9 (PANTHER); IPR006077 (PANTHER); IPR006077 (SUPERFAMILY); IPR006077 (SUPERFAMILY)
comp84361_c0_seq1	Q14571	363	1	1.38782e-05	56.0%	26	P:GO:0044281; P:GO:0050796; P:GO:0007173; C:GO:0031095; P:GO:0048011; P:GO:0038096; F:GO:0015085; P:GO:0038095; P:GO:0007202; P:GO:0071361; C:GO:0005789; C:GO:0016021; P:GO:0008543; P:GO:0030168; P:GO:0001666; C:GO:0033017; F:GO:0005220; P:GO:0007165; C:GO:0005938; F:GO:0035091; P:GO:0006810; P:GO:0006112; P:GO:0007596; C:GO:0005886; P:GO:0045087; P:GO:0071320		no IPS match
comp9186_c0_seq1	Q6JHU9	234	1	7.09522e-35	89.0%	18	F:GO:0005515; C:GO:0005694; C:GO:0043234; P:GO:0050789; P:GO:0006350; F:GO:0005488; F:GO:0016740; C:GO:0005654; F:GO:0005102; P:GO:0008283; P:GO:0007049; C:GO:0005737; P:GO:0006464; F:GO:0030528; C:GO:0000228; P:GO:0030154; F:GO:0003682; P:GO:0006996	EC:2.3.1.48	no IPS match
comp93714_c0_seq1	P26231	356	1	4.12343e-71	100.0%	18	C:GO:0016023; P:GO:0016043; F:GO:0005198; C:GO:0005623; P:GO:0008150; P:GO:0009653; P:GO:0050789; P:GO:0008219; C:GO:0043234; C:GO:0005886; F:GO:0005515; C:GO:0005856; P:GO:0007165; F:GO:0003779; P:GO:0030154; P:GO:0008283; P:GO:0007275; F:GO:0008092	-	no IPS match
comp110885_c0_seq1	Q62073	491	1	6.34176e-116	100.0%	20	P:GO:0007165; P:GO:0050789; P:GO:0008152; P:GO:0006950; P:GO:0006464; P:GO:0009653; P:GO:0009790; C:GO:0005829; C:GO:0043234; F:GO:0004672; C:GO:0005654; P:GO:0006996; F:GO:0005488; P:GO:0008219; F:GO:0004871; C:GO:0005886; F:GO:0005515; F:GO:0000166; P:GO:0007275; P:GO:0006350	EC:2.7.11.25; EC:2.7.11	IPR001245 (PRINTS); IPR002290 (SMART); IPR001245 (PFAM); G3DSA:1.10.510.10 (GENE3D); PTHR26392 (PANTHER); PTHR26392:SF68 (PANTHER); IPR008271 (PROSITE_PATTERNS); IPR000719 (PROSITE_PROFILES); IPR011009 (SUPERFAMILY)
comp114765_c0_seq1	P98156	225	1	1.0443e-43	100.0%	18	F:GO:0005215; P:GO:0050789; P:GO:0006350; F:GO:0004872; F:GO:0005515; P:GO:0006810; P:GO:0016043; C:GO:0005615; P:GO:0009058; P:GO:0006629; P:GO:0008150; F:GO:0005509; C:GO:0005623; P:GO:0006950; P:GO:0008152; P:GO:0015031; C:GO:0005737; C:GO:0005634	-	IPR000033 (SMART); IPR011042 (G3DSA:2.120.10.GENE3D); IPR000033 (PFAM); PTHR10529:SF101 (PANTHER); PTHR10529 (PANTHER); IPR000033 (PROSITE_PROFILES); IPR000033 (PROSITE_PROFILES); IPR000033 (PROSITE_PROFILES); SSF63825 (SUPERFAMILY)
comp117846_c0_seq1	Q60714	301	1	5.08877e-57	100.0%	19	P:GO:0009058; P:GO:0006629; P:GO:0009719; F:GO:0000166; P:GO:0007165; P:GO:0006810; C:GO:0005739; C:GO:0005623; F:GO:0003824; C:GO:0043226; C:GO:0005737; P:GO:0006519; P:GO:0050789; P:GO:0006950; P:GO:0009628; F:GO:0005515; C:GO:0005783; F:GO:0005215; C:GO:0005886	EC:6.2.1.3	G3DSA:2.30.38.10 (GENE3D); IPR000873 (PFAM); PTHR24096 (PANTHER); PTHR24096:SF0 (PANTHER); SSF56801 (SUPERFAMILY)
comp120242_c0_seq1	Q29261	349	1	2.26543e-31	78.0%	17	P:GO:0050789; P:GO:0007010; F:GO:0008289; C:GO:0005623; P:GO:0009653; P:GO:0016043; C:GO:0005856; P:GO:0006810; P:GO:0009607; F:GO:0030234; F:GO:0005509; P:GO:0008150; P:GO:0007165; P:GO:0008219; F:GO:0003779; F:GO:0005515; P:GO:0009719	-	IPR007122 (PRINTS); IPR007122 (SMART); G3DSA:3.40.20.10 (GENE3D); IPR007123 (PFAM); IPR007122 (PANTHER); SSF55753 (SUPERFAMILY)
comp122318_c0_seq1	Q99KE1	579	1	1.43786e-130	100.0%	16	P:GO:0016043; P:GO:0006350; P:GO:0050789; F:GO:0030528; F:GO:0005515; F:GO:0000166; P:GO:0008152; C:GO:0005654; C:GO:0043234; F:GO:0003824; F:GO:0005488; P:GO:0030154; P:GO:0007275; F:GO:0003677; C:GO:0005634; C:GO:0005739	EC:1.1.1.38; EC:1.1.1.39	IPR001891 (PRINTS); IPR012302 (SMART); IPR012301 (PFAM); IPR012302 (PFAM); IPR012301 (G3DSA:3.40.50.GENE3D); IPR016040 (G3DSA:3.40.50.GENE3D); PTHR23406:SF2 (PANTHER); PTHR23406 (PANTHER); IPR015884 (PROSITE_PATTERNS); SSF53223 (SUPERFAMILY); SSF51735 (SUPERFAMILY)
comp122823_c0_seq1	Q99KE1	241	1	1.86911e-43	100.0%	16	P:GO:0016043; P:GO:0006350; P:GO:0050789; F:GO:0030528; F:GO:0005515; F:GO:0000166; P:GO:0008152; C:GO:0005654; C:GO:0043234; F:GO:0003824; F:GO:0005488; P:GO:0030154; P:GO:0007275; F:GO:0003677; C:GO:0005634; C:GO:0005739	EC:1.1.1.38; EC:1.1.1.39	IPR016040 (G3DSA:3.40.50.GENE3D); IPR012302 (PFAM); PTHR23406:SF2 (PANTHER); PTHR23406 (PANTHER); SSF51735 (SUPERFAMILY)
comp123763_c0_seq1	Q60714	221	1	5.68425e-40	100.0%	19	P:GO:0009058; P:GO:0006629; P:GO:0009719; F:GO:0000166; P:GO:0007165; P:GO:0006810; C:GO:0005739; C:GO:0005623; F:GO:0003824; C:GO:0043226; C:GO:0005737; P:GO:0006519; P:GO:0050789; P:GO:0006950; P:GO:0009628; F:GO:0005515; C:GO:0005783; F:GO:0005215; C:GO:0005886	EC:6.2.1.3	no IPS match
comp136161_c0_seq1	P49135	337	1	5.79711e-35	100.0%	21	P:GO:0009628; C:GO:0043234; P:GO:0050789; P:GO:0007049; F:GO:0005515; P:GO:0006950; P:GO:0006259; F:GO:0000166; C:GO:0005654; P:GO:0006464; P:GO:0008219; P:GO:0008150; P:GO:0009056; F:GO:0003677; F:GO:0005488; P:GO:0006350; F:GO:0004672; F:GO:0016787; P:GO:0006139; P:GO:0030154; P:GO:0007275	EC:2.7.11.23	PTHR11274 (PANTHER)
comp138917_c0_seq1	P46939	224	1	1.30421e-29	100.0%	19	C:GO:0005623; C:GO:0005886; F:GO:0005488; F:GO:0008092; C:GO:0005856; F:GO:0005509; C:GO:0005730; C:GO:0005737; P:GO:0030154; P:GO:0050789; P:GO:0007275; P:GO:0009653; P:GO:0016043; F:GO:0005515; C:GO:0005575; F:GO:0003779; P:GO:0008150; F:GO:0005102; C:GO:0043234	-	Coil (COILS); PTHR11915:SF186 (PANTHER); PTHR11915 (PANTHER)
comp142026_c0_seq1	Q8K1R3	272	1	1.49994e-36	100.0%	14	P:GO:0009653; P:GO:0007005; P:GO:0050789; P:GO:0006139; P:GO:0009056; C:GO:0005739; P:GO:0040007; F:GO:0016740; F:GO:0003723; P:GO:0006091; C:GO:0005886; F:GO:0004518; P:GO:0006950; P:GO:0016043	EC:3.1.13; EC:2.7.7.8	IPR001247 (PFAM); IPR027408 (G3DSA:3.30.230.GENE3D); IPR012162 (PANTHER); IPR020568 (SUPERFAMILY)
comp151767_c0_seq1	Q16611	208	1	6.23538e-16	74.0%	17	P:GO:0050789; P:GO:0008219; P:GO:0019538; P:GO:0009056; P:GO:0008150; C:GO:0005623; C:GO:0043234; C:GO:0005739; P:GO:0019725; P:GO:0008152; P:GO:0009653; P:GO:0007275; P:GO:0009628; F:GO:0005515; P:GO:0007005; P:GO:0006810; P:GO:0009605	-	IPR026298 (PFAM); G3DSA:1.10.437.10 (GENE3D); IPR026308 (PTHR11256:PANTHER); IPR026298 (PANTHER); IPR020717 (PROSITE_PATTERNS); CYTOPLASMIC_DOMAIN (PHOBIUS); NON_CYTOPLASMIC_DOMAIN (PHOBIUS); TRANSMEMBRANE (PHOBIUS); IPR002475 (PROSITE_PROFILES); SSF56854 (SUPERFAMILY); TMhelix (TMHMM)
comp158084_c0_seq1	P15313	201	1	5.0723e-25	89.0%	21	P:GO:0006811; P:GO:0015031; P:GO:0008150; P:GO:0006810; P:GO:0006139; P:GO:0007165; P:GO:0009719; P:GO:0019725; C:GO:0005623; C:GO:0043234; C:GO:0005886; F:GO:0016787; F:GO:0005215; P:GO:0007275; C:GO:0005829; P:GO:0044403; P:GO:0009653; P:GO:0009790; C:GO:0005773; F:GO:0005515; F:GO:0000166	-	IPR004100 (PFAM); PTHR15184 (PANTHER); PTHR15184:SF11 (PANTHER)
comp26095_c0_seq1	Q04721	236	1	5.99455e-15	69.0%	22	P:GO:0007275; P:GO:0016043; P:GO:0006350; C:GO:0005654; C:GO:0005794; F:GO:0005515; P:GO:0050789; P:GO:0008219; P:GO:0008150; P:GO:0009653; C:GO:0005783; C:GO:0005576; P:GO:0008283; P:GO:0007049; C:GO:0005623; P:GO:0030154; P:GO:0007165; P:GO:0019538; P:GO:0016049; F:GO:0004872; C:GO:0005886; F:GO:0005509	-	PR00010 (PRINTS); IPR000742 (SMART); IPR001881 (SMART); IPR000742 (PFAM); G3DSA:2.10.25.10 (GENE3D); G3DSA:2.10.25.10 (GENE3D); PTHR24044 (PANTHER); IPR000152 (PROSITE_PATTERNS); IPR013032 (PROSITE_PATTERNS); IPR013032 (PROSITE_PATTERNS); IPR000152 (PROSITE_PATTERNS); IPR018097 (PROSITE_PATTERNS); IPR013032 (PROSITE_PATTERNS); IPR013032 (PROSITE_PATTERNS); IPR000742 (PROSITE_PROFILES); IPR000742 …
comp3431_c0_seq2	Q13467	335	1	2.73854e-20	77.0%	17	P:GO:0009653; P:GO:0007275; P:GO:0007165; P:GO:0030154; P:GO:0007267; P:GO:0009607; F:GO:0005515; P:GO:0016043; P:GO:0000003; P:GO:0008219; P:GO:0009790; C:GO:0005623; F:GO:0004872; P:GO:0050789; P:GO:0006350; C:GO:0005886; C:GO:0005737	-	IPR020067 (SMART); IPR020067 (G3DSA:1.10.2000.GENE3D); IPR020067 (PFAM); PTHR11309:SF59 (PANTHER); IPR015526 (PANTHER); IPR020067 (PROSITE_PROFILES); IPR020067 (SUPERFAMILY)
comp36331_c0_seq1	P55008	999	1	2.40429e-42	72.0%	19	C:GO:0005623; C:GO:0005856; C:GO:0043234; C:GO:0005886; P:GO:0050789; P:GO:0008283; P:GO:0007010; P:GO:0008150; F:GO:0005509; P:GO:0006810; P:GO:0016043; C:GO:0005829; P:GO:0007165; P:GO:0009605; P:GO:0006950; F:GO:0003779; P:GO:0007610; C:GO:0005737; C:GO:0005634	-	Coil (COILS); IPR002048 (SMART); IPR011992 (G3DSA:1.10.238.GENE3D); IPR011992 (PFAM); PTHR10356 (PANTHER); IPR018247 (PROSITE_PATTERNS); IPR002048 (PROSITE_PROFILES); IPR002048 (PROSITE_PROFILES); SSF47473 (SUPERFAMILY)
comp37697_c0_seq1	Q6JHU9	595	1	1.40773e-65	71.0%	17	F:GO:0005515; C:GO:0005694; C:GO:0043234; P:GO:0050789; P:GO:0006350; F:GO:0016740; C:GO:0005654; F:GO:0005102; P:GO:0008283; P:GO:0007049; C:GO:0005737; P:GO:0006464; F:GO:0030528; C:GO:0000228; P:GO:0030154; F:GO:0003682; P:GO:0006996	EC:2.3.1.48	IPR013083 (G3DSA:3.30.40.GENE3D); IPR013178 (PFAM); PTHR13808 (PANTHER); PTHR13808:SF1 (PANTHER); IPR019786 (PROSITE_PATTERNS); IPR011011 (SUPERFAMILY)
comp37803_c0_seq1	Q9TTR7	1929	1	0.0	83.0%	18	P:GO:0007275; P:GO:0030154; F:GO:0008289; P:GO:0050789; P:GO:0006350; F:GO:0005488; F:GO:0004872; P:GO:0000003; P:GO:0009790; P:GO:0008283; F:GO:0003677; P:GO:0008152; P:GO:0007049; P:GO:0009653; F:GO:0005515; C:GO:0005634; P:GO:0007165; P:GO:0009719	-	IPR001628 (PRINTS); IPR003068 (PRINTS); IPR001723 (PRINTS); IPR000536 (SMART); IPR001628 (SMART); IPR001628 (PFAM); IPR013088 (G3DSA:3.30.50.GENE3D); IPR008946 (G3DSA:1.10.565.GENE3D); IPR000536 (PFAM); PTHR24083:SF56 (PANTHER); PTHR24083 (PANTHER); IPR001628 (PROSITE_PATTERNS); IPR001628 (PROSITE_PROFILES); IPR008946 (SUPERFAMILY); SSF57716 (SUPERFAMILY)
comp38024_c0_seq1	Q9P0L9	3612	1	0.00187398	39.0%	25	F:GO:0005262; F:GO:0005261; F:GO:0051393; C:GO:0009986; C:GO:0043231; P:GO:0035725; F:GO:0042802; C:GO:0016021; F:GO:0005272; F:GO:0008092; F:GO:0051371; C:GO:0005783; F:GO:0005509; F:GO:0015269; F:GO:0005227; F:GO:0008324; P:GO:0071468; P:GO:0001581; P:GO:0006812; P:GO:0070588; F:GO:0033040; F:GO:0005515; P:GO:0050982; C:GO:0005886; P:GO:0071805		SIGNAL_PEPTIDE_N_REGION (PHOBIUS); SIGNAL_PEPTIDE_H_REGION (PHOBIUS); TRANSMEMBRANE (PHOBIUS); CYTOPLASMIC_DOMAIN (PHOBIUS); SIGNAL_PEPTIDE_C_REGION (PHOBIUS); SIGNAL_PEPTIDE (PHOBIUS); NON_CYTOPLASMIC_DOMAIN (PHOBIUS); SignalP-TM (SIGNALP_GRAM_POSITIVE)
comp3982_c0_seq1	P97412	525	1	1.05453e-111	100.0%	18	P:GO:0006950; P:GO:0009607; C:GO:0005829; P:GO:0006629; C:GO:0005856; P:GO:0008150; P:GO:0050789; P:GO:0008219; P:GO:0006996; P:GO:0007610; P:GO:0009605; P:GO:0015031; P:GO:0006810; F:GO:0005515; F:GO:0005488; P:GO:0009058; P:GO:0019748; F:GO:0016740	EC:2.3.2.15	IPR001680 (SMART); IPR015943 (G3DSA:2.130.10.GENE3D); IPR001680 (PFAM); PTHR13743 (PANTHER); PTHR13743:SF46 (PANTHER); IPR019775 (PROSITE_PATTERNS); IPR001680 (PROSITE_PROFILES); IPR007719 (PROSITE_PROFILES); IPR017986 (PROSITE_PROFILES); IPR017986 (SUPERFAMILY)
comp41915_c0_seq1	P46096	4710	1	0.0	99.0%	14	P:GO:0006810; P:GO:0050789; C:GO:0005623; C:GO:0016023; F:GO:0008289; F:GO:0005515; F:GO:0005509; F:GO:0005102; P:GO:0006996; C:GO:0005575; P:GO:0008150; F:GO:0005215; C:GO:0005886; P:GO:0007267	-	IPR000008 (PRINTS); IPR001565 (PRINTS); IPR000008 (SMART); G3DSA:2.60.40.150 (GENE3D); IPR000008 (PFAM); PTHR10024 (PANTHER); IPR015428 (PTHR10024:PANTHER); NON_CYTOPLASMIC_DOMAIN (PHOBIUS); CYTOPLASMIC_DOMAIN (PHOBIUS); TRANSMEMBRANE (PHOBIUS); IPR000008 (PROSITE_PROFILES); IPR000008 (SUPERFAMILY); TMhelix (TMHMM)
comp43047_c0_seq1	Q09137	1863	1	0.0	71.0%	23	P:GO:0050789; P:GO:0009056; P:GO:0016043; C:GO:0005654; P:GO:0008150; P:GO:0008219; P:GO:0009058; P:GO:0006629; P:GO:0009719; C:GO:0005622; C:GO:0043234; C:GO:0005737; F:GO:0005515; P:GO:0006091; P:GO:0005975; P:GO:0007165; P:GO:0009605; P:GO:0007154; P:GO:0006950; F:GO:0003682; F:GO:0004672; F:GO:0000166; C:GO:0005886	EC:2.7.11	IPR002290 (SMART); G3DSA:1.10.510.10 (GENE3D); IPR000719 (PFAM); G3DSA:3.30.200.20 (GENE3D); PTHR24343 (PANTHER); IPR028783 (PTHR24343:PANTHER); IPR017441 (PROSITE_PATTERNS); IPR008271 (PROSITE_PATTERNS); IPR000719 (PROSITE_PROFILES); IPR011009 (SUPERFAMILY); IPR028375 (SUPERFAMILY); TMhelix (TMHMM)
comp44474_c0_seq1	P16591	3376	1	0.0	59.0%	19	P:GO:0007165; C:GO:0000228; P:GO:0050789; P:GO:0007010; F:GO:0005102; F:GO:0008289; C:GO:0005623; C:GO:0005856; C:GO:0005886; C:GO:0005622; P:GO:0016043; P:GO:0006350; P:GO:0007049; P:GO:0008283; P:GO:0006464; F:GO:0004672; C:GO:0005737; P:GO:0009719; F:GO:0000166	EC:2.7.10.2	Coil (COILS); Coil (COILS); IPR000980 (PRINTS); IPR001245 (PRINTS); IPR000980 (SMART); IPR020635 (SMART); IPR001245 (PFAM); IPR000980 (PFAM); IPR000980 (G3DSA:3.30.505.GENE3D); G3DSA:3.30.200.20 (GENE3D); G3DSA:1.10.510.10 (GENE3D); PTHR24418:SF0 (PANTHER); PTHR24418 (PANTHER); IPR017441 (PROSITE_PATTERNS); IPR008266 (PROSITE_PATTERNS); IPR000980 (PROSITE_PROFILES); IPR000719 (PROSITE_PROFILES); …
comp46360_c0_seq7	Q9XTA5	4464	1	2.43628e-72	58.0%	17	P:GO:0050789; P:GO:0009058; P:GO:0009790; P:GO:0008150; P:GO:0009653; P:GO:0007275; P:GO:0006950; P:GO:0030154; F:GO:0005515; C:GO:0005634; P:GO:0006350; C:GO:0005737; F:GO:0003700; C:GO:0005654; C:GO:0043234; F:GO:0004871; P:GO:0007165	-	IPR001067 (PRINTS); IPR001610 (SMART); IPR000014 (SMART); IPR000014 (TIGRFAM); G3DSA:3.30.450.20 (GENE3D); IPR014887 (PFAM); IPR013767 (PFAM); PF14598 (PFAM); G3DSA:3.30.450.20 (GENE3D); PTHR23043:SF15 (PANTHER); PTHR23043 (PANTHER); IPR011598 (PROSITE_PROFILES); IPR000014 (PROSITE_PROFILES); IPR000014 (PROSITE_PROFILES); IPR011598 (SUPERFAMILY); IPR000014 (SUPERFAMILY); IPR000014 (SUPERFAMILY)
comp47147_c0_seq1	Q3UHD9	4368	1	0.0	100.0%	22	F:GO:0030234; F:GO:0005488; F:GO:0005515; P:GO:0007165; F:GO:0000166; F:GO:0008289; P:GO:0006810; C:GO:0005730; P:GO:0007275; P:GO:0007010; P:GO:0008152; P:GO:0050789; C:GO:0005768; P:GO:0008283; P:GO:0006350; P:GO:0008219; F:GO:0016787; P:GO:0019538; P:GO:0009056; C:GO:0005739; C:GO:0005623; P:GO:0015031	-	IPR001164 (PRINTS); IPR020849 (SMART); IPR001164 (SMART); IPR003579 (SMART); IPR001849 (SMART); IPR001164 (PFAM); IPR020683 (PFAM); IPR001849 (PFAM); IPR011993 (G3DSA:2.30.29.GENE3D); IPR020683 (G3DSA:1.25.40.GENE3D); IPR013684 (PFAM); G3DSA:3.40.50.300 (GENE3D); PTHR23180:SF128 (PANTHER); PTHR23180 (PANTHER); IPR001164 (PROSITE_PROFILES); IPR002110 (PROSITE_PROFILES); IPR020683 (PROSITE_PROFILES…
comp520_c0_seq1	P07992	308	1	2.19915e-15	73.0%	18	P:GO:0006950; P:GO:0006259; P:GO:0009056; C:GO:0005654; P:GO:0008150; P:GO:0050789; P:GO:0006996; F:GO:0003677; F:GO:0005515; C:GO:0000228; P:GO:0000003; C:GO:0005737; C:GO:0005730; P:GO:0007275; C:GO:0005634; C:GO:0043234; F:GO:0004518; P:GO:0009628	-	G3DSA:1.10.150.20 (GENE3D); PF14520 (PFAM); PTHR12749:SF0 (PANTHER); PTHR12749 (PANTHER); IPR010994 (SUPERFAMILY)
comp58263_c0_seq1	Q9EP80	352	1	1.48627e-37	80.0%	20	F:GO:0005515; F:GO:0016301; P:GO:0006810; F:GO:0005102; C:GO:0005623; P:GO:0015031; P:GO:0008152; P:GO:0007165; C:GO:0005794; F:GO:0005488; P:GO:0006464; C:GO:0043234; C:GO:0005856; C:GO:0005737; F:GO:0016787; P:GO:0006139; P:GO:0009056; C:GO:0005886; P:GO:0016043; C:GO:0005739	EC:3.6.1.3	IPR027267 (G3DSA:1.20.1270.GENE3D); IPR010504 (PFAM); PTHR12141:SF2 (PANTHER); PTHR12141 (PANTHER); IPR010504 (PROSITE_PROFILES); SSF103657 (SUPERFAMILY)
comp63422_c0_seq1	Q9ULG1	394	1	8.65837e-08	62.0%	25	P:GO:0071479; P:GO:0051301; P:GO:0051225; F:GO:0003678; P:GO:0006200; C:GO:0005634; F:GO:0003677; P:GO:0034644; F:GO:0005524; F:GO:0043014; C:GO:0031011; P:GO:0030307; P:GO:0000070; P:GO:0006338; P:GO:0045944; C:GO:0005874; P:GO:0000724; P:GO:0006302; F:GO:0016887; F:GO:0003779; P:GO:0070914; P:GO:2000045; F:GO:0005515; P:GO:0032508; P:GO:0010571		no IPS match
comp64339_c0_seq1	Q9EP80	1824	1	0.0	99.0%	20	F:GO:0005515; F:GO:0016301; P:GO:0006810; F:GO:0005102; C:GO:0005623; P:GO:0015031; P:GO:0008152; P:GO:0007165; C:GO:0005794; F:GO:0005488; P:GO:0006464; C:GO:0043234; C:GO:0005856; C:GO:0005737; F:GO:0016787; P:GO:0006139; P:GO:0009056; C:GO:0005886; P:GO:0016043; C:GO:0005739	EC:3.6.1.3	Coil (COILS); IPR001478 (SMART); IPR010504 (SMART); IPR010504 (PFAM); G3DSA:2.30.42.10 (GENE3D); IPR027267 (G3DSA:1.20.1270.GENE3D); IPR001478 (PFAM); PTHR12141:SF2 (PANTHER); PTHR12141 (PANTHER); IPR001478 (PROSITE_PROFILES); IPR010504 (PROSITE_PROFILES); IPR001478 (SUPERFAMILY); SSF103657 (SUPERFAMILY)
comp64817_c0_seq1	P39086	383	1	0.160763	54.0%	25	P:GO:0035249; P:GO:0060079; F:GO:0004970; P:GO:0007268; P:GO:0051967; P:GO:0051966; C:GO:0016021; P:GO:0032230; P:GO:0007215; P:GO:0060080; P:GO:0007417; C:GO:0030054; P:GO:0030534; C:GO:0042734; P:GO:0007399; C:GO:0045211; C:GO:0030425; P:GO:0006810; P:GO:0048266; F:GO:0015277; C:GO:0005887; C:GO:0005886; C:GO:0032983; F:GO:0005234; P:GO:0014054		IPR001828 (PFAM); G3DSA:3.40.50.2300 (GENE3D); SIGNAL_PEPTIDE (PHOBIUS); SIGNAL_PEPTIDE_N_REGION (PHOBIUS); NON_CYTOPLASMIC_DOMAIN (PHOBIUS); SIGNAL_PEPTIDE_C_REGION (PHOBIUS); SIGNAL_PEPTIDE_H_REGION (PHOBIUS); SignalP-noTM (SIGNALP_EUK); IPR028082 (SUPERFAMILY)
comp64846_c0_seq1	Q96T88	204	1	4.46759e-11	86.0%	21	P:GO:0050789; P:GO:0019538; P:GO:0006464; P:GO:0006350; P:GO:0006996; F:GO:0005488; P:GO:0009056; P:GO:0008283; F:GO:0005515; F:GO:0003682; C:GO:0005694; P:GO:0040029; P:GO:0006259; F:GO:0003824; C:GO:0005634; F:GO:0003700; C:GO:0000228; F:GO:0003677; F:GO:0000166; P:GO:0007049; P:GO:0006950	EC:6.3.2.19	NON_CYTOPLASMIC_DOMAIN (PHOBIUS); SIGNAL_PEPTIDE_C_REGION (PHOBIUS); SIGNAL_PEPTIDE_N_REGION (PHOBIUS); SIGNAL_PEPTIDE (PHOBIUS); SIGNAL_PEPTIDE_H_REGION (PHOBIUS); SignalP-noTM (SIGNALP_GRAM_NEGATIVE); SignalP-noTM (SIGNALP_EUK); SignalP-TM (SIGNALP_GRAM_POSITIVE)
comp65607_c0_seq1	P34925	367	1	0.00116579	52.0%	25	P:GO:0006468; P:GO:0071679; C:GO:0005634; P:GO:0030182; P:GO:0016055; F:GO:0005524; F:GO:0005109; C:GO:0016021; C:GO:0016020; P:GO:0050919; P:GO:0048843; P:GO:0022038; P:GO:0048705; F:GO:0017147; P:GO:0043410; F:GO:0042813; C:GO:0005737; P:GO:0007165; P:GO:0007411; F:GO:0004888; F:GO:0004714; F:GO:0004713; C:GO:0005887; F:GO:0005515; P:GO:0031175		IPR003306 (SMART); IPR003306 (PFAM); IPR003306 (PROSITE_PROFILES)
comp6880_c0_seq1	A5PJA1	239	1	9.48544e-27	80.0%	20	F:GO:0005515; P:GO:0050789; P:GO:0016049; C:GO:0005654; F:GO:0016740; P:GO:0008219; C:GO:0043234; P:GO:0016043; P:GO:0006350; C:GO:0005730; F:GO:0003677; P:GO:0019538; P:GO:0009056; F:GO:0030528; C:GO:0005622; P:GO:0006996; P:GO:0006464; P:GO:0008150; F:GO:0000166; F:GO:0016301	EC:2.3.1.48; EC:2.7.4.3	PF13238 (PFAM); G3DSA:3.40.50.300 (GENE3D); PTHR12595 (PANTHER); PTHR12595:SF0 (PANTHER)
comp69330_c0_seq1	P52701	592	1	1.34713e-51	71.0%	20	F:GO:0003677; P:GO:0050789; P:GO:0006259; P:GO:0007275; F:GO:0016787; P:GO:0007049; F:GO:0005515; P:GO:0006950; P:GO:0007165; P:GO:0008219; F:GO:0000166; P:GO:0009628; F:GO:0005488; C:GO:0000228; P:GO:0008150; P:GO:0006139; P:GO:0009056; C:GO:0005634; C:GO:0043234; P:GO:0006996	-	IPR007860 (PFAM); IPR007860 (G3DSA:3.30.420.GENE3D); IPR015536 (PTHR11361:PANTHER); PTHR11361 (PANTHER); IPR007860 (SUPERFAMILY)
comp73432_c0_seq1	O54748	211	1	0.000168614	77.0%	25	P:GO:0043065; P:GO:0008285; P:GO:0001841; P:GO:0006468; C:GO:0005634; P:GO:0060215; P:GO:0046330; F:GO:0005524; P:GO:0006915; F:GO:0046872; P:GO:1902043; F:GO:0004674; P:GO:0097284; P:GO:0046621; P:GO:0071902; P:GO:0060706; P:GO:0007417; P:GO:0007243; C:GO:0005737; F:GO:0043539; P:GO:0003157; P:GO:0051897; P:GO:0090090; F:GO:0000287; P:GO:0035329		no IPS match
comp75244_c0_seq1	Q9P0L9	251	1	1.06243e-05	63.0%	25	F:GO:0005262; F:GO:0005261; F:GO:0051393; C:GO:0009986; C:GO:0043231; P:GO:0035725; F:GO:0042802; C:GO:0016021; F:GO:0005272; F:GO:0008092; F:GO:0051371; C:GO:0005783; F:GO:0005509; F:GO:0015269; F:GO:0005227; F:GO:0008324; P:GO:0071468; P:GO:0001581; P:GO:0006812; P:GO:0070588; F:GO:0033040; F:GO:0005515; P:GO:0050982; C:GO:0005886; P:GO:0071805		IPR013122 (PFAM); PTHR10877 (PANTHER); CYTOPLASMIC_DOMAIN (PHOBIUS); NON_CYTOPLASMIC_DOMAIN (PHOBIUS); TRANSMEMBRANE (PHOBIUS)
comp75652_c0_seq1	P52701	247	1	1.27242e-13	78.0%	20	F:GO:0003677; P:GO:0050789; P:GO:0006259; P:GO:0007275; F:GO:0016787; P:GO:0007049; F:GO:0005515; P:GO:0006950; P:GO:0007165; P:GO:0008219; F:GO:0000166; P:GO:0009628; F:GO:0005488; C:GO:0000228; P:GO:0008150; P:GO:0006139; P:GO:0009056; C:GO:0005634; C:GO:0043234; P:GO:0006996	-	IPR000432 (PFAM); G3DSA:3.40.50.300 (GENE3D); PTHR11361 (PANTHER); IPR015536 (PTHR11361:PANTHER)
comp75868_c0_seq1	Q9WV86	496	1	1.03053e-65	100.0%	21	P:GO:0030154; P:GO:0007275; F:GO:0005515; C:GO:0005623; F:GO:0016787; P:GO:0007049; P:GO:0007010; P:GO:0008150; C:GO:0005856; C:GO:0043234; F:GO:0008092; P:GO:0006996; C:GO:0005815; P:GO:0016043; P:GO:0050789; C:GO:0005811; P:GO:0006139; P:GO:0009056; C:GO:0005886; C:GO:0005634; F:GO:0000166	EC:3.6.4.3	G3DSA:3.40.50.300 (GENE3D); IPR015415 (PFAM); G3DSA:1.10.8.60 (GENE3D); PTHR23074 (PANTHER); PTHR23074:SF19 (PANTHER); IPR027417 (SUPERFAMILY)
comp76557_c0_seq1	Q13315	303	1	5.5852e-23	70.0%	19	P:GO:0050789; P:GO:0008219; P:GO:0006139; P:GO:0009056; F:GO:0005515; P:GO:0006996; P:GO:0007049; P:GO:0008283; P:GO:0006950; P:GO:0006464; C:GO:0005694; P:GO:0007165; C:GO:0005654; P:GO:0009628; P:GO:0006259; F:GO:0016301; P:GO:0030154; P:GO:0007275; F:GO:0004672	EC:2.7.1.137; EC:2.7.11	IPR015519 (PTHR11139:PANTHER); PTHR11139 (PANTHER); IPR014009 (PROSITE_PROFILES)
comp78265_c0_seq1	P16444	209	1	3.00885e-21	83.0%	18	P:GO:0008150; P:GO:0050789; F:GO:0005515; F:GO:0005488; P:GO:0008152; F:GO:0008233; P:GO:0008219; F:GO:0030234; C:GO:0005615; C:GO:0005886; C:GO:0005623; C:GO:0043226; C:GO:0005576; P:GO:0006519; P:GO:0006629; P:GO:0019538; P:GO:0009056; F:GO:0008289	-	IPR008257 (PFAM); G3DSA:3.20.20.140 (GENE3D); IPR008257 (PANTHER); IPR028536 (PTHR10443:PANTHER); IPR008257 (PROSITE_PROFILES); SSF51556 (SUPERFAMILY)
comp78580_c0_seq1	Q07343	270	1	1.26891e-06	73.0%	25	P:GO:0035690; C:GO:0005634; P:GO:1901898; C:GO:0030018; P:GO:0050900; F:GO:0046872; P:GO:0050852; C:GO:0005891; P:GO:0071222; P:GO:0071872; C:GO:0048471; F:GO:0030552; F:GO:0044325; P:GO:0032743; P:GO:0006198; F:GO:0004115; F:GO:0004114; P:GO:1901841; P:GO:0032729; P:GO:0007165; P:GO:0030593; C:GO:0005829; C:GO:0071944; P:GO:0086004; P:GO:0001780		PTHR11347:SF37 (PANTHER); PTHR11347 (PANTHER)
comp84657_c0_seq1	P21675	358	1	2.76552e-58	100.0%	21	F:GO:0005515; P:GO:0007049; P:GO:0016043; P:GO:0006350; F:GO:0016740; P:GO:0006464; P:GO:0006950; P:GO:0050789; C:GO:0005730; P:GO:0019538; P:GO:0009056; F:GO:0003677; F:GO:0004672; F:GO:0030528; C:GO:0005654; C:GO:0043234; P:GO:0000003; P:GO:0016032; P:GO:0044403; F:GO:0000166; P:GO:0006996	EC:2.3.1.48; EC:2.7.11	Coil (COILS); PTHR13900 (PANTHER); PTHR13900:SF0 (PANTHER)
comp88198_c0_seq1	E7EZF3	253	1	4.37971e-09	60.0%	25	P:GO:0002088; C:GO:0000792; C:GO:0000791; C:GO:0000790; P:GO:0010216; C:GO:0005634; F:GO:0003677; F:GO:0046872; P:GO:0006355; P:GO:0016568; P:GO:0000122; P:GO:0007049; P:GO:0042787; F:GO:0016874; P:GO:0006351; F:GO:0004842; F:GO:0044729; F:GO:0042393; C:GO:0005737; F:GO:0035064; P:GO:0031100; P:GO:0016574; P:GO:0051865; C:GO:0005657; F:GO:0008270		PTHR14140 (PANTHER); PTHR14140:SF2 (PANTHER)
comp96627_c0_seq1	P51610	543	1	1.09923e-80	84.0%	20	P:GO:0000003; P:GO:0016032; P:GO:0050789; P:GO:0006350; P:GO:0008152; F:GO:0016740; C:GO:0005654; C:GO:0043234; C:GO:0005730; C:GO:0005623; F:GO:0030528; F:GO:0005515; P:GO:0044403; F:GO:0003700; P:GO:0016043; F:GO:0003682; P:GO:0006996; P:GO:0006464; P:GO:0007049; C:GO:0005739	-	PF13418 (PFAM); IPR006652 (PFAM); PF13854 (PFAM); IPR015915 (G3DSA:2.120.10.GENE3D); PTHR23244:SF36 (PANTHER); PTHR23244 (PANTHER); SSF117281 (SUPERFAMILY)
comp98042_c0_seq1	Q8K1R3	761	1	1.00177e-174	100.0%	14	P:GO:0009653; P:GO:0007005; P:GO:0050789; P:GO:0006139; P:GO:0009056; C:GO:0005739; P:GO:0040007; F:GO:0016740; F:GO:0003723; P:GO:0006091; C:GO:0005886; F:GO:0004518; P:GO:0006950; P:GO:0016043	EC:3.1.13; EC:2.7.7.8	IPR004087 (SMART); IPR022967 (SMART); IPR015847 (PFAM); IPR004088 (PFAM); G3DSA:3.30.1370.10 (GENE3D); IPR003029 (PFAM); IPR012340 (G3DSA:2.40.50.GENE3D); IPR027408 (G3DSA:3.30.230.GENE3D); IPR012162 (PANTHER); IPR004088 (PROSITE_PROFILES); IPR003029 (PROSITE_PROFILES); SSF54791 (SUPERFAMILY); IPR012340 (SUPERFAMILY); IPR015847 (SUPERFAMILY)
comp98574_c0_seq1	D3Z8D9	418	1	8.49827e-05	74.0%	25	P:GO:0051301; P:GO:0010944; P:GO:2000678; P:GO:0007067; P:GO:0042772; C:GO:0005634; P:GO:0043433; P:GO:0000122; P:GO:0006351; P:GO:0007015; C:GO:0005819; F:GO:0008432; P:GO:0060564; C:GO:0016035; P:GO:0001558; C:GO:0005737; P:GO:0006302; P:GO:2000048; P:GO:0042177; P:GO:0090090; P:GO:0045893; P:GO:0010719; F:GO:0001102; P:GO:0033138; C:GO:0005680		IPR003511 (G3DSA:3.30.900.GENE3D); PTHR11842:SF10 (PANTHER); PTHR11842 (PANTHER)
comp106374_c0_seq1	P70388	495	1	5.15701e-42	85.0%	22	P:GO:0008152; P:GO:0050789; P:GO:0016043; C:GO:0005654; P:GO:0008150; C:GO:0005622; F:GO:0005488; P:GO:0006259; C:GO:0000228; C:GO:0005634; C:GO:0043234; P:GO:0006950; P:GO:0006464; F:GO:0005515; F:GO:0003677; P:GO:0007049; F:GO:0004518; P:GO:0006996; P:GO:0009058; C:GO:0005737; F:GO:0016787; F:GO:0000166	-	PF13558 (PFAM); G3DSA:3.40.50.300 (GENE3D); PTHR18867:SF11 (PANTHER); IPR004584 (PANTHER); SignalP-noTM (SIGNALP_EUK); IPR027417 (SUPERFAMILY)
comp117368_c0_seq1	P25322	354	1	2.33771e-55	100.0%	22	P:GO:0007165; P:GO:0000003; P:GO:0007275; C:GO:0005623; F:GO:0030234; P:GO:0030154; P:GO:0050789; F:GO:0005515; F:GO:0004672; P:GO:0008152; P:GO:0007049; P:GO:0008150; C:GO:0005737; P:GO:0009719; P:GO:0009628; P:GO:0006950; P:GO:0008283; C:GO:0005886; C:GO:0005622; C:GO:0043234; P:GO:0009607; C:GO:0005634	EC:2.7.1	no IPS match
comp122326_c0_seq1	Q8CBF3	337	1	1.03676e-66	100.0%	20	P:GO:0009653; P:GO:0007275; C:GO:0005623; F:GO:0005515; P:GO:0007165; F:GO:0004872; F:GO:0004672; P:GO:0006464; P:GO:0009605; P:GO:0009628; P:GO:0007610; P:GO:0008150; P:GO:0016043; P:GO:0030154; P:GO:0050789; P:GO:0007267; C:GO:0005886; C:GO:0005768; F:GO:0000166; P:GO:0006950	-	IPR001245 (PRINTS); IPR020635 (SMART); G3DSA:1.10.510.10 (GENE3D); IPR001245 (PFAM); PTHR24416 (PANTHER); PTHR24416:SF173 (PANTHER); IPR008266 (PROSITE_PATTERNS); IPR000719 (PROSITE_PROFILES); IPR011009 (SUPERFAMILY)
comp123108_c0_seq1	A1A4S6	234	1	9.72158e-08	79.0%	24	P:GO:0072384; P:GO:0007030; P:GO:0007264; P:GO:0006915; P:GO:0051684; P:GO:0051683; C:GO:0048471; F:GO:0005100; P:GO:0007010; C:GO:0000139; P:GO:0042981; C:GO:0030054; P:GO:0007165; C:GO:0005794; C:GO:0005829; C:GO:0030659; F:GO:0005096; C:GO:0005622; C:GO:0005856; F:GO:0005515; C:GO:0005886; P:GO:0051056; F:GO:0005543; P:GO:0043066		no IPS match
comp12456_c0_seq1	Q90WR8	814	1	1.63367e-61	89.0%	10	P:GO:0007275; F:GO:0003677; C:GO:0005654; C:GO:0043234; P:GO:0030154; F:GO:0005488; P:GO:0000003; P:GO:0009790; P:GO:0009653; F:GO:0003682	-	IPR015880 (SMART); IPR013087 (G3DSA:3.30.160.GENE3D); IPR013087 (G3DSA:3.30.160.GENE3D); PF13465 (PFAM); PTHR23235 (PANTHER); IPR007087 (PROSITE_PATTERNS); IPR007087 (PROSITE_PATTERNS); IPR007087 (PROSITE_PATTERNS); IPR007087 (PROSITE_PROFILES); IPR007087 (PROSITE_PROFILES); IPR007087 (PROSITE_PROFILES); SSF57667 (SUPERFAMILY); SSF57667 (SUPERFAMILY)
comp126640_c0_seq1	Q61165	311	1	6.85194e-56	100.0%	16	C:GO:0005623; P:GO:0050789; P:GO:0016049; P:GO:0008219; P:GO:0006811; P:GO:0019725; P:GO:0030154; P:GO:0007275; F:GO:0005515; C:GO:0005886; P:GO:0009628; P:GO:0008150; P:GO:0007165; C:GO:0005783; F:GO:0005215; C:GO:0005739	-	no IPS match
comp131718_c0_seq1	O75385	269	1	4.69311e-16	83.0%	25	C:GO:0005623; P:GO:0007165; C:GO:0016023; C:GO:0005773; P:GO:0009653; P:GO:0016043; P:GO:0030154; P:GO:0050789; P:GO:0007275; F:GO:0005515; F:GO:0030234; P:GO:0009605; P:GO:0006950; P:GO:0007154; P:GO:0009056; C:GO:0005829; P:GO:0006464; P:GO:0006810; P:GO:0008152; F:GO:0004672; C:GO:0005737; C:GO:0043234; P:GO:0008150; P:GO:0006996; F:GO:0000166	EC:2.7.11	G3DSA:3.30.200.20 (GENE3D); IPR000719 (PFAM); PTHR24348:SF2 (PANTHER); PTHR24348 (PANTHER); IPR017441 (PROSITE_PATTERNS); IPR000719 (PROSITE_PROFILES); IPR011009 (SUPERFAMILY)
comp133744_c0_seq1	Q7TSU1	283	1	6.59737e-52	100.0%	22	C:GO:0005815; F:GO:0005102; C:GO:0005829; C:GO:0005886; C:GO:0005575; C:GO:0005856; C:GO:0043234; C:GO:0005794; F:GO:0030234; F:GO:0005515; C:GO:0005623; P:GO:0006810; P:GO:0007165; P:GO:0050789; P:GO:0016043; C:GO:0016023; C:GO:0005768; P:GO:0008152; C:GO:0005737; F:GO:0008092; P:GO:0006996; P:GO:0015031	-	PF12783 (PFAM); PTHR10663 (PANTHER); PTHR10663:SF69 (PANTHER); CYTOPLASMIC_DOMAIN (PHOBIUS); NON_CYTOPLASMIC_DOMAIN (PHOBIUS); TRANSMEMBRANE (PHOBIUS)
comp133997_c0_seq1	P22127	479	1	4.48019e-51	78.0%	18	C:GO:0005768; C:GO:0005794; C:GO:0016023; P:GO:0009719; P:GO:0009653; P:GO:0016043; P:GO:0030154; P:GO:0007275; F:GO:0000166; C:GO:0005783; P:GO:0006810; C:GO:0005737; C:GO:0043234; P:GO:0015031; C:GO:0005886; P:GO:0007165; P:GO:0006139; P:GO:0009056	-	IPR001806 (PRINTS); IPR003578 (SMART); IPR020849 (SMART); IPR003579 (SMART); IPR001806 (PFAM); G3DSA:3.40.50.300 (GENE3D); IPR005225 (TIGRFAM); PTHR24073 (PANTHER); PTHR24073:SF9 (PANTHER); PS51419 (PROSITE_PROFILES); IPR027417 (SUPERFAMILY)
comp159305_c0_seq1	O35379	256	1	1.15687e-46	100.0%	13	F:GO:0016787; F:GO:0005215; C:GO:0005886; P:GO:0006810; C:GO:0005794; P:GO:0007610; P:GO:0009605; P:GO:0006139; P:GO:0009056; P:GO:0050789; C:GO:0005634; F:GO:0000166; P:GO:0006950	EC:3.6.3.44	G3DSA:1.20.1560.10 (GENE3D); PTHR24223:SF129 (PANTHER); PTHR24223 (PANTHER); IPR011527 (SUPERFAMILY)
comp21067_c0_seq1	P09471	1328	1	1.19169e-97	86.0%	17	F:GO:0005102; F:GO:0004871; C:GO:0005623; P:GO:0007610; P:GO:0006950; P:GO:0050789; C:GO:0043234; C:GO:0005886; P:GO:0008150; F:GO:0000166; P:GO:0007165; P:GO:0007275; P:GO:0016043; F:GO:0005488; F:GO:0005515; P:GO:0006811; F:GO:0016787	-	IPR001408 (PRINTS); IPR001019 (PRINTS); IPR001019 (SMART); G3DSA:3.40.50.300 (GENE3D); IPR001019 (PFAM); IPR001019 (PANTHER); IPR027417 (SUPERFAMILY)
comp21255_c0_seq1	P09884	905	1	6.45375e-14	57.0%	20	C:GO:0005694; C:GO:0005654; F:GO:0005515; F:GO:0016740; F:GO:0000166; P:GO:0006950; P:GO:0006259; P:GO:0009058; P:GO:0008283; C:GO:0005737; C:GO:0005730; C:GO:0005635; P:GO:0007049; F:GO:0003677; P:GO:0006996; C:GO:0000228; C:GO:0043234; C:GO:0005634; F:GO:0003682; F:GO:0005488	EC:2.7.7; EC:2.7.7.7	IPR015088 (PFAM); PTHR10322:SF3 (PANTHER); PTHR10322 (PANTHER); SSF90234 (SUPERFAMILY)
comp25358_c0_seq1	Q9EQZ6	4056	1	0.0	100.0%	19	F:GO:0030234; C:GO:0005929; P:GO:0006810; P:GO:0050789; P:GO:0007165; C:GO:0005623; C:GO:0005886; C:GO:0005829; F:GO:0000166; F:GO:0005515; P:GO:0006464; C:GO:0005575; C:GO:0005622; C:GO:0043234; P:GO:0007267; P:GO:0008150; P:GO:0016043; P:GO:0030154; P:GO:0007275	-	Coil (COILS); IPR002373 (PRINTS); IPR000651 (SMART); IPR000591 (SMART); IPR001895 (SMART); IPR000595 (SMART); IPR014710 (G3DSA:2.60.120.GENE3D); IPR000651 (PFAM); IPR011991 (G3DSA:1.10.10.GENE3D); IPR001895 (PFAM); IPR000591 (PFAM); G3DSA:1.20.870.10 (GENE3D); IPR001895 (G3DSA:1.10.840.GENE3D); IPR000595 (PFAM); IPR008937 (PANTHER); PTHR23113:SF25 (PANTHER); IPR019804 (PROSITE_PATTERNS); TRANSMEM…
comp25358_c0_seq2	Q9EQZ6	4002	1	0.0	98.0%	19	F:GO:0030234; C:GO:0005929; P:GO:0006810; P:GO:0050789; P:GO:0007165; C:GO:0005623; C:GO:0005886; C:GO:0005829; F:GO:0000166; F:GO:0005515; P:GO:0006464; C:GO:0005575; C:GO:0005622; C:GO:0043234; P:GO:0007267; P:GO:0008150; P:GO:0016043; P:GO:0030154; P:GO:0007275	-	Coil (COILS); IPR002373 (PRINTS); IPR000651 (SMART); IPR001895 (SMART); IPR000591 (SMART); IPR000595 (SMART); G3DSA:1.20.870.10 (GENE3D); IPR000591 (PFAM); IPR000595 (PFAM); IPR011991 (G3DSA:1.10.10.GENE3D); IPR000651 (PFAM); IPR001895 (PFAM); IPR001895 (G3DSA:1.10.840.GENE3D); IPR014710 (G3DSA:2.60.120.GENE3D); PTHR23113:SF25 (PANTHER); IPR008937 (PANTHER); IPR019804 (PROSITE_PATTERNS); NON_CYTO…
comp26509_c0_seq1	Q92542	290	1	1.97402e-09	70.0%	24	P:GO:0043065; P:GO:0048011; P:GO:0031293; C:GO:0016021; P:GO:0097190; P:GO:0050435; C:GO:0005783; P:GO:0007219; P:GO:0042987; P:GO:0016485; C:GO:0042470; P:GO:0002262; F:GO:0004175; P:GO:0006509; P:GO:0006508; P:GO:0043085; C:GO:0005765; C:GO:0005794; P:GO:0042098; P:GO:0050673; C:GO:0005887; F:GO:0005515; C:GO:0005886; P:GO:0007220
comp31989_c0_seq1	O35379	385	1	1.6538e-41	75.0%	13	F:GO:0016787; F:GO:0005215; C:GO:0005886; P:GO:0006810; C:GO:0005794; P:GO:0007610; P:GO:0009605; P:GO:0006139; P:GO:0009056; P:GO:0050789; C:GO:0005634; P:GO:0006950; F:GO:0000166	EC:3.6.3.44	IPR003439 (PFAM); G3DSA:1.20.1560.10 (GENE3D); G3DSA:3.40.50.300 (GENE3D); PTHR24223 (PANTHER); PTHR24223:SF61 (PANTHER); IPR027417 (SUPERFAMILY)
comp35728_c0_seq1	Q15750	1059	1	6.86826e-94	65.0%	12	F:GO:0005515; P:GO:0007275; P:GO:0007165; P:GO:0006950; F:GO:0030234; C:GO:0005829; P:GO:0008150; P:GO:0050789; P:GO:0006350; C:GO:0005768; P:GO:0006464; F:GO:0003824	-	IPR001932 (SMART); IPR001932 (G3DSA:3.60.40.GENE3D); IPR001932 (PFAM); IPR015655 (PANTHER); PTHR13832:SF100 (PANTHER); IPR001932 (SUPERFAMILY)
comp36206_c0_seq1	Q29122	2233	1	3.76606e-29	72.0%	22	P:GO:0006810; P:GO:0050789; C:GO:0005856; C:GO:0043234; C:GO:0005635; F:GO:0000166; C:GO:0005794; P:GO:0015031; C:GO:0005623; P:GO:0007275; F:GO:0003774; P:GO:0016043; P:GO:0008150; F:GO:0003779; P:GO:0007165; P:GO:0006950; C:GO:0005654; P:GO:0006350; C:GO:0005737; F:GO:0005515; P:GO:0030154; C:GO:0016023	-	TRANSMEMBRANE (PHOBIUS); NON_CYTOPLASMIC_DOMAIN (PHOBIUS); CYTOPLASMIC_DOMAIN (PHOBIUS); TMhelix (TMHMM)
comp36863_c0_seq1	Q7TSU1	1590	1	7.23946e-107	91.0%	22	C:GO:0005815; F:GO:0005102; C:GO:0005829; C:GO:0005886; C:GO:0005575; C:GO:0005856; C:GO:0043234; C:GO:0005794; F:GO:0030234; F:GO:0005515; C:GO:0005623; P:GO:0006810; P:GO:0007165; P:GO:0050789; P:GO:0016043; C:GO:0016023; C:GO:0005768; P:GO:0008152; C:GO:0005737; F:GO:0008092; P:GO:0006996; P:GO:0015031	-	PF12783 (PFAM); PTHR10663:SF16 (PANTHER); PTHR10663 (PANTHER); CYTOPLASMIC_DOMAIN (PHOBIUS); TRANSMEMBRANE (PHOBIUS); NON_CYTOPLASMIC_DOMAIN (PHOBIUS)
comp42721_c0_seq1	P07949	295	1	3.92761e-19	74.0%	19	P:GO:0008150; P:GO:0007275; F:GO:0005515; F:GO:0004672; F:GO:0005509; P:GO:0006464; P:GO:0009605; P:GO:0007154; P:GO:0016043; P:GO:0030154; P:GO:0050789; P:GO:0006350; F:GO:0004872; C:GO:0005886; P:GO:0006950; C:GO:0005768; P:GO:0019538; P:GO:0009056; F:GO:0000166	EC:2.7.10	IPR001245 (PRINTS); IPR020635 (SMART); IPR001245 (PFAM); G3DSA:1.10.510.10 (GENE3D); PTHR24416 (PANTHER); IPR008266 (PROSITE_PATTERNS); TRANSMEMBRANE (PHOBIUS); NON_CYTOPLASMIC_DOMAIN (PHOBIUS); CYTOPLASMIC_DOMAIN (PHOBIUS); IPR000719 (PROSITE_PROFILES); IPR011009 (SUPERFAMILY)
comp42867_c0_seq1	P07949	1059	1	1.05927e-51	72.0%	19	P:GO:0008150; P:GO:0007275; F:GO:0005515; F:GO:0004672; F:GO:0005509; P:GO:0006464; P:GO:0009605; P:GO:0007154; P:GO:0016043; P:GO:0030154; P:GO:0050789; P:GO:0006350; F:GO:0004872; C:GO:0005886; P:GO:0006950; C:GO:0005768; P:GO:0019538; P:GO:0009056; F:GO:0000166	EC:2.7.10	IPR001245 (PRINTS); IPR020635 (SMART); IPR001245 (PFAM); G3DSA:1.10.510.10 (GENE3D); PTHR24416 (PANTHER); IPR008266 (PROSITE_PATTERNS); IPR000719 (PROSITE_PROFILES); IPR011009 (SUPERFAMILY)
comp43039_c0_seq1	P25490	2603	1	3.87411e-84	90.0%	22	P:GO:0009653; P:GO:0007275; P:GO:0050789; P:GO:0006350; F:GO:0030528; F:GO:0005515; F:GO:0005488; F:GO:0003677; P:GO:0000003; P:GO:0006950; P:GO:0006259; P:GO:0006996; P:GO:0009719; P:GO:0008150; C:GO:0005654; C:GO:0043234; P:GO:0009628; P:GO:0030154; C:GO:0000228; C:GO:0005634; F:GO:0003723; C:GO:0005886	-	IPR015880 (SMART); IPR017114 (PIRSF); PF13465 (PFAM); PF13894 (PFAM); IPR013087 (G3DSA:3.30.160.GENE3D); IPR013087 (G3DSA:3.30.160.GENE3D); IPR013087 (G3DSA:3.30.160.GENE3D); PTHR14003 (PANTHER); IPR007087 (PROSITE_PATTERNS); IPR007087 (PROSITE_PATTERNS); IPR007087 (PROSITE_PATTERNS); IPR007087 (PROSITE_PATTERNS); IPR007087 (PROSITE_PROFILES); IPR007087 (PROSITE_PROFILES); IPR007087 (PROSITE_PROF…
comp43039_c0_seq2	P25490	2708	1	4.36752e-83	96.0%	22	P:GO:0009653; P:GO:0007275; P:GO:0050789; P:GO:0006350; F:GO:0030528; F:GO:0005515; F:GO:0005488; F:GO:0003677; P:GO:0000003; P:GO:0006950; P:GO:0006259; P:GO:0006996; P:GO:0009719; P:GO:0008150; C:GO:0005654; C:GO:0043234; P:GO:0009628; P:GO:0030154; C:GO:0000228; C:GO:0005634; F:GO:0003723; C:GO:0005886	-	IPR015880 (SMART); IPR017114 (PIRSF); PF13894 (PFAM); IPR013087 (G3DSA:3.30.160.GENE3D); IPR013087 (G3DSA:3.30.160.GENE3D); IPR013087 (G3DSA:3.30.160.GENE3D); PF13465 (PFAM); PTHR14003 (PANTHER); IPR007087 (PROSITE_PATTERNS); IPR007087 (PROSITE_PATTERNS); IPR007087 (PROSITE_PATTERNS); IPR007087 (PROSITE_PATTERNS); IPR007087 (PROSITE_PROFILES); IPR007087 (PROSITE_PROFILES); IPR007087 (PROSITE_PROF…
comp4393_c0_seq1	P56693	434	1	2.61499e-70	90.0%	16	P:GO:0030154; P:GO:0007275; P:GO:0040007; C:GO:0005739; P:GO:0050789; P:GO:0008219; P:GO:0007165; P:GO:0006350; F:GO:0003700; F:GO:0030528; F:GO:0005515; P:GO:0008283; P:GO:0009653; F:GO:0003682; C:GO:0005634; P:GO:0009790	-	IPR009071 (SMART); IPR009071 (G3DSA:1.10.30.GENE3D); IPR009071 (PFAM); IPR022151 (PFAM); PTHR10270 (PANTHER); IPR009071 (PROSITE_PROFILES); IPR009071 (SUPERFAMILY)
comp46563_c0_seq2	Q9DBN5	810	1	6.01555e-10	85.0%	24	C:GO:0005777; P:GO:0031998; P:GO:0006515; F:GO:0016787; F:GO:0002020; C:GO:0005634; P:GO:0006465; F:GO:0005524; F:GO:0008236; F:GO:0019899; F:GO:0008233; F:GO:0005102; C:GO:0005782; P:GO:0016485; F:GO:0004252; P:GO:0030163; C:GO:0009295; F:GO:0004176; F:GO:0000166; P:GO:0006508; C:GO:0005737; F:GO:0017111; F:GO:0043565; F:GO:0005515		no IPS match
comp46670_c0_seq2	Q8CBF3	3671	1	7.55871e-144	75.0%	20	P:GO:0009653; P:GO:0007275; C:GO:0005623; F:GO:0005515; P:GO:0007165; F:GO:0000166; F:GO:0004872; F:GO:0004672; P:GO:0006464; P:GO:0009605; P:GO:0009628; P:GO:0007610; P:GO:0008150; P:GO:0016043; P:GO:0030154; P:GO:0050789; P:GO:0007267; C:GO:0005886; C:GO:0005768; P:GO:0006950	-	no IPS match
comp47368_c0_seq1	P22392	274	1	1.80735e-57	100.0%	21	C:GO:0005886; F:GO:0004672; C:GO:0005623; F:GO:0005515; P:GO:0008150; P:GO:0050789; P:GO:0008219; F:GO:0016301; P:GO:0006139; P:GO:0009058; P:GO:0007165; C:GO:0005829; F:GO:0005488; P:GO:0030154; P:GO:0007275; F:GO:0003677; P:GO:0008283; F:GO:0003700; P:GO:0006350; C:GO:0005634; F:GO:0000166	EC:2.7.13.3; EC:2.7.4.6	IPR001564 (PRINTS); IPR001564 (SMART); IPR001564 (PFAM); IPR001564 (G3DSA:3.30.70.GENE3D); PTHR11349 (PANTHER); IPR001564 (SUPERFAMILY)
comp47734_c0_seq1	P51610	641	1	6.61401e-68	68.0%	17	P:GO:0008152; P:GO:0050789; F:GO:0016740; C:GO:0005654; C:GO:0043234; P:GO:0006350; C:GO:0005730; C:GO:0005623; F:GO:0030528; F:GO:0005515; P:GO:0016032; P:GO:0016043; F:GO:0003682; P:GO:0006996; P:GO:0006464; P:GO:0007049; C:GO:0005739	-	PF13415 (PFAM); IPR015915 (G3DSA:2.120.10.GENE3D); PTHR23244 (PANTHER); PTHR23244:SF36 (PANTHER); SSF117281 (SUPERFAMILY)
comp48162_c0_seq1	Q9UKV8	743	1	1.40286e-57	74.0%	15	F:GO:0004518; P:GO:0007165; F:GO:0005515; C:GO:0005622; P:GO:0040029; P:GO:0006412; F:GO:0003723; P:GO:0006139; F:GO:0008135; P:GO:0050789; C:GO:0005829; C:GO:0043234; P:GO:0009056; C:GO:0005737; P:GO:0006950	-	IPR014811 (PFAM); PTHR22891 (PANTHER); IPR003100 (SUPERFAMILY)
comp5172_c0_seq1	P25490	2542	1	1.80125e-128	100.0%	22	P:GO:0009653; P:GO:0007275; P:GO:0050789; P:GO:0006350; F:GO:0030528; F:GO:0005515; F:GO:0005488; F:GO:0003677; P:GO:0000003; P:GO:0006950; P:GO:0006259; P:GO:0006996; P:GO:0009719; P:GO:0008150; C:GO:0005654; C:GO:0043234; P:GO:0009628; P:GO:0030154; C:GO:0000228; C:GO:0005634; F:GO:0003723; C:GO:0005886	-	IPR015880 (SMART); IPR013087 (G3DSA:3.30.160.GENE3D); IPR013087 (G3DSA:3.30.160.GENE3D); IPR013087 (G3DSA:3.30.160.GENE3D); PF13465 (PFAM); PF13894 (PFAM); PTHR14003 (PANTHER); IPR007087 (PROSITE_PATTERNS); IPR007087 (PROSITE_PATTERNS); IPR007087 (PROSITE_PATTERNS); IPR007087 (PROSITE_PATTERNS); IPR007087 (PROSITE_PROFILES); IPR007087 (PROSITE_PROFILES); IPR007087 (PROSITE_PROFILES); IPR007087 (P…
comp54934_c0_seq1	Q9WVS7	793	1	2.69082e-113	100.0%	19	P:GO:0050789; P:GO:0016049; P:GO:0008150; P:GO:0006350; P:GO:0007165; F:GO:0005515; P:GO:0009653; P:GO:0009790; P:GO:0007275; F:GO:0004672; C:GO:0005829; P:GO:0009058; F:GO:0005488; C:GO:0005856; P:GO:0008219; P:GO:0008283; C:GO:0005634; F:GO:0000166; P:GO:0006464	EC:2.7.11; EC:2.7.10	IPR002290 (SMART); G3DSA:1.10.510.10 (GENE3D); IPR000719 (PFAM); PTHR24360:SF11 (PANTHER); PTHR24360 (PANTHER); IPR000719 (PROSITE_PROFILES); IPR011009 (SUPERFAMILY)
comp56056_c0_seq1	Q9SZJ5	282	1	4.64916e-38	87.0%	20	P:GO:0006519; P:GO:0006091; P:GO:0009058; C:GO:0005576; F:GO:0005515; C:GO:0009536; F:GO:0016740; C:GO:0005840; C:GO:0005739; P:GO:0006950; P:GO:0009607; P:GO:0009628; P:GO:0008150; P:GO:0008219; C:GO:0009579; C:GO:0005886; F:GO:0003723; C:GO:0005634; P:GO:0009056; F:GO:0005488	EC:2.1.2.1	IPR015422 (G3DSA:3.90.1150.GENE3D); IPR001085 (PFAM); PTHR11680:SF0 (PANTHER); IPR001085 (PANTHER); IPR015424 (SUPERFAMILY)
comp5744_c0_seq1	Q9UNE7	306	1	5.95708e-19	77.0%	16	P:GO:0006464; F:GO:0005515; P:GO:0007165; F:GO:0003824; P:GO:0006950; P:GO:0009607; P:GO:0019538; C:GO:0005634; P:GO:0050789; P:GO:0009056; P:GO:0009058; P:GO:0006629; C:GO:0005829; C:GO:0005622; C:GO:0043234; P:GO:0016043	-	no IPS match
comp64725_c0_seq1	Q9MYW9	1211	1	5.70246e-07	43.0%	24	P:GO:0038003; P:GO:0019233; P:GO:0061358; F:GO:0001965; F:GO:0005245; P:GO:0051481; P:GO:0007200; C:GO:0016021; P:GO:0007186; F:GO:0004985; C:GO:0016020; F:GO:0038047; P:GO:0070374; P:GO:2000310; P:GO:0071315; P:GO:0045019; F:GO:0004871; P:GO:0007165; P:GO:0007194; P:GO:0043951; F:GO:0004930; C:GO:0005886; F:GO:0004979; P:GO:0050769		no IPS match
comp66146_c0_seq1	Q8VCH6	1463	1	0.0	100.0%	22	F:GO:0000166; P:GO:0007165; P:GO:0007275; P:GO:0019538; P:GO:0050789; P:GO:0008219; F:GO:0003824; C:GO:0005623; C:GO:0005794; C:GO:0005829; P:GO:0008283; P:GO:0009058; P:GO:0006629; P:GO:0008150; C:GO:0005856; P:GO:0000003; P:GO:0008152; F:GO:0005488; P:GO:0009056; C:GO:0005783; F:GO:0005515; C:GO:0005634	EC:1.3.1.72; EC:1.1.1.158	Coil (COILS); IPR016169 (G3DSA:3.30.465.GENE3D); IPR006094 (PFAM); PTHR10801 (PANTHER); IPR016166 (PROSITE_PROFILES); IPR016166 (SUPERFAMILY)
comp74192_c0_seq1	Q9NY61	286	1	0.00110912	82.0%	24	P:GO:0043065; P:GO:0007346; P:GO:0048011; C:GO:0005634; P:GO:0006974; P:GO:0007155; P:GO:0097190; P:GO:2000378; C:GO:0005925; F:GO:0043522; F:GO:0003700; P:GO:0042985; C:GO:0005813; P:GO:0045944; C:GO:0005737; P:GO:0042254; C:GO:0005794; P:GO:0032929; P:GO:0045893; C:GO:0005730; P:GO:0040016; F:GO:0005515; F:GO:0048156; P:GO:0043066		IPR025160 (PFAM)
comp75906_c0_seq1	Q8VHH5	214	1	1.19745e-08	76.0%	24	C:GO:0005634; P:GO:0034614; F:GO:0003924; P:GO:0034644; P:GO:0000060; F:GO:0005525; P:GO:0006184; P:GO:0032312; P:GO:0007264; F:GO:0046872; C:GO:0016020; F:GO:0008060; F:GO:0000166; P:GO:0043161; C:GO:0005737; P:GO:0007165; F:GO:0005096; F:GO:0008270; C:GO:0005622; C:GO:0071944; C:GO:0016605; F:GO:0031593; F:GO:0005543; P:GO:0030578		no IPS match
comp76645_c0_seq1	Q68CZ1	410	1	3.09531e-45	81.0%	12	C:GO:0005929; C:GO:0043226; C:GO:0005622; P:GO:0009790; P:GO:0007275; P:GO:0009653; C:GO:0005886; P:GO:0016043; P:GO:0007165; C:GO:0005815; P:GO:0008150; F:GO:0005102	-	Coil (COILS); Coil (COILS); PTHR14240:SF0 (PANTHER); PTHR14240 (PANTHER)
comp76920_c0_seq1	Q3V6T2	317	1	0.00206344	72.0%	24	P:GO:0042127; P:GO:0010975; P:GO:0032148; P:GO:0016477; P:GO:0006260; P:GO:0001932; F:GO:0042803; C:GO:0016023; C:GO:0016020; C:GO:0005783; P:GO:0006275; F:GO:0008017; C:GO:0030027; P:GO:0031929; F:GO:0003779; C:GO:0031410; C:GO:0005794; F:GO:0035091; C:GO:0005829; P:GO:0032956; F:GO:0043422; C:GO:0005886; P:GO:0016044; P:GO:0030032		Coil (COILS); Coil (COILS); IPR008636 (PANTHER)
comp77064_c0_seq1	P19801	380	1	7.51346e-16	62.0%	12	F:GO:0005488; F:GO:0003824; P:GO:0008152; P:GO:0008150; F:GO:0005509; P:GO:0009719; F:GO:0004872; F:GO:0005515; C:GO:0005615; F:GO:0030246; F:GO:0005216; C:GO:0005886	EC:1.4.3.22; EC:1.4.3.21	IPR015798 (PFAM); IPR015798 (G3DSA:2.70.98.GENE3D); IPR000269 (PANTHER); IPR015798 (SUPERFAMILY)
comp78990_c0_seq1	P70388	290	1	8.8798e-31	79.0%	22	P:GO:0008152; P:GO:0050789; P:GO:0016043; C:GO:0005654; P:GO:0008150; C:GO:0005622; F:GO:0005488; P:GO:0006259; C:GO:0000228; C:GO:0005634; C:GO:0043234; P:GO:0006950; P:GO:0006464; F:GO:0005515; F:GO:0003677; P:GO:0007049; F:GO:0004518; P:GO:0006996; P:GO:0009058; C:GO:0005737; F:GO:0016787; F:GO:0000166	-	PTHR18867:SF11 (PANTHER); IPR004584 (PANTHER)
comp84226_c0_seq1	Q13972	240	1	3.12923e-05	73.0%	24	P:GO:0008283; P:GO:0007268; P:GO:0048168; P:GO:0048167; P:GO:0007264; P:GO:0035023; P:GO:0035020; F:GO:0005089; F:GO:0005088; F:GO:0035254; P:GO:0046579; P:GO:0046578; F:GO:0005085; P:GO:0032320; P:GO:0007165; P:GO:0032863; P:GO:0007616; C:GO:0030426; C:GO:0005829; C:GO:0005622; C:GO:0005886; F:GO:0005543; C:GO:0043005; P:GO:0031175		IPR011993 (G3DSA:2.30.29.GENE3D); IPR001849 (PROSITE_PROFILES); SSF50729 (SUPERFAMILY)
comp84640_c0_seq1	Q8CBF3	510	1	3.50317e-89	99.0%	20	P:GO:0009653; P:GO:0007275; C:GO:0005623; F:GO:0005515; P:GO:0007165; F:GO:0004872; F:GO:0004672; P:GO:0006464; P:GO:0009605; P:GO:0009628; P:GO:0007610; P:GO:0008150; P:GO:0016043; P:GO:0030154; P:GO:0050789; P:GO:0007267; C:GO:0005886; C:GO:0005768; F:GO:0000166; P:GO:0006950	-	IPR001245 (PFAM); IPR027936 (PFAM); IPR013320 (G3DSA:2.60.120.GENE3D); G3DSA:3.30.200.20 (GENE3D); PTHR24416 (PANTHER); PTHR24416:SF173 (PANTHER); IPR017441 (PROSITE_PATTERNS); CYTOPLASMIC_DOMAIN (PHOBIUS); TRANSMEMBRANE (PHOBIUS); NON_CYTOPLASMIC_DOMAIN (PHOBIUS); IPR000719 (PROSITE_PROFILES); IPR011009 (SUPERFAMILY); TMhelix (TMHMM)
comp86859_c0_seq1	A2ASQ1	410	1	1.10177e-62	100.0%	19	P:GO:0050789; P:GO:0006464; P:GO:0007165; F:GO:0004871; P:GO:0016043; F:GO:0005515; C:GO:0005615; F:GO:0005509; C:GO:0005623; P:GO:0030154; P:GO:0007267; P:GO:0007275; P:GO:0040007; C:GO:0005578; C:GO:0005886; P:GO:0006350; P:GO:0008152; P:GO:0008219; C:GO:0005575	-	IPR002350 (SMART); G3DSA:3.30.60.30 (GENE3D); IPR002350 (PFAM); PTHR10574 (PANTHER); PTHR10574:SF10 (PANTHER); IPR002350 (PROSITE_PROFILES); SSF100895 (SUPERFAMILY)
comp91378_c0_seq1	Q7TSU1	251	1	5.65396e-43	100.0%	22	C:GO:0005815; F:GO:0005102; C:GO:0005829; C:GO:0005886; C:GO:0005575; C:GO:0005856; C:GO:0043234; C:GO:0005794; F:GO:0030234; F:GO:0005515; C:GO:0005623; P:GO:0006810; P:GO:0007165; P:GO:0050789; P:GO:0016043; C:GO:0016023; C:GO:0005768; P:GO:0008152; C:GO:0005737; F:GO:0008092; P:GO:0006996; P:GO:0015031	-	no IPS match
comp91605_c0_seq1	P07949	654	1	2.81327e-32	75.0%	19	P:GO:0008150; P:GO:0007275; F:GO:0005515; F:GO:0004672; F:GO:0005509; P:GO:0006464; P:GO:0009605; P:GO:0007154; P:GO:0016043; P:GO:0030154; P:GO:0050789; P:GO:0006350; F:GO:0004872; C:GO:0005886; P:GO:0006950; C:GO:0005768; P:GO:0019538; P:GO:0009056; F:GO:0000166	EC:2.7.10	IPR001245 (PRINTS); IPR020635 (SMART); IPR001245 (PFAM); G3DSA:1.10.510.10 (GENE3D); PTHR24416 (PANTHER); TRANSMEMBRANE (PHOBIUS); NON_CYTOPLASMIC_DOMAIN (PHOBIUS); CYTOPLASMIC_DOMAIN (PHOBIUS); IPR000719 (PROSITE_PROFILES); IPR011009 (SUPERFAMILY)
comp92097_c0_seq1	Q91X34	259	1	7.63945e-05	74.0%	24	C:GO:0005777; P:GO:0006544; F:GO:0016787; F:GO:0052817; F:GO:0052816; F:GO:0052815; F:GO:0016410; P:GO:0006637; P:GO:0006699; P:GO:0008206; P:GO:0006631; F:GO:0005102; P:GO:0008152; F:GO:0016790; F:GO:0047963; C:GO:0005737; P:GO:0002152; F:GO:0016746; F:GO:0004091; C:GO:0005829; F:GO:0016290; P:GO:0006629; P:GO:0019530; F:GO:0016740		G3DSA:3.40.50.1820 (GENE3D); PTHR10824 (PANTHER); SSF53474 (SUPERFAMILY)
comp96838_c0_seq1	A2A5R2	213	1	4.14717e-36	100.0%	23	C:GO:0005815; F:GO:0005102; C:GO:0005829; C:GO:0005886; C:GO:0005575; C:GO:0005856; C:GO:0043234; C:GO:0005794; F:GO:0030234; F:GO:0005515; C:GO:0005623; P:GO:0006810; P:GO:0007165; P:GO:0050789; P:GO:0016043; C:GO:0043226; C:GO:0005737; C:GO:0005768; P:GO:0008152; F:GO:0008092; P:GO:0008150; P:GO:0006996; P:GO:0015031	-	PTHR10663:SF69 (PANTHER); PTHR10663 (PANTHER)
comp97989_c0_seq1	Q9JIS7	209	1	0.111007	61.0%	24	F:GO:0005262; P:GO:0050908; C:GO:0043204; P:GO:0060041; P:GO:0007409; F:GO:0005216; F:GO:0005245; F:GO:0046872; F:GO:0005244; C:GO:0016021; C:GO:0016020; C:GO:0005891; P:GO:0034765; P:GO:0007601; P:GO:0048813; P:GO:0055085; P:GO:0050896; C:GO:0043025; P:GO:0006816; P:GO:0006874; P:GO:0070588; P:GO:0006811; P:GO:0006810; C:GO:0001750		Coil (COILS)
comp98884_c0_seq1	Q7TSU1	353	1	2.9552e-61	100.0%	22	C:GO:0005815; F:GO:0005102; C:GO:0005829; C:GO:0005886; C:GO:0005575; C:GO:0005856; C:GO:0043234; C:GO:0005794; F:GO:0030234; F:GO:0005515; C:GO:0005623; P:GO:0006810; P:GO:0007165; P:GO:0050789; P:GO:0016043; C:GO:0016023; C:GO:0005768; P:GO:0008152; C:GO:0005737; F:GO:0008092; P:GO:0006996; P:GO:0015031	-	PTHR10663 (PANTHER); PTHR10663:SF69 (PANTHER)
comp99396_c0_seq1	A2A5R2	796	1	0.0	100.0%	23	C:GO:0005815; F:GO:0005102; C:GO:0005829; C:GO:0005886; C:GO:0005575; C:GO:0005856; C:GO:0043234; C:GO:0005794; F:GO:0030234; F:GO:0005515; C:GO:0005623; P:GO:0006810; P:GO:0007165; P:GO:0050789; P:GO:0016043; C:GO:0043226; C:GO:0005737; C:GO:0005768; P:GO:0008152; F:GO:0008092; P:GO:0008150; P:GO:0006996; P:GO:0015031	-	IPR011989 (G3DSA:1.25.10.GENE3D); PTHR10663 (PANTHER); PTHR10663:SF69 (PANTHER); IPR016024 (SUPERFAMILY)
comp100922_c0_seq1	Q9NZ56	211	1	5.48424e-20	79.0%	19	P:GO:0007049; C:GO:0016023; C:GO:0005856; C:GO:0043234; P:GO:0007275; P:GO:0006950; P:GO:0050789; P:GO:0008219; P:GO:0007010; P:GO:0015031; C:GO:0005730; C:GO:0005829; F:GO:0003779; P:GO:0006810; P:GO:0000003; C:GO:0005737; C:GO:0005886; P:GO:0019538; P:GO:0009056	-	IPR015425 (PFAM); PTHR23213:SF53 (PANTHER); PTHR23213 (PANTHER); IPR015425 (PROSITE_PROFILES); SSF101447 (SUPERFAMILY)
comp10779_c0_seq1	P42338	975	1	1.09508e-70	62.0%	15	P:GO:0050789; P:GO:0009056; P:GO:0007165; F:GO:0005515; P:GO:0009719; F:GO:0016301; F:GO:0016740; P:GO:0009605; P:GO:0006950; P:GO:0008150; C:GO:0005829; P:GO:0007610; P:GO:0009058; P:GO:0006629; P:GO:0006464	EC:2.7.1	IPR001263 (SMART); G3DSA:3.30.1010.10 (GENE3D); IPR001263 (G3DSA:1.25.40.GENE3D); IPR001263 (PFAM); IPR015433 (PANTHER); PTHR10048:SF36 (PANTHER); IPR001263 (PROSITE_PROFILES); IPR016024 (SUPERFAMILY)
comp107904_c0_seq1	P50613	365	1	1.38407e-33	72.0%	21	P:GO:0016043; P:GO:0006350; P:GO:0006950; P:GO:0006259; P:GO:0009056; P:GO:0006139; F:GO:0016787; F:GO:0005515; P:GO:0008283; P:GO:0007165; P:GO:0007049; P:GO:0008152; P:GO:0050789; C:GO:0005654; C:GO:0043234; F:GO:0030528; P:GO:0000003; P:GO:0016032; F:GO:0004672; F:GO:0005102; C:GO:0005739	EC:2.7.11.23	G3DSA:1.10.510.10 (GENE3D); PTHR24056:SF2 (PANTHER); PTHR24056 (PANTHER); IPR011009 (SUPERFAMILY)
comp11058_c0_seq1	Q8R0W6	1755	1	9.11041e-113	100.0%	21	F:GO:0005515; P:GO:0009605; P:GO:0050789; P:GO:0006950; F:GO:0004871; P:GO:0006810; P:GO:0015031; P:GO:0019725; P:GO:0008152; C:GO:0005794; P:GO:0006259; P:GO:0007275; P:GO:0006464; P:GO:0008283; C:GO:0005576; P:GO:0019538; P:GO:0009056; P:GO:0007165; C:GO:0005768; P:GO:0030154; C:GO:0005737	-	IPR019325 (PFAM); PTHR13396 (PANTHER); PTHR13396:SF3 (PANTHER); TRANSMEMBRANE (PHOBIUS); TRANSMEMBRANE (PHOBIUS); CYTOPLASMIC_DOMAIN (PHOBIUS); NON_CYTOPLASMIC_DOMAIN (PHOBIUS); TRANSMEMBRANE (PHOBIUS); CYTOPLASMIC_DOMAIN (PHOBIUS); NON_CYTOPLASMIC_DOMAIN (PHOBIUS)
comp119808_c0_seq1	Q9BZH6	215	1	2.12815e-05	61.0%	23	P:GO:0008286; P:GO:0008284; P:GO:0045840; C:GO:0005634; P:GO:0010800; P:GO:0006606; P:GO:0001932; C:GO:0016021; C:GO:0005929; P:GO:0040008; F:GO:0070577; P:GO:0007010; P:GO:0045944; P:GO:2001237; C:GO:0005737; P:GO:0043568; P:GO:0045893; P:GO:0033138; F:GO:0005515; P:GO:0022604; C:GO:0005575; F:GO:0005158; P:GO:0043066		PTHR14593 (PANTHER); PTHR14593:SF7 (PANTHER)
comp123755_c0_seq1	Q960X8	274	1	0.0301311	64.0%	23	C:GO:0008021; P:GO:0006887; P:GO:0006886; P:GO:0016197; C:GO:0033565; P:GO:0007269; C:GO:0005770; P:GO:0007298; F:GO:0005524; F:GO:0046872; P:GO:0016082; P:GO:0016050; P:GO:0006897; P:GO:0042059; P:GO:0008293; C:GO:0005769; C:GO:0005737; C:GO:0005768; P:GO:0006427; F:GO:0004821; P:GO:0016079; P:GO:0045752; P:GO:0008333		SignalP-noTM (SIGNALP_EUK)
comp126070_c0_seq1	P14735	320	1	1.95652e-24	74.0%	20	P:GO:0019538; P:GO:0009056; P:GO:0007275; F:GO:0005102; F:GO:0005488; P:GO:0007165; P:GO:0009719; C:GO:0005615; F:GO:0005515; C:GO:0005777; C:GO:0005829; C:GO:0005623; F:GO:0008233; P:GO:0008152; P:GO:0016043; P:GO:0019725; P:GO:0050789; C:GO:0005634; F:GO:0000166; C:GO:0005739	EC:3.4.24	IPR011237 (G3DSA:3.30.830.GENE3D); PTHR11851 (PANTHER); PTHR11851:SF64 (PANTHER); IPR011249 (SUPERFAMILY)
comp129605_c0_seq1	P29742	371	1	1.59439e-57	96.0%	22	C:GO:0005737; C:GO:0043234; C:GO:0005886; P:GO:0007275; C:GO:0005794; F:GO:0005198; F:GO:0005515; P:GO:0009653; P:GO:0030154; P:GO:0008219; P:GO:0008150; P:GO:0016043; P:GO:0006810; C:GO:0016023; P:GO:0006996; P:GO:0007165; P:GO:0015031; P:GO:0000003; P:GO:0050789; P:GO:0040007; C:GO:0005811; P:GO:0007267	-	IPR000547 (PFAM); IPR011990 (G3DSA:1.25.40.GENE3D); PTHR10292 (PANTHER); IPR000547 (PROSITE_PROFILES); IPR000547 (PROSITE_PROFILES); IPR016024 (SUPERFAMILY)
comp133574_c0_seq1	O75116	264	1	1.24068e-32	100.0%	20	P:GO:0009653; P:GO:0016043; P:GO:0030154; P:GO:0007275; P:GO:0050789; C:GO:0005815; F:GO:0005198; F:GO:0008289; C:GO:0005829; F:GO:0005488; P:GO:0006464; F:GO:0004672; P:GO:0009790; F:GO:0005515; P:GO:0008150; P:GO:0007010; P:GO:0007049; C:GO:0005886; C:GO:0005634; F:GO:0000166	EC:2.7.11	G3DSA:3.30.200.20 (GENE3D); IPR020684 (PTHR22988:PANTHER); PTHR22988 (PANTHER); IPR011009 (SUPERFAMILY)
comp138000_c0_seq1	Q8CHN6	267	1	2.96702e-51	100.0%	15	P:GO:0007275; P:GO:0008150; P:GO:0006629; P:GO:0009058; P:GO:0000003; P:GO:0009653; C:GO:0005623; C:GO:0005783; F:GO:0003824; F:GO:0005488; P:GO:0007165; P:GO:0030154; P:GO:0050789; P:GO:0040007; P:GO:0008152	EC:4.1.2.27	IPR015421 (G3DSA:3.40.640.GENE3D); PTHR11999 (PANTHER); PTHR11999:SF5 (PANTHER); IPR015424 (SUPERFAMILY)
comp14371_c0_seq1	P14735	286	1	3.23111e-18	69.0%	20	P:GO:0019538; P:GO:0009056; P:GO:0007275; F:GO:0005102; F:GO:0005488; P:GO:0007165; P:GO:0009719; C:GO:0005615; F:GO:0005515; C:GO:0005777; C:GO:0005829; C:GO:0005623; F:GO:0008233; P:GO:0008152; P:GO:0016043; P:GO:0019725; P:GO:0050789; C:GO:0005634; F:GO:0000166; C:GO:0005739	EC:3.4.24	IPR011237 (G3DSA:3.30.830.GENE3D); PTHR11851 (PANTHER); PTHR11851:SF64 (PANTHER); IPR011249 (SUPERFAMILY)
comp145934_c0_seq1	Q8TDC3	208	1	0.0373896	59.0%	23	C:GO:0008021; P:GO:0009411; F:GO:0019901; P:GO:0006468; P:GO:0007269; C:GO:0005634; P:GO:0010212; P:GO:0007409; P:GO:0030182; P:GO:0031572; F:GO:0005524; F:GO:0043015; P:GO:0006974; P:GO:0030010; F:GO:0004674; P:GO:0051298; F:GO:0050321; C:GO:0005813; C:GO:0030054; C:GO:0005737; C:GO:0005730; F:GO:0000287; C:GO:0005886		no IPS match
comp16968_c0_seq1	O14727	204	1	0.158305	61.0%	23	P:GO:0001843; C:GO:0005634; C:GO:0043293; P:GO:0006919; F:GO:0008656; F:GO:0005524; P:GO:0006915; P:GO:0097193; F:GO:0042802; P:GO:0006309; P:GO:0051402; P:GO:0008635; P:GO:0042981; F:GO:0000166; C:GO:0005737; P:GO:0006952; P:GO:0007399; C:GO:0005794; C:GO:0005730; C:GO:0005829; F:GO:0043531; F:GO:0005515; P:GO:0030900		no IPS match
comp21311_c0_seq1	Q10743	1969	1	3.94518e-69	99.0%	21	P:GO:0019538; P:GO:0009056; P:GO:0008150; P:GO:0050789; P:GO:0016049; P:GO:0030154; P:GO:0007275; C:GO:0005794; P:GO:0007165; F:GO:0005488; F:GO:0005515; C:GO:0005623; P:GO:0007610; P:GO:0009605; P:GO:0008283; F:GO:0008233; P:GO:0006464; C:GO:0005856; C:GO:0016023; C:GO:0005634; P:GO:0009790	EC:3.4.24	IPR027053 (PTHR11905:PANTHER); PTHR11905 (PANTHER); TRANSMEMBRANE (PHOBIUS); CYTOPLASMIC_DOMAIN (PHOBIUS); NON_CYTOPLASMIC_DOMAIN (PHOBIUS); TMhelix (TMHMM)
comp24116_c0_seq1	P70280	1733	1	5.23706e-140	100.0%	15	C:GO:0005623; P:GO:0006810; C:GO:0016023; C:GO:0005783; C:GO:0005764; P:GO:0016043; C:GO:0005794; P:GO:0006996; C:GO:0005768; C:GO:0005886; C:GO:0005737; P:GO:0015031; C:GO:0043234; C:GO:0005575; F:GO:0005515	-	IPR001388 (PRINTS); IPR001388 (PFAM); G3DSA:1.10.3840.10 (GENE3D); IPR010908 (G3DSA:3.30.450.GENE3D); IPR010908 (PFAM); PTHR21136:SF18 (PANTHER); PTHR21136 (PANTHER); IPR001388 (PROSITE_PATTERNS); NON_CYTOPLASMIC_DOMAIN (PHOBIUS); TRANSMEMBRANE (PHOBIUS); CYTOPLASMIC_DOMAIN (PHOBIUS); IPR001388 (PROSITE_PROFILES); IPR010908 (PROSITE_PROFILES); SSF58038 (SUPERFAMILY); IPR011012 (SUPERFAMILY); TMhe…
comp25714_c0_seq1	P07949	717	1	8.47646e-46	74.0%	18	P:GO:0008150; P:GO:0007275; F:GO:0005515; F:GO:0004672; F:GO:0005509; P:GO:0006464; P:GO:0009605; P:GO:0007154; P:GO:0016043; P:GO:0030154; P:GO:0050789; P:GO:0006350; F:GO:0004872; C:GO:0005886; P:GO:0006950; C:GO:0005768; P:GO:0019538; P:GO:0009056	EC:2.7.10	no IPS match
comp25836_c0_seq1	P54144	206	1	4.81873e-13	75.0%	16	F:GO:0005215; P:GO:0006810; P:GO:0007165; P:GO:0006950; P:GO:0009607; P:GO:0006811; P:GO:0050789; P:GO:0008219; P:GO:0009653; P:GO:0007275; P:GO:0008152; P:GO:0015031; P:GO:0016043; P:GO:0009719; C:GO:0005886; C:GO:0005634	-	G3DSA:1.10.3430.10 (GENE3D); IPR024041 (PFAM); IPR001905 (PANTHER); PTHR11730:SF7 (PANTHER); CYTOPLASMIC_DOMAIN (PHOBIUS); TRANSMEMBRANE (PHOBIUS); NON_CYTOPLASMIC_DOMAIN (PHOBIUS); IPR024041 (SUPERFAMILY); TMhelix (TMHMM)
comp28361_c0_seq2	Q92562	922	1	2.32481e-08	44.0%	23	P:GO:0010976; P:GO:0044281; P:GO:0048666; P:GO:0007626; C:GO:0031902; C:GO:0031901; P:GO:0007033; P:GO:0046488; F:GO:0034593; P:GO:0006661; C:GO:0000139; P:GO:0043473; P:GO:0008219; C:GO:0010008; P:GO:0006644; F:GO:0043813; P:GO:0031642; F:GO:0043812; F:GO:0004438; F:GO:0042578; F:GO:0005515; P:GO:0036092; P:GO:0032288		no IPS match
comp29936_c0_seq1	Q04721	1136	1	3.37722e-85	65.0%	21	P:GO:0007275; P:GO:0016043; P:GO:0006350; C:GO:0005654; C:GO:0005794; F:GO:0005515; P:GO:0050789; P:GO:0008219; P:GO:0008150; P:GO:0009653; C:GO:0005783; C:GO:0005576; P:GO:0008283; P:GO:0007049; C:GO:0005623; P:GO:0030154; P:GO:0007165; P:GO:0019538; P:GO:0016049; C:GO:0005886; F:GO:0005509	-	PR00010 (PRINTS); IPR001881 (SMART); IPR000742 (SMART); IPR000742 (PFAM); G3DSA:2.170.300.10 (GENE3D); G3DSA:2.10.25.10 (GENE3D); PTHR24033 (PANTHER); IPR013032 (PROSITE_PATTERNS); IPR013032 (PROSITE_PATTERNS); IPR018097 (PROSITE_PATTERNS); IPR013032 (PROSITE_PATTERNS); IPR018097 (PROSITE_PATTERNS); IPR013032 (PROSITE_PATTERNS); IPR000152 (PROSITE_PATTERNS); IPR013032 (PROSITE_PATTERNS); IPR00015…
comp31387_c0_seq1	Q9R1V3	626	1	5.26973e-42	88.0%	16	P:GO:0009790; P:GO:0007165; P:GO:0007275; P:GO:0008150; C:GO:0005737; C:GO:0005654; C:GO:0043234; F:GO:0005488; P:GO:0006464; F:GO:0005515; P:GO:0030154; P:GO:0000003; F:GO:0003700; P:GO:0050789; C:GO:0005634; P:GO:0009653	-	Coil (COILS); IPR003619 (SMART); IPR003619 (PFAM); IPR013019 (G3DSA:3.90.520.GENE3D); IPR013790 (PANTHER); IPR013019 (PROSITE_PROFILES); IPR013019 (SUPERFAMILY)
comp31583_c0_seq1	Q8K0H5	502	1	9.72317e-37	79.0%	21	F:GO:0005515; P:GO:0016043; P:GO:0006350; P:GO:0008150; F:GO:0016740; C:GO:0005654; C:GO:0043234; P:GO:0050789; P:GO:0008219; P:GO:0030154; P:GO:0007275; F:GO:0030528; P:GO:0006996; P:GO:0006464; F:GO:0003677; P:GO:0009790; F:GO:0005102; P:GO:0007049; F:GO:0003700; C:GO:0005737; P:GO:0040007	EC:2.3.1.48	no IPS match
comp34175_c0_seq1	Q9NWT6	530	1	6.62985e-35	83.0%	14	F:GO:0005488; P:GO:0007165; C:GO:0005829; F:GO:0003824; P:GO:0006464; F:GO:0005515; F:GO:0019825; P:GO:0008152; P:GO:0030154; P:GO:0050789; P:GO:0007275; C:GO:0005737; C:GO:0005634; F:GO:0005102	EC:1.13.11	no IPS match
comp37619_c0_seq1	Q9R144	2062	1	0.0	97.0%	15	P:GO:0007165; P:GO:0006464; F:GO:0005102; C:GO:0005654; C:GO:0043234; P:GO:0006996; P:GO:0050789; P:GO:0006350; C:GO:0005829; F:GO:0030528; F:GO:0005515; P:GO:0006950; P:GO:0030154; P:GO:0016049; F:GO:0016740	EC:2.1.1.125	IPR001452 (PRINTS); IPR001452 (SMART); G3DSA:2.30.30.40 (GENE3D); PF14604 (PFAM); G3DSA:3.40.50.150 (GENE3D); G3DSA:2.70.160.11 (GENE3D); IPR025799 (PFAM); IPR025799 (PANTHER); PTHR11006:SF13 (PANTHER); IPR025799 (PROSITE_PROFILES); IPR001452 (PROSITE_PROFILES); IPR001452 (SUPERFAMILY); SSF53335 (SUPERFAMILY)
comp39773_c0_seq2	Q04721	469	1	8.71218e-31	64.0%	21	P:GO:0007275; P:GO:0016043; P:GO:0006350; C:GO:0005654; C:GO:0005794; F:GO:0005515; P:GO:0050789; P:GO:0008219; P:GO:0008150; P:GO:0009653; C:GO:0005783; C:GO:0005576; P:GO:0008283; P:GO:0007049; C:GO:0005623; P:GO:0030154; P:GO:0007165; P:GO:0019538; P:GO:0016049; C:GO:0005886; F:GO:0005509	-	PR00010 (PRINTS); IPR001881 (SMART); IPR000742 (SMART); IPR000742 (PFAM); G3DSA:2.10.25.10 (GENE3D); IPR001881 (PFAM); G3DSA:2.10.25.10 (GENE3D); PTHR24044 (PANTHER); IPR013032 (PROSITE_PATTERNS); IPR013032 (PROSITE_PATTERNS); IPR000152 (PROSITE_PATTERNS); IPR000152 (PROSITE_PATTERNS); IPR018097 (PROSITE_PATTERNS); IPR000152 (PROSITE_PATTERNS); IPR013032 (PROSITE_PATTERNS); IPR018097 (PROSITE_PAT…
comp40193_c0_seq1	Q9UJZ1	1784	1	4.87976e-133	84.0%	16	C:GO:0005623; F:GO:0005102; P:GO:0019725; C:GO:0005739; C:GO:0005634; C:GO:0043234; C:GO:0005856; C:GO:0005886; P:GO:0006091; P:GO:0006139; P:GO:0006811; P:GO:0009058; P:GO:0019538; P:GO:0016043; P:GO:0007165; P:GO:0008150	-	IPR001972 (PRINTS); IPR001107 (SMART); IPR001107 (PFAM); IPR028520 (PTHR10264:PANTHER); IPR001972 (PANTHER); SSF117892 (SUPERFAMILY)
comp41446_c0_seq1	Q641Y5	555	1	4.54989e-18	84.0%	21	P:GO:0030154; P:GO:0007275; P:GO:0050789; P:GO:0008219; P:GO:0006464; P:GO:0009058; P:GO:0009605; P:GO:0006950; P:GO:0007154; P:GO:0009056; F:GO:0003824; P:GO:0015031; C:GO:0005737; P:GO:0007610; P:GO:0006996; P:GO:0006519; P:GO:0008150; P:GO:0019538; F:GO:0005515; P:GO:0009653; P:GO:0016043	-	PTHR10953 (PANTHER); IPR006285 (PTHR10953:PANTHER)
comp42428_c0_seq2	O43315	2970	1	2.73334e-26	64.0%	11	P:GO:0008150; F:GO:0005215; C:GO:0043226; C:GO:0005622; P:GO:0006810; P:GO:0006950; P:GO:0009628; P:GO:0008152; C:GO:0005886; F:GO:0005488; F:GO:0005515	-	IPR001841 (SMART); IPR001841 (PFAM); IPR013083 (G3DSA:3.30.40.GENE3D); PTHR23041:SF1 (PANTHER); PTHR23041 (PANTHER); IPR017907 (PROSITE_PATTERNS); IPR001841 (PROSITE_PROFILES); SSF57850 (SUPERFAMILY)
comp42668_c0_seq1	P15535	1745	1	3.5118e-80	63.0%	21	P:GO:0009605; P:GO:0009653; P:GO:0006950; P:GO:0007275; P:GO:0006810; P:GO:0000003; P:GO:0050789; P:GO:0008150; P:GO:0009058; P:GO:0005975; P:GO:0016043; F:GO:0016740; P:GO:0008283; C:GO:0005794; C:GO:0005623; P:GO:0008037; P:GO:0006464; F:GO:0008092; C:GO:0005886; P:GO:0030154; P:GO:0008219	EC:2.4.1.38	IPR003859 (PRINTS); G3DSA:3.90.550.10 (GENE3D); IPR027791 (PFAM); IPR027995 (PFAM); IPR003859 (PANTHER); CYTOPLASMIC_DOMAIN (PHOBIUS); NON_CYTOPLASMIC_DOMAIN (PHOBIUS); TRANSMEMBRANE (PHOBIUS); SignalP-TM (SIGNALP_GRAM_POSITIVE); SSF53448 (SUPERFAMILY); TMhelix (TMHMM)
comp42668_c0_seq2	P15535	1779	1	4.61493e-79	63.0%	21	P:GO:0009605; P:GO:0009653; P:GO:0006950; P:GO:0007275; P:GO:0006810; P:GO:0000003; P:GO:0050789; P:GO:0008150; P:GO:0009058; P:GO:0005975; P:GO:0016043; F:GO:0016740; P:GO:0008283; C:GO:0005794; C:GO:0005623; P:GO:0008037; P:GO:0006464; F:GO:0008092; C:GO:0005886; P:GO:0030154; P:GO:0008219	EC:2.4.1.38	IPR003859 (PRINTS); G3DSA:3.90.550.10 (GENE3D); IPR027791 (PFAM); IPR027995 (PFAM); IPR003859 (PANTHER); CYTOPLASMIC_DOMAIN (PHOBIUS); NON_CYTOPLASMIC_DOMAIN (PHOBIUS); TRANSMEMBRANE (PHOBIUS); SignalP-TM (SIGNALP_GRAM_POSITIVE); SSF53448 (SUPERFAMILY); TMhelix (TMHMM)
comp43422_c0_seq1	Q6PFX9	4243	1	0.0	83.0%	20	P:GO:0006464; P:GO:0006810; F:GO:0005488; C:GO:0000228; P:GO:0050789; P:GO:0006259; P:GO:0006996; P:GO:0009058; P:GO:0015031; P:GO:0008150; C:GO:0005794; F:GO:0016740; C:GO:0005635; C:GO:0043234; C:GO:0005694; P:GO:0007049; C:GO:0005856; P:GO:0006350; F:GO:0005515; P:GO:0007010	EC:2.4.2.30	IPR002110 (PRINTS); IPR002110 (SMART); IPR001660 (SMART); IPR012317 (G3DSA:3.90.228.GENE3D); IPR020683 (PFAM); IPR020683 (G3DSA:1.25.40.GENE3D); IPR002110 (PFAM); IPR020683 (G3DSA:1.25.40.GENE3D); IPR020683 (G3DSA:1.25.40.GENE3D); IPR021129 (PFAM); IPR020683 (G3DSA:1.25.40.GENE3D); IPR012317 (PFAM); IPR013761 (G3DSA:1.10.150.GENE3D); IPR020683 (G3DSA:1.25.40.GENE3D); IPR028731 (PTHR24180:PANTHER)…
comp43535_c0_seq1	Q8HXW6	1104	1	4.69405e-128	80.0%	22	C:GO:0005623; F:GO:0016787; P:GO:0006810; P:GO:0009056; P:GO:0006629; C:GO:0005764; P:GO:0016043; P:GO:0050789; P:GO:0015031; C:GO:0005576; C:GO:0005794; C:GO:0005829; P:GO:0006996; P:GO:0019725; P:GO:0008219; P:GO:0006259; P:GO:0016049; P:GO:0006464; C:GO:0016023; P:GO:0008152; P:GO:0007275; C:GO:0005634	EC:3.1.2.22; EC:3.1.2.2	IPR002472 (PRINTS); G3DSA:3.40.50.1820 (GENE3D); IPR002472 (PFAM); PTHR11247:SF8 (PANTHER); PTHR11247 (PANTHER); SIGNAL_PEPTIDE_N_REGION (PHOBIUS); NON_CYTOPLASMIC_DOMAIN (PHOBIUS); SIGNAL_PEPTIDE (PHOBIUS); SIGNAL_PEPTIDE_C_REGION (PHOBIUS); SIGNAL_PEPTIDE_H_REGION (PHOBIUS); SignalP-noTM (SIGNALP_GRAM_NEGATIVE); SignalP-TM (SIGNALP_GRAM_POSITIVE); SignalP-noTM (SIGNALP_EUK); SSF53474 (SUPERFAMI…
comp44229_c0_seq1	Q8NFG4	2312	1	4.13172e-74	63.0%	13	P:GO:0050789; P:GO:0006350; P:GO:0007165; C:GO:0005737; P:GO:0006464; P:GO:0008150; P:GO:0016049; C:GO:0005623; P:GO:0007005; P:GO:0006950; F:GO:0005515; C:GO:0005886; C:GO:0005634	-	no IPS match
comp44304_c0_seq1	Q9ESN9	5456	1	0.0	99.0%	22	P:GO:0009653; P:GO:0016043; P:GO:0030154; P:GO:0007275; P:GO:0008150; F:GO:0016301; C:GO:0005794; C:GO:0005783; F:GO:0005515; P:GO:0007165; P:GO:0006950; P:GO:0006464; P:GO:0008152; P:GO:0050789; F:GO:0008092; C:GO:0005623; P:GO:0006810; C:GO:0043226; C:GO:0005737; F:GO:0005198; P:GO:0009790; C:GO:0005886	-	Coil (COILS); Coil (COILS); Coil (COILS); IPR019143 (PFAM); G3DSA:1.20.5.1000 (GENE3D); IPR015943 (G3DSA:2.130.10.GENE3D); PTHR13886 (PANTHER); IPR017986 (SUPERFAMILY)
comp45700_c0_seq1	P21802	4054	1	6.03773e-82	48.0%	15	P:GO:0050789; P:GO:0008283; P:GO:0009653; P:GO:0009790; P:GO:0007275; P:GO:0007165; P:GO:0008152; C:GO:0043226; C:GO:0005622; P:GO:0040007; F:GO:0005515; P:GO:0030154; C:GO:0005737; P:GO:0000003; C:GO:0005623	-	TRANSMEMBRANE (PHOBIUS); NON_CYTOPLASMIC_DOMAIN (PHOBIUS); TRANSMEMBRANE (PHOBIUS); CYTOPLASMIC_DOMAIN (PHOBIUS); NON_CYTOPLASMIC_DOMAIN (PHOBIUS); TMhelix (TMHMM); TMhelix (TMHMM)
comp45886_c0_seq8	Q8R0X7	2082	1	0.0	74.0%	15	P:GO:0007275; P:GO:0008150; C:GO:0005623; P:GO:0006629; P:GO:0009058; P:GO:0000003; P:GO:0009653; F:GO:0003824; P:GO:0007165; C:GO:0005783; P:GO:0030154; P:GO:0050789; P:GO:0040007; F:GO:0005488; P:GO:0008152	EC:4.1.2.27	IPR002129 (PFAM); IPR015421 (G3DSA:3.40.640.GENE3D); PTHR11999 (PANTHER); PTHR11999:SF5 (PANTHER); TRANSMEMBRANE (PHOBIUS); NON_CYTOPLASMIC_DOMAIN (PHOBIUS); CYTOPLASMIC_DOMAIN (PHOBIUS); IPR015424 (SUPERFAMILY)
comp45984_c0_seq2	Q9Z2B5	2722	1	2.27996e-50	66.0%	19	P:GO:0007165; P:GO:0000003; P:GO:0007275; P:GO:0050789; P:GO:0006412; P:GO:0008150; F:GO:0005515; P:GO:0030154; P:GO:0008219; C:GO:0005783; P:GO:0006996; P:GO:0006464; F:GO:0004672; P:GO:0007154; P:GO:0019725; P:GO:0006629; P:GO:0006950; P:GO:0009607; F:GO:0000166	EC:2.7.11	IPR002290 (SMART); G3DSA:1.10.510.10 (GENE3D); IPR000719 (PFAM); G3DSA:3.30.200.20 (GENE3D); PTHR11042:SF66 (PANTHER); PTHR11042 (PANTHER); IPR017441 (PROSITE_PATTERNS); IPR008271 (PROSITE_PATTERNS); CYTOPLASMIC_DOMAIN (PHOBIUS); NON_CYTOPLASMIC_DOMAIN (PHOBIUS); TRANSMEMBRANE (PHOBIUS); IPR000719 (PROSITE_PROFILES); IPR011009 (SUPERFAMILY)
comp46293_c0_seq2	P11362	7535	1	4.69473e-87	52.0%	19	P:GO:0007275; P:GO:0050789; P:GO:0008283; P:GO:0008150; P:GO:0009790; P:GO:0007165; P:GO:0008152; P:GO:0030154; C:GO:0005886; P:GO:0044238; F:GO:0005515; P:GO:0006464; P:GO:0009653; C:GO:0005576; F:GO:0030246; P:GO:0005975; F:GO:0000166; F:GO:0004872; F:GO:0004672	EC:2.7.10.1	PR01832 (PRINTS); IPR001245 (PRINTS); IPR003599 (SMART); IPR020635 (SMART); IPR003598 (SMART); IPR013783 (G3DSA:2.60.40.GENE3D); PF13895 (PFAM); IPR013783 (G3DSA:2.60.40.GENE3D); IPR013783 (G3DSA:2.60.40.GENE3D); IPR013106 (PFAM); IPR002557 (G3DSA:2.170.140.GENE3D); IPR013783 (G3DSA:2.60.40.GENE3D); IPR001245 (PFAM); G3DSA:1.10.510.10 (GENE3D); IPR013783 (G3DSA:2.60.40.GENE3D); IPR013098 (PFAM); …
comp46752_c0_seq1	O88572	6117	1	7.55929e-62	48.0%	15	P:GO:0009653; P:GO:0009790; P:GO:0007275; P:GO:0008150; P:GO:0050789; P:GO:0008283; P:GO:0030154; F:GO:0005515; P:GO:0007165; C:GO:0043226; C:GO:0005622; C:GO:0005737; C:GO:0005623; P:GO:0006350; F:GO:0004872	-	IPR017448 (SMART); IPR000033 (SMART); IPR000742 (SMART); IPR011042 (G3DSA:2.120.10.GENE3D); G3DSA:3.10.250.10 (GENE3D); G3DSA:2.10.25.10 (GENE3D); IPR001190 (PFAM); IPR000742 (PFAM); G3DSA:2.10.25.10 (GENE3D); PTHR10529:SF110 (PANTHER); PTHR10529 (PANTHER); IPR013032 (PROSITE_PATTERNS); TRANSMEMBRANE (PHOBIUS); NON_CYTOPLASMIC_DOMAIN (PHOBIUS); CYTOPLASMIC_DOMAIN (PHOBIUS); IPR000033 (PROSITE_PRO…
comp54893_c0_seq1	Q24K02	599	1	5.38664e-83	82.0%	19	C:GO:0005829; P:GO:0007275; F:GO:0005488; C:GO:0005777; C:GO:0005739; P:GO:0009056; F:GO:0005515; P:GO:0016043; P:GO:0019725; C:GO:0005615; P:GO:0019538; C:GO:0005623; F:GO:0008233; F:GO:0005102; F:GO:0000166; P:GO:0008152; P:GO:0050789; C:GO:0005634; C:GO:0005886	EC:3.4.24	IPR007863 (PFAM); IPR011237 (G3DSA:3.30.830.GENE3D); PTHR11851 (PANTHER); PTHR11851:SF64 (PANTHER); IPR011249 (SUPERFAMILY)
comp56039_c0_seq1	Q10743	514	1	3.87533e-107	98.0%	21	P:GO:0019538; P:GO:0009056; P:GO:0008150; P:GO:0050789; P:GO:0016049; P:GO:0030154; P:GO:0007275; C:GO:0005794; P:GO:0007165; F:GO:0005488; F:GO:0005515; C:GO:0005623; P:GO:0007610; P:GO:0009605; P:GO:0008283; F:GO:0008233; P:GO:0006464; C:GO:0005856; C:GO:0016023; C:GO:0005634; P:GO:0009790	EC:3.4.24	no IPS match
comp56874_c0_seq1	Q59HJ6	234	1	2.08781	86.0%	23	F:GO:0003727; P:GO:0006515; P:GO:0007005; F:GO:0070362; F:GO:0070361; P:GO:0034599; F:GO:0005524; C:GO:0005759; P:GO:0019941; C:GO:0042645; F:GO:0004252; P:GO:0070407; F:GO:0051880; P:GO:0001666; P:GO:0051260; F:GO:0004176; F:GO:0070182; P:GO:0090296; F:GO:0043565; F:GO:0003697; F:GO:0043531; F:GO:0005515; P:GO:0051131		TRANSMEMBRANE (PHOBIUS); CYTOPLASMIC_DOMAIN (PHOBIUS); NON_CYTOPLASMIC_DOMAIN (PHOBIUS)
comp57708_c0_seq1	Q05516	574	1	1.14841e-129	99.0%	15	P:GO:0009790; P:GO:0000003; P:GO:0030154; P:GO:0050789; P:GO:0007275; C:GO:0005654; P:GO:0009653; C:GO:0043234; P:GO:0006350; P:GO:0008283; F:GO:0005488; P:GO:0006464; P:GO:0008219; F:GO:0003677; F:GO:0005515	-	IPR015880 (SMART); IPR013087 (G3DSA:3.30.160.GENE3D); PF13894 (PFAM); IPR013087 (G3DSA:3.30.160.GENE3D); IPR007087 (PFAM); PF13465 (PFAM); PF13912 (PFAM); IPR013087 (G3DSA:3.30.160.GENE3D); IPR013087 (G3DSA:3.30.160.GENE3D); PTHR11389:SF388 (PANTHER); PTHR11389 (PANTHER); IPR007087 (PROSITE_PATTERNS); IPR007087 (PROSITE_PATTERNS); IPR007087 (PROSITE_PATTERNS); IPR007087 (PROSITE_PATTERNS); IPR007…
comp64593_c0_seq1	A2VDU3	959	1	0.350848	79.0%	23	P:GO:0007250; P:GO:0001841; P:GO:0046330; P:GO:0043123; F:GO:0005524; P:GO:0006915; P:GO:0006355; P:GO:0006351; F:GO:0004709; F:GO:0004708; P:GO:0032743; C:GO:0005671; C:GO:0008385; P:GO:0001525; P:GO:0043507; F:GO:0000287; P:GO:0002726; C:GO:0005886; P:GO:0007254; P:GO:0007179; P:GO:0043966; P:GO:0007252; P:GO:0043066		Coil (COILS); Coil (COILS); PTHR26392:SF35 (PANTHER); PTHR26392 (PANTHER)
comp65790_c0_seq1	Q8JZQ5	240	1	5.90533e-19	70.0%	13	F:GO:0005488; F:GO:0003824; P:GO:0008152; C:GO:0005886; P:GO:0008150; F:GO:0005509; P:GO:0009719; F:GO:0004872; F:GO:0005515; C:GO:0005615; F:GO:0030246; F:GO:0005216; P:GO:0006810	EC:1.4.3.22; EC:1.4.3.21	IPR015798 (PFAM); IPR015798 (G3DSA:2.70.98.GENE3D); IPR000269 (PANTHER); PTHR10638:SF3 (PANTHER); IPR015798 (SUPERFAMILY)
comp66744_c0_seq1	Q24K02	230	1	4.44645e-21	82.0%	19	C:GO:0005829; P:GO:0007275; F:GO:0005488; C:GO:0005777; C:GO:0005739; P:GO:0009056; F:GO:0005515; P:GO:0016043; P:GO:0019725; C:GO:0005615; P:GO:0019538; C:GO:0005623; F:GO:0008233; F:GO:0005102; F:GO:0000166; P:GO:0008152; P:GO:0050789; C:GO:0005634; C:GO:0005886	EC:3.4.24	IPR007863 (PFAM); IPR011237 (G3DSA:3.30.830.GENE3D); PTHR11851 (PANTHER); PTHR11851:SF64 (PANTHER); IPR011249 (SUPERFAMILY)
comp67242_c0_seq1	Q5REW7	615	1	4.0036e-86	100.0%	15	P:GO:0008150; P:GO:0050789; P:GO:0006350; P:GO:0007005; P:GO:0007165; F:GO:0005515; P:GO:0009653; P:GO:0016043; P:GO:0030154; P:GO:0007275; P:GO:0008219; F:GO:0003700; C:GO:0000228; F:GO:0003682; P:GO:0007010	-	IPR002100 (PRINTS); IPR002100 (SMART); IPR002100 (PFAM); PTHR11945 (PANTHER); PTHR11945:SF24 (PANTHER); IPR002100 (PROSITE_PATTERNS); IPR002100 (PROSITE_PROFILES); IPR002100 (SUPERFAMILY)
comp67446_c0_seq1	Q9D906	251	1	8.73168e-46	100.0%	21	P:GO:0030154; P:GO:0007275; P:GO:0050789; P:GO:0008219; P:GO:0006464; P:GO:0009058; P:GO:0009605; P:GO:0006950; P:GO:0007154; P:GO:0009056; F:GO:0003824; P:GO:0015031; C:GO:0005737; P:GO:0007610; P:GO:0006996; P:GO:0006519; P:GO:0008150; P:GO:0019538; F:GO:0005515; P:GO:0009653; P:GO:0016043	-	PTHR10953 (PANTHER); IPR006285 (PTHR10953:PANTHER)
comp67799_c0_seq1	Q10743	292	1	2.10969e-57	100.0%	21	P:GO:0019538; P:GO:0009056; P:GO:0008150; P:GO:0050789; P:GO:0016049; P:GO:0030154; P:GO:0007275; C:GO:0005794; P:GO:0007165; F:GO:0005488; F:GO:0005515; C:GO:0005623; P:GO:0007610; P:GO:0009605; P:GO:0008283; F:GO:0008233; P:GO:0006464; C:GO:0005856; C:GO:0016023; C:GO:0005634; P:GO:0009790	EC:3.4.24	IPR024079 (G3DSA:3.40.390.GENE3D); PF13574 (PFAM); PTHR11905 (PANTHER); PTHR11905:SF93 (PANTHER); IPR001590 (PROSITE_PROFILES); SSF55486 (SUPERFAMILY)
comp68606_c0_seq1	Q8K4D3	356	1	8.71842	58.0%	23	F:GO:0015193; P:GO:0035524; P:GO:0015816; P:GO:0003333; C:GO:0016021; C:GO:0016020; F:GO:0015175; P:GO:0034220; P:GO:0006865; C:GO:0005783; P:GO:0015992; F:GO:0005302; P:GO:0015824; F:GO:0015293; F:GO:0015187; F:GO:0005280; C:GO:0005764; F:GO:0015078; P:GO:0015808; F:GO:0015180; P:GO:0006810; P:GO:0015804; C:GO:0005886		IPR013057 (PFAM); PTHR22950 (PANTHER); PTHR22950:SF25 (PANTHER); NON_CYTOPLASMIC_DOMAIN (PHOBIUS); CYTOPLASMIC_DOMAIN (PHOBIUS); NON_CYTOPLASMIC_DOMAIN (PHOBIUS); TRANSMEMBRANE (PHOBIUS); SIGNAL_PEPTIDE_N_REGION (PHOBIUS); SIGNAL_PEPTIDE (PHOBIUS); SIGNAL_PEPTIDE_C_REGION (PHOBIUS); TRANSMEMBRANE (PHOBIUS); SIGNAL_PEPTIDE_H_REGION (PHOBIUS)
comp7789_c0_seq1	Q9EQG9	2845	1	0.0	100.0%	20	C:GO:0005829; P:GO:0006950; F:GO:0008289; C:GO:0005739; P:GO:0006996; P:GO:0009653; P:GO:0016043; P:GO:0007005; P:GO:0007275; P:GO:0008152; F:GO:0016301; P:GO:0007165; P:GO:0006629; C:GO:0005737; P:GO:0008150; P:GO:0008283; P:GO:0009790; C:GO:0005794; C:GO:0005783; C:GO:0005634	-	IPR002913 (SMART); IPR002913 (PFAM); IPR023393 (G3DSA:3.30.530.GENE3D); PTHR10219 (PANTHER); PTHR10219:SF3 (PANTHER); IPR002913 (PROSITE_PROFILES); SSF55961 (SUPERFAMILY)
comp79567_c0_seq1	Q14643	391	1	5.31277e-59	88.0%	20	P:GO:0009605; P:GO:0006950; F:GO:0005515; P:GO:0008150; F:GO:0008289; P:GO:0007165; P:GO:0006091; C:GO:0043226; C:GO:0005622; C:GO:0005623; C:GO:0005783; P:GO:0006810; P:GO:0050789; P:GO:0007267; C:GO:0016023; F:GO:0005216; P:GO:0008219; P:GO:0006811; P:GO:0019725; F:GO:0004872	-	IPR016093 (PFAM); G3DSA:2.80.10.50 (GENE3D); G3DSA:1.25.10.30 (GENE3D); PTHR13715:SF52 (PANTHER); IPR015925 (PANTHER); IPR016093 (PROSITE_PROFILES); SSF100909 (SUPERFAMILY); IPR016093 (SUPERFAMILY)
comp79852_c0_seq1	A2VDZ3	493	1	1.36613e-40	100.0%	15	P:GO:0008150; P:GO:0050789; P:GO:0006350; P:GO:0007005; P:GO:0007165; F:GO:0005515; P:GO:0009653; P:GO:0016043; P:GO:0030154; P:GO:0007275; P:GO:0008219; F:GO:0003700; C:GO:0000228; F:GO:0003682; P:GO:0007010	-	no IPS match
comp81538_c0_seq1	Q8K4D3	207	1	8.48657e-08	66.0%	23	F:GO:0015193; P:GO:0035524; P:GO:0015816; P:GO:0003333; C:GO:0016021; C:GO:0016020; F:GO:0015175; P:GO:0034220; P:GO:0006865; C:GO:0005783; P:GO:0015992; F:GO:0005302; P:GO:0015824; F:GO:0015293; F:GO:0015187; F:GO:0005280; C:GO:0005764; F:GO:0015078; P:GO:0015808; F:GO:0015180; P:GO:0006810; P:GO:0015804; C:GO:0005886		IPR013057 (PFAM); PTHR22950 (PANTHER); PTHR22950:SF162 (PANTHER); NON_CYTOPLASMIC_DOMAIN (PHOBIUS); CYTOPLASMIC_DOMAIN (PHOBIUS); TRANSMEMBRANE (PHOBIUS); TRANSMEMBRANE (PHOBIUS); NON_CYTOPLASMIC_DOMAIN (PHOBIUS)
comp82170_c0_seq1	Q7Z5K2	365	1	1.08358e-09	57.0%	23	P:GO:0071168; P:GO:0045875; P:GO:0007067; C:GO:0005634; C:GO:0043231; C:GO:0005694; P:GO:0071922; C:GO:0000775; P:GO:0019048; P:GO:0008156; P:GO:0000278; P:GO:0000910; P:GO:0035562; C:GO:0005737; C:GO:0000785; C:GO:0008278; P:GO:0009636; C:GO:0005730; C:GO:0005829; C:GO:0005654; C:GO:0015630; F:GO:0005515; C:GO:0000795		IPR022771 (PFAM); PTHR22100 (PANTHER); IPR012502 (PROSITE_PROFILES)
comp82490_c0_seq1	A2VD92	235	1	10.4835	58.0%	23	F:GO:0033677; F:GO:0004386; F:GO:0004527; F:GO:0003723; F:GO:0016787; F:GO:0003677; C:GO:0005634; F:GO:0003676; F:GO:0008143; P:GO:0090305; F:GO:0005524; P:GO:0006355; P:GO:0006351; F:GO:0003682; F:GO:0000166; P:GO:0006397; C:GO:0005737; P:GO:0006302; F:GO:0004518; F:GO:0003712; P:GO:0032508; F:GO:0008026; C:GO:0072669		no IPS match
comp87739_c0_seq1	Q641Y5	337	1	1.76754e-67	100.0%	21	P:GO:0030154; P:GO:0007275; P:GO:0050789; P:GO:0008219; P:GO:0006464; P:GO:0009058; P:GO:0009605; P:GO:0006950; P:GO:0007154; P:GO:0009056; F:GO:0003824; P:GO:0015031; C:GO:0005737; P:GO:0007610; P:GO:0006996; P:GO:0006519; P:GO:0008150; P:GO:0019538; F:GO:0005515; P:GO:0009653; P:GO:0016043	-	IPR016040 (G3DSA:3.40.50.GENE3D); PTHR10953 (PANTHER); IPR006285 (PTHR10953:PANTHER); IPR009036 (SUPERFAMILY)
comp91564_c0_seq1	Q15262	475	1	4.79235e-100	100.0%	16	C:GO:0005929; C:GO:0005886; P:GO:0050789; P:GO:0007165; F:GO:0005515; P:GO:0006950; F:GO:0004872; F:GO:0004721; P:GO:0016043; P:GO:0007049; P:GO:0006350; P:GO:0008150; C:GO:0005623; P:GO:0009628; P:GO:0008283; P:GO:0006464	-	IPR000242 (PRINTS); G3DSA:3.90.190.10 (GENE3D); IPR000242 (PFAM); G3DSA:3.90.190.10 (GENE3D); PTHR19134:SF209 (PANTHER); PTHR19134 (PANTHER); IPR000242 (PROSITE_PROFILES); IPR000242 (PROSITE_PROFILES); IPR000387 (PROSITE_PROFILES); SSF52799 (SUPERFAMILY); SSF52799 (SUPERFAMILY)
comp92959_c0_seq1	Q9EQG9	576	1	1.48207e-110	100.0%	20	C:GO:0005829; P:GO:0006950; F:GO:0008289; C:GO:0005739; P:GO:0006996; P:GO:0009653; P:GO:0016043; P:GO:0007005; P:GO:0007275; P:GO:0008152; F:GO:0016301; P:GO:0007165; P:GO:0006629; C:GO:0005737; P:GO:0008150; P:GO:0008283; P:GO:0009790; C:GO:0005794; C:GO:0005783; C:GO:0005634	-	PTHR10219 (PANTHER); PTHR10219:SF3 (PANTHER); IPR001849 (PROSITE_PROFILES)
comp94722_c0_seq1	Q02241	566	1	6.7446e-07	62.0%	23	P:GO:0051256; P:GO:0019886; C:GO:0030496; C:GO:0005634; F:GO:0005524; C:GO:0045171; P:GO:0007018; P:GO:0032467; C:GO:0097149; C:GO:0005819; P:GO:0000278; P:GO:0000910; F:GO:0008017; C:GO:0005813; C:GO:0005874; C:GO:0072686; C:GO:0005871; F:GO:0003777; P:GO:0000022; C:GO:0005829; C:GO:0005654; F:GO:0005515; P:GO:0007596		no IPS match
comp95094_c0_seq1	Q14457	517	1	7.50174e-73	85.0%	22	P:GO:0030154; P:GO:0007275; C:GO:0005794; F:GO:0005515; C:GO:0005623; C:GO:0016023; P:GO:0050789; P:GO:0008219; P:GO:0009605; P:GO:0006950; P:GO:0007154; P:GO:0009056; P:GO:0006996; P:GO:0009607; P:GO:0008283; P:GO:0008152; C:GO:0043234; P:GO:0008150; P:GO:0000003; P:GO:0016032; P:GO:0044403; C:GO:0005634	-	Coil (COILS); Coil (COILS); IPR007243 (PFAM); IPR007243 (PANTHER)
comp97245_c0_seq1	Q9BYW2	346	1	7.98141e-70	100.0%	16	P:GO:0009653; P:GO:0007275; F:GO:0005488; F:GO:0005515; P:GO:0030154; F:GO:0016740; P:GO:0009790; P:GO:0050789; P:GO:0006350; P:GO:0006996; F:GO:0003824; C:GO:0005694; F:GO:0003677; P:GO:0006950; P:GO:0006259; C:GO:0005634	EC:2.1.1.43	IPR001214 (SMART); G3DSA:2.170.270.10 (GENE3D); IPR001214 (PFAM); PTHR22884 (PANTHER); PTHR22884:SF109 (PANTHER); IPR001214 (PROSITE_PROFILES); SSF82199 (SUPERFAMILY)
comp9917_c0_seq1	Q24K02	581	1	0.063395	59.0%	23	C:GO:0005777; C:GO:0009986; C:GO:0005634; F:GO:0005524; F:GO:0042803; F:GO:0043559; P:GO:0050435; P:GO:0008340; F:GO:0005102; P:GO:0010815; C:GO:0005615; F:GO:0001948; F:GO:0004222; P:GO:0051260; P:GO:0032461; C:GO:0005739; P:GO:0051603; F:GO:0043130; P:GO:1901143; P:GO:0010992; C:GO:0005829; F:GO:0008270; C:GO:0005886		NON_CYTOPLASMIC_DOMAIN (PHOBIUS); SIGNAL_PEPTIDE (PHOBIUS); SIGNAL_PEPTIDE_H_REGION (PHOBIUS); SIGNAL_PEPTIDE_C_REGION (PHOBIUS); SIGNAL_PEPTIDE_N_REGION (PHOBIUS); SignalP-TM (SIGNALP_GRAM_POSITIVE)
comp100027_c0_seq1	Q08D35	332	1	0.178949	55.0%	22	F:GO:0032454; C:GO:0005634; F:GO:0046872; P:GO:0006355; P:GO:0016568; P:GO:0006351; F:GO:0016706; F:GO:0016702; P:GO:0070544; F:GO:0005506; F:GO:0035064; P:GO:0007399; F:GO:0051864; P:GO:0055114; F:GO:0035575; P:GO:0035574; F:GO:0008270; P:GO:0033169; F:GO:0071558; F:GO:0016491; P:GO:0071557; P:GO:0030901		no IPS match
comp105323_c0_seq1	Q8IZH2	254	1	6.96439e-05	59.0%	22	P:GO:0016071; F:GO:0004527; P:GO:0016070; F:GO:0003723; C:GO:0000932; P:GO:0071028; F:GO:0003677; F:GO:0003676; C:GO:0045111; F:GO:0008409; P:GO:0043928; C:GO:0005737; P:GO:0000956; C:GO:0005794; C:GO:0005829; P:GO:0000288; C:GO:0005622; P:GO:0010467; P:GO:0071044; F:GO:0005515; C:GO:0005886; P:GO:0016075		no IPS match
comp105763_c0_seq1	Q99PV8	376	1	1.60154e-40	100.0%	13	F:GO:0005515; P:GO:0050789; P:GO:0008219; P:GO:0008283; P:GO:0007275; P:GO:0009653; P:GO:0016043; P:GO:0030154; F:GO:0005488; P:GO:0006629; P:GO:0006350; P:GO:0006259; C:GO:0005634	-	IPR015880 (SMART); IPR013087 (G3DSA:3.30.160.GENE3D); PTHR23233 (PANTHER); IPR007087 (PROSITE_PATTERNS); IPR007087 (PROSITE_PROFILES); SSF57667 (SUPERFAMILY)
comp11252_c0_seq1	Q9Z0G0	1516	1	0.0	100.0%	19	P:GO:0006810; P:GO:0007267; P:GO:0007165; C:GO:0005623; P:GO:0008150; C:GO:0043226; F:GO:0005102; F:GO:0005515; P:GO:0008152; P:GO:0050789; P:GO:0015031; F:GO:0008092; F:GO:0003779; C:GO:0016023; C:GO:0005829; P:GO:0019538; P:GO:0009056; F:GO:0030234; C:GO:0005737	-	IPR017379 (PIRSF); IPR001478 (SMART); G3DSA:2.30.42.10 (GENE3D); IPR001478 (PFAM); PTHR12259 (PANTHER); IPR001478 (PROSITE_PROFILES); IPR001478 (SUPERFAMILY)
comp11766_c0_seq1	D3ZML2	379	1	1.51261e-79	100.0%	22	F:GO:0005515; P:GO:0009653; P:GO:0016043; P:GO:0030154; P:GO:0007275; P:GO:0007165; P:GO:0006950; P:GO:0007049; P:GO:0008150; P:GO:0006810; P:GO:0009628; P:GO:0006464; P:GO:0006996; F:GO:0004672; C:GO:0005815; F:GO:0005488; C:GO:0005737; P:GO:0008219; C:GO:0005783; P:GO:0007010; C:GO:0005634; F:GO:0000166	EC:2.7.11.26; EC:2.7.11	IPR002290 (SMART); IPR000719 (PFAM); G3DSA:1.10.510.10 (GENE3D); G3DSA:3.30.200.20 (GENE3D); PTHR24343:SF84 (PANTHER); PTHR24343 (PANTHER); IPR017441 (PROSITE_PATTERNS); IPR000719 (PROSITE_PROFILES); IPR011009 (SUPERFAMILY)
comp11969_c0_seq1	Q1RMT1	309	1	8.79457e-50	92.0%	20	P:GO:0009628; P:GO:0050789; P:GO:0007049; F:GO:0005515; P:GO:0006950; P:GO:0006259; P:GO:0008219; C:GO:0005654; C:GO:0043234; P:GO:0006464; P:GO:0008150; P:GO:0009056; F:GO:0003677; P:GO:0006350; F:GO:0004672; F:GO:0016787; P:GO:0006139; F:GO:0000166; P:GO:0030154; P:GO:0007275	EC:2.7.11.23	PTHR11274 (PANTHER)
comp120469_c0_seq1	Q9CWF6	562	1	3.93191e-126	100.0%	15	P:GO:0050789; P:GO:0040007; P:GO:0008152; P:GO:0009653; P:GO:0016043; P:GO:0007275; P:GO:0007610; C:GO:0005737; P:GO:0008150; P:GO:0000003; P:GO:0030154; P:GO:0007010; P:GO:0015031; C:GO:0043234; C:GO:0005886	-	PF14782 (PFAM); IPR016616 (PTHR32465:PANTHER); PTHR32465 (PANTHER)
comp127845_c0_seq1	A2A8L5	265	1	8.09234e-50	100.0%	20	P:GO:0009653; P:GO:0016043; P:GO:0030154; P:GO:0050789; P:GO:0007275; P:GO:0007165; P:GO:0007267; C:GO:0005623; F:GO:0004872; F:GO:0004721; F:GO:0005102; F:GO:0005488; P:GO:0008283; F:GO:0030246; P:GO:0008150; C:GO:0005575; C:GO:0005768; P:GO:0009719; P:GO:0008219; C:GO:0005886	-	IPR000242 (PFAM); G3DSA:3.90.190.10 (GENE3D); PTHR19134:SF203 (PANTHER); PTHR19134 (PANTHER); IPR000242 (PROSITE_PROFILES); SSF52799 (SUPERFAMILY)
comp132986_c0_seq1	F6QEU4	203	1	4.14723e-05	72.0%	22	P:GO:0035278; F:GO:0003723; C:GO:0000932; P:GO:0010586; F:GO:0035198; F:GO:0046872; P:GO:2000177; P:GO:0072089; P:GO:0016567; P:GO:0031047; F:GO:0016874; P:GO:0008543; F:GO:0004842; P:GO:0007275; C:GO:0005737; P:GO:0010172; P:GO:0051865; P:GO:0021915; P:GO:0060964; P:GO:0000082; F:GO:0008270; C:GO:0005622		IPR011042 (G3DSA:2.120.10.GENE3D); PTHR24103 (PANTHER); PTHR24103:SF209 (PANTHER); IPR013017 (PROSITE_PROFILES); IPR013017 (PROSITE_PROFILES); SSF63829 (SUPERFAMILY)
comp134870_c0_seq1	Q1LZ53	207	1	1.06486e-35	100.0%	19	P:GO:0050789; P:GO:0006350; P:GO:0040029; P:GO:0006996; P:GO:0006259; P:GO:0006139; F:GO:0003677; P:GO:0000003; C:GO:0005694; C:GO:0005737; C:GO:0005730; P:GO:0009790; F:GO:0005488; C:GO:0000228; P:GO:0006519; C:GO:0005634; F:GO:0003682; P:GO:0009719; F:GO:0016740	-	PTHR23068 (PANTHER); PTHR23068:SF1 (PANTHER)
comp140614_c0_seq1	Q9CWF6	499	1	1.34056e-110	100.0%	15	P:GO:0050789; P:GO:0040007; P:GO:0008152; P:GO:0009653; P:GO:0016043; P:GO:0007275; P:GO:0007610; C:GO:0005737; P:GO:0008150; P:GO:0000003; P:GO:0030154; P:GO:0007010; P:GO:0015031; C:GO:0043234; C:GO:0005886	-	no IPS match
comp147261_c0_seq1	P52701	210	1	2.64008e-13	68.0%	17	F:GO:0003677; P:GO:0050789; P:GO:0006259; P:GO:0007049; F:GO:0005515; P:GO:0007275; F:GO:0000166; F:GO:0005488; C:GO:0000228; P:GO:0008150; F:GO:0016787; P:GO:0006139; P:GO:0009056; P:GO:0006950; C:GO:0005634; C:GO:0043234; P:GO:0006996	EC:3.6.1.3	G3DSA:1.10.1420.10 (GENE3D); IPR007696 (PFAM); PTHR11361 (PANTHER); IPR015536 (PTHR11361:PANTHER); IPR007696 (SUPERFAMILY)
comp151126_c0_seq1	Q14654	237	1	1.62549e-44	100.0%	18	F:GO:0008092; F:GO:0005515; P:GO:0008150; P:GO:0006091; P:GO:0009719; P:GO:0006810; P:GO:0050789; P:GO:0007267; F:GO:0005216; C:GO:0043234; C:GO:0005886; P:GO:0005975; P:GO:0006811; C:GO:0005783; P:GO:0019725; F:GO:0000166; F:GO:0005488; C:GO:0005739	-	IPR016449 (PRINTS); IPR016449 (PFAM); IPR013518 (G3DSA:2.60.40.GENE3D); PTHR11767:SF11 (PANTHER); IPR016449 (PANTHER); IPR014756 (SUPERFAMILY)
comp15794_c0_seq1	Q03526	465	1	70.9236	56.0%	22	P:GO:0035556; P:GO:0006468; P:GO:0002250; F:GO:0005524; P:GO:0007202; F:GO:0046872; F:GO:0016301; P:GO:0050852; F:GO:0004672; P:GO:0032609; P:GO:0032633; F:GO:0000166; C:GO:0005737; P:GO:0001865; P:GO:0016310; F:GO:0004715; F:GO:0016772; F:GO:0005515; F:GO:0004713; F:GO:0016740; P:GO:0001816; F:GO:0005543		IPR001849 (PFAM); IPR011993 (G3DSA:2.30.29.GENE3D); SSF50729 (SUPERFAMILY)
comp23408_c0_seq1	Q5RA62	785	1	2.11845e-47	81.0%	20	P:GO:0009628; P:GO:0050789; P:GO:0007049; F:GO:0005515; P:GO:0006950; P:GO:0006259; P:GO:0008219; C:GO:0005654; C:GO:0043234; P:GO:0006464; P:GO:0008150; P:GO:0009056; F:GO:0003677; P:GO:0006350; F:GO:0004672; F:GO:0016787; P:GO:0006139; F:GO:0000166; P:GO:0030154; P:GO:0007275	EC:2.7.11.23	PTHR11274 (PANTHER)
comp23724_c0_seq1	Q4V7C7	2599	1	0.0	100.0%	16	P:GO:0009653; P:GO:0016043; P:GO:0030154; P:GO:0050789; P:GO:0007275; C:GO:0005886; C:GO:0005623; C:GO:0005794; C:GO:0005856; C:GO:0043234; P:GO:0008150; P:GO:0007010; P:GO:0007049; F:GO:0003779; C:GO:0005575; F:GO:0000166	-	IPR004000 (SMART); IPR004000 (PFAM); G3DSA:2.30.36.70 (GENE3D); G3DSA:3.90.640.10 (GENE3D); G3DSA:3.30.420.40 (GENE3D); PTHR11937:SF147 (PANTHER); IPR004000 (PANTHER); IPR020902 (PROSITE_PATTERNS); SSF53067 (SUPERFAMILY)
comp25566_c0_seq1	P11233	1501	1	6.10129e-93	93.0%	20	P:GO:0007165; P:GO:0006810; P:GO:0050789; C:GO:0016023; F:GO:0000166; P:GO:0008150; C:GO:0005623; P:GO:0007610; P:GO:0009605; P:GO:0000003; P:GO:0016032; P:GO:0044403; F:GO:0005102; F:GO:0016787; P:GO:0007010; C:GO:0005886; P:GO:0016043; P:GO:0006139; P:GO:0009056; P:GO:0015031	-	IPR001806 (PRINTS); IPR002041 (SMART); IPR003578 (SMART); IPR003579 (SMART); IPR020849 (SMART); G3DSA:3.40.50.300 (GENE3D); IPR001806 (PFAM); IPR005225 (TIGRFAM); PTHR24070:SF2 (PANTHER); IPR020849 (PANTHER); IPR020849 (PROSITE_PROFILES); IPR027417 (SUPERFAMILY)
comp26858_c0_seq1	Q62862	651	1	1.14878e-47	69.0%	18	P:GO:0050789; P:GO:0016049; P:GO:0008150; P:GO:0006350; P:GO:0007165; F:GO:0004672; P:GO:0009653; P:GO:0009790; P:GO:0007275; C:GO:0005829; P:GO:0009058; C:GO:0005856; P:GO:0008219; P:GO:0008283; C:GO:0005634; F:GO:0000166; P:GO:0006464; F:GO:0005515	EC:2.7.11	G3DSA:3.30.200.20 (GENE3D); IPR000270 (PFAM); G3DSA:3.10.20.240 (GENE3D); PTHR24360 (PANTHER); PTHR24360:SF11 (PANTHER); IPR017441 (PROSITE_PATTERNS); IPR000719 (PROSITE_PROFILES); IPR011009 (SUPERFAMILY); SSF54277 (SUPERFAMILY)
comp31665_c0_seq2	Q12904	204	1	3.25862e-24	86.0%	27	C:GO:0005829; P:GO:0009653; P:GO:0007275; P:GO:0050789; P:GO:0008283; C:GO:0005622; C:GO:0043234; P:GO:0007267; P:GO:0009605; P:GO:0006950; P:GO:0008219; C:GO:0016023; P:GO:0007610; F:GO:0005102; C:GO:0005615; C:GO:0005623; P:GO:0008150; P:GO:0007165; P:GO:0006139; P:GO:0006412; P:GO:0006519; P:GO:0005975; F:GO:0003723; F:GO:0005515; C:GO:0005794; C:GO:0005783; C:GO:0005634	-	no IPS match
comp34697_c0_seq1	Q04721	951	1	1.37442e-16	61.0%	19	P:GO:0008152; P:GO:0007165; F:GO:0005515; P:GO:0008150; P:GO:0009653; P:GO:0007275; P:GO:0050789; P:GO:0008283; P:GO:0007049; C:GO:0005623; C:GO:0043226; P:GO:0044238; P:GO:0030154; C:GO:0005622; P:GO:0016049; C:GO:0005886; C:GO:0005737; C:GO:0005634; F:GO:0005509	-	PR00453 (PRINTS); IPR001881 (SMART); IPR002035 (SMART); IPR000742 (SMART); IPR002035 (G3DSA:3.40.50.GENE3D); G3DSA:2.10.25.10 (GENE3D); IPR000742 (PFAM); IPR002035 (PFAM); G3DSA:2.10.25.10 (GENE3D); PTHR24044 (PANTHER); IPR013032 (PROSITE_PATTERNS); IPR013032 (PROSITE_PATTERNS); IPR013032 (PROSITE_PATTERNS); IPR013032 (PROSITE_PATTERNS); IPR013032 (PROSITE_PATTERNS); IPR013032 (PROSITE_PATTERNS);…
comp36816_c0_seq1	Q9BYX4	651	1	3.99693e-06	77.0%	22	F:GO:0003727; F:GO:0004386; P:GO:0009615; F:GO:0003725; C:GO:0005634; F:GO:0003677; P:GO:0009597; P:GO:0016925; P:GO:0032480; F:GO:0005524; P:GO:0019048; P:GO:0034344; P:GO:0042981; P:GO:0039528; C:GO:0005737; P:GO:0032728; P:GO:0032727; F:GO:0043021; C:GO:0005829; F:GO:0008270; F:GO:0005515; P:GO:0045087		G3DSA:3.40.50.300 (GENE3D); PTHR14074 (PANTHER); PTHR14074:SF10 (PANTHER); IPR027417 (SUPERFAMILY)
comp37598_c0_seq1	P16066	1158	1	1.56323e-50	81.0%	18	P:GO:0009653; P:GO:0050789; P:GO:0007275; F:GO:0003824; F:GO:0005488; F:GO:0004872; F:GO:0005515; P:GO:0008283; P:GO:0006810; F:GO:0004672; F:GO:0000166; P:GO:0006519; P:GO:0006139; P:GO:0009058; P:GO:0016049; P:GO:0007165; P:GO:0008150; C:GO:0005886	EC:4.6.1.2	IPR001054 (SMART); IPR001054 (PFAM); IPR001054 (G3DSA:3.30.70.GENE3D); PTHR11920 (PANTHER); PTHR11920:SF50 (PANTHER); IPR018297 (PROSITE_PATTERNS); IPR001054 (PROSITE_PROFILES); IPR001054 (SUPERFAMILY)
comp37734_c0_seq1	O43915	1327	1	0.000640803	40.0%	22	F:GO:0008083; P:GO:0008284; P:GO:0008283; P:GO:0048010; C:GO:0031093; P:GO:0030154; P:GO:0050930; F:GO:0043185; F:GO:0042803; P:GO:0060754; C:GO:0016020; P:GO:0050918; P:GO:0030168; C:GO:0005615; P:GO:0002576; F:GO:0005161; F:GO:0042056; P:GO:0001525; F:GO:0005172; P:GO:0007596; C:GO:0005576; P:GO:0051781		NON_CYTOPLASMIC_DOMAIN (PHOBIUS); SIGNAL_PEPTIDE_N_REGION (PHOBIUS); CYTOPLASMIC_DOMAIN (PHOBIUS); SIGNAL_PEPTIDE_C_REGION (PHOBIUS); TRANSMEMBRANE (PHOBIUS); SIGNAL_PEPTIDE (PHOBIUS); SIGNAL_PEPTIDE_H_REGION (PHOBIUS)
comp38053_c0_seq1	Q90964	741	1	6.44338e-43	80.0%	16	P:GO:0009653; P:GO:0016043; P:GO:0030154; P:GO:0007275; P:GO:0008037; P:GO:0050789; C:GO:0005654; C:GO:0043234; P:GO:0009790; P:GO:0006350; F:GO:0003700; F:GO:0003677; P:GO:0008283; P:GO:0007049; F:GO:0005515; C:GO:0005634	-	IPR001766 (PRINTS); IPR001766 (SMART); IPR001766 (PFAM); IPR011991 (G3DSA:1.10.10.GENE3D); PTHR11829 (PANTHER); PTHR11829:SF79 (PANTHER); IPR018122 (PROSITE_PATTERNS); IPR018122 (PROSITE_PATTERNS); IPR001766 (PROSITE_PROFILES); SignalP-TM (SIGNALP_GRAM_POSITIVE); SSF46785 (SUPERFAMILY)
comp38787_c0_seq1	O35331	1920	1	5.58065e-97	72.0%	14	F:GO:0005488; C:GO:0005829; C:GO:0005730; F:GO:0016301; P:GO:0009628; F:GO:0000166; P:GO:0008150; F:GO:0005515; P:GO:0008283; P:GO:0009719; P:GO:0050789; P:GO:0008219; P:GO:0009605; P:GO:0009058	EC:2.7.1.35	G3DSA:3.40.1190.20 (GENE3D); IPR004625 (TIGRFAM); IPR013749 (PFAM); IPR004625 (PANTHER); SSF53613 (SUPERFAMILY)
comp39948_c0_seq1	P05772	2775	1	0.0	79.0%	19	F:GO:0005515; F:GO:0005488; C:GO:0005623; P:GO:0050789; P:GO:0006350; P:GO:0009653; P:GO:0007275; P:GO:0006810; P:GO:0008219; C:GO:0005737; P:GO:0007165; P:GO:0008150; P:GO:0009719; F:GO:0003682; F:GO:0030528; C:GO:0005634; F:GO:0000166; F:GO:0005102; F:GO:0004672	EC:2.7.11.13	Coil (COILS); IPR020454 (PRINTS); IPR000008 (PRINTS); IPR000008 (SMART); IPR014375 (PIRSF); IPR002290 (SMART); IPR000961 (SMART); IPR002219 (SMART); IPR000008 (PFAM); IPR017892 (PFAM); G3DSA:2.60.40.150 (GENE3D); IPR002219 (PFAM); G3DSA:1.10.510.10 (GENE3D); G3DSA:3.30.200.20 (GENE3D); IPR000719 (PFAM); G3DSA:3.30.60.20 (GENE3D); PTHR24357:SF65 (PANTHER); PTHR24357 (PANTHER); IPR002219 (PROSITE_P…
comp40502_c0_seq1	Q7M6Y3	3263	1	0.0	91.0%	20	P:GO:0007275; C:GO:0016023; C:GO:0043234; C:GO:0005886; P:GO:0006810; P:GO:0006996; P:GO:0050789; P:GO:0015031; F:GO:0005515; P:GO:0009653; P:GO:0016043; P:GO:0030154; C:GO:0005623; C:GO:0005794; P:GO:0008152; F:GO:0008289; C:GO:0005768; C:GO:0005737; P:GO:0006350; C:GO:0005634	-	Coil (COILS); IPR013809 (SMART); IPR011417 (PFAM); IPR014712 (G3DSA:1.20.58.GENE3D); IPR008942 (G3DSA:1.25.40.GENE3D); PTHR22951 (PANTHER); PTHR22951:SF3 (PANTHER); IPR013809 (PROSITE_PROFILES); SSF89009 (SUPERFAMILY); IPR008942 (SUPERFAMILY)
comp40502_c0_seq10	Q7M6Y3	3524	1	0.0	99.0%	20	P:GO:0007275; C:GO:0016023; C:GO:0043234; C:GO:0005886; P:GO:0006810; P:GO:0006996; P:GO:0050789; P:GO:0015031; F:GO:0005515; P:GO:0009653; P:GO:0016043; P:GO:0030154; C:GO:0005623; C:GO:0005794; P:GO:0008152; F:GO:0008289; C:GO:0005768; C:GO:0005737; P:GO:0006350; C:GO:0005634	-	Coil (COILS); IPR013809 (SMART); IPR008942 (G3DSA:1.25.40.GENE3D); IPR014712 (G3DSA:1.20.58.GENE3D); IPR011417 (PFAM); PTHR22951:SF3 (PANTHER); PTHR22951 (PANTHER); IPR013809 (PROSITE_PROFILES); SSF89009 (SUPERFAMILY); IPR008942 (SUPERFAMILY)
comp40502_c0_seq11	Q7M6Y3	3374	1	0.0	91.0%	20	P:GO:0007275; C:GO:0016023; C:GO:0043234; C:GO:0005886; P:GO:0006810; P:GO:0006996; P:GO:0050789; P:GO:0015031; F:GO:0005515; P:GO:0009653; P:GO:0016043; P:GO:0030154; C:GO:0005623; C:GO:0005794; P:GO:0008152; F:GO:0008289; C:GO:0005768; C:GO:0005737; P:GO:0006350; C:GO:0005634	-	Coil (COILS); IPR013809 (SMART); IPR014712 (G3DSA:1.20.58.GENE3D); IPR008942 (G3DSA:1.25.40.GENE3D); IPR011417 (PFAM); PTHR22951:SF3 (PANTHER); PTHR22951 (PANTHER); IPR013809 (PROSITE_PROFILES); IPR008942 (SUPERFAMILY); SSF89009 (SUPERFAMILY)
comp40502_c0_seq12	O55012	3350	1	0.0	92.0%	20	P:GO:0007275; C:GO:0016023; C:GO:0043234; C:GO:0005886; P:GO:0006810; P:GO:0006996; P:GO:0050789; P:GO:0015031; F:GO:0005515; P:GO:0009653; P:GO:0016043; P:GO:0030154; C:GO:0005623; C:GO:0005794; P:GO:0008152; F:GO:0008289; C:GO:0005768; C:GO:0005737; P:GO:0006350; C:GO:0005634	-	Coil (COILS); IPR013809 (SMART); IPR014712 (G3DSA:1.20.58.GENE3D); IPR008942 (G3DSA:1.25.40.GENE3D); IPR011417 (PFAM); PTHR22951 (PANTHER); PTHR22951:SF3 (PANTHER); IPR013809 (PROSITE_PROFILES); IPR008942 (SUPERFAMILY); SSF89009 (SUPERFAMILY)
comp40502_c0_seq13	Q7M6Y3	3539	1	0.0	100.0%	20	P:GO:0007275; C:GO:0016023; C:GO:0043234; C:GO:0005886; P:GO:0006810; P:GO:0006996; P:GO:0050789; P:GO:0015031; F:GO:0005515; P:GO:0009653; P:GO:0016043; P:GO:0030154; C:GO:0005623; C:GO:0005794; P:GO:0008152; F:GO:0008289; C:GO:0005768; C:GO:0005737; P:GO:0006350; C:GO:0005634	-	Coil (COILS); IPR013809 (SMART); IPR014712 (G3DSA:1.20.58.GENE3D); IPR011417 (PFAM); IPR008942 (G3DSA:1.25.40.GENE3D); PTHR22951:SF3 (PANTHER); PTHR22951 (PANTHER); IPR013809 (PROSITE_PROFILES); SSF89009 (SUPERFAMILY); IPR008942 (SUPERFAMILY)
comp40502_c0_seq14	O55012	3248	1	0.0	92.0%	20	P:GO:0007275; C:GO:0016023; C:GO:0043234; C:GO:0005886; P:GO:0006810; P:GO:0006996; P:GO:0050789; P:GO:0015031; F:GO:0005515; P:GO:0009653; P:GO:0016043; P:GO:0030154; C:GO:0005623; C:GO:0005794; P:GO:0008152; F:GO:0008289; C:GO:0005768; C:GO:0005737; P:GO:0006350; C:GO:0005634	-	Coil (COILS); IPR013809 (SMART); IPR011417 (PFAM); IPR008942 (G3DSA:1.25.40.GENE3D); IPR014712 (G3DSA:1.20.58.GENE3D); PTHR22951:SF3 (PANTHER); PTHR22951 (PANTHER); IPR013809 (PROSITE_PROFILES); SSF89009 (SUPERFAMILY); IPR008942 (SUPERFAMILY)
comp40502_c0_seq15	Q7M6Y3	3437	1	0.0	100.0%	20	P:GO:0007275; C:GO:0016023; C:GO:0043234; C:GO:0005886; P:GO:0006810; P:GO:0006996; P:GO:0050789; P:GO:0015031; F:GO:0005515; P:GO:0009653; P:GO:0016043; P:GO:0030154; C:GO:0005623; C:GO:0005794; P:GO:0008152; F:GO:0008289; C:GO:0005768; C:GO:0005737; P:GO:0006350; C:GO:0005634	-	Coil (COILS); IPR013809 (SMART); IPR011417 (PFAM); IPR008942 (G3DSA:1.25.40.GENE3D); IPR014712 (G3DSA:1.20.58.GENE3D); PTHR22951:SF3 (PANTHER); PTHR22951 (PANTHER); IPR013809 (PROSITE_PROFILES); IPR008942 (SUPERFAMILY); SSF89009 (SUPERFAMILY)
comp40502_c0_seq16	Q7M6Y3	3272	1	0.0	91.0%	20	P:GO:0007275; C:GO:0016023; C:GO:0043234; C:GO:0005886; P:GO:0006810; P:GO:0006996; P:GO:0050789; P:GO:0015031; F:GO:0005515; P:GO:0009653; P:GO:0016043; P:GO:0030154; C:GO:0005623; C:GO:0005794; P:GO:0008152; F:GO:0008289; C:GO:0005768; C:GO:0005737; P:GO:0006350; C:GO:0005634	-	Coil (COILS); IPR013809 (SMART); IPR011417 (PFAM); IPR008942 (G3DSA:1.25.40.GENE3D); IPR014712 (G3DSA:1.20.58.GENE3D); PTHR22951 (PANTHER); PTHR22951:SF3 (PANTHER); IPR013809 (PROSITE_PROFILES); IPR008942 (SUPERFAMILY); SSF89009 (SUPERFAMILY)
comp40502_c0_seq2	Q7M6Y3	3389	1	0.0	92.0%	20	P:GO:0007275; C:GO:0016023; C:GO:0043234; C:GO:0005886; P:GO:0006810; P:GO:0006996; P:GO:0050789; P:GO:0015031; F:GO:0005515; P:GO:0009653; P:GO:0016043; P:GO:0030154; C:GO:0005623; C:GO:0005794; P:GO:0008152; F:GO:0008289; C:GO:0005768; C:GO:0005737; P:GO:0006350; C:GO:0005634	-	Coil (COILS); IPR013809 (SMART); IPR011417 (PFAM); IPR008942 (G3DSA:1.25.40.GENE3D); IPR014712 (G3DSA:1.20.58.GENE3D); PTHR22951:SF3 (PANTHER); PTHR22951 (PANTHER); IPR013809 (PROSITE_PROFILES); IPR008942 (SUPERFAMILY); SSF89009 (SUPERFAMILY)
comp40502_c0_seq3	Q7M6Y3	3413	1	0.0	98.0%	20	P:GO:0007275; C:GO:0016023; C:GO:0043234; C:GO:0005886; P:GO:0006810; P:GO:0006996; P:GO:0050789; P:GO:0015031; F:GO:0005515; P:GO:0009653; P:GO:0016043; P:GO:0030154; C:GO:0005623; C:GO:0005794; P:GO:0008152; F:GO:0008289; C:GO:0005768; C:GO:0005737; P:GO:0006350; C:GO:0005634	-	Coil (COILS); IPR013809 (SMART); IPR011417 (PFAM); IPR014712 (G3DSA:1.20.58.GENE3D); IPR008942 (G3DSA:1.25.40.GENE3D); PTHR22951 (PANTHER); PTHR22951:SF3 (PANTHER); IPR013809 (PROSITE_PROFILES); SSF89009 (SUPERFAMILY); IPR008942 (SUPERFAMILY)
comp40502_c0_seq4	Q7M6Y3	3500	1	0.0	98.0%	20	P:GO:0007275; C:GO:0016023; C:GO:0043234; C:GO:0005886; P:GO:0006810; P:GO:0006996; P:GO:0050789; P:GO:0015031; F:GO:0005515; P:GO:0009653; P:GO:0016043; P:GO:0030154; C:GO:0005623; C:GO:0005794; P:GO:0008152; F:GO:0008289; C:GO:0005768; C:GO:0005737; P:GO:0006350; C:GO:0005634	-	Coil (COILS); IPR013809 (SMART); IPR014712 (G3DSA:1.20.58.GENE3D); IPR011417 (PFAM); IPR008942 (G3DSA:1.25.40.GENE3D); PTHR22951:SF3 (PANTHER); PTHR22951 (PANTHER); IPR013809 (PROSITE_PROFILES); SSF89009 (SUPERFAMILY); IPR008942 (SUPERFAMILY)
comp40502_c0_seq5	Q7M6Y3	3398	1	0.0	98.0%	20	P:GO:0007275; C:GO:0016023; C:GO:0043234; C:GO:0005886; P:GO:0006810; P:GO:0006996; P:GO:0050789; P:GO:0015031; F:GO:0005515; P:GO:0009653; P:GO:0016043; P:GO:0030154; C:GO:0005623; C:GO:0005794; P:GO:0008152; F:GO:0008289; C:GO:0005768; C:GO:0005737; P:GO:0006350; C:GO:0005634	-	Coil (COILS); IPR013809 (SMART); IPR014712 (G3DSA:1.20.58.GENE3D); IPR008942 (G3DSA:1.25.40.GENE3D); IPR011417 (PFAM); PTHR22951:SF3 (PANTHER); PTHR22951 (PANTHER); IPR013809 (PROSITE_PROFILES); IPR008942 (SUPERFAMILY); SSF89009 (SUPERFAMILY)
comp40502_c0_seq6	Q7M6Y3	3365	1	0.0	91.0%	20	P:GO:0007275; C:GO:0016023; C:GO:0043234; C:GO:0005886; P:GO:0006810; P:GO:0006996; P:GO:0050789; P:GO:0015031; F:GO:0005515; P:GO:0009653; P:GO:0016043; P:GO:0030154; C:GO:0005623; C:GO:0005794; P:GO:0008152; F:GO:0008289; C:GO:0005768; C:GO:0005737; P:GO:0006350; C:GO:0005634	-	Coil (COILS); IPR013809 (SMART); IPR008942 (G3DSA:1.25.40.GENE3D); IPR011417 (PFAM); IPR014712 (G3DSA:1.20.58.GENE3D); PTHR22951 (PANTHER); PTHR22951:SF3 (PANTHER); IPR013809 (PROSITE_PROFILES); IPR008942 (SUPERFAMILY); SSF89009 (SUPERFAMILY)
comp40502_c0_seq7	Q7M6Y3	3422	1	0.0	99.0%	20	P:GO:0007275; C:GO:0016023; C:GO:0043234; C:GO:0005886; P:GO:0006810; P:GO:0006996; P:GO:0050789; P:GO:0015031; F:GO:0005515; P:GO:0009653; P:GO:0016043; P:GO:0030154; C:GO:0005623; C:GO:0005794; P:GO:0008152; F:GO:0008289; C:GO:0005768; C:GO:0005737; P:GO:0006350; C:GO:0005634	-	Coil (COILS); IPR013809 (SMART); IPR014712 (G3DSA:1.20.58.GENE3D); IPR011417 (PFAM); IPR008942 (G3DSA:1.25.40.GENE3D); PTHR22951:SF3 (PANTHER); PTHR22951 (PANTHER); IPR013809 (PROSITE_PROFILES); SSF89009 (SUPERFAMILY); IPR008942 (SUPERFAMILY)
comp40502_c0_seq8	Q7M6Y3	3515	1	0.0	98.0%	20	P:GO:0007275; C:GO:0016023; C:GO:0043234; C:GO:0005886; P:GO:0006810; P:GO:0006996; P:GO:0050789; P:GO:0015031; F:GO:0005515; P:GO:0009653; P:GO:0016043; P:GO:0030154; C:GO:0005623; C:GO:0005794; P:GO:0008152; F:GO:0008289; C:GO:0005768; C:GO:0005737; P:GO:0006350; C:GO:0005634	-	Coil (COILS); IPR013809 (SMART); IPR014712 (G3DSA:1.20.58.GENE3D); IPR008942 (G3DSA:1.25.40.GENE3D); IPR011417 (PFAM); PTHR22951:SF3 (PANTHER); PTHR22951 (PANTHER); IPR013809 (PROSITE_PROFILES); SSF89009 (SUPERFAMILY); IPR008942 (SUPERFAMILY)
comp40502_c0_seq9	Q7M6Y3	3287	1	0.0	92.0%	20	P:GO:0007275; C:GO:0016023; C:GO:0043234; C:GO:0005886; P:GO:0006810; P:GO:0006996; P:GO:0050789; P:GO:0015031; F:GO:0005515; P:GO:0009653; P:GO:0016043; P:GO:0030154; C:GO:0005623; C:GO:0005794; P:GO:0008152; F:GO:0008289; C:GO:0005768; C:GO:0005737; P:GO:0006350; C:GO:0005634	-	Coil (COILS); IPR013809 (SMART); IPR011417 (PFAM); IPR014712 (G3DSA:1.20.58.GENE3D); IPR008942 (G3DSA:1.25.40.GENE3D); PTHR22951 (PANTHER); PTHR22951:SF3 (PANTHER); IPR013809 (PROSITE_PROFILES); IPR008942 (SUPERFAMILY); SSF89009 (SUPERFAMILY)
comp43317_c1_seq1	Q5ZL74	1367	1	1.85219e-85	84.0%	14	C:GO:0016023; C:GO:0005623; P:GO:0006810; P:GO:0006996; C:GO:0005783; C:GO:0005764; P:GO:0016043; C:GO:0005794; C:GO:0005768; C:GO:0005886; C:GO:0005737; P:GO:0015031; C:GO:0043234; C:GO:0005575	-	IPR001388 (PRINTS); IPR010908 (G3DSA:3.30.450.GENE3D); IPR001388 (PFAM); IPR010908 (PFAM); G3DSA:1.10.3840.10 (GENE3D); PTHR21136:SF18 (PANTHER); PTHR21136 (PANTHER); TRANSMEMBRANE (PHOBIUS); NON_CYTOPLASMIC_DOMAIN (PHOBIUS); CYTOPLASMIC_DOMAIN (PHOBIUS); IPR010908 (PROSITE_PROFILES); IPR001388 (PROSITE_PROFILES); SSF58038 (SUPERFAMILY); IPR011012 (SUPERFAMILY); TMhelix (TMHMM)
comp43490_c0_seq1	F1M7Y5	708	1	3.19692e-39	63.0%	19	P:GO:0008150; P:GO:0009719; P:GO:0050789; P:GO:0008219; C:GO:0043226; C:GO:0005622; P:GO:0016043; P:GO:0006810; P:GO:0006996; C:GO:0005829; C:GO:0005623; P:GO:0030154; P:GO:0007275; F:GO:0005515; P:GO:0006464; C:GO:0043234; C:GO:0005886; F:GO:0000166; F:GO:0004672	EC:2.7.11.13	IPR020454 (PRINTS); IPR002219 (SMART); IPR000270 (SMART); G3DSA:3.10.20.240 (GENE3D); IPR000270 (PFAM); G3DSA:3.30.60.20 (GENE3D); IPR002219 (PFAM); PTHR24357 (PANTHER); PTHR24357:SF58 (PANTHER); IPR002219 (PROSITE_PATTERNS); IPR002219 (PROSITE_PROFILES); SSF57889 (SUPERFAMILY); SSF54277 (SUPERFAMILY)
comp43573_c0_seq1	Q8BUL6	1281	1	1.10639e-16	70.0%	16	P:GO:0007165; P:GO:0008150; C:GO:0005886; P:GO:0016043; F:GO:0005515; P:GO:0009058; P:GO:0006629; P:GO:0006950; P:GO:0000003; P:GO:0009653; P:GO:0007275; C:GO:0005737; P:GO:0040007; F:GO:0008289; P:GO:0030154; C:GO:0005634	-	IPR001849 (SMART); IPR011993 (G3DSA:2.30.29.GENE3D); IPR001849 (PFAM); PTHR14336 (PANTHER); IPR001849 (PROSITE_PROFILES); SSF50729 (SUPERFAMILY)
comp43573_c0_seq2	Q8BUL6	1498	1	2.35607e-16	70.0%	16	P:GO:0007165; P:GO:0008150; C:GO:0005886; P:GO:0016043; F:GO:0005515; P:GO:0009058; P:GO:0006629; P:GO:0006950; P:GO:0000003; P:GO:0009653; P:GO:0007275; C:GO:0005737; P:GO:0040007; F:GO:0008289; P:GO:0030154; C:GO:0005634	-	IPR001849 (SMART); IPR011993 (G3DSA:2.30.29.GENE3D); IPR001849 (PFAM); PTHR14336 (PANTHER); IPR001849 (PROSITE_PROFILES); SSF50729 (SUPERFAMILY)
comp43797_c0_seq1	P52564	3120	1	7.19434e-120	77.0%	11	C:GO:0005654; F:GO:0004672; P:GO:0006950; P:GO:0006464; F:GO:0005515; P:GO:0007165; C:GO:0005829; P:GO:0007049; P:GO:0030154; P:GO:0050789; F:GO:0000166	EC:2.7.11	IPR002290 (SMART); IPR000719 (PFAM); G3DSA:3.30.200.20 (GENE3D); G3DSA:1.10.510.10 (GENE3D); PTHR24360 (PANTHER); IPR008271 (PROSITE_PATTERNS); IPR017441 (PROSITE_PATTERNS); IPR000719 (PROSITE_PROFILES); IPR011009 (SUPERFAMILY)
comp46667_c0_seq1	Q4V7C7	2796	1	0.0	93.0%	16	P:GO:0009653; P:GO:0016043; P:GO:0030154; P:GO:0050789; P:GO:0007275; C:GO:0005886; C:GO:0005623; C:GO:0005794; C:GO:0005856; C:GO:0043234; P:GO:0008150; P:GO:0007010; P:GO:0007049; F:GO:0003779; C:GO:0005575; F:GO:0000166	-	IPR004000 (SMART); G3DSA:3.90.640.10 (GENE3D); G3DSA:3.30.420.40 (GENE3D); IPR004000 (PFAM); G3DSA:3.30.420.40 (GENE3D); IPR015623 (PTHR11937:PANTHER); IPR004000 (PANTHER); IPR020902 (PROSITE_PATTERNS); SSF53067 (SUPERFAMILY); SSF53067 (SUPERFAMILY)
comp46667_c0_seq2	Q4V7C7	2037	1	0.0	93.0%	16	P:GO:0009653; P:GO:0016043; P:GO:0030154; P:GO:0050789; P:GO:0007275; C:GO:0005886; C:GO:0005623; C:GO:0005794; C:GO:0005856; C:GO:0043234; P:GO:0008150; P:GO:0007010; P:GO:0007049; F:GO:0003779; C:GO:0005575; F:GO:0000166	-	NON_CYTOPLASMIC_DOMAIN (PHOBIUS); CYTOPLASMIC_DOMAIN (PHOBIUS); TRANSMEMBRANE (PHOBIUS); TMhelix (TMHMM)
comp47450_c0_seq1	Q90964	2178	1	0.0	99.0%	16	P:GO:0009653; P:GO:0016043; P:GO:0030154; P:GO:0007275; P:GO:0008037; P:GO:0050789; C:GO:0005654; C:GO:0043234; P:GO:0009790; P:GO:0006350; F:GO:0003700; F:GO:0003677; P:GO:0008283; P:GO:0007049; F:GO:0005515; C:GO:0005634	-	IPR001766 (PRINTS); IPR001766 (SMART); IPR011991 (G3DSA:1.10.10.GENE3D); IPR001766 (PFAM); PTHR25042 (PANTHER); IPR018122 (PROSITE_PATTERNS); IPR018122 (PROSITE_PATTERNS); IPR001766 (PROSITE_PROFILES); SSF46785 (SUPERFAMILY)
comp48958_c0_seq1	Q14738	567	1	1.05764e-52	82.0%	13	P:GO:0007165; P:GO:0006950; F:GO:0030234; C:GO:0005829; F:GO:0004721; P:GO:0007275; F:GO:0005515; P:GO:0006091; P:GO:0005975; P:GO:0009056; C:GO:0005622; C:GO:0043234; C:GO:0005654	-	IPR002554 (PFAM); PTHR10257:SF9 (PANTHER); IPR002554 (PANTHER); IPR016024 (SUPERFAMILY)
comp51204_c0_seq1	O77819	658	1	2.47633e-60	79.0%	18	P:GO:0008150; P:GO:0009653; P:GO:0050789; P:GO:0007275; P:GO:0016043; C:GO:0005623; C:GO:0005794; P:GO:0030154; C:GO:0005815; F:GO:0008289; F:GO:0005488; P:GO:0007010; P:GO:0006464; F:GO:0004672; F:GO:0005515; P:GO:0008219; C:GO:0005886; F:GO:0000166	EC:2.7.11	IPR002290 (SMART); G3DSA:3.30.200.20 (GENE3D); IPR000719 (PFAM); PTHR22988 (PANTHER); IPR017441 (PROSITE_PATTERNS); IPR000719 (PROSITE_PROFILES); IPR011009 (SUPERFAMILY)
comp5578_c0_seq1	O60264	1777	1	3.33488e-115	100.0%	21	C:GO:0005654; F:GO:0005515; P:GO:0040029; P:GO:0006350; F:GO:0003682; P:GO:0050789; P:GO:0016043; C:GO:0005634; C:GO:0043234; P:GO:0006996; P:GO:0006950; P:GO:0006259; C:GO:0005730; F:GO:0016787; F:GO:0003677; P:GO:0009790; C:GO:0005694; P:GO:0006139; P:GO:0009056; F:GO:0000166; C:GO:0000228	EC:3.6.1.3	Coil (COILS); IPR001005 (SMART); IPR009057 (G3DSA:1.10.10.GENE3D); IPR015195 (PFAM); IPR009057 (G3DSA:1.10.10.GENE3D); PTHR10799 (PANTHER); PTHR10799:SF304 (PANTHER); IPR017884 (PROSITE_PROFILES); IPR009057 (SUPERFAMILY); IPR009057 (SUPERFAMILY)
comp59509_c0_seq1	A2AAY5	205	1	0.00114538	66.0%	22	P:GO:0071800; P:GO:0001501; P:GO:0030154; P:GO:0022617; P:GO:0001654; F:GO:0032266; F:GO:0042169; P:GO:0007154; P:GO:0006801; P:GO:0060612; C:GO:0030054; P:GO:0072657; C:GO:0005737; F:GO:0080025; F:GO:0010314; P:GO:0045600; P:GO:0060348; F:GO:0035091; P:GO:0007507; C:GO:0042995; F:GO:0070273; C:GO:0002102		no IPS match
comp6145_c0_seq1	Q9D906	222	1	3.09894e-13	69.0%	20	P:GO:0030154; P:GO:0007275; P:GO:0050789; P:GO:0008219; P:GO:0006464; P:GO:0009058; P:GO:0009605; P:GO:0006950; P:GO:0007154; P:GO:0009056; F:GO:0003824; C:GO:0005737; P:GO:0007610; P:GO:0006996; P:GO:0006519; P:GO:0008150; P:GO:0019538; F:GO:0005515; P:GO:0009653; P:GO:0016043	-	PTHR10953 (PANTHER); IPR006285 (PTHR10953:PANTHER)
comp7325_c0_seq1	Q61234	1346	1	0.0	99.0%	15	P:GO:0050789; C:GO:0005886; F:GO:0005515; C:GO:0043234; P:GO:0016043; P:GO:0030154; P:GO:0007275; C:GO:0005856; F:GO:0008289; P:GO:0019725; F:GO:0003674; C:GO:0005575; F:GO:0003779; C:GO:0005623; C:GO:0005737	-	IPR001478 (SMART); IPR001849 (SMART); G3DSA:2.30.42.10 (GENE3D); IPR001478 (PFAM); IPR015482 (PANTHER); IPR028552 (PTHR10554:PANTHER); IPR001478 (PROSITE_PROFILES); IPR001849 (PROSITE_PROFILES); IPR001478 (SUPERFAMILY); SSF50729 (SUPERFAMILY)
comp77057_c0_seq1	Q60452	638	1	5.5413e-73	84.0%	21	F:GO:0016787; P:GO:0050789; P:GO:0007049; F:GO:0005515; F:GO:0005488; P:GO:0006950; P:GO:0006259; P:GO:0008219; C:GO:0005737; C:GO:0005654; C:GO:0043234; P:GO:0006464; P:GO:0009056; F:GO:0003677; P:GO:0008150; P:GO:0006350; F:GO:0004672; C:GO:0005634; F:GO:0000166; P:GO:0030154; P:GO:0007275	EC:2.7.11.23	Coil (COILS); IPR006554 (SMART); IPR010614 (PFAM); G3DSA:3.40.50.300 (GENE3D); PTHR11472:SF1 (PANTHER); PTHR11472 (PANTHER); IPR014013 (PROSITE_PROFILES); IPR027417 (SUPERFAMILY)
comp77824_c0_seq1	Q7Z4P5	346	1	9.5953e-14	82.0%	14	P:GO:0009653; P:GO:0016043; P:GO:0030154; P:GO:0007275; P:GO:0007165; P:GO:0006464; F:GO:0005102; P:GO:0040007; C:GO:0005615; P:GO:0000003; P:GO:0009790; P:GO:0050789; P:GO:0006350; F:GO:0005515	-	IPR001839 (SMART); G3DSA:2.10.90.10 (GENE3D); IPR001839 (PFAM); IPR015615 (PANTHER); IPR017948 (PROSITE_PATTERNS); IPR001839 (PROSITE_PROFILES); SSF57501 (SUPERFAMILY)
comp81125_c0_seq1	Q641Y5	356	1	5.54018e-41	76.0%	20	P:GO:0030154; P:GO:0007275; P:GO:0050789; P:GO:0008219; P:GO:0006464; P:GO:0009058; P:GO:0009605; P:GO:0006950; P:GO:0007154; P:GO:0009056; F:GO:0003824; C:GO:0005737; P:GO:0007610; P:GO:0006996; P:GO:0006519; P:GO:0008150; P:GO:0019538; F:GO:0005515; P:GO:0009653; P:GO:0016043	-	IPR000594 (PFAM); IPR016040 (G3DSA:3.40.50.GENE3D); PTHR10953 (PANTHER); IPR006285 (PTHR10953:PANTHER); IPR009036 (SUPERFAMILY)
comp82062_c0_seq1	Q7TPR4	580	1	1.09851e-130	100.0%	16	C:GO:0005737; F:GO:0008092; F:GO:0005509; P:GO:0050789; P:GO:0016043; C:GO:0043226; C:GO:0005576; P:GO:0007010; C:GO:0005856; F:GO:0003779; C:GO:0005623; C:GO:0005886; C:GO:0016023; F:GO:0005102; F:GO:0005515; C:GO:0005634	-	Coil (COILS); IPR001715 (SMART); G3DSA:1.20.58.60 (GENE3D); IPR001715 (G3DSA:1.10.418.GENE3D); IPR001715 (PFAM); PTHR11915 (PANTHER); IPR001715 (PROSITE_PROFILES); IPR001715 (SUPERFAMILY); SSF46966 (SUPERFAMILY)
comp8725_c0_seq1	Q5RA62	253	1	1.5352e-45	96.0%	20	P:GO:0009628; P:GO:0050789; P:GO:0007049; F:GO:0005515; P:GO:0006950; P:GO:0006259; P:GO:0008219; C:GO:0005654; C:GO:0043234; P:GO:0006464; P:GO:0008150; P:GO:0009056; F:GO:0003677; P:GO:0006350; F:GO:0004672; F:GO:0016787; P:GO:0006139; F:GO:0000166; P:GO:0030154; P:GO:0007275	EC:2.7.11.23	PTHR11274 (PANTHER)
comp88062_c0_seq1	Q63474	272	1	5.46398e-52	100.0%	13	P:GO:0000003; P:GO:0007275; P:GO:0008150; P:GO:0050789; P:GO:0009653; P:GO:0016049; C:GO:0005886; C:GO:0005623; P:GO:0008283; F:GO:0005488; P:GO:0016043; F:GO:0005515; F:GO:0000166	-	no IPS match
comp91590_c0_seq1	O60264	773	1	4.7456e-145	100.0%	21	C:GO:0005654; F:GO:0005515; P:GO:0040029; P:GO:0006350; F:GO:0003682; P:GO:0050789; P:GO:0016043; C:GO:0005634; C:GO:0043234; P:GO:0006996; P:GO:0006950; P:GO:0006259; C:GO:0005730; F:GO:0016787; F:GO:0003677; P:GO:0009790; C:GO:0005694; P:GO:0006139; P:GO:0009056; F:GO:0000166; C:GO:0000228	EC:3.6.1.3	PTHR10799 (PANTHER); PTHR10799:SF304 (PANTHER); IPR027417 (SUPERFAMILY)
comp95739_c0_seq1	A2A8L5	490	1	8.04006e-103	100.0%	20	P:GO:0009653; P:GO:0016043; P:GO:0030154; P:GO:0050789; P:GO:0007275; P:GO:0007165; P:GO:0007267; C:GO:0005623; F:GO:0004872; F:GO:0004721; F:GO:0005102; F:GO:0005488; P:GO:0008283; F:GO:0030246; P:GO:0008150; C:GO:0005575; C:GO:0005768; P:GO:0009719; P:GO:0008219; C:GO:0005886	-	IPR000242 (PRINTS); IPR003595 (SMART); IPR000242 (PFAM); G3DSA:3.90.190.10 (GENE3D); G3DSA:3.90.190.10 (GENE3D); PTHR19134:SF203 (PANTHER); PTHR19134 (PANTHER); IPR016130 (PROSITE_PATTERNS); IPR000387 (PROSITE_PROFILES); IPR000242 (PROSITE_PROFILES); IPR000242 (PROSITE_PROFILES); SSF52799 (SUPERFAMILY); SSF52799 (SUPERFAMILY)
comp98651_c0_seq1	Q7TPR4	379	1	2.68077e-67	95.0%	16	C:GO:0005737; F:GO:0008092; F:GO:0005509; P:GO:0050789; P:GO:0016043; C:GO:0043226; C:GO:0005576; P:GO:0007010; C:GO:0005856; F:GO:0003779; C:GO:0005623; C:GO:0005886; C:GO:0016023; F:GO:0005102; F:GO:0005515; C:GO:0005634	-	IPR011992 (G3DSA:1.10.238.GENE3D); IPR011992 (G3DSA:1.10.238.GENE3D); IPR014837 (PFAM); PF13833 (PFAM); PTHR11915 (PANTHER); IPR002048 (PROSITE_PROFILES); IPR002048 (PROSITE_PROFILES); SSF47473 (SUPERFAMILY); SSF47473 (SUPERFAMILY)
comp99625_c0_seq1	Q14643	307	1	4.47651e-24	69.0%	19	P:GO:0009605; P:GO:0006950; F:GO:0005515; P:GO:0008150; F:GO:0008289; P:GO:0007165; P:GO:0006091; C:GO:0043226; C:GO:0005622; C:GO:0005783; P:GO:0006810; P:GO:0050789; P:GO:0007267; C:GO:0016023; F:GO:0005216; P:GO:0008219; P:GO:0006811; P:GO:0019725; F:GO:0004872	-	PTHR13715:SF52 (PANTHER); IPR015925 (PANTHER)
comp10105_c0_seq1	Q9I8D1	374	1	3.70431e-42	67.0%	17	C:GO:0005654; P:GO:0008150; C:GO:0005856; C:GO:0043234; P:GO:0015031; C:GO:0005623; F:GO:0003779; P:GO:0007154; C:GO:0016023; C:GO:0043226; P:GO:0006810; P:GO:0016043; F:GO:0003774; P:GO:0050789; P:GO:0007275; F:GO:0005515; F:GO:0000166	-	IPR001609 (PFAM); PTHR13140:SF26 (PANTHER); PTHR13140 (PANTHER); IPR027417 (SUPERFAMILY)
comp103747_c0_seq1	Q61880	520	1	15.5683	68.0%	21	C:GO:0000794; P:GO:0007141; C:GO:0005634; F:GO:0003677; C:GO:0005694; P:GO:0007129; F:GO:0005524; P:GO:0007126; F:GO:0008094; P:GO:0007049; P:GO:0001541; P:GO:0007276; F:GO:0000166; P:GO:0001556; P:GO:0006259; F:GO:0017111; C:GO:0000781; P:GO:0007131; P:GO:0006281; P:GO:0007286; P:GO:0007283		no IPS match
comp113946_c0_seq1	E7FAM5	280	1	0.584067	53.0%	21	P:GO:0035278; F:GO:0003723; C:GO:0000932; P:GO:0010586; F:GO:0035198; F:GO:0046872; P:GO:0072089; P:GO:2000177; P:GO:0031047; F:GO:0016874; P:GO:0008543; F:GO:0004842; P:GO:0007275; C:GO:0005737; P:GO:0010172; P:GO:0021915; P:GO:0051865; P:GO:0060964; P:GO:0000082; F:GO:0008270; C:GO:0005622		IPR013783 (G3DSA:2.60.40.GENE3D); IPR017868 (PFAM); IPR017868 (PROSITE_PROFILES); IPR014756 (SUPERFAMILY)
comp114141_c0_seq1	P40145	241	1	5.55951e-43	100.0%	17	P:GO:0006810; P:GO:0007165; P:GO:0006139; P:GO:0009058; F:GO:0003824; P:GO:0008150; P:GO:0006091; C:GO:0005623; P:GO:0008152; P:GO:0050789; P:GO:0007610; P:GO:0009719; F:GO:0005488; P:GO:0007267; C:GO:0005886; P:GO:0006950; F:GO:0000166	-	IPR001054 (PFAM); IPR001054 (G3DSA:3.30.70.GENE3D); PTHR11920 (PANTHER); PTHR11920:SF23 (PANTHER); IPR001054 (PROSITE_PROFILES); IPR001054 (SUPERFAMILY)
comp126227_c0_seq1	Q9Y2I7	219	1	1.89982e-15	80.0%	19	C:GO:0005623; C:GO:0005794; F:GO:0005515; P:GO:0006810; P:GO:0009653; P:GO:0016043; P:GO:0007154; P:GO:0019725; P:GO:0007275; F:GO:0016787; P:GO:0008150; P:GO:0019538; C:GO:0005829; C:GO:0005768; F:GO:0005488; F:GO:0016301; C:GO:0043226; C:GO:0005737; F:GO:0000166	EC:2.7.1.68; EC:2.7.1.150; EC:3.1.3	IPR002423 (PANTHER); PTHR11353:SF42 (PANTHER)
comp127154_c0_seq1	Q5SDR3	230	1	0.00239574	69.0%	21	C:GO:0031519; P:GO:0007420; P:GO:0001701; P:GO:0048103; P:GO:0000122; C:GO:0000151; P:GO:0006351; P:GO:0021903; P:GO:0033092; P:GO:0030890; F:GO:0004842; P:GO:0006959; P:GO:0048704; F:GO:0003682; P:GO:0016574; P:GO:0016573; F:GO:0043565; F:GO:0008270; P:GO:0051443; C:GO:0016604; P:GO:0043066		no IPS match
comp127166_c0_seq1	P54759	221	1	5.043e-41	100.0%	18	P:GO:0050789; P:GO:0006464; P:GO:0009653; P:GO:0007275; C:GO:0005575; P:GO:0007165; F:GO:0005102; P:GO:0008219; C:GO:0005623; F:GO:0003674; F:GO:0004872; F:GO:0004672; P:GO:0007610; P:GO:0009605; P:GO:0016043; P:GO:0030154; C:GO:0005886; F:GO:0000166	-	G3DSA:1.10.510.10 (GENE3D); IPR001245 (PFAM); PTHR24416:SF22 (PANTHER); PTHR24416 (PANTHER); IPR008266 (PROSITE_PATTERNS); IPR000719 (PROSITE_PROFILES); IPR011009 (SUPERFAMILY)
comp12867_c0_seq1	Q8VIJ5	3092	1	1.74984e-114	63.0%	21	P:GO:0050789; P:GO:0006811; P:GO:0019725; F:GO:0016740; P:GO:0008219; P:GO:0008150; F:GO:0016787; P:GO:0015031; P:GO:0005975; P:GO:0009719; P:GO:0006259; P:GO:0006139; P:GO:0006810; P:GO:0007267; P:GO:0009058; P:GO:0006464; P:GO:0016043; P:GO:0019538; P:GO:0009056; P:GO:0006996; C:GO:0005739	EC:2.3.1.48	IPR000182 (PFAM); IPR011496 (PFAM); IPR016181 (G3DSA:3.40.630.GENE3D); PTHR13170 (PANTHER); PTHR13170:SF6 (PANTHER); IPR000182 (PROSITE_PROFILES); IPR017853 (SUPERFAMILY); IPR016181 (SUPERFAMILY)
comp132031_c0_seq1	O54748	222	1	1.0513e-43	100.0%	16	P:GO:0009653; P:GO:0009790; P:GO:0007275; P:GO:0050789; P:GO:0040007; P:GO:0007165; C:GO:0005737; P:GO:0008283; F:GO:0004672; P:GO:0008219; F:GO:0005488; P:GO:0030154; P:GO:0006950; C:GO:0005634; F:GO:0000166; F:GO:0030234	EC:2.7.11	G3DSA:1.10.510.10 (GENE3D); G3DSA:3.30.200.20 (GENE3D); IPR000719 (PFAM); PTHR24361:SF193 (PANTHER); PTHR24361 (PANTHER); IPR000719 (PROSITE_PROFILES); IPR011009 (SUPERFAMILY)
comp138490_c0_seq1	Q6P1G2	338	1	1.45945e-69	100.0%	17	P:GO:0050789; P:GO:0006350; P:GO:0007275; F:GO:0005515; F:GO:0005488; P:GO:0009653; P:GO:0009790; P:GO:0000003; F:GO:0003824; F:GO:0003677; P:GO:0006996; P:GO:0006464; P:GO:0008152; P:GO:0008219; C:GO:0005634; C:GO:0043234; F:GO:0003723	EC:1.14.11.27; EC:1.13.11	IPR003347 (SMART); IPR003347 (PFAM); PTHR23123:SF3 (PANTHER); PTHR23123 (PANTHER); IPR003347 (PROSITE_PROFILES); SSF51197 (SUPERFAMILY)
comp13866_c0_seq1	P19801	464	1	1.12595e-31	61.0%	12	F:GO:0005488; F:GO:0003824; P:GO:0008152; P:GO:0008150; F:GO:0005509; P:GO:0009719; F:GO:0004872; F:GO:0005515; C:GO:0005615; F:GO:0030246; F:GO:0005216; C:GO:0005886	EC:1.4.3.22; EC:1.4.3.21	no IPS match
comp139156_c0_seq1	E7FAM5	203	1	0.00208376	58.0%	21	P:GO:0035278; F:GO:0003723; C:GO:0000932; P:GO:0010586; F:GO:0035198; F:GO:0046872; P:GO:0072089; P:GO:2000177; P:GO:0031047; F:GO:0016874; P:GO:0008543; F:GO:0004842; P:GO:0007275; C:GO:0005737; P:GO:0010172; P:GO:0021915; P:GO:0051865; P:GO:0060964; P:GO:0000082; F:GO:0008270; C:GO:0005622		IPR017868 (PFAM); IPR013783 (G3DSA:2.60.40.GENE3D); IPR017868 (PROSITE_PROFILES); IPR014756 (SUPERFAMILY)
comp141843_c0_seq1	Q45VK7	240	1	2.26549e-40	100.0%	19	C:GO:0005929; C:GO:0043226; C:GO:0005622; P:GO:0007275; P:GO:0009653; P:GO:0009790; C:GO:0005794; C:GO:0005856; C:GO:0043234; F:GO:0003774; P:GO:0006996; P:GO:0019538; P:GO:0008150; P:GO:0016043; C:GO:0005623; F:GO:0016787; C:GO:0005886; F:GO:0000166; P:GO:0030154	EC:3.6.1.3	IPR004273 (PFAM); IPR026983 (PANTHER); IPR026815 (PTHR10676:PANTHER)
comp142150_c0_seq1	Q5ZIB9	249	1	1.17291e-08	60.0%	21	F:GO:0016277; P:GO:0035247; F:GO:0035243; C:GO:0005634; P:GO:0030154; F:GO:0035241; P:GO:0019918; P:GO:0018216; P:GO:0043046; P:GO:0006355; P:GO:0006351; P:GO:0000387; F:GO:0008469; P:GO:0034969; P:GO:0043985; F:GO:0043021; F:GO:0008757; P:GO:0016571; C:GO:0005829; P:GO:0006349; F:GO:0044020		no IPS match
comp144397_c0_seq1	Q8NFH3	226	1	0.0352228	65.0%	21	P:GO:0051301; P:GO:0044281; P:GO:0007067; C:GO:0005635; P:GO:0005975; C:GO:0000777; C:GO:0000776; P:GO:0007077; P:GO:0000278; P:GO:0015031; P:GO:0055085; P:GO:0016032; P:GO:0007059; P:GO:0010827; C:GO:0005829; P:GO:0019221; C:GO:0031080; P:GO:0051028; F:GO:0005515; P:GO:0015758; P:GO:0008645		no IPS match
comp145492_c0_seq1	O95786	315	1	3.55815e-19	71.0%	14	P:GO:0050789; P:GO:0006950; P:GO:0009607; F:GO:0005488; C:GO:0005886; C:GO:0005856; P:GO:0006350; F:GO:0003723; C:GO:0005829; P:GO:0009605; F:GO:0005515; P:GO:0015031; F:GO:0016787; F:GO:0000166	-	G3DSA:3.40.50.300 (GENE3D); IPR011545 (PFAM); PTHR14074 (PANTHER); IPR014001 (PROSITE_PROFILES); IPR027417 (SUPERFAMILY)
comp145691_c0_seq1	P27824	310	1	4.9709e-43	82.0%	16	C:GO:0005623; P:GO:0019538; C:GO:0005840; C:GO:0005783; P:GO:0015031; P:GO:0008150; C:GO:0016023; F:GO:0005509; F:GO:0005102; F:GO:0005515; C:GO:0005737; P:GO:0006464; P:GO:0009058; P:GO:0005975; P:GO:0006810; P:GO:0016043	-	IPR001580 (PRINTS); IPR013320 (G3DSA:2.60.120.GENE3D); IPR001580 (PFAM); IPR001580 (PANTHER); PTHR11073:SF1 (PANTHER); IPR018124 (PROSITE_PATTERNS); IPR008985 (SUPERFAMILY)
comp14687_c0_seq1	Q2KIA5	265	1	1.22266e-17	80.0%	18	P:GO:0009653; P:GO:0007005; P:GO:0016043; P:GO:0050789; P:GO:0008219; F:GO:0000166; C:GO:0005794; C:GO:0005777; C:GO:0005829; C:GO:0005856; C:GO:0043234; C:GO:0005739; P:GO:0006996; P:GO:0015031; F:GO:0005515; C:GO:0005623; C:GO:0005737; F:GO:0016787	-	IPR003130 (SMART); IPR003130 (PFAM); PTHR11566:SF21 (PANTHER); IPR022812 (PANTHER); IPR020850 (PROSITE_PROFILES)
comp152720_c0_seq1	Q60603	279	1	1.31641	54.0%	21	C:GO:0005634; F:GO:0005249; F:GO:0005216; F:GO:0005244; F:GO:0000155; C:GO:0016021; C:GO:0016020; P:GO:0034765; F:GO:0004871; P:GO:0055085; P:GO:0042391; P:GO:0007165; P:GO:0000160; P:GO:0006813; P:GO:0006811; P:GO:0006810; F:GO:0005516; C:GO:0005887; F:GO:0005267; C:GO:0005886; P:GO:0071805		IPR014710 (G3DSA:2.60.120.GENE3D); IPR000595 (PFAM); IPR000595 (PROSITE_PROFILES); IPR018490 (SUPERFAMILY)
comp157906_c0_seq1	Q45VK7	238	1	4.47967e-30	100.0%	19	C:GO:0005929; C:GO:0043226; C:GO:0005622; P:GO:0007275; P:GO:0009653; P:GO:0009790; C:GO:0005794; C:GO:0005856; C:GO:0043234; F:GO:0003774; P:GO:0006996; P:GO:0019538; P:GO:0008150; P:GO:0016043; C:GO:0005623; F:GO:0016787; C:GO:0005886; F:GO:0000166; P:GO:0030154	EC:3.6.1.3	IPR004273 (PFAM); IPR026815 (PTHR10676:PANTHER); IPR026983 (PANTHER)
comp17674_c0_seq1	P12107	693	1	0.784014	69.0%	21	F:GO:0050840; P:GO:0001502; P:GO:0030574; P:GO:0022617; P:GO:0035989; F:GO:0046872; P:GO:0055010; C:GO:0005788; P:GO:0007605; P:GO:0030199; P:GO:0002063; P:GO:0030198; P:GO:0042472; P:GO:0007601; P:GO:0006029; P:GO:0050910; P:GO:0048704; F:GO:0030674; C:GO:0005592; C:GO:0005576; F:GO:0005201		IPR003014 (PFAM); IPR014716 (G3DSA:3.90.215.GENE3D); IPR002181 (PFAM); PTHR16146 (PANTHER); NON_CYTOPLASMIC_DOMAIN (PHOBIUS); TRANSMEMBRANE (PHOBIUS); CYTOPLASMIC_DOMAIN (PHOBIUS); IPR003609 (PROSITE_PROFILES); IPR002181 (PROSITE_PROFILES); IPR002181 (SUPERFAMILY); TMhelix (TMHMM)
comp21230_c0_seq1	Q9BX66	635	1	1.27705e-39	96.0%	23	C:GO:0005886; C:GO:0005623; P:GO:0050789; P:GO:0006091; P:GO:0009058; P:GO:0005975; P:GO:0007165; P:GO:0009719; P:GO:0016043; F:GO:0005515; P:GO:0008150; C:GO:0005730; C:GO:0005829; F:GO:0003779; C:GO:0043234; C:GO:0005815; P:GO:0007010; C:GO:0005634; C:GO:0005856; F:GO:0004871; P:GO:0006629; F:GO:0005102; P:GO:0006810	-	IPR001452 (PRINTS); IPR001452 (SMART); G3DSA:2.30.30.40 (GENE3D); PF14604 (PFAM); IPR028506 (PTHR10661:PANTHER); PTHR10661 (PANTHER); IPR001452 (PROSITE_PROFILES); IPR001452 (SUPERFAMILY)
comp21549_c0_seq1	Q9NP71	561	1	6.20065e-27	66.0%	16	P:GO:0009653; C:GO:0005654; P:GO:0007165; P:GO:0050789; P:GO:0006350; P:GO:0008150; P:GO:0007049; P:GO:0006091; C:GO:0005829; F:GO:0005515; P:GO:0008283; P:GO:0005975; P:GO:0009056; P:GO:0009058; P:GO:0006629; P:GO:0006464	-	PTHR15741:SF21 (PANTHER); PTHR15741 (PANTHER)
comp25449_c0_seq2	Q2KIA5	3444	1	0.0	99.0%	18	P:GO:0009653; P:GO:0007005; P:GO:0016043; P:GO:0050789; P:GO:0008219; F:GO:0000166; C:GO:0005794; C:GO:0005777; C:GO:0005829; C:GO:0005856; C:GO:0043234; C:GO:0005739; P:GO:0006996; P:GO:0015031; F:GO:0005515; C:GO:0005623; C:GO:0005737; F:GO:0016787	-	Coil (COILS); IPR022812 (PRINTS); IPR003130 (SMART); IPR001401 (SMART); IPR000375 (PFAM); G3DSA:3.40.50.300 (GENE3D); IPR001401 (PFAM); IPR003130 (PFAM); PTHR11566:SF19 (PANTHER); IPR022812 (PANTHER); IPR019762 (PROSITE_PATTERNS); IPR020850 (PROSITE_PROFILES); IPR027417 (SUPERFAMILY)
comp28156_c0_seq1	Q63085	932	1	8.63644e-55	81.0%	21	P:GO:0006629; P:GO:0019748; P:GO:0009653; P:GO:0050789; P:GO:0007275; F:GO:0005488; P:GO:0006139; P:GO:0009056; P:GO:0009719; F:GO:0005515; C:GO:0005623; P:GO:0006810; P:GO:0007267; C:GO:0005794; F:GO:0000166; P:GO:0007165; C:GO:0005622; C:GO:0043234; C:GO:0005783; F:GO:0016787; P:GO:0008150	EC:3.1.4	Coil (COILS); IPR002073 (PFAM); IPR002073 (G3DSA:1.10.1300.GENE3D); PTHR11347:SF30 (PANTHER); PTHR11347 (PANTHER); SSF109604 (SUPERFAMILY)
comp32978_c0_seq1	Q9Y6D6	893	1	4.05026e-126	82.0%	15	F:GO:0005515; C:GO:0005794; C:GO:0005634; P:GO:0015031; P:GO:0006810; F:GO:0008092; C:GO:0005730; C:GO:0005829; P:GO:0006996; P:GO:0007165; F:GO:0030234; C:GO:0005737; P:GO:0050789; P:GO:0007010; P:GO:0016043	-	IPR000904 (SMART); IPR023394 (G3DSA:1.10.1000.GENE3D); IPR000904 (PFAM); PTHR10663 (PANTHER); PTHR10663:SF16 (PANTHER); NON_CYTOPLASMIC_DOMAIN (PHOBIUS); CYTOPLASMIC_DOMAIN (PHOBIUS); TRANSMEMBRANE (PHOBIUS); IPR000904 (PROSITE_PROFILES); IPR000904 (SUPERFAMILY)
comp33712_c0_seq1	Q13873	1889	1	7.77482e-83	65.0%	18	P:GO:0009653; P:GO:0050789; P:GO:0008283; P:GO:0007165; P:GO:0008150; F:GO:0005515; P:GO:0006464; P:GO:0007275; P:GO:0016049; F:GO:0004872; F:GO:0004672; C:GO:0005886; P:GO:0030154; P:GO:0009605; P:GO:0007154; P:GO:0006950; F:GO:0004871; F:GO:0000166	EC:2.7.11; EC:2.7.10	IPR000333 (PRINTS); G3DSA:3.30.200.20 (GENE3D); IPR000719 (PFAM); G3DSA:1.10.510.10 (GENE3D); PTHR23255:SF42 (PANTHER); PTHR23255 (PANTHER); IPR008266 (PROSITE_PATTERNS); IPR017441 (PROSITE_PATTERNS); IPR000719 (PROSITE_PROFILES); IPR011009 (SUPERFAMILY)
comp37724_c0_seq1	Q9VXE0	369	1	7.24784e-29	88.0%	19	P:GO:0006139; P:GO:0009056; P:GO:0050789; P:GO:0006412; P:GO:0040029; F:GO:0003676; F:GO:0045182; F:GO:0003723; P:GO:0007010; P:GO:0007049; P:GO:0008150; F:GO:0004672; C:GO:0005634; P:GO:0008152; F:GO:0008092; P:GO:0006810; P:GO:0016043; C:GO:0005737; P:GO:0007267	-	IPR006649 (SMART); IPR001163 (PFAM); G3DSA:2.30.30.100 (GENE3D); PTHR10553 (PANTHER); IPR010920 (SUPERFAMILY)
comp38480_c0_seq1	P57780	1241	1	0.0	96.0%	18	F:GO:0005515; C:GO:0005856; C:GO:0005737; C:GO:0043234; F:GO:0005509; P:GO:0050789; C:GO:0043226; C:GO:0005576; P:GO:0007010; F:GO:0003779; F:GO:0005488; P:GO:0006810; P:GO:0016043; C:GO:0005623; P:GO:0008219; C:GO:0005622; P:GO:0015031; C:GO:0005634	-	Coil (COILS); IPR018159 (SMART); G3DSA:1.20.58.60 (GENE3D); IPR002017 (PFAM); IPR011992 (G3DSA:1.10.238.GENE3D); G3DSA:1.20.58.60 (GENE3D); PTHR11915 (PANTHER); IPR002048 (PROSITE_PROFILES); IPR002048 (PROSITE_PROFILES); SSF46966 (SUPERFAMILY); SSF46966 (SUPERFAMILY); SSF46966 (SUPERFAMILY); SSF47473 (SUPERFAMILY)
comp38480_c0_seq2	P57780	1121	1	0.0	100.0%	18	F:GO:0005515; C:GO:0005856; C:GO:0005737; C:GO:0043234; F:GO:0005509; P:GO:0050789; C:GO:0043226; C:GO:0005576; P:GO:0007010; F:GO:0003779; F:GO:0005488; P:GO:0006810; P:GO:0016043; C:GO:0005623; P:GO:0008219; C:GO:0005622; P:GO:0015031; C:GO:0005634	-	Coil (COILS); IPR018159 (SMART); IPR011992 (G3DSA:1.10.238.GENE3D); G3DSA:1.20.58.60 (GENE3D); IPR002017 (PFAM); G3DSA:1.20.58.60 (GENE3D); PTHR11915 (PANTHER); SSF46966 (SUPERFAMILY); SSF46966 (SUPERFAMILY); SSF46966 (SUPERFAMILY)
comp3980_c0_seq1	D3Z8D9	612	1	9.20968e-90	93.0%	24	P:GO:0050789; P:GO:0006350; P:GO:0006996; P:GO:0019538; P:GO:0009056; P:GO:0007049; P:GO:0006464; P:GO:0007165; P:GO:0016049; C:GO:0005634; C:GO:0043234; P:GO:0009653; P:GO:0016043; P:GO:0030154; P:GO:0007275; P:GO:0008150; P:GO:0006950; P:GO:0006259; C:GO:0005737; F:GO:0005515; C:GO:0005856; P:GO:0007010; C:GO:0043226; C:GO:0005622	-	IPR003511 (G3DSA:3.30.900.GENE3D); IPR003511 (PFAM); PTHR11842 (PANTHER); PTHR11842:SF10 (PANTHER); IPR003511 (PROSITE_PROFILES); IPR003511 (SUPERFAMILY)
comp3980_c0_seq2	D3Z8D9	598	1	6.5642e-140	100.0%	24	P:GO:0050789; P:GO:0006350; P:GO:0006996; P:GO:0019538; P:GO:0009056; P:GO:0007049; P:GO:0006464; P:GO:0007165; P:GO:0016049; C:GO:0005634; C:GO:0043234; P:GO:0009653; P:GO:0016043; P:GO:0030154; P:GO:0007275; P:GO:0008150; P:GO:0006950; P:GO:0006259; C:GO:0005737; F:GO:0005515; C:GO:0005856; P:GO:0007010; C:GO:0043226; C:GO:0005622	-	IPR003511 (PFAM); IPR003511 (G3DSA:3.30.900.GENE3D); PTHR11842 (PANTHER); PTHR11842:SF10 (PANTHER); IPR003511 (PROSITE_PROFILES); IPR003511 (SUPERFAMILY)
comp44929_c0_seq1	P22607	3500	1	2.45788e-59	60.0%	16	P:GO:0030154; P:GO:0050789; P:GO:0008283; P:GO:0007165; P:GO:0007275; P:GO:0008150; F:GO:0005515; P:GO:0006629; F:GO:0004872; F:GO:0004672; C:GO:0005886; P:GO:0009653; P:GO:0006464; P:GO:0006950; C:GO:0005737; F:GO:0000166	-	IPR001245 (PRINTS); IPR003599 (SMART); IPR003598 (SMART); G3DSA:1.10.510.10 (GENE3D); IPR013098 (PFAM); IPR001245 (PFAM); IPR013783 (G3DSA:2.60.40.GENE3D); IPR013783 (G3DSA:2.60.40.GENE3D); PF13895 (PFAM); G3DSA:3.30.200.20 (GENE3D); PTHR24416 (PANTHER); IPR008266 (PROSITE_PATTERNS); IPR017441 (PROSITE_PATTERNS); NON_CYTOPLASMIC_DOMAIN (PHOBIUS); TRANSMEMBRANE (PHOBIUS); SIGNAL_PEPTIDE_C_REGION (…
comp45789_c0_seq1	Q9JJP2	3304	1	2.37596e-53	63.0%	20	F:GO:0003700; P:GO:0007275; P:GO:0009605; P:GO:0006950; P:GO:0050789; P:GO:0008219; P:GO:0006810; P:GO:0006350; P:GO:0030154; P:GO:0009653; F:GO:0005515; P:GO:0007165; P:GO:0006464; P:GO:0008150; C:GO:0005737; P:GO:0009628; P:GO:0007049; P:GO:0007005; C:GO:0005634; F:GO:0003677	-	IPR002117 (PRINTS); IPR012346 (G3DSA:2.60.40.GENE3D); IPR011615 (PFAM); IPR002117 (PANTHER); IPR008967 (SUPERFAMILY)
[truncated: 31,727 more rows]
