# Supplementary material for: RNA-Seq of the Caribbean reef-building coral Orbicella faveolata (Scleractinia-Merulinidae) under bleaching and disease stress expands models of coral innate immunity
Source: PeerJ. 2016 Feb 15;4:e1616. doi: 10.7717/peerj.1616 (PMC4768675; doi:10.7717/peerj.1616)
Supplement: Supplemental Information 9 [file peerj-04-1616-s009.gz]

Archive with 327 entries (327 files):
- map/map00010.png
- map/map00020.png
- map/map00030.png
- map/map00040.png
- map/map00051.png
- map/map00052.png
- map/map00053.png
- map/map00061.png
- map/map00062.png
- map/map00071.png
- map/map00072.png
- map/map00073.png
- map/map00100.png
- map/map00120.png
- map/map00121.png
- map/map00130.png
- map/map00140.png
- map/map00190.png
- map/map00195.png
- map/map00230.png
- map/map00232.png
- map/map00240.png
- map/map00250.png
- map/map00254.png
- map/map00260.png
- map/map00270.png
- map/map00280.png
- map/map00281.png
- map/map00290.png
- map/map00300.png
- map/map00310.png
- map/map00311.png
- map/map00330.png
- map/map00340.png
- map/map00350.png
- map/map00360.png
- map/map00361.png
- map/map00362.png
- map/map00363.png
- map/map00364.png
- map/map00380.png
- map/map00400.png
- map/map00401.png
- map/map00410.png
- map/map00430.png
- map/map00440.png
- map/map00450.png
- map/map00460.png
- map/map00471.png
- map/map00472.png
- map/map00480.png
- map/map00500.png
- map/map00510.png
- map/map00511.png
- map/map00512.png
- map/map00513.png
- map/map00514.png
- map/map00520.png
- map/map00521.png
- map/map00524.png
- map/map00531.png
- map/map00532.png
- map/map00533.png
- map/map00534.png
- map/map00561.png
- map/map00562.png
- map/map00563.png
- map/map00564.png
- map/map00565.png
- map/map00590.png
- map/map00591.png
- map/map00592.png
- map/map00600.png
- map/map00601.png
- map/map00603.png
- map/map00604.png
- map/map00620.png
- map/map00623.png
- map/map00624.png
- map/map00625.png
- map/map00626.png
- map/map00627.png
- map/map00630.png
- map/map00633.png
- map/map00640.png
- map/map00643.png
- map/map00650.png
- map/map00670.png
- map/map00680.png
- map/map00710.png
- map/map00720.png
- map/map00730.png
- map/map00740.png
- map/map00750.png
- map/map00760.png
- map/map00770.png
- map/map00780.png
- map/map00785.png
- map/map00790.png
- map/map00791.png
- map/map00830.png
- map/map00860.png
- map/map00900.png
- map/map00903.png
- map/map00904.png
- map/map00908.png
- map/map00910.png
- map/map00920.png
- map/map00930.png
- map/map00940.png
- map/map00941.png
- map/map00944.png
- map/map00945.png
- map/map00950.png
- map/map00960.png
- map/map00965.png
- map/map00970.png
- map/map00980.png
- map/map00981.png
- map/map00982.png
- map/map00983.png
- map/map01040.png
- map/map01051.png
- map/map01200.png
- map/map01210.png
- map/map01212.png
- map/map01220.png
- map/map01230.png
- map/map02010.png
- map/map02020.png
- map/map03008.png
- map/map03010.png
- map/map03013.png
- map/map03015.png
- map/map03018.png
- map/map03020.png
- map/map03022.png
- map/map03030.png
- map/map03040.png
- map/map03050.png
- map/map03060.png
- map/map03070.png
- map/map03320.png
- map/map03410.png
- map/map03420.png
- map/map03430.png
- map/map03440.png
- map/map03450.png
- map/map03460.png
- map/map04010.png
- map/map04011.png
- map/map04012.png
- map/map04013.png
- map/map04014.png
- map/map04015.png
- map/map04020.png
- map/map04060.png
- map/map04062.png
- map/map04064.png
- map/map04066.png
- map/map04070.png
- map/map04080.png
- map/map04110.png
- map/map04111.png
- map/map04112.png
- map/map04113.png
- map/map04114.png
- map/map04115.png
- map/map04120.png
- map/map04122.png
- map/map04130.png
- map/map04140.png
- map/map04141.png
- map/map04142.png
- map/map04144.png
- map/map04145.png
- map/map04146.png
- map/map04150.png
- map/map04151.png
- map/map04210.png
- map/map04260.png
- map/map04270.png
- map/map04310.png
- map/map04320.png
- map/map04330.png
- map/map04340.png
- map/map04350.png
- map/map04360.png
- map/map04370.png
- map/map04380.png
- map/map04390.png
- map/map04391.png
- map/map04510.png
- map/map04512.png
- map/map04514.png
- map/map04520.png
- map/map04530.png
- map/map04540.png
- map/map04610.png
- map/map04612.png
- map/map04614.png
- map/map04620.png
- map/map04621.png
- map/map04622.png
- map/map04623.png
- map/map04626.png
- map/map04630.png
- map/map04640.png
- map/map04650.png
- map/map04660.png
- map/map04662.png
- map/map04664.png
- map/map04666.png
- map/map04668.png
- map/map04670.png
- map/map04672.png
- map/map04710.png
- map/map04711.png
- map/map04712.png
- map/map04713.png
- map/map04720.png
- map/map04721.png
- map/map04722.png
- map/map04723.png
- map/map04724.png
- map/map04725.png
- map/map04726.png
- map/map04727.png
- map/map04728.png
- map/map04730.png
- map/map04740.png
- map/map04742.png
- map/map04744.png
- map/map04745.png
- map/map04810.png
- map/map04910.png
- map/map04911.png
- map/map04912.png
- map/map04913.png
- map/map04914.png
- map/map04915.png
- map/map04916.png
- map/map04917.png
- map/map04918.png
- map/map04920.png
- map/map04930.png
- map/map04932.png
- map/map04940.png
- map/map04950.png
- map/map04960.png
- map/map04961.png
- map/map04962.png
- map/map04964.png
- map/map04966.png
- map/map04970.png
- map/map04971.png
- map/map04972.png
- map/map04973.png
- map/map04974.png
- map/map04975.png
- map/map04976.png
- map/map04977.png
- map/map04978.png
- map/map05010.png
- map/map05012.png
- map/map05014.png
- map/map05016.png
- map/map05020.png
- map/map05030.png
- map/map05031.png
- map/map05032.png
- map/map05033.png
- map/map05034.png
- map/map05100.png
- map/map05110.png
- map/map05120.png
- map/map05130.png
- map/map05131.png
- map/map05132.png
- map/map05133.png
- map/map05134.png
- map/map05140.png
- map/map05142.png
- map/map05143.png
- map/map05144.png
- map/map05145.png
- map/map05146.png
- map/map05150.png
- map/map05152.png
- map/map05160.png
- map/map05161.png
- map/map05162.png
- map/map05164.png
- map/map05166.png
- map/map05168.png
- map/map05169.png
- map/map05200.png
- map/map05202.png
- map/map05203.png
- map/map05204.png
[truncated: 27 more entries]
