# Supplementary material for: RNA-Seq of the Caribbean reef-building coral Orbicella faveolata (Scleractinia-Merulinidae) under bleaching and disease stress expands models of coral innate immunity
Source: PeerJ. 2016 Feb 15;4:e1616. doi: 10.7717/peerj.1616 (PMC4768675; doi:10.7717/peerj.1616)
Supplement: Supplemental Information 10 [file peerj-04-1616-s010.gz]

Archive with 49 entries (48 files):
- hier
- hier/q00001.keg
- hier/q00002.keg
- hier/q00003.keg
- hier/q00194.keg
- hier/q00199.keg
- hier/q00535.keg
- hier/q00536.keg
- hier/q01000.keg
- hier/q01001.keg
- hier/q01002.keg
- hier/q01003.keg
- hier/q01004.keg
- hier/q01005.keg
- hier/q01006.keg
- hier/q01007.keg
- hier/q01008.keg
- hier/q01020.keg
- hier/q02000.keg
- hier/q02022.keg
- hier/q02035.keg
- hier/q02042.keg
- hier/q02044.keg
- hier/q03000.keg
- hier/q03009.keg
- hier/q03011.keg
- hier/q03012.keg
- hier/q03016.keg
- hier/q03021.keg
- hier/q03032.keg
- hier/q03036.keg
- hier/q03041.keg
- hier/q03051.keg
- hier/q03100.keg
- hier/q03110.keg
- hier/q03310.keg
- hier/q03400.keg
- hier/q04030.keg
- hier/q04031.keg
- hier/q04040.keg
- hier/q04050.keg
- hier/q04052.keg
- hier/q04090.keg
- hier/q04091.keg
- hier/q04121.keg
- hier/q04131.keg
- hier/q04147.keg
- hier/q04516.keg
- hier/q04812.keg
