# Supplementary material for: RNA-Seq of the Caribbean reef-building coral Orbicella faveolata (Scleractinia-Merulinidae) under bleaching and disease stress expands models of coral innate immunity
Source: PeerJ. 2016 Feb 15;4:e1616. doi: 10.7717/peerj.1616 (PMC4768675; doi:10.7717/peerj.1616)
Supplement: Supplemental Information 10 [file peerj-04-1616-s010.gz › hier/q00001.keg]

+D	KO
#<h2><a href="/kegg/kegg2.html"><img src="/Fig/bget/kegg3.gif" align="middle" border=0></a> &nbsp; KEGG Orthology (KO)</h2>
#<!---
#ENTRY       ko00001
#NAME        KO
#DEFINITION  KEGG Orthology (KO) Mfaveolata transcriptome
#--->
!
A<b>Metabolism</b>
B
B  <b>Overview</b>
C    01200 Carbon metabolism [PATH:<a href="http://www.kegg.jp/kegg-bin/show_pathway?@ko01200/K01623/K00615/K15633/K00927/K00134/K03841/K01783/K00850/K00844/K01810/K00036/K01057/K00033/K01807/K00616/K00873/K00161/K00162/K00627/K00382/K01647/K00025/K00234/K00235/K00236/K00237/K01900/K00031/K00030/K01681/K01965/K05606/K01847/K00626/K00830/K00058/K00831/K01079/K00600/K00297/K01637/K00948/K01754/K00281/K00605/K00121/K01070/K01738/K00863/K01895/K01958/K00164/K00658/K01638/K01948/K00027/K00029/K01053/K00851">ko01200</a>]
D      comp34342_c0_seq1; <a href="/dbget-bin/www_bget?ko:K01623">K01623</a>  ALDO; fructose-bisphosphate aldolase, class I [EC:4.1.2.13]
D      comp41426_c0_seq1; <a href="/dbget-bin/www_bget?ko:K01623">K01623</a>  ALDO; fructose-bisphosphate aldolase, class I [EC:4.1.2.13]
D      comp43330_c0_seq1; <a href="/dbget-bin/www_bget?ko:K01623">K01623</a>  ALDO; fructose-bisphosphate aldolase, class I [EC:4.1.2.13]
D      comp104791_c0_seq1; <a href="/dbget-bin/www_bget?ko:K01623">K01623</a>  ALDO; fructose-bisphosphate aldolase, class I [EC:4.1.2.13]
D      comp112130_c0_seq1; <a href="/dbget-bin/www_bget?ko:K01623">K01623</a>  ALDO; fructose-bisphosphate aldolase, class I [EC:4.1.2.13]
D      comp10562_c0_seq1; <a href="/dbget-bin/www_bget?ko:K00615">K00615</a>  E2.2.1.1, tktA, tktB; transketolase [EC:2.2.1.1]
D      comp45541_c0_seq1; <a href="/dbget-bin/www_bget?ko:K00615">K00615</a>  E2.2.1.1, tktA, tktB; transketolase [EC:2.2.1.1]
D      comp46213_c0_seq1; <a href="/dbget-bin/www_bget?ko:K00615">K00615</a>  E2.2.1.1, tktA, tktB; transketolase [EC:2.2.1.1]
D      comp107990_c0_seq1; <a href="/dbget-bin/www_bget?ko:K00615">K00615</a>  E2.2.1.1, tktA, tktB; transketolase [EC:2.2.1.1]
D      comp17832_c0_seq1; <a href="/dbget-bin/www_bget?ko:K15633">K15633</a>  gpmI; 2,3-bisphosphoglycerate-independent phosphoglycerate mutase [EC:5.4.2.12]
D      comp32432_c0_seq1; <a href="/dbget-bin/www_bget?ko:K15633">K15633</a>  gpmI; 2,3-bisphosphoglycerate-independent phosphoglycerate mutase [EC:5.4.2.12]
D      comp45014_c0_seq1; <a href="/dbget-bin/www_bget?ko:K15633">K15633</a>  gpmI; 2,3-bisphosphoglycerate-independent phosphoglycerate mutase [EC:5.4.2.12]
D      comp49357_c0_seq1; <a href="/dbget-bin/www_bget?ko:K00927">K00927</a>  PGK, pgk; phosphoglycerate kinase [EC:2.7.2.3]
D      comp43460_c0_seq1; <a href="/dbget-bin/www_bget?ko:K00134">K00134</a>  GAPDH, gapA; glyceraldehyde 3-phosphate dehydrogenase [EC:1.2.1.12]
D      comp45149_c0_seq1; <a href="/dbget-bin/www_bget?ko:K03841">K03841</a>  FBP, fbp; fructose-1,6-bisphosphatase I [EC:3.1.3.11]
D      comp45149_c0_seq2; <a href="/dbget-bin/www_bget?ko:K03841">K03841</a>  FBP, fbp; fructose-1,6-bisphosphatase I [EC:3.1.3.11]
D      comp18056_c0_seq1; <a href="/dbget-bin/www_bget?ko:K01783">K01783</a>  rpe, RPE; ribulose-phosphate 3-epimerase [EC:5.1.3.1]
D      comp93141_c0_seq1; <a href="/dbget-bin/www_bget?ko:K01783">K01783</a>  rpe, RPE; ribulose-phosphate 3-epimerase [EC:5.1.3.1]
D      comp10446_c0_seq1; <a href="/dbget-bin/www_bget?ko:K00850">K00850</a>  pfkA, PFK; 6-phosphofructokinase 1 [EC:2.7.1.11]
D      comp13153_c0_seq1; <a href="/dbget-bin/www_bget?ko:K00850">K00850</a>  pfkA, PFK; 6-phosphofructokinase 1 [EC:2.7.1.11]
D      comp27186_c0_seq1; <a href="/dbget-bin/www_bget?ko:K00850">K00850</a>  pfkA, PFK; 6-phosphofructokinase 1 [EC:2.7.1.11]
D      comp46079_c0_seq1; <a href="/dbget-bin/www_bget?ko:K00850">K00850</a>  pfkA, PFK; 6-phosphofructokinase 1 [EC:2.7.1.11]
D      comp8447_c0_seq1; <a href="/dbget-bin/www_bget?ko:K00844">K00844</a>  HK; hexokinase [EC:2.7.1.1]
D      comp41295_c0_seq1; <a href="/dbget-bin/www_bget?ko:K00844">K00844</a>  HK; hexokinase [EC:2.7.1.1]
D      comp50769_c0_seq1; <a href="/dbget-bin/www_bget?ko:K00844">K00844</a>  HK; hexokinase [EC:2.7.1.1]
D      comp46003_c0_seq1; <a href="/dbget-bin/www_bget?ko:K01810">K01810</a>  GPI, pgi; glucose-6-phosphate isomerase [EC:5.3.1.9]
D      comp46003_c0_seq2; <a href="/dbget-bin/www_bget?ko:K01810">K01810</a>  GPI, pgi; glucose-6-phosphate isomerase [EC:5.3.1.9]
D      comp159387_c0_seq1; <a href="/dbget-bin/www_bget?ko:K01810">K01810</a>  GPI, pgi; glucose-6-phosphate isomerase [EC:5.3.1.9]
D      comp82357_c0_seq1; <a href="/dbget-bin/www_bget?ko:K00036">K00036</a>  G6PD, zwf; glucose-6-phosphate 1-dehydrogenase [EC:1.1.1.49]
D      comp83949_c0_seq1; <a href="/dbget-bin/www_bget?ko:K00036">K00036</a>  G6PD, zwf; glucose-6-phosphate 1-dehydrogenase [EC:1.1.1.49]
D      comp120052_c0_seq1; <a href="/dbget-bin/www_bget?ko:K00036">K00036</a>  G6PD, zwf; glucose-6-phosphate 1-dehydrogenase [EC:1.1.1.49]
D      comp12928_c0_seq1; <a href="/dbget-bin/www_bget?ko:K01057">K01057</a>  PGLS, pgl, devB; 6-phosphogluconolactonase [EC:3.1.1.31]
D      comp58748_c0_seq1; <a href="/dbget-bin/www_bget?ko:K01057">K01057</a>  PGLS, pgl, devB; 6-phosphogluconolactonase [EC:3.1.1.31]
D      comp64918_c0_seq1; <a href="/dbget-bin/www_bget?ko:K01057">K01057</a>  PGLS, pgl, devB; 6-phosphogluconolactonase [EC:3.1.1.31]
D      comp77486_c0_seq1; <a href="/dbget-bin/www_bget?ko:K01057">K01057</a>  PGLS, pgl, devB; 6-phosphogluconolactonase [EC:3.1.1.31]
D      comp43410_c0_seq1; <a href="/dbget-bin/www_bget?ko:K00033">K00033</a>  PGD, gnd; 6-phosphogluconate dehydrogenase [EC:1.1.1.44]
D      comp44860_c0_seq1; <a href="/dbget-bin/www_bget?ko:K00033">K00033</a>  PGD, gnd; 6-phosphogluconate dehydrogenase [EC:1.1.1.44]
D      comp55224_c0_seq1; <a href="/dbget-bin/www_bget?ko:K00033">K00033</a>  PGD, gnd; 6-phosphogluconate dehydrogenase [EC:1.1.1.44]
D      comp94510_c0_seq1; <a href="/dbget-bin/www_bget?ko:K00033">K00033</a>  PGD, gnd; 6-phosphogluconate dehydrogenase [EC:1.1.1.44]
D      comp96087_c0_seq1; <a href="/dbget-bin/www_bget?ko:K00033">K00033</a>  PGD, gnd; 6-phosphogluconate dehydrogenase [EC:1.1.1.44]
D      comp115789_c0_seq1; <a href="/dbget-bin/www_bget?ko:K00033">K00033</a>  PGD, gnd; 6-phosphogluconate dehydrogenase [EC:1.1.1.44]
D      comp132487_c0_seq1; <a href="/dbget-bin/www_bget?ko:K00033">K00033</a>  PGD, gnd; 6-phosphogluconate dehydrogenase [EC:1.1.1.44]
D      comp135665_c0_seq1; <a href="/dbget-bin/www_bget?ko:K00033">K00033</a>  PGD, gnd; 6-phosphogluconate dehydrogenase [EC:1.1.1.44]
D      comp108734_c0_seq1; <a href="/dbget-bin/www_bget?ko:K01807">K01807</a>  rpiA; ribose 5-phosphate isomerase A [EC:5.3.1.6]
D      comp122305_c0_seq1; <a href="/dbget-bin/www_bget?ko:K01807">K01807</a>  rpiA; ribose 5-phosphate isomerase A [EC:5.3.1.6]
D      comp130644_c0_seq1; <a href="/dbget-bin/www_bget?ko:K01807">K01807</a>  rpiA; ribose 5-phosphate isomerase A [EC:5.3.1.6]
D      comp40239_c0_seq1; <a href="/dbget-bin/www_bget?ko:K00616">K00616</a>  E2.2.1.2, talA, talB; transaldolase [EC:2.2.1.2]
D      comp40875_c0_seq1; <a href="/dbget-bin/www_bget?ko:K00616">K00616</a>  E2.2.1.2, talA, talB; transaldolase [EC:2.2.1.2]
D      comp40875_c1_seq1; <a href="/dbget-bin/www_bget?ko:K00616">K00616</a>  E2.2.1.2, talA, talB; transaldolase [EC:2.2.1.2]
D      comp155943_c0_seq1; <a href="/dbget-bin/www_bget?ko:K00616">K00616</a>  E2.2.1.2, talA, talB; transaldolase [EC:2.2.1.2]
D      comp33874_c0_seq1; <a href="/dbget-bin/www_bget?ko:K00873">K00873</a>  PK, pyk; pyruvate kinase [EC:2.7.1.40]
D      comp11359_c0_seq1; <a href="/dbget-bin/www_bget?ko:K00161">K00161</a>  PDHA, pdhA; pyruvate dehydrogenase E1 component subunit alpha [EC:1.2.4.1]
D      comp17704_c0_seq1; <a href="/dbget-bin/www_bget?ko:K00161">K00161</a>  PDHA, pdhA; pyruvate dehydrogenase E1 component subunit alpha [EC:1.2.4.1]
D      comp29660_c0_seq1; <a href="/dbget-bin/www_bget?ko:K00161">K00161</a>  PDHA, pdhA; pyruvate dehydrogenase E1 component subunit alpha [EC:1.2.4.1]
D      comp41291_c0_seq1; <a href="/dbget-bin/www_bget?ko:K00161">K00161</a>  PDHA, pdhA; pyruvate dehydrogenase E1 component subunit alpha [EC:1.2.4.1]
D      comp78291_c0_seq1; <a href="/dbget-bin/www_bget?ko:K00161">K00161</a>  PDHA, pdhA; pyruvate dehydrogenase E1 component subunit alpha [EC:1.2.4.1]
D      comp38320_c0_seq1; <a href="/dbget-bin/www_bget?ko:K00162">K00162</a>  PDHB, pdhB; pyruvate dehydrogenase E1 component subunit beta [EC:1.2.4.1]
D      comp39359_c0_seq1; <a href="/dbget-bin/www_bget?ko:K00162">K00162</a>  PDHB, pdhB; pyruvate dehydrogenase E1 component subunit beta [EC:1.2.4.1]
D      comp28799_c0_seq1; <a href="/dbget-bin/www_bget?ko:K00627">K00627</a>  DLAT, aceF, pdhC; pyruvate dehydrogenase E2 component (dihydrolipoamide acetyltransferase) [EC:2.3.1.12]
D      comp29364_c0_seq1; <a href="/dbget-bin/www_bget?ko:K00627">K00627</a>  DLAT, aceF, pdhC; pyruvate dehydrogenase E2 component (dihydrolipoamide acetyltransferase) [EC:2.3.1.12]
D      comp41557_c0_seq1; <a href="/dbget-bin/www_bget?ko:K00627">K00627</a>  DLAT, aceF, pdhC; pyruvate dehydrogenase E2 component (dihydrolipoamide acetyltransferase) [EC:2.3.1.12]
D      comp44983_c0_seq1; <a href="/dbget-bin/www_bget?ko:K00627">K00627</a>  DLAT, aceF, pdhC; pyruvate dehydrogenase E2 component (dihydrolipoamide acetyltransferase) [EC:2.3.1.12]
D      comp64916_c0_seq1; <a href="/dbget-bin/www_bget?ko:K00627">K00627</a>  DLAT, aceF, pdhC; pyruvate dehydrogenase E2 component (dihydrolipoamide acetyltransferase) [EC:2.3.1.12]
D      comp96357_c0_seq1; <a href="/dbget-bin/www_bget?ko:K00627">K00627</a>  DLAT, aceF, pdhC; pyruvate dehydrogenase E2 component (dihydrolipoamide acetyltransferase) [EC:2.3.1.12]
D      comp45610_c0_seq1; <a href="/dbget-bin/www_bget?ko:K00382">K00382</a>  DLD, lpd, pdhD; dihydrolipoamide dehydrogenase [EC:1.8.1.4]
D      comp46577_c0_seq1; <a href="/dbget-bin/www_bget?ko:K01647">K01647</a>  CS, gltA; citrate synthase [EC:2.3.3.1]
D      comp41103_c0_seq1; <a href="/dbget-bin/www_bget?ko:K00025">K00025</a>  MDH1; malate dehydrogenase [EC:1.1.1.37]
D      comp42121_c0_seq1; <a href="/dbget-bin/www_bget?ko:K00025">K00025</a>  MDH1; malate dehydrogenase [EC:1.1.1.37]
D      comp46542_c0_seq1; <a href="/dbget-bin/www_bget?ko:K00234">K00234</a>  SDHA, SDH1; succinate dehydrogenase (ubiquinone) flavoprotein subunit [EC:1.3.5.1]
D      comp7948_c0_seq1; <a href="/dbget-bin/www_bget?ko:K00235">K00235</a>  SDHB, SDH2; succinate dehydrogenase (ubiquinone) iron-sulfur subunit [EC:1.3.5.1]
D      comp41266_c0_seq1; <a href="/dbget-bin/www_bget?ko:K00236">K00236</a>  SDHC, SDH3; succinate dehydrogenase (ubiquinone) cytochrome b560 subunit
D      comp43278_c0_seq1; <a href="/dbget-bin/www_bget?ko:K00236">K00236</a>  SDHC, SDH3; succinate dehydrogenase (ubiquinone) cytochrome b560 subunit
D      comp43464_c0_seq1; <a href="/dbget-bin/www_bget?ko:K00237">K00237</a>  SDHD, SDH4; succinate dehydrogenase (ubiquinone) membrane anchor subunit
D      comp11367_c0_seq1; <a href="/dbget-bin/www_bget?ko:K01900">K01900</a>  LSC2; succinyl-CoA synthetase beta subunit [EC:6.2.1.4 6.2.1.5]
D      comp73737_c0_seq1; <a href="/dbget-bin/www_bget?ko:K01900">K01900</a>  LSC2; succinyl-CoA synthetase beta subunit [EC:6.2.1.4 6.2.1.5]
D      comp129961_c0_seq1; <a href="/dbget-bin/www_bget?ko:K01900">K01900</a>  LSC2; succinyl-CoA synthetase beta subunit [EC:6.2.1.4 6.2.1.5]
D      comp3426_c0_seq1; <a href="/dbget-bin/www_bget?ko:K00031">K00031</a>  IDH1, IDH2, icd; isocitrate dehydrogenase [EC:1.1.1.42]
D      comp7019_c0_seq1; <a href="/dbget-bin/www_bget?ko:K00031">K00031</a>  IDH1, IDH2, icd; isocitrate dehydrogenase [EC:1.1.1.42]
D      comp23797_c0_seq1; <a href="/dbget-bin/www_bget?ko:K00031">K00031</a>  IDH1, IDH2, icd; isocitrate dehydrogenase [EC:1.1.1.42]
D      comp25925_c0_seq1; <a href="/dbget-bin/www_bget?ko:K00031">K00031</a>  IDH1, IDH2, icd; isocitrate dehydrogenase [EC:1.1.1.42]
D      comp34334_c0_seq1; <a href="/dbget-bin/www_bget?ko:K00031">K00031</a>  IDH1, IDH2, icd; isocitrate dehydrogenase [EC:1.1.1.42]
D      comp46378_c0_seq4; <a href="/dbget-bin/www_bget?ko:K00031">K00031</a>  IDH1, IDH2, icd; isocitrate dehydrogenase [EC:1.1.1.42]
D      comp48405_c0_seq1; <a href="/dbget-bin/www_bget?ko:K00031">K00031</a>  IDH1, IDH2, icd; isocitrate dehydrogenase [EC:1.1.1.42]
D      comp7169_c0_seq1; <a href="/dbget-bin/www_bget?ko:K00030">K00030</a>  IDH3; isocitrate dehydrogenase (NAD+) [EC:1.1.1.41]
D      comp10494_c0_seq1; <a href="/dbget-bin/www_bget?ko:K00030">K00030</a>  IDH3; isocitrate dehydrogenase (NAD+) [EC:1.1.1.41]
D      comp36706_c0_seq1; <a href="/dbget-bin/www_bget?ko:K00030">K00030</a>  IDH3; isocitrate dehydrogenase (NAD+) [EC:1.1.1.41]
D      comp38861_c0_seq1; <a href="/dbget-bin/www_bget?ko:K00030">K00030</a>  IDH3; isocitrate dehydrogenase (NAD+) [EC:1.1.1.41]
D      comp47504_c0_seq1; <a href="/dbget-bin/www_bget?ko:K00030">K00030</a>  IDH3; isocitrate dehydrogenase (NAD+) [EC:1.1.1.41]
D      comp48282_c0_seq1; <a href="/dbget-bin/www_bget?ko:K00030">K00030</a>  IDH3; isocitrate dehydrogenase (NAD+) [EC:1.1.1.41]
D      comp59060_c0_seq1; <a href="/dbget-bin/www_bget?ko:K00030">K00030</a>  IDH3; isocitrate dehydrogenase (NAD+) [EC:1.1.1.41]
D      comp42057_c0_seq1; <a href="/dbget-bin/www_bget?ko:K01681">K01681</a>  ACO, acnA; aconitate hydratase [EC:4.2.1.3]
D      comp42057_c0_seq2; <a href="/dbget-bin/www_bget?ko:K01681">K01681</a>  ACO, acnA; aconitate hydratase [EC:4.2.1.3]
D      comp44678_c0_seq2; <a href="/dbget-bin/www_bget?ko:K01681">K01681</a>  ACO, acnA; aconitate hydratase [EC:4.2.1.3]
D      comp45835_c0_seq1; <a href="/dbget-bin/www_bget?ko:K01681">K01681</a>  ACO, acnA; aconitate hydratase [EC:4.2.1.3]
D      comp46292_c0_seq1; <a href="/dbget-bin/www_bget?ko:K01681">K01681</a>  ACO, acnA; aconitate hydratase [EC:4.2.1.3]
D      comp46292_c0_seq2; <a href="/dbget-bin/www_bget?ko:K01681">K01681</a>  ACO, acnA; aconitate hydratase [EC:4.2.1.3]
D      comp46292_c0_seq3; <a href="/dbget-bin/www_bget?ko:K01681">K01681</a>  ACO, acnA; aconitate hydratase [EC:4.2.1.3]
D      comp46292_c0_seq4; <a href="/dbget-bin/www_bget?ko:K01681">K01681</a>  ACO, acnA; aconitate hydratase [EC:4.2.1.3]
D      comp47654_c0_seq1; <a href="/dbget-bin/www_bget?ko:K01681">K01681</a>  ACO, acnA; aconitate hydratase [EC:4.2.1.3]
D      comp50824_c0_seq1; <a href="/dbget-bin/www_bget?ko:K01681">K01681</a>  ACO, acnA; aconitate hydratase [EC:4.2.1.3]
D      comp69515_c0_seq1; <a href="/dbget-bin/www_bget?ko:K01681">K01681</a>  ACO, acnA; aconitate hydratase [EC:4.2.1.3]
D      comp83584_c0_seq1; <a href="/dbget-bin/www_bget?ko:K01681">K01681</a>  ACO, acnA; aconitate hydratase [EC:4.2.1.3]
D      comp116034_c0_seq1; <a href="/dbget-bin/www_bget?ko:K01681">K01681</a>  ACO, acnA; aconitate hydratase [EC:4.2.1.3]
D      comp118217_c0_seq1; <a href="/dbget-bin/www_bget?ko:K01681">K01681</a>  ACO, acnA; aconitate hydratase [EC:4.2.1.3]
D      comp144856_c0_seq1; <a href="/dbget-bin/www_bget?ko:K01681">K01681</a>  ACO, acnA; aconitate hydratase [EC:4.2.1.3]
D      comp39593_c0_seq1; <a href="/dbget-bin/www_bget?ko:K01965">K01965</a>  PCCA, pccA; propionyl-CoA carboxylase alpha chain [EC:6.4.1.3]
D      comp77081_c0_seq1; <a href="/dbget-bin/www_bget?ko:K05606">K05606</a>  MCEE, epi; methylmalonyl-CoA/ethylmalonyl-CoA epimerase [EC:5.1.99.1]
D      comp7900_c0_seq1; <a href="/dbget-bin/www_bget?ko:K01847">K01847</a>  MUT; methylmalonyl-CoA mutase [EC:5.4.99.2]
D      comp8529_c0_seq1; <a href="/dbget-bin/www_bget?ko:K01847">K01847</a>  MUT; methylmalonyl-CoA mutase [EC:5.4.99.2]
D      comp29372_c0_seq1; <a href="/dbget-bin/www_bget?ko:K01847">K01847</a>  MUT; methylmalonyl-CoA mutase [EC:5.4.99.2]
D      comp42884_c0_seq1; <a href="/dbget-bin/www_bget?ko:K01847">K01847</a>  MUT; methylmalonyl-CoA mutase [EC:5.4.99.2]
D      comp64906_c0_seq1; <a href="/dbget-bin/www_bget?ko:K01847">K01847</a>  MUT; methylmalonyl-CoA mutase [EC:5.4.99.2]
D      comp38327_c0_seq1; <a href="/dbget-bin/www_bget?ko:K00626">K00626</a>  E2.3.1.9, atoB; acetyl-CoA C-acetyltransferase [EC:2.3.1.9]
D      comp61342_c0_seq1; <a href="/dbget-bin/www_bget?ko:K00626">K00626</a>  E2.3.1.9, atoB; acetyl-CoA C-acetyltransferase [EC:2.3.1.9]
D      comp71227_c0_seq1; <a href="/dbget-bin/www_bget?ko:K00626">K00626</a>  E2.3.1.9, atoB; acetyl-CoA C-acetyltransferase [EC:2.3.1.9]
D      comp37956_c0_seq1; <a href="/dbget-bin/www_bget?ko:K00830">K00830</a>  AGXT; alanine-glyoxylate transaminase / serine-glyoxylate transaminase / serine-pyruvate transaminase [EC:2.6.1.44 2.6.1.45 2.6.1.51]
D      comp40790_c0_seq1; <a href="/dbget-bin/www_bget?ko:K00830">K00830</a>  AGXT; alanine-glyoxylate transaminase / serine-glyoxylate transaminase / serine-pyruvate transaminase [EC:2.6.1.44 2.6.1.45 2.6.1.51]
D      comp51900_c0_seq1; <a href="/dbget-bin/www_bget?ko:K00830">K00830</a>  AGXT; alanine-glyoxylate transaminase / serine-glyoxylate transaminase / serine-pyruvate transaminase [EC:2.6.1.44 2.6.1.45 2.6.1.51]
D      comp10874_c0_seq1; <a href="/dbget-bin/www_bget?ko:K00058">K00058</a>  serA, PHGDH; D-3-phosphoglycerate dehydrogenase [EC:1.1.1.95]
D      comp34925_c0_seq1; <a href="/dbget-bin/www_bget?ko:K00058">K00058</a>  serA, PHGDH; D-3-phosphoglycerate dehydrogenase [EC:1.1.1.95]
D      comp36751_c0_seq1; <a href="/dbget-bin/www_bget?ko:K00058">K00058</a>  serA, PHGDH; D-3-phosphoglycerate dehydrogenase [EC:1.1.1.95]
D      comp52524_c0_seq1; <a href="/dbget-bin/www_bget?ko:K00058">K00058</a>  serA, PHGDH; D-3-phosphoglycerate dehydrogenase [EC:1.1.1.95]
D      comp57502_c0_seq1; <a href="/dbget-bin/www_bget?ko:K00058">K00058</a>  serA, PHGDH; D-3-phosphoglycerate dehydrogenase [EC:1.1.1.95]
D      comp46164_c0_seq1; <a href="/dbget-bin/www_bget?ko:K00831">K00831</a>  serC, PSAT1; phosphoserine aminotransferase [EC:2.6.1.52]
D      comp8817_c0_seq1; <a href="/dbget-bin/www_bget?ko:K01079">K01079</a>  serB, PSPH; phosphoserine phosphatase [EC:3.1.3.3]
D      comp35508_c0_seq1; <a href="/dbget-bin/www_bget?ko:K00600">K00600</a>  glyA, SHMT; glycine hydroxymethyltransferase [EC:2.1.2.1]
D      comp45764_c0_seq1; <a href="/dbget-bin/www_bget?ko:K00600">K00600</a>  glyA, SHMT; glycine hydroxymethyltransferase [EC:2.1.2.1]
D      comp56056_c0_seq1; <a href="/dbget-bin/www_bget?ko:K00600">K00600</a>  glyA, SHMT; glycine hydroxymethyltransferase [EC:2.1.2.1]
D      comp54232_c0_seq1; <a href="/dbget-bin/www_bget?ko:K00297">K00297</a>  metF, MTHFR; methylenetetrahydrofolate reductase (NADPH) [EC:1.5.1.20]
D      comp60032_c0_seq1; <a href="/dbget-bin/www_bget?ko:K00297">K00297</a>  metF, MTHFR; methylenetetrahydrofolate reductase (NADPH) [EC:1.5.1.20]
D      comp95984_c0_seq1; <a href="/dbget-bin/www_bget?ko:K00297">K00297</a>  metF, MTHFR; methylenetetrahydrofolate reductase (NADPH) [EC:1.5.1.20]
D      comp96338_c0_seq1; <a href="/dbget-bin/www_bget?ko:K00297">K00297</a>  metF, MTHFR; methylenetetrahydrofolate reductase (NADPH) [EC:1.5.1.20]
D      comp106360_c0_seq1; <a href="/dbget-bin/www_bget?ko:K00297">K00297</a>  metF, MTHFR; methylenetetrahydrofolate reductase (NADPH) [EC:1.5.1.20]
D      comp38943_c0_seq1; <a href="/dbget-bin/www_bget?ko:K01637">K01637</a>  E4.1.3.1, aceA; isocitrate lyase [EC:4.1.3.1]
D      comp11170_c0_seq1; <a href="/dbget-bin/www_bget?ko:K00948">K00948</a>  PRPS, prsA; ribose-phosphate pyrophosphokinase [EC:2.7.6.1]
D      comp33042_c0_seq1; <a href="/dbget-bin/www_bget?ko:K00948">K00948</a>  PRPS, prsA; ribose-phosphate pyrophosphokinase [EC:2.7.6.1]
D      comp36453_c0_seq1; <a href="/dbget-bin/www_bget?ko:K00948">K00948</a>  PRPS, prsA; ribose-phosphate pyrophosphokinase [EC:2.7.6.1]
D      comp36966_c0_seq1; <a href="/dbget-bin/www_bget?ko:K00948">K00948</a>  PRPS, prsA; ribose-phosphate pyrophosphokinase [EC:2.7.6.1]
D      comp38720_c0_seq1; <a href="/dbget-bin/www_bget?ko:K00948">K00948</a>  PRPS, prsA; ribose-phosphate pyrophosphokinase [EC:2.7.6.1]
D      comp40276_c0_seq1; <a href="/dbget-bin/www_bget?ko:K00948">K00948</a>  PRPS, prsA; ribose-phosphate pyrophosphokinase [EC:2.7.6.1]
D      comp63579_c0_seq1; <a href="/dbget-bin/www_bget?ko:K01754">K01754</a>  E4.3.1.19, ilvA, tdcB; threonine dehydratase [EC:4.3.1.19]
D      comp30775_c0_seq1; <a href="/dbget-bin/www_bget?ko:K00281">K00281</a>  GLDC, gcvP; glycine dehydrogenase [EC:1.4.4.2]
D      comp53186_c0_seq1; <a href="/dbget-bin/www_bget?ko:K00281">K00281</a>  GLDC, gcvP; glycine dehydrogenase [EC:1.4.4.2]
D      comp99479_c0_seq1; <a href="/dbget-bin/www_bget?ko:K00281">K00281</a>  GLDC, gcvP; glycine dehydrogenase [EC:1.4.4.2]
D      comp131768_c0_seq1; <a href="/dbget-bin/www_bget?ko:K00281">K00281</a>  GLDC, gcvP; glycine dehydrogenase [EC:1.4.4.2]
D      comp147167_c0_seq1; <a href="/dbget-bin/www_bget?ko:K00281">K00281</a>  GLDC, gcvP; glycine dehydrogenase [EC:1.4.4.2]
D      comp150939_c0_seq1; <a href="/dbget-bin/www_bget?ko:K00281">K00281</a>  GLDC, gcvP; glycine dehydrogenase [EC:1.4.4.2]
D      comp157885_c0_seq1; <a href="/dbget-bin/www_bget?ko:K00281">K00281</a>  GLDC, gcvP; glycine dehydrogenase [EC:1.4.4.2]
D      comp61884_c0_seq1; <a href="/dbget-bin/www_bget?ko:K00605">K00605</a>  gcvT, AMT; aminomethyltransferase [EC:2.1.2.10]
D      comp95029_c0_seq1; <a href="/dbget-bin/www_bget?ko:K00605">K00605</a>  gcvT, AMT; aminomethyltransferase [EC:2.1.2.10]
D      comp106654_c0_seq1; <a href="/dbget-bin/www_bget?ko:K00605">K00605</a>  gcvT, AMT; aminomethyltransferase [EC:2.1.2.10]
D      comp120317_c0_seq1; <a href="/dbget-bin/www_bget?ko:K00605">K00605</a>  gcvT, AMT; aminomethyltransferase [EC:2.1.2.10]
D      comp122130_c0_seq1; <a href="/dbget-bin/www_bget?ko:K00605">K00605</a>  gcvT, AMT; aminomethyltransferase [EC:2.1.2.10]
D      comp11923_c0_seq1; <a href="/dbget-bin/www_bget?ko:K00121">K00121</a>  frmA, ADH5, adhC; S-(hydroxymethyl)glutathione dehydrogenase / alcohol dehydrogenase [EC:1.1.1.284 1.1.1.1]
D      comp144717_c0_seq1; <a href="/dbget-bin/www_bget?ko:K01070">K01070</a>  frmB, ESD, fghA; S-formylglutathione hydrolase [EC:3.1.2.12]
D      comp68050_c0_seq1; <a href="/dbget-bin/www_bget?ko:K01738">K01738</a>  cysK; cysteine synthase A [EC:2.5.1.47]
D      comp75456_c0_seq1; <a href="/dbget-bin/www_bget?ko:K01738">K01738</a>  cysK; cysteine synthase A [EC:2.5.1.47]
D      comp2882_c0_seq1; <a href="/dbget-bin/www_bget?ko:K00863">K00863</a>  E2.7.1.29, DAK1, DAK2; dihydroxyacetone kinase [EC:2.7.1.29]
D      comp29735_c0_seq1; <a href="/dbget-bin/www_bget?ko:K00863">K00863</a>  E2.7.1.29, DAK1, DAK2; dihydroxyacetone kinase [EC:2.7.1.29]
D      comp75304_c0_seq1; <a href="/dbget-bin/www_bget?ko:K00863">K00863</a>  E2.7.1.29, DAK1, DAK2; dihydroxyacetone kinase [EC:2.7.1.29]
D      comp85512_c0_seq1; <a href="/dbget-bin/www_bget?ko:K00863">K00863</a>  E2.7.1.29, DAK1, DAK2; dihydroxyacetone kinase [EC:2.7.1.29]
D      comp26959_c0_seq1; <a href="/dbget-bin/www_bget?ko:K01895">K01895</a>  ACSS, acs; acetyl-CoA synthetase [EC:6.2.1.1]
D      comp41034_c0_seq2; <a href="/dbget-bin/www_bget?ko:K01895">K01895</a>  ACSS, acs; acetyl-CoA synthetase [EC:6.2.1.1]
D      comp80584_c0_seq1; <a href="/dbget-bin/www_bget?ko:K01895">K01895</a>  ACSS, acs; acetyl-CoA synthetase [EC:6.2.1.1]
D      comp96026_c0_seq1; <a href="/dbget-bin/www_bget?ko:K01895">K01895</a>  ACSS, acs; acetyl-CoA synthetase [EC:6.2.1.1]
D      comp45620_c0_seq1; <a href="/dbget-bin/www_bget?ko:K01958">K01958</a>  PC, pyc; pyruvate carboxylase [EC:6.4.1.1]
D      comp45620_c0_seq2; <a href="/dbget-bin/www_bget?ko:K01958">K01958</a>  PC, pyc; pyruvate carboxylase [EC:6.4.1.1]
D      comp54949_c0_seq1; <a href="/dbget-bin/www_bget?ko:K01958">K01958</a>  PC, pyc; pyruvate carboxylase [EC:6.4.1.1]
D      comp83244_c0_seq1; <a href="/dbget-bin/www_bget?ko:K01958">K01958</a>  PC, pyc; pyruvate carboxylase [EC:6.4.1.1]
D      comp84664_c0_seq1; <a href="/dbget-bin/www_bget?ko:K01958">K01958</a>  PC, pyc; pyruvate carboxylase [EC:6.4.1.1]
D      comp85918_c0_seq1; <a href="/dbget-bin/www_bget?ko:K01958">K01958</a>  PC, pyc; pyruvate carboxylase [EC:6.4.1.1]
D      comp111586_c0_seq1; <a href="/dbget-bin/www_bget?ko:K01958">K01958</a>  PC, pyc; pyruvate carboxylase [EC:6.4.1.1]
D      comp12758_c0_seq1; <a href="/dbget-bin/www_bget?ko:K00164">K00164</a>  OGDH, sucA; 2-oxoglutarate dehydrogenase E1 component [EC:1.2.4.2]
D      comp39094_c0_seq2; <a href="/dbget-bin/www_bget?ko:K00164">K00164</a>  OGDH, sucA; 2-oxoglutarate dehydrogenase E1 component [EC:1.2.4.2]
D      comp46352_c0_seq1; <a href="/dbget-bin/www_bget?ko:K00164">K00164</a>  OGDH, sucA; 2-oxoglutarate dehydrogenase E1 component [EC:1.2.4.2]
D      comp9690_c0_seq1; <a href="/dbget-bin/www_bget?ko:K00658">K00658</a>  DLST, sucB; 2-oxoglutarate dehydrogenase E2 component (dihydrolipoamide succinyltransferase) [EC:2.3.1.61]
D      comp38089_c0_seq2; <a href="/dbget-bin/www_bget?ko:K00658">K00658</a>  DLST, sucB; 2-oxoglutarate dehydrogenase E2 component (dihydrolipoamide succinyltransferase) [EC:2.3.1.61]
D      comp48315_c0_seq1; <a href="/dbget-bin/www_bget?ko:K00658">K00658</a>  DLST, sucB; 2-oxoglutarate dehydrogenase E2 component (dihydrolipoamide succinyltransferase) [EC:2.3.1.61]
D      comp48505_c0_seq1; <a href="/dbget-bin/www_bget?ko:K00658">K00658</a>  DLST, sucB; 2-oxoglutarate dehydrogenase E2 component (dihydrolipoamide succinyltransferase) [EC:2.3.1.61]
D      comp43805_c0_seq1; <a href="/dbget-bin/www_bget?ko:K01638">K01638</a>  E2.3.3.9, aceB, glcB; malate synthase [EC:2.3.3.9]
D      comp42804_c0_seq1; <a href="/dbget-bin/www_bget?ko:K01948">K01948</a>  CPS1; carbamoyl-phosphate synthase (ammonia) [EC:6.3.4.16]
D      comp122318_c0_seq1; <a href="/dbget-bin/www_bget?ko:K00027">K00027</a>  E1.1.1.38, sfcA, maeA; malate dehydrogenase (oxaloacetate-decarboxylating) [EC:1.1.1.38]
D      comp19214_c0_seq1; <a href="/dbget-bin/www_bget?ko:K00029">K00029</a>  E1.1.1.40, maeB; malate dehydrogenase (oxaloacetate-decarboxylating)(NADP+) [EC:1.1.1.40]
D      comp39723_c0_seq1; <a href="/dbget-bin/www_bget?ko:K00029">K00029</a>  E1.1.1.40, maeB; malate dehydrogenase (oxaloacetate-decarboxylating)(NADP+) [EC:1.1.1.40]
D      comp62098_c0_seq1; <a href="/dbget-bin/www_bget?ko:K00029">K00029</a>  E1.1.1.40, maeB; malate dehydrogenase (oxaloacetate-decarboxylating)(NADP+) [EC:1.1.1.40]
D      comp67864_c0_seq1; <a href="/dbget-bin/www_bget?ko:K00029">K00029</a>  E1.1.1.40, maeB; malate dehydrogenase (oxaloacetate-decarboxylating)(NADP+) [EC:1.1.1.40]
D      comp104072_c0_seq1; <a href="/dbget-bin/www_bget?ko:K00029">K00029</a>  E1.1.1.40, maeB; malate dehydrogenase (oxaloacetate-decarboxylating)(NADP+) [EC:1.1.1.40]
D      comp122823_c0_seq1; <a href="/dbget-bin/www_bget?ko:K00029">K00029</a>  E1.1.1.40, maeB; malate dehydrogenase (oxaloacetate-decarboxylating)(NADP+) [EC:1.1.1.40]
D      comp127724_c0_seq1; <a href="/dbget-bin/www_bget?ko:K00029">K00029</a>  E1.1.1.40, maeB; malate dehydrogenase (oxaloacetate-decarboxylating)(NADP+) [EC:1.1.1.40]
D      comp22211_c0_seq1; <a href="/dbget-bin/www_bget?ko:K01053">K01053</a>  E3.1.1.17, gnl, RGN; gluconolactonase [EC:3.1.1.17]
D      comp159895_c0_seq1; <a href="/dbget-bin/www_bget?ko:K01053">K01053</a>  E3.1.1.17, gnl, RGN; gluconolactonase [EC:3.1.1.17]
D      comp44066_c0_seq1; <a href="/dbget-bin/www_bget?ko:K00851">K00851</a>  E2.7.1.12, gntK, idnK; gluconokinase [EC:2.7.1.12]
C    01210 2-Oxocarboxylic acid metabolism [PATH:<a href="http://www.kegg.jp/kegg-bin/show_pathway?@ko01210/K01647/K01681/K00031/K00030/K14454/K14455/K00814/K11067/K14677/K01687/K00826">ko01210</a>]
D      comp46577_c0_seq1; <a href="/dbget-bin/www_bget?ko:K01647">K01647</a>  CS, gltA; citrate synthase [EC:2.3.3.1]
D      comp42057_c0_seq1; <a href="/dbget-bin/www_bget?ko:K01681">K01681</a>  ACO, acnA; aconitate hydratase [EC:4.2.1.3]
D      comp42057_c0_seq2; <a href="/dbget-bin/www_bget?ko:K01681">K01681</a>  ACO, acnA; aconitate hydratase [EC:4.2.1.3]
D      comp44678_c0_seq2; <a href="/dbget-bin/www_bget?ko:K01681">K01681</a>  ACO, acnA; aconitate hydratase [EC:4.2.1.3]
D      comp45835_c0_seq1; <a href="/dbget-bin/www_bget?ko:K01681">K01681</a>  ACO, acnA; aconitate hydratase [EC:4.2.1.3]
D      comp46292_c0_seq1; <a href="/dbget-bin/www_bget?ko:K01681">K01681</a>  ACO, acnA; aconitate hydratase [EC:4.2.1.3]
D      comp46292_c0_seq2; <a href="/dbget-bin/www_bget?ko:K01681">K01681</a>  ACO, acnA; aconitate hydratase [EC:4.2.1.3]
D      comp46292_c0_seq3; <a href="/dbget-bin/www_bget?ko:K01681">K01681</a>  ACO, acnA; aconitate hydratase [EC:4.2.1.3]
D      comp46292_c0_seq4; <a href="/dbget-bin/www_bget?ko:K01681">K01681</a>  ACO, acnA; aconitate hydratase [EC:4.2.1.3]
D      comp47654_c0_seq1; <a href="/dbget-bin/www_bget?ko:K01681">K01681</a>  ACO, acnA; aconitate hydratase [EC:4.2.1.3]
D      comp50824_c0_seq1; <a href="/dbget-bin/www_bget?ko:K01681">K01681</a>  ACO, acnA; aconitate hydratase [EC:4.2.1.3]
D      comp69515_c0_seq1; <a href="/dbget-bin/www_bget?ko:K01681">K01681</a>  ACO, acnA; aconitate hydratase [EC:4.2.1.3]
D      comp83584_c0_seq1; <a href="/dbget-bin/www_bget?ko:K01681">K01681</a>  ACO, acnA; aconitate hydratase [EC:4.2.1.3]
D      comp116034_c0_seq1; <a href="/dbget-bin/www_bget?ko:K01681">K01681</a>  ACO, acnA; aconitate hydratase [EC:4.2.1.3]
D      comp118217_c0_seq1; <a href="/dbget-bin/www_bget?ko:K01681">K01681</a>  ACO, acnA; aconitate hydratase [EC:4.2.1.3]
D      comp144856_c0_seq1; <a href="/dbget-bin/www_bget?ko:K01681">K01681</a>  ACO, acnA; aconitate hydratase [EC:4.2.1.3]
D      comp3426_c0_seq1; <a href="/dbget-bin/www_bget?ko:K00031">K00031</a>  IDH1, IDH2, icd; isocitrate dehydrogenase [EC:1.1.1.42]
D      comp7019_c0_seq1; <a href="/dbget-bin/www_bget?ko:K00031">K00031</a>  IDH1, IDH2, icd; isocitrate dehydrogenase [EC:1.1.1.42]
D      comp23797_c0_seq1; <a href="/dbget-bin/www_bget?ko:K00031">K00031</a>  IDH1, IDH2, icd; isocitrate dehydrogenase [EC:1.1.1.42]
D      comp25925_c0_seq1; <a href="/dbget-bin/www_bget?ko:K00031">K00031</a>  IDH1, IDH2, icd; isocitrate dehydrogenase [EC:1.1.1.42]
D      comp34334_c0_seq1; <a href="/dbget-bin/www_bget?ko:K00031">K00031</a>  IDH1, IDH2, icd; isocitrate dehydrogenase [EC:1.1.1.42]
D      comp46378_c0_seq4; <a href="/dbget-bin/www_bget?ko:K00031">K00031</a>  IDH1, IDH2, icd; isocitrate dehydrogenase [EC:1.1.1.42]
D      comp48405_c0_seq1; <a href="/dbget-bin/www_bget?ko:K00031">K00031</a>  IDH1, IDH2, icd; isocitrate dehydrogenase [EC:1.1.1.42]
D      comp7169_c0_seq1; <a href="/dbget-bin/www_bget?ko:K00030">K00030</a>  IDH3; isocitrate dehydrogenase (NAD+) [EC:1.1.1.41]
D      comp10494_c0_seq1; <a href="/dbget-bin/www_bget?ko:K00030">K00030</a>  IDH3; isocitrate dehydrogenase (NAD+) [EC:1.1.1.41]
D      comp36706_c0_seq1; <a href="/dbget-bin/www_bget?ko:K00030">K00030</a>  IDH3; isocitrate dehydrogenase (NAD+) [EC:1.1.1.41]
D      comp38861_c0_seq1; <a href="/dbget-bin/www_bget?ko:K00030">K00030</a>  IDH3; isocitrate dehydrogenase (NAD+) [EC:1.1.1.41]
D      comp47504_c0_seq1; <a href="/dbget-bin/www_bget?ko:K00030">K00030</a>  IDH3; isocitrate dehydrogenase (NAD+) [EC:1.1.1.41]
D      comp48282_c0_seq1; <a href="/dbget-bin/www_bget?ko:K00030">K00030</a>  IDH3; isocitrate dehydrogenase (NAD+) [EC:1.1.1.41]
D      comp59060_c0_seq1; <a href="/dbget-bin/www_bget?ko:K00030">K00030</a>  IDH3; isocitrate dehydrogenase (NAD+) [EC:1.1.1.41]
D      comp43900_c0_seq1; <a href="/dbget-bin/www_bget?ko:K14454">K14454</a>  GOT1; aspartate aminotransferase, cytoplasmic [EC:2.6.1.1]
D      comp39326_c0_seq1; <a href="/dbget-bin/www_bget?ko:K14455">K14455</a>  GOT2; aspartate aminotransferase, mitochondrial [EC:2.6.1.1]
D      comp42983_c0_seq1; <a href="/dbget-bin/www_bget?ko:K14455">K14455</a>  GOT2; aspartate aminotransferase, mitochondrial [EC:2.6.1.1]
D      comp3403_c0_seq1; <a href="/dbget-bin/www_bget?ko:K00814">K00814</a>  GPT, ALT; alanine transaminase [EC:2.6.1.2]
D      comp38844_c0_seq1; <a href="/dbget-bin/www_bget?ko:K00814">K00814</a>  GPT, ALT; alanine transaminase [EC:2.6.1.2]
D      comp44482_c0_seq1; <a href="/dbget-bin/www_bget?ko:K00814">K00814</a>  GPT, ALT; alanine transaminase [EC:2.6.1.2]
D      comp44482_c0_seq3; <a href="/dbget-bin/www_bget?ko:K00814">K00814</a>  GPT, ALT; alanine transaminase [EC:2.6.1.2]
D      comp88288_c0_seq1; <a href="/dbget-bin/www_bget?ko:K00814">K00814</a>  GPT, ALT; alanine transaminase [EC:2.6.1.2]
D      comp115689_c0_seq1; <a href="/dbget-bin/www_bget?ko:K00814">K00814</a>  GPT, ALT; alanine transaminase [EC:2.6.1.2]
D      comp24481_c0_seq1; <a href="/dbget-bin/www_bget?ko:K11067">K11067</a>  NAGS; N-acetylglutamate synthase [EC:2.3.1.1]
D      comp24481_c0_seq2; <a href="/dbget-bin/www_bget?ko:K11067">K11067</a>  NAGS; N-acetylglutamate synthase [EC:2.3.1.1]
D      comp92193_c0_seq1; <a href="/dbget-bin/www_bget?ko:K14677">K14677</a>  ACY1; aminoacylase [EC:3.5.1.14]
D      comp20837_c0_seq1; <a href="/dbget-bin/www_bget?ko:K01687">K01687</a>  ilvD; dihydroxy-acid dehydratase [EC:4.2.1.9]
D      comp58094_c0_seq1; <a href="/dbget-bin/www_bget?ko:K01687">K01687</a>  ilvD; dihydroxy-acid dehydratase [EC:4.2.1.9]
D      comp72189_c0_seq1; <a href="/dbget-bin/www_bget?ko:K01687">K01687</a>  ilvD; dihydroxy-acid dehydratase [EC:4.2.1.9]
D      comp45148_c0_seq7; <a href="/dbget-bin/www_bget?ko:K00826">K00826</a>  E2.6.1.42, ilvE; branched-chain amino acid aminotransferase [EC:2.6.1.42]
D      comp45148_c0_seq14; <a href="/dbget-bin/www_bget?ko:K00826">K00826</a>  E2.6.1.42, ilvE; branched-chain amino acid aminotransferase [EC:2.6.1.42]
D      comp45148_c0_seq16; <a href="/dbget-bin/www_bget?ko:K00826">K00826</a>  E2.6.1.42, ilvE; branched-chain amino acid aminotransferase [EC:2.6.1.42]
D      comp45148_c0_seq20; <a href="/dbget-bin/www_bget?ko:K00826">K00826</a>  E2.6.1.42, ilvE; branched-chain amino acid aminotransferase [EC:2.6.1.42]
D      comp55296_c0_seq1; <a href="/dbget-bin/www_bget?ko:K00826">K00826</a>  E2.6.1.42, ilvE; branched-chain amino acid aminotransferase [EC:2.6.1.42]
D      comp82416_c0_seq1; <a href="/dbget-bin/www_bget?ko:K00826">K00826</a>  E2.6.1.42, ilvE; branched-chain amino acid aminotransferase [EC:2.6.1.42]
C    01212 Fatty acid metabolism [PATH:<a href="http://www.kegg.jp/kegg-bin/show_pathway?@ko01212/K11262/K00665/K07512/K01074/K00626/K07508/K07509/K00022/K07515/K00232/K00248/K00249/K00255/K09478/K09479/K01897/K15013/K08765/K08766/K10251/K10703/K10258/K00507">ko01212</a>]
D      comp12027_c0_seq1; <a href="/dbget-bin/www_bget?ko:K11262">K11262</a>  ACAC; acetyl-CoA carboxylase / biotin carboxylase [EC:6.4.1.2 6.3.4.14]
D      comp28255_c0_seq1; <a href="/dbget-bin/www_bget?ko:K11262">K11262</a>  ACAC; acetyl-CoA carboxylase / biotin carboxylase [EC:6.4.1.2 6.3.4.14]
D      comp39319_c0_seq1; <a href="/dbget-bin/www_bget?ko:K11262">K11262</a>  ACAC; acetyl-CoA carboxylase / biotin carboxylase [EC:6.4.1.2 6.3.4.14]
D      comp60740_c0_seq1; <a href="/dbget-bin/www_bget?ko:K11262">K11262</a>  ACAC; acetyl-CoA carboxylase / biotin carboxylase [EC:6.4.1.2 6.3.4.14]
D      comp68609_c0_seq1; <a href="/dbget-bin/www_bget?ko:K11262">K11262</a>  ACAC; acetyl-CoA carboxylase / biotin carboxylase [EC:6.4.1.2 6.3.4.14]
D      comp119344_c0_seq1; <a href="/dbget-bin/www_bget?ko:K11262">K11262</a>  ACAC; acetyl-CoA carboxylase / biotin carboxylase [EC:6.4.1.2 6.3.4.14]
D      comp130871_c0_seq1; <a href="/dbget-bin/www_bget?ko:K11262">K11262</a>  ACAC; acetyl-CoA carboxylase / biotin carboxylase [EC:6.4.1.2 6.3.4.14]
D      comp145210_c0_seq1; <a href="/dbget-bin/www_bget?ko:K11262">K11262</a>  ACAC; acetyl-CoA carboxylase / biotin carboxylase [EC:6.4.1.2 6.3.4.14]
D      comp25193_c0_seq1; <a href="/dbget-bin/www_bget?ko:K00665">K00665</a>  FASN; fatty acid synthase, animal type [EC:2.3.1.85]
D      comp43211_c0_seq1; <a href="/dbget-bin/www_bget?ko:K00665">K00665</a>  FASN; fatty acid synthase, animal type [EC:2.3.1.85]
D      comp45992_c0_seq3; <a href="/dbget-bin/www_bget?ko:K00665">K00665</a>  FASN; fatty acid synthase, animal type [EC:2.3.1.85]
D      comp45992_c0_seq4; <a href="/dbget-bin/www_bget?ko:K00665">K00665</a>  FASN; fatty acid synthase, animal type [EC:2.3.1.85]
D      comp49405_c0_seq1; <a href="/dbget-bin/www_bget?ko:K00665">K00665</a>  FASN; fatty acid synthase, animal type [EC:2.3.1.85]
D      comp59502_c0_seq1; <a href="/dbget-bin/www_bget?ko:K07512">K07512</a>  MECR, NRBF1; mitochondrial trans-2-enoyl-CoA reductase [EC:1.3.1.38]
D      comp80400_c0_seq1; <a href="/dbget-bin/www_bget?ko:K07512">K07512</a>  MECR, NRBF1; mitochondrial trans-2-enoyl-CoA reductase [EC:1.3.1.38]
D      comp93207_c0_seq1; <a href="/dbget-bin/www_bget?ko:K07512">K07512</a>  MECR, NRBF1; mitochondrial trans-2-enoyl-CoA reductase [EC:1.3.1.38]
D      comp43535_c0_seq1; <a href="/dbget-bin/www_bget?ko:K01074">K01074</a>  PPT; palmitoyl-protein thioesterase [EC:3.1.2.22]
D      comp95372_c0_seq1; <a href="/dbget-bin/www_bget?ko:K01074">K01074</a>  PPT; palmitoyl-protein thioesterase [EC:3.1.2.22]
D      comp107399_c0_seq1; <a href="/dbget-bin/www_bget?ko:K01074">K01074</a>  PPT; palmitoyl-protein thioesterase [EC:3.1.2.22]
D      comp147191_c0_seq1; <a href="/dbget-bin/www_bget?ko:K01074">K01074</a>  PPT; palmitoyl-protein thioesterase [EC:3.1.2.22]
D      comp38327_c0_seq1; <a href="/dbget-bin/www_bget?ko:K00626">K00626</a>  E2.3.1.9, atoB; acetyl-CoA C-acetyltransferase [EC:2.3.1.9]
D      comp61342_c0_seq1; <a href="/dbget-bin/www_bget?ko:K00626">K00626</a>  E2.3.1.9, atoB; acetyl-CoA C-acetyltransferase [EC:2.3.1.9]
D      comp71227_c0_seq1; <a href="/dbget-bin/www_bget?ko:K00626">K00626</a>  E2.3.1.9, atoB; acetyl-CoA C-acetyltransferase [EC:2.3.1.9]
D      comp38092_c0_seq1; <a href="/dbget-bin/www_bget?ko:K07508">K07508</a>  ACAA2; acetyl-CoA acyltransferase 2 [EC:2.3.1.16]
D      comp39826_c0_seq1; <a href="/dbget-bin/www_bget?ko:K07508">K07508</a>  ACAA2; acetyl-CoA acyltransferase 2 [EC:2.3.1.16]
D      comp108583_c0_seq1; <a href="/dbget-bin/www_bget?ko:K07508">K07508</a>  ACAA2; acetyl-CoA acyltransferase 2 [EC:2.3.1.16]
D      comp21441_c0_seq1; <a href="/dbget-bin/www_bget?ko:K07509">K07509</a>  HADHB; acetyl-CoA acyltransferase [EC:2.3.1.16]
D      comp45452_c0_seq1; <a href="/dbget-bin/www_bget?ko:K00022">K00022</a>  HADH; 3-hydroxyacyl-CoA dehydrogenase [EC:1.1.1.35]
D      comp43021_c0_seq1; <a href="/dbget-bin/www_bget?ko:K07515">K07515</a>  HADHA; enoyl-CoA hydratase / long-chain 3-hydroxyacyl-CoA dehydrogenase [EC:4.2.1.17 1.1.1.211]
D      comp45130_c0_seq1; <a href="/dbget-bin/www_bget?ko:K07515">K07515</a>  HADHA; enoyl-CoA hydratase / long-chain 3-hydroxyacyl-CoA dehydrogenase [EC:4.2.1.17 1.1.1.211]
D      comp3067_c0_seq1; <a href="/dbget-bin/www_bget?ko:K00232">K00232</a>  E1.3.3.6, ACOX1, ACOX3; acyl-CoA oxidase [EC:1.3.3.6]
D      comp28739_c0_seq1; <a href="/dbget-bin/www_bget?ko:K00232">K00232</a>  E1.3.3.6, ACOX1, ACOX3; acyl-CoA oxidase [EC:1.3.3.6]
D      comp32468_c0_seq1; <a href="/dbget-bin/www_bget?ko:K00232">K00232</a>  E1.3.3.6, ACOX1, ACOX3; acyl-CoA oxidase [EC:1.3.3.6]
D      comp40775_c0_seq1; <a href="/dbget-bin/www_bget?ko:K00232">K00232</a>  E1.3.3.6, ACOX1, ACOX3; acyl-CoA oxidase [EC:1.3.3.6]
D      comp42646_c0_seq1; <a href="/dbget-bin/www_bget?ko:K00232">K00232</a>  E1.3.3.6, ACOX1, ACOX3; acyl-CoA oxidase [EC:1.3.3.6]
D      comp42646_c0_seq3; <a href="/dbget-bin/www_bget?ko:K00232">K00232</a>  E1.3.3.6, ACOX1, ACOX3; acyl-CoA oxidase [EC:1.3.3.6]
D      comp44747_c0_seq1; <a href="/dbget-bin/www_bget?ko:K00232">K00232</a>  E1.3.3.6, ACOX1, ACOX3; acyl-CoA oxidase [EC:1.3.3.6]
D      comp57504_c0_seq1; <a href="/dbget-bin/www_bget?ko:K00232">K00232</a>  E1.3.3.6, ACOX1, ACOX3; acyl-CoA oxidase [EC:1.3.3.6]
D      comp69154_c0_seq1; <a href="/dbget-bin/www_bget?ko:K00232">K00232</a>  E1.3.3.6, ACOX1, ACOX3; acyl-CoA oxidase [EC:1.3.3.6]
D      comp89091_c0_seq1; <a href="/dbget-bin/www_bget?ko:K00232">K00232</a>  E1.3.3.6, ACOX1, ACOX3; acyl-CoA oxidase [EC:1.3.3.6]
D      comp146041_c0_seq1; <a href="/dbget-bin/www_bget?ko:K00232">K00232</a>  E1.3.3.6, ACOX1, ACOX3; acyl-CoA oxidase [EC:1.3.3.6]
D      comp7389_c0_seq1; <a href="/dbget-bin/www_bget?ko:K00248">K00248</a>  ACADS, bcd; butyryl-CoA dehydrogenase [EC:1.3.8.1]
D      comp72736_c0_seq1; <a href="/dbget-bin/www_bget?ko:K00248">K00248</a>  ACADS, bcd; butyryl-CoA dehydrogenase [EC:1.3.8.1]
D      comp132546_c0_seq1; <a href="/dbget-bin/www_bget?ko:K00248">K00248</a>  ACADS, bcd; butyryl-CoA dehydrogenase [EC:1.3.8.1]
D      comp16557_c0_seq1; <a href="/dbget-bin/www_bget?ko:K00249">K00249</a>  ACADM, acd; acyl-CoA dehydrogenase [EC:1.3.8.7]
D      comp43134_c0_seq1; <a href="/dbget-bin/www_bget?ko:K00249">K00249</a>  ACADM, acd; acyl-CoA dehydrogenase [EC:1.3.8.7]
D      comp9412_c0_seq1; <a href="/dbget-bin/www_bget?ko:K00255">K00255</a>  ACADL; long-chain-acyl-CoA dehydrogenase [EC:1.3.8.8]
D      comp13123_c0_seq1; <a href="/dbget-bin/www_bget?ko:K09478">K09478</a>  ACADSB; short/branched chain acyl-CoA dehydrogenase [EC:1.3.99.12]
D      comp20885_c0_seq1; <a href="/dbget-bin/www_bget?ko:K09478">K09478</a>  ACADSB; short/branched chain acyl-CoA dehydrogenase [EC:1.3.99.12]
D      comp45858_c0_seq1; <a href="/dbget-bin/www_bget?ko:K09479">K09479</a>  ACADVL; very long chain acyl-CoA dehydrogenase [EC:1.3.8.9]
D      comp53080_c0_seq1; <a href="/dbget-bin/www_bget?ko:K09479">K09479</a>  ACADVL; very long chain acyl-CoA dehydrogenase [EC:1.3.8.9]
D      comp61660_c0_seq1; <a href="/dbget-bin/www_bget?ko:K09479">K09479</a>  ACADVL; very long chain acyl-CoA dehydrogenase [EC:1.3.8.9]
D      comp4198_c0_seq1; <a href="/dbget-bin/www_bget?ko:K01897">K01897</a>  ACSL, fadD; long-chain acyl-CoA synthetase [EC:6.2.1.3]
D      comp13372_c0_seq1; <a href="/dbget-bin/www_bget?ko:K01897">K01897</a>  ACSL, fadD; long-chain acyl-CoA synthetase [EC:6.2.1.3]
D      comp20883_c0_seq1; <a href="/dbget-bin/www_bget?ko:K01897">K01897</a>  ACSL, fadD; long-chain acyl-CoA synthetase [EC:6.2.1.3]
D      comp37713_c0_seq1; <a href="/dbget-bin/www_bget?ko:K01897">K01897</a>  ACSL, fadD; long-chain acyl-CoA synthetase [EC:6.2.1.3]
D      comp40759_c0_seq1; <a href="/dbget-bin/www_bget?ko:K01897">K01897</a>  ACSL, fadD; long-chain acyl-CoA synthetase [EC:6.2.1.3]
D      comp44631_c0_seq1; <a href="/dbget-bin/www_bget?ko:K01897">K01897</a>  ACSL, fadD; long-chain acyl-CoA synthetase [EC:6.2.1.3]
D      comp44702_c0_seq1; <a href="/dbget-bin/www_bget?ko:K01897">K01897</a>  ACSL, fadD; long-chain acyl-CoA synthetase [EC:6.2.1.3]
D      comp44702_c0_seq2; <a href="/dbget-bin/www_bget?ko:K01897">K01897</a>  ACSL, fadD; long-chain acyl-CoA synthetase [EC:6.2.1.3]
D      comp48631_c0_seq1; <a href="/dbget-bin/www_bget?ko:K01897">K01897</a>  ACSL, fadD; long-chain acyl-CoA synthetase [EC:6.2.1.3]
D      comp55740_c0_seq1; <a href="/dbget-bin/www_bget?ko:K01897">K01897</a>  ACSL, fadD; long-chain acyl-CoA synthetase [EC:6.2.1.3]
D      comp65690_c0_seq1; <a href="/dbget-bin/www_bget?ko:K01897">K01897</a>  ACSL, fadD; long-chain acyl-CoA synthetase [EC:6.2.1.3]
D      comp76599_c0_seq1; <a href="/dbget-bin/www_bget?ko:K01897">K01897</a>  ACSL, fadD; long-chain acyl-CoA synthetase [EC:6.2.1.3]
D      comp92652_c0_seq1; <a href="/dbget-bin/www_bget?ko:K01897">K01897</a>  ACSL, fadD; long-chain acyl-CoA synthetase [EC:6.2.1.3]
D      comp117607_c0_seq1; <a href="/dbget-bin/www_bget?ko:K01897">K01897</a>  ACSL, fadD; long-chain acyl-CoA synthetase [EC:6.2.1.3]
D      comp157380_c0_seq1; <a href="/dbget-bin/www_bget?ko:K01897">K01897</a>  ACSL, fadD; long-chain acyl-CoA synthetase [EC:6.2.1.3]
D      comp46014_c0_seq1; <a href="/dbget-bin/www_bget?ko:K15013">K15013</a>  ACSBG; long-chain-fatty-acid--CoA ligase ACSBG [EC:6.2.1.3]
D      comp46764_c0_seq2; <a href="/dbget-bin/www_bget?ko:K15013">K15013</a>  ACSBG; long-chain-fatty-acid--CoA ligase ACSBG [EC:6.2.1.3]
D      comp46764_c0_seq3; <a href="/dbget-bin/www_bget?ko:K15013">K15013</a>  ACSBG; long-chain-fatty-acid--CoA ligase ACSBG [EC:6.2.1.3]
D      comp49303_c0_seq1; <a href="/dbget-bin/www_bget?ko:K15013">K15013</a>  ACSBG; long-chain-fatty-acid--CoA ligase ACSBG [EC:6.2.1.3]
D      comp59823_c0_seq1; <a href="/dbget-bin/www_bget?ko:K15013">K15013</a>  ACSBG; long-chain-fatty-acid--CoA ligase ACSBG [EC:6.2.1.3]
D      comp39854_c0_seq1; <a href="/dbget-bin/www_bget?ko:K08765">K08765</a>  CPT1; carnitine O-palmitoyltransferase 1 [EC:2.3.1.21]
D      comp40837_c0_seq1; <a href="/dbget-bin/www_bget?ko:K08765">K08765</a>  CPT1; carnitine O-palmitoyltransferase 1 [EC:2.3.1.21]
D      comp53758_c0_seq1; <a href="/dbget-bin/www_bget?ko:K08765">K08765</a>  CPT1; carnitine O-palmitoyltransferase 1 [EC:2.3.1.21]
D      comp44253_c0_seq1; <a href="/dbget-bin/www_bget?ko:K08766">K08766</a>  CPT2; carnitine O-palmitoyltransferase 2 [EC:2.3.1.21]
D      comp44253_c0_seq2; <a href="/dbget-bin/www_bget?ko:K08766">K08766</a>  CPT2; carnitine O-palmitoyltransferase 2 [EC:2.3.1.21]
D      comp40211_c0_seq1; <a href="/dbget-bin/www_bget?ko:K10251">K10251</a>  HSD17B12, KAR, IFA38; 17beta-estradiol 17-dehydrogenase / very-long-chain 3-oxoacyl-CoA reductase [EC:1.1.1.62 1.1.1.330]
D      comp53566_c0_seq1; <a href="/dbget-bin/www_bget?ko:K10251">K10251</a>  HSD17B12, KAR, IFA38; 17beta-estradiol 17-dehydrogenase / very-long-chain 3-oxoacyl-CoA reductase [EC:1.1.1.62 1.1.1.330]
D      comp42809_c0_seq2; <a href="/dbget-bin/www_bget?ko:K10703">K10703</a>  PHS1, PAS2; very-long-chain (3R)-3-hydroxyacyl-[acyl-carrier protein] dehydratase [EC:4.2.1.134]
D      comp64089_c0_seq1; <a href="/dbget-bin/www_bget?ko:K10703">K10703</a>  PHS1, PAS2; very-long-chain (3R)-3-hydroxyacyl-[acyl-carrier protein] dehydratase [EC:4.2.1.134]
D      comp11268_c0_seq1; <a href="/dbget-bin/www_bget?ko:K10258">K10258</a>  TER, TSC13, CER10; very-long-chain enoyl-CoA reductase [EC:1.3.1.93]
D      comp11268_c0_seq2; <a href="/dbget-bin/www_bget?ko:K10258">K10258</a>  TER, TSC13, CER10; very-long-chain enoyl-CoA reductase [EC:1.3.1.93]
D      comp25850_c0_seq1; <a href="/dbget-bin/www_bget?ko:K10258">K10258</a>  TER, TSC13, CER10; very-long-chain enoyl-CoA reductase [EC:1.3.1.93]
D      comp37101_c0_seq1; <a href="/dbget-bin/www_bget?ko:K10258">K10258</a>  TER, TSC13, CER10; very-long-chain enoyl-CoA reductase [EC:1.3.1.93]
D      comp42263_c0_seq1; <a href="/dbget-bin/www_bget?ko:K10258">K10258</a>  TER, TSC13, CER10; very-long-chain enoyl-CoA reductase [EC:1.3.1.93]
D      comp89901_c0_seq1; <a href="/dbget-bin/www_bget?ko:K10258">K10258</a>  TER, TSC13, CER10; very-long-chain enoyl-CoA reductase [EC:1.3.1.93]
D      comp46775_c1_seq8; <a href="/dbget-bin/www_bget?ko:K00507">K00507</a>  SCD, desC; stearoyl-CoA desaturase (delta-9 desaturase) [EC:1.14.19.1]
D      comp46775_c1_seq9; <a href="/dbget-bin/www_bget?ko:K00507">K00507</a>  SCD, desC; stearoyl-CoA desaturase (delta-9 desaturase) [EC:1.14.19.1]
D      comp46775_c1_seq11; <a href="/dbget-bin/www_bget?ko:K00507">K00507</a>  SCD, desC; stearoyl-CoA desaturase (delta-9 desaturase) [EC:1.14.19.1]
D      comp46775_c1_seq13; <a href="/dbget-bin/www_bget?ko:K00507">K00507</a>  SCD, desC; stearoyl-CoA desaturase (delta-9 desaturase) [EC:1.14.19.1]
D      comp46775_c1_seq14; <a href="/dbget-bin/www_bget?ko:K00507">K00507</a>  SCD, desC; stearoyl-CoA desaturase (delta-9 desaturase) [EC:1.14.19.1]
D      comp46775_c1_seq15; <a href="/dbget-bin/www_bget?ko:K00507">K00507</a>  SCD, desC; stearoyl-CoA desaturase (delta-9 desaturase) [EC:1.14.19.1]
D      comp46775_c1_seq17; <a href="/dbget-bin/www_bget?ko:K00507">K00507</a>  SCD, desC; stearoyl-CoA desaturase (delta-9 desaturase) [EC:1.14.19.1]
D      comp46775_c1_seq19; <a href="/dbget-bin/www_bget?ko:K00507">K00507</a>  SCD, desC; stearoyl-CoA desaturase (delta-9 desaturase) [EC:1.14.19.1]
C    01230 Biosynthesis of amino acids [PATH:<a href="http://www.kegg.jp/kegg-bin/show_pathway?@ko01230/K00134/K00927/K15633/K00873/K01623/K00850/K00615/K00616/K01783/K01807/K00948/K01687/K00826/K01754/K00600/K00058/K00831/K01079/K01738/K01697/K01758/K01733/K00814/K14454/K14455/K01915/K00264/K00548/K00789/K01958/K01647/K01681/K00031/K00030/K14085/K00290/K11067/K14677/K01948/K00611/K01940/K01755/K01476/K12657/K00286/K00817/K04486/K00815/K00500">ko01230</a>]
D      comp43460_c0_seq1; <a href="/dbget-bin/www_bget?ko:K00134">K00134</a>  GAPDH, gapA; glyceraldehyde 3-phosphate dehydrogenase [EC:1.2.1.12]
D      comp49357_c0_seq1; <a href="/dbget-bin/www_bget?ko:K00927">K00927</a>  PGK, pgk; phosphoglycerate kinase [EC:2.7.2.3]
D      comp17832_c0_seq1; <a href="/dbget-bin/www_bget?ko:K15633">K15633</a>  gpmI; 2,3-bisphosphoglycerate-independent phosphoglycerate mutase [EC:5.4.2.12]
D      comp32432_c0_seq1; <a href="/dbget-bin/www_bget?ko:K15633">K15633</a>  gpmI; 2,3-bisphosphoglycerate-independent phosphoglycerate mutase [EC:5.4.2.12]
D      comp45014_c0_seq1; <a href="/dbget-bin/www_bget?ko:K15633">K15633</a>  gpmI; 2,3-bisphosphoglycerate-independent phosphoglycerate mutase [EC:5.4.2.12]
D      comp33874_c0_seq1; <a href="/dbget-bin/www_bget?ko:K00873">K00873</a>  PK, pyk; pyruvate kinase [EC:2.7.1.40]
D      comp34342_c0_seq1; <a href="/dbget-bin/www_bget?ko:K01623">K01623</a>  ALDO; fructose-bisphosphate aldolase, class I [EC:4.1.2.13]
D      comp41426_c0_seq1; <a href="/dbget-bin/www_bget?ko:K01623">K01623</a>  ALDO; fructose-bisphosphate aldolase, class I [EC:4.1.2.13]
D      comp43330_c0_seq1; <a href="/dbget-bin/www_bget?ko:K01623">K01623</a>  ALDO; fructose-bisphosphate aldolase, class I [EC:4.1.2.13]
D      comp104791_c0_seq1; <a href="/dbget-bin/www_bget?ko:K01623">K01623</a>  ALDO; fructose-bisphosphate aldolase, class I [EC:4.1.2.13]
D      comp112130_c0_seq1; <a href="/dbget-bin/www_bget?ko:K01623">K01623</a>  ALDO; fructose-bisphosphate aldolase, class I [EC:4.1.2.13]
D      comp10446_c0_seq1; <a href="/dbget-bin/www_bget?ko:K00850">K00850</a>  pfkA, PFK; 6-phosphofructokinase 1 [EC:2.7.1.11]
D      comp13153_c0_seq1; <a href="/dbget-bin/www_bget?ko:K00850">K00850</a>  pfkA, PFK; 6-phosphofructokinase 1 [EC:2.7.1.11]
D      comp27186_c0_seq1; <a href="/dbget-bin/www_bget?ko:K00850">K00850</a>  pfkA, PFK; 6-phosphofructokinase 1 [EC:2.7.1.11]
D      comp46079_c0_seq1; <a href="/dbget-bin/www_bget?ko:K00850">K00850</a>  pfkA, PFK; 6-phosphofructokinase 1 [EC:2.7.1.11]
D      comp10562_c0_seq1; <a href="/dbget-bin/www_bget?ko:K00615">K00615</a>  E2.2.1.1, tktA, tktB; transketolase [EC:2.2.1.1]
D      comp45541_c0_seq1; <a href="/dbget-bin/www_bget?ko:K00615">K00615</a>  E2.2.1.1, tktA, tktB; transketolase [EC:2.2.1.1]
D      comp46213_c0_seq1; <a href="/dbget-bin/www_bget?ko:K00615">K00615</a>  E2.2.1.1, tktA, tktB; transketolase [EC:2.2.1.1]
D      comp107990_c0_seq1; <a href="/dbget-bin/www_bget?ko:K00615">K00615</a>  E2.2.1.1, tktA, tktB; transketolase [EC:2.2.1.1]
D      comp40239_c0_seq1; <a href="/dbget-bin/www_bget?ko:K00616">K00616</a>  E2.2.1.2, talA, talB; transaldolase [EC:2.2.1.2]
D      comp40875_c0_seq1; <a href="/dbget-bin/www_bget?ko:K00616">K00616</a>  E2.2.1.2, talA, talB; transaldolase [EC:2.2.1.2]
D      comp40875_c1_seq1; <a href="/dbget-bin/www_bget?ko:K00616">K00616</a>  E2.2.1.2, talA, talB; transaldolase [EC:2.2.1.2]
D      comp155943_c0_seq1; <a href="/dbget-bin/www_bget?ko:K00616">K00616</a>  E2.2.1.2, talA, talB; transaldolase [EC:2.2.1.2]
D      comp18056_c0_seq1; <a href="/dbget-bin/www_bget?ko:K01783">K01783</a>  rpe, RPE; ribulose-phosphate 3-epimerase [EC:5.1.3.1]
D      comp93141_c0_seq1; <a href="/dbget-bin/www_bget?ko:K01783">K01783</a>  rpe, RPE; ribulose-phosphate 3-epimerase [EC:5.1.3.1]
D      comp108734_c0_seq1; <a href="/dbget-bin/www_bget?ko:K01807">K01807</a>  rpiA; ribose 5-phosphate isomerase A [EC:5.3.1.6]
D      comp122305_c0_seq1; <a href="/dbget-bin/www_bget?ko:K01807">K01807</a>  rpiA; ribose 5-phosphate isomerase A [EC:5.3.1.6]
D      comp130644_c0_seq1; <a href="/dbget-bin/www_bget?ko:K01807">K01807</a>  rpiA; ribose 5-phosphate isomerase A [EC:5.3.1.6]
D      comp11170_c0_seq1; <a href="/dbget-bin/www_bget?ko:K00948">K00948</a>  PRPS, prsA; ribose-phosphate pyrophosphokinase [EC:2.7.6.1]
D      comp33042_c0_seq1; <a href="/dbget-bin/www_bget?ko:K00948">K00948</a>  PRPS, prsA; ribose-phosphate pyrophosphokinase [EC:2.7.6.1]
D      comp36453_c0_seq1; <a href="/dbget-bin/www_bget?ko:K00948">K00948</a>  PRPS, prsA; ribose-phosphate pyrophosphokinase [EC:2.7.6.1]
D      comp36966_c0_seq1; <a href="/dbget-bin/www_bget?ko:K00948">K00948</a>  PRPS, prsA; ribose-phosphate pyrophosphokinase [EC:2.7.6.1]
D      comp38720_c0_seq1; <a href="/dbget-bin/www_bget?ko:K00948">K00948</a>  PRPS, prsA; ribose-phosphate pyrophosphokinase [EC:2.7.6.1]
D      comp40276_c0_seq1; <a href="/dbget-bin/www_bget?ko:K00948">K00948</a>  PRPS, prsA; ribose-phosphate pyrophosphokinase [EC:2.7.6.1]
D      comp20837_c0_seq1; <a href="/dbget-bin/www_bget?ko:K01687">K01687</a>  ilvD; dihydroxy-acid dehydratase [EC:4.2.1.9]
D      comp58094_c0_seq1; <a href="/dbget-bin/www_bget?ko:K01687">K01687</a>  ilvD; dihydroxy-acid dehydratase [EC:4.2.1.9]
D      comp72189_c0_seq1; <a href="/dbget-bin/www_bget?ko:K01687">K01687</a>  ilvD; dihydroxy-acid dehydratase [EC:4.2.1.9]
D      comp45148_c0_seq7; <a href="/dbget-bin/www_bget?ko:K00826">K00826</a>  E2.6.1.42, ilvE; branched-chain amino acid aminotransferase [EC:2.6.1.42]
D      comp45148_c0_seq14; <a href="/dbget-bin/www_bget?ko:K00826">K00826</a>  E2.6.1.42, ilvE; branched-chain amino acid aminotransferase [EC:2.6.1.42]
D      comp45148_c0_seq16; <a href="/dbget-bin/www_bget?ko:K00826">K00826</a>  E2.6.1.42, ilvE; branched-chain amino acid aminotransferase [EC:2.6.1.42]
D      comp45148_c0_seq20; <a href="/dbget-bin/www_bget?ko:K00826">K00826</a>  E2.6.1.42, ilvE; branched-chain amino acid aminotransferase [EC:2.6.1.42]
D      comp55296_c0_seq1; <a href="/dbget-bin/www_bget?ko:K00826">K00826</a>  E2.6.1.42, ilvE; branched-chain amino acid aminotransferase [EC:2.6.1.42]
D      comp82416_c0_seq1; <a href="/dbget-bin/www_bget?ko:K00826">K00826</a>  E2.6.1.42, ilvE; branched-chain amino acid aminotransferase [EC:2.6.1.42]
D      comp63579_c0_seq1; <a href="/dbget-bin/www_bget?ko:K01754">K01754</a>  E4.3.1.19, ilvA, tdcB; threonine dehydratase [EC:4.3.1.19]
D      comp35508_c0_seq1; <a href="/dbget-bin/www_bget?ko:K00600">K00600</a>  glyA, SHMT; glycine hydroxymethyltransferase [EC:2.1.2.1]
D      comp45764_c0_seq1; <a href="/dbget-bin/www_bget?ko:K00600">K00600</a>  glyA, SHMT; glycine hydroxymethyltransferase [EC:2.1.2.1]
D      comp56056_c0_seq1; <a href="/dbget-bin/www_bget?ko:K00600">K00600</a>  glyA, SHMT; glycine hydroxymethyltransferase [EC:2.1.2.1]
D      comp10874_c0_seq1; <a href="/dbget-bin/www_bget?ko:K00058">K00058</a>  serA, PHGDH; D-3-phosphoglycerate dehydrogenase [EC:1.1.1.95]
D      comp34925_c0_seq1; <a href="/dbget-bin/www_bget?ko:K00058">K00058</a>  serA, PHGDH; D-3-phosphoglycerate dehydrogenase [EC:1.1.1.95]
D      comp36751_c0_seq1; <a href="/dbget-bin/www_bget?ko:K00058">K00058</a>  serA, PHGDH; D-3-phosphoglycerate dehydrogenase [EC:1.1.1.95]
D      comp52524_c0_seq1; <a href="/dbget-bin/www_bget?ko:K00058">K00058</a>  serA, PHGDH; D-3-phosphoglycerate dehydrogenase [EC:1.1.1.95]
D      comp57502_c0_seq1; <a href="/dbget-bin/www_bget?ko:K00058">K00058</a>  serA, PHGDH; D-3-phosphoglycerate dehydrogenase [EC:1.1.1.95]
D      comp46164_c0_seq1; <a href="/dbget-bin/www_bget?ko:K00831">K00831</a>  serC, PSAT1; phosphoserine aminotransferase [EC:2.6.1.52]
D      comp8817_c0_seq1; <a href="/dbget-bin/www_bget?ko:K01079">K01079</a>  serB, PSPH; phosphoserine phosphatase [EC:3.1.3.3]
D      comp68050_c0_seq1; <a href="/dbget-bin/www_bget?ko:K01738">K01738</a>  cysK; cysteine synthase A [EC:2.5.1.47]
D      comp75456_c0_seq1; <a href="/dbget-bin/www_bget?ko:K01738">K01738</a>  cysK; cysteine synthase A [EC:2.5.1.47]
D      comp42632_c0_seq1; <a href="/dbget-bin/www_bget?ko:K01697">K01697</a>  E4.2.1.22, CBS; cystathionine beta-synthase [EC:4.2.1.22]
D      comp39623_c0_seq1; <a href="/dbget-bin/www_bget?ko:K01758">K01758</a>  E4.4.1.1; cystathionine gamma-lyase [EC:4.4.1.1]
D      comp39623_c0_seq2; <a href="/dbget-bin/www_bget?ko:K01758">K01758</a>  E4.4.1.1; cystathionine gamma-lyase [EC:4.4.1.1]
D      comp42376_c0_seq1; <a href="/dbget-bin/www_bget?ko:K01758">K01758</a>  E4.4.1.1; cystathionine gamma-lyase [EC:4.4.1.1]
D      comp42376_c0_seq2; <a href="/dbget-bin/www_bget?ko:K01758">K01758</a>  E4.4.1.1; cystathionine gamma-lyase [EC:4.4.1.1]
D      comp48232_c0_seq1; <a href="/dbget-bin/www_bget?ko:K01758">K01758</a>  E4.4.1.1; cystathionine gamma-lyase [EC:4.4.1.1]
D      comp86483_c0_seq1; <a href="/dbget-bin/www_bget?ko:K01733">K01733</a>  thrC; threonine synthase [EC:4.2.3.1]
D      comp3403_c0_seq1; <a href="/dbget-bin/www_bget?ko:K00814">K00814</a>  GPT, ALT; alanine transaminase [EC:2.6.1.2]
D      comp38844_c0_seq1; <a href="/dbget-bin/www_bget?ko:K00814">K00814</a>  GPT, ALT; alanine transaminase [EC:2.6.1.2]
D      comp44482_c0_seq1; <a href="/dbget-bin/www_bget?ko:K00814">K00814</a>  GPT, ALT; alanine transaminase [EC:2.6.1.2]
D      comp44482_c0_seq3; <a href="/dbget-bin/www_bget?ko:K00814">K00814</a>  GPT, ALT; alanine transaminase [EC:2.6.1.2]
D      comp88288_c0_seq1; <a href="/dbget-bin/www_bget?ko:K00814">K00814</a>  GPT, ALT; alanine transaminase [EC:2.6.1.2]
D      comp115689_c0_seq1; <a href="/dbget-bin/www_bget?ko:K00814">K00814</a>  GPT, ALT; alanine transaminase [EC:2.6.1.2]
D      comp43900_c0_seq1; <a href="/dbget-bin/www_bget?ko:K14454">K14454</a>  GOT1; aspartate aminotransferase, cytoplasmic [EC:2.6.1.1]
D      comp39326_c0_seq1; <a href="/dbget-bin/www_bget?ko:K14455">K14455</a>  GOT2; aspartate aminotransferase, mitochondrial [EC:2.6.1.1]
D      comp42983_c0_seq1; <a href="/dbget-bin/www_bget?ko:K14455">K14455</a>  GOT2; aspartate aminotransferase, mitochondrial [EC:2.6.1.1]
D      comp4840_c0_seq1; <a href="/dbget-bin/www_bget?ko:K01915">K01915</a>  glnA; glutamine synthetase [EC:6.3.1.2]
D      comp36781_c0_seq1; <a href="/dbget-bin/www_bget?ko:K01915">K01915</a>  glnA; glutamine synthetase [EC:6.3.1.2]
D      comp44744_c0_seq1; <a href="/dbget-bin/www_bget?ko:K01915">K01915</a>  glnA; glutamine synthetase [EC:6.3.1.2]
D      comp61357_c0_seq1; <a href="/dbget-bin/www_bget?ko:K01915">K01915</a>  glnA; glutamine synthetase [EC:6.3.1.2]
D      comp29414_c0_seq1; <a href="/dbget-bin/www_bget?ko:K00264">K00264</a>  GLT1; glutamate synthase (NADPH/NADH) [EC:1.4.1.13 1.4.1.14]
D      comp59792_c0_seq1; <a href="/dbget-bin/www_bget?ko:K00264">K00264</a>  GLT1; glutamate synthase (NADPH/NADH) [EC:1.4.1.13 1.4.1.14]
D      comp89648_c0_seq1; <a href="/dbget-bin/www_bget?ko:K00264">K00264</a>  GLT1; glutamate synthase (NADPH/NADH) [EC:1.4.1.13 1.4.1.14]
D      comp5720_c0_seq1; <a href="/dbget-bin/www_bget?ko:K00548">K00548</a>  metH, MTR; 5-methyltetrahydrofolate--homocysteine methyltransferase [EC:2.1.1.13]
D      comp9308_c0_seq1; <a href="/dbget-bin/www_bget?ko:K00548">K00548</a>  metH, MTR; 5-methyltetrahydrofolate--homocysteine methyltransferase [EC:2.1.1.13]
D      comp46248_c0_seq1; <a href="/dbget-bin/www_bget?ko:K00548">K00548</a>  metH, MTR; 5-methyltetrahydrofolate--homocysteine methyltransferase [EC:2.1.1.13]
D      comp46248_c0_seq2; <a href="/dbget-bin/www_bget?ko:K00548">K00548</a>  metH, MTR; 5-methyltetrahydrofolate--homocysteine methyltransferase [EC:2.1.1.13]
D      comp46248_c0_seq3; <a href="/dbget-bin/www_bget?ko:K00548">K00548</a>  metH, MTR; 5-methyltetrahydrofolate--homocysteine methyltransferase [EC:2.1.1.13]
D      comp46248_c0_seq4; <a href="/dbget-bin/www_bget?ko:K00548">K00548</a>  metH, MTR; 5-methyltetrahydrofolate--homocysteine methyltransferase [EC:2.1.1.13]
D      comp50791_c0_seq1; <a href="/dbget-bin/www_bget?ko:K00548">K00548</a>  metH, MTR; 5-methyltetrahydrofolate--homocysteine methyltransferase [EC:2.1.1.13]
D      comp54889_c0_seq1; <a href="/dbget-bin/www_bget?ko:K00548">K00548</a>  metH, MTR; 5-methyltetrahydrofolate--homocysteine methyltransferase [EC:2.1.1.13]
D      comp55953_c0_seq1; <a href="/dbget-bin/www_bget?ko:K00548">K00548</a>  metH, MTR; 5-methyltetrahydrofolate--homocysteine methyltransferase [EC:2.1.1.13]
D      comp59819_c0_seq1; <a href="/dbget-bin/www_bget?ko:K00548">K00548</a>  metH, MTR; 5-methyltetrahydrofolate--homocysteine methyltransferase [EC:2.1.1.13]
D      comp13909_c0_seq1; <a href="/dbget-bin/www_bget?ko:K00789">K00789</a>  metK; S-adenosylmethionine synthetase [EC:2.5.1.6]
D      comp35761_c0_seq1; <a href="/dbget-bin/www_bget?ko:K00789">K00789</a>  metK; S-adenosylmethionine synthetase [EC:2.5.1.6]
D      comp35761_c0_seq2; <a href="/dbget-bin/www_bget?ko:K00789">K00789</a>  metK; S-adenosylmethionine synthetase [EC:2.5.1.6]
D      comp37744_c0_seq1; <a href="/dbget-bin/www_bget?ko:K00789">K00789</a>  metK; S-adenosylmethionine synthetase [EC:2.5.1.6]
D      comp82626_c0_seq1; <a href="/dbget-bin/www_bget?ko:K00789">K00789</a>  metK; S-adenosylmethionine synthetase [EC:2.5.1.6]
D      comp88228_c0_seq1; <a href="/dbget-bin/www_bget?ko:K00789">K00789</a>  metK; S-adenosylmethionine synthetase [EC:2.5.1.6]
D      comp45620_c0_seq1; <a href="/dbget-bin/www_bget?ko:K01958">K01958</a>  PC, pyc; pyruvate carboxylase [EC:6.4.1.1]
D      comp45620_c0_seq2; <a href="/dbget-bin/www_bget?ko:K01958">K01958</a>  PC, pyc; pyruvate carboxylase [EC:6.4.1.1]
D      comp54949_c0_seq1; <a href="/dbget-bin/www_bget?ko:K01958">K01958</a>  PC, pyc; pyruvate carboxylase [EC:6.4.1.1]
D      comp83244_c0_seq1; <a href="/dbget-bin/www_bget?ko:K01958">K01958</a>  PC, pyc; pyruvate carboxylase [EC:6.4.1.1]
D      comp84664_c0_seq1; <a href="/dbget-bin/www_bget?ko:K01958">K01958</a>  PC, pyc; pyruvate carboxylase [EC:6.4.1.1]
D      comp85918_c0_seq1; <a href="/dbget-bin/www_bget?ko:K01958">K01958</a>  PC, pyc; pyruvate carboxylase [EC:6.4.1.1]
D      comp111586_c0_seq1; <a href="/dbget-bin/www_bget?ko:K01958">K01958</a>  PC, pyc; pyruvate carboxylase [EC:6.4.1.1]
D      comp46577_c0_seq1; <a href="/dbget-bin/www_bget?ko:K01647">K01647</a>  CS, gltA; citrate synthase [EC:2.3.3.1]
D      comp42057_c0_seq1; <a href="/dbget-bin/www_bget?ko:K01681">K01681</a>  ACO, acnA; aconitate hydratase [EC:4.2.1.3]
D      comp42057_c0_seq2; <a href="/dbget-bin/www_bget?ko:K01681">K01681</a>  ACO, acnA; aconitate hydratase [EC:4.2.1.3]
D      comp44678_c0_seq2; <a href="/dbget-bin/www_bget?ko:K01681">K01681</a>  ACO, acnA; aconitate hydratase [EC:4.2.1.3]
D      comp45835_c0_seq1; <a href="/dbget-bin/www_bget?ko:K01681">K01681</a>  ACO, acnA; aconitate hydratase [EC:4.2.1.3]
D      comp46292_c0_seq1; <a href="/dbget-bin/www_bget?ko:K01681">K01681</a>  ACO, acnA; aconitate hydratase [EC:4.2.1.3]
D      comp46292_c0_seq2; <a href="/dbget-bin/www_bget?ko:K01681">K01681</a>  ACO, acnA; aconitate hydratase [EC:4.2.1.3]
D      comp46292_c0_seq3; <a href="/dbget-bin/www_bget?ko:K01681">K01681</a>  ACO, acnA; aconitate hydratase [EC:4.2.1.3]
D      comp46292_c0_seq4; <a href="/dbget-bin/www_bget?ko:K01681">K01681</a>  ACO, acnA; aconitate hydratase [EC:4.2.1.3]
D      comp47654_c0_seq1; <a href="/dbget-bin/www_bget?ko:K01681">K01681</a>  ACO, acnA; aconitate hydratase [EC:4.2.1.3]
D      comp50824_c0_seq1; <a href="/dbget-bin/www_bget?ko:K01681">K01681</a>  ACO, acnA; aconitate hydratase [EC:4.2.1.3]
D      comp69515_c0_seq1; <a href="/dbget-bin/www_bget?ko:K01681">K01681</a>  ACO, acnA; aconitate hydratase [EC:4.2.1.3]
D      comp83584_c0_seq1; <a href="/dbget-bin/www_bget?ko:K01681">K01681</a>  ACO, acnA; aconitate hydratase [EC:4.2.1.3]
D      comp116034_c0_seq1; <a href="/dbget-bin/www_bget?ko:K01681">K01681</a>  ACO, acnA; aconitate hydratase [EC:4.2.1.3]
D      comp118217_c0_seq1; <a href="/dbget-bin/www_bget?ko:K01681">K01681</a>  ACO, acnA; aconitate hydratase [EC:4.2.1.3]
D      comp144856_c0_seq1; <a href="/dbget-bin/www_bget?ko:K01681">K01681</a>  ACO, acnA; aconitate hydratase [EC:4.2.1.3]
D      comp3426_c0_seq1; <a href="/dbget-bin/www_bget?ko:K00031">K00031</a>  IDH1, IDH2, icd; isocitrate dehydrogenase [EC:1.1.1.42]
D      comp7019_c0_seq1; <a href="/dbget-bin/www_bget?ko:K00031">K00031</a>  IDH1, IDH2, icd; isocitrate dehydrogenase [EC:1.1.1.42]
D      comp23797_c0_seq1; <a href="/dbget-bin/www_bget?ko:K00031">K00031</a>  IDH1, IDH2, icd; isocitrate dehydrogenase [EC:1.1.1.42]
D      comp25925_c0_seq1; <a href="/dbget-bin/www_bget?ko:K00031">K00031</a>  IDH1, IDH2, icd; isocitrate dehydrogenase [EC:1.1.1.42]
D      comp34334_c0_seq1; <a href="/dbget-bin/www_bget?ko:K00031">K00031</a>  IDH1, IDH2, icd; isocitrate dehydrogenase [EC:1.1.1.42]
D      comp46378_c0_seq4; <a href="/dbget-bin/www_bget?ko:K00031">K00031</a>  IDH1, IDH2, icd; isocitrate dehydrogenase [EC:1.1.1.42]
D      comp48405_c0_seq1; <a href="/dbget-bin/www_bget?ko:K00031">K00031</a>  IDH1, IDH2, icd; isocitrate dehydrogenase [EC:1.1.1.42]
D      comp7169_c0_seq1; <a href="/dbget-bin/www_bget?ko:K00030">K00030</a>  IDH3; isocitrate dehydrogenase (NAD+) [EC:1.1.1.41]
D      comp10494_c0_seq1; <a href="/dbget-bin/www_bget?ko:K00030">K00030</a>  IDH3; isocitrate dehydrogenase (NAD+) [EC:1.1.1.41]
D      comp36706_c0_seq1; <a href="/dbget-bin/www_bget?ko:K00030">K00030</a>  IDH3; isocitrate dehydrogenase (NAD+) [EC:1.1.1.41]
D      comp38861_c0_seq1; <a href="/dbget-bin/www_bget?ko:K00030">K00030</a>  IDH3; isocitrate dehydrogenase (NAD+) [EC:1.1.1.41]
D      comp47504_c0_seq1; <a href="/dbget-bin/www_bget?ko:K00030">K00030</a>  IDH3; isocitrate dehydrogenase (NAD+) [EC:1.1.1.41]
D      comp48282_c0_seq1; <a href="/dbget-bin/www_bget?ko:K00030">K00030</a>  IDH3; isocitrate dehydrogenase (NAD+) [EC:1.1.1.41]
D      comp59060_c0_seq1; <a href="/dbget-bin/www_bget?ko:K00030">K00030</a>  IDH3; isocitrate dehydrogenase (NAD+) [EC:1.1.1.41]
D      comp44531_c0_seq1; <a href="/dbget-bin/www_bget?ko:K14085">K14085</a>  ALDH7A1; aldehyde dehydrogenase family 7 member A1 [EC:1.2.1.31 1.2.1.8 1.2.1.3]
D      comp44878_c0_seq1; <a href="/dbget-bin/www_bget?ko:K00290">K00290</a>  LYS1; saccharopine dehydrogenase (NAD+, L-lysine forming) [EC:1.5.1.7]
D      comp24481_c0_seq1; <a href="/dbget-bin/www_bget?ko:K11067">K11067</a>  NAGS; N-acetylglutamate synthase [EC:2.3.1.1]
D      comp24481_c0_seq2; <a href="/dbget-bin/www_bget?ko:K11067">K11067</a>  NAGS; N-acetylglutamate synthase [EC:2.3.1.1]
D      comp92193_c0_seq1; <a href="/dbget-bin/www_bget?ko:K14677">K14677</a>  ACY1; aminoacylase [EC:3.5.1.14]
D      comp42804_c0_seq1; <a href="/dbget-bin/www_bget?ko:K01948">K01948</a>  CPS1; carbamoyl-phosphate synthase (ammonia) [EC:6.3.4.16]
D      comp44450_c0_seq1; <a href="/dbget-bin/www_bget?ko:K00611">K00611</a>  OTC, argF, argI; ornithine carbamoyltransferase [EC:2.1.3.3]
D      comp33280_c0_seq1; <a href="/dbget-bin/www_bget?ko:K01940">K01940</a>  E6.3.4.5, argG; argininosuccinate synthase [EC:6.3.4.5]
D      comp80591_c0_seq1; <a href="/dbget-bin/www_bget?ko:K01940">K01940</a>  E6.3.4.5, argG; argininosuccinate synthase [EC:6.3.4.5]
D      comp123721_c0_seq1; <a href="/dbget-bin/www_bget?ko:K01940">K01940</a>  E6.3.4.5, argG; argininosuccinate synthase [EC:6.3.4.5]
D      comp37268_c0_seq1; <a href="/dbget-bin/www_bget?ko:K01755">K01755</a>  argH, ASL; argininosuccinate lyase [EC:4.3.2.1]
D      comp84841_c0_seq1; <a href="/dbget-bin/www_bget?ko:K01755">K01755</a>  argH, ASL; argininosuccinate lyase [EC:4.3.2.1]
D      comp100983_c0_seq1; <a href="/dbget-bin/www_bget?ko:K01755">K01755</a>  argH, ASL; argininosuccinate lyase [EC:4.3.2.1]
D      comp61595_c0_seq1; <a href="/dbget-bin/www_bget?ko:K01476">K01476</a>  E3.5.3.1, rocF, arg; arginase [EC:3.5.3.1]
D      comp72646_c0_seq1; <a href="/dbget-bin/www_bget?ko:K01476">K01476</a>  E3.5.3.1, rocF, arg; arginase [EC:3.5.3.1]
D      comp6293_c0_seq1; <a href="/dbget-bin/www_bget?ko:K12657">K12657</a>  ALDH18A1, P5CS; delta-1-pyrroline-5-carboxylate synthetase [EC:2.7.2.11 1.2.1.41]
D      comp6293_c0_seq2; <a href="/dbget-bin/www_bget?ko:K12657">K12657</a>  ALDH18A1, P5CS; delta-1-pyrroline-5-carboxylate synthetase [EC:2.7.2.11 1.2.1.41]
D      comp37993_c0_seq1; <a href="/dbget-bin/www_bget?ko:K12657">K12657</a>  ALDH18A1, P5CS; delta-1-pyrroline-5-carboxylate synthetase [EC:2.7.2.11 1.2.1.41]
D      comp90915_c0_seq1; <a href="/dbget-bin/www_bget?ko:K12657">K12657</a>  ALDH18A1, P5CS; delta-1-pyrroline-5-carboxylate synthetase [EC:2.7.2.11 1.2.1.41]
D      comp124607_c0_seq1; <a href="/dbget-bin/www_bget?ko:K12657">K12657</a>  ALDH18A1, P5CS; delta-1-pyrroline-5-carboxylate synthetase [EC:2.7.2.11 1.2.1.41]
D      comp8065_c0_seq1; <a href="/dbget-bin/www_bget?ko:K00286">K00286</a>  E1.5.1.2, proC; pyrroline-5-carboxylate reductase [EC:1.5.1.2]
D      comp77398_c0_seq1; <a href="/dbget-bin/www_bget?ko:K00286">K00286</a>  E1.5.1.2, proC; pyrroline-5-carboxylate reductase [EC:1.5.1.2]
D      comp152513_c0_seq1; <a href="/dbget-bin/www_bget?ko:K00286">K00286</a>  E1.5.1.2, proC; pyrroline-5-carboxylate reductase [EC:1.5.1.2]
D      comp8317_c0_seq1; <a href="/dbget-bin/www_bget?ko:K00817">K00817</a>  hisC; histidinol-phosphate aminotransferase [EC:2.6.1.9]
D      comp159975_c0_seq1; <a href="/dbget-bin/www_bget?ko:K04486">K04486</a>  E3.1.3.15B; histidinol-phosphatase (PHP family) [EC:3.1.3.15]
D      comp41683_c0_seq1; <a href="/dbget-bin/www_bget?ko:K00815">K00815</a>  TAT; tyrosine aminotransferase [EC:2.6.1.5]
D      comp41683_c0_seq2; <a href="/dbget-bin/www_bget?ko:K00815">K00815</a>  TAT; tyrosine aminotransferase [EC:2.6.1.5]
D      comp46284_c0_seq2; <a href="/dbget-bin/www_bget?ko:K00815">K00815</a>  TAT; tyrosine aminotransferase [EC:2.6.1.5]
D      comp31837_c0_seq1; <a href="/dbget-bin/www_bget?ko:K00500">K00500</a>  phhA, PAH; phenylalanine-4-hydroxylase [EC:1.14.16.1]
D      comp31837_c0_seq2; <a href="/dbget-bin/www_bget?ko:K00500">K00500</a>  phhA, PAH; phenylalanine-4-hydroxylase [EC:1.14.16.1]
D      comp146758_c0_seq1; <a href="/dbget-bin/www_bget?ko:K00500">K00500</a>  phhA, PAH; phenylalanine-4-hydroxylase [EC:1.14.16.1]
C    01220 Degradation of aromatic compounds [PATH:<a href="http://www.kegg.jp/kegg-bin/show_pathway?@ko01220/K01053/K00002/K00121">ko01220</a>]
D      comp22211_c0_seq1; <a href="/dbget-bin/www_bget?ko:K01053">K01053</a>  E3.1.1.17, gnl, RGN; gluconolactonase [EC:3.1.1.17]
D      comp159895_c0_seq1; <a href="/dbget-bin/www_bget?ko:K01053">K01053</a>  E3.1.1.17, gnl, RGN; gluconolactonase [EC:3.1.1.17]
D      comp22881_c0_seq1; <a href="/dbget-bin/www_bget?ko:K00002">K00002</a>  AKR1A1, adh; alcohol dehydrogenase (NADP+) [EC:1.1.1.2]
D      comp40598_c0_seq1; <a href="/dbget-bin/www_bget?ko:K00002">K00002</a>  AKR1A1, adh; alcohol dehydrogenase (NADP+) [EC:1.1.1.2]
D      comp42213_c0_seq1; <a href="/dbget-bin/www_bget?ko:K00002">K00002</a>  AKR1A1, adh; alcohol dehydrogenase (NADP+) [EC:1.1.1.2]
D      comp70017_c0_seq1; <a href="/dbget-bin/www_bget?ko:K00002">K00002</a>  AKR1A1, adh; alcohol dehydrogenase (NADP+) [EC:1.1.1.2]
D      comp11923_c0_seq1; <a href="/dbget-bin/www_bget?ko:K00121">K00121</a>  frmA, ADH5, adhC; S-(hydroxymethyl)glutathione dehydrogenase / alcohol dehydrogenase [EC:1.1.1.284 1.1.1.1]
B
B  <b>Carbohydrate metabolism</b>
C    00010 Glycolysis / Gluconeogenesis [PATH:<a href="http://www.kegg.jp/kegg-bin/show_pathway?@ko00010/K00844/K01810/K00850/K03841/K01623/K00134/K00927/K15633/K00873/K00161/K00162/K00627/K00382/K13997/K00016/K00121/K00002/K00128/K14085/K00149/K01895/K01785/K01835/K15779/K08074/K01792/K01596">ko00010</a>]
D      comp8447_c0_seq1; <a href="/dbget-bin/www_bget?ko:K00844">K00844</a>  HK; hexokinase [EC:2.7.1.1]
D      comp41295_c0_seq1; <a href="/dbget-bin/www_bget?ko:K00844">K00844</a>  HK; hexokinase [EC:2.7.1.1]
D      comp50769_c0_seq1; <a href="/dbget-bin/www_bget?ko:K00844">K00844</a>  HK; hexokinase [EC:2.7.1.1]
D      comp46003_c0_seq1; <a href="/dbget-bin/www_bget?ko:K01810">K01810</a>  GPI, pgi; glucose-6-phosphate isomerase [EC:5.3.1.9]
D      comp46003_c0_seq2; <a href="/dbget-bin/www_bget?ko:K01810">K01810</a>  GPI, pgi; glucose-6-phosphate isomerase [EC:5.3.1.9]
D      comp159387_c0_seq1; <a href="/dbget-bin/www_bget?ko:K01810">K01810</a>  GPI, pgi; glucose-6-phosphate isomerase [EC:5.3.1.9]
D      comp10446_c0_seq1; <a href="/dbget-bin/www_bget?ko:K00850">K00850</a>  pfkA, PFK; 6-phosphofructokinase 1 [EC:2.7.1.11]
D      comp13153_c0_seq1; <a href="/dbget-bin/www_bget?ko:K00850">K00850</a>  pfkA, PFK; 6-phosphofructokinase 1 [EC:2.7.1.11]
D      comp27186_c0_seq1; <a href="/dbget-bin/www_bget?ko:K00850">K00850</a>  pfkA, PFK; 6-phosphofructokinase 1 [EC:2.7.1.11]
D      comp46079_c0_seq1; <a href="/dbget-bin/www_bget?ko:K00850">K00850</a>  pfkA, PFK; 6-phosphofructokinase 1 [EC:2.7.1.11]
D      comp45149_c0_seq1; <a href="/dbget-bin/www_bget?ko:K03841">K03841</a>  FBP, fbp; fructose-1,6-bisphosphatase I [EC:3.1.3.11]
D      comp45149_c0_seq2; <a href="/dbget-bin/www_bget?ko:K03841">K03841</a>  FBP, fbp; fructose-1,6-bisphosphatase I [EC:3.1.3.11]
D      comp34342_c0_seq1; <a href="/dbget-bin/www_bget?ko:K01623">K01623</a>  ALDO; fructose-bisphosphate aldolase, class I [EC:4.1.2.13]
D      comp41426_c0_seq1; <a href="/dbget-bin/www_bget?ko:K01623">K01623</a>  ALDO; fructose-bisphosphate aldolase, class I [EC:4.1.2.13]
D      comp43330_c0_seq1; <a href="/dbget-bin/www_bget?ko:K01623">K01623</a>  ALDO; fructose-bisphosphate aldolase, class I [EC:4.1.2.13]
D      comp104791_c0_seq1; <a href="/dbget-bin/www_bget?ko:K01623">K01623</a>  ALDO; fructose-bisphosphate aldolase, class I [EC:4.1.2.13]
D      comp112130_c0_seq1; <a href="/dbget-bin/www_bget?ko:K01623">K01623</a>  ALDO; fructose-bisphosphate aldolase, class I [EC:4.1.2.13]
D      comp43460_c0_seq1; <a href="/dbget-bin/www_bget?ko:K00134">K00134</a>  GAPDH, gapA; glyceraldehyde 3-phosphate dehydrogenase [EC:1.2.1.12]
D      comp49357_c0_seq1; <a href="/dbget-bin/www_bget?ko:K00927">K00927</a>  PGK, pgk; phosphoglycerate kinase [EC:2.7.2.3]
D      comp17832_c0_seq1; <a href="/dbget-bin/www_bget?ko:K15633">K15633</a>  gpmI; 2,3-bisphosphoglycerate-independent phosphoglycerate mutase [EC:5.4.2.12]
D      comp32432_c0_seq1; <a href="/dbget-bin/www_bget?ko:K15633">K15633</a>  gpmI; 2,3-bisphosphoglycerate-independent phosphoglycerate mutase [EC:5.4.2.12]
D      comp45014_c0_seq1; <a href="/dbget-bin/www_bget?ko:K15633">K15633</a>  gpmI; 2,3-bisphosphoglycerate-independent phosphoglycerate mutase [EC:5.4.2.12]
D      comp33874_c0_seq1; <a href="/dbget-bin/www_bget?ko:K00873">K00873</a>  PK, pyk; pyruvate kinase [EC:2.7.1.40]
D      comp11359_c0_seq1; <a href="/dbget-bin/www_bget?ko:K00161">K00161</a>  PDHA, pdhA; pyruvate dehydrogenase E1 component subunit alpha [EC:1.2.4.1]
D      comp17704_c0_seq1; <a href="/dbget-bin/www_bget?ko:K00161">K00161</a>  PDHA, pdhA; pyruvate dehydrogenase E1 component subunit alpha [EC:1.2.4.1]
D      comp29660_c0_seq1; <a href="/dbget-bin/www_bget?ko:K00161">K00161</a>  PDHA, pdhA; pyruvate dehydrogenase E1 component subunit alpha [EC:1.2.4.1]
D      comp41291_c0_seq1; <a href="/dbget-bin/www_bget?ko:K00161">K00161</a>  PDHA, pdhA; pyruvate dehydrogenase E1 component subunit alpha [EC:1.2.4.1]
D      comp78291_c0_seq1; <a href="/dbget-bin/www_bget?ko:K00161">K00161</a>  PDHA, pdhA; pyruvate dehydrogenase E1 component subunit alpha [EC:1.2.4.1]
D      comp38320_c0_seq1; <a href="/dbget-bin/www_bget?ko:K00162">K00162</a>  PDHB, pdhB; pyruvate dehydrogenase E1 component subunit beta [EC:1.2.4.1]
D      comp39359_c0_seq1; <a href="/dbget-bin/www_bget?ko:K00162">K00162</a>  PDHB, pdhB; pyruvate dehydrogenase E1 component subunit beta [EC:1.2.4.1]
D      comp28799_c0_seq1; <a href="/dbget-bin/www_bget?ko:K00627">K00627</a>  DLAT, aceF, pdhC; pyruvate dehydrogenase E2 component (dihydrolipoamide acetyltransferase) [EC:2.3.1.12]
D      comp29364_c0_seq1; <a href="/dbget-bin/www_bget?ko:K00627">K00627</a>  DLAT, aceF, pdhC; pyruvate dehydrogenase E2 component (dihydrolipoamide acetyltransferase) [EC:2.3.1.12]
D      comp41557_c0_seq1; <a href="/dbget-bin/www_bget?ko:K00627">K00627</a>  DLAT, aceF, pdhC; pyruvate dehydrogenase E2 component (dihydrolipoamide acetyltransferase) [EC:2.3.1.12]
D      comp44983_c0_seq1; <a href="/dbget-bin/www_bget?ko:K00627">K00627</a>  DLAT, aceF, pdhC; pyruvate dehydrogenase E2 component (dihydrolipoamide acetyltransferase) [EC:2.3.1.12]
D      comp64916_c0_seq1; <a href="/dbget-bin/www_bget?ko:K00627">K00627</a>  DLAT, aceF, pdhC; pyruvate dehydrogenase E2 component (dihydrolipoamide acetyltransferase) [EC:2.3.1.12]
D      comp96357_c0_seq1; <a href="/dbget-bin/www_bget?ko:K00627">K00627</a>  DLAT, aceF, pdhC; pyruvate dehydrogenase E2 component (dihydrolipoamide acetyltransferase) [EC:2.3.1.12]
D      comp45610_c0_seq1; <a href="/dbget-bin/www_bget?ko:K00382">K00382</a>  DLD, lpd, pdhD; dihydrolipoamide dehydrogenase [EC:1.8.1.4]
D      comp52996_c0_seq1; <a href="/dbget-bin/www_bget?ko:K13997">K13997</a>  PDHX; dihydrolipoamide dehydrogenase-binding protein of pyruvate dehydrogenase complex
D      comp36889_c0_seq1; <a href="/dbget-bin/www_bget?ko:K00016">K00016</a>  LDH, ldh; L-lactate dehydrogenase [EC:1.1.1.27]
D      comp39148_c0_seq2; <a href="/dbget-bin/www_bget?ko:K00016">K00016</a>  LDH, ldh; L-lactate dehydrogenase [EC:1.1.1.27]
D      comp39148_c0_seq4; <a href="/dbget-bin/www_bget?ko:K00016">K00016</a>  LDH, ldh; L-lactate dehydrogenase [EC:1.1.1.27]
D      comp39148_c0_seq5; <a href="/dbget-bin/www_bget?ko:K00016">K00016</a>  LDH, ldh; L-lactate dehydrogenase [EC:1.1.1.27]
D      comp39148_c0_seq9; <a href="/dbget-bin/www_bget?ko:K00016">K00016</a>  LDH, ldh; L-lactate dehydrogenase [EC:1.1.1.27]
D      comp11923_c0_seq1; <a href="/dbget-bin/www_bget?ko:K00121">K00121</a>  frmA, ADH5, adhC; S-(hydroxymethyl)glutathione dehydrogenase / alcohol dehydrogenase [EC:1.1.1.284 1.1.1.1]
D      comp22881_c0_seq1; <a href="/dbget-bin/www_bget?ko:K00002">K00002</a>  AKR1A1, adh; alcohol dehydrogenase (NADP+) [EC:1.1.1.2]
D      comp40598_c0_seq1; <a href="/dbget-bin/www_bget?ko:K00002">K00002</a>  AKR1A1, adh; alcohol dehydrogenase (NADP+) [EC:1.1.1.2]
D      comp42213_c0_seq1; <a href="/dbget-bin/www_bget?ko:K00002">K00002</a>  AKR1A1, adh; alcohol dehydrogenase (NADP+) [EC:1.1.1.2]
D      comp70017_c0_seq1; <a href="/dbget-bin/www_bget?ko:K00002">K00002</a>  AKR1A1, adh; alcohol dehydrogenase (NADP+) [EC:1.1.1.2]
D      comp27718_c0_seq1; <a href="/dbget-bin/www_bget?ko:K00128">K00128</a>  E1.2.1.3; aldehyde dehydrogenase (NAD+) [EC:1.2.1.3]
D      comp30537_c0_seq1; <a href="/dbget-bin/www_bget?ko:K00128">K00128</a>  E1.2.1.3; aldehyde dehydrogenase (NAD+) [EC:1.2.1.3]
D      comp41953_c0_seq1; <a href="/dbget-bin/www_bget?ko:K00128">K00128</a>  E1.2.1.3; aldehyde dehydrogenase (NAD+) [EC:1.2.1.3]
D      comp41953_c0_seq4; <a href="/dbget-bin/www_bget?ko:K00128">K00128</a>  E1.2.1.3; aldehyde dehydrogenase (NAD+) [EC:1.2.1.3]
D      comp44363_c0_seq1; <a href="/dbget-bin/www_bget?ko:K00128">K00128</a>  E1.2.1.3; aldehyde dehydrogenase (NAD+) [EC:1.2.1.3]
D      comp45407_c0_seq1; <a href="/dbget-bin/www_bget?ko:K00128">K00128</a>  E1.2.1.3; aldehyde dehydrogenase (NAD+) [EC:1.2.1.3]
D      comp46924_c0_seq1; <a href="/dbget-bin/www_bget?ko:K00128">K00128</a>  E1.2.1.3; aldehyde dehydrogenase (NAD+) [EC:1.2.1.3]
D      comp51992_c0_seq1; <a href="/dbget-bin/www_bget?ko:K00128">K00128</a>  E1.2.1.3; aldehyde dehydrogenase (NAD+) [EC:1.2.1.3]
D      comp54539_c0_seq1; <a href="/dbget-bin/www_bget?ko:K00128">K00128</a>  E1.2.1.3; aldehyde dehydrogenase (NAD+) [EC:1.2.1.3]
D      comp55759_c0_seq1; <a href="/dbget-bin/www_bget?ko:K00128">K00128</a>  E1.2.1.3; aldehyde dehydrogenase (NAD+) [EC:1.2.1.3]
D      comp56042_c0_seq1; <a href="/dbget-bin/www_bget?ko:K00128">K00128</a>  E1.2.1.3; aldehyde dehydrogenase (NAD+) [EC:1.2.1.3]
D      comp64642_c0_seq1; <a href="/dbget-bin/www_bget?ko:K00128">K00128</a>  E1.2.1.3; aldehyde dehydrogenase (NAD+) [EC:1.2.1.3]
D      comp75409_c0_seq1; <a href="/dbget-bin/www_bget?ko:K00128">K00128</a>  E1.2.1.3; aldehyde dehydrogenase (NAD+) [EC:1.2.1.3]
D      comp75693_c0_seq1; <a href="/dbget-bin/www_bget?ko:K00128">K00128</a>  E1.2.1.3; aldehyde dehydrogenase (NAD+) [EC:1.2.1.3]
D      comp82960_c0_seq1; <a href="/dbget-bin/www_bget?ko:K00128">K00128</a>  E1.2.1.3; aldehyde dehydrogenase (NAD+) [EC:1.2.1.3]
D      comp97871_c0_seq1; <a href="/dbget-bin/www_bget?ko:K00128">K00128</a>  E1.2.1.3; aldehyde dehydrogenase (NAD+) [EC:1.2.1.3]
D      comp104341_c0_seq1; <a href="/dbget-bin/www_bget?ko:K00128">K00128</a>  E1.2.1.3; aldehyde dehydrogenase (NAD+) [EC:1.2.1.3]
D      comp115583_c0_seq1; <a href="/dbget-bin/www_bget?ko:K00128">K00128</a>  E1.2.1.3; aldehyde dehydrogenase (NAD+) [EC:1.2.1.3]
D      comp121074_c0_seq1; <a href="/dbget-bin/www_bget?ko:K00128">K00128</a>  E1.2.1.3; aldehyde dehydrogenase (NAD+) [EC:1.2.1.3]
D      comp125599_c0_seq1; <a href="/dbget-bin/www_bget?ko:K00128">K00128</a>  E1.2.1.3; aldehyde dehydrogenase (NAD+) [EC:1.2.1.3]
D      comp142328_c0_seq1; <a href="/dbget-bin/www_bget?ko:K00128">K00128</a>  E1.2.1.3; aldehyde dehydrogenase (NAD+) [EC:1.2.1.3]
D      comp150227_c0_seq1; <a href="/dbget-bin/www_bget?ko:K00128">K00128</a>  E1.2.1.3; aldehyde dehydrogenase (NAD+) [EC:1.2.1.3]
D      comp153944_c0_seq1; <a href="/dbget-bin/www_bget?ko:K00128">K00128</a>  E1.2.1.3; aldehyde dehydrogenase (NAD+) [EC:1.2.1.3]
D      comp157742_c0_seq1; <a href="/dbget-bin/www_bget?ko:K00128">K00128</a>  E1.2.1.3; aldehyde dehydrogenase (NAD+) [EC:1.2.1.3]
D      comp158128_c0_seq1; <a href="/dbget-bin/www_bget?ko:K00128">K00128</a>  E1.2.1.3; aldehyde dehydrogenase (NAD+) [EC:1.2.1.3]
D      comp159519_c0_seq1; <a href="/dbget-bin/www_bget?ko:K00128">K00128</a>  E1.2.1.3; aldehyde dehydrogenase (NAD+) [EC:1.2.1.3]
D      comp44531_c0_seq1; <a href="/dbget-bin/www_bget?ko:K14085">K14085</a>  ALDH7A1; aldehyde dehydrogenase family 7 member A1 [EC:1.2.1.31 1.2.1.8 1.2.1.3]
D      comp36465_c0_seq1; <a href="/dbget-bin/www_bget?ko:K00149">K00149</a>  ALDH9A1; aldehyde dehydrogenase family 9 member A1 [EC:1.2.1.47 1.2.1.3]
D      comp75374_c0_seq1; <a href="/dbget-bin/www_bget?ko:K00149">K00149</a>  ALDH9A1; aldehyde dehydrogenase family 9 member A1 [EC:1.2.1.47 1.2.1.3]
D      comp131764_c0_seq1; <a href="/dbget-bin/www_bget?ko:K00149">K00149</a>  ALDH9A1; aldehyde dehydrogenase family 9 member A1 [EC:1.2.1.47 1.2.1.3]
D      comp143894_c0_seq1; <a href="/dbget-bin/www_bget?ko:K00149">K00149</a>  ALDH9A1; aldehyde dehydrogenase family 9 member A1 [EC:1.2.1.47 1.2.1.3]
D      comp26959_c0_seq1; <a href="/dbget-bin/www_bget?ko:K01895">K01895</a>  ACSS, acs; acetyl-CoA synthetase [EC:6.2.1.1]
D      comp41034_c0_seq2; <a href="/dbget-bin/www_bget?ko:K01895">K01895</a>  ACSS, acs; acetyl-CoA synthetase [EC:6.2.1.1]
D      comp80584_c0_seq1; <a href="/dbget-bin/www_bget?ko:K01895">K01895</a>  ACSS, acs; acetyl-CoA synthetase [EC:6.2.1.1]
D      comp96026_c0_seq1; <a href="/dbget-bin/www_bget?ko:K01895">K01895</a>  ACSS, acs; acetyl-CoA synthetase [EC:6.2.1.1]
D      comp43223_c0_seq1; <a href="/dbget-bin/www_bget?ko:K01785">K01785</a>  E5.1.3.3, galM; aldose 1-epimerase [EC:5.1.3.3]
D      comp30429_c0_seq1; <a href="/dbget-bin/www_bget?ko:K01835">K01835</a>  pgm; phosphoglucomutase [EC:5.4.2.2]
D      comp51399_c0_seq1; <a href="/dbget-bin/www_bget?ko:K15779">K15779</a>  PGM2; phosphoglucomutase / phosphopentomutase [EC:5.4.2.2 5.4.2.7]
D      comp67530_c0_seq1; <a href="/dbget-bin/www_bget?ko:K15779">K15779</a>  PGM2; phosphoglucomutase / phosphopentomutase [EC:5.4.2.2 5.4.2.7]
D      comp35333_c0_seq1; <a href="/dbget-bin/www_bget?ko:K08074">K08074</a>  ADPGK; ADP-dependent glucokinase [EC:2.7.1.147]
D      comp56080_c0_seq1; <a href="/dbget-bin/www_bget?ko:K08074">K08074</a>  ADPGK; ADP-dependent glucokinase [EC:2.7.1.147]
D      comp101479_c0_seq1; <a href="/dbget-bin/www_bget?ko:K01792">K01792</a>  E5.1.3.15; glucose-6-phosphate 1-epimerase [EC:5.1.3.15]
D      comp45521_c0_seq2; <a href="/dbget-bin/www_bget?ko:K01596">K01596</a>  E4.1.1.32, pckA, PEPCK; phosphoenolpyruvate carboxykinase (GTP) [EC:4.1.1.32]
D      comp45521_c1_seq1; <a href="/dbget-bin/www_bget?ko:K01596">K01596</a>  E4.1.1.32, pckA, PEPCK; phosphoenolpyruvate carboxykinase (GTP) [EC:4.1.1.32]
D      comp45521_c1_seq2; <a href="/dbget-bin/www_bget?ko:K01596">K01596</a>  E4.1.1.32, pckA, PEPCK; phosphoenolpyruvate carboxykinase (GTP) [EC:4.1.1.32]
D      comp46196_c0_seq2; <a href="/dbget-bin/www_bget?ko:K01596">K01596</a>  E4.1.1.32, pckA, PEPCK; phosphoenolpyruvate carboxykinase (GTP) [EC:4.1.1.32]
D      comp46196_c0_seq4; <a href="/dbget-bin/www_bget?ko:K01596">K01596</a>  E4.1.1.32, pckA, PEPCK; phosphoenolpyruvate carboxykinase (GTP) [EC:4.1.1.32]
D      comp46196_c0_seq5; <a href="/dbget-bin/www_bget?ko:K01596">K01596</a>  E4.1.1.32, pckA, PEPCK; phosphoenolpyruvate carboxykinase (GTP) [EC:4.1.1.32]
D      comp46196_c0_seq6; <a href="/dbget-bin/www_bget?ko:K01596">K01596</a>  E4.1.1.32, pckA, PEPCK; phosphoenolpyruvate carboxykinase (GTP) [EC:4.1.1.32]
D      comp46196_c0_seq9; <a href="/dbget-bin/www_bget?ko:K01596">K01596</a>  E4.1.1.32, pckA, PEPCK; phosphoenolpyruvate carboxykinase (GTP) [EC:4.1.1.32]
D      comp46196_c0_seq11; <a href="/dbget-bin/www_bget?ko:K01596">K01596</a>  E4.1.1.32, pckA, PEPCK; phosphoenolpyruvate carboxykinase (GTP) [EC:4.1.1.32]
D      comp46196_c0_seq14; <a href="/dbget-bin/www_bget?ko:K01596">K01596</a>  E4.1.1.32, pckA, PEPCK; phosphoenolpyruvate carboxykinase (GTP) [EC:4.1.1.32]
D      comp46196_c0_seq15; <a href="/dbget-bin/www_bget?ko:K01596">K01596</a>  E4.1.1.32, pckA, PEPCK; phosphoenolpyruvate carboxykinase (GTP) [EC:4.1.1.32]
D      comp62740_c0_seq1; <a href="/dbget-bin/www_bget?ko:K01596">K01596</a>  E4.1.1.32, pckA, PEPCK; phosphoenolpyruvate carboxykinase (GTP) [EC:4.1.1.32]
D      comp70707_c0_seq1; <a href="/dbget-bin/www_bget?ko:K01596">K01596</a>  E4.1.1.32, pckA, PEPCK; phosphoenolpyruvate carboxykinase (GTP) [EC:4.1.1.32]
D      comp75091_c0_seq1; <a href="/dbget-bin/www_bget?ko:K01596">K01596</a>  E4.1.1.32, pckA, PEPCK; phosphoenolpyruvate carboxykinase (GTP) [EC:4.1.1.32]
D      comp96067_c0_seq1; <a href="/dbget-bin/www_bget?ko:K01596">K01596</a>  E4.1.1.32, pckA, PEPCK; phosphoenolpyruvate carboxykinase (GTP) [EC:4.1.1.32]
D      comp100136_c0_seq1; <a href="/dbget-bin/www_bget?ko:K01596">K01596</a>  E4.1.1.32, pckA, PEPCK; phosphoenolpyruvate carboxykinase (GTP) [EC:4.1.1.32]
D      comp104450_c0_seq1; <a href="/dbget-bin/www_bget?ko:K01596">K01596</a>  E4.1.1.32, pckA, PEPCK; phosphoenolpyruvate carboxykinase (GTP) [EC:4.1.1.32]
D      comp127379_c0_seq1; <a href="/dbget-bin/www_bget?ko:K01596">K01596</a>  E4.1.1.32, pckA, PEPCK; phosphoenolpyruvate carboxykinase (GTP) [EC:4.1.1.32]
C    00020 Citrate cycle (TCA cycle) [PATH:<a href="http://www.kegg.jp/kegg-bin/show_pathway?@ko00020/K01647/K01648/K01681/K00031/K00030/K00164/K00658/K00382/K01900/K00234/K00235/K00236/K00237/K00025/K01958/K01596/K00161/K00162/K00627/K13997">ko00020</a>]
D      comp46577_c0_seq1; <a href="/dbget-bin/www_bget?ko:K01647">K01647</a>  CS, gltA; citrate synthase [EC:2.3.3.1]
D      comp37310_c0_seq1; <a href="/dbget-bin/www_bget?ko:K01648">K01648</a>  ACLY; ATP citrate (pro-S)-lyase [EC:2.3.3.8]
D      comp42057_c0_seq1; <a href="/dbget-bin/www_bget?ko:K01681">K01681</a>  ACO, acnA; aconitate hydratase [EC:4.2.1.3]
D      comp42057_c0_seq2; <a href="/dbget-bin/www_bget?ko:K01681">K01681</a>  ACO, acnA; aconitate hydratase [EC:4.2.1.3]
D      comp44678_c0_seq2; <a href="/dbget-bin/www_bget?ko:K01681">K01681</a>  ACO, acnA; aconitate hydratase [EC:4.2.1.3]
D      comp45835_c0_seq1; <a href="/dbget-bin/www_bget?ko:K01681">K01681</a>  ACO, acnA; aconitate hydratase [EC:4.2.1.3]
D      comp46292_c0_seq1; <a href="/dbget-bin/www_bget?ko:K01681">K01681</a>  ACO, acnA; aconitate hydratase [EC:4.2.1.3]
D      comp46292_c0_seq2; <a href="/dbget-bin/www_bget?ko:K01681">K01681</a>  ACO, acnA; aconitate hydratase [EC:4.2.1.3]
D      comp46292_c0_seq3; <a href="/dbget-bin/www_bget?ko:K01681">K01681</a>  ACO, acnA; aconitate hydratase [EC:4.2.1.3]
D      comp46292_c0_seq4; <a href="/dbget-bin/www_bget?ko:K01681">K01681</a>  ACO, acnA; aconitate hydratase [EC:4.2.1.3]
D      comp47654_c0_seq1; <a href="/dbget-bin/www_bget?ko:K01681">K01681</a>  ACO, acnA; aconitate hydratase [EC:4.2.1.3]
D      comp50824_c0_seq1; <a href="/dbget-bin/www_bget?ko:K01681">K01681</a>  ACO, acnA; aconitate hydratase [EC:4.2.1.3]
D      comp69515_c0_seq1; <a href="/dbget-bin/www_bget?ko:K01681">K01681</a>  ACO, acnA; aconitate hydratase [EC:4.2.1.3]
D      comp83584_c0_seq1; <a href="/dbget-bin/www_bget?ko:K01681">K01681</a>  ACO, acnA; aconitate hydratase [EC:4.2.1.3]
D      comp116034_c0_seq1; <a href="/dbget-bin/www_bget?ko:K01681">K01681</a>  ACO, acnA; aconitate hydratase [EC:4.2.1.3]
D      comp118217_c0_seq1; <a href="/dbget-bin/www_bget?ko:K01681">K01681</a>  ACO, acnA; aconitate hydratase [EC:4.2.1.3]
D      comp144856_c0_seq1; <a href="/dbget-bin/www_bget?ko:K01681">K01681</a>  ACO, acnA; aconitate hydratase [EC:4.2.1.3]
D      comp3426_c0_seq1; <a href="/dbget-bin/www_bget?ko:K00031">K00031</a>  IDH1, IDH2, icd; isocitrate dehydrogenase [EC:1.1.1.42]
D      comp7019_c0_seq1; <a href="/dbget-bin/www_bget?ko:K00031">K00031</a>  IDH1, IDH2, icd; isocitrate dehydrogenase [EC:1.1.1.42]
D      comp23797_c0_seq1; <a href="/dbget-bin/www_bget?ko:K00031">K00031</a>  IDH1, IDH2, icd; isocitrate dehydrogenase [EC:1.1.1.42]
D      comp25925_c0_seq1; <a href="/dbget-bin/www_bget?ko:K00031">K00031</a>  IDH1, IDH2, icd; isocitrate dehydrogenase [EC:1.1.1.42]
D      comp34334_c0_seq1; <a href="/dbget-bin/www_bget?ko:K00031">K00031</a>  IDH1, IDH2, icd; isocitrate dehydrogenase [EC:1.1.1.42]
D      comp46378_c0_seq4; <a href="/dbget-bin/www_bget?ko:K00031">K00031</a>  IDH1, IDH2, icd; isocitrate dehydrogenase [EC:1.1.1.42]
D      comp48405_c0_seq1; <a href="/dbget-bin/www_bget?ko:K00031">K00031</a>  IDH1, IDH2, icd; isocitrate dehydrogenase [EC:1.1.1.42]
D      comp7169_c0_seq1; <a href="/dbget-bin/www_bget?ko:K00030">K00030</a>  IDH3; isocitrate dehydrogenase (NAD+) [EC:1.1.1.41]
D      comp10494_c0_seq1; <a href="/dbget-bin/www_bget?ko:K00030">K00030</a>  IDH3; isocitrate dehydrogenase (NAD+) [EC:1.1.1.41]
D      comp36706_c0_seq1; <a href="/dbget-bin/www_bget?ko:K00030">K00030</a>  IDH3; isocitrate dehydrogenase (NAD+) [EC:1.1.1.41]
D      comp38861_c0_seq1; <a href="/dbget-bin/www_bget?ko:K00030">K00030</a>  IDH3; isocitrate dehydrogenase (NAD+) [EC:1.1.1.41]
D      comp47504_c0_seq1; <a href="/dbget-bin/www_bget?ko:K00030">K00030</a>  IDH3; isocitrate dehydrogenase (NAD+) [EC:1.1.1.41]
D      comp48282_c0_seq1; <a href="/dbget-bin/www_bget?ko:K00030">K00030</a>  IDH3; isocitrate dehydrogenase (NAD+) [EC:1.1.1.41]
D      comp59060_c0_seq1; <a href="/dbget-bin/www_bget?ko:K00030">K00030</a>  IDH3; isocitrate dehydrogenase (NAD+) [EC:1.1.1.41]
D      comp12758_c0_seq1; <a href="/dbget-bin/www_bget?ko:K00164">K00164</a>  OGDH, sucA; 2-oxoglutarate dehydrogenase E1 component [EC:1.2.4.2]
D      comp39094_c0_seq2; <a href="/dbget-bin/www_bget?ko:K00164">K00164</a>  OGDH, sucA; 2-oxoglutarate dehydrogenase E1 component [EC:1.2.4.2]
D      comp46352_c0_seq1; <a href="/dbget-bin/www_bget?ko:K00164">K00164</a>  OGDH, sucA; 2-oxoglutarate dehydrogenase E1 component [EC:1.2.4.2]
D      comp9690_c0_seq1; <a href="/dbget-bin/www_bget?ko:K00658">K00658</a>  DLST, sucB; 2-oxoglutarate dehydrogenase E2 component (dihydrolipoamide succinyltransferase) [EC:2.3.1.61]
D      comp38089_c0_seq2; <a href="/dbget-bin/www_bget?ko:K00658">K00658</a>  DLST, sucB; 2-oxoglutarate dehydrogenase E2 component (dihydrolipoamide succinyltransferase) [EC:2.3.1.61]
D      comp48315_c0_seq1; <a href="/dbget-bin/www_bget?ko:K00658">K00658</a>  DLST, sucB; 2-oxoglutarate dehydrogenase E2 component (dihydrolipoamide succinyltransferase) [EC:2.3.1.61]
D      comp48505_c0_seq1; <a href="/dbget-bin/www_bget?ko:K00658">K00658</a>  DLST, sucB; 2-oxoglutarate dehydrogenase E2 component (dihydrolipoamide succinyltransferase) [EC:2.3.1.61]
D      comp45610_c0_seq1; <a href="/dbget-bin/www_bget?ko:K00382">K00382</a>  DLD, lpd, pdhD; dihydrolipoamide dehydrogenase [EC:1.8.1.4]
D      comp11367_c0_seq1; <a href="/dbget-bin/www_bget?ko:K01900">K01900</a>  LSC2; succinyl-CoA synthetase beta subunit [EC:6.2.1.4 6.2.1.5]
D      comp73737_c0_seq1; <a href="/dbget-bin/www_bget?ko:K01900">K01900</a>  LSC2; succinyl-CoA synthetase beta subunit [EC:6.2.1.4 6.2.1.5]
D      comp129961_c0_seq1; <a href="/dbget-bin/www_bget?ko:K01900">K01900</a>  LSC2; succinyl-CoA synthetase beta subunit [EC:6.2.1.4 6.2.1.5]
D      comp46542_c0_seq1; <a href="/dbget-bin/www_bget?ko:K00234">K00234</a>  SDHA, SDH1; succinate dehydrogenase (ubiquinone) flavoprotein subunit [EC:1.3.5.1]
D      comp7948_c0_seq1; <a href="/dbget-bin/www_bget?ko:K00235">K00235</a>  SDHB, SDH2; succinate dehydrogenase (ubiquinone) iron-sulfur subunit [EC:1.3.5.1]
D      comp41266_c0_seq1; <a href="/dbget-bin/www_bget?ko:K00236">K00236</a>  SDHC, SDH3; succinate dehydrogenase (ubiquinone) cytochrome b560 subunit
D      comp43278_c0_seq1; <a href="/dbget-bin/www_bget?ko:K00236">K00236</a>  SDHC, SDH3; succinate dehydrogenase (ubiquinone) cytochrome b560 subunit
D      comp43464_c0_seq1; <a href="/dbget-bin/www_bget?ko:K00237">K00237</a>  SDHD, SDH4; succinate dehydrogenase (ubiquinone) membrane anchor subunit
D      comp41103_c0_seq1; <a href="/dbget-bin/www_bget?ko:K00025">K00025</a>  MDH1; malate dehydrogenase [EC:1.1.1.37]
D      comp42121_c0_seq1; <a href="/dbget-bin/www_bget?ko:K00025">K00025</a>  MDH1; malate dehydrogenase [EC:1.1.1.37]
D      comp45620_c0_seq1; <a href="/dbget-bin/www_bget?ko:K01958">K01958</a>  PC, pyc; pyruvate carboxylase [EC:6.4.1.1]
D      comp45620_c0_seq2; <a href="/dbget-bin/www_bget?ko:K01958">K01958</a>  PC, pyc; pyruvate carboxylase [EC:6.4.1.1]
D      comp54949_c0_seq1; <a href="/dbget-bin/www_bget?ko:K01958">K01958</a>  PC, pyc; pyruvate carboxylase [EC:6.4.1.1]
D      comp83244_c0_seq1; <a href="/dbget-bin/www_bget?ko:K01958">K01958</a>  PC, pyc; pyruvate carboxylase [EC:6.4.1.1]
D      comp84664_c0_seq1; <a href="/dbget-bin/www_bget?ko:K01958">K01958</a>  PC, pyc; pyruvate carboxylase [EC:6.4.1.1]
D      comp85918_c0_seq1; <a href="/dbget-bin/www_bget?ko:K01958">K01958</a>  PC, pyc; pyruvate carboxylase [EC:6.4.1.1]
D      comp111586_c0_seq1; <a href="/dbget-bin/www_bget?ko:K01958">K01958</a>  PC, pyc; pyruvate carboxylase [EC:6.4.1.1]
D      comp45521_c0_seq2; <a href="/dbget-bin/www_bget?ko:K01596">K01596</a>  E4.1.1.32, pckA, PEPCK; phosphoenolpyruvate carboxykinase (GTP) [EC:4.1.1.32]
D      comp45521_c1_seq1; <a href="/dbget-bin/www_bget?ko:K01596">K01596</a>  E4.1.1.32, pckA, PEPCK; phosphoenolpyruvate carboxykinase (GTP) [EC:4.1.1.32]
D      comp45521_c1_seq2; <a href="/dbget-bin/www_bget?ko:K01596">K01596</a>  E4.1.1.32, pckA, PEPCK; phosphoenolpyruvate carboxykinase (GTP) [EC:4.1.1.32]
D      comp46196_c0_seq2; <a href="/dbget-bin/www_bget?ko:K01596">K01596</a>  E4.1.1.32, pckA, PEPCK; phosphoenolpyruvate carboxykinase (GTP) [EC:4.1.1.32]
D      comp46196_c0_seq4; <a href="/dbget-bin/www_bget?ko:K01596">K01596</a>  E4.1.1.32, pckA, PEPCK; phosphoenolpyruvate carboxykinase (GTP) [EC:4.1.1.32]
D      comp46196_c0_seq5; <a href="/dbget-bin/www_bget?ko:K01596">K01596</a>  E4.1.1.32, pckA, PEPCK; phosphoenolpyruvate carboxykinase (GTP) [EC:4.1.1.32]
D      comp46196_c0_seq6; <a href="/dbget-bin/www_bget?ko:K01596">K01596</a>  E4.1.1.32, pckA, PEPCK; phosphoenolpyruvate carboxykinase (GTP) [EC:4.1.1.32]
D      comp46196_c0_seq9; <a href="/dbget-bin/www_bget?ko:K01596">K01596</a>  E4.1.1.32, pckA, PEPCK; phosphoenolpyruvate carboxykinase (GTP) [EC:4.1.1.32]
D      comp46196_c0_seq11; <a href="/dbget-bin/www_bget?ko:K01596">K01596</a>  E4.1.1.32, pckA, PEPCK; phosphoenolpyruvate carboxykinase (GTP) [EC:4.1.1.32]
D      comp46196_c0_seq14; <a href="/dbget-bin/www_bget?ko:K01596">K01596</a>  E4.1.1.32, pckA, PEPCK; phosphoenolpyruvate carboxykinase (GTP) [EC:4.1.1.32]
D      comp46196_c0_seq15; <a href="/dbget-bin/www_bget?ko:K01596">K01596</a>  E4.1.1.32, pckA, PEPCK; phosphoenolpyruvate carboxykinase (GTP) [EC:4.1.1.32]
D      comp62740_c0_seq1; <a href="/dbget-bin/www_bget?ko:K01596">K01596</a>  E4.1.1.32, pckA, PEPCK; phosphoenolpyruvate carboxykinase (GTP) [EC:4.1.1.32]
D      comp70707_c0_seq1; <a href="/dbget-bin/www_bget?ko:K01596">K01596</a>  E4.1.1.32, pckA, PEPCK; phosphoenolpyruvate carboxykinase (GTP) [EC:4.1.1.32]
D      comp75091_c0_seq1; <a href="/dbget-bin/www_bget?ko:K01596">K01596</a>  E4.1.1.32, pckA, PEPCK; phosphoenolpyruvate carboxykinase (GTP) [EC:4.1.1.32]
D      comp96067_c0_seq1; <a href="/dbget-bin/www_bget?ko:K01596">K01596</a>  E4.1.1.32, pckA, PEPCK; phosphoenolpyruvate carboxykinase (GTP) [EC:4.1.1.32]
D      comp100136_c0_seq1; <a href="/dbget-bin/www_bget?ko:K01596">K01596</a>  E4.1.1.32, pckA, PEPCK; phosphoenolpyruvate carboxykinase (GTP) [EC:4.1.1.32]
D      comp104450_c0_seq1; <a href="/dbget-bin/www_bget?ko:K01596">K01596</a>  E4.1.1.32, pckA, PEPCK; phosphoenolpyruvate carboxykinase (GTP) [EC:4.1.1.32]
D      comp127379_c0_seq1; <a href="/dbget-bin/www_bget?ko:K01596">K01596</a>  E4.1.1.32, pckA, PEPCK; phosphoenolpyruvate carboxykinase (GTP) [EC:4.1.1.32]
D      comp11359_c0_seq1; <a href="/dbget-bin/www_bget?ko:K00161">K00161</a>  PDHA, pdhA; pyruvate dehydrogenase E1 component subunit alpha [EC:1.2.4.1]
D      comp17704_c0_seq1; <a href="/dbget-bin/www_bget?ko:K00161">K00161</a>  PDHA, pdhA; pyruvate dehydrogenase E1 component subunit alpha [EC:1.2.4.1]
D      comp29660_c0_seq1; <a href="/dbget-bin/www_bget?ko:K00161">K00161</a>  PDHA, pdhA; pyruvate dehydrogenase E1 component subunit alpha [EC:1.2.4.1]
D      comp41291_c0_seq1; <a href="/dbget-bin/www_bget?ko:K00161">K00161</a>  PDHA, pdhA; pyruvate dehydrogenase E1 component subunit alpha [EC:1.2.4.1]
D      comp78291_c0_seq1; <a href="/dbget-bin/www_bget?ko:K00161">K00161</a>  PDHA, pdhA; pyruvate dehydrogenase E1 component subunit alpha [EC:1.2.4.1]
D      comp38320_c0_seq1; <a href="/dbget-bin/www_bget?ko:K00162">K00162</a>  PDHB, pdhB; pyruvate dehydrogenase E1 component subunit beta [EC:1.2.4.1]
D      comp39359_c0_seq1; <a href="/dbget-bin/www_bget?ko:K00162">K00162</a>  PDHB, pdhB; pyruvate dehydrogenase E1 component subunit beta [EC:1.2.4.1]
D      comp28799_c0_seq1; <a href="/dbget-bin/www_bget?ko:K00627">K00627</a>  DLAT, aceF, pdhC; pyruvate dehydrogenase E2 component (dihydrolipoamide acetyltransferase) [EC:2.3.1.12]
D      comp29364_c0_seq1; <a href="/dbget-bin/www_bget?ko:K00627">K00627</a>  DLAT, aceF, pdhC; pyruvate dehydrogenase E2 component (dihydrolipoamide acetyltransferase) [EC:2.3.1.12]
D      comp41557_c0_seq1; <a href="/dbget-bin/www_bget?ko:K00627">K00627</a>  DLAT, aceF, pdhC; pyruvate dehydrogenase E2 component (dihydrolipoamide acetyltransferase) [EC:2.3.1.12]
D      comp44983_c0_seq1; <a href="/dbget-bin/www_bget?ko:K00627">K00627</a>  DLAT, aceF, pdhC; pyruvate dehydrogenase E2 component (dihydrolipoamide acetyltransferase) [EC:2.3.1.12]
D      comp64916_c0_seq1; <a href="/dbget-bin/www_bget?ko:K00627">K00627</a>  DLAT, aceF, pdhC; pyruvate dehydrogenase E2 component (dihydrolipoamide acetyltransferase) [EC:2.3.1.12]
D      comp96357_c0_seq1; <a href="/dbget-bin/www_bget?ko:K00627">K00627</a>  DLAT, aceF, pdhC; pyruvate dehydrogenase E2 component (dihydrolipoamide acetyltransferase) [EC:2.3.1.12]
D      comp52996_c0_seq1; <a href="/dbget-bin/www_bget?ko:K13997">K13997</a>  PDHX; dihydrolipoamide dehydrogenase-binding protein of pyruvate dehydrogenase complex
C    00030 Pentose phosphate pathway [PATH:<a href="http://www.kegg.jp/kegg-bin/show_pathway?@ko00030/K01810/K00036/K01057/K00033/K01783/K00615/K00616/K01807/K01619/K00852/K01835/K15779/K00948/K01053/K00851/K01623/K03841/K00850">ko00030</a>]
D      comp46003_c0_seq1; <a href="/dbget-bin/www_bget?ko:K01810">K01810</a>  GPI, pgi; glucose-6-phosphate isomerase [EC:5.3.1.9]
D      comp46003_c0_seq2; <a href="/dbget-bin/www_bget?ko:K01810">K01810</a>  GPI, pgi; glucose-6-phosphate isomerase [EC:5.3.1.9]
D      comp159387_c0_seq1; <a href="/dbget-bin/www_bget?ko:K01810">K01810</a>  GPI, pgi; glucose-6-phosphate isomerase [EC:5.3.1.9]
D      comp82357_c0_seq1; <a href="/dbget-bin/www_bget?ko:K00036">K00036</a>  G6PD, zwf; glucose-6-phosphate 1-dehydrogenase [EC:1.1.1.49]
D      comp83949_c0_seq1; <a href="/dbget-bin/www_bget?ko:K00036">K00036</a>  G6PD, zwf; glucose-6-phosphate 1-dehydrogenase [EC:1.1.1.49]
D      comp120052_c0_seq1; <a href="/dbget-bin/www_bget?ko:K00036">K00036</a>  G6PD, zwf; glucose-6-phosphate 1-dehydrogenase [EC:1.1.1.49]
D      comp12928_c0_seq1; <a href="/dbget-bin/www_bget?ko:K01057">K01057</a>  PGLS, pgl, devB; 6-phosphogluconolactonase [EC:3.1.1.31]
D      comp58748_c0_seq1; <a href="/dbget-bin/www_bget?ko:K01057">K01057</a>  PGLS, pgl, devB; 6-phosphogluconolactonase [EC:3.1.1.31]
D      comp64918_c0_seq1; <a href="/dbget-bin/www_bget?ko:K01057">K01057</a>  PGLS, pgl, devB; 6-phosphogluconolactonase [EC:3.1.1.31]
D      comp77486_c0_seq1; <a href="/dbget-bin/www_bget?ko:K01057">K01057</a>  PGLS, pgl, devB; 6-phosphogluconolactonase [EC:3.1.1.31]
D      comp43410_c0_seq1; <a href="/dbget-bin/www_bget?ko:K00033">K00033</a>  PGD, gnd; 6-phosphogluconate dehydrogenase [EC:1.1.1.44]
D      comp44860_c0_seq1; <a href="/dbget-bin/www_bget?ko:K00033">K00033</a>  PGD, gnd; 6-phosphogluconate dehydrogenase [EC:1.1.1.44]
D      comp55224_c0_seq1; <a href="/dbget-bin/www_bget?ko:K00033">K00033</a>  PGD, gnd; 6-phosphogluconate dehydrogenase [EC:1.1.1.44]
D      comp94510_c0_seq1; <a href="/dbget-bin/www_bget?ko:K00033">K00033</a>  PGD, gnd; 6-phosphogluconate dehydrogenase [EC:1.1.1.44]
D      comp96087_c0_seq1; <a href="/dbget-bin/www_bget?ko:K00033">K00033</a>  PGD, gnd; 6-phosphogluconate dehydrogenase [EC:1.1.1.44]
D      comp115789_c0_seq1; <a href="/dbget-bin/www_bget?ko:K00033">K00033</a>  PGD, gnd; 6-phosphogluconate dehydrogenase [EC:1.1.1.44]
D      comp132487_c0_seq1; <a href="/dbget-bin/www_bget?ko:K00033">K00033</a>  PGD, gnd; 6-phosphogluconate dehydrogenase [EC:1.1.1.44]
D      comp135665_c0_seq1; <a href="/dbget-bin/www_bget?ko:K00033">K00033</a>  PGD, gnd; 6-phosphogluconate dehydrogenase [EC:1.1.1.44]
D      comp18056_c0_seq1; <a href="/dbget-bin/www_bget?ko:K01783">K01783</a>  rpe, RPE; ribulose-phosphate 3-epimerase [EC:5.1.3.1]
D      comp93141_c0_seq1; <a href="/dbget-bin/www_bget?ko:K01783">K01783</a>  rpe, RPE; ribulose-phosphate 3-epimerase [EC:5.1.3.1]
D      comp10562_c0_seq1; <a href="/dbget-bin/www_bget?ko:K00615">K00615</a>  E2.2.1.1, tktA, tktB; transketolase [EC:2.2.1.1]
D      comp45541_c0_seq1; <a href="/dbget-bin/www_bget?ko:K00615">K00615</a>  E2.2.1.1, tktA, tktB; transketolase [EC:2.2.1.1]
D      comp46213_c0_seq1; <a href="/dbget-bin/www_bget?ko:K00615">K00615</a>  E2.2.1.1, tktA, tktB; transketolase [EC:2.2.1.1]
D      comp107990_c0_seq1; <a href="/dbget-bin/www_bget?ko:K00615">K00615</a>  E2.2.1.1, tktA, tktB; transketolase [EC:2.2.1.1]
D      comp40239_c0_seq1; <a href="/dbget-bin/www_bget?ko:K00616">K00616</a>  E2.2.1.2, talA, talB; transaldolase [EC:2.2.1.2]
D      comp40875_c0_seq1; <a href="/dbget-bin/www_bget?ko:K00616">K00616</a>  E2.2.1.2, talA, talB; transaldolase [EC:2.2.1.2]
D      comp40875_c1_seq1; <a href="/dbget-bin/www_bget?ko:K00616">K00616</a>  E2.2.1.2, talA, talB; transaldolase [EC:2.2.1.2]
D      comp155943_c0_seq1; <a href="/dbget-bin/www_bget?ko:K00616">K00616</a>  E2.2.1.2, talA, talB; transaldolase [EC:2.2.1.2]
D      comp108734_c0_seq1; <a href="/dbget-bin/www_bget?ko:K01807">K01807</a>  rpiA; ribose 5-phosphate isomerase A [EC:5.3.1.6]
D      comp122305_c0_seq1; <a href="/dbget-bin/www_bget?ko:K01807">K01807</a>  rpiA; ribose 5-phosphate isomerase A [EC:5.3.1.6]
D      comp130644_c0_seq1; <a href="/dbget-bin/www_bget?ko:K01807">K01807</a>  rpiA; ribose 5-phosphate isomerase A [EC:5.3.1.6]
D      comp6391_c0_seq1; <a href="/dbget-bin/www_bget?ko:K01619">K01619</a>  deoC, DERA; deoxyribose-phosphate aldolase [EC:4.1.2.4]
D      comp81675_c0_seq1; <a href="/dbget-bin/www_bget?ko:K01619">K01619</a>  deoC, DERA; deoxyribose-phosphate aldolase [EC:4.1.2.4]
D      comp18524_c0_seq1; <a href="/dbget-bin/www_bget?ko:K00852">K00852</a>  rbsK, RBKS; ribokinase [EC:2.7.1.15]
D      comp152603_c0_seq1; <a href="/dbget-bin/www_bget?ko:K00852">K00852</a>  rbsK, RBKS; ribokinase [EC:2.7.1.15]
D      comp30429_c0_seq1; <a href="/dbget-bin/www_bget?ko:K01835">K01835</a>  pgm; phosphoglucomutase [EC:5.4.2.2]
D      comp51399_c0_seq1; <a href="/dbget-bin/www_bget?ko:K15779">K15779</a>  PGM2; phosphoglucomutase / phosphopentomutase [EC:5.4.2.2 5.4.2.7]
D      comp67530_c0_seq1; <a href="/dbget-bin/www_bget?ko:K15779">K15779</a>  PGM2; phosphoglucomutase / phosphopentomutase [EC:5.4.2.2 5.4.2.7]
D      comp11170_c0_seq1; <a href="/dbget-bin/www_bget?ko:K00948">K00948</a>  PRPS, prsA; ribose-phosphate pyrophosphokinase [EC:2.7.6.1]
D      comp33042_c0_seq1; <a href="/dbget-bin/www_bget?ko:K00948">K00948</a>  PRPS, prsA; ribose-phosphate pyrophosphokinase [EC:2.7.6.1]
D      comp36453_c0_seq1; <a href="/dbget-bin/www_bget?ko:K00948">K00948</a>  PRPS, prsA; ribose-phosphate pyrophosphokinase [EC:2.7.6.1]
D      comp36966_c0_seq1; <a href="/dbget-bin/www_bget?ko:K00948">K00948</a>  PRPS, prsA; ribose-phosphate pyrophosphokinase [EC:2.7.6.1]
D      comp38720_c0_seq1; <a href="/dbget-bin/www_bget?ko:K00948">K00948</a>  PRPS, prsA; ribose-phosphate pyrophosphokinase [EC:2.7.6.1]
D      comp40276_c0_seq1; <a href="/dbget-bin/www_bget?ko:K00948">K00948</a>  PRPS, prsA; ribose-phosphate pyrophosphokinase [EC:2.7.6.1]
D      comp22211_c0_seq1; <a href="/dbget-bin/www_bget?ko:K01053">K01053</a>  E3.1.1.17, gnl, RGN; gluconolactonase [EC:3.1.1.17]
D      comp159895_c0_seq1; <a href="/dbget-bin/www_bget?ko:K01053">K01053</a>  E3.1.1.17, gnl, RGN; gluconolactonase [EC:3.1.1.17]
D      comp44066_c0_seq1; <a href="/dbget-bin/www_bget?ko:K00851">K00851</a>  E2.7.1.12, gntK, idnK; gluconokinase [EC:2.7.1.12]
D      comp34342_c0_seq1; <a href="/dbget-bin/www_bget?ko:K01623">K01623</a>  ALDO; fructose-bisphosphate aldolase, class I [EC:4.1.2.13]
D      comp41426_c0_seq1; <a href="/dbget-bin/www_bget?ko:K01623">K01623</a>  ALDO; fructose-bisphosphate aldolase, class I [EC:4.1.2.13]
D      comp43330_c0_seq1; <a href="/dbget-bin/www_bget?ko:K01623">K01623</a>  ALDO; fructose-bisphosphate aldolase, class I [EC:4.1.2.13]
D      comp104791_c0_seq1; <a href="/dbget-bin/www_bget?ko:K01623">K01623</a>  ALDO; fructose-bisphosphate aldolase, class I [EC:4.1.2.13]
D      comp112130_c0_seq1; <a href="/dbget-bin/www_bget?ko:K01623">K01623</a>  ALDO; fructose-bisphosphate aldolase, class I [EC:4.1.2.13]
D      comp45149_c0_seq1; <a href="/dbget-bin/www_bget?ko:K03841">K03841</a>  FBP, fbp; fructose-1,6-bisphosphatase I [EC:3.1.3.11]
D      comp45149_c0_seq2; <a href="/dbget-bin/www_bget?ko:K03841">K03841</a>  FBP, fbp; fructose-1,6-bisphosphatase I [EC:3.1.3.11]
D      comp10446_c0_seq1; <a href="/dbget-bin/www_bget?ko:K00850">K00850</a>  pfkA, PFK; 6-phosphofructokinase 1 [EC:2.7.1.11]
D      comp13153_c0_seq1; <a href="/dbget-bin/www_bget?ko:K00850">K00850</a>  pfkA, PFK; 6-phosphofructokinase 1 [EC:2.7.1.11]
D      comp27186_c0_seq1; <a href="/dbget-bin/www_bget?ko:K00850">K00850</a>  pfkA, PFK; 6-phosphofructokinase 1 [EC:2.7.1.11]
D      comp46079_c0_seq1; <a href="/dbget-bin/www_bget?ko:K00850">K00850</a>  pfkA, PFK; 6-phosphofructokinase 1 [EC:2.7.1.11]
C    00040 Pentose and glucuronate interconversions [PATH:<a href="http://www.kegg.jp/kegg-bin/show_pathway?@ko00040/K01195/K00699/K00012/K00963/K13247/K01783/K00854/K01805/K00011/K03331/K00078/K00128">ko00040</a>]
D      comp45970_c0_seq1; <a href="/dbget-bin/www_bget?ko:K01195">K01195</a>  uidA, GUSB; beta-glucuronidase [EC:3.2.1.31]
D      comp45970_c0_seq2; <a href="/dbget-bin/www_bget?ko:K01195">K01195</a>  uidA, GUSB; beta-glucuronidase [EC:3.2.1.31]
D      comp155761_c0_seq1; <a href="/dbget-bin/www_bget?ko:K01195">K01195</a>  uidA, GUSB; beta-glucuronidase [EC:3.2.1.31]
D      comp1692_c0_seq1; <a href="/dbget-bin/www_bget?ko:K00699">K00699</a>  UGT; glucuronosyltransferase [EC:2.4.1.17]
D      comp36220_c0_seq1; <a href="/dbget-bin/www_bget?ko:K00699">K00699</a>  UGT; glucuronosyltransferase [EC:2.4.1.17]
D      comp46179_c0_seq2; <a href="/dbget-bin/www_bget?ko:K00699">K00699</a>  UGT; glucuronosyltransferase [EC:2.4.1.17]
D      comp62843_c0_seq1; <a href="/dbget-bin/www_bget?ko:K00699">K00699</a>  UGT; glucuronosyltransferase [EC:2.4.1.17]
D      comp89582_c0_seq1; <a href="/dbget-bin/www_bget?ko:K00699">K00699</a>  UGT; glucuronosyltransferase [EC:2.4.1.17]
D      comp42237_c0_seq1; <a href="/dbget-bin/www_bget?ko:K00012">K00012</a>  UGDH, ugd; UDPglucose 6-dehydrogenase [EC:1.1.1.22]
D      comp12829_c0_seq1; <a href="/dbget-bin/www_bget?ko:K00963">K00963</a>  UGP2, galU, galF; UTP--glucose-1-phosphate uridylyltransferase [EC:2.7.7.9]
D      comp18516_c0_seq1; <a href="/dbget-bin/www_bget?ko:K00963">K00963</a>  UGP2, galU, galF; UTP--glucose-1-phosphate uridylyltransferase [EC:2.7.7.9]
D      comp29955_c0_seq1; <a href="/dbget-bin/www_bget?ko:K00963">K00963</a>  UGP2, galU, galF; UTP--glucose-1-phosphate uridylyltransferase [EC:2.7.7.9]
D      comp38470_c0_seq1; <a href="/dbget-bin/www_bget?ko:K00963">K00963</a>  UGP2, galU, galF; UTP--glucose-1-phosphate uridylyltransferase [EC:2.7.7.9]
D      comp64946_c0_seq1; <a href="/dbget-bin/www_bget?ko:K13247">K13247</a>  CRYL1; L-gulonate 3-dehydrogenase [EC:1.1.1.45]
D      comp18056_c0_seq1; <a href="/dbget-bin/www_bget?ko:K01783">K01783</a>  rpe, RPE; ribulose-phosphate 3-epimerase [EC:5.1.3.1]
D      comp93141_c0_seq1; <a href="/dbget-bin/www_bget?ko:K01783">K01783</a>  rpe, RPE; ribulose-phosphate 3-epimerase [EC:5.1.3.1]
D      comp17631_c0_seq1; <a href="/dbget-bin/www_bget?ko:K00854">K00854</a>  xylB, XYLB; xylulokinase [EC:2.7.1.17]
D      comp88377_c0_seq1; <a href="/dbget-bin/www_bget?ko:K00854">K00854</a>  xylB, XYLB; xylulokinase [EC:2.7.1.17]
D      comp101745_c0_seq1; <a href="/dbget-bin/www_bget?ko:K00854">K00854</a>  xylB, XYLB; xylulokinase [EC:2.7.1.17]
D      comp40999_c0_seq1; <a href="/dbget-bin/www_bget?ko:K01805">K01805</a>  xylA; xylose isomerase [EC:5.3.1.5]
D      comp1475_c0_seq1; <a href="/dbget-bin/www_bget?ko:K00011">K00011</a>  E1.1.1.21, AKR1; aldehyde reductase [EC:1.1.1.21]
D      comp26168_c0_seq1; <a href="/dbget-bin/www_bget?ko:K00011">K00011</a>  E1.1.1.21, AKR1; aldehyde reductase [EC:1.1.1.21]
D      comp44646_c0_seq1; <a href="/dbget-bin/www_bget?ko:K00011">K00011</a>  E1.1.1.21, AKR1; aldehyde reductase [EC:1.1.1.21]
D      comp45069_c0_seq1; <a href="/dbget-bin/www_bget?ko:K00011">K00011</a>  E1.1.1.21, AKR1; aldehyde reductase [EC:1.1.1.21]
D      comp62503_c0_seq1; <a href="/dbget-bin/www_bget?ko:K00011">K00011</a>  E1.1.1.21, AKR1; aldehyde reductase [EC:1.1.1.21]
D      comp88692_c0_seq1; <a href="/dbget-bin/www_bget?ko:K00011">K00011</a>  E1.1.1.21, AKR1; aldehyde reductase [EC:1.1.1.21]
D      comp21319_c0_seq1; <a href="/dbget-bin/www_bget?ko:K03331">K03331</a>  DCXR; L-xylulose reductase [EC:1.1.1.10]
D      comp106354_c0_seq1; <a href="/dbget-bin/www_bget?ko:K03331">K03331</a>  DCXR; L-xylulose reductase [EC:1.1.1.10]
D      comp69925_c0_seq1; <a href="/dbget-bin/www_bget?ko:K00078">K00078</a>  DHDH; dihydrodiol dehydrogenase / D-xylose 1-dehydrogenase (NADP) [EC:1.3.1.20 1.1.1.179]
D      comp27718_c0_seq1; <a href="/dbget-bin/www_bget?ko:K00128">K00128</a>  E1.2.1.3; aldehyde dehydrogenase (NAD+) [EC:1.2.1.3]
D      comp30537_c0_seq1; <a href="/dbget-bin/www_bget?ko:K00128">K00128</a>  E1.2.1.3; aldehyde dehydrogenase (NAD+) [EC:1.2.1.3]
D      comp41953_c0_seq1; <a href="/dbget-bin/www_bget?ko:K00128">K00128</a>  E1.2.1.3; aldehyde dehydrogenase (NAD+) [EC:1.2.1.3]
D      comp41953_c0_seq4; <a href="/dbget-bin/www_bget?ko:K00128">K00128</a>  E1.2.1.3; aldehyde dehydrogenase (NAD+) [EC:1.2.1.3]
D      comp44363_c0_seq1; <a href="/dbget-bin/www_bget?ko:K00128">K00128</a>  E1.2.1.3; aldehyde dehydrogenase (NAD+) [EC:1.2.1.3]
D      comp45407_c0_seq1; <a href="/dbget-bin/www_bget?ko:K00128">K00128</a>  E1.2.1.3; aldehyde dehydrogenase (NAD+) [EC:1.2.1.3]
D      comp46924_c0_seq1; <a href="/dbget-bin/www_bget?ko:K00128">K00128</a>  E1.2.1.3; aldehyde dehydrogenase (NAD+) [EC:1.2.1.3]
D      comp51992_c0_seq1; <a href="/dbget-bin/www_bget?ko:K00128">K00128</a>  E1.2.1.3; aldehyde dehydrogenase (NAD+) [EC:1.2.1.3]
D      comp54539_c0_seq1; <a href="/dbget-bin/www_bget?ko:K00128">K00128</a>  E1.2.1.3; aldehyde dehydrogenase (NAD+) [EC:1.2.1.3]
D      comp55759_c0_seq1; <a href="/dbget-bin/www_bget?ko:K00128">K00128</a>  E1.2.1.3; aldehyde dehydrogenase (NAD+) [EC:1.2.1.3]
D      comp56042_c0_seq1; <a href="/dbget-bin/www_bget?ko:K00128">K00128</a>  E1.2.1.3; aldehyde dehydrogenase (NAD+) [EC:1.2.1.3]
D      comp64642_c0_seq1; <a href="/dbget-bin/www_bget?ko:K00128">K00128</a>  E1.2.1.3; aldehyde dehydrogenase (NAD+) [EC:1.2.1.3]
D      comp75409_c0_seq1; <a href="/dbget-bin/www_bget?ko:K00128">K00128</a>  E1.2.1.3; aldehyde dehydrogenase (NAD+) [EC:1.2.1.3]
D      comp75693_c0_seq1; <a href="/dbget-bin/www_bget?ko:K00128">K00128</a>  E1.2.1.3; aldehyde dehydrogenase (NAD+) [EC:1.2.1.3]
D      comp82960_c0_seq1; <a href="/dbget-bin/www_bget?ko:K00128">K00128</a>  E1.2.1.3; aldehyde dehydrogenase (NAD+) [EC:1.2.1.3]
D      comp97871_c0_seq1; <a href="/dbget-bin/www_bget?ko:K00128">K00128</a>  E1.2.1.3; aldehyde dehydrogenase (NAD+) [EC:1.2.1.3]
D      comp104341_c0_seq1; <a href="/dbget-bin/www_bget?ko:K00128">K00128</a>  E1.2.1.3; aldehyde dehydrogenase (NAD+) [EC:1.2.1.3]
D      comp115583_c0_seq1; <a href="/dbget-bin/www_bget?ko:K00128">K00128</a>  E1.2.1.3; aldehyde dehydrogenase (NAD+) [EC:1.2.1.3]
D      comp121074_c0_seq1; <a href="/dbget-bin/www_bget?ko:K00128">K00128</a>  E1.2.1.3; aldehyde dehydrogenase (NAD+) [EC:1.2.1.3]
D      comp125599_c0_seq1; <a href="/dbget-bin/www_bget?ko:K00128">K00128</a>  E1.2.1.3; aldehyde dehydrogenase (NAD+) [EC:1.2.1.3]
D      comp142328_c0_seq1; <a href="/dbget-bin/www_bget?ko:K00128">K00128</a>  E1.2.1.3; aldehyde dehydrogenase (NAD+) [EC:1.2.1.3]
D      comp150227_c0_seq1; <a href="/dbget-bin/www_bget?ko:K00128">K00128</a>  E1.2.1.3; aldehyde dehydrogenase (NAD+) [EC:1.2.1.3]
D      comp153944_c0_seq1; <a href="/dbget-bin/www_bget?ko:K00128">K00128</a>  E1.2.1.3; aldehyde dehydrogenase (NAD+) [EC:1.2.1.3]
D      comp157742_c0_seq1; <a href="/dbget-bin/www_bget?ko:K00128">K00128</a>  E1.2.1.3; aldehyde dehydrogenase (NAD+) [EC:1.2.1.3]
D      comp158128_c0_seq1; <a href="/dbget-bin/www_bget?ko:K00128">K00128</a>  E1.2.1.3; aldehyde dehydrogenase (NAD+) [EC:1.2.1.3]
D      comp159519_c0_seq1; <a href="/dbget-bin/www_bget?ko:K00128">K00128</a>  E1.2.1.3; aldehyde dehydrogenase (NAD+) [EC:1.2.1.3]
C    00051 Fructose and mannose metabolism [PATH:<a href="http://www.kegg.jp/kegg-bin/show_pathway?@ko00051/K01809/K17497/K00966/K01711/K02377/K00976/K05305/K00844/K00850/K03841/K01103/K01112/K00008/K00011/K01805/K01623">ko00051</a>]
D      comp7093_c0_seq1; <a href="/dbget-bin/www_bget?ko:K01809">K01809</a>  E5.3.1.8, manA; mannose-6-phosphate isomerase [EC:5.3.1.8]
D      comp17178_c0_seq1; <a href="/dbget-bin/www_bget?ko:K17497">K17497</a>  PMM; phosphomannomutase [EC:5.4.2.8]
D      comp50844_c0_seq1; <a href="/dbget-bin/www_bget?ko:K17497">K17497</a>  PMM; phosphomannomutase [EC:5.4.2.8]
D      comp109406_c0_seq1; <a href="/dbget-bin/www_bget?ko:K17497">K17497</a>  PMM; phosphomannomutase [EC:5.4.2.8]
D      comp1029_c0_seq1; <a href="/dbget-bin/www_bget?ko:K00966">K00966</a>  GMPP; mannose-1-phosphate guanylyltransferase [EC:2.7.7.13]
D      comp1029_c0_seq2; <a href="/dbget-bin/www_bget?ko:K00966">K00966</a>  GMPP; mannose-1-phosphate guanylyltransferase [EC:2.7.7.13]
D      comp5883_c0_seq1; <a href="/dbget-bin/www_bget?ko:K00966">K00966</a>  GMPP; mannose-1-phosphate guanylyltransferase [EC:2.7.7.13]
D      comp19930_c0_seq1; <a href="/dbget-bin/www_bget?ko:K00966">K00966</a>  GMPP; mannose-1-phosphate guanylyltransferase [EC:2.7.7.13]
D      comp19930_c0_seq2; <a href="/dbget-bin/www_bget?ko:K00966">K00966</a>  GMPP; mannose-1-phosphate guanylyltransferase [EC:2.7.7.13]
D      comp30529_c0_seq1; <a href="/dbget-bin/www_bget?ko:K00966">K00966</a>  GMPP; mannose-1-phosphate guanylyltransferase [EC:2.7.7.13]
D      comp35366_c0_seq1; <a href="/dbget-bin/www_bget?ko:K00966">K00966</a>  GMPP; mannose-1-phosphate guanylyltransferase [EC:2.7.7.13]
D      comp39841_c0_seq1; <a href="/dbget-bin/www_bget?ko:K00966">K00966</a>  GMPP; mannose-1-phosphate guanylyltransferase [EC:2.7.7.13]
D      comp67196_c0_seq1; <a href="/dbget-bin/www_bget?ko:K00966">K00966</a>  GMPP; mannose-1-phosphate guanylyltransferase [EC:2.7.7.13]
D      comp145214_c0_seq1; <a href="/dbget-bin/www_bget?ko:K00966">K00966</a>  GMPP; mannose-1-phosphate guanylyltransferase [EC:2.7.7.13]
D      comp97839_c0_seq1; <a href="/dbget-bin/www_bget?ko:K01711">K01711</a>  gmd, GMDS; GDPmannose 4,6-dehydratase [EC:4.2.1.47]
D      comp132751_c0_seq1; <a href="/dbget-bin/www_bget?ko:K01711">K01711</a>  gmd, GMDS; GDPmannose 4,6-dehydratase [EC:4.2.1.47]
D      comp43317_c0_seq1; <a href="/dbget-bin/www_bget?ko:K02377">K02377</a>  TSTA3, fcl; GDP-L-fucose synthase [EC:1.1.1.271]
D      comp66695_c0_seq1; <a href="/dbget-bin/www_bget?ko:K00976">K00976</a>  FPGT; fucose-1-phosphate guanylyltransferase [EC:2.7.7.30]
D      comp69013_c0_seq1; <a href="/dbget-bin/www_bget?ko:K05305">K05305</a>  FUK; fucokinase [EC:2.7.1.52]
D      comp69691_c0_seq1; <a href="/dbget-bin/www_bget?ko:K05305">K05305</a>  FUK; fucokinase [EC:2.7.1.52]
D      comp80885_c0_seq1; <a href="/dbget-bin/www_bget?ko:K05305">K05305</a>  FUK; fucokinase [EC:2.7.1.52]
D      comp8447_c0_seq1; <a href="/dbget-bin/www_bget?ko:K00844">K00844</a>  HK; hexokinase [EC:2.7.1.1]
D      comp41295_c0_seq1; <a href="/dbget-bin/www_bget?ko:K00844">K00844</a>  HK; hexokinase [EC:2.7.1.1]
D      comp50769_c0_seq1; <a href="/dbget-bin/www_bget?ko:K00844">K00844</a>  HK; hexokinase [EC:2.7.1.1]
D      comp10446_c0_seq1; <a href="/dbget-bin/www_bget?ko:K00850">K00850</a>  pfkA, PFK; 6-phosphofructokinase 1 [EC:2.7.1.11]
D      comp13153_c0_seq1; <a href="/dbget-bin/www_bget?ko:K00850">K00850</a>  pfkA, PFK; 6-phosphofructokinase 1 [EC:2.7.1.11]
D      comp27186_c0_seq1; <a href="/dbget-bin/www_bget?ko:K00850">K00850</a>  pfkA, PFK; 6-phosphofructokinase 1 [EC:2.7.1.11]
D      comp46079_c0_seq1; <a href="/dbget-bin/www_bget?ko:K00850">K00850</a>  pfkA, PFK; 6-phosphofructokinase 1 [EC:2.7.1.11]
D      comp45149_c0_seq1; <a href="/dbget-bin/www_bget?ko:K03841">K03841</a>  FBP, fbp; fructose-1,6-bisphosphatase I [EC:3.1.3.11]
D      comp45149_c0_seq2; <a href="/dbget-bin/www_bget?ko:K03841">K03841</a>  FBP, fbp; fructose-1,6-bisphosphatase I [EC:3.1.3.11]
D      comp17591_c0_seq1; <a href="/dbget-bin/www_bget?ko:K01103">K01103</a>  PFKFB; 6-phosphofructo-2-kinase / fructose-2,6-bisphosphatase [EC:2.7.1.105 3.1.3.46]
D      comp17966_c0_seq1; <a href="/dbget-bin/www_bget?ko:K01103">K01103</a>  PFKFB; 6-phosphofructo-2-kinase / fructose-2,6-bisphosphatase [EC:2.7.1.105 3.1.3.46]
D      comp28529_c0_seq1; <a href="/dbget-bin/www_bget?ko:K01103">K01103</a>  PFKFB; 6-phosphofructo-2-kinase / fructose-2,6-bisphosphatase [EC:2.7.1.105 3.1.3.46]
D      comp30053_c0_seq1; <a href="/dbget-bin/www_bget?ko:K01103">K01103</a>  PFKFB; 6-phosphofructo-2-kinase / fructose-2,6-bisphosphatase [EC:2.7.1.105 3.1.3.46]
D      comp31227_c0_seq1; <a href="/dbget-bin/www_bget?ko:K01103">K01103</a>  PFKFB; 6-phosphofructo-2-kinase / fructose-2,6-bisphosphatase [EC:2.7.1.105 3.1.3.46]
D      comp39852_c0_seq1; <a href="/dbget-bin/www_bget?ko:K01103">K01103</a>  PFKFB; 6-phosphofructo-2-kinase / fructose-2,6-bisphosphatase [EC:2.7.1.105 3.1.3.46]
D      comp73731_c0_seq1; <a href="/dbget-bin/www_bget?ko:K01103">K01103</a>  PFKFB; 6-phosphofructo-2-kinase / fructose-2,6-bisphosphatase [EC:2.7.1.105 3.1.3.46]
D      comp74687_c0_seq1; <a href="/dbget-bin/www_bget?ko:K01103">K01103</a>  PFKFB; 6-phosphofructo-2-kinase / fructose-2,6-bisphosphatase [EC:2.7.1.105 3.1.3.46]
D      comp5071_c0_seq1; <a href="/dbget-bin/www_bget?ko:K01112">K01112</a>  E3.1.3.-;  [EC:3.1.3.-]
D      comp15740_c0_seq1; <a href="/dbget-bin/www_bget?ko:K01112">K01112</a>  E3.1.3.-;  [EC:3.1.3.-]
D      comp25224_c0_seq1; <a href="/dbget-bin/www_bget?ko:K01112">K01112</a>  E3.1.3.-;  [EC:3.1.3.-]
D      comp35797_c0_seq1; <a href="/dbget-bin/www_bget?ko:K01112">K01112</a>  E3.1.3.-;  [EC:3.1.3.-]
D      comp41589_c0_seq1; <a href="/dbget-bin/www_bget?ko:K01112">K01112</a>  E3.1.3.-;  [EC:3.1.3.-]
D      comp55370_c1_seq1; <a href="/dbget-bin/www_bget?ko:K01112">K01112</a>  E3.1.3.-;  [EC:3.1.3.-]
D      comp29956_c0_seq1; <a href="/dbget-bin/www_bget?ko:K00008">K00008</a>  SORD, gutB; L-iditol 2-dehydrogenase [EC:1.1.1.14]
D      comp38627_c0_seq1; <a href="/dbget-bin/www_bget?ko:K00008">K00008</a>  SORD, gutB; L-iditol 2-dehydrogenase [EC:1.1.1.14]
D      comp1475_c0_seq1; <a href="/dbget-bin/www_bget?ko:K00011">K00011</a>  E1.1.1.21, AKR1; aldehyde reductase [EC:1.1.1.21]
D      comp26168_c0_seq1; <a href="/dbget-bin/www_bget?ko:K00011">K00011</a>  E1.1.1.21, AKR1; aldehyde reductase [EC:1.1.1.21]
D      comp44646_c0_seq1; <a href="/dbget-bin/www_bget?ko:K00011">K00011</a>  E1.1.1.21, AKR1; aldehyde reductase [EC:1.1.1.21]
D      comp45069_c0_seq1; <a href="/dbget-bin/www_bget?ko:K00011">K00011</a>  E1.1.1.21, AKR1; aldehyde reductase [EC:1.1.1.21]
D      comp62503_c0_seq1; <a href="/dbget-bin/www_bget?ko:K00011">K00011</a>  E1.1.1.21, AKR1; aldehyde reductase [EC:1.1.1.21]
D      comp88692_c0_seq1; <a href="/dbget-bin/www_bget?ko:K00011">K00011</a>  E1.1.1.21, AKR1; aldehyde reductase [EC:1.1.1.21]
D      comp40999_c0_seq1; <a href="/dbget-bin/www_bget?ko:K01805">K01805</a>  xylA; xylose isomerase [EC:5.3.1.5]
D      comp34342_c0_seq1; <a href="/dbget-bin/www_bget?ko:K01623">K01623</a>  ALDO; fructose-bisphosphate aldolase, class I [EC:4.1.2.13]
D      comp41426_c0_seq1; <a href="/dbget-bin/www_bget?ko:K01623">K01623</a>  ALDO; fructose-bisphosphate aldolase, class I [EC:4.1.2.13]
D      comp43330_c0_seq1; <a href="/dbget-bin/www_bget?ko:K01623">K01623</a>  ALDO; fructose-bisphosphate aldolase, class I [EC:4.1.2.13]
D      comp104791_c0_seq1; <a href="/dbget-bin/www_bget?ko:K01623">K01623</a>  ALDO; fructose-bisphosphate aldolase, class I [EC:4.1.2.13]
D      comp112130_c0_seq1; <a href="/dbget-bin/www_bget?ko:K01623">K01623</a>  ALDO; fructose-bisphosphate aldolase, class I [EC:4.1.2.13]
C    00052 Galactose metabolism [PATH:<a href="http://www.kegg.jp/kegg-bin/show_pathway?@ko00052/K00849/K00963/K01835/K15779/K00844/K12309/K01229/K00965/K01189/K00011/K00850/K12047/K12316">ko00052</a>]
D      comp39368_c0_seq1; <a href="/dbget-bin/www_bget?ko:K00849">K00849</a>  galK; galactokinase [EC:2.7.1.6]
D      comp40370_c0_seq1; <a href="/dbget-bin/www_bget?ko:K00849">K00849</a>  galK; galactokinase [EC:2.7.1.6]
D      comp42630_c0_seq1; <a href="/dbget-bin/www_bget?ko:K00849">K00849</a>  galK; galactokinase [EC:2.7.1.6]
D      comp70132_c0_seq1; <a href="/dbget-bin/www_bget?ko:K00849">K00849</a>  galK; galactokinase [EC:2.7.1.6]
D      comp81095_c0_seq1; <a href="/dbget-bin/www_bget?ko:K00849">K00849</a>  galK; galactokinase [EC:2.7.1.6]
D      comp12829_c0_seq1; <a href="/dbget-bin/www_bget?ko:K00963">K00963</a>  UGP2, galU, galF; UTP--glucose-1-phosphate uridylyltransferase [EC:2.7.7.9]
D      comp18516_c0_seq1; <a href="/dbget-bin/www_bget?ko:K00963">K00963</a>  UGP2, galU, galF; UTP--glucose-1-phosphate uridylyltransferase [EC:2.7.7.9]
D      comp29955_c0_seq1; <a href="/dbget-bin/www_bget?ko:K00963">K00963</a>  UGP2, galU, galF; UTP--glucose-1-phosphate uridylyltransferase [EC:2.7.7.9]
D      comp38470_c0_seq1; <a href="/dbget-bin/www_bget?ko:K00963">K00963</a>  UGP2, galU, galF; UTP--glucose-1-phosphate uridylyltransferase [EC:2.7.7.9]
D      comp30429_c0_seq1; <a href="/dbget-bin/www_bget?ko:K01835">K01835</a>  pgm; phosphoglucomutase [EC:5.4.2.2]
D      comp51399_c0_seq1; <a href="/dbget-bin/www_bget?ko:K15779">K15779</a>  PGM2; phosphoglucomutase / phosphopentomutase [EC:5.4.2.2 5.4.2.7]
D      comp67530_c0_seq1; <a href="/dbget-bin/www_bget?ko:K15779">K15779</a>  PGM2; phosphoglucomutase / phosphopentomutase [EC:5.4.2.2 5.4.2.7]
D      comp8447_c0_seq1; <a href="/dbget-bin/www_bget?ko:K00844">K00844</a>  HK; hexokinase [EC:2.7.1.1]
D      comp41295_c0_seq1; <a href="/dbget-bin/www_bget?ko:K00844">K00844</a>  HK; hexokinase [EC:2.7.1.1]
D      comp50769_c0_seq1; <a href="/dbget-bin/www_bget?ko:K00844">K00844</a>  HK; hexokinase [EC:2.7.1.1]
D      comp29006_c0_seq1; <a href="/dbget-bin/www_bget?ko:K12309">K12309</a>  GLB1, ELNR1; beta-galactosidase [EC:3.2.1.23]
D      comp38074_c0_seq2; <a href="/dbget-bin/www_bget?ko:K12309">K12309</a>  GLB1, ELNR1; beta-galactosidase [EC:3.2.1.23]
D      comp45444_c0_seq1; <a href="/dbget-bin/www_bget?ko:K12309">K12309</a>  GLB1, ELNR1; beta-galactosidase [EC:3.2.1.23]
D      comp45680_c0_seq1; <a href="/dbget-bin/www_bget?ko:K12309">K12309</a>  GLB1, ELNR1; beta-galactosidase [EC:3.2.1.23]
D      comp46066_c0_seq1; <a href="/dbget-bin/www_bget?ko:K12309">K12309</a>  GLB1, ELNR1; beta-galactosidase [EC:3.2.1.23]
D      comp79977_c0_seq1; <a href="/dbget-bin/www_bget?ko:K12309">K12309</a>  GLB1, ELNR1; beta-galactosidase [EC:3.2.1.23]
D      comp158454_c0_seq1; <a href="/dbget-bin/www_bget?ko:K12309">K12309</a>  GLB1, ELNR1; beta-galactosidase [EC:3.2.1.23]
D      comp42210_c0_seq1; <a href="/dbget-bin/www_bget?ko:K01229">K01229</a>  LCT; lactase-phlorizin hydrolase [EC:3.2.1.108 3.2.1.62]
D      comp42210_c0_seq2; <a href="/dbget-bin/www_bget?ko:K01229">K01229</a>  LCT; lactase-phlorizin hydrolase [EC:3.2.1.108 3.2.1.62]
D      comp121268_c0_seq1; <a href="/dbget-bin/www_bget?ko:K01229">K01229</a>  LCT; lactase-phlorizin hydrolase [EC:3.2.1.108 3.2.1.62]
D      comp73321_c0_seq1; <a href="/dbget-bin/www_bget?ko:K00965">K00965</a>  galT, GALT; UDPglucose--hexose-1-phosphate uridylyltransferase [EC:2.7.7.12]
D      comp80330_c0_seq1; <a href="/dbget-bin/www_bget?ko:K00965">K00965</a>  galT, GALT; UDPglucose--hexose-1-phosphate uridylyltransferase [EC:2.7.7.12]
D      comp129838_c0_seq1; <a href="/dbget-bin/www_bget?ko:K00965">K00965</a>  galT, GALT; UDPglucose--hexose-1-phosphate uridylyltransferase [EC:2.7.7.12]
D      comp130081_c0_seq1; <a href="/dbget-bin/www_bget?ko:K00965">K00965</a>  galT, GALT; UDPglucose--hexose-1-phosphate uridylyltransferase [EC:2.7.7.12]
D      comp144554_c0_seq1; <a href="/dbget-bin/www_bget?ko:K00965">K00965</a>  galT, GALT; UDPglucose--hexose-1-phosphate uridylyltransferase [EC:2.7.7.12]
D      comp144798_c0_seq1; <a href="/dbget-bin/www_bget?ko:K01189">K01189</a>  GLA; alpha-galactosidase [EC:3.2.1.22]
D      comp1475_c0_seq1; <a href="/dbget-bin/www_bget?ko:K00011">K00011</a>  E1.1.1.21, AKR1; aldehyde reductase [EC:1.1.1.21]
D      comp26168_c0_seq1; <a href="/dbget-bin/www_bget?ko:K00011">K00011</a>  E1.1.1.21, AKR1; aldehyde reductase [EC:1.1.1.21]
D      comp44646_c0_seq1; <a href="/dbget-bin/www_bget?ko:K00011">K00011</a>  E1.1.1.21, AKR1; aldehyde reductase [EC:1.1.1.21]
D      comp45069_c0_seq1; <a href="/dbget-bin/www_bget?ko:K00011">K00011</a>  E1.1.1.21, AKR1; aldehyde reductase [EC:1.1.1.21]
D      comp62503_c0_seq1; <a href="/dbget-bin/www_bget?ko:K00011">K00011</a>  E1.1.1.21, AKR1; aldehyde reductase [EC:1.1.1.21]
D      comp88692_c0_seq1; <a href="/dbget-bin/www_bget?ko:K00011">K00011</a>  E1.1.1.21, AKR1; aldehyde reductase [EC:1.1.1.21]
D      comp10446_c0_seq1; <a href="/dbget-bin/www_bget?ko:K00850">K00850</a>  pfkA, PFK; 6-phosphofructokinase 1 [EC:2.7.1.11]
D      comp13153_c0_seq1; <a href="/dbget-bin/www_bget?ko:K00850">K00850</a>  pfkA, PFK; 6-phosphofructokinase 1 [EC:2.7.1.11]
D      comp27186_c0_seq1; <a href="/dbget-bin/www_bget?ko:K00850">K00850</a>  pfkA, PFK; 6-phosphofructokinase 1 [EC:2.7.1.11]
D      comp46079_c0_seq1; <a href="/dbget-bin/www_bget?ko:K00850">K00850</a>  pfkA, PFK; 6-phosphofructokinase 1 [EC:2.7.1.11]
D      comp40565_c0_seq1; <a href="/dbget-bin/www_bget?ko:K12047">K12047</a>  MGAM; maltase-glucoamylase [EC:3.2.1.20 3.2.1.3]
D      comp9329_c0_seq1; <a href="/dbget-bin/www_bget?ko:K12316">K12316</a>  GAA; lysosomal alpha-glucosidase [EC:3.2.1.20]
D      comp19839_c0_seq1; <a href="/dbget-bin/www_bget?ko:K12316">K12316</a>  GAA; lysosomal alpha-glucosidase [EC:3.2.1.20]
D      comp22648_c0_seq1; <a href="/dbget-bin/www_bget?ko:K12316">K12316</a>  GAA; lysosomal alpha-glucosidase [EC:3.2.1.20]
D      comp45174_c0_seq1; <a href="/dbget-bin/www_bget?ko:K12316">K12316</a>  GAA; lysosomal alpha-glucosidase [EC:3.2.1.20]
C    00053 Ascorbate and aldarate metabolism [PATH:<a href="http://www.kegg.jp/kegg-bin/show_pathway?@ko00053/K00012/K00699/K00469/K01053/K00103/K00128/K14085/K00149">ko00053</a>]
D      comp42237_c0_seq1; <a href="/dbget-bin/www_bget?ko:K00012">K00012</a>  UGDH, ugd; UDPglucose 6-dehydrogenase [EC:1.1.1.22]
D      comp1692_c0_seq1; <a href="/dbget-bin/www_bget?ko:K00699">K00699</a>  UGT; glucuronosyltransferase [EC:2.4.1.17]
D      comp36220_c0_seq1; <a href="/dbget-bin/www_bget?ko:K00699">K00699</a>  UGT; glucuronosyltransferase [EC:2.4.1.17]
D      comp46179_c0_seq2; <a href="/dbget-bin/www_bget?ko:K00699">K00699</a>  UGT; glucuronosyltransferase [EC:2.4.1.17]
D      comp62843_c0_seq1; <a href="/dbget-bin/www_bget?ko:K00699">K00699</a>  UGT; glucuronosyltransferase [EC:2.4.1.17]
D      comp89582_c0_seq1; <a href="/dbget-bin/www_bget?ko:K00699">K00699</a>  UGT; glucuronosyltransferase [EC:2.4.1.17]
D      comp63807_c0_seq1; <a href="/dbget-bin/www_bget?ko:K00469">K00469</a>  MIOX; inositol oxygenase [EC:1.13.99.1]
D      comp22211_c0_seq1; <a href="/dbget-bin/www_bget?ko:K01053">K01053</a>  E3.1.1.17, gnl, RGN; gluconolactonase [EC:3.1.1.17]
D      comp159895_c0_seq1; <a href="/dbget-bin/www_bget?ko:K01053">K01053</a>  E3.1.1.17, gnl, RGN; gluconolactonase [EC:3.1.1.17]
D      comp7443_c0_seq1; <a href="/dbget-bin/www_bget?ko:K00103">K00103</a>  E1.1.3.8; L-gulonolactone oxidase [EC:1.1.3.8]
D      comp79555_c0_seq1; <a href="/dbget-bin/www_bget?ko:K00103">K00103</a>  E1.1.3.8; L-gulonolactone oxidase [EC:1.1.3.8]
D      comp27718_c0_seq1; <a href="/dbget-bin/www_bget?ko:K00128">K00128</a>  E1.2.1.3; aldehyde dehydrogenase (NAD+) [EC:1.2.1.3]
D      comp30537_c0_seq1; <a href="/dbget-bin/www_bget?ko:K00128">K00128</a>  E1.2.1.3; aldehyde dehydrogenase (NAD+) [EC:1.2.1.3]
D      comp41953_c0_seq1; <a href="/dbget-bin/www_bget?ko:K00128">K00128</a>  E1.2.1.3; aldehyde dehydrogenase (NAD+) [EC:1.2.1.3]
D      comp41953_c0_seq4; <a href="/dbget-bin/www_bget?ko:K00128">K00128</a>  E1.2.1.3; aldehyde dehydrogenase (NAD+) [EC:1.2.1.3]
D      comp44363_c0_seq1; <a href="/dbget-bin/www_bget?ko:K00128">K00128</a>  E1.2.1.3; aldehyde dehydrogenase (NAD+) [EC:1.2.1.3]
D      comp45407_c0_seq1; <a href="/dbget-bin/www_bget?ko:K00128">K00128</a>  E1.2.1.3; aldehyde dehydrogenase (NAD+) [EC:1.2.1.3]
D      comp46924_c0_seq1; <a href="/dbget-bin/www_bget?ko:K00128">K00128</a>  E1.2.1.3; aldehyde dehydrogenase (NAD+) [EC:1.2.1.3]
D      comp51992_c0_seq1; <a href="/dbget-bin/www_bget?ko:K00128">K00128</a>  E1.2.1.3; aldehyde dehydrogenase (NAD+) [EC:1.2.1.3]
D      comp54539_c0_seq1; <a href="/dbget-bin/www_bget?ko:K00128">K00128</a>  E1.2.1.3; aldehyde dehydrogenase (NAD+) [EC:1.2.1.3]
D      comp55759_c0_seq1; <a href="/dbget-bin/www_bget?ko:K00128">K00128</a>  E1.2.1.3; aldehyde dehydrogenase (NAD+) [EC:1.2.1.3]
D      comp56042_c0_seq1; <a href="/dbget-bin/www_bget?ko:K00128">K00128</a>  E1.2.1.3; aldehyde dehydrogenase (NAD+) [EC:1.2.1.3]
D      comp64642_c0_seq1; <a href="/dbget-bin/www_bget?ko:K00128">K00128</a>  E1.2.1.3; aldehyde dehydrogenase (NAD+) [EC:1.2.1.3]
D      comp75409_c0_seq1; <a href="/dbget-bin/www_bget?ko:K00128">K00128</a>  E1.2.1.3; aldehyde dehydrogenase (NAD+) [EC:1.2.1.3]
D      comp75693_c0_seq1; <a href="/dbget-bin/www_bget?ko:K00128">K00128</a>  E1.2.1.3; aldehyde dehydrogenase (NAD+) [EC:1.2.1.3]
D      comp82960_c0_seq1; <a href="/dbget-bin/www_bget?ko:K00128">K00128</a>  E1.2.1.3; aldehyde dehydrogenase (NAD+) [EC:1.2.1.3]
D      comp97871_c0_seq1; <a href="/dbget-bin/www_bget?ko:K00128">K00128</a>  E1.2.1.3; aldehyde dehydrogenase (NAD+) [EC:1.2.1.3]
D      comp104341_c0_seq1; <a href="/dbget-bin/www_bget?ko:K00128">K00128</a>  E1.2.1.3; aldehyde dehydrogenase (NAD+) [EC:1.2.1.3]
D      comp115583_c0_seq1; <a href="/dbget-bin/www_bget?ko:K00128">K00128</a>  E1.2.1.3; aldehyde dehydrogenase (NAD+) [EC:1.2.1.3]
D      comp121074_c0_seq1; <a href="/dbget-bin/www_bget?ko:K00128">K00128</a>  E1.2.1.3; aldehyde dehydrogenase (NAD+) [EC:1.2.1.3]
D      comp125599_c0_seq1; <a href="/dbget-bin/www_bget?ko:K00128">K00128</a>  E1.2.1.3; aldehyde dehydrogenase (NAD+) [EC:1.2.1.3]
D      comp142328_c0_seq1; <a href="/dbget-bin/www_bget?ko:K00128">K00128</a>  E1.2.1.3; aldehyde dehydrogenase (NAD+) [EC:1.2.1.3]
D      comp150227_c0_seq1; <a href="/dbget-bin/www_bget?ko:K00128">K00128</a>  E1.2.1.3; aldehyde dehydrogenase (NAD+) [EC:1.2.1.3]
D      comp153944_c0_seq1; <a href="/dbget-bin/www_bget?ko:K00128">K00128</a>  E1.2.1.3; aldehyde dehydrogenase (NAD+) [EC:1.2.1.3]
D      comp157742_c0_seq1; <a href="/dbget-bin/www_bget?ko:K00128">K00128</a>  E1.2.1.3; aldehyde dehydrogenase (NAD+) [EC:1.2.1.3]
D      comp158128_c0_seq1; <a href="/dbget-bin/www_bget?ko:K00128">K00128</a>  E1.2.1.3; aldehyde dehydrogenase (NAD+) [EC:1.2.1.3]
D      comp159519_c0_seq1; <a href="/dbget-bin/www_bget?ko:K00128">K00128</a>  E1.2.1.3; aldehyde dehydrogenase (NAD+) [EC:1.2.1.3]
D      comp44531_c0_seq1; <a href="/dbget-bin/www_bget?ko:K14085">K14085</a>  ALDH7A1; aldehyde dehydrogenase family 7 member A1 [EC:1.2.1.31 1.2.1.8 1.2.1.3]
D      comp36465_c0_seq1; <a href="/dbget-bin/www_bget?ko:K00149">K00149</a>  ALDH9A1; aldehyde dehydrogenase family 9 member A1 [EC:1.2.1.47 1.2.1.3]
D      comp75374_c0_seq1; <a href="/dbget-bin/www_bget?ko:K00149">K00149</a>  ALDH9A1; aldehyde dehydrogenase family 9 member A1 [EC:1.2.1.47 1.2.1.3]
D      comp131764_c0_seq1; <a href="/dbget-bin/www_bget?ko:K00149">K00149</a>  ALDH9A1; aldehyde dehydrogenase family 9 member A1 [EC:1.2.1.47 1.2.1.3]
D      comp143894_c0_seq1; <a href="/dbget-bin/www_bget?ko:K00149">K00149</a>  ALDH9A1; aldehyde dehydrogenase family 9 member A1 [EC:1.2.1.47 1.2.1.3]
C    00500 Starch and sucrose metabolism [PATH:<a href="http://www.kegg.jp/kegg-bin/show_pathway?@ko00500/K12047/K12316/K00012/K00699/K01195/K08678/K00963/K01835/K15779/K00844/K11809/K01810/K00700/K00688/K00693/K01196/K01513">ko00500</a>]
D      comp40565_c0_seq1; <a href="/dbget-bin/www_bget?ko:K12047">K12047</a>  MGAM; maltase-glucoamylase [EC:3.2.1.20 3.2.1.3]
D      comp9329_c0_seq1; <a href="/dbget-bin/www_bget?ko:K12316">K12316</a>  GAA; lysosomal alpha-glucosidase [EC:3.2.1.20]
D      comp19839_c0_seq1; <a href="/dbget-bin/www_bget?ko:K12316">K12316</a>  GAA; lysosomal alpha-glucosidase [EC:3.2.1.20]
D      comp22648_c0_seq1; <a href="/dbget-bin/www_bget?ko:K12316">K12316</a>  GAA; lysosomal alpha-glucosidase [EC:3.2.1.20]
D      comp45174_c0_seq1; <a href="/dbget-bin/www_bget?ko:K12316">K12316</a>  GAA; lysosomal alpha-glucosidase [EC:3.2.1.20]
D      comp42237_c0_seq1; <a href="/dbget-bin/www_bget?ko:K00012">K00012</a>  UGDH, ugd; UDPglucose 6-dehydrogenase [EC:1.1.1.22]
D      comp1692_c0_seq1; <a href="/dbget-bin/www_bget?ko:K00699">K00699</a>  UGT; glucuronosyltransferase [EC:2.4.1.17]
D      comp36220_c0_seq1; <a href="/dbget-bin/www_bget?ko:K00699">K00699</a>  UGT; glucuronosyltransferase [EC:2.4.1.17]
D      comp46179_c0_seq2; <a href="/dbget-bin/www_bget?ko:K00699">K00699</a>  UGT; glucuronosyltransferase [EC:2.4.1.17]
D      comp62843_c0_seq1; <a href="/dbget-bin/www_bget?ko:K00699">K00699</a>  UGT; glucuronosyltransferase [EC:2.4.1.17]
D      comp89582_c0_seq1; <a href="/dbget-bin/www_bget?ko:K00699">K00699</a>  UGT; glucuronosyltransferase [EC:2.4.1.17]
D      comp45970_c0_seq1; <a href="/dbget-bin/www_bget?ko:K01195">K01195</a>  uidA, GUSB; beta-glucuronidase [EC:3.2.1.31]
D      comp45970_c0_seq2; <a href="/dbget-bin/www_bget?ko:K01195">K01195</a>  uidA, GUSB; beta-glucuronidase [EC:3.2.1.31]
D      comp155761_c0_seq1; <a href="/dbget-bin/www_bget?ko:K01195">K01195</a>  uidA, GUSB; beta-glucuronidase [EC:3.2.1.31]
D      comp48091_c0_seq1; <a href="/dbget-bin/www_bget?ko:K08678">K08678</a>  UXS1; UDP-glucuronate decarboxylase [EC:4.1.1.35]
D      comp57945_c0_seq1; <a href="/dbget-bin/www_bget?ko:K08678">K08678</a>  UXS1; UDP-glucuronate decarboxylase [EC:4.1.1.35]
D      comp61642_c0_seq1; <a href="/dbget-bin/www_bget?ko:K08678">K08678</a>  UXS1; UDP-glucuronate decarboxylase [EC:4.1.1.35]
D      comp12829_c0_seq1; <a href="/dbget-bin/www_bget?ko:K00963">K00963</a>  UGP2, galU, galF; UTP--glucose-1-phosphate uridylyltransferase [EC:2.7.7.9]
D      comp18516_c0_seq1; <a href="/dbget-bin/www_bget?ko:K00963">K00963</a>  UGP2, galU, galF; UTP--glucose-1-phosphate uridylyltransferase [EC:2.7.7.9]
D      comp29955_c0_seq1; <a href="/dbget-bin/www_bget?ko:K00963">K00963</a>  UGP2, galU, galF; UTP--glucose-1-phosphate uridylyltransferase [EC:2.7.7.9]
D      comp38470_c0_seq1; <a href="/dbget-bin/www_bget?ko:K00963">K00963</a>  UGP2, galU, galF; UTP--glucose-1-phosphate uridylyltransferase [EC:2.7.7.9]
D      comp30429_c0_seq1; <a href="/dbget-bin/www_bget?ko:K01835">K01835</a>  pgm; phosphoglucomutase [EC:5.4.2.2]
D      comp51399_c0_seq1; <a href="/dbget-bin/www_bget?ko:K15779">K15779</a>  PGM2; phosphoglucomutase / phosphopentomutase [EC:5.4.2.2 5.4.2.7]
D      comp67530_c0_seq1; <a href="/dbget-bin/www_bget?ko:K15779">K15779</a>  PGM2; phosphoglucomutase / phosphopentomutase [EC:5.4.2.2 5.4.2.7]
D      comp8447_c0_seq1; <a href="/dbget-bin/www_bget?ko:K00844">K00844</a>  HK; hexokinase [EC:2.7.1.1]
D      comp41295_c0_seq1; <a href="/dbget-bin/www_bget?ko:K00844">K00844</a>  HK; hexokinase [EC:2.7.1.1]
D      comp50769_c0_seq1; <a href="/dbget-bin/www_bget?ko:K00844">K00844</a>  HK; hexokinase [EC:2.7.1.1]
D      comp51719_c0_seq1; <a href="/dbget-bin/www_bget?ko:K11809">K11809</a>  PGM2L1; glucose-1,6-bisphosphate synthase [EC:2.7.1.106]
D      comp46003_c0_seq1; <a href="/dbget-bin/www_bget?ko:K01810">K01810</a>  GPI, pgi; glucose-6-phosphate isomerase [EC:5.3.1.9]
D      comp46003_c0_seq2; <a href="/dbget-bin/www_bget?ko:K01810">K01810</a>  GPI, pgi; glucose-6-phosphate isomerase [EC:5.3.1.9]
D      comp159387_c0_seq1; <a href="/dbget-bin/www_bget?ko:K01810">K01810</a>  GPI, pgi; glucose-6-phosphate isomerase [EC:5.3.1.9]
D      comp44868_c0_seq1; <a href="/dbget-bin/www_bget?ko:K00700">K00700</a>  glgB; 1,4-alpha-glucan branching enzyme [EC:2.4.1.18]
D      comp44868_c0_seq2; <a href="/dbget-bin/www_bget?ko:K00700">K00700</a>  glgB; 1,4-alpha-glucan branching enzyme [EC:2.4.1.18]
D      comp118842_c0_seq1; <a href="/dbget-bin/www_bget?ko:K00700">K00700</a>  glgB; 1,4-alpha-glucan branching enzyme [EC:2.4.1.18]
D      comp155694_c0_seq1; <a href="/dbget-bin/www_bget?ko:K00700">K00700</a>  glgB; 1,4-alpha-glucan branching enzyme [EC:2.4.1.18]
D      comp7332_c0_seq1; <a href="/dbget-bin/www_bget?ko:K00688">K00688</a>  E2.4.1.1, glgP, PYG; starch phosphorylase [EC:2.4.1.1]
D      comp7332_c0_seq2; <a href="/dbget-bin/www_bget?ko:K00688">K00688</a>  E2.4.1.1, glgP, PYG; starch phosphorylase [EC:2.4.1.1]
D      comp28409_c0_seq1; <a href="/dbget-bin/www_bget?ko:K00688">K00688</a>  E2.4.1.1, glgP, PYG; starch phosphorylase [EC:2.4.1.1]
D      comp44391_c0_seq1; <a href="/dbget-bin/www_bget?ko:K00693">K00693</a>  GYS; glycogen(starch) synthase [EC:2.4.1.11]
D      comp44391_c0_seq2; <a href="/dbget-bin/www_bget?ko:K00693">K00693</a>  GYS; glycogen(starch) synthase [EC:2.4.1.11]
D      comp395_c0_seq1; <a href="/dbget-bin/www_bget?ko:K01196">K01196</a>  AGL; glycogen debranching enzyme [EC:2.4.1.25 3.2.1.33]
D      comp24402_c0_seq1; <a href="/dbget-bin/www_bget?ko:K01196">K01196</a>  AGL; glycogen debranching enzyme [EC:2.4.1.25 3.2.1.33]
D      comp44662_c0_seq1; <a href="/dbget-bin/www_bget?ko:K01196">K01196</a>  AGL; glycogen debranching enzyme [EC:2.4.1.25 3.2.1.33]
D      comp59338_c0_seq1; <a href="/dbget-bin/www_bget?ko:K01196">K01196</a>  AGL; glycogen debranching enzyme [EC:2.4.1.25 3.2.1.33]
D      comp75600_c0_seq1; <a href="/dbget-bin/www_bget?ko:K01196">K01196</a>  AGL; glycogen debranching enzyme [EC:2.4.1.25 3.2.1.33]
D      comp81407_c0_seq1; <a href="/dbget-bin/www_bget?ko:K01196">K01196</a>  AGL; glycogen debranching enzyme [EC:2.4.1.25 3.2.1.33]
D      comp102898_c0_seq1; <a href="/dbget-bin/www_bget?ko:K01196">K01196</a>  AGL; glycogen debranching enzyme [EC:2.4.1.25 3.2.1.33]
D      comp113567_c0_seq1; <a href="/dbget-bin/www_bget?ko:K01196">K01196</a>  AGL; glycogen debranching enzyme [EC:2.4.1.25 3.2.1.33]
D      comp116761_c0_seq1; <a href="/dbget-bin/www_bget?ko:K01196">K01196</a>  AGL; glycogen debranching enzyme [EC:2.4.1.25 3.2.1.33]
D      comp117039_c0_seq1; <a href="/dbget-bin/www_bget?ko:K01196">K01196</a>  AGL; glycogen debranching enzyme [EC:2.4.1.25 3.2.1.33]
D      comp57655_c0_seq1; <a href="/dbget-bin/www_bget?ko:K01513">K01513</a>  ENPP1_3; ectonucleotide pyrophosphatase/phosphodiesterase family member 1/3 [EC:3.1.4.1 3.6.1.9]
D      comp75876_c0_seq1; <a href="/dbget-bin/www_bget?ko:K01513">K01513</a>  ENPP1_3; ectonucleotide pyrophosphatase/phosphodiesterase family member 1/3 [EC:3.1.4.1 3.6.1.9]
C    00520 Amino sugar and nucleotide sugar metabolism [PATH:<a href="http://www.kegg.jp/kegg-bin/show_pathway?@ko00520/K01183/K12373/K00884/K01836/K00972/K01787/K01639/K00326/K00698/K00844/K01443/K00621/K02564/K00820/K08678/K01810/K01835/K15779/K00963/K00965/K00012/K00849/K17497/K00966/K01711/K01809/K05305/K00976/K02377">ko00520</a>]
D      comp5189_c0_seq1; <a href="/dbget-bin/www_bget?ko:K01183">K01183</a>  E3.2.1.14; chitinase [EC:3.2.1.14]
D      comp24600_c0_seq1; <a href="/dbget-bin/www_bget?ko:K01183">K01183</a>  E3.2.1.14; chitinase [EC:3.2.1.14]
D      comp30285_c0_seq1; <a href="/dbget-bin/www_bget?ko:K01183">K01183</a>  E3.2.1.14; chitinase [EC:3.2.1.14]
D      comp36567_c0_seq1; <a href="/dbget-bin/www_bget?ko:K01183">K01183</a>  E3.2.1.14; chitinase [EC:3.2.1.14]
D      comp43456_c0_seq1; <a href="/dbget-bin/www_bget?ko:K01183">K01183</a>  E3.2.1.14; chitinase [EC:3.2.1.14]
D      comp66112_c0_seq1; <a href="/dbget-bin/www_bget?ko:K01183">K01183</a>  E3.2.1.14; chitinase [EC:3.2.1.14]
D      comp67976_c0_seq1; <a href="/dbget-bin/www_bget?ko:K01183">K01183</a>  E3.2.1.14; chitinase [EC:3.2.1.14]
D      comp87562_c0_seq1; <a href="/dbget-bin/www_bget?ko:K01183">K01183</a>  E3.2.1.14; chitinase [EC:3.2.1.14]
D      comp141923_c0_seq1; <a href="/dbget-bin/www_bget?ko:K01183">K01183</a>  E3.2.1.14; chitinase [EC:3.2.1.14]
D      comp145148_c0_seq1; <a href="/dbget-bin/www_bget?ko:K01183">K01183</a>  E3.2.1.14; chitinase [EC:3.2.1.14]
D      comp14298_c0_seq1; <a href="/dbget-bin/www_bget?ko:K12373">K12373</a>  HEXA_B; hexosaminidase [EC:3.2.1.52]
D      comp20303_c0_seq1; <a href="/dbget-bin/www_bget?ko:K12373">K12373</a>  HEXA_B; hexosaminidase [EC:3.2.1.52]
D      comp38169_c0_seq1; <a href="/dbget-bin/www_bget?ko:K12373">K12373</a>  HEXA_B; hexosaminidase [EC:3.2.1.52]
D      comp45039_c0_seq1; <a href="/dbget-bin/www_bget?ko:K12373">K12373</a>  HEXA_B; hexosaminidase [EC:3.2.1.52]
D      comp45039_c0_seq2; <a href="/dbget-bin/www_bget?ko:K12373">K12373</a>  HEXA_B; hexosaminidase [EC:3.2.1.52]
D      comp45156_c0_seq1; <a href="/dbget-bin/www_bget?ko:K12373">K12373</a>  HEXA_B; hexosaminidase [EC:3.2.1.52]
D      comp46795_c1_seq2; <a href="/dbget-bin/www_bget?ko:K12373">K12373</a>  HEXA_B; hexosaminidase [EC:3.2.1.52]
D      comp46795_c1_seq3; <a href="/dbget-bin/www_bget?ko:K12373">K12373</a>  HEXA_B; hexosaminidase [EC:3.2.1.52]
D      comp46795_c1_seq16; <a href="/dbget-bin/www_bget?ko:K12373">K12373</a>  HEXA_B; hexosaminidase [EC:3.2.1.52]
D      comp46795_c1_seq22; <a href="/dbget-bin/www_bget?ko:K12373">K12373</a>  HEXA_B; hexosaminidase [EC:3.2.1.52]
D      comp56300_c0_seq1; <a href="/dbget-bin/www_bget?ko:K12373">K12373</a>  HEXA_B; hexosaminidase [EC:3.2.1.52]
D      comp72243_c0_seq1; <a href="/dbget-bin/www_bget?ko:K12373">K12373</a>  HEXA_B; hexosaminidase [EC:3.2.1.52]
D      comp81327_c0_seq1; <a href="/dbget-bin/www_bget?ko:K12373">K12373</a>  HEXA_B; hexosaminidase [EC:3.2.1.52]
D      comp86873_c0_seq1; <a href="/dbget-bin/www_bget?ko:K12373">K12373</a>  HEXA_B; hexosaminidase [EC:3.2.1.52]
D      comp109369_c0_seq1; <a href="/dbget-bin/www_bget?ko:K12373">K12373</a>  HEXA_B; hexosaminidase [EC:3.2.1.52]
D      comp120188_c0_seq1; <a href="/dbget-bin/www_bget?ko:K12373">K12373</a>  HEXA_B; hexosaminidase [EC:3.2.1.52]
D      comp142035_c0_seq1; <a href="/dbget-bin/www_bget?ko:K12373">K12373</a>  HEXA_B; hexosaminidase [EC:3.2.1.52]
D      comp36207_c0_seq1; <a href="/dbget-bin/www_bget?ko:K00884">K00884</a>  NAGK, nagK; N-acetylglucosamine kinase [EC:2.7.1.59]
D      comp57237_c0_seq1; <a href="/dbget-bin/www_bget?ko:K00884">K00884</a>  NAGK, nagK; N-acetylglucosamine kinase [EC:2.7.1.59]
D      comp75420_c0_seq1; <a href="/dbget-bin/www_bget?ko:K01836">K01836</a>  E5.4.2.3; phosphoacetylglucosamine mutase [EC:5.4.2.3]
D      comp93214_c0_seq1; <a href="/dbget-bin/www_bget?ko:K01836">K01836</a>  E5.4.2.3; phosphoacetylglucosamine mutase [EC:5.4.2.3]
D      comp18894_c0_seq1; <a href="/dbget-bin/www_bget?ko:K00972">K00972</a>  UAP1; UDP-N-acetylglucosamine pyrophosphorylase [EC:2.7.7.23]
D      comp28548_c0_seq1; <a href="/dbget-bin/www_bget?ko:K00972">K00972</a>  UAP1; UDP-N-acetylglucosamine pyrophosphorylase [EC:2.7.7.23]
D      comp34463_c0_seq1; <a href="/dbget-bin/www_bget?ko:K00972">K00972</a>  UAP1; UDP-N-acetylglucosamine pyrophosphorylase [EC:2.7.7.23]
D      comp54304_c0_seq1; <a href="/dbget-bin/www_bget?ko:K00972">K00972</a>  UAP1; UDP-N-acetylglucosamine pyrophosphorylase [EC:2.7.7.23]
D      comp116471_c0_seq1; <a href="/dbget-bin/www_bget?ko:K00972">K00972</a>  UAP1; UDP-N-acetylglucosamine pyrophosphorylase [EC:2.7.7.23]
D      comp62663_c0_seq1; <a href="/dbget-bin/www_bget?ko:K01787">K01787</a>  RENBP; N-acylglucosamine 2-epimerase [EC:5.1.3.8]
D      comp123667_c0_seq1; <a href="/dbget-bin/www_bget?ko:K01639">K01639</a>  E4.1.3.3, nanA, NPL; N-acetylneuraminate lyase [EC:4.1.3.3]
D      comp15834_c0_seq1; <a href="/dbget-bin/www_bget?ko:K00326">K00326</a>  E1.6.2.2; cytochrome-b5 reductase [EC:1.6.2.2]
D      comp18850_c0_seq1; <a href="/dbget-bin/www_bget?ko:K00326">K00326</a>  E1.6.2.2; cytochrome-b5 reductase [EC:1.6.2.2]
D      comp36321_c0_seq1; <a href="/dbget-bin/www_bget?ko:K00326">K00326</a>  E1.6.2.2; cytochrome-b5 reductase [EC:1.6.2.2]
D      comp46308_c0_seq1; <a href="/dbget-bin/www_bget?ko:K00326">K00326</a>  E1.6.2.2; cytochrome-b5 reductase [EC:1.6.2.2]
D      comp46397_c0_seq4; <a href="/dbget-bin/www_bget?ko:K00326">K00326</a>  E1.6.2.2; cytochrome-b5 reductase [EC:1.6.2.2]
D      comp111185_c0_seq1; <a href="/dbget-bin/www_bget?ko:K00326">K00326</a>  E1.6.2.2; cytochrome-b5 reductase [EC:1.6.2.2]
D      comp28269_c0_seq1; <a href="/dbget-bin/www_bget?ko:K00698">K00698</a>  CHS1; chitin synthase [EC:2.4.1.16]
D      comp38071_c0_seq3; <a href="/dbget-bin/www_bget?ko:K00698">K00698</a>  CHS1; chitin synthase [EC:2.4.1.16]
D      comp8447_c0_seq1; <a href="/dbget-bin/www_bget?ko:K00844">K00844</a>  HK; hexokinase [EC:2.7.1.1]
D      comp41295_c0_seq1; <a href="/dbget-bin/www_bget?ko:K00844">K00844</a>  HK; hexokinase [EC:2.7.1.1]
D      comp50769_c0_seq1; <a href="/dbget-bin/www_bget?ko:K00844">K00844</a>  HK; hexokinase [EC:2.7.1.1]
D      comp138890_c0_seq1; <a href="/dbget-bin/www_bget?ko:K01443">K01443</a>  E3.5.1.25, nagA, AMDHD2; N-acetylglucosamine-6-phosphate deacetylase [EC:3.5.1.25]
D      comp33295_c0_seq1; <a href="/dbget-bin/www_bget?ko:K00621">K00621</a>  E2.3.1.4, GNA1; glucosamine-phosphate N-acetyltransferase [EC:2.3.1.4]
D      comp27711_c0_seq1; <a href="/dbget-bin/www_bget?ko:K02564">K02564</a>  nagB, GNPDA; glucosamine-6-phosphate deaminase [EC:3.5.99.6]
D      comp27776_c0_seq1; <a href="/dbget-bin/www_bget?ko:K02564">K02564</a>  nagB, GNPDA; glucosamine-6-phosphate deaminase [EC:3.5.99.6]
D      comp28245_c1_seq1; <a href="/dbget-bin/www_bget?ko:K02564">K02564</a>  nagB, GNPDA; glucosamine-6-phosphate deaminase [EC:3.5.99.6]
D      comp37743_c0_seq1; <a href="/dbget-bin/www_bget?ko:K02564">K02564</a>  nagB, GNPDA; glucosamine-6-phosphate deaminase [EC:3.5.99.6]
D      comp83637_c0_seq1; <a href="/dbget-bin/www_bget?ko:K02564">K02564</a>  nagB, GNPDA; glucosamine-6-phosphate deaminase [EC:3.5.99.6]
D      comp92633_c0_seq1; <a href="/dbget-bin/www_bget?ko:K02564">K02564</a>  nagB, GNPDA; glucosamine-6-phosphate deaminase [EC:3.5.99.6]
D      comp100912_c0_seq1; <a href="/dbget-bin/www_bget?ko:K02564">K02564</a>  nagB, GNPDA; glucosamine-6-phosphate deaminase [EC:3.5.99.6]
D      comp46131_c1_seq3; <a href="/dbget-bin/www_bget?ko:K00820">K00820</a>  E2.6.1.16, glmS; glucosamine--fructose-6-phosphate aminotransferase (isomerizing) [EC:2.6.1.16]
D      comp46131_c1_seq4; <a href="/dbget-bin/www_bget?ko:K00820">K00820</a>  E2.6.1.16, glmS; glucosamine--fructose-6-phosphate aminotransferase (isomerizing) [EC:2.6.1.16]
D      comp46131_c1_seq5; <a href="/dbget-bin/www_bget?ko:K00820">K00820</a>  E2.6.1.16, glmS; glucosamine--fructose-6-phosphate aminotransferase (isomerizing) [EC:2.6.1.16]
D      comp46131_c1_seq9; <a href="/dbget-bin/www_bget?ko:K00820">K00820</a>  E2.6.1.16, glmS; glucosamine--fructose-6-phosphate aminotransferase (isomerizing) [EC:2.6.1.16]
D      comp56699_c0_seq1; <a href="/dbget-bin/www_bget?ko:K00820">K00820</a>  E2.6.1.16, glmS; glucosamine--fructose-6-phosphate aminotransferase (isomerizing) [EC:2.6.1.16]
D      comp58983_c0_seq1; <a href="/dbget-bin/www_bget?ko:K00820">K00820</a>  E2.6.1.16, glmS; glucosamine--fructose-6-phosphate aminotransferase (isomerizing) [EC:2.6.1.16]
D      comp81228_c0_seq1; <a href="/dbget-bin/www_bget?ko:K00820">K00820</a>  E2.6.1.16, glmS; glucosamine--fructose-6-phosphate aminotransferase (isomerizing) [EC:2.6.1.16]
D      comp85447_c0_seq1; <a href="/dbget-bin/www_bget?ko:K00820">K00820</a>  E2.6.1.16, glmS; glucosamine--fructose-6-phosphate aminotransferase (isomerizing) [EC:2.6.1.16]
D      comp48091_c0_seq1; <a href="/dbget-bin/www_bget?ko:K08678">K08678</a>  UXS1; UDP-glucuronate decarboxylase [EC:4.1.1.35]
D      comp57945_c0_seq1; <a href="/dbget-bin/www_bget?ko:K08678">K08678</a>  UXS1; UDP-glucuronate decarboxylase [EC:4.1.1.35]
D      comp61642_c0_seq1; <a href="/dbget-bin/www_bget?ko:K08678">K08678</a>  UXS1; UDP-glucuronate decarboxylase [EC:4.1.1.35]
D      comp46003_c0_seq1; <a href="/dbget-bin/www_bget?ko:K01810">K01810</a>  GPI, pgi; glucose-6-phosphate isomerase [EC:5.3.1.9]
D      comp46003_c0_seq2; <a href="/dbget-bin/www_bget?ko:K01810">K01810</a>  GPI, pgi; glucose-6-phosphate isomerase [EC:5.3.1.9]
D      comp159387_c0_seq1; <a href="/dbget-bin/www_bget?ko:K01810">K01810</a>  GPI, pgi; glucose-6-phosphate isomerase [EC:5.3.1.9]
D      comp30429_c0_seq1; <a href="/dbget-bin/www_bget?ko:K01835">K01835</a>  pgm; phosphoglucomutase [EC:5.4.2.2]
D      comp51399_c0_seq1; <a href="/dbget-bin/www_bget?ko:K15779">K15779</a>  PGM2; phosphoglucomutase / phosphopentomutase [EC:5.4.2.2 5.4.2.7]
D      comp67530_c0_seq1; <a href="/dbget-bin/www_bget?ko:K15779">K15779</a>  PGM2; phosphoglucomutase / phosphopentomutase [EC:5.4.2.2 5.4.2.7]
D      comp12829_c0_seq1; <a href="/dbget-bin/www_bget?ko:K00963">K00963</a>  UGP2, galU, galF; UTP--glucose-1-phosphate uridylyltransferase [EC:2.7.7.9]
D      comp18516_c0_seq1; <a href="/dbget-bin/www_bget?ko:K00963">K00963</a>  UGP2, galU, galF; UTP--glucose-1-phosphate uridylyltransferase [EC:2.7.7.9]
D      comp29955_c0_seq1; <a href="/dbget-bin/www_bget?ko:K00963">K00963</a>  UGP2, galU, galF; UTP--glucose-1-phosphate uridylyltransferase [EC:2.7.7.9]
D      comp38470_c0_seq1; <a href="/dbget-bin/www_bget?ko:K00963">K00963</a>  UGP2, galU, galF; UTP--glucose-1-phosphate uridylyltransferase [EC:2.7.7.9]
D      comp73321_c0_seq1; <a href="/dbget-bin/www_bget?ko:K00965">K00965</a>  galT, GALT; UDPglucose--hexose-1-phosphate uridylyltransferase [EC:2.7.7.12]
D      comp80330_c0_seq1; <a href="/dbget-bin/www_bget?ko:K00965">K00965</a>  galT, GALT; UDPglucose--hexose-1-phosphate uridylyltransferase [EC:2.7.7.12]
D      comp129838_c0_seq1; <a href="/dbget-bin/www_bget?ko:K00965">K00965</a>  galT, GALT; UDPglucose--hexose-1-phosphate uridylyltransferase [EC:2.7.7.12]
D      comp130081_c0_seq1; <a href="/dbget-bin/www_bget?ko:K00965">K00965</a>  galT, GALT; UDPglucose--hexose-1-phosphate uridylyltransferase [EC:2.7.7.12]
D      comp144554_c0_seq1; <a href="/dbget-bin/www_bget?ko:K00965">K00965</a>  galT, GALT; UDPglucose--hexose-1-phosphate uridylyltransferase [EC:2.7.7.12]
D      comp42237_c0_seq1; <a href="/dbget-bin/www_bget?ko:K00012">K00012</a>  UGDH, ugd; UDPglucose 6-dehydrogenase [EC:1.1.1.22]
D      comp39368_c0_seq1; <a href="/dbget-bin/www_bget?ko:K00849">K00849</a>  galK; galactokinase [EC:2.7.1.6]
D      comp40370_c0_seq1; <a href="/dbget-bin/www_bget?ko:K00849">K00849</a>  galK; galactokinase [EC:2.7.1.6]
D      comp42630_c0_seq1; <a href="/dbget-bin/www_bget?ko:K00849">K00849</a>  galK; galactokinase [EC:2.7.1.6]
D      comp70132_c0_seq1; <a href="/dbget-bin/www_bget?ko:K00849">K00849</a>  galK; galactokinase [EC:2.7.1.6]
D      comp81095_c0_seq1; <a href="/dbget-bin/www_bget?ko:K00849">K00849</a>  galK; galactokinase [EC:2.7.1.6]
D      comp17178_c0_seq1; <a href="/dbget-bin/www_bget?ko:K17497">K17497</a>  PMM; phosphomannomutase [EC:5.4.2.8]
D      comp50844_c0_seq1; <a href="/dbget-bin/www_bget?ko:K17497">K17497</a>  PMM; phosphomannomutase [EC:5.4.2.8]
D      comp109406_c0_seq1; <a href="/dbget-bin/www_bget?ko:K17497">K17497</a>  PMM; phosphomannomutase [EC:5.4.2.8]
D      comp1029_c0_seq1; <a href="/dbget-bin/www_bget?ko:K00966">K00966</a>  GMPP; mannose-1-phosphate guanylyltransferase [EC:2.7.7.13]
D      comp1029_c0_seq2; <a href="/dbget-bin/www_bget?ko:K00966">K00966</a>  GMPP; mannose-1-phosphate guanylyltransferase [EC:2.7.7.13]
D      comp5883_c0_seq1; <a href="/dbget-bin/www_bget?ko:K00966">K00966</a>  GMPP; mannose-1-phosphate guanylyltransferase [EC:2.7.7.13]
D      comp19930_c0_seq1; <a href="/dbget-bin/www_bget?ko:K00966">K00966</a>  GMPP; mannose-1-phosphate guanylyltransferase [EC:2.7.7.13]
D      comp19930_c0_seq2; <a href="/dbget-bin/www_bget?ko:K00966">K00966</a>  GMPP; mannose-1-phosphate guanylyltransferase [EC:2.7.7.13]
D      comp30529_c0_seq1; <a href="/dbget-bin/www_bget?ko:K00966">K00966</a>  GMPP; mannose-1-phosphate guanylyltransferase [EC:2.7.7.13]
D      comp35366_c0_seq1; <a href="/dbget-bin/www_bget?ko:K00966">K00966</a>  GMPP; mannose-1-phosphate guanylyltransferase [EC:2.7.7.13]
D      comp39841_c0_seq1; <a href="/dbget-bin/www_bget?ko:K00966">K00966</a>  GMPP; mannose-1-phosphate guanylyltransferase [EC:2.7.7.13]
D      comp67196_c0_seq1; <a href="/dbget-bin/www_bget?ko:K00966">K00966</a>  GMPP; mannose-1-phosphate guanylyltransferase [EC:2.7.7.13]
D      comp145214_c0_seq1; <a href="/dbget-bin/www_bget?ko:K00966">K00966</a>  GMPP; mannose-1-phosphate guanylyltransferase [EC:2.7.7.13]
D      comp97839_c0_seq1; <a href="/dbget-bin/www_bget?ko:K01711">K01711</a>  gmd, GMDS; GDPmannose 4,6-dehydratase [EC:4.2.1.47]
D      comp132751_c0_seq1; <a href="/dbget-bin/www_bget?ko:K01711">K01711</a>  gmd, GMDS; GDPmannose 4,6-dehydratase [EC:4.2.1.47]
D      comp7093_c0_seq1; <a href="/dbget-bin/www_bget?ko:K01809">K01809</a>  E5.3.1.8, manA; mannose-6-phosphate isomerase [EC:5.3.1.8]
D      comp69013_c0_seq1; <a href="/dbget-bin/www_bget?ko:K05305">K05305</a>  FUK; fucokinase [EC:2.7.1.52]
D      comp69691_c0_seq1; <a href="/dbget-bin/www_bget?ko:K05305">K05305</a>  FUK; fucokinase [EC:2.7.1.52]
D      comp80885_c0_seq1; <a href="/dbget-bin/www_bget?ko:K05305">K05305</a>  FUK; fucokinase [EC:2.7.1.52]
D      comp66695_c0_seq1; <a href="/dbget-bin/www_bget?ko:K00976">K00976</a>  FPGT; fucose-1-phosphate guanylyltransferase [EC:2.7.7.30]
D      comp43317_c0_seq1; <a href="/dbget-bin/www_bget?ko:K02377">K02377</a>  TSTA3, fcl; GDP-L-fucose synthase [EC:1.1.1.271]
C    00620 Pyruvate metabolism [PATH:<a href="http://www.kegg.jp/kegg-bin/show_pathway?@ko00620/K01895/K00161/K00162/K00627/K00382/K13997/K00873/K11262/K01512/K00128/K14085/K00149/K00016/K00102/K00049/K00011/K00027/K00029/K01958/K00025/K01596/K01638/K00626">ko00620</a>]
D      comp26959_c0_seq1; <a href="/dbget-bin/www_bget?ko:K01895">K01895</a>  ACSS, acs; acetyl-CoA synthetase [EC:6.2.1.1]
D      comp41034_c0_seq2; <a href="/dbget-bin/www_bget?ko:K01895">K01895</a>  ACSS, acs; acetyl-CoA synthetase [EC:6.2.1.1]
D      comp80584_c0_seq1; <a href="/dbget-bin/www_bget?ko:K01895">K01895</a>  ACSS, acs; acetyl-CoA synthetase [EC:6.2.1.1]
D      comp96026_c0_seq1; <a href="/dbget-bin/www_bget?ko:K01895">K01895</a>  ACSS, acs; acetyl-CoA synthetase [EC:6.2.1.1]
D      comp11359_c0_seq1; <a href="/dbget-bin/www_bget?ko:K00161">K00161</a>  PDHA, pdhA; pyruvate dehydrogenase E1 component subunit alpha [EC:1.2.4.1]
D      comp17704_c0_seq1; <a href="/dbget-bin/www_bget?ko:K00161">K00161</a>  PDHA, pdhA; pyruvate dehydrogenase E1 component subunit alpha [EC:1.2.4.1]
D      comp29660_c0_seq1; <a href="/dbget-bin/www_bget?ko:K00161">K00161</a>  PDHA, pdhA; pyruvate dehydrogenase E1 component subunit alpha [EC:1.2.4.1]
D      comp41291_c0_seq1; <a href="/dbget-bin/www_bget?ko:K00161">K00161</a>  PDHA, pdhA; pyruvate dehydrogenase E1 component subunit alpha [EC:1.2.4.1]
D      comp78291_c0_seq1; <a href="/dbget-bin/www_bget?ko:K00161">K00161</a>  PDHA, pdhA; pyruvate dehydrogenase E1 component subunit alpha [EC:1.2.4.1]
D      comp38320_c0_seq1; <a href="/dbget-bin/www_bget?ko:K00162">K00162</a>  PDHB, pdhB; pyruvate dehydrogenase E1 component subunit beta [EC:1.2.4.1]
D      comp39359_c0_seq1; <a href="/dbget-bin/www_bget?ko:K00162">K00162</a>  PDHB, pdhB; pyruvate dehydrogenase E1 component subunit beta [EC:1.2.4.1]
D      comp28799_c0_seq1; <a href="/dbget-bin/www_bget?ko:K00627">K00627</a>  DLAT, aceF, pdhC; pyruvate dehydrogenase E2 component (dihydrolipoamide acetyltransferase) [EC:2.3.1.12]
D      comp29364_c0_seq1; <a href="/dbget-bin/www_bget?ko:K00627">K00627</a>  DLAT, aceF, pdhC; pyruvate dehydrogenase E2 component (dihydrolipoamide acetyltransferase) [EC:2.3.1.12]
D      comp41557_c0_seq1; <a href="/dbget-bin/www_bget?ko:K00627">K00627</a>  DLAT, aceF, pdhC; pyruvate dehydrogenase E2 component (dihydrolipoamide acetyltransferase) [EC:2.3.1.12]
D      comp44983_c0_seq1; <a href="/dbget-bin/www_bget?ko:K00627">K00627</a>  DLAT, aceF, pdhC; pyruvate dehydrogenase E2 component (dihydrolipoamide acetyltransferase) [EC:2.3.1.12]
D      comp64916_c0_seq1; <a href="/dbget-bin/www_bget?ko:K00627">K00627</a>  DLAT, aceF, pdhC; pyruvate dehydrogenase E2 component (dihydrolipoamide acetyltransferase) [EC:2.3.1.12]
D      comp96357_c0_seq1; <a href="/dbget-bin/www_bget?ko:K00627">K00627</a>  DLAT, aceF, pdhC; pyruvate dehydrogenase E2 component (dihydrolipoamide acetyltransferase) [EC:2.3.1.12]
D      comp45610_c0_seq1; <a href="/dbget-bin/www_bget?ko:K00382">K00382</a>  DLD, lpd, pdhD; dihydrolipoamide dehydrogenase [EC:1.8.1.4]
D      comp52996_c0_seq1; <a href="/dbget-bin/www_bget?ko:K13997">K13997</a>  PDHX; dihydrolipoamide dehydrogenase-binding protein of pyruvate dehydrogenase complex
D      comp33874_c0_seq1; <a href="/dbget-bin/www_bget?ko:K00873">K00873</a>  PK, pyk; pyruvate kinase [EC:2.7.1.40]
D      comp12027_c0_seq1; <a href="/dbget-bin/www_bget?ko:K11262">K11262</a>  ACAC; acetyl-CoA carboxylase / biotin carboxylase [EC:6.4.1.2 6.3.4.14]
D      comp28255_c0_seq1; <a href="/dbget-bin/www_bget?ko:K11262">K11262</a>  ACAC; acetyl-CoA carboxylase / biotin carboxylase [EC:6.4.1.2 6.3.4.14]
D      comp39319_c0_seq1; <a href="/dbget-bin/www_bget?ko:K11262">K11262</a>  ACAC; acetyl-CoA carboxylase / biotin carboxylase [EC:6.4.1.2 6.3.4.14]
D      comp60740_c0_seq1; <a href="/dbget-bin/www_bget?ko:K11262">K11262</a>  ACAC; acetyl-CoA carboxylase / biotin carboxylase [EC:6.4.1.2 6.3.4.14]
D      comp68609_c0_seq1; <a href="/dbget-bin/www_bget?ko:K11262">K11262</a>  ACAC; acetyl-CoA carboxylase / biotin carboxylase [EC:6.4.1.2 6.3.4.14]
D      comp119344_c0_seq1; <a href="/dbget-bin/www_bget?ko:K11262">K11262</a>  ACAC; acetyl-CoA carboxylase / biotin carboxylase [EC:6.4.1.2 6.3.4.14]
D      comp130871_c0_seq1; <a href="/dbget-bin/www_bget?ko:K11262">K11262</a>  ACAC; acetyl-CoA carboxylase / biotin carboxylase [EC:6.4.1.2 6.3.4.14]
D      comp145210_c0_seq1; <a href="/dbget-bin/www_bget?ko:K11262">K11262</a>  ACAC; acetyl-CoA carboxylase / biotin carboxylase [EC:6.4.1.2 6.3.4.14]
D      comp57370_c0_seq1; <a href="/dbget-bin/www_bget?ko:K01512">K01512</a>  acyP; acylphosphatase [EC:3.6.1.7]
D      comp136020_c0_seq1; <a href="/dbget-bin/www_bget?ko:K01512">K01512</a>  acyP; acylphosphatase [EC:3.6.1.7]
D      comp27718_c0_seq1; <a href="/dbget-bin/www_bget?ko:K00128">K00128</a>  E1.2.1.3; aldehyde dehydrogenase (NAD+) [EC:1.2.1.3]
D      comp30537_c0_seq1; <a href="/dbget-bin/www_bget?ko:K00128">K00128</a>  E1.2.1.3; aldehyde dehydrogenase (NAD+) [EC:1.2.1.3]
D      comp41953_c0_seq1; <a href="/dbget-bin/www_bget?ko:K00128">K00128</a>  E1.2.1.3; aldehyde dehydrogenase (NAD+) [EC:1.2.1.3]
D      comp41953_c0_seq4; <a href="/dbget-bin/www_bget?ko:K00128">K00128</a>  E1.2.1.3; aldehyde dehydrogenase (NAD+) [EC:1.2.1.3]
D      comp44363_c0_seq1; <a href="/dbget-bin/www_bget?ko:K00128">K00128</a>  E1.2.1.3; aldehyde dehydrogenase (NAD+) [EC:1.2.1.3]
D      comp45407_c0_seq1; <a href="/dbget-bin/www_bget?ko:K00128">K00128</a>  E1.2.1.3; aldehyde dehydrogenase (NAD+) [EC:1.2.1.3]
D      comp46924_c0_seq1; <a href="/dbget-bin/www_bget?ko:K00128">K00128</a>  E1.2.1.3; aldehyde dehydrogenase (NAD+) [EC:1.2.1.3]
D      comp51992_c0_seq1; <a href="/dbget-bin/www_bget?ko:K00128">K00128</a>  E1.2.1.3; aldehyde dehydrogenase (NAD+) [EC:1.2.1.3]
D      comp54539_c0_seq1; <a href="/dbget-bin/www_bget?ko:K00128">K00128</a>  E1.2.1.3; aldehyde dehydrogenase (NAD+) [EC:1.2.1.3]
D      comp55759_c0_seq1; <a href="/dbget-bin/www_bget?ko:K00128">K00128</a>  E1.2.1.3; aldehyde dehydrogenase (NAD+) [EC:1.2.1.3]
D      comp56042_c0_seq1; <a href="/dbget-bin/www_bget?ko:K00128">K00128</a>  E1.2.1.3; aldehyde dehydrogenase (NAD+) [EC:1.2.1.3]
D      comp64642_c0_seq1; <a href="/dbget-bin/www_bget?ko:K00128">K00128</a>  E1.2.1.3; aldehyde dehydrogenase (NAD+) [EC:1.2.1.3]
D      comp75409_c0_seq1; <a href="/dbget-bin/www_bget?ko:K00128">K00128</a>  E1.2.1.3; aldehyde dehydrogenase (NAD+) [EC:1.2.1.3]
D      comp75693_c0_seq1; <a href="/dbget-bin/www_bget?ko:K00128">K00128</a>  E1.2.1.3; aldehyde dehydrogenase (NAD+) [EC:1.2.1.3]
D      comp82960_c0_seq1; <a href="/dbget-bin/www_bget?ko:K00128">K00128</a>  E1.2.1.3; aldehyde dehydrogenase (NAD+) [EC:1.2.1.3]
D      comp97871_c0_seq1; <a href="/dbget-bin/www_bget?ko:K00128">K00128</a>  E1.2.1.3; aldehyde dehydrogenase (NAD+) [EC:1.2.1.3]
D      comp104341_c0_seq1; <a href="/dbget-bin/www_bget?ko:K00128">K00128</a>  E1.2.1.3; aldehyde dehydrogenase (NAD+) [EC:1.2.1.3]
D      comp115583_c0_seq1; <a href="/dbget-bin/www_bget?ko:K00128">K00128</a>  E1.2.1.3; aldehyde dehydrogenase (NAD+) [EC:1.2.1.3]
D      comp121074_c0_seq1; <a href="/dbget-bin/www_bget?ko:K00128">K00128</a>  E1.2.1.3; aldehyde dehydrogenase (NAD+) [EC:1.2.1.3]
D      comp125599_c0_seq1; <a href="/dbget-bin/www_bget?ko:K00128">K00128</a>  E1.2.1.3; aldehyde dehydrogenase (NAD+) [EC:1.2.1.3]
D      comp142328_c0_seq1; <a href="/dbget-bin/www_bget?ko:K00128">K00128</a>  E1.2.1.3; aldehyde dehydrogenase (NAD+) [EC:1.2.1.3]
D      comp150227_c0_seq1; <a href="/dbget-bin/www_bget?ko:K00128">K00128</a>  E1.2.1.3; aldehyde dehydrogenase (NAD+) [EC:1.2.1.3]
D      comp153944_c0_seq1; <a href="/dbget-bin/www_bget?ko:K00128">K00128</a>  E1.2.1.3; aldehyde dehydrogenase (NAD+) [EC:1.2.1.3]
D      comp157742_c0_seq1; <a href="/dbget-bin/www_bget?ko:K00128">K00128</a>  E1.2.1.3; aldehyde dehydrogenase (NAD+) [EC:1.2.1.3]
D      comp158128_c0_seq1; <a href="/dbget-bin/www_bget?ko:K00128">K00128</a>  E1.2.1.3; aldehyde dehydrogenase (NAD+) [EC:1.2.1.3]
D      comp159519_c0_seq1; <a href="/dbget-bin/www_bget?ko:K00128">K00128</a>  E1.2.1.3; aldehyde dehydrogenase (NAD+) [EC:1.2.1.3]
D      comp44531_c0_seq1; <a href="/dbget-bin/www_bget?ko:K14085">K14085</a>  ALDH7A1; aldehyde dehydrogenase family 7 member A1 [EC:1.2.1.31 1.2.1.8 1.2.1.3]
D      comp36465_c0_seq1; <a href="/dbget-bin/www_bget?ko:K00149">K00149</a>  ALDH9A1; aldehyde dehydrogenase family 9 member A1 [EC:1.2.1.47 1.2.1.3]
D      comp75374_c0_seq1; <a href="/dbget-bin/www_bget?ko:K00149">K00149</a>  ALDH9A1; aldehyde dehydrogenase family 9 member A1 [EC:1.2.1.47 1.2.1.3]
D      comp131764_c0_seq1; <a href="/dbget-bin/www_bget?ko:K00149">K00149</a>  ALDH9A1; aldehyde dehydrogenase family 9 member A1 [EC:1.2.1.47 1.2.1.3]
D      comp143894_c0_seq1; <a href="/dbget-bin/www_bget?ko:K00149">K00149</a>  ALDH9A1; aldehyde dehydrogenase family 9 member A1 [EC:1.2.1.47 1.2.1.3]
D      comp36889_c0_seq1; <a href="/dbget-bin/www_bget?ko:K00016">K00016</a>  LDH, ldh; L-lactate dehydrogenase [EC:1.1.1.27]
D      comp39148_c0_seq2; <a href="/dbget-bin/www_bget?ko:K00016">K00016</a>  LDH, ldh; L-lactate dehydrogenase [EC:1.1.1.27]
D      comp39148_c0_seq4; <a href="/dbget-bin/www_bget?ko:K00016">K00016</a>  LDH, ldh; L-lactate dehydrogenase [EC:1.1.1.27]
D      comp39148_c0_seq5; <a href="/dbget-bin/www_bget?ko:K00016">K00016</a>  LDH, ldh; L-lactate dehydrogenase [EC:1.1.1.27]
D      comp39148_c0_seq9; <a href="/dbget-bin/www_bget?ko:K00016">K00016</a>  LDH, ldh; L-lactate dehydrogenase [EC:1.1.1.27]
D      comp41927_c0_seq1; <a href="/dbget-bin/www_bget?ko:K00102">K00102</a>  E1.1.2.4, dld; D-lactate dehydrogenase (cytochrome) [EC:1.1.2.4]
D      comp65849_c0_seq1; <a href="/dbget-bin/www_bget?ko:K00102">K00102</a>  E1.1.2.4, dld; D-lactate dehydrogenase (cytochrome) [EC:1.1.2.4]
D      comp3816_c0_seq1; <a href="/dbget-bin/www_bget?ko:K00049">K00049</a>  GRHPR; glyoxylate/hydroxypyruvate reductase [EC:1.1.1.79 1.1.1.81]
D      comp44985_c0_seq4; <a href="/dbget-bin/www_bget?ko:K00049">K00049</a>  GRHPR; glyoxylate/hydroxypyruvate reductase [EC:1.1.1.79 1.1.1.81]
D      comp63115_c0_seq1; <a href="/dbget-bin/www_bget?ko:K00049">K00049</a>  GRHPR; glyoxylate/hydroxypyruvate reductase [EC:1.1.1.79 1.1.1.81]
D      comp1475_c0_seq1; <a href="/dbget-bin/www_bget?ko:K00011">K00011</a>  E1.1.1.21, AKR1; aldehyde reductase [EC:1.1.1.21]
D      comp26168_c0_seq1; <a href="/dbget-bin/www_bget?ko:K00011">K00011</a>  E1.1.1.21, AKR1; aldehyde reductase [EC:1.1.1.21]
D      comp44646_c0_seq1; <a href="/dbget-bin/www_bget?ko:K00011">K00011</a>  E1.1.1.21, AKR1; aldehyde reductase [EC:1.1.1.21]
D      comp45069_c0_seq1; <a href="/dbget-bin/www_bget?ko:K00011">K00011</a>  E1.1.1.21, AKR1; aldehyde reductase [EC:1.1.1.21]
D      comp62503_c0_seq1; <a href="/dbget-bin/www_bget?ko:K00011">K00011</a>  E1.1.1.21, AKR1; aldehyde reductase [EC:1.1.1.21]
D      comp88692_c0_seq1; <a href="/dbget-bin/www_bget?ko:K00011">K00011</a>  E1.1.1.21, AKR1; aldehyde reductase [EC:1.1.1.21]
D      comp122318_c0_seq1; <a href="/dbget-bin/www_bget?ko:K00027">K00027</a>  E1.1.1.38, sfcA, maeA; malate dehydrogenase (oxaloacetate-decarboxylating) [EC:1.1.1.38]
D      comp19214_c0_seq1; <a href="/dbget-bin/www_bget?ko:K00029">K00029</a>  E1.1.1.40, maeB; malate dehydrogenase (oxaloacetate-decarboxylating)(NADP+) [EC:1.1.1.40]
D      comp39723_c0_seq1; <a href="/dbget-bin/www_bget?ko:K00029">K00029</a>  E1.1.1.40, maeB; malate dehydrogenase (oxaloacetate-decarboxylating)(NADP+) [EC:1.1.1.40]
D      comp62098_c0_seq1; <a href="/dbget-bin/www_bget?ko:K00029">K00029</a>  E1.1.1.40, maeB; malate dehydrogenase (oxaloacetate-decarboxylating)(NADP+) [EC:1.1.1.40]
D      comp67864_c0_seq1; <a href="/dbget-bin/www_bget?ko:K00029">K00029</a>  E1.1.1.40, maeB; malate dehydrogenase (oxaloacetate-decarboxylating)(NADP+) [EC:1.1.1.40]
D      comp104072_c0_seq1; <a href="/dbget-bin/www_bget?ko:K00029">K00029</a>  E1.1.1.40, maeB; malate dehydrogenase (oxaloacetate-decarboxylating)(NADP+) [EC:1.1.1.40]
D      comp122823_c0_seq1; <a href="/dbget-bin/www_bget?ko:K00029">K00029</a>  E1.1.1.40, maeB; malate dehydrogenase (oxaloacetate-decarboxylating)(NADP+) [EC:1.1.1.40]
D      comp127724_c0_seq1; <a href="/dbget-bin/www_bget?ko:K00029">K00029</a>  E1.1.1.40, maeB; malate dehydrogenase (oxaloacetate-decarboxylating)(NADP+) [EC:1.1.1.40]
D      comp45620_c0_seq1; <a href="/dbget-bin/www_bget?ko:K01958">K01958</a>  PC, pyc; pyruvate carboxylase [EC:6.4.1.1]
D      comp45620_c0_seq2; <a href="/dbget-bin/www_bget?ko:K01958">K01958</a>  PC, pyc; pyruvate carboxylase [EC:6.4.1.1]
D      comp54949_c0_seq1; <a href="/dbget-bin/www_bget?ko:K01958">K01958</a>  PC, pyc; pyruvate carboxylase [EC:6.4.1.1]
D      comp83244_c0_seq1; <a href="/dbget-bin/www_bget?ko:K01958">K01958</a>  PC, pyc; pyruvate carboxylase [EC:6.4.1.1]
D      comp84664_c0_seq1; <a href="/dbget-bin/www_bget?ko:K01958">K01958</a>  PC, pyc; pyruvate carboxylase [EC:6.4.1.1]
D      comp85918_c0_seq1; <a href="/dbget-bin/www_bget?ko:K01958">K01958</a>  PC, pyc; pyruvate carboxylase [EC:6.4.1.1]
D      comp111586_c0_seq1; <a href="/dbget-bin/www_bget?ko:K01958">K01958</a>  PC, pyc; pyruvate carboxylase [EC:6.4.1.1]
D      comp41103_c0_seq1; <a href="/dbget-bin/www_bget?ko:K00025">K00025</a>  MDH1; malate dehydrogenase [EC:1.1.1.37]
D      comp42121_c0_seq1; <a href="/dbget-bin/www_bget?ko:K00025">K00025</a>  MDH1; malate dehydrogenase [EC:1.1.1.37]
D      comp45521_c0_seq2; <a href="/dbget-bin/www_bget?ko:K01596">K01596</a>  E4.1.1.32, pckA, PEPCK; phosphoenolpyruvate carboxykinase (GTP) [EC:4.1.1.32]
D      comp45521_c1_seq1; <a href="/dbget-bin/www_bget?ko:K01596">K01596</a>  E4.1.1.32, pckA, PEPCK; phosphoenolpyruvate carboxykinase (GTP) [EC:4.1.1.32]
D      comp45521_c1_seq2; <a href="/dbget-bin/www_bget?ko:K01596">K01596</a>  E4.1.1.32, pckA, PEPCK; phosphoenolpyruvate carboxykinase (GTP) [EC:4.1.1.32]
D      comp46196_c0_seq2; <a href="/dbget-bin/www_bget?ko:K01596">K01596</a>  E4.1.1.32, pckA, PEPCK; phosphoenolpyruvate carboxykinase (GTP) [EC:4.1.1.32]
D      comp46196_c0_seq4; <a href="/dbget-bin/www_bget?ko:K01596">K01596</a>  E4.1.1.32, pckA, PEPCK; phosphoenolpyruvate carboxykinase (GTP) [EC:4.1.1.32]
D      comp46196_c0_seq5; <a href="/dbget-bin/www_bget?ko:K01596">K01596</a>  E4.1.1.32, pckA, PEPCK; phosphoenolpyruvate carboxykinase (GTP) [EC:4.1.1.32]
D      comp46196_c0_seq6; <a href="/dbget-bin/www_bget?ko:K01596">K01596</a>  E4.1.1.32, pckA, PEPCK; phosphoenolpyruvate carboxykinase (GTP) [EC:4.1.1.32]
D      comp46196_c0_seq9; <a href="/dbget-bin/www_bget?ko:K01596">K01596</a>  E4.1.1.32, pckA, PEPCK; phosphoenolpyruvate carboxykinase (GTP) [EC:4.1.1.32]
D      comp46196_c0_seq11; <a href="/dbget-bin/www_bget?ko:K01596">K01596</a>  E4.1.1.32, pckA, PEPCK; phosphoenolpyruvate carboxykinase (GTP) [EC:4.1.1.32]
D      comp46196_c0_seq14; <a href="/dbget-bin/www_bget?ko:K01596">K01596</a>  E4.1.1.32, pckA, PEPCK; phosphoenolpyruvate carboxykinase (GTP) [EC:4.1.1.32]
D      comp46196_c0_seq15; <a href="/dbget-bin/www_bget?ko:K01596">K01596</a>  E4.1.1.32, pckA, PEPCK; phosphoenolpyruvate carboxykinase (GTP) [EC:4.1.1.32]
D      comp62740_c0_seq1; <a href="/dbget-bin/www_bget?ko:K01596">K01596</a>  E4.1.1.32, pckA, PEPCK; phosphoenolpyruvate carboxykinase (GTP) [EC:4.1.1.32]
D      comp70707_c0_seq1; <a href="/dbget-bin/www_bget?ko:K01596">K01596</a>  E4.1.1.32, pckA, PEPCK; phosphoenolpyruvate carboxykinase (GTP) [EC:4.1.1.32]
D      comp75091_c0_seq1; <a href="/dbget-bin/www_bget?ko:K01596">K01596</a>  E4.1.1.32, pckA, PEPCK; phosphoenolpyruvate carboxykinase (GTP) [EC:4.1.1.32]
D      comp96067_c0_seq1; <a href="/dbget-bin/www_bget?ko:K01596">K01596</a>  E4.1.1.32, pckA, PEPCK; phosphoenolpyruvate carboxykinase (GTP) [EC:4.1.1.32]
D      comp100136_c0_seq1; <a href="/dbget-bin/www_bget?ko:K01596">K01596</a>  E4.1.1.32, pckA, PEPCK; phosphoenolpyruvate carboxykinase (GTP) [EC:4.1.1.32]
D      comp104450_c0_seq1; <a href="/dbget-bin/www_bget?ko:K01596">K01596</a>  E4.1.1.32, pckA, PEPCK; phosphoenolpyruvate carboxykinase (GTP) [EC:4.1.1.32]
D      comp127379_c0_seq1; <a href="/dbget-bin/www_bget?ko:K01596">K01596</a>  E4.1.1.32, pckA, PEPCK; phosphoenolpyruvate carboxykinase (GTP) [EC:4.1.1.32]
D      comp43805_c0_seq1; <a href="/dbget-bin/www_bget?ko:K01638">K01638</a>  E2.3.3.9, aceB, glcB; malate synthase [EC:2.3.3.9]
D      comp38327_c0_seq1; <a href="/dbget-bin/www_bget?ko:K00626">K00626</a>  E2.3.1.9, atoB; acetyl-CoA C-acetyltransferase [EC:2.3.1.9]
D      comp61342_c0_seq1; <a href="/dbget-bin/www_bget?ko:K00626">K00626</a>  E2.3.1.9, atoB; acetyl-CoA C-acetyltransferase [EC:2.3.1.9]
D      comp71227_c0_seq1; <a href="/dbget-bin/www_bget?ko:K00626">K00626</a>  E2.3.1.9, atoB; acetyl-CoA C-acetyltransferase [EC:2.3.1.9]
C    00630 Glyoxylate and dicarboxylate metabolism [PATH:<a href="http://www.kegg.jp/kegg-bin/show_pathway?@ko00630/K01637/K01638/K00025/K01647/K01681/K00626/K05606/K01965/K01847/K11517/K03781/K00049/K00830/K01915/K00600/K02437/K01816/K15788/K01432">ko00630</a>]
D      comp38943_c0_seq1; <a href="/dbget-bin/www_bget?ko:K01637">K01637</a>  E4.1.3.1, aceA; isocitrate lyase [EC:4.1.3.1]
D      comp43805_c0_seq1; <a href="/dbget-bin/www_bget?ko:K01638">K01638</a>  E2.3.3.9, aceB, glcB; malate synthase [EC:2.3.3.9]
D      comp41103_c0_seq1; <a href="/dbget-bin/www_bget?ko:K00025">K00025</a>  MDH1; malate dehydrogenase [EC:1.1.1.37]
D      comp42121_c0_seq1; <a href="/dbget-bin/www_bget?ko:K00025">K00025</a>  MDH1; malate dehydrogenase [EC:1.1.1.37]
D      comp46577_c0_seq1; <a href="/dbget-bin/www_bget?ko:K01647">K01647</a>  CS, gltA; citrate synthase [EC:2.3.3.1]
D      comp42057_c0_seq1; <a href="/dbget-bin/www_bget?ko:K01681">K01681</a>  ACO, acnA; aconitate hydratase [EC:4.2.1.3]
D      comp42057_c0_seq2; <a href="/dbget-bin/www_bget?ko:K01681">K01681</a>  ACO, acnA; aconitate hydratase [EC:4.2.1.3]
D      comp44678_c0_seq2; <a href="/dbget-bin/www_bget?ko:K01681">K01681</a>  ACO, acnA; aconitate hydratase [EC:4.2.1.3]
D      comp45835_c0_seq1; <a href="/dbget-bin/www_bget?ko:K01681">K01681</a>  ACO, acnA; aconitate hydratase [EC:4.2.1.3]
D      comp46292_c0_seq1; <a href="/dbget-bin/www_bget?ko:K01681">K01681</a>  ACO, acnA; aconitate hydratase [EC:4.2.1.3]
D      comp46292_c0_seq2; <a href="/dbget-bin/www_bget?ko:K01681">K01681</a>  ACO, acnA; aconitate hydratase [EC:4.2.1.3]
D      comp46292_c0_seq3; <a href="/dbget-bin/www_bget?ko:K01681">K01681</a>  ACO, acnA; aconitate hydratase [EC:4.2.1.3]
D      comp46292_c0_seq4; <a href="/dbget-bin/www_bget?ko:K01681">K01681</a>  ACO, acnA; aconitate hydratase [EC:4.2.1.3]
D      comp47654_c0_seq1; <a href="/dbget-bin/www_bget?ko:K01681">K01681</a>  ACO, acnA; aconitate hydratase [EC:4.2.1.3]
D      comp50824_c0_seq1; <a href="/dbget-bin/www_bget?ko:K01681">K01681</a>  ACO, acnA; aconitate hydratase [EC:4.2.1.3]
D      comp69515_c0_seq1; <a href="/dbget-bin/www_bget?ko:K01681">K01681</a>  ACO, acnA; aconitate hydratase [EC:4.2.1.3]
D      comp83584_c0_seq1; <a href="/dbget-bin/www_bget?ko:K01681">K01681</a>  ACO, acnA; aconitate hydratase [EC:4.2.1.3]
D      comp116034_c0_seq1; <a href="/dbget-bin/www_bget?ko:K01681">K01681</a>  ACO, acnA; aconitate hydratase [EC:4.2.1.3]
D      comp118217_c0_seq1; <a href="/dbget-bin/www_bget?ko:K01681">K01681</a>  ACO, acnA; aconitate hydratase [EC:4.2.1.3]
D      comp144856_c0_seq1; <a href="/dbget-bin/www_bget?ko:K01681">K01681</a>  ACO, acnA; aconitate hydratase [EC:4.2.1.3]
D      comp38327_c0_seq1; <a href="/dbget-bin/www_bget?ko:K00626">K00626</a>  E2.3.1.9, atoB; acetyl-CoA C-acetyltransferase [EC:2.3.1.9]
D      comp61342_c0_seq1; <a href="/dbget-bin/www_bget?ko:K00626">K00626</a>  E2.3.1.9, atoB; acetyl-CoA C-acetyltransferase [EC:2.3.1.9]
D      comp71227_c0_seq1; <a href="/dbget-bin/www_bget?ko:K00626">K00626</a>  E2.3.1.9, atoB; acetyl-CoA C-acetyltransferase [EC:2.3.1.9]
D      comp77081_c0_seq1; <a href="/dbget-bin/www_bget?ko:K05606">K05606</a>  MCEE, epi; methylmalonyl-CoA/ethylmalonyl-CoA epimerase [EC:5.1.99.1]
D      comp39593_c0_seq1; <a href="/dbget-bin/www_bget?ko:K01965">K01965</a>  PCCA, pccA; propionyl-CoA carboxylase alpha chain [EC:6.4.1.3]
D      comp7900_c0_seq1; <a href="/dbget-bin/www_bget?ko:K01847">K01847</a>  MUT; methylmalonyl-CoA mutase [EC:5.4.99.2]
D      comp8529_c0_seq1; <a href="/dbget-bin/www_bget?ko:K01847">K01847</a>  MUT; methylmalonyl-CoA mutase [EC:5.4.99.2]
D      comp29372_c0_seq1; <a href="/dbget-bin/www_bget?ko:K01847">K01847</a>  MUT; methylmalonyl-CoA mutase [EC:5.4.99.2]
D      comp42884_c0_seq1; <a href="/dbget-bin/www_bget?ko:K01847">K01847</a>  MUT; methylmalonyl-CoA mutase [EC:5.4.99.2]
D      comp64906_c0_seq1; <a href="/dbget-bin/www_bget?ko:K01847">K01847</a>  MUT; methylmalonyl-CoA mutase [EC:5.4.99.2]
D      comp9650_c0_seq1; <a href="/dbget-bin/www_bget?ko:K11517">K11517</a>  HAO; (S)-2-hydroxy-acid oxidase [EC:1.1.3.15]
D      comp43150_c0_seq1; <a href="/dbget-bin/www_bget?ko:K11517">K11517</a>  HAO; (S)-2-hydroxy-acid oxidase [EC:1.1.3.15]
D      comp109765_c0_seq1; <a href="/dbget-bin/www_bget?ko:K11517">K11517</a>  HAO; (S)-2-hydroxy-acid oxidase [EC:1.1.3.15]
D      comp37827_c0_seq1; <a href="/dbget-bin/www_bget?ko:K03781">K03781</a>  katE, CAT, catB, srpA; catalase [EC:1.11.1.6]
D      comp39622_c0_seq1; <a href="/dbget-bin/www_bget?ko:K03781">K03781</a>  katE, CAT, catB, srpA; catalase [EC:1.11.1.6]
D      comp98580_c0_seq1; <a href="/dbget-bin/www_bget?ko:K03781">K03781</a>  katE, CAT, catB, srpA; catalase [EC:1.11.1.6]
D      comp128506_c0_seq1; <a href="/dbget-bin/www_bget?ko:K03781">K03781</a>  katE, CAT, catB, srpA; catalase [EC:1.11.1.6]
D      comp131698_c0_seq1; <a href="/dbget-bin/www_bget?ko:K03781">K03781</a>  katE, CAT, catB, srpA; catalase [EC:1.11.1.6]
D      comp147083_c0_seq1; <a href="/dbget-bin/www_bget?ko:K03781">K03781</a>  katE, CAT, catB, srpA; catalase [EC:1.11.1.6]
D      comp160190_c0_seq1; <a href="/dbget-bin/www_bget?ko:K03781">K03781</a>  katE, CAT, catB, srpA; catalase [EC:1.11.1.6]
D      comp3816_c0_seq1; <a href="/dbget-bin/www_bget?ko:K00049">K00049</a>  GRHPR; glyoxylate/hydroxypyruvate reductase [EC:1.1.1.79 1.1.1.81]
D      comp44985_c0_seq4; <a href="/dbget-bin/www_bget?ko:K00049">K00049</a>  GRHPR; glyoxylate/hydroxypyruvate reductase [EC:1.1.1.79 1.1.1.81]
D      comp63115_c0_seq1; <a href="/dbget-bin/www_bget?ko:K00049">K00049</a>  GRHPR; glyoxylate/hydroxypyruvate reductase [EC:1.1.1.79 1.1.1.81]
D      comp37956_c0_seq1; <a href="/dbget-bin/www_bget?ko:K00830">K00830</a>  AGXT; alanine-glyoxylate transaminase / serine-glyoxylate transaminase / serine-pyruvate transaminase [EC:2.6.1.44 2.6.1.45 2.6.1.51]
D      comp40790_c0_seq1; <a href="/dbget-bin/www_bget?ko:K00830">K00830</a>  AGXT; alanine-glyoxylate transaminase / serine-glyoxylate transaminase / serine-pyruvate transaminase [EC:2.6.1.44 2.6.1.45 2.6.1.51]
D      comp51900_c0_seq1; <a href="/dbget-bin/www_bget?ko:K00830">K00830</a>  AGXT; alanine-glyoxylate transaminase / serine-glyoxylate transaminase / serine-pyruvate transaminase [EC:2.6.1.44 2.6.1.45 2.6.1.51]
D      comp4840_c0_seq1; <a href="/dbget-bin/www_bget?ko:K01915">K01915</a>  glnA; glutamine synthetase [EC:6.3.1.2]
D      comp36781_c0_seq1; <a href="/dbget-bin/www_bget?ko:K01915">K01915</a>  glnA; glutamine synthetase [EC:6.3.1.2]
D      comp44744_c0_seq1; <a href="/dbget-bin/www_bget?ko:K01915">K01915</a>  glnA; glutamine synthetase [EC:6.3.1.2]
D      comp61357_c0_seq1; <a href="/dbget-bin/www_bget?ko:K01915">K01915</a>  glnA; glutamine synthetase [EC:6.3.1.2]
D      comp35508_c0_seq1; <a href="/dbget-bin/www_bget?ko:K00600">K00600</a>  glyA, SHMT; glycine hydroxymethyltransferase [EC:2.1.2.1]
D      comp45764_c0_seq1; <a href="/dbget-bin/www_bget?ko:K00600">K00600</a>  glyA, SHMT; glycine hydroxymethyltransferase [EC:2.1.2.1]
D      comp56056_c0_seq1; <a href="/dbget-bin/www_bget?ko:K00600">K00600</a>  glyA, SHMT; glycine hydroxymethyltransferase [EC:2.1.2.1]
D      comp7850_c0_seq1; <a href="/dbget-bin/www_bget?ko:K02437">K02437</a>  gcvH, GCSH; glycine cleavage system H protein
D      comp48124_c0_seq1; <a href="/dbget-bin/www_bget?ko:K02437">K02437</a>  gcvH, GCSH; glycine cleavage system H protein
D      comp51717_c0_seq1; <a href="/dbget-bin/www_bget?ko:K01816">K01816</a>  E5.3.1.22, gip; hydroxypyruvate isomerase [EC:5.3.1.22]
D      comp81518_c0_seq1; <a href="/dbget-bin/www_bget?ko:K15788">K15788</a>  GLYCTK; glycerate kinase [EC:2.7.1.31]
D      comp155690_c0_seq1; <a href="/dbget-bin/www_bget?ko:K01432">K01432</a>  AFMID; arylformamidase [EC:3.5.1.9]
C    00640 Propanoate metabolism [PATH:<a href="http://www.kegg.jp/kegg-bin/show_pathway?@ko00640/K00626/K01895/K01908/K00249/K07515/K05605/K11262/K01578/K13524/K01965/K05606/K01847/K01900/K00140/K00128/K14085/K00149/K00016">ko00640</a>]
D      comp38327_c0_seq1; <a href="/dbget-bin/www_bget?ko:K00626">K00626</a>  E2.3.1.9, atoB; acetyl-CoA C-acetyltransferase [EC:2.3.1.9]
D      comp61342_c0_seq1; <a href="/dbget-bin/www_bget?ko:K00626">K00626</a>  E2.3.1.9, atoB; acetyl-CoA C-acetyltransferase [EC:2.3.1.9]
D      comp71227_c0_seq1; <a href="/dbget-bin/www_bget?ko:K00626">K00626</a>  E2.3.1.9, atoB; acetyl-CoA C-acetyltransferase [EC:2.3.1.9]
D      comp26959_c0_seq1; <a href="/dbget-bin/www_bget?ko:K01895">K01895</a>  ACSS, acs; acetyl-CoA synthetase [EC:6.2.1.1]
D      comp41034_c0_seq2; <a href="/dbget-bin/www_bget?ko:K01895">K01895</a>  ACSS, acs; acetyl-CoA synthetase [EC:6.2.1.1]
D      comp80584_c0_seq1; <a href="/dbget-bin/www_bget?ko:K01895">K01895</a>  ACSS, acs; acetyl-CoA synthetase [EC:6.2.1.1]
D      comp96026_c0_seq1; <a href="/dbget-bin/www_bget?ko:K01895">K01895</a>  ACSS, acs; acetyl-CoA synthetase [EC:6.2.1.1]
D      comp45781_c0_seq1; <a href="/dbget-bin/www_bget?ko:K01908">K01908</a>  E6.2.1.17, prpE; propionyl-CoA synthetase [EC:6.2.1.17]
D      comp16557_c0_seq1; <a href="/dbget-bin/www_bget?ko:K00249">K00249</a>  ACADM, acd; acyl-CoA dehydrogenase [EC:1.3.8.7]
D      comp43134_c0_seq1; <a href="/dbget-bin/www_bget?ko:K00249">K00249</a>  ACADM, acd; acyl-CoA dehydrogenase [EC:1.3.8.7]
D      comp43021_c0_seq1; <a href="/dbget-bin/www_bget?ko:K07515">K07515</a>  HADHA; enoyl-CoA hydratase / long-chain 3-hydroxyacyl-CoA dehydrogenase [EC:4.2.1.17 1.1.1.211]
D      comp45130_c0_seq1; <a href="/dbget-bin/www_bget?ko:K07515">K07515</a>  HADHA; enoyl-CoA hydratase / long-chain 3-hydroxyacyl-CoA dehydrogenase [EC:4.2.1.17 1.1.1.211]
D      comp158667_c0_seq1; <a href="/dbget-bin/www_bget?ko:K05605">K05605</a>  HIBCH; 3-hydroxyisobutyryl-CoA hydrolase [EC:3.1.2.4]
D      comp12027_c0_seq1; <a href="/dbget-bin/www_bget?ko:K11262">K11262</a>  ACAC; acetyl-CoA carboxylase / biotin carboxylase [EC:6.4.1.2 6.3.4.14]
D      comp28255_c0_seq1; <a href="/dbget-bin/www_bget?ko:K11262">K11262</a>  ACAC; acetyl-CoA carboxylase / biotin carboxylase [EC:6.4.1.2 6.3.4.14]
D      comp39319_c0_seq1; <a href="/dbget-bin/www_bget?ko:K11262">K11262</a>  ACAC; acetyl-CoA carboxylase / biotin carboxylase [EC:6.4.1.2 6.3.4.14]
D      comp60740_c0_seq1; <a href="/dbget-bin/www_bget?ko:K11262">K11262</a>  ACAC; acetyl-CoA carboxylase / biotin carboxylase [EC:6.4.1.2 6.3.4.14]
D      comp68609_c0_seq1; <a href="/dbget-bin/www_bget?ko:K11262">K11262</a>  ACAC; acetyl-CoA carboxylase / biotin carboxylase [EC:6.4.1.2 6.3.4.14]
D      comp119344_c0_seq1; <a href="/dbget-bin/www_bget?ko:K11262">K11262</a>  ACAC; acetyl-CoA carboxylase / biotin carboxylase [EC:6.4.1.2 6.3.4.14]
D      comp130871_c0_seq1; <a href="/dbget-bin/www_bget?ko:K11262">K11262</a>  ACAC; acetyl-CoA carboxylase / biotin carboxylase [EC:6.4.1.2 6.3.4.14]
D      comp145210_c0_seq1; <a href="/dbget-bin/www_bget?ko:K11262">K11262</a>  ACAC; acetyl-CoA carboxylase / biotin carboxylase [EC:6.4.1.2 6.3.4.14]
D      comp13842_c0_seq1; <a href="/dbget-bin/www_bget?ko:K01578">K01578</a>  E4.1.1.9, MLYCD; malonyl-CoA decarboxylase [EC:4.1.1.9]
D      comp114031_c0_seq1; <a href="/dbget-bin/www_bget?ko:K01578">K01578</a>  E4.1.1.9, MLYCD; malonyl-CoA decarboxylase [EC:4.1.1.9]
D      comp14276_c0_seq1; <a href="/dbget-bin/www_bget?ko:K13524">K13524</a>  ABAT; 4-aminobutyrate aminotransferase / (S)-3-amino-2-methylpropionate transaminase [EC:2.6.1.19 2.6.1.22]
D      comp16361_c0_seq1; <a href="/dbget-bin/www_bget?ko:K13524">K13524</a>  ABAT; 4-aminobutyrate aminotransferase / (S)-3-amino-2-methylpropionate transaminase [EC:2.6.1.19 2.6.1.22]
D      comp39012_c0_seq1; <a href="/dbget-bin/www_bget?ko:K13524">K13524</a>  ABAT; 4-aminobutyrate aminotransferase / (S)-3-amino-2-methylpropionate transaminase [EC:2.6.1.19 2.6.1.22]
D      comp64267_c0_seq1; <a href="/dbget-bin/www_bget?ko:K13524">K13524</a>  ABAT; 4-aminobutyrate aminotransferase / (S)-3-amino-2-methylpropionate transaminase [EC:2.6.1.19 2.6.1.22]
D      comp39593_c0_seq1; <a href="/dbget-bin/www_bget?ko:K01965">K01965</a>  PCCA, pccA; propionyl-CoA carboxylase alpha chain [EC:6.4.1.3]
D      comp77081_c0_seq1; <a href="/dbget-bin/www_bget?ko:K05606">K05606</a>  MCEE, epi; methylmalonyl-CoA/ethylmalonyl-CoA epimerase [EC:5.1.99.1]
D      comp7900_c0_seq1; <a href="/dbget-bin/www_bget?ko:K01847">K01847</a>  MUT; methylmalonyl-CoA mutase [EC:5.4.99.2]
D      comp8529_c0_seq1; <a href="/dbget-bin/www_bget?ko:K01847">K01847</a>  MUT; methylmalonyl-CoA mutase [EC:5.4.99.2]
D      comp29372_c0_seq1; <a href="/dbget-bin/www_bget?ko:K01847">K01847</a>  MUT; methylmalonyl-CoA mutase [EC:5.4.99.2]
D      comp42884_c0_seq1; <a href="/dbget-bin/www_bget?ko:K01847">K01847</a>  MUT; methylmalonyl-CoA mutase [EC:5.4.99.2]
D      comp64906_c0_seq1; <a href="/dbget-bin/www_bget?ko:K01847">K01847</a>  MUT; methylmalonyl-CoA mutase [EC:5.4.99.2]
D      comp11367_c0_seq1; <a href="/dbget-bin/www_bget?ko:K01900">K01900</a>  LSC2; succinyl-CoA synthetase beta subunit [EC:6.2.1.4 6.2.1.5]
D      comp73737_c0_seq1; <a href="/dbget-bin/www_bget?ko:K01900">K01900</a>  LSC2; succinyl-CoA synthetase beta subunit [EC:6.2.1.4 6.2.1.5]
D      comp129961_c0_seq1; <a href="/dbget-bin/www_bget?ko:K01900">K01900</a>  LSC2; succinyl-CoA synthetase beta subunit [EC:6.2.1.4 6.2.1.5]
D      comp89316_c0_seq1; <a href="/dbget-bin/www_bget?ko:K00140">K00140</a>  mmsA, iolA, ALDH6A1; malonate-semialdehyde dehydrogenase (acetylating) / methylmalonate-semialdehyde dehydrogenase [EC:1.2.1.18 1.2.1.27]
D      comp27718_c0_seq1; <a href="/dbget-bin/www_bget?ko:K00128">K00128</a>  E1.2.1.3; aldehyde dehydrogenase (NAD+) [EC:1.2.1.3]
D      comp30537_c0_seq1; <a href="/dbget-bin/www_bget?ko:K00128">K00128</a>  E1.2.1.3; aldehyde dehydrogenase (NAD+) [EC:1.2.1.3]
D      comp41953_c0_seq1; <a href="/dbget-bin/www_bget?ko:K00128">K00128</a>  E1.2.1.3; aldehyde dehydrogenase (NAD+) [EC:1.2.1.3]
D      comp41953_c0_seq4; <a href="/dbget-bin/www_bget?ko:K00128">K00128</a>  E1.2.1.3; aldehyde dehydrogenase (NAD+) [EC:1.2.1.3]
D      comp44363_c0_seq1; <a href="/dbget-bin/www_bget?ko:K00128">K00128</a>  E1.2.1.3; aldehyde dehydrogenase (NAD+) [EC:1.2.1.3]
D      comp45407_c0_seq1; <a href="/dbget-bin/www_bget?ko:K00128">K00128</a>  E1.2.1.3; aldehyde dehydrogenase (NAD+) [EC:1.2.1.3]
D      comp46924_c0_seq1; <a href="/dbget-bin/www_bget?ko:K00128">K00128</a>  E1.2.1.3; aldehyde dehydrogenase (NAD+) [EC:1.2.1.3]
D      comp51992_c0_seq1; <a href="/dbget-bin/www_bget?ko:K00128">K00128</a>  E1.2.1.3; aldehyde dehydrogenase (NAD+) [EC:1.2.1.3]
D      comp54539_c0_seq1; <a href="/dbget-bin/www_bget?ko:K00128">K00128</a>  E1.2.1.3; aldehyde dehydrogenase (NAD+) [EC:1.2.1.3]
D      comp55759_c0_seq1; <a href="/dbget-bin/www_bget?ko:K00128">K00128</a>  E1.2.1.3; aldehyde dehydrogenase (NAD+) [EC:1.2.1.3]
D      comp56042_c0_seq1; <a href="/dbget-bin/www_bget?ko:K00128">K00128</a>  E1.2.1.3; aldehyde dehydrogenase (NAD+) [EC:1.2.1.3]
D      comp64642_c0_seq1; <a href="/dbget-bin/www_bget?ko:K00128">K00128</a>  E1.2.1.3; aldehyde dehydrogenase (NAD+) [EC:1.2.1.3]
D      comp75409_c0_seq1; <a href="/dbget-bin/www_bget?ko:K00128">K00128</a>  E1.2.1.3; aldehyde dehydrogenase (NAD+) [EC:1.2.1.3]
D      comp75693_c0_seq1; <a href="/dbget-bin/www_bget?ko:K00128">K00128</a>  E1.2.1.3; aldehyde dehydrogenase (NAD+) [EC:1.2.1.3]
D      comp82960_c0_seq1; <a href="/dbget-bin/www_bget?ko:K00128">K00128</a>  E1.2.1.3; aldehyde dehydrogenase (NAD+) [EC:1.2.1.3]
D      comp97871_c0_seq1; <a href="/dbget-bin/www_bget?ko:K00128">K00128</a>  E1.2.1.3; aldehyde dehydrogenase (NAD+) [EC:1.2.1.3]
D      comp104341_c0_seq1; <a href="/dbget-bin/www_bget?ko:K00128">K00128</a>  E1.2.1.3; aldehyde dehydrogenase (NAD+) [EC:1.2.1.3]
D      comp115583_c0_seq1; <a href="/dbget-bin/www_bget?ko:K00128">K00128</a>  E1.2.1.3; aldehyde dehydrogenase (NAD+) [EC:1.2.1.3]
D      comp121074_c0_seq1; <a href="/dbget-bin/www_bget?ko:K00128">K00128</a>  E1.2.1.3; aldehyde dehydrogenase (NAD+) [EC:1.2.1.3]
D      comp125599_c0_seq1; <a href="/dbget-bin/www_bget?ko:K00128">K00128</a>  E1.2.1.3; aldehyde dehydrogenase (NAD+) [EC:1.2.1.3]
D      comp142328_c0_seq1; <a href="/dbget-bin/www_bget?ko:K00128">K00128</a>  E1.2.1.3; aldehyde dehydrogenase (NAD+) [EC:1.2.1.3]
D      comp150227_c0_seq1; <a href="/dbget-bin/www_bget?ko:K00128">K00128</a>  E1.2.1.3; aldehyde dehydrogenase (NAD+) [EC:1.2.1.3]
D      comp153944_c0_seq1; <a href="/dbget-bin/www_bget?ko:K00128">K00128</a>  E1.2.1.3; aldehyde dehydrogenase (NAD+) [EC:1.2.1.3]
D      comp157742_c0_seq1; <a href="/dbget-bin/www_bget?ko:K00128">K00128</a>  E1.2.1.3; aldehyde dehydrogenase (NAD+) [EC:1.2.1.3]
D      comp158128_c0_seq1; <a href="/dbget-bin/www_bget?ko:K00128">K00128</a>  E1.2.1.3; aldehyde dehydrogenase (NAD+) [EC:1.2.1.3]
D      comp159519_c0_seq1; <a href="/dbget-bin/www_bget?ko:K00128">K00128</a>  E1.2.1.3; aldehyde dehydrogenase (NAD+) [EC:1.2.1.3]
D      comp44531_c0_seq1; <a href="/dbget-bin/www_bget?ko:K14085">K14085</a>  ALDH7A1; aldehyde dehydrogenase family 7 member A1 [EC:1.2.1.31 1.2.1.8 1.2.1.3]
D      comp36465_c0_seq1; <a href="/dbget-bin/www_bget?ko:K00149">K00149</a>  ALDH9A1; aldehyde dehydrogenase family 9 member A1 [EC:1.2.1.47 1.2.1.3]
D      comp75374_c0_seq1; <a href="/dbget-bin/www_bget?ko:K00149">K00149</a>  ALDH9A1; aldehyde dehydrogenase family 9 member A1 [EC:1.2.1.47 1.2.1.3]
D      comp131764_c0_seq1; <a href="/dbget-bin/www_bget?ko:K00149">K00149</a>  ALDH9A1; aldehyde dehydrogenase family 9 member A1 [EC:1.2.1.47 1.2.1.3]
D      comp143894_c0_seq1; <a href="/dbget-bin/www_bget?ko:K00149">K00149</a>  ALDH9A1; aldehyde dehydrogenase family 9 member A1 [EC:1.2.1.47 1.2.1.3]
D      comp36889_c0_seq1; <a href="/dbget-bin/www_bget?ko:K00016">K00016</a>  LDH, ldh; L-lactate dehydrogenase [EC:1.1.1.27]
D      comp39148_c0_seq2; <a href="/dbget-bin/www_bget?ko:K00016">K00016</a>  LDH, ldh; L-lactate dehydrogenase [EC:1.1.1.27]
D      comp39148_c0_seq4; <a href="/dbget-bin/www_bget?ko:K00016">K00016</a>  LDH, ldh; L-lactate dehydrogenase [EC:1.1.1.27]
D      comp39148_c0_seq5; <a href="/dbget-bin/www_bget?ko:K00016">K00016</a>  LDH, ldh; L-lactate dehydrogenase [EC:1.1.1.27]
D      comp39148_c0_seq9; <a href="/dbget-bin/www_bget?ko:K00016">K00016</a>  LDH, ldh; L-lactate dehydrogenase [EC:1.1.1.27]
C    00650 Butanoate metabolism [PATH:<a href="http://www.kegg.jp/kegg-bin/show_pathway?@ko00650/K00626/K00022/K07515/K00248/K01896/K00109/K00139/K13524/K01641/K01640/K01027/K01907/K00019/K00161/K00162">ko00650</a>]
D      comp38327_c0_seq1; <a href="/dbget-bin/www_bget?ko:K00626">K00626</a>  E2.3.1.9, atoB; acetyl-CoA C-acetyltransferase [EC:2.3.1.9]
D      comp61342_c0_seq1; <a href="/dbget-bin/www_bget?ko:K00626">K00626</a>  E2.3.1.9, atoB; acetyl-CoA C-acetyltransferase [EC:2.3.1.9]
D      comp71227_c0_seq1; <a href="/dbget-bin/www_bget?ko:K00626">K00626</a>  E2.3.1.9, atoB; acetyl-CoA C-acetyltransferase [EC:2.3.1.9]
D      comp45452_c0_seq1; <a href="/dbget-bin/www_bget?ko:K00022">K00022</a>  HADH; 3-hydroxyacyl-CoA dehydrogenase [EC:1.1.1.35]
D      comp43021_c0_seq1; <a href="/dbget-bin/www_bget?ko:K07515">K07515</a>  HADHA; enoyl-CoA hydratase / long-chain 3-hydroxyacyl-CoA dehydrogenase [EC:4.2.1.17 1.1.1.211]
D      comp45130_c0_seq1; <a href="/dbget-bin/www_bget?ko:K07515">K07515</a>  HADHA; enoyl-CoA hydratase / long-chain 3-hydroxyacyl-CoA dehydrogenase [EC:4.2.1.17 1.1.1.211]
D      comp7389_c0_seq1; <a href="/dbget-bin/www_bget?ko:K00248">K00248</a>  ACADS, bcd; butyryl-CoA dehydrogenase [EC:1.3.8.1]
D      comp72736_c0_seq1; <a href="/dbget-bin/www_bget?ko:K00248">K00248</a>  ACADS, bcd; butyryl-CoA dehydrogenase [EC:1.3.8.1]
D      comp132546_c0_seq1; <a href="/dbget-bin/www_bget?ko:K00248">K00248</a>  ACADS, bcd; butyryl-CoA dehydrogenase [EC:1.3.8.1]
D      comp74694_c0_seq1; <a href="/dbget-bin/www_bget?ko:K01896">K01896</a>  ACSM; medium-chain acyl-CoA synthetase [EC:6.2.1.2]
D      comp81072_c0_seq1; <a href="/dbget-bin/www_bget?ko:K01896">K01896</a>  ACSM; medium-chain acyl-CoA synthetase [EC:6.2.1.2]
D      comp113482_c0_seq1; <a href="/dbget-bin/www_bget?ko:K00109">K00109</a>  E1.1.99.2; 2-hydroxyglutarate dehydrogenase [EC:1.1.99.2]
D      comp145324_c0_seq1; <a href="/dbget-bin/www_bget?ko:K00109">K00109</a>  E1.1.99.2; 2-hydroxyglutarate dehydrogenase [EC:1.1.99.2]
D      comp145959_c0_seq1; <a href="/dbget-bin/www_bget?ko:K00109">K00109</a>  E1.1.99.2; 2-hydroxyglutarate dehydrogenase [EC:1.1.99.2]
D      comp23584_c0_seq1; <a href="/dbget-bin/www_bget?ko:K00139">K00139</a>  ALDH5A1; succinate-semialdehyde dehydrogenase [EC:1.2.1.24]
D      comp49245_c0_seq1; <a href="/dbget-bin/www_bget?ko:K00139">K00139</a>  ALDH5A1; succinate-semialdehyde dehydrogenase [EC:1.2.1.24]
D      comp61533_c0_seq1; <a href="/dbget-bin/www_bget?ko:K00139">K00139</a>  ALDH5A1; succinate-semialdehyde dehydrogenase [EC:1.2.1.24]
D      comp84095_c0_seq1; <a href="/dbget-bin/www_bget?ko:K00139">K00139</a>  ALDH5A1; succinate-semialdehyde dehydrogenase [EC:1.2.1.24]
D      comp89744_c0_seq1; <a href="/dbget-bin/www_bget?ko:K00139">K00139</a>  ALDH5A1; succinate-semialdehyde dehydrogenase [EC:1.2.1.24]
D      comp99431_c0_seq1; <a href="/dbget-bin/www_bget?ko:K00139">K00139</a>  ALDH5A1; succinate-semialdehyde dehydrogenase [EC:1.2.1.24]
D      comp113171_c0_seq1; <a href="/dbget-bin/www_bget?ko:K00139">K00139</a>  ALDH5A1; succinate-semialdehyde dehydrogenase [EC:1.2.1.24]
D      comp14276_c0_seq1; <a href="/dbget-bin/www_bget?ko:K13524">K13524</a>  ABAT; 4-aminobutyrate aminotransferase / (S)-3-amino-2-methylpropionate transaminase [EC:2.6.1.19 2.6.1.22]
D      comp16361_c0_seq1; <a href="/dbget-bin/www_bget?ko:K13524">K13524</a>  ABAT; 4-aminobutyrate aminotransferase / (S)-3-amino-2-methylpropionate transaminase [EC:2.6.1.19 2.6.1.22]
D      comp39012_c0_seq1; <a href="/dbget-bin/www_bget?ko:K13524">K13524</a>  ABAT; 4-aminobutyrate aminotransferase / (S)-3-amino-2-methylpropionate transaminase [EC:2.6.1.19 2.6.1.22]
D      comp64267_c0_seq1; <a href="/dbget-bin/www_bget?ko:K13524">K13524</a>  ABAT; 4-aminobutyrate aminotransferase / (S)-3-amino-2-methylpropionate transaminase [EC:2.6.1.19 2.6.1.22]
D      comp45176_c0_seq1; <a href="/dbget-bin/www_bget?ko:K01641">K01641</a>  E2.3.3.10; hydroxymethylglutaryl-CoA synthase [EC:2.3.3.10]
D      comp45188_c0_seq1; <a href="/dbget-bin/www_bget?ko:K01641">K01641</a>  E2.3.3.10; hydroxymethylglutaryl-CoA synthase [EC:2.3.3.10]
D      comp24654_c0_seq1; <a href="/dbget-bin/www_bget?ko:K01640">K01640</a>  E4.1.3.4, HMGCL, hmgL; hydroxymethylglutaryl-CoA lyase [EC:4.1.3.4]
D      comp31211_c0_seq1; <a href="/dbget-bin/www_bget?ko:K01640">K01640</a>  E4.1.3.4, HMGCL, hmgL; hydroxymethylglutaryl-CoA lyase [EC:4.1.3.4]
D      comp39361_c0_seq1; <a href="/dbget-bin/www_bget?ko:K01640">K01640</a>  E4.1.3.4, HMGCL, hmgL; hydroxymethylglutaryl-CoA lyase [EC:4.1.3.4]
D      comp96666_c0_seq1; <a href="/dbget-bin/www_bget?ko:K01640">K01640</a>  E4.1.3.4, HMGCL, hmgL; hydroxymethylglutaryl-CoA lyase [EC:4.1.3.4]
D      comp124561_c0_seq1; <a href="/dbget-bin/www_bget?ko:K01640">K01640</a>  E4.1.3.4, HMGCL, hmgL; hydroxymethylglutaryl-CoA lyase [EC:4.1.3.4]
D      comp6598_c0_seq1; <a href="/dbget-bin/www_bget?ko:K01027">K01027</a>  OXCT; 3-oxoacid CoA-transferase [EC:2.8.3.5]
D      comp12375_c0_seq1; <a href="/dbget-bin/www_bget?ko:K01907">K01907</a>  AACS, acsA; acetoacetyl-CoA synthetase [EC:6.2.1.16]
D      comp12992_c0_seq1; <a href="/dbget-bin/www_bget?ko:K01907">K01907</a>  AACS, acsA; acetoacetyl-CoA synthetase [EC:6.2.1.16]
D      comp15458_c0_seq1; <a href="/dbget-bin/www_bget?ko:K01907">K01907</a>  AACS, acsA; acetoacetyl-CoA synthetase [EC:6.2.1.16]
D      comp33865_c0_seq1; <a href="/dbget-bin/www_bget?ko:K01907">K01907</a>  AACS, acsA; acetoacetyl-CoA synthetase [EC:6.2.1.16]
D      comp49229_c0_seq1; <a href="/dbget-bin/www_bget?ko:K01907">K01907</a>  AACS, acsA; acetoacetyl-CoA synthetase [EC:6.2.1.16]
D      comp67244_c0_seq1; <a href="/dbget-bin/www_bget?ko:K01907">K01907</a>  AACS, acsA; acetoacetyl-CoA synthetase [EC:6.2.1.16]
D      comp39224_c0_seq1; <a href="/dbget-bin/www_bget?ko:K00019">K00019</a>  E1.1.1.30, bdh; 3-hydroxybutyrate dehydrogenase [EC:1.1.1.30]
D      comp11359_c0_seq1; <a href="/dbget-bin/www_bget?ko:K00161">K00161</a>  PDHA, pdhA; pyruvate dehydrogenase E1 component subunit alpha [EC:1.2.4.1]
D      comp17704_c0_seq1; <a href="/dbget-bin/www_bget?ko:K00161">K00161</a>  PDHA, pdhA; pyruvate dehydrogenase E1 component subunit alpha [EC:1.2.4.1]
D      comp29660_c0_seq1; <a href="/dbget-bin/www_bget?ko:K00161">K00161</a>  PDHA, pdhA; pyruvate dehydrogenase E1 component subunit alpha [EC:1.2.4.1]
D      comp41291_c0_seq1; <a href="/dbget-bin/www_bget?ko:K00161">K00161</a>  PDHA, pdhA; pyruvate dehydrogenase E1 component subunit alpha [EC:1.2.4.1]
D      comp78291_c0_seq1; <a href="/dbget-bin/www_bget?ko:K00161">K00161</a>  PDHA, pdhA; pyruvate dehydrogenase E1 component subunit alpha [EC:1.2.4.1]
D      comp38320_c0_seq1; <a href="/dbget-bin/www_bget?ko:K00162">K00162</a>  PDHB, pdhB; pyruvate dehydrogenase E1 component subunit beta [EC:1.2.4.1]
D      comp39359_c0_seq1; <a href="/dbget-bin/www_bget?ko:K00162">K00162</a>  PDHB, pdhB; pyruvate dehydrogenase E1 component subunit beta [EC:1.2.4.1]
C    00660 C5-Branched dibasic acid metabolism [PATH:<a href="http://www.kegg.jp/kegg-bin/show_pathway?@ko00660">ko00660</a>]
C    00562 Inositol phosphate metabolism [PATH:<a href="http://www.kegg.jp/kegg-bin/show_pathway?@ko00562/K00914/K01108/K00888/K13711/K00889/K01099/K05858/K05857/K01116/K05859/K00922/K01110/K00920/K15909/K01109/K00921/K01092/K15759/K00999/K01858/K01106/K03103/K00911/K00913/K10572/K00469/K00010/K00140">ko00562</a>]
D      comp19629_c0_seq1; <a href="/dbget-bin/www_bget?ko:K00914">K00914</a>  PIK3C3, VPS34; phosphatidylinositol 3-kinase [EC:2.7.1.137]
D      comp74578_c0_seq1; <a href="/dbget-bin/www_bget?ko:K00914">K00914</a>  PIK3C3, VPS34; phosphatidylinositol 3-kinase [EC:2.7.1.137]
D      comp78050_c0_seq1; <a href="/dbget-bin/www_bget?ko:K00914">K00914</a>  PIK3C3, VPS34; phosphatidylinositol 3-kinase [EC:2.7.1.137]
D      comp97395_c0_seq1; <a href="/dbget-bin/www_bget?ko:K00914">K00914</a>  PIK3C3, VPS34; phosphatidylinositol 3-kinase [EC:2.7.1.137]
D      comp132921_c0_seq1; <a href="/dbget-bin/www_bget?ko:K00914">K00914</a>  PIK3C3, VPS34; phosphatidylinositol 3-kinase [EC:2.7.1.137]
D      comp142142_c0_seq1; <a href="/dbget-bin/www_bget?ko:K00914">K00914</a>  PIK3C3, VPS34; phosphatidylinositol 3-kinase [EC:2.7.1.137]
D      comp145287_c0_seq1; <a href="/dbget-bin/www_bget?ko:K00914">K00914</a>  PIK3C3, VPS34; phosphatidylinositol 3-kinase [EC:2.7.1.137]
D      comp8326_c0_seq1; <a href="/dbget-bin/www_bget?ko:K01108">K01108</a>  MTM1; phosphatidylinositol-3-phosphatase [EC:3.1.3.64]
D      comp19760_c0_seq1; <a href="/dbget-bin/www_bget?ko:K01108">K01108</a>  MTM1; phosphatidylinositol-3-phosphatase [EC:3.1.3.64]
D      comp5361_c0_seq1; <a href="/dbget-bin/www_bget?ko:K00888">K00888</a>  PI4K; phosphatidylinositol 4-kinase [EC:2.7.1.67]
D      comp14814_c0_seq1; <a href="/dbget-bin/www_bget?ko:K00888">K00888</a>  PI4K; phosphatidylinositol 4-kinase [EC:2.7.1.67]
D      comp15757_c0_seq2; <a href="/dbget-bin/www_bget?ko:K00888">K00888</a>  PI4K; phosphatidylinositol 4-kinase [EC:2.7.1.67]
D      comp18278_c0_seq1; <a href="/dbget-bin/www_bget?ko:K00888">K00888</a>  PI4K; phosphatidylinositol 4-kinase [EC:2.7.1.67]
D      comp18798_c0_seq1; <a href="/dbget-bin/www_bget?ko:K00888">K00888</a>  PI4K; phosphatidylinositol 4-kinase [EC:2.7.1.67]
D      comp42325_c0_seq1; <a href="/dbget-bin/www_bget?ko:K00888">K00888</a>  PI4K; phosphatidylinositol 4-kinase [EC:2.7.1.67]
D      comp42704_c0_seq2; <a href="/dbget-bin/www_bget?ko:K00888">K00888</a>  PI4K; phosphatidylinositol 4-kinase [EC:2.7.1.67]
D      comp52687_c0_seq1; <a href="/dbget-bin/www_bget?ko:K00888">K00888</a>  PI4K; phosphatidylinositol 4-kinase [EC:2.7.1.67]
D      comp57175_c0_seq1; <a href="/dbget-bin/www_bget?ko:K00888">K00888</a>  PI4K; phosphatidylinositol 4-kinase [EC:2.7.1.67]
D      comp76303_c0_seq1; <a href="/dbget-bin/www_bget?ko:K00888">K00888</a>  PI4K; phosphatidylinositol 4-kinase [EC:2.7.1.67]
D      comp83448_c0_seq1; <a href="/dbget-bin/www_bget?ko:K00888">K00888</a>  PI4K; phosphatidylinositol 4-kinase [EC:2.7.1.67]
D      comp84362_c0_seq1; <a href="/dbget-bin/www_bget?ko:K00888">K00888</a>  PI4K; phosphatidylinositol 4-kinase [EC:2.7.1.67]
D      comp86461_c0_seq1; <a href="/dbget-bin/www_bget?ko:K00888">K00888</a>  PI4K; phosphatidylinositol 4-kinase [EC:2.7.1.67]
D      comp103799_c0_seq1; <a href="/dbget-bin/www_bget?ko:K00888">K00888</a>  PI4K; phosphatidylinositol 4-kinase [EC:2.7.1.67]
D      comp37431_c0_seq1; <a href="/dbget-bin/www_bget?ko:K13711">K13711</a>  PI4K2; phosphatidylinositol 4-kinase type 2 [EC:2.7.1.67]
D      comp40133_c0_seq2; <a href="/dbget-bin/www_bget?ko:K13711">K13711</a>  PI4K2; phosphatidylinositol 4-kinase type 2 [EC:2.7.1.67]
D      comp40133_c0_seq3; <a href="/dbget-bin/www_bget?ko:K13711">K13711</a>  PI4K2; phosphatidylinositol 4-kinase type 2 [EC:2.7.1.67]
D      comp43194_c0_seq1; <a href="/dbget-bin/www_bget?ko:K13711">K13711</a>  PI4K2; phosphatidylinositol 4-kinase type 2 [EC:2.7.1.67]
D      comp68890_c0_seq1; <a href="/dbget-bin/www_bget?ko:K13711">K13711</a>  PI4K2; phosphatidylinositol 4-kinase type 2 [EC:2.7.1.67]
D      comp9451_c0_seq1; <a href="/dbget-bin/www_bget?ko:K00889">K00889</a>  E2.7.1.68, PIP5K; 1-phosphatidylinositol-4-phosphate 5-kinase [EC:2.7.1.68]
D      comp12123_c0_seq1; <a href="/dbget-bin/www_bget?ko:K00889">K00889</a>  E2.7.1.68, PIP5K; 1-phosphatidylinositol-4-phosphate 5-kinase [EC:2.7.1.68]
D      comp34743_c0_seq1; <a href="/dbget-bin/www_bget?ko:K00889">K00889</a>  E2.7.1.68, PIP5K; 1-phosphatidylinositol-4-phosphate 5-kinase [EC:2.7.1.68]
D      comp37137_c0_seq2; <a href="/dbget-bin/www_bget?ko:K00889">K00889</a>  E2.7.1.68, PIP5K; 1-phosphatidylinositol-4-phosphate 5-kinase [EC:2.7.1.68]
D      comp53801_c0_seq1; <a href="/dbget-bin/www_bget?ko:K00889">K00889</a>  E2.7.1.68, PIP5K; 1-phosphatidylinositol-4-phosphate 5-kinase [EC:2.7.1.68]
D      comp63053_c0_seq1; <a href="/dbget-bin/www_bget?ko:K00889">K00889</a>  E2.7.1.68, PIP5K; 1-phosphatidylinositol-4-phosphate 5-kinase [EC:2.7.1.68]
D      comp6477_c0_seq1; <a href="/dbget-bin/www_bget?ko:K01099">K01099</a>  E3.1.3.36; phosphatidylinositol-bisphosphatase [EC:3.1.3.36]
D      comp7918_c0_seq1; <a href="/dbget-bin/www_bget?ko:K01099">K01099</a>  E3.1.3.36; phosphatidylinositol-bisphosphatase [EC:3.1.3.36]
D      comp52823_c0_seq1; <a href="/dbget-bin/www_bget?ko:K01099">K01099</a>  E3.1.3.36; phosphatidylinositol-bisphosphatase [EC:3.1.3.36]
D      comp58247_c0_seq1; <a href="/dbget-bin/www_bget?ko:K01099">K01099</a>  E3.1.3.36; phosphatidylinositol-bisphosphatase [EC:3.1.3.36]
D      comp75404_c0_seq1; <a href="/dbget-bin/www_bget?ko:K01099">K01099</a>  E3.1.3.36; phosphatidylinositol-bisphosphatase [EC:3.1.3.36]
D      comp88212_c0_seq1; <a href="/dbget-bin/www_bget?ko:K01099">K01099</a>  E3.1.3.36; phosphatidylinositol-bisphosphatase [EC:3.1.3.36]
D      comp96815_c0_seq1; <a href="/dbget-bin/www_bget?ko:K01099">K01099</a>  E3.1.3.36; phosphatidylinositol-bisphosphatase [EC:3.1.3.36]
D      comp103947_c0_seq1; <a href="/dbget-bin/www_bget?ko:K01099">K01099</a>  E3.1.3.36; phosphatidylinositol-bisphosphatase [EC:3.1.3.36]
D      comp119599_c0_seq1; <a href="/dbget-bin/www_bget?ko:K01099">K01099</a>  E3.1.3.36; phosphatidylinositol-bisphosphatase [EC:3.1.3.36]
D      comp125900_c0_seq1; <a href="/dbget-bin/www_bget?ko:K01099">K01099</a>  E3.1.3.36; phosphatidylinositol-bisphosphatase [EC:3.1.3.36]
D      comp130121_c0_seq1; <a href="/dbget-bin/www_bget?ko:K01099">K01099</a>  E3.1.3.36; phosphatidylinositol-bisphosphatase [EC:3.1.3.36]
D      comp138228_c0_seq1; <a href="/dbget-bin/www_bget?ko:K01099">K01099</a>  E3.1.3.36; phosphatidylinositol-bisphosphatase [EC:3.1.3.36]
D      comp5089_c0_seq1; <a href="/dbget-bin/www_bget?ko:K05858">K05858</a>  PLCB; phosphatidylinositol phospholipase C, beta [EC:3.1.4.11]
D      comp7757_c0_seq1; <a href="/dbget-bin/www_bget?ko:K05858">K05858</a>  PLCB; phosphatidylinositol phospholipase C, beta [EC:3.1.4.11]
D      comp9002_c0_seq1; <a href="/dbget-bin/www_bget?ko:K05858">K05858</a>  PLCB; phosphatidylinositol phospholipase C, beta [EC:3.1.4.11]
D      comp20434_c0_seq1; <a href="/dbget-bin/www_bget?ko:K05858">K05858</a>  PLCB; phosphatidylinositol phospholipase C, beta [EC:3.1.4.11]
D      comp25256_c0_seq1; <a href="/dbget-bin/www_bget?ko:K05858">K05858</a>  PLCB; phosphatidylinositol phospholipase C, beta [EC:3.1.4.11]
D      comp25256_c0_seq2; <a href="/dbget-bin/www_bget?ko:K05858">K05858</a>  PLCB; phosphatidylinositol phospholipase C, beta [EC:3.1.4.11]
D      comp40496_c0_seq1; <a href="/dbget-bin/www_bget?ko:K05858">K05858</a>  PLCB; phosphatidylinositol phospholipase C, beta [EC:3.1.4.11]
D      comp53828_c0_seq1; <a href="/dbget-bin/www_bget?ko:K05858">K05858</a>  PLCB; phosphatidylinositol phospholipase C, beta [EC:3.1.4.11]
D      comp57330_c0_seq1; <a href="/dbget-bin/www_bget?ko:K05858">K05858</a>  PLCB; phosphatidylinositol phospholipase C, beta [EC:3.1.4.11]
D      comp59538_c0_seq1; <a href="/dbget-bin/www_bget?ko:K05858">K05858</a>  PLCB; phosphatidylinositol phospholipase C, beta [EC:3.1.4.11]
D      comp65534_c0_seq1; <a href="/dbget-bin/www_bget?ko:K05858">K05858</a>  PLCB; phosphatidylinositol phospholipase C, beta [EC:3.1.4.11]
D      comp123065_c0_seq1; <a href="/dbget-bin/www_bget?ko:K05858">K05858</a>  PLCB; phosphatidylinositol phospholipase C, beta [EC:3.1.4.11]
D      comp32380_c0_seq1; <a href="/dbget-bin/www_bget?ko:K05857">K05857</a>  PLCD; phosphatidylinositol phospholipase C, delta [EC:3.1.4.11]
D      comp62410_c0_seq1; <a href="/dbget-bin/www_bget?ko:K05857">K05857</a>  PLCD; phosphatidylinositol phospholipase C, delta [EC:3.1.4.11]
D      comp65696_c0_seq1; <a href="/dbget-bin/www_bget?ko:K05857">K05857</a>  PLCD; phosphatidylinositol phospholipase C, delta [EC:3.1.4.11]
D      comp75480_c0_seq1; <a href="/dbget-bin/www_bget?ko:K05857">K05857</a>  PLCD; phosphatidylinositol phospholipase C, delta [EC:3.1.4.11]
D      comp77881_c0_seq1; <a href="/dbget-bin/www_bget?ko:K05857">K05857</a>  PLCD; phosphatidylinositol phospholipase C, delta [EC:3.1.4.11]
D      comp82662_c0_seq1; <a href="/dbget-bin/www_bget?ko:K05857">K05857</a>  PLCD; phosphatidylinositol phospholipase C, delta [EC:3.1.4.11]
D      comp121687_c0_seq1; <a href="/dbget-bin/www_bget?ko:K05857">K05857</a>  PLCD; phosphatidylinositol phospholipase C, delta [EC:3.1.4.11]
D      comp22138_c0_seq1; <a href="/dbget-bin/www_bget?ko:K01116">K01116</a>  PLCG1; phosphatidylinositol phospholipase C, gamma-1 [EC:3.1.4.11]
D      comp28749_c0_seq1; <a href="/dbget-bin/www_bget?ko:K01116">K01116</a>  PLCG1; phosphatidylinositol phospholipase C, gamma-1 [EC:3.1.4.11]
D      comp41503_c0_seq1; <a href="/dbget-bin/www_bget?ko:K01116">K01116</a>  PLCG1; phosphatidylinositol phospholipase C, gamma-1 [EC:3.1.4.11]
D      comp51922_c0_seq1; <a href="/dbget-bin/www_bget?ko:K01116">K01116</a>  PLCG1; phosphatidylinositol phospholipase C, gamma-1 [EC:3.1.4.11]
D      comp58981_c0_seq1; <a href="/dbget-bin/www_bget?ko:K01116">K01116</a>  PLCG1; phosphatidylinositol phospholipase C, gamma-1 [EC:3.1.4.11]
D      comp64106_c0_seq1; <a href="/dbget-bin/www_bget?ko:K01116">K01116</a>  PLCG1; phosphatidylinositol phospholipase C, gamma-1 [EC:3.1.4.11]
D      comp104702_c0_seq1; <a href="/dbget-bin/www_bget?ko:K01116">K01116</a>  PLCG1; phosphatidylinositol phospholipase C, gamma-1 [EC:3.1.4.11]
D      comp46468_c0_seq1; <a href="/dbget-bin/www_bget?ko:K05859">K05859</a>  PLCG2; phosphatidylinositol phospholipase C, gamma-2 [EC:3.1.4.11]
D      comp10779_c0_seq1; <a href="/dbget-bin/www_bget?ko:K00922">K00922</a>  PIK3C; phosphatidylinositol-4,5-bisphosphate 3-kinase [EC:2.7.1.153]
D      comp45606_c0_seq1; <a href="/dbget-bin/www_bget?ko:K00922">K00922</a>  PIK3C; phosphatidylinositol-4,5-bisphosphate 3-kinase [EC:2.7.1.153]
D      comp45606_c0_seq2; <a href="/dbget-bin/www_bget?ko:K00922">K00922</a>  PIK3C; phosphatidylinositol-4,5-bisphosphate 3-kinase [EC:2.7.1.153]
D      comp50852_c0_seq1; <a href="/dbget-bin/www_bget?ko:K00922">K00922</a>  PIK3C; phosphatidylinositol-4,5-bisphosphate 3-kinase [EC:2.7.1.153]
D      comp93449_c0_seq1; <a href="/dbget-bin/www_bget?ko:K00922">K00922</a>  PIK3C; phosphatidylinositol-4,5-bisphosphate 3-kinase [EC:2.7.1.153]
D      comp94139_c0_seq1; <a href="/dbget-bin/www_bget?ko:K00922">K00922</a>  PIK3C; phosphatidylinositol-4,5-bisphosphate 3-kinase [EC:2.7.1.153]
D      comp151971_c0_seq1; <a href="/dbget-bin/www_bget?ko:K00922">K00922</a>  PIK3C; phosphatidylinositol-4,5-bisphosphate 3-kinase [EC:2.7.1.153]
D      comp32898_c0_seq1; <a href="/dbget-bin/www_bget?ko:K01110">K01110</a>  PTEN; phosphatidylinositol-3,4,5-trisphosphate 3-phosphatase and dual-specificity protein phosphatase PTEN [EC:3.1.3.16 3.1.3.48 3.1.3.67]
D      comp50727_c0_seq1; <a href="/dbget-bin/www_bget?ko:K01110">K01110</a>  PTEN; phosphatidylinositol-3,4,5-trisphosphate 3-phosphatase and dual-specificity protein phosphatase PTEN [EC:3.1.3.16 3.1.3.48 3.1.3.67]
D      comp92003_c0_seq1; <a href="/dbget-bin/www_bget?ko:K01110">K01110</a>  PTEN; phosphatidylinositol-3,4,5-trisphosphate 3-phosphatase and dual-specificity protein phosphatase PTEN [EC:3.1.3.16 3.1.3.48 3.1.3.67]
D      comp23511_c0_seq1; <a href="/dbget-bin/www_bget?ko:K00920">K00920</a>  E2.7.1.149, PIP4K; 1-phosphatidylinositol-5-phosphate 4-kinase [EC:2.7.1.149]
D      comp36212_c0_seq1; <a href="/dbget-bin/www_bget?ko:K00920">K00920</a>  E2.7.1.149, PIP4K; 1-phosphatidylinositol-5-phosphate 4-kinase [EC:2.7.1.149]
D      comp46255_c0_seq1; <a href="/dbget-bin/www_bget?ko:K00920">K00920</a>  E2.7.1.149, PIP4K; 1-phosphatidylinositol-5-phosphate 4-kinase [EC:2.7.1.149]
D      comp46255_c0_seq4; <a href="/dbget-bin/www_bget?ko:K00920">K00920</a>  E2.7.1.149, PIP4K; 1-phosphatidylinositol-5-phosphate 4-kinase [EC:2.7.1.149]
D      comp6633_c0_seq1; <a href="/dbget-bin/www_bget?ko:K15909">K15909</a>  SHIP2, INPPL1; phosphatidylinositol-3,4,5-trisphosphate 5-phosphatase 2 [EC:3.1.3.86]
D      comp30614_c0_seq1; <a href="/dbget-bin/www_bget?ko:K15909">K15909</a>  SHIP2, INPPL1; phosphatidylinositol-3,4,5-trisphosphate 5-phosphatase 2 [EC:3.1.3.86]
D      comp19171_c0_seq1; <a href="/dbget-bin/www_bget?ko:K01109">K01109</a>  INPP4; inositol polyphosphate-4-phosphatase [EC:3.1.3.66]
D      comp49935_c0_seq1; <a href="/dbget-bin/www_bget?ko:K01109">K01109</a>  INPP4; inositol polyphosphate-4-phosphatase [EC:3.1.3.66]
D      comp65360_c0_seq1; <a href="/dbget-bin/www_bget?ko:K01109">K01109</a>  INPP4; inositol polyphosphate-4-phosphatase [EC:3.1.3.66]
D      comp136406_c0_seq1; <a href="/dbget-bin/www_bget?ko:K01109">K01109</a>  INPP4; inositol polyphosphate-4-phosphatase [EC:3.1.3.66]
D      comp2776_c0_seq1; <a href="/dbget-bin/www_bget?ko:K00921">K00921</a>  PIKFYVE, FAB1; 1-phosphatidylinositol-3-phosphate 5-kinase [EC:2.7.1.150]
D      comp32450_c0_seq1; <a href="/dbget-bin/www_bget?ko:K00921">K00921</a>  PIKFYVE, FAB1; 1-phosphatidylinositol-3-phosphate 5-kinase [EC:2.7.1.150]
D      comp114554_c0_seq1; <a href="/dbget-bin/www_bget?ko:K00921">K00921</a>  PIKFYVE, FAB1; 1-phosphatidylinositol-3-phosphate 5-kinase [EC:2.7.1.150]
D      comp126227_c0_seq1; <a href="/dbget-bin/www_bget?ko:K00921">K00921</a>  PIKFYVE, FAB1; 1-phosphatidylinositol-3-phosphate 5-kinase [EC:2.7.1.150]
D      comp144630_c0_seq1; <a href="/dbget-bin/www_bget?ko:K00921">K00921</a>  PIKFYVE, FAB1; 1-phosphatidylinositol-3-phosphate 5-kinase [EC:2.7.1.150]
D      comp34585_c0_seq1; <a href="/dbget-bin/www_bget?ko:K01092">K01092</a>  E3.1.3.25, IMPA, suhB; myo-inositol-1(or 4)-monophosphatase [EC:3.1.3.25]
D      comp106587_c0_seq1; <a href="/dbget-bin/www_bget?ko:K01092">K01092</a>  E3.1.3.25, IMPA, suhB; myo-inositol-1(or 4)-monophosphatase [EC:3.1.3.25]
D      comp107960_c0_seq1; <a href="/dbget-bin/www_bget?ko:K01092">K01092</a>  E3.1.3.25, IMPA, suhB; myo-inositol-1(or 4)-monophosphatase [EC:3.1.3.25]
D      comp27119_c0_seq1; <a href="/dbget-bin/www_bget?ko:K15759">K15759</a>  IMPAD1, IMPA3; inositol monophosphatase 3 [EC:3.1.3.25 3.1.3.7]
D      comp28454_c0_seq1; <a href="/dbget-bin/www_bget?ko:K15759">K15759</a>  IMPAD1, IMPA3; inositol monophosphatase 3 [EC:3.1.3.25 3.1.3.7]
D      comp122450_c0_seq1; <a href="/dbget-bin/www_bget?ko:K15759">K15759</a>  IMPAD1, IMPA3; inositol monophosphatase 3 [EC:3.1.3.25 3.1.3.7]
D      comp13553_c0_seq1; <a href="/dbget-bin/www_bget?ko:K00999">K00999</a>  CDIPT; CDP-diacylglycerol--inositol 3-phosphatidyltransferase [EC:2.7.8.11]
D      comp95114_c0_seq1; <a href="/dbget-bin/www_bget?ko:K00999">K00999</a>  CDIPT; CDP-diacylglycerol--inositol 3-phosphatidyltransferase [EC:2.7.8.11]
D      comp126392_c0_seq1; <a href="/dbget-bin/www_bget?ko:K00999">K00999</a>  CDIPT; CDP-diacylglycerol--inositol 3-phosphatidyltransferase [EC:2.7.8.11]
D      comp42849_c0_seq1; <a href="/dbget-bin/www_bget?ko:K01858">K01858</a>  E5.5.1.4, INO1; myo-inositol-1-phosphate synthase [EC:5.5.1.4]
D      comp82395_c0_seq1; <a href="/dbget-bin/www_bget?ko:K01858">K01858</a>  E5.5.1.4, INO1; myo-inositol-1-phosphate synthase [EC:5.5.1.4]
D      comp101941_c0_seq1; <a href="/dbget-bin/www_bget?ko:K01858">K01858</a>  E5.5.1.4, INO1; myo-inositol-1-phosphate synthase [EC:5.5.1.4]
D      comp51622_c0_seq1; <a href="/dbget-bin/www_bget?ko:K01106">K01106</a>  E3.1.3.56; inositol-1,4,5-trisphosphate 5-phosphatase [EC:3.1.3.56]
D      comp55968_c0_seq1; <a href="/dbget-bin/www_bget?ko:K01106">K01106</a>  E3.1.3.56; inositol-1,4,5-trisphosphate 5-phosphatase [EC:3.1.3.56]
D      comp72688_c0_seq1; <a href="/dbget-bin/www_bget?ko:K01106">K01106</a>  E3.1.3.56; inositol-1,4,5-trisphosphate 5-phosphatase [EC:3.1.3.56]
D      comp149147_c0_seq1; <a href="/dbget-bin/www_bget?ko:K03103">K03103</a>  MINPP1; multiple inositol-polyphosphate phosphatase [EC:3.1.3.62]
D      comp21449_c0_seq1; <a href="/dbget-bin/www_bget?ko:K00911">K00911</a>  E2.7.1.127, ITPK; 1D-myo-inositol-triphosphate 3-kinase [EC:2.7.1.127]
D      comp39624_c0_seq1; <a href="/dbget-bin/www_bget?ko:K00911">K00911</a>  E2.7.1.127, ITPK; 1D-myo-inositol-triphosphate 3-kinase [EC:2.7.1.127]
D      comp46002_c0_seq1; <a href="/dbget-bin/www_bget?ko:K00911">K00911</a>  E2.7.1.127, ITPK; 1D-myo-inositol-triphosphate 3-kinase [EC:2.7.1.127]
D      comp46002_c0_seq2; <a href="/dbget-bin/www_bget?ko:K00911">K00911</a>  E2.7.1.127, ITPK; 1D-myo-inositol-triphosphate 3-kinase [EC:2.7.1.127]
D      comp149951_c0_seq1; <a href="/dbget-bin/www_bget?ko:K00911">K00911</a>  E2.7.1.127, ITPK; 1D-myo-inositol-triphosphate 3-kinase [EC:2.7.1.127]
D      comp156056_c0_seq1; <a href="/dbget-bin/www_bget?ko:K00911">K00911</a>  E2.7.1.127, ITPK; 1D-myo-inositol-triphosphate 3-kinase [EC:2.7.1.127]
D      comp28564_c0_seq1; <a href="/dbget-bin/www_bget?ko:K00913">K00913</a>  ITPK1; inositol-1,3,4-trisphosphate 5/6-kinase / inositol-tetrakisphosphate 1-kinase [EC:2.7.1.159 2.7.1.134]
D      comp57391_c0_seq1; <a href="/dbget-bin/www_bget?ko:K00913">K00913</a>  ITPK1; inositol-1,3,4-trisphosphate 5/6-kinase / inositol-tetrakisphosphate 1-kinase [EC:2.7.1.159 2.7.1.134]
D      comp88550_c0_seq1; <a href="/dbget-bin/www_bget?ko:K10572">K10572</a>  IPPK; inositol-pentakisphosphate 2-kinase [EC:2.7.1.158]
D      comp63807_c0_seq1; <a href="/dbget-bin/www_bget?ko:K00469">K00469</a>  MIOX; inositol oxygenase [EC:1.13.99.1]
D      comp154602_c0_seq1; <a href="/dbget-bin/www_bget?ko:K00010">K00010</a>  iolG; myo-inositol 2-dehydrogenase [EC:1.1.1.18]
D      comp89316_c0_seq1; <a href="/dbget-bin/www_bget?ko:K00140">K00140</a>  mmsA, iolA, ALDH6A1; malonate-semialdehyde dehydrogenase (acetylating) / methylmalonate-semialdehyde dehydrogenase [EC:1.2.1.18 1.2.1.27]
B
B  <b>Energy metabolism</b>
C    00190 Oxidative phosphorylation [PATH:<a href="http://www.kegg.jp/kegg-bin/show_pathway?@ko00190/K03878/K03879/K03881/K03883/K03934/K03935/K03936/K03937/K03938/K03939/K03940/K03941/K03942/K03943/K03945/K03946/K03948/K03949/K03950/K03951/K03952/K03953/K03954/K03955/K03956/K11352/K11353/K03959/K03963/K03964/K03965/K03966/K00236/K00237/K00234/K00235/K00411/K00412/K00413/K00414/K00415/K00416/K00417/K00418/K00419/K02257/K02262/K02256/K02261/K02263/K02264/K02265/K02266/K02267/K02272/K02258/K02259/K02260/K02135/K02134/K02133/K02136/K02132/K02137/K02128/K02126/K02127/K02131/K02138/K02140/K02146/K02151/K02148/K02145/K02147/K02150/K03661/K02154/K02149/K02153/K02152/K02144/K03662/K01507/K11725">ko00190</a>]
D      comp82654_c0_seq1; <a href="/dbget-bin/www_bget?ko:K03878">K03878</a>  ND1; NADH-ubiquinone oxidoreductase chain 1 [EC:1.6.5.3]
D      comp142115_c0_seq1; <a href="/dbget-bin/www_bget?ko:K03878">K03878</a>  ND1; NADH-ubiquinone oxidoreductase chain 1 [EC:1.6.5.3]
D      comp73199_c0_seq1; <a href="/dbget-bin/www_bget?ko:K03879">K03879</a>  ND2; NADH-ubiquinone oxidoreductase chain 2 [EC:1.6.5.3]
D      comp92248_c0_seq1; <a href="/dbget-bin/www_bget?ko:K03879">K03879</a>  ND2; NADH-ubiquinone oxidoreductase chain 2 [EC:1.6.5.3]
D      comp11005_c0_seq1; <a href="/dbget-bin/www_bget?ko:K03881">K03881</a>  ND4; NADH-ubiquinone oxidoreductase chain 4 [EC:1.6.5.3]
D      comp15560_c0_seq1; <a href="/dbget-bin/www_bget?ko:K03881">K03881</a>  ND4; NADH-ubiquinone oxidoreductase chain 4 [EC:1.6.5.3]
D      comp46875_c0_seq1; <a href="/dbget-bin/www_bget?ko:K03883">K03883</a>  ND5; NADH-ubiquinone oxidoreductase chain 5 [EC:1.6.5.3]
D      comp50307_c0_seq1; <a href="/dbget-bin/www_bget?ko:K03883">K03883</a>  ND5; NADH-ubiquinone oxidoreductase chain 5 [EC:1.6.5.3]
D      comp5126_c0_seq1; <a href="/dbget-bin/www_bget?ko:K03934">K03934</a>  NDUFS1; NADH dehydrogenase (ubiquinone) Fe-S protein 1 [EC:1.6.5.3 1.6.99.3]
D      comp5126_c0_seq2; <a href="/dbget-bin/www_bget?ko:K03934">K03934</a>  NDUFS1; NADH dehydrogenase (ubiquinone) Fe-S protein 1 [EC:1.6.5.3 1.6.99.3]
D      comp8625_c0_seq1; <a href="/dbget-bin/www_bget?ko:K03934">K03934</a>  NDUFS1; NADH dehydrogenase (ubiquinone) Fe-S protein 1 [EC:1.6.5.3 1.6.99.3]
D      comp25586_c0_seq1; <a href="/dbget-bin/www_bget?ko:K03934">K03934</a>  NDUFS1; NADH dehydrogenase (ubiquinone) Fe-S protein 1 [EC:1.6.5.3 1.6.99.3]
D      comp46687_c0_seq1; <a href="/dbget-bin/www_bget?ko:K03934">K03934</a>  NDUFS1; NADH dehydrogenase (ubiquinone) Fe-S protein 1 [EC:1.6.5.3 1.6.99.3]
D      comp17397_c0_seq1; <a href="/dbget-bin/www_bget?ko:K03935">K03935</a>  NDUFS2; NADH dehydrogenase (ubiquinone) Fe-S protein 2 [EC:1.6.5.3 1.6.99.3]
D      comp35595_c0_seq1; <a href="/dbget-bin/www_bget?ko:K03935">K03935</a>  NDUFS2; NADH dehydrogenase (ubiquinone) Fe-S protein 2 [EC:1.6.5.3 1.6.99.3]
D      comp46129_c0_seq1; <a href="/dbget-bin/www_bget?ko:K03935">K03935</a>  NDUFS2; NADH dehydrogenase (ubiquinone) Fe-S protein 2 [EC:1.6.5.3 1.6.99.3]
D      comp46129_c0_seq2; <a href="/dbget-bin/www_bget?ko:K03935">K03935</a>  NDUFS2; NADH dehydrogenase (ubiquinone) Fe-S protein 2 [EC:1.6.5.3 1.6.99.3]
D      comp147539_c0_seq1; <a href="/dbget-bin/www_bget?ko:K03935">K03935</a>  NDUFS2; NADH dehydrogenase (ubiquinone) Fe-S protein 2 [EC:1.6.5.3 1.6.99.3]
D      comp34633_c0_seq1; <a href="/dbget-bin/www_bget?ko:K03936">K03936</a>  NDUFS3; NADH dehydrogenase (ubiquinone) Fe-S protein 3 [EC:1.6.5.3 1.6.99.3]
D      comp12059_c0_seq1; <a href="/dbget-bin/www_bget?ko:K03937">K03937</a>  NDUFS4; NADH dehydrogenase (ubiquinone) Fe-S protein 4
D      comp23236_c0_seq1; <a href="/dbget-bin/www_bget?ko:K03937">K03937</a>  NDUFS4; NADH dehydrogenase (ubiquinone) Fe-S protein 4
D      comp26171_c0_seq1; <a href="/dbget-bin/www_bget?ko:K03937">K03937</a>  NDUFS4; NADH dehydrogenase (ubiquinone) Fe-S protein 4
D      comp26171_c0_seq2; <a href="/dbget-bin/www_bget?ko:K03937">K03937</a>  NDUFS4; NADH dehydrogenase (ubiquinone) Fe-S protein 4
D      comp36396_c0_seq1; <a href="/dbget-bin/www_bget?ko:K03938">K03938</a>  NDUFS5; NADH dehydrogenase (ubiquinone) Fe-S protein 5
D      comp31088_c0_seq1; <a href="/dbget-bin/www_bget?ko:K03939">K03939</a>  NDUFS6; NADH dehydrogenase (ubiquinone) Fe-S protein 6
D      comp47569_c0_seq1; <a href="/dbget-bin/www_bget?ko:K03939">K03939</a>  NDUFS6; NADH dehydrogenase (ubiquinone) Fe-S protein 6
D      comp27663_c0_seq1; <a href="/dbget-bin/www_bget?ko:K03940">K03940</a>  NDUFS7; NADH dehydrogenase (ubiquinone) Fe-S protein 7 [EC:1.6.5.3 1.6.99.3]
D      comp31131_c0_seq1; <a href="/dbget-bin/www_bget?ko:K03940">K03940</a>  NDUFS7; NADH dehydrogenase (ubiquinone) Fe-S protein 7 [EC:1.6.5.3 1.6.99.3]
D      comp43305_c0_seq1; <a href="/dbget-bin/www_bget?ko:K03940">K03940</a>  NDUFS7; NADH dehydrogenase (ubiquinone) Fe-S protein 7 [EC:1.6.5.3 1.6.99.3]
D      comp48432_c0_seq1; <a href="/dbget-bin/www_bget?ko:K03940">K03940</a>  NDUFS7; NADH dehydrogenase (ubiquinone) Fe-S protein 7 [EC:1.6.5.3 1.6.99.3]
D      comp10207_c0_seq1; <a href="/dbget-bin/www_bget?ko:K03941">K03941</a>  NDUFS8; NADH dehydrogenase (ubiquinone) Fe-S protein 8 [EC:1.6.5.3 1.6.99.3]
D      comp10207_c0_seq2; <a href="/dbget-bin/www_bget?ko:K03941">K03941</a>  NDUFS8; NADH dehydrogenase (ubiquinone) Fe-S protein 8 [EC:1.6.5.3 1.6.99.3]
D      comp10358_c0_seq1; <a href="/dbget-bin/www_bget?ko:K03941">K03941</a>  NDUFS8; NADH dehydrogenase (ubiquinone) Fe-S protein 8 [EC:1.6.5.3 1.6.99.3]
D      comp152671_c0_seq1; <a href="/dbget-bin/www_bget?ko:K03941">K03941</a>  NDUFS8; NADH dehydrogenase (ubiquinone) Fe-S protein 8 [EC:1.6.5.3 1.6.99.3]
D      comp35125_c0_seq1; <a href="/dbget-bin/www_bget?ko:K03942">K03942</a>  NDUFV1; NADH dehydrogenase (ubiquinone) flavoprotein 1 [EC:1.6.5.3 1.6.99.3]
D      comp40425_c0_seq1; <a href="/dbget-bin/www_bget?ko:K03942">K03942</a>  NDUFV1; NADH dehydrogenase (ubiquinone) flavoprotein 1 [EC:1.6.5.3 1.6.99.3]
D      comp41865_c0_seq1; <a href="/dbget-bin/www_bget?ko:K03942">K03942</a>  NDUFV1; NADH dehydrogenase (ubiquinone) flavoprotein 1 [EC:1.6.5.3 1.6.99.3]
D      comp47592_c0_seq1; <a href="/dbget-bin/www_bget?ko:K03942">K03942</a>  NDUFV1; NADH dehydrogenase (ubiquinone) flavoprotein 1 [EC:1.6.5.3 1.6.99.3]
D      comp8834_c0_seq1; <a href="/dbget-bin/www_bget?ko:K03943">K03943</a>  NDUFV2; NADH dehydrogenase (ubiquinone) flavoprotein 2 [EC:1.6.5.3 1.6.99.3]
D      comp15273_c0_seq1; <a href="/dbget-bin/www_bget?ko:K03943">K03943</a>  NDUFV2; NADH dehydrogenase (ubiquinone) flavoprotein 2 [EC:1.6.5.3 1.6.99.3]
D      comp42530_c0_seq1; <a href="/dbget-bin/www_bget?ko:K03943">K03943</a>  NDUFV2; NADH dehydrogenase (ubiquinone) flavoprotein 2 [EC:1.6.5.3 1.6.99.3]
D      comp47138_c0_seq1; <a href="/dbget-bin/www_bget?ko:K03943">K03943</a>  NDUFV2; NADH dehydrogenase (ubiquinone) flavoprotein 2 [EC:1.6.5.3 1.6.99.3]
D      comp47189_c0_seq1; <a href="/dbget-bin/www_bget?ko:K03945">K03945</a>  NDUFA1; NADH dehydrogenase (ubiquinone) 1 alpha subcomplex subunit 1
D      comp35302_c0_seq1; <a href="/dbget-bin/www_bget?ko:K03946">K03946</a>  NDUFA2; NADH dehydrogenase (ubiquinone) 1 alpha subcomplex subunit 2
D      comp43712_c0_seq1; <a href="/dbget-bin/www_bget?ko:K03948">K03948</a>  NDUFA4; NADH dehydrogenase (ubiquinone) 1 alpha subcomplex subunit 4
D      comp46225_c0_seq2; <a href="/dbget-bin/www_bget?ko:K03948">K03948</a>  NDUFA4; NADH dehydrogenase (ubiquinone) 1 alpha subcomplex subunit 4
D      comp44039_c0_seq2; <a href="/dbget-bin/www_bget?ko:K03949">K03949</a>  NDUFA5; NADH dehydrogenase (ubiquinone) 1 alpha subcomplex subunit 5
D      comp44039_c0_seq3; <a href="/dbget-bin/www_bget?ko:K03949">K03949</a>  NDUFA5; NADH dehydrogenase (ubiquinone) 1 alpha subcomplex subunit 5
D      comp29763_c0_seq1; <a href="/dbget-bin/www_bget?ko:K03950">K03950</a>  NDUFA6; NADH dehydrogenase (ubiquinone) 1 alpha subcomplex subunit 6
D      comp47243_c0_seq1; <a href="/dbget-bin/www_bget?ko:K03950">K03950</a>  NDUFA6; NADH dehydrogenase (ubiquinone) 1 alpha subcomplex subunit 6
D      comp55800_c0_seq1; <a href="/dbget-bin/www_bget?ko:K03950">K03950</a>  NDUFA6; NADH dehydrogenase (ubiquinone) 1 alpha subcomplex subunit 6
D      comp40453_c0_seq1; <a href="/dbget-bin/www_bget?ko:K03951">K03951</a>  NDUFA7; NADH dehydrogenase (ubiquinone) 1 alpha subcomplex subunit 7
D      comp32261_c0_seq1; <a href="/dbget-bin/www_bget?ko:K03952">K03952</a>  NDUFA8; NADH dehydrogenase (ubiquinone) 1 alpha subcomplex subunit 8
D      comp45243_c0_seq1; <a href="/dbget-bin/www_bget?ko:K03953">K03953</a>  NDUFA9; NADH dehydrogenase (ubiquinone) 1 alpha subcomplex subunit 9
D      comp127216_c0_seq1; <a href="/dbget-bin/www_bget?ko:K03954">K03954</a>  NDUFA10; NADH dehydrogenase (ubiquinone) 1 alpha subcomplex subunit 10
D      comp25363_c0_seq1; <a href="/dbget-bin/www_bget?ko:K03955">K03955</a>  NDUFAB1; NADH dehydrogenase (ubiquinone) 1 alpha/beta subcomplex 1
D      comp36435_c0_seq1; <a href="/dbget-bin/www_bget?ko:K03955">K03955</a>  NDUFAB1; NADH dehydrogenase (ubiquinone) 1 alpha/beta subcomplex 1
D      comp44030_c0_seq1; <a href="/dbget-bin/www_bget?ko:K03956">K03956</a>  NDUFA11; NADH dehydrogenase (ubiquinone) 1 alpha subcomplex subunit 11
D      comp39626_c0_seq1; <a href="/dbget-bin/www_bget?ko:K11352">K11352</a>  NDUFA12; NADH dehydrogenase (ubiquinone) 1 alpha subcomplex subunit 12
D      comp27076_c0_seq1; <a href="/dbget-bin/www_bget?ko:K11353">K11353</a>  NDUFA13; NADH dehydrogenase (ubiquinone) 1 alpha subcomplex subunit 13
D      comp11578_c0_seq1; <a href="/dbget-bin/www_bget?ko:K03959">K03959</a>  NDUFB3; NADH dehydrogenase (ubiquinone) 1 beta subcomplex subunit 3
D      comp18065_c0_seq1; <a href="/dbget-bin/www_bget?ko:K03959">K03959</a>  NDUFB3; NADH dehydrogenase (ubiquinone) 1 beta subcomplex subunit 3
D      comp50969_c0_seq1; <a href="/dbget-bin/www_bget?ko:K03963">K03963</a>  NDUFB7; NADH dehydrogenase (ubiquinone) 1 beta subcomplex subunit 7
D      comp57170_c0_seq1; <a href="/dbget-bin/www_bget?ko:K03963">K03963</a>  NDUFB7; NADH dehydrogenase (ubiquinone) 1 beta subcomplex subunit 7
D      comp36457_c0_seq1; <a href="/dbget-bin/www_bget?ko:K03964">K03964</a>  NDUFB8; NADH dehydrogenase (ubiquinone) 1 beta subcomplex subunit 8
D      comp41506_c0_seq1; <a href="/dbget-bin/www_bget?ko:K03964">K03964</a>  NDUFB8; NADH dehydrogenase (ubiquinone) 1 beta subcomplex subunit 8
D      comp25458_c0_seq1; <a href="/dbget-bin/www_bget?ko:K03965">K03965</a>  NDUFB9; NADH dehydrogenase (ubiquinone) 1 beta subcomplex subunit 9
D      comp33307_c0_seq1; <a href="/dbget-bin/www_bget?ko:K03965">K03965</a>  NDUFB9; NADH dehydrogenase (ubiquinone) 1 beta subcomplex subunit 9
D      comp13029_c0_seq1; <a href="/dbget-bin/www_bget?ko:K03966">K03966</a>  NDUFB10; NADH dehydrogenase (ubiquinone) 1 beta subcomplex subunit 10
D      comp41266_c0_seq1; <a href="/dbget-bin/www_bget?ko:K00236">K00236</a>  SDHC, SDH3; succinate dehydrogenase (ubiquinone) cytochrome b560 subunit
D      comp43278_c0_seq1; <a href="/dbget-bin/www_bget?ko:K00236">K00236</a>  SDHC, SDH3; succinate dehydrogenase (ubiquinone) cytochrome b560 subunit
D      comp43464_c0_seq1; <a href="/dbget-bin/www_bget?ko:K00237">K00237</a>  SDHD, SDH4; succinate dehydrogenase (ubiquinone) membrane anchor subunit
D      comp46542_c0_seq1; <a href="/dbget-bin/www_bget?ko:K00234">K00234</a>  SDHA, SDH1; succinate dehydrogenase (ubiquinone) flavoprotein subunit [EC:1.3.5.1]
D      comp7948_c0_seq1; <a href="/dbget-bin/www_bget?ko:K00235">K00235</a>  SDHB, SDH2; succinate dehydrogenase (ubiquinone) iron-sulfur subunit [EC:1.3.5.1]
D      comp41811_c0_seq1; <a href="/dbget-bin/www_bget?ko:K00411">K00411</a>  UQCRFS1, RIP1, petA; ubiquinol-cytochrome c reductase iron-sulfur subunit [EC:1.10.2.2]
D      comp47218_c0_seq1; <a href="/dbget-bin/www_bget?ko:K00411">K00411</a>  UQCRFS1, RIP1, petA; ubiquinol-cytochrome c reductase iron-sulfur subunit [EC:1.10.2.2]
D      comp110666_c0_seq1; <a href="/dbget-bin/www_bget?ko:K00411">K00411</a>  UQCRFS1, RIP1, petA; ubiquinol-cytochrome c reductase iron-sulfur subunit [EC:1.10.2.2]
D      comp10786_c0_seq1; <a href="/dbget-bin/www_bget?ko:K00412">K00412</a>  CYTB, petB; ubiquinol-cytochrome c reductase cytochrome b subunit
D      comp17075_c0_seq1; <a href="/dbget-bin/www_bget?ko:K00412">K00412</a>  CYTB, petB; ubiquinol-cytochrome c reductase cytochrome b subunit
D      comp41931_c0_seq1; <a href="/dbget-bin/www_bget?ko:K00412">K00412</a>  CYTB, petB; ubiquinol-cytochrome c reductase cytochrome b subunit
D      comp47614_c0_seq1; <a href="/dbget-bin/www_bget?ko:K00412">K00412</a>  CYTB, petB; ubiquinol-cytochrome c reductase cytochrome b subunit
D      comp48632_c0_seq1; <a href="/dbget-bin/www_bget?ko:K00412">K00412</a>  CYTB, petB; ubiquinol-cytochrome c reductase cytochrome b subunit
D      comp48885_c0_seq1; <a href="/dbget-bin/www_bget?ko:K00412">K00412</a>  CYTB, petB; ubiquinol-cytochrome c reductase cytochrome b subunit
D      comp61713_c0_seq1; <a href="/dbget-bin/www_bget?ko:K00412">K00412</a>  CYTB, petB; ubiquinol-cytochrome c reductase cytochrome b subunit
D      comp62328_c0_seq1; <a href="/dbget-bin/www_bget?ko:K00412">K00412</a>  CYTB, petB; ubiquinol-cytochrome c reductase cytochrome b subunit
D      comp63906_c0_seq1; <a href="/dbget-bin/www_bget?ko:K00412">K00412</a>  CYTB, petB; ubiquinol-cytochrome c reductase cytochrome b subunit
D      comp112189_c0_seq1; <a href="/dbget-bin/www_bget?ko:K00412">K00412</a>  CYTB, petB; ubiquinol-cytochrome c reductase cytochrome b subunit
D      comp130049_c0_seq1; <a href="/dbget-bin/www_bget?ko:K00412">K00412</a>  CYTB, petB; ubiquinol-cytochrome c reductase cytochrome b subunit
D      comp138698_c0_seq1; <a href="/dbget-bin/www_bget?ko:K00412">K00412</a>  CYTB, petB; ubiquinol-cytochrome c reductase cytochrome b subunit
D      comp140930_c0_seq1; <a href="/dbget-bin/www_bget?ko:K00412">K00412</a>  CYTB, petB; ubiquinol-cytochrome c reductase cytochrome b subunit
D      comp153221_c0_seq1; <a href="/dbget-bin/www_bget?ko:K00412">K00412</a>  CYTB, petB; ubiquinol-cytochrome c reductase cytochrome b subunit
D      comp157084_c0_seq1; <a href="/dbget-bin/www_bget?ko:K00412">K00412</a>  CYTB, petB; ubiquinol-cytochrome c reductase cytochrome b subunit
D      comp45592_c0_seq1; <a href="/dbget-bin/www_bget?ko:K00413">K00413</a>  CYC1, CYT1, petC; ubiquinol-cytochrome c reductase cytochrome c1 subunit
D      comp150678_c0_seq1; <a href="/dbget-bin/www_bget?ko:K00413">K00413</a>  CYC1, CYT1, petC; ubiquinol-cytochrome c reductase cytochrome c1 subunit
D      comp47387_c0_seq1; <a href="/dbget-bin/www_bget?ko:K00414">K00414</a>  QCR1, UQCRC1; ubiquinol-cytochrome c reductase core subunit 1
D      comp45485_c0_seq1; <a href="/dbget-bin/www_bget?ko:K00415">K00415</a>  QCR2, UQCRC2; ubiquinol-cytochrome c reductase core subunit 2
D      comp10799_c0_seq1; <a href="/dbget-bin/www_bget?ko:K00416">K00416</a>  QCR6, UQCRH; ubiquinol-cytochrome c reductase subunit 6
D      comp47173_c0_seq1; <a href="/dbget-bin/www_bget?ko:K00417">K00417</a>  QCR7, UQCRB; ubiquinol-cytochrome c reductase subunit 7
D      comp43589_c0_seq6; <a href="/dbget-bin/www_bget?ko:K00418">K00418</a>  QCR8, UQCRQ; ubiquinol-cytochrome c reductase subunit 8
D      comp43589_c0_seq7; <a href="/dbget-bin/www_bget?ko:K00418">K00418</a>  QCR8, UQCRQ; ubiquinol-cytochrome c reductase subunit 8
D      comp35725_c0_seq1; <a href="/dbget-bin/www_bget?ko:K00419">K00419</a>  QCR9, UCRC; ubiquinol-cytochrome c reductase subunit 9
D      comp33810_c0_seq1; <a href="/dbget-bin/www_bget?ko:K02257">K02257</a>  COX10; protoheme IX farnesyltransferase [EC:2.5.1.-]
D      comp61587_c0_seq1; <a href="/dbget-bin/www_bget?ko:K02257">K02257</a>  COX10; protoheme IX farnesyltransferase [EC:2.5.1.-]
D      comp78307_c0_seq1; <a href="/dbget-bin/www_bget?ko:K02257">K02257</a>  COX10; protoheme IX farnesyltransferase [EC:2.5.1.-]
D      comp107355_c0_seq1; <a href="/dbget-bin/www_bget?ko:K02257">K02257</a>  COX10; protoheme IX farnesyltransferase [EC:2.5.1.-]
D      comp108299_c0_seq1; <a href="/dbget-bin/www_bget?ko:K02257">K02257</a>  COX10; protoheme IX farnesyltransferase [EC:2.5.1.-]
D      comp10935_c0_seq1; <a href="/dbget-bin/www_bget?ko:K02262">K02262</a>  COX3; cytochrome c oxidase subunit 3
D      comp15846_c0_seq1; <a href="/dbget-bin/www_bget?ko:K02262">K02262</a>  COX3; cytochrome c oxidase subunit 3
D      comp23793_c0_seq1; <a href="/dbget-bin/www_bget?ko:K02262">K02262</a>  COX3; cytochrome c oxidase subunit 3
D      comp27540_c0_seq1; <a href="/dbget-bin/www_bget?ko:K02262">K02262</a>  COX3; cytochrome c oxidase subunit 3
D      comp27540_c0_seq2; <a href="/dbget-bin/www_bget?ko:K02262">K02262</a>  COX3; cytochrome c oxidase subunit 3
D      comp31919_c0_seq1; <a href="/dbget-bin/www_bget?ko:K02262">K02262</a>  COX3; cytochrome c oxidase subunit 3
D      comp46857_c0_seq1; <a href="/dbget-bin/www_bget?ko:K02262">K02262</a>  COX3; cytochrome c oxidase subunit 3
D      comp73764_c0_seq1; <a href="/dbget-bin/www_bget?ko:K02262">K02262</a>  COX3; cytochrome c oxidase subunit 3
D      comp117219_c0_seq1; <a href="/dbget-bin/www_bget?ko:K02262">K02262</a>  COX3; cytochrome c oxidase subunit 3
D      comp128455_c0_seq1; <a href="/dbget-bin/www_bget?ko:K02262">K02262</a>  COX3; cytochrome c oxidase subunit 3
D      comp1555_c0_seq1; <a href="/dbget-bin/www_bget?ko:K02256">K02256</a>  COX1; cytochrome c oxidase subunit 1 [EC:1.9.3.1]
D      comp24318_c0_seq2; <a href="/dbget-bin/www_bget?ko:K02256">K02256</a>  COX1; cytochrome c oxidase subunit 1 [EC:1.9.3.1]
D      comp24947_c0_seq1; <a href="/dbget-bin/www_bget?ko:K02256">K02256</a>  COX1; cytochrome c oxidase subunit 1 [EC:1.9.3.1]
D      comp24971_c0_seq1; <a href="/dbget-bin/www_bget?ko:K02256">K02256</a>  COX1; cytochrome c oxidase subunit 1 [EC:1.9.3.1]
D      comp28790_c0_seq3; <a href="/dbget-bin/www_bget?ko:K02256">K02256</a>  COX1; cytochrome c oxidase subunit 1 [EC:1.9.3.1]
D      comp28790_c0_seq4; <a href="/dbget-bin/www_bget?ko:K02256">K02256</a>  COX1; cytochrome c oxidase subunit 1 [EC:1.9.3.1]
D      comp29795_c0_seq1; <a href="/dbget-bin/www_bget?ko:K02256">K02256</a>  COX1; cytochrome c oxidase subunit 1 [EC:1.9.3.1]
D      comp37296_c0_seq1; <a href="/dbget-bin/www_bget?ko:K02256">K02256</a>  COX1; cytochrome c oxidase subunit 1 [EC:1.9.3.1]
D      comp37296_c0_seq2; <a href="/dbget-bin/www_bget?ko:K02256">K02256</a>  COX1; cytochrome c oxidase subunit 1 [EC:1.9.3.1]
D      comp49118_c0_seq1; <a href="/dbget-bin/www_bget?ko:K02256">K02256</a>  COX1; cytochrome c oxidase subunit 1 [EC:1.9.3.1]
D      comp49830_c0_seq1; <a href="/dbget-bin/www_bget?ko:K02256">K02256</a>  COX1; cytochrome c oxidase subunit 1 [EC:1.9.3.1]
D      comp77060_c0_seq1; <a href="/dbget-bin/www_bget?ko:K02256">K02256</a>  COX1; cytochrome c oxidase subunit 1 [EC:1.9.3.1]
D      comp77680_c0_seq1; <a href="/dbget-bin/www_bget?ko:K02256">K02256</a>  COX1; cytochrome c oxidase subunit 1 [EC:1.9.3.1]
D      comp107402_c0_seq1; <a href="/dbget-bin/www_bget?ko:K02256">K02256</a>  COX1; cytochrome c oxidase subunit 1 [EC:1.9.3.1]
D      comp127138_c0_seq1; <a href="/dbget-bin/www_bget?ko:K02256">K02256</a>  COX1; cytochrome c oxidase subunit 1 [EC:1.9.3.1]
D      comp129476_c0_seq1; <a href="/dbget-bin/www_bget?ko:K02256">K02256</a>  COX1; cytochrome c oxidase subunit 1 [EC:1.9.3.1]
D      comp132480_c0_seq1; <a href="/dbget-bin/www_bget?ko:K02256">K02256</a>  COX1; cytochrome c oxidase subunit 1 [EC:1.9.3.1]
D      comp159433_c0_seq1; <a href="/dbget-bin/www_bget?ko:K02256">K02256</a>  COX1; cytochrome c oxidase subunit 1 [EC:1.9.3.1]
D      comp12285_c0_seq1; <a href="/dbget-bin/www_bget?ko:K02261">K02261</a>  COX2; cytochrome c oxidase subunit 2
D      comp16907_c0_seq1; <a href="/dbget-bin/www_bget?ko:K02261">K02261</a>  COX2; cytochrome c oxidase subunit 2
D      comp16907_c0_seq2; <a href="/dbget-bin/www_bget?ko:K02261">K02261</a>  COX2; cytochrome c oxidase subunit 2
D      comp18448_c0_seq1; <a href="/dbget-bin/www_bget?ko:K02261">K02261</a>  COX2; cytochrome c oxidase subunit 2
D      comp31919_c0_seq2; <a href="/dbget-bin/www_bget?ko:K02261">K02261</a>  COX2; cytochrome c oxidase subunit 2
D      comp47550_c0_seq1; <a href="/dbget-bin/www_bget?ko:K02261">K02261</a>  COX2; cytochrome c oxidase subunit 2
D      comp49175_c0_seq1; <a href="/dbget-bin/www_bget?ko:K02261">K02261</a>  COX2; cytochrome c oxidase subunit 2
D      comp49873_c0_seq1; <a href="/dbget-bin/www_bget?ko:K02261">K02261</a>  COX2; cytochrome c oxidase subunit 2
D      comp64480_c0_seq1; <a href="/dbget-bin/www_bget?ko:K02261">K02261</a>  COX2; cytochrome c oxidase subunit 2
D      comp121658_c0_seq1; <a href="/dbget-bin/www_bget?ko:K02261">K02261</a>  COX2; cytochrome c oxidase subunit 2
D      comp127383_c0_seq1; <a href="/dbget-bin/www_bget?ko:K02261">K02261</a>  COX2; cytochrome c oxidase subunit 2
D      comp133798_c0_seq1; <a href="/dbget-bin/www_bget?ko:K02261">K02261</a>  COX2; cytochrome c oxidase subunit 2
D      comp39848_c0_seq1; <a href="/dbget-bin/www_bget?ko:K02263">K02263</a>  COX4; cytochrome c oxidase subunit 4
D      comp18926_c0_seq1; <a href="/dbget-bin/www_bget?ko:K02264">K02264</a>  COX5A; cytochrome c oxidase subunit 5a
D      comp36419_c0_seq1; <a href="/dbget-bin/www_bget?ko:K02264">K02264</a>  COX5A; cytochrome c oxidase subunit 5a
D      comp35677_c0_seq1; <a href="/dbget-bin/www_bget?ko:K02265">K02265</a>  COX5B; cytochrome c oxidase subunit 5b
D      comp38607_c0_seq1; <a href="/dbget-bin/www_bget?ko:K02266">K02266</a>  COX6A; cytochrome c oxidase subunit 6a
D      comp47013_c0_seq1; <a href="/dbget-bin/www_bget?ko:K02266">K02266</a>  COX6A; cytochrome c oxidase subunit 6a
D      comp23676_c0_seq1; <a href="/dbget-bin/www_bget?ko:K02267">K02267</a>  COX6B; cytochrome c oxidase subunit 6b
D      comp24384_c0_seq1; <a href="/dbget-bin/www_bget?ko:K02267">K02267</a>  COX6B; cytochrome c oxidase subunit 6b
D      comp36489_c0_seq1; <a href="/dbget-bin/www_bget?ko:K02272">K02272</a>  COX7C; cytochrome c oxidase subunit 7c
D      comp4480_c0_seq1; <a href="/dbget-bin/www_bget?ko:K02258">K02258</a>  COX11; cytochrome c oxidase assembly protein subunit 11
D      comp50873_c0_seq1; <a href="/dbget-bin/www_bget?ko:K02258">K02258</a>  COX11; cytochrome c oxidase assembly protein subunit 11
D      comp32989_c0_seq1; <a href="/dbget-bin/www_bget?ko:K02259">K02259</a>  COX15; cytochrome c oxidase assembly protein subunit 15
D      comp43688_c0_seq5; <a href="/dbget-bin/www_bget?ko:K02259">K02259</a>  COX15; cytochrome c oxidase assembly protein subunit 15
D      comp49238_c0_seq1; <a href="/dbget-bin/www_bget?ko:K02259">K02259</a>  COX15; cytochrome c oxidase assembly protein subunit 15
D      comp60999_c0_seq1; <a href="/dbget-bin/www_bget?ko:K02259">K02259</a>  COX15; cytochrome c oxidase assembly protein subunit 15
D      comp76592_c0_seq1; <a href="/dbget-bin/www_bget?ko:K02259">K02259</a>  COX15; cytochrome c oxidase assembly protein subunit 15
D      comp43065_c0_seq1; <a href="/dbget-bin/www_bget?ko:K02260">K02260</a>  COX17; cytochrome c oxidase assembly protein subunit 17
D      comp47912_c0_seq1; <a href="/dbget-bin/www_bget?ko:K02260">K02260</a>  COX17; cytochrome c oxidase assembly protein subunit 17
D      comp21485_c0_seq1; <a href="/dbget-bin/www_bget?ko:K02135">K02135</a>  ATPeF1E, ATP5E; F-type H+-transporting ATPase subunit epsilon [EC:3.6.3.14]
D      comp42337_c0_seq1; <a href="/dbget-bin/www_bget?ko:K02134">K02134</a>  ATPeF1D, ATP5D; F-type H+-transporting ATPase subunit delta [EC:3.6.3.14]
D      comp47159_c0_seq1; <a href="/dbget-bin/www_bget?ko:K02134">K02134</a>  ATPeF1D, ATP5D; F-type H+-transporting ATPase subunit delta [EC:3.6.3.14]
D      comp26930_c0_seq1; <a href="/dbget-bin/www_bget?ko:K02133">K02133</a>  ATPeF1B, ATP5B; F-type H+-transporting ATPase subunit beta [EC:3.6.3.14]
D      comp26914_c0_seq1; <a href="/dbget-bin/www_bget?ko:K02136">K02136</a>  ATPeF1G, ATP5C1; F-type H+-transporting ATPase subunit gamma [EC:3.6.3.14]
D      comp21058_c0_seq1; <a href="/dbget-bin/www_bget?ko:K02132">K02132</a>  ATPeF1A, ATP5A1; F-type H+-transporting ATPase subunit alpha [EC:3.6.3.14]
D      comp37859_c0_seq1; <a href="/dbget-bin/www_bget?ko:K02132">K02132</a>  ATPeF1A, ATP5A1; F-type H+-transporting ATPase subunit alpha [EC:3.6.3.14]
D      comp23585_c0_seq1; <a href="/dbget-bin/www_bget?ko:K02137">K02137</a>  ATPeF1O, ATP5O; F-type H+-transporting ATPase oligomycin sensitivity conferral protein [EC:3.6.3.14]
D      comp10899_c0_seq1; <a href="/dbget-bin/www_bget?ko:K02128">K02128</a>  ATPeF0C, ATP5G; F-type H+-transporting ATPase subunit c [EC:3.6.3.14]
D      comp10899_c0_seq2; <a href="/dbget-bin/www_bget?ko:K02128">K02128</a>  ATPeF0C, ATP5G; F-type H+-transporting ATPase subunit c [EC:3.6.3.14]
D      comp24525_c0_seq1; <a href="/dbget-bin/www_bget?ko:K02128">K02128</a>  ATPeF0C, ATP5G; F-type H+-transporting ATPase subunit c [EC:3.6.3.14]
D      comp25351_c0_seq1; <a href="/dbget-bin/www_bget?ko:K02128">K02128</a>  ATPeF0C, ATP5G; F-type H+-transporting ATPase subunit c [EC:3.6.3.14]
D      comp46939_c0_seq1; <a href="/dbget-bin/www_bget?ko:K02128">K02128</a>  ATPeF0C, ATP5G; F-type H+-transporting ATPase subunit c [EC:3.6.3.14]
D      comp47290_c0_seq1; <a href="/dbget-bin/www_bget?ko:K02128">K02128</a>  ATPeF0C, ATP5G; F-type H+-transporting ATPase subunit c [EC:3.6.3.14]
D      comp86550_c0_seq1; <a href="/dbget-bin/www_bget?ko:K02128">K02128</a>  ATPeF0C, ATP5G; F-type H+-transporting ATPase subunit c [EC:3.6.3.14]
D      comp110588_c0_seq1; <a href="/dbget-bin/www_bget?ko:K02128">K02128</a>  ATPeF0C, ATP5G; F-type H+-transporting ATPase subunit c [EC:3.6.3.14]
D      comp148390_c0_seq1; <a href="/dbget-bin/www_bget?ko:K02128">K02128</a>  ATPeF0C, ATP5G; F-type H+-transporting ATPase subunit c [EC:3.6.3.14]
D      comp56563_c0_seq1; <a href="/dbget-bin/www_bget?ko:K02126">K02126</a>  ATPeF0A, MTATP6; F-type H+-transporting ATPase subunit a [EC:3.6.3.14]
D      comp18791_c0_seq1; <a href="/dbget-bin/www_bget?ko:K02127">K02127</a>  ATPeF0B, ATP5F1; F-type H+-transporting ATPase subunit b [EC:3.6.3.14]
D      comp38171_c0_seq1; <a href="/dbget-bin/www_bget?ko:K02127">K02127</a>  ATPeF0B, ATP5F1; F-type H+-transporting ATPase subunit b [EC:3.6.3.14]
D      comp45033_c1_seq2; <a href="/dbget-bin/www_bget?ko:K02131">K02131</a>  ATPeF0F6, ATP5J; F-type H+-transporting ATPase subunit 6 [EC:3.6.3.14]
D      comp18512_c0_seq1; <a href="/dbget-bin/www_bget?ko:K02138">K02138</a>  ATPeFD, ATP5H; F-type H+-transporting ATPase subunit d [EC:3.6.3.14]
D      comp32066_c0_seq1; <a href="/dbget-bin/www_bget?ko:K02140">K02140</a>  ATPeFG, ATP5L; F-type H+-transporting ATPase subunit g [EC:3.6.3.14]
D      comp10893_c0_seq1; <a href="/dbget-bin/www_bget?ko:K02146">K02146</a>  ATPeVAC39, ATP6D; V-type H+-transporting ATPase subunit AC39 [EC:3.6.3.14]
D      comp44704_c0_seq2; <a href="/dbget-bin/www_bget?ko:K02146">K02146</a>  ATPeVAC39, ATP6D; V-type H+-transporting ATPase subunit AC39 [EC:3.6.3.14]
D      comp44704_c0_seq3; <a href="/dbget-bin/www_bget?ko:K02146">K02146</a>  ATPeVAC39, ATP6D; V-type H+-transporting ATPase subunit AC39 [EC:3.6.3.14]
D      comp152995_c0_seq1; <a href="/dbget-bin/www_bget?ko:K02146">K02146</a>  ATPeVAC39, ATP6D; V-type H+-transporting ATPase subunit AC39 [EC:3.6.3.14]
D      comp28502_c0_seq1; <a href="/dbget-bin/www_bget?ko:K02151">K02151</a>  ATPeVF, ATP6S14; V-type H+-transporting ATPase subunit F [EC:3.6.3.14]
D      comp49570_c0_seq1; <a href="/dbget-bin/www_bget?ko:K02151">K02151</a>  ATPeVF, ATP6S14; V-type H+-transporting ATPase subunit F [EC:3.6.3.14]
D      comp7088_c0_seq1; <a href="/dbget-bin/www_bget?ko:K02148">K02148</a>  ATPeVC, ATP6C; V-type H+-transporting ATPase subunit C [EC:3.6.3.14]
D      comp38063_c0_seq1; <a href="/dbget-bin/www_bget?ko:K02148">K02148</a>  ATPeVC, ATP6C; V-type H+-transporting ATPase subunit C [EC:3.6.3.14]
D      comp23401_c0_seq1; <a href="/dbget-bin/www_bget?ko:K02145">K02145</a>  ATPeVA, ATP6A1; V-type H+-transporting ATPase subunit A [EC:3.6.3.14]
D      comp42764_c0_seq1; <a href="/dbget-bin/www_bget?ko:K02145">K02145</a>  ATPeVA, ATP6A1; V-type H+-transporting ATPase subunit A [EC:3.6.3.14]
D      comp826_c0_seq1; <a href="/dbget-bin/www_bget?ko:K02147">K02147</a>  ATPeVB, ATP6B1; V-type H+-transporting ATPase subunit B [EC:3.6.3.14]
D      comp12194_c0_seq1; <a href="/dbget-bin/www_bget?ko:K02147">K02147</a>  ATPeVB, ATP6B1; V-type H+-transporting ATPase subunit B [EC:3.6.3.14]
D      comp43941_c0_seq1; <a href="/dbget-bin/www_bget?ko:K02147">K02147</a>  ATPeVB, ATP6B1; V-type H+-transporting ATPase subunit B [EC:3.6.3.14]
D      comp109096_c0_seq1; <a href="/dbget-bin/www_bget?ko:K02147">K02147</a>  ATPeVB, ATP6B1; V-type H+-transporting ATPase subunit B [EC:3.6.3.14]
D      comp158084_c0_seq1; <a href="/dbget-bin/www_bget?ko:K02147">K02147</a>  ATPeVB, ATP6B1; V-type H+-transporting ATPase subunit B [EC:3.6.3.14]
D      comp35830_c0_seq1; <a href="/dbget-bin/www_bget?ko:K02150">K02150</a>  ATPeVE, ATP6E; V-type H+-transporting ATPase subunit E [EC:3.6.3.14]
D      comp37094_c0_seq1; <a href="/dbget-bin/www_bget?ko:K02150">K02150</a>  ATPeVE, ATP6E; V-type H+-transporting ATPase subunit E [EC:3.6.3.14]
D      comp42168_c0_seq2; <a href="/dbget-bin/www_bget?ko:K03661">K03661</a>  ATPeVPF, ATP6F; V-type H+-transporting ATPase 21kDa proteolipid subunit [EC:3.6.3.14]
D      comp146619_c0_seq1; <a href="/dbget-bin/www_bget?ko:K03661">K03661</a>  ATPeVPF, ATP6F; V-type H+-transporting ATPase 21kDa proteolipid subunit [EC:3.6.3.14]
D      comp29616_c0_seq1; <a href="/dbget-bin/www_bget?ko:K02154">K02154</a>  ATPeVI, ATP6N1A; V-type H+-transporting ATPase subunit I [EC:3.6.3.14]
D      comp46354_c0_seq1; <a href="/dbget-bin/www_bget?ko:K02154">K02154</a>  ATPeVI, ATP6N1A; V-type H+-transporting ATPase subunit I [EC:3.6.3.14]
D      comp46354_c0_seq2; <a href="/dbget-bin/www_bget?ko:K02154">K02154</a>  ATPeVI, ATP6N1A; V-type H+-transporting ATPase subunit I [EC:3.6.3.14]
D      comp46354_c0_seq4; <a href="/dbget-bin/www_bget?ko:K02154">K02154</a>  ATPeVI, ATP6N1A; V-type H+-transporting ATPase subunit I [EC:3.6.3.14]
D      comp85440_c0_seq1; <a href="/dbget-bin/www_bget?ko:K02154">K02154</a>  ATPeVI, ATP6N1A; V-type H+-transporting ATPase subunit I [EC:3.6.3.14]
D      comp100196_c0_seq1; <a href="/dbget-bin/www_bget?ko:K02154">K02154</a>  ATPeVI, ATP6N1A; V-type H+-transporting ATPase subunit I [EC:3.6.3.14]
D      comp13648_c0_seq1; <a href="/dbget-bin/www_bget?ko:K02149">K02149</a>  ATPeVD, ATP6M; V-type H+-transporting ATPase subunit D [EC:3.6.3.14]
D      comp47109_c0_seq1; <a href="/dbget-bin/www_bget?ko:K02149">K02149</a>  ATPeVD, ATP6M; V-type H+-transporting ATPase subunit D [EC:3.6.3.14]
D      comp63364_c0_seq1; <a href="/dbget-bin/www_bget?ko:K02149">K02149</a>  ATPeVD, ATP6M; V-type H+-transporting ATPase subunit D [EC:3.6.3.14]
D      comp43417_c0_seq1; <a href="/dbget-bin/www_bget?ko:K02153">K02153</a>  ATPeVH, ATP6H; V-type H+-transporting ATPase subunit H [EC:3.6.3.14]
D      comp46091_c0_seq1; <a href="/dbget-bin/www_bget?ko:K02152">K02152</a>  ATPeVG, ATP6G1; V-type H+-transporting ATPase subunit G [EC:3.6.3.14]
D      comp23634_c0_seq1; <a href="/dbget-bin/www_bget?ko:K02144">K02144</a>  ATPeV54kD; V-type H+-transporting ATPase 54 kD subunit [EC:3.6.3.14]
D      comp23634_c0_seq2; <a href="/dbget-bin/www_bget?ko:K02144">K02144</a>  ATPeV54kD; V-type H+-transporting ATPase 54 kD subunit [EC:3.6.3.14]
D      comp23634_c0_seq3; <a href="/dbget-bin/www_bget?ko:K02144">K02144</a>  ATPeV54kD; V-type H+-transporting ATPase 54 kD subunit [EC:3.6.3.14]
D      comp23634_c0_seq4; <a href="/dbget-bin/www_bget?ko:K02144">K02144</a>  ATPeV54kD; V-type H+-transporting ATPase 54 kD subunit [EC:3.6.3.14]
D      comp34634_c0_seq1; <a href="/dbget-bin/www_bget?ko:K02144">K02144</a>  ATPeV54kD; V-type H+-transporting ATPase 54 kD subunit [EC:3.6.3.14]
D      comp43600_c0_seq1; <a href="/dbget-bin/www_bget?ko:K02144">K02144</a>  ATPeV54kD; V-type H+-transporting ATPase 54 kD subunit [EC:3.6.3.14]
D      comp43600_c0_seq2; <a href="/dbget-bin/www_bget?ko:K02144">K02144</a>  ATPeV54kD; V-type H+-transporting ATPase 54 kD subunit [EC:3.6.3.14]
D      comp44504_c0_seq1; <a href="/dbget-bin/www_bget?ko:K03662">K03662</a>  ATPeVS1, ATP6S1; V-type H+-transporting ATPase S1 subunit [EC:3.6.3.14]
D      comp43225_c0_seq1; <a href="/dbget-bin/www_bget?ko:K01507">K01507</a>  ppa; inorganic pyrophosphatase [EC:3.6.1.1]
D      comp30994_c0_seq1; <a href="/dbget-bin/www_bget?ko:K11725">K11725</a>  LHPP; phospholysine phosphohistidine inorganic pyrophosphate phosphatase [EC:3.6.1.1 3.1.3.-]
D      comp72454_c0_seq1; <a href="/dbget-bin/www_bget?ko:K11725">K11725</a>  LHPP; phospholysine phosphohistidine inorganic pyrophosphate phosphatase [EC:3.6.1.1 3.1.3.-]
D      comp120989_c0_seq1; <a href="/dbget-bin/www_bget?ko:K11725">K11725</a>  LHPP; phospholysine phosphohistidine inorganic pyrophosphate phosphatase [EC:3.6.1.1 3.1.3.-]
C    00195 Photosynthesis [PATH:<a href="http://www.kegg.jp/kegg-bin/show_pathway?@ko00195/K02694">ko00195</a>]
D      comp7705_c0_seq1; <a href="/dbget-bin/www_bget?ko:K02694">K02694</a>  psaF; photosystem I subunit III
C    00196 Photosynthesis - antenna proteins [PATH:<a href="http://www.kegg.jp/kegg-bin/show_pathway?@ko00196">ko00196</a>]
C    00194 Photosynthesis proteins [BR:ko00194]
C    00710 Carbon fixation in photosynthetic organisms [PATH:<a href="http://www.kegg.jp/kegg-bin/show_pathway?@ko00710/K00927/K00134/K01623/K03841/K00615/K01807/K01783/K14454/K00814/K00029/K14455/K00025">ko00710</a>]
D      comp49357_c0_seq1; <a href="/dbget-bin/www_bget?ko:K00927">K00927</a>  PGK, pgk; phosphoglycerate kinase [EC:2.7.2.3]
D      comp43460_c0_seq1; <a href="/dbget-bin/www_bget?ko:K00134">K00134</a>  GAPDH, gapA; glyceraldehyde 3-phosphate dehydrogenase [EC:1.2.1.12]
D      comp34342_c0_seq1; <a href="/dbget-bin/www_bget?ko:K01623">K01623</a>  ALDO; fructose-bisphosphate aldolase, class I [EC:4.1.2.13]
D      comp41426_c0_seq1; <a href="/dbget-bin/www_bget?ko:K01623">K01623</a>  ALDO; fructose-bisphosphate aldolase, class I [EC:4.1.2.13]
D      comp43330_c0_seq1; <a href="/dbget-bin/www_bget?ko:K01623">K01623</a>  ALDO; fructose-bisphosphate aldolase, class I [EC:4.1.2.13]
D      comp104791_c0_seq1; <a href="/dbget-bin/www_bget?ko:K01623">K01623</a>  ALDO; fructose-bisphosphate aldolase, class I [EC:4.1.2.13]
D      comp112130_c0_seq1; <a href="/dbget-bin/www_bget?ko:K01623">K01623</a>  ALDO; fructose-bisphosphate aldolase, class I [EC:4.1.2.13]
D      comp45149_c0_seq1; <a href="/dbget-bin/www_bget?ko:K03841">K03841</a>  FBP, fbp; fructose-1,6-bisphosphatase I [EC:3.1.3.11]
D      comp45149_c0_seq2; <a href="/dbget-bin/www_bget?ko:K03841">K03841</a>  FBP, fbp; fructose-1,6-bisphosphatase I [EC:3.1.3.11]
D      comp10562_c0_seq1; <a href="/dbget-bin/www_bget?ko:K00615">K00615</a>  E2.2.1.1, tktA, tktB; transketolase [EC:2.2.1.1]
D      comp45541_c0_seq1; <a href="/dbget-bin/www_bget?ko:K00615">K00615</a>  E2.2.1.1, tktA, tktB; transketolase [EC:2.2.1.1]
D      comp46213_c0_seq1; <a href="/dbget-bin/www_bget?ko:K00615">K00615</a>  E2.2.1.1, tktA, tktB; transketolase [EC:2.2.1.1]
D      comp107990_c0_seq1; <a href="/dbget-bin/www_bget?ko:K00615">K00615</a>  E2.2.1.1, tktA, tktB; transketolase [EC:2.2.1.1]
D      comp108734_c0_seq1; <a href="/dbget-bin/www_bget?ko:K01807">K01807</a>  rpiA; ribose 5-phosphate isomerase A [EC:5.3.1.6]
D      comp122305_c0_seq1; <a href="/dbget-bin/www_bget?ko:K01807">K01807</a>  rpiA; ribose 5-phosphate isomerase A [EC:5.3.1.6]
D      comp130644_c0_seq1; <a href="/dbget-bin/www_bget?ko:K01807">K01807</a>  rpiA; ribose 5-phosphate isomerase A [EC:5.3.1.6]
D      comp18056_c0_seq1; <a href="/dbget-bin/www_bget?ko:K01783">K01783</a>  rpe, RPE; ribulose-phosphate 3-epimerase [EC:5.1.3.1]
D      comp93141_c0_seq1; <a href="/dbget-bin/www_bget?ko:K01783">K01783</a>  rpe, RPE; ribulose-phosphate 3-epimerase [EC:5.1.3.1]
D      comp43900_c0_seq1; <a href="/dbget-bin/www_bget?ko:K14454">K14454</a>  GOT1; aspartate aminotransferase, cytoplasmic [EC:2.6.1.1]
D      comp3403_c0_seq1; <a href="/dbget-bin/www_bget?ko:K00814">K00814</a>  GPT, ALT; alanine transaminase [EC:2.6.1.2]
D      comp38844_c0_seq1; <a href="/dbget-bin/www_bget?ko:K00814">K00814</a>  GPT, ALT; alanine transaminase [EC:2.6.1.2]
D      comp44482_c0_seq1; <a href="/dbget-bin/www_bget?ko:K00814">K00814</a>  GPT, ALT; alanine transaminase [EC:2.6.1.2]
D      comp44482_c0_seq3; <a href="/dbget-bin/www_bget?ko:K00814">K00814</a>  GPT, ALT; alanine transaminase [EC:2.6.1.2]
D      comp88288_c0_seq1; <a href="/dbget-bin/www_bget?ko:K00814">K00814</a>  GPT, ALT; alanine transaminase [EC:2.6.1.2]
D      comp115689_c0_seq1; <a href="/dbget-bin/www_bget?ko:K00814">K00814</a>  GPT, ALT; alanine transaminase [EC:2.6.1.2]
D      comp19214_c0_seq1; <a href="/dbget-bin/www_bget?ko:K00029">K00029</a>  E1.1.1.40, maeB; malate dehydrogenase (oxaloacetate-decarboxylating)(NADP+) [EC:1.1.1.40]
D      comp39723_c0_seq1; <a href="/dbget-bin/www_bget?ko:K00029">K00029</a>  E1.1.1.40, maeB; malate dehydrogenase (oxaloacetate-decarboxylating)(NADP+) [EC:1.1.1.40]
D      comp62098_c0_seq1; <a href="/dbget-bin/www_bget?ko:K00029">K00029</a>  E1.1.1.40, maeB; malate dehydrogenase (oxaloacetate-decarboxylating)(NADP+) [EC:1.1.1.40]
D      comp67864_c0_seq1; <a href="/dbget-bin/www_bget?ko:K00029">K00029</a>  E1.1.1.40, maeB; malate dehydrogenase (oxaloacetate-decarboxylating)(NADP+) [EC:1.1.1.40]
D      comp104072_c0_seq1; <a href="/dbget-bin/www_bget?ko:K00029">K00029</a>  E1.1.1.40, maeB; malate dehydrogenase (oxaloacetate-decarboxylating)(NADP+) [EC:1.1.1.40]
D      comp122823_c0_seq1; <a href="/dbget-bin/www_bget?ko:K00029">K00029</a>  E1.1.1.40, maeB; malate dehydrogenase (oxaloacetate-decarboxylating)(NADP+) [EC:1.1.1.40]
D      comp127724_c0_seq1; <a href="/dbget-bin/www_bget?ko:K00029">K00029</a>  E1.1.1.40, maeB; malate dehydrogenase (oxaloacetate-decarboxylating)(NADP+) [EC:1.1.1.40]
D      comp39326_c0_seq1; <a href="/dbget-bin/www_bget?ko:K14455">K14455</a>  GOT2; aspartate aminotransferase, mitochondrial [EC:2.6.1.1]
D      comp42983_c0_seq1; <a href="/dbget-bin/www_bget?ko:K14455">K14455</a>  GOT2; aspartate aminotransferase, mitochondrial [EC:2.6.1.1]
D      comp41103_c0_seq1; <a href="/dbget-bin/www_bget?ko:K00025">K00025</a>  MDH1; malate dehydrogenase [EC:1.1.1.37]
D      comp42121_c0_seq1; <a href="/dbget-bin/www_bget?ko:K00025">K00025</a>  MDH1; malate dehydrogenase [EC:1.1.1.37]
C    00720 Carbon fixation pathways in prokaryotes [PATH:<a href="http://www.kegg.jp/kegg-bin/show_pathway?@ko00720/K01958/K00626/K00031/K01681/K01648/K01965/K05606/K01847/K00297/K01895">ko00720</a>]
D      comp45620_c0_seq1; <a href="/dbget-bin/www_bget?ko:K01958">K01958</a>  PC, pyc; pyruvate carboxylase [EC:6.4.1.1]
D      comp45620_c0_seq2; <a href="/dbget-bin/www_bget?ko:K01958">K01958</a>  PC, pyc; pyruvate carboxylase [EC:6.4.1.1]
D      comp54949_c0_seq1; <a href="/dbget-bin/www_bget?ko:K01958">K01958</a>  PC, pyc; pyruvate carboxylase [EC:6.4.1.1]
D      comp83244_c0_seq1; <a href="/dbget-bin/www_bget?ko:K01958">K01958</a>  PC, pyc; pyruvate carboxylase [EC:6.4.1.1]
D      comp84664_c0_seq1; <a href="/dbget-bin/www_bget?ko:K01958">K01958</a>  PC, pyc; pyruvate carboxylase [EC:6.4.1.1]
D      comp85918_c0_seq1; <a href="/dbget-bin/www_bget?ko:K01958">K01958</a>  PC, pyc; pyruvate carboxylase [EC:6.4.1.1]
D      comp111586_c0_seq1; <a href="/dbget-bin/www_bget?ko:K01958">K01958</a>  PC, pyc; pyruvate carboxylase [EC:6.4.1.1]
D      comp38327_c0_seq1; <a href="/dbget-bin/www_bget?ko:K00626">K00626</a>  E2.3.1.9, atoB; acetyl-CoA C-acetyltransferase [EC:2.3.1.9]
D      comp61342_c0_seq1; <a href="/dbget-bin/www_bget?ko:K00626">K00626</a>  E2.3.1.9, atoB; acetyl-CoA C-acetyltransferase [EC:2.3.1.9]
D      comp71227_c0_seq1; <a href="/dbget-bin/www_bget?ko:K00626">K00626</a>  E2.3.1.9, atoB; acetyl-CoA C-acetyltransferase [EC:2.3.1.9]
D      comp3426_c0_seq1; <a href="/dbget-bin/www_bget?ko:K00031">K00031</a>  IDH1, IDH2, icd; isocitrate dehydrogenase [EC:1.1.1.42]
D      comp7019_c0_seq1; <a href="/dbget-bin/www_bget?ko:K00031">K00031</a>  IDH1, IDH2, icd; isocitrate dehydrogenase [EC:1.1.1.42]
D      comp23797_c0_seq1; <a href="/dbget-bin/www_bget?ko:K00031">K00031</a>  IDH1, IDH2, icd; isocitrate dehydrogenase [EC:1.1.1.42]
D      comp25925_c0_seq1; <a href="/dbget-bin/www_bget?ko:K00031">K00031</a>  IDH1, IDH2, icd; isocitrate dehydrogenase [EC:1.1.1.42]
D      comp34334_c0_seq1; <a href="/dbget-bin/www_bget?ko:K00031">K00031</a>  IDH1, IDH2, icd; isocitrate dehydrogenase [EC:1.1.1.42]
D      comp46378_c0_seq4; <a href="/dbget-bin/www_bget?ko:K00031">K00031</a>  IDH1, IDH2, icd; isocitrate dehydrogenase [EC:1.1.1.42]
D      comp48405_c0_seq1; <a href="/dbget-bin/www_bget?ko:K00031">K00031</a>  IDH1, IDH2, icd; isocitrate dehydrogenase [EC:1.1.1.42]
D      comp42057_c0_seq1; <a href="/dbget-bin/www_bget?ko:K01681">K01681</a>  ACO, acnA; aconitate hydratase [EC:4.2.1.3]
D      comp42057_c0_seq2; <a href="/dbget-bin/www_bget?ko:K01681">K01681</a>  ACO, acnA; aconitate hydratase [EC:4.2.1.3]
D      comp44678_c0_seq2; <a href="/dbget-bin/www_bget?ko:K01681">K01681</a>  ACO, acnA; aconitate hydratase [EC:4.2.1.3]
D      comp45835_c0_seq1; <a href="/dbget-bin/www_bget?ko:K01681">K01681</a>  ACO, acnA; aconitate hydratase [EC:4.2.1.3]
D      comp46292_c0_seq1; <a href="/dbget-bin/www_bget?ko:K01681">K01681</a>  ACO, acnA; aconitate hydratase [EC:4.2.1.3]
D      comp46292_c0_seq2; <a href="/dbget-bin/www_bget?ko:K01681">K01681</a>  ACO, acnA; aconitate hydratase [EC:4.2.1.3]
D      comp46292_c0_seq3; <a href="/dbget-bin/www_bget?ko:K01681">K01681</a>  ACO, acnA; aconitate hydratase [EC:4.2.1.3]
D      comp46292_c0_seq4; <a href="/dbget-bin/www_bget?ko:K01681">K01681</a>  ACO, acnA; aconitate hydratase [EC:4.2.1.3]
D      comp47654_c0_seq1; <a href="/dbget-bin/www_bget?ko:K01681">K01681</a>  ACO, acnA; aconitate hydratase [EC:4.2.1.3]
D      comp50824_c0_seq1; <a href="/dbget-bin/www_bget?ko:K01681">K01681</a>  ACO, acnA; aconitate hydratase [EC:4.2.1.3]
D      comp69515_c0_seq1; <a href="/dbget-bin/www_bget?ko:K01681">K01681</a>  ACO, acnA; aconitate hydratase [EC:4.2.1.3]
D      comp83584_c0_seq1; <a href="/dbget-bin/www_bget?ko:K01681">K01681</a>  ACO, acnA; aconitate hydratase [EC:4.2.1.3]
D      comp116034_c0_seq1; <a href="/dbget-bin/www_bget?ko:K01681">K01681</a>  ACO, acnA; aconitate hydratase [EC:4.2.1.3]
D      comp118217_c0_seq1; <a href="/dbget-bin/www_bget?ko:K01681">K01681</a>  ACO, acnA; aconitate hydratase [EC:4.2.1.3]
D      comp144856_c0_seq1; <a href="/dbget-bin/www_bget?ko:K01681">K01681</a>  ACO, acnA; aconitate hydratase [EC:4.2.1.3]
D      comp37310_c0_seq1; <a href="/dbget-bin/www_bget?ko:K01648">K01648</a>  ACLY; ATP citrate (pro-S)-lyase [EC:2.3.3.8]
D      comp39593_c0_seq1; <a href="/dbget-bin/www_bget?ko:K01965">K01965</a>  PCCA, pccA; propionyl-CoA carboxylase alpha chain [EC:6.4.1.3]
D      comp77081_c0_seq1; <a href="/dbget-bin/www_bget?ko:K05606">K05606</a>  MCEE, epi; methylmalonyl-CoA/ethylmalonyl-CoA epimerase [EC:5.1.99.1]
D      comp7900_c0_seq1; <a href="/dbget-bin/www_bget?ko:K01847">K01847</a>  MUT; methylmalonyl-CoA mutase [EC:5.4.99.2]
D      comp8529_c0_seq1; <a href="/dbget-bin/www_bget?ko:K01847">K01847</a>  MUT; methylmalonyl-CoA mutase [EC:5.4.99.2]
D      comp29372_c0_seq1; <a href="/dbget-bin/www_bget?ko:K01847">K01847</a>  MUT; methylmalonyl-CoA mutase [EC:5.4.99.2]
D      comp42884_c0_seq1; <a href="/dbget-bin/www_bget?ko:K01847">K01847</a>  MUT; methylmalonyl-CoA mutase [EC:5.4.99.2]
D      comp64906_c0_seq1; <a href="/dbget-bin/www_bget?ko:K01847">K01847</a>  MUT; methylmalonyl-CoA mutase [EC:5.4.99.2]
D      comp54232_c0_seq1; <a href="/dbget-bin/www_bget?ko:K00297">K00297</a>  metF, MTHFR; methylenetetrahydrofolate reductase (NADPH) [EC:1.5.1.20]
D      comp60032_c0_seq1; <a href="/dbget-bin/www_bget?ko:K00297">K00297</a>  metF, MTHFR; methylenetetrahydrofolate reductase (NADPH) [EC:1.5.1.20]
D      comp95984_c0_seq1; <a href="/dbget-bin/www_bget?ko:K00297">K00297</a>  metF, MTHFR; methylenetetrahydrofolate reductase (NADPH) [EC:1.5.1.20]
D      comp96338_c0_seq1; <a href="/dbget-bin/www_bget?ko:K00297">K00297</a>  metF, MTHFR; methylenetetrahydrofolate reductase (NADPH) [EC:1.5.1.20]
D      comp106360_c0_seq1; <a href="/dbget-bin/www_bget?ko:K00297">K00297</a>  metF, MTHFR; methylenetetrahydrofolate reductase (NADPH) [EC:1.5.1.20]
D      comp26959_c0_seq1; <a href="/dbget-bin/www_bget?ko:K01895">K01895</a>  ACSS, acs; acetyl-CoA synthetase [EC:6.2.1.1]
D      comp41034_c0_seq2; <a href="/dbget-bin/www_bget?ko:K01895">K01895</a>  ACSS, acs; acetyl-CoA synthetase [EC:6.2.1.1]
D      comp80584_c0_seq1; <a href="/dbget-bin/www_bget?ko:K01895">K01895</a>  ACSS, acs; acetyl-CoA synthetase [EC:6.2.1.1]
D      comp96026_c0_seq1; <a href="/dbget-bin/www_bget?ko:K01895">K01895</a>  ACSS, acs; acetyl-CoA synthetase [EC:6.2.1.1]
C    00680 Methane metabolism [PATH:<a href="http://www.kegg.jp/kegg-bin/show_pathway?@ko00680/K00121/K01070/K00600/K00830/K00863/K01623/K03841/K00850/K00485/K01895/K15633/K00058/K00831/K01079">ko00680</a>]
D      comp11923_c0_seq1; <a href="/dbget-bin/www_bget?ko:K00121">K00121</a>  frmA, ADH5, adhC; S-(hydroxymethyl)glutathione dehydrogenase / alcohol dehydrogenase [EC:1.1.1.284 1.1.1.1]
D      comp144717_c0_seq1; <a href="/dbget-bin/www_bget?ko:K01070">K01070</a>  frmB, ESD, fghA; S-formylglutathione hydrolase [EC:3.1.2.12]
D      comp35508_c0_seq1; <a href="/dbget-bin/www_bget?ko:K00600">K00600</a>  glyA, SHMT; glycine hydroxymethyltransferase [EC:2.1.2.1]
D      comp45764_c0_seq1; <a href="/dbget-bin/www_bget?ko:K00600">K00600</a>  glyA, SHMT; glycine hydroxymethyltransferase [EC:2.1.2.1]
D      comp56056_c0_seq1; <a href="/dbget-bin/www_bget?ko:K00600">K00600</a>  glyA, SHMT; glycine hydroxymethyltransferase [EC:2.1.2.1]
D      comp37956_c0_seq1; <a href="/dbget-bin/www_bget?ko:K00830">K00830</a>  AGXT; alanine-glyoxylate transaminase / serine-glyoxylate transaminase / serine-pyruvate transaminase [EC:2.6.1.44 2.6.1.45 2.6.1.51]
D      comp40790_c0_seq1; <a href="/dbget-bin/www_bget?ko:K00830">K00830</a>  AGXT; alanine-glyoxylate transaminase / serine-glyoxylate transaminase / serine-pyruvate transaminase [EC:2.6.1.44 2.6.1.45 2.6.1.51]
D      comp51900_c0_seq1; <a href="/dbget-bin/www_bget?ko:K00830">K00830</a>  AGXT; alanine-glyoxylate transaminase / serine-glyoxylate transaminase / serine-pyruvate transaminase [EC:2.6.1.44 2.6.1.45 2.6.1.51]
D      comp2882_c0_seq1; <a href="/dbget-bin/www_bget?ko:K00863">K00863</a>  E2.7.1.29, DAK1, DAK2; dihydroxyacetone kinase [EC:2.7.1.29]
D      comp29735_c0_seq1; <a href="/dbget-bin/www_bget?ko:K00863">K00863</a>  E2.7.1.29, DAK1, DAK2; dihydroxyacetone kinase [EC:2.7.1.29]
D      comp75304_c0_seq1; <a href="/dbget-bin/www_bget?ko:K00863">K00863</a>  E2.7.1.29, DAK1, DAK2; dihydroxyacetone kinase [EC:2.7.1.29]
D      comp85512_c0_seq1; <a href="/dbget-bin/www_bget?ko:K00863">K00863</a>  E2.7.1.29, DAK1, DAK2; dihydroxyacetone kinase [EC:2.7.1.29]
D      comp34342_c0_seq1; <a href="/dbget-bin/www_bget?ko:K01623">K01623</a>  ALDO; fructose-bisphosphate aldolase, class I [EC:4.1.2.13]
D      comp41426_c0_seq1; <a href="/dbget-bin/www_bget?ko:K01623">K01623</a>  ALDO; fructose-bisphosphate aldolase, class I [EC:4.1.2.13]
D      comp43330_c0_seq1; <a href="/dbget-bin/www_bget?ko:K01623">K01623</a>  ALDO; fructose-bisphosphate aldolase, class I [EC:4.1.2.13]
D      comp104791_c0_seq1; <a href="/dbget-bin/www_bget?ko:K01623">K01623</a>  ALDO; fructose-bisphosphate aldolase, class I [EC:4.1.2.13]
D      comp112130_c0_seq1; <a href="/dbget-bin/www_bget?ko:K01623">K01623</a>  ALDO; fructose-bisphosphate aldolase, class I [EC:4.1.2.13]
D      comp45149_c0_seq1; <a href="/dbget-bin/www_bget?ko:K03841">K03841</a>  FBP, fbp; fructose-1,6-bisphosphatase I [EC:3.1.3.11]
D      comp45149_c0_seq2; <a href="/dbget-bin/www_bget?ko:K03841">K03841</a>  FBP, fbp; fructose-1,6-bisphosphatase I [EC:3.1.3.11]
D      comp10446_c0_seq1; <a href="/dbget-bin/www_bget?ko:K00850">K00850</a>  pfkA, PFK; 6-phosphofructokinase 1 [EC:2.7.1.11]
D      comp13153_c0_seq1; <a href="/dbget-bin/www_bget?ko:K00850">K00850</a>  pfkA, PFK; 6-phosphofructokinase 1 [EC:2.7.1.11]
D      comp27186_c0_seq1; <a href="/dbget-bin/www_bget?ko:K00850">K00850</a>  pfkA, PFK; 6-phosphofructokinase 1 [EC:2.7.1.11]
D      comp46079_c0_seq1; <a href="/dbget-bin/www_bget?ko:K00850">K00850</a>  pfkA, PFK; 6-phosphofructokinase 1 [EC:2.7.1.11]
D      comp24608_c0_seq1; <a href="/dbget-bin/www_bget?ko:K00485">K00485</a>  FMO; dimethylaniline monooxygenase (N-oxide forming) [EC:1.14.13.8]
D      comp32661_c0_seq1; <a href="/dbget-bin/www_bget?ko:K00485">K00485</a>  FMO; dimethylaniline monooxygenase (N-oxide forming) [EC:1.14.13.8]
D      comp37778_c0_seq1; <a href="/dbget-bin/www_bget?ko:K00485">K00485</a>  FMO; dimethylaniline monooxygenase (N-oxide forming) [EC:1.14.13.8]
D      comp37778_c0_seq2; <a href="/dbget-bin/www_bget?ko:K00485">K00485</a>  FMO; dimethylaniline monooxygenase (N-oxide forming) [EC:1.14.13.8]
D      comp26959_c0_seq1; <a href="/dbget-bin/www_bget?ko:K01895">K01895</a>  ACSS, acs; acetyl-CoA synthetase [EC:6.2.1.1]
D      comp41034_c0_seq2; <a href="/dbget-bin/www_bget?ko:K01895">K01895</a>  ACSS, acs; acetyl-CoA synthetase [EC:6.2.1.1]
D      comp80584_c0_seq1; <a href="/dbget-bin/www_bget?ko:K01895">K01895</a>  ACSS, acs; acetyl-CoA synthetase [EC:6.2.1.1]
D      comp96026_c0_seq1; <a href="/dbget-bin/www_bget?ko:K01895">K01895</a>  ACSS, acs; acetyl-CoA synthetase [EC:6.2.1.1]
D      comp17832_c0_seq1; <a href="/dbget-bin/www_bget?ko:K15633">K15633</a>  gpmI; 2,3-bisphosphoglycerate-independent phosphoglycerate mutase [EC:5.4.2.12]
D      comp32432_c0_seq1; <a href="/dbget-bin/www_bget?ko:K15633">K15633</a>  gpmI; 2,3-bisphosphoglycerate-independent phosphoglycerate mutase [EC:5.4.2.12]
D      comp45014_c0_seq1; <a href="/dbget-bin/www_bget?ko:K15633">K15633</a>  gpmI; 2,3-bisphosphoglycerate-independent phosphoglycerate mutase [EC:5.4.2.12]
D      comp10874_c0_seq1; <a href="/dbget-bin/www_bget?ko:K00058">K00058</a>  serA, PHGDH; D-3-phosphoglycerate dehydrogenase [EC:1.1.1.95]
D      comp34925_c0_seq1; <a href="/dbget-bin/www_bget?ko:K00058">K00058</a>  serA, PHGDH; D-3-phosphoglycerate dehydrogenase [EC:1.1.1.95]
D      comp36751_c0_seq1; <a href="/dbget-bin/www_bget?ko:K00058">K00058</a>  serA, PHGDH; D-3-phosphoglycerate dehydrogenase [EC:1.1.1.95]
D      comp52524_c0_seq1; <a href="/dbget-bin/www_bget?ko:K00058">K00058</a>  serA, PHGDH; D-3-phosphoglycerate dehydrogenase [EC:1.1.1.95]
D      comp57502_c0_seq1; <a href="/dbget-bin/www_bget?ko:K00058">K00058</a>  serA, PHGDH; D-3-phosphoglycerate dehydrogenase [EC:1.1.1.95]
D      comp46164_c0_seq1; <a href="/dbget-bin/www_bget?ko:K00831">K00831</a>  serC, PSAT1; phosphoserine aminotransferase [EC:2.6.1.52]
D      comp8817_c0_seq1; <a href="/dbget-bin/www_bget?ko:K01079">K01079</a>  serB, PSPH; phosphoserine phosphatase [EC:3.1.3.3]
C    00910 Nitrogen metabolism [PATH:<a href="http://www.kegg.jp/kegg-bin/show_pathway?@ko00910/K00261/K01915/K00264/K01948/K01672">ko00910</a>]
D      comp40933_c0_seq1; <a href="/dbget-bin/www_bget?ko:K00261">K00261</a>  GLUD1_2, gdhA; glutamate dehydrogenase (NAD(P)+) [EC:1.4.1.3]
D      comp44112_c0_seq1; <a href="/dbget-bin/www_bget?ko:K00261">K00261</a>  GLUD1_2, gdhA; glutamate dehydrogenase (NAD(P)+) [EC:1.4.1.3]
D      comp44112_c0_seq2; <a href="/dbget-bin/www_bget?ko:K00261">K00261</a>  GLUD1_2, gdhA; glutamate dehydrogenase (NAD(P)+) [EC:1.4.1.3]
D      comp44112_c0_seq3; <a href="/dbget-bin/www_bget?ko:K00261">K00261</a>  GLUD1_2, gdhA; glutamate dehydrogenase (NAD(P)+) [EC:1.4.1.3]
D      comp44112_c0_seq4; <a href="/dbget-bin/www_bget?ko:K00261">K00261</a>  GLUD1_2, gdhA; glutamate dehydrogenase (NAD(P)+) [EC:1.4.1.3]
D      comp44886_c0_seq1; <a href="/dbget-bin/www_bget?ko:K00261">K00261</a>  GLUD1_2, gdhA; glutamate dehydrogenase (NAD(P)+) [EC:1.4.1.3]
D      comp44886_c0_seq2; <a href="/dbget-bin/www_bget?ko:K00261">K00261</a>  GLUD1_2, gdhA; glutamate dehydrogenase (NAD(P)+) [EC:1.4.1.3]
D      comp4840_c0_seq1; <a href="/dbget-bin/www_bget?ko:K01915">K01915</a>  glnA; glutamine synthetase [EC:6.3.1.2]
D      comp36781_c0_seq1; <a href="/dbget-bin/www_bget?ko:K01915">K01915</a>  glnA; glutamine synthetase [EC:6.3.1.2]
D      comp44744_c0_seq1; <a href="/dbget-bin/www_bget?ko:K01915">K01915</a>  glnA; glutamine synthetase [EC:6.3.1.2]
D      comp61357_c0_seq1; <a href="/dbget-bin/www_bget?ko:K01915">K01915</a>  glnA; glutamine synthetase [EC:6.3.1.2]
D      comp29414_c0_seq1; <a href="/dbget-bin/www_bget?ko:K00264">K00264</a>  GLT1; glutamate synthase (NADPH/NADH) [EC:1.4.1.13 1.4.1.14]
D      comp59792_c0_seq1; <a href="/dbget-bin/www_bget?ko:K00264">K00264</a>  GLT1; glutamate synthase (NADPH/NADH) [EC:1.4.1.13 1.4.1.14]
D      comp89648_c0_seq1; <a href="/dbget-bin/www_bget?ko:K00264">K00264</a>  GLT1; glutamate synthase (NADPH/NADH) [EC:1.4.1.13 1.4.1.14]
D      comp42804_c0_seq1; <a href="/dbget-bin/www_bget?ko:K01948">K01948</a>  CPS1; carbamoyl-phosphate synthase (ammonia) [EC:6.3.4.16]
D      comp7539_c0_seq1; <a href="/dbget-bin/www_bget?ko:K01672">K01672</a>  E4.2.1.1; carbonic anhydrase [EC:4.2.1.1]
D      comp24516_c0_seq1; <a href="/dbget-bin/www_bget?ko:K01672">K01672</a>  E4.2.1.1; carbonic anhydrase [EC:4.2.1.1]
D      comp35352_c0_seq1; <a href="/dbget-bin/www_bget?ko:K01672">K01672</a>  E4.2.1.1; carbonic anhydrase [EC:4.2.1.1]
D      comp36081_c0_seq1; <a href="/dbget-bin/www_bget?ko:K01672">K01672</a>  E4.2.1.1; carbonic anhydrase [EC:4.2.1.1]
D      comp41732_c0_seq1; <a href="/dbget-bin/www_bget?ko:K01672">K01672</a>  E4.2.1.1; carbonic anhydrase [EC:4.2.1.1]
D      comp45775_c0_seq1; <a href="/dbget-bin/www_bget?ko:K01672">K01672</a>  E4.2.1.1; carbonic anhydrase [EC:4.2.1.1]
D      comp45810_c1_seq1; <a href="/dbget-bin/www_bget?ko:K01672">K01672</a>  E4.2.1.1; carbonic anhydrase [EC:4.2.1.1]
D      comp45810_c1_seq2; <a href="/dbget-bin/www_bget?ko:K01672">K01672</a>  E4.2.1.1; carbonic anhydrase [EC:4.2.1.1]
D      comp113281_c0_seq1; <a href="/dbget-bin/www_bget?ko:K01672">K01672</a>  E4.2.1.1; carbonic anhydrase [EC:4.2.1.1]
D      comp146852_c0_seq1; <a href="/dbget-bin/www_bget?ko:K01672">K01672</a>  E4.2.1.1; carbonic anhydrase [EC:4.2.1.1]
C    00920 Sulfur metabolism [PATH:<a href="http://www.kegg.jp/kegg-bin/show_pathway?@ko00920/K13811/K01082/K15759/K00387/K08738/K17725/K01011/K01738/K17218">ko00920</a>]
D      comp45421_c0_seq1; <a href="/dbget-bin/www_bget?ko:K13811">K13811</a>  PAPSS; 3'-phosphoadenosine 5'-phosphosulfate synthase [EC:2.7.7.4 2.7.1.25]
D      comp95376_c0_seq1; <a href="/dbget-bin/www_bget?ko:K13811">K13811</a>  PAPSS; 3'-phosphoadenosine 5'-phosphosulfate synthase [EC:2.7.7.4 2.7.1.25]
D      comp108763_c0_seq1; <a href="/dbget-bin/www_bget?ko:K13811">K13811</a>  PAPSS; 3'-phosphoadenosine 5'-phosphosulfate synthase [EC:2.7.7.4 2.7.1.25]
D      comp130515_c0_seq1; <a href="/dbget-bin/www_bget?ko:K13811">K13811</a>  PAPSS; 3'-phosphoadenosine 5'-phosphosulfate synthase [EC:2.7.7.4 2.7.1.25]
D      comp157491_c0_seq1; <a href="/dbget-bin/www_bget?ko:K13811">K13811</a>  PAPSS; 3'-phosphoadenosine 5'-phosphosulfate synthase [EC:2.7.7.4 2.7.1.25]
D      comp119797_c0_seq1; <a href="/dbget-bin/www_bget?ko:K01082">K01082</a>  E3.1.3.7, cysQ, MET22, BPNT1; 3'(2'), 5'-bisphosphate nucleotidase [EC:3.1.3.7]
D      comp27119_c0_seq1; <a href="/dbget-bin/www_bget?ko:K15759">K15759</a>  IMPAD1, IMPA3; inositol monophosphatase 3 [EC:3.1.3.25 3.1.3.7]
D      comp28454_c0_seq1; <a href="/dbget-bin/www_bget?ko:K15759">K15759</a>  IMPAD1, IMPA3; inositol monophosphatase 3 [EC:3.1.3.25 3.1.3.7]
D      comp122450_c0_seq1; <a href="/dbget-bin/www_bget?ko:K15759">K15759</a>  IMPAD1, IMPA3; inositol monophosphatase 3 [EC:3.1.3.25 3.1.3.7]
D      comp35841_c0_seq1; <a href="/dbget-bin/www_bget?ko:K00387">K00387</a>  SUOX; sulfite oxidase [EC:1.8.3.1]
D      comp96372_c0_seq1; <a href="/dbget-bin/www_bget?ko:K08738">K08738</a>  CYC; cytochrome c
D      comp107077_c0_seq1; <a href="/dbget-bin/www_bget?ko:K08738">K08738</a>  CYC; cytochrome c
D      comp46225_c1_seq1; <a href="/dbget-bin/www_bget?ko:K17725">K17725</a>  ETHE1; sulfur dioxygenase [EC:1.13.11.18]
D      comp42705_c0_seq1; <a href="/dbget-bin/www_bget?ko:K01011">K01011</a>  TST, MPST, sseA; thiosulfate/3-mercaptopyruvate sulfurtransferase [EC:2.8.1.1 2.8.1.2]
D      comp68050_c0_seq1; <a href="/dbget-bin/www_bget?ko:K01738">K01738</a>  cysK; cysteine synthase A [EC:2.5.1.47]
D      comp75456_c0_seq1; <a href="/dbget-bin/www_bget?ko:K01738">K01738</a>  cysK; cysteine synthase A [EC:2.5.1.47]
D      comp44955_c0_seq1; <a href="/dbget-bin/www_bget?ko:K17218">K17218</a>  sqr; sulfide:quinone oxidoreductase [EC:1.8.5.-]
D      comp52205_c0_seq1; <a href="/dbget-bin/www_bget?ko:K17218">K17218</a>  sqr; sulfide:quinone oxidoreductase [EC:1.8.5.-]
B
B  <b>Lipid metabolism</b>
C    00061 Fatty acid biosynthesis [PATH:<a href="http://www.kegg.jp/kegg-bin/show_pathway?@ko00061/K11262/K00665">ko00061</a>]
D      comp12027_c0_seq1; <a href="/dbget-bin/www_bget?ko:K11262">K11262</a>  ACAC; acetyl-CoA carboxylase / biotin carboxylase [EC:6.4.1.2 6.3.4.14]
D      comp28255_c0_seq1; <a href="/dbget-bin/www_bget?ko:K11262">K11262</a>  ACAC; acetyl-CoA carboxylase / biotin carboxylase [EC:6.4.1.2 6.3.4.14]
D      comp39319_c0_seq1; <a href="/dbget-bin/www_bget?ko:K11262">K11262</a>  ACAC; acetyl-CoA carboxylase / biotin carboxylase [EC:6.4.1.2 6.3.4.14]
D      comp60740_c0_seq1; <a href="/dbget-bin/www_bget?ko:K11262">K11262</a>  ACAC; acetyl-CoA carboxylase / biotin carboxylase [EC:6.4.1.2 6.3.4.14]
D      comp68609_c0_seq1; <a href="/dbget-bin/www_bget?ko:K11262">K11262</a>  ACAC; acetyl-CoA carboxylase / biotin carboxylase [EC:6.4.1.2 6.3.4.14]
D      comp119344_c0_seq1; <a href="/dbget-bin/www_bget?ko:K11262">K11262</a>  ACAC; acetyl-CoA carboxylase / biotin carboxylase [EC:6.4.1.2 6.3.4.14]
D      comp130871_c0_seq1; <a href="/dbget-bin/www_bget?ko:K11262">K11262</a>  ACAC; acetyl-CoA carboxylase / biotin carboxylase [EC:6.4.1.2 6.3.4.14]
D      comp145210_c0_seq1; <a href="/dbget-bin/www_bget?ko:K11262">K11262</a>  ACAC; acetyl-CoA carboxylase / biotin carboxylase [EC:6.4.1.2 6.3.4.14]
D      comp25193_c0_seq1; <a href="/dbget-bin/www_bget?ko:K00665">K00665</a>  FASN; fatty acid synthase, animal type [EC:2.3.1.85]
D      comp43211_c0_seq1; <a href="/dbget-bin/www_bget?ko:K00665">K00665</a>  FASN; fatty acid synthase, animal type [EC:2.3.1.85]
D      comp45992_c0_seq3; <a href="/dbget-bin/www_bget?ko:K00665">K00665</a>  FASN; fatty acid synthase, animal type [EC:2.3.1.85]
D      comp45992_c0_seq4; <a href="/dbget-bin/www_bget?ko:K00665">K00665</a>  FASN; fatty acid synthase, animal type [EC:2.3.1.85]
D      comp49405_c0_seq1; <a href="/dbget-bin/www_bget?ko:K00665">K00665</a>  FASN; fatty acid synthase, animal type [EC:2.3.1.85]
C    00062 Fatty acid elongation [PATH:<a href="http://www.kegg.jp/kegg-bin/show_pathway?@ko00062/K07508/K07509/K00022/K07515/K07512/K01074/K10249/K10251/K10703/K10258/K01068/K17360">ko00062</a>]
D      comp38092_c0_seq1; <a href="/dbget-bin/www_bget?ko:K07508">K07508</a>  ACAA2; acetyl-CoA acyltransferase 2 [EC:2.3.1.16]
D      comp39826_c0_seq1; <a href="/dbget-bin/www_bget?ko:K07508">K07508</a>  ACAA2; acetyl-CoA acyltransferase 2 [EC:2.3.1.16]
D      comp108583_c0_seq1; <a href="/dbget-bin/www_bget?ko:K07508">K07508</a>  ACAA2; acetyl-CoA acyltransferase 2 [EC:2.3.1.16]
D      comp21441_c0_seq1; <a href="/dbget-bin/www_bget?ko:K07509">K07509</a>  HADHB; acetyl-CoA acyltransferase [EC:2.3.1.16]
D      comp45452_c0_seq1; <a href="/dbget-bin/www_bget?ko:K00022">K00022</a>  HADH; 3-hydroxyacyl-CoA dehydrogenase [EC:1.1.1.35]
D      comp43021_c0_seq1; <a href="/dbget-bin/www_bget?ko:K07515">K07515</a>  HADHA; enoyl-CoA hydratase / long-chain 3-hydroxyacyl-CoA dehydrogenase [EC:4.2.1.17 1.1.1.211]
D      comp45130_c0_seq1; <a href="/dbget-bin/www_bget?ko:K07515">K07515</a>  HADHA; enoyl-CoA hydratase / long-chain 3-hydroxyacyl-CoA dehydrogenase [EC:4.2.1.17 1.1.1.211]
D      comp59502_c0_seq1; <a href="/dbget-bin/www_bget?ko:K07512">K07512</a>  MECR, NRBF1; mitochondrial trans-2-enoyl-CoA reductase [EC:1.3.1.38]
D      comp80400_c0_seq1; <a href="/dbget-bin/www_bget?ko:K07512">K07512</a>  MECR, NRBF1; mitochondrial trans-2-enoyl-CoA reductase [EC:1.3.1.38]
D      comp93207_c0_seq1; <a href="/dbget-bin/www_bget?ko:K07512">K07512</a>  MECR, NRBF1; mitochondrial trans-2-enoyl-CoA reductase [EC:1.3.1.38]
D      comp43535_c0_seq1; <a href="/dbget-bin/www_bget?ko:K01074">K01074</a>  PPT; palmitoyl-protein thioesterase [EC:3.1.2.22]
D      comp95372_c0_seq1; <a href="/dbget-bin/www_bget?ko:K01074">K01074</a>  PPT; palmitoyl-protein thioesterase [EC:3.1.2.22]
D      comp107399_c0_seq1; <a href="/dbget-bin/www_bget?ko:K01074">K01074</a>  PPT; palmitoyl-protein thioesterase [EC:3.1.2.22]
D      comp147191_c0_seq1; <a href="/dbget-bin/www_bget?ko:K01074">K01074</a>  PPT; palmitoyl-protein thioesterase [EC:3.1.2.22]
D      comp29762_c0_seq1; <a href="/dbget-bin/www_bget?ko:K10249">K10249</a>  ELOVL4; elongation of very long chain fatty acids protein 4 [EC:2.3.1.199]
D      comp147393_c0_seq1; <a href="/dbget-bin/www_bget?ko:K10249">K10249</a>  ELOVL4; elongation of very long chain fatty acids protein 4 [EC:2.3.1.199]
D      comp40211_c0_seq1; <a href="/dbget-bin/www_bget?ko:K10251">K10251</a>  HSD17B12, KAR, IFA38; 17beta-estradiol 17-dehydrogenase / very-long-chain 3-oxoacyl-CoA reductase [EC:1.1.1.62 1.1.1.330]
D      comp53566_c0_seq1; <a href="/dbget-bin/www_bget?ko:K10251">K10251</a>  HSD17B12, KAR, IFA38; 17beta-estradiol 17-dehydrogenase / very-long-chain 3-oxoacyl-CoA reductase [EC:1.1.1.62 1.1.1.330]
D      comp42809_c0_seq2; <a href="/dbget-bin/www_bget?ko:K10703">K10703</a>  PHS1, PAS2; very-long-chain (3R)-3-hydroxyacyl-[acyl-carrier protein] dehydratase [EC:4.2.1.134]
D      comp64089_c0_seq1; <a href="/dbget-bin/www_bget?ko:K10703">K10703</a>  PHS1, PAS2; very-long-chain (3R)-3-hydroxyacyl-[acyl-carrier protein] dehydratase [EC:4.2.1.134]
D      comp11268_c0_seq1; <a href="/dbget-bin/www_bget?ko:K10258">K10258</a>  TER, TSC13, CER10; very-long-chain enoyl-CoA reductase [EC:1.3.1.93]
D      comp11268_c0_seq2; <a href="/dbget-bin/www_bget?ko:K10258">K10258</a>  TER, TSC13, CER10; very-long-chain enoyl-CoA reductase [EC:1.3.1.93]
D      comp25850_c0_seq1; <a href="/dbget-bin/www_bget?ko:K10258">K10258</a>  TER, TSC13, CER10; very-long-chain enoyl-CoA reductase [EC:1.3.1.93]
D      comp37101_c0_seq1; <a href="/dbget-bin/www_bget?ko:K10258">K10258</a>  TER, TSC13, CER10; very-long-chain enoyl-CoA reductase [EC:1.3.1.93]
D      comp42263_c0_seq1; <a href="/dbget-bin/www_bget?ko:K10258">K10258</a>  TER, TSC13, CER10; very-long-chain enoyl-CoA reductase [EC:1.3.1.93]
D      comp89901_c0_seq1; <a href="/dbget-bin/www_bget?ko:K10258">K10258</a>  TER, TSC13, CER10; very-long-chain enoyl-CoA reductase [EC:1.3.1.93]
D      comp105035_c0_seq1; <a href="/dbget-bin/www_bget?ko:K01068">K01068</a>  ACOT1_2_4; acyl-coenzyme A thioesterase 1/2/4 [EC:3.1.2.2]
D      comp47136_c0_seq1; <a href="/dbget-bin/www_bget?ko:K17360">K17360</a>  ACOT7; acyl-coenzyme A thioesterase 7 [EC:3.1.2.2]
D      comp94833_c0_seq1; <a href="/dbget-bin/www_bget?ko:K17360">K17360</a>  ACOT7; acyl-coenzyme A thioesterase 7 [EC:3.1.2.2]
C    00071 Fatty acid degradation [PATH:<a href="http://www.kegg.jp/kegg-bin/show_pathway?@ko00071/K00626/K07508/K07509/K00022/K07515/K00232/K00248/K00249/K00255/K09478/K09479/K00252/K01897/K15013/K08765/K08766/K13239/K00121/K00128/K14085/K00149">ko00071</a>]
D      comp38327_c0_seq1; <a href="/dbget-bin/www_bget?ko:K00626">K00626</a>  E2.3.1.9, atoB; acetyl-CoA C-acetyltransferase [EC:2.3.1.9]
D      comp61342_c0_seq1; <a href="/dbget-bin/www_bget?ko:K00626">K00626</a>  E2.3.1.9, atoB; acetyl-CoA C-acetyltransferase [EC:2.3.1.9]
D      comp71227_c0_seq1; <a href="/dbget-bin/www_bget?ko:K00626">K00626</a>  E2.3.1.9, atoB; acetyl-CoA C-acetyltransferase [EC:2.3.1.9]
D      comp38092_c0_seq1; <a href="/dbget-bin/www_bget?ko:K07508">K07508</a>  ACAA2; acetyl-CoA acyltransferase 2 [EC:2.3.1.16]
D      comp39826_c0_seq1; <a href="/dbget-bin/www_bget?ko:K07508">K07508</a>  ACAA2; acetyl-CoA acyltransferase 2 [EC:2.3.1.16]
D      comp108583_c0_seq1; <a href="/dbget-bin/www_bget?ko:K07508">K07508</a>  ACAA2; acetyl-CoA acyltransferase 2 [EC:2.3.1.16]
D      comp21441_c0_seq1; <a href="/dbget-bin/www_bget?ko:K07509">K07509</a>  HADHB; acetyl-CoA acyltransferase [EC:2.3.1.16]
D      comp45452_c0_seq1; <a href="/dbget-bin/www_bget?ko:K00022">K00022</a>  HADH; 3-hydroxyacyl-CoA dehydrogenase [EC:1.1.1.35]
D      comp43021_c0_seq1; <a href="/dbget-bin/www_bget?ko:K07515">K07515</a>  HADHA; enoyl-CoA hydratase / long-chain 3-hydroxyacyl-CoA dehydrogenase [EC:4.2.1.17 1.1.1.211]
D      comp45130_c0_seq1; <a href="/dbget-bin/www_bget?ko:K07515">K07515</a>  HADHA; enoyl-CoA hydratase / long-chain 3-hydroxyacyl-CoA dehydrogenase [EC:4.2.1.17 1.1.1.211]
D      comp3067_c0_seq1; <a href="/dbget-bin/www_bget?ko:K00232">K00232</a>  E1.3.3.6, ACOX1, ACOX3; acyl-CoA oxidase [EC:1.3.3.6]
D      comp28739_c0_seq1; <a href="/dbget-bin/www_bget?ko:K00232">K00232</a>  E1.3.3.6, ACOX1, ACOX3; acyl-CoA oxidase [EC:1.3.3.6]
D      comp32468_c0_seq1; <a href="/dbget-bin/www_bget?ko:K00232">K00232</a>  E1.3.3.6, ACOX1, ACOX3; acyl-CoA oxidase [EC:1.3.3.6]
D      comp40775_c0_seq1; <a href="/dbget-bin/www_bget?ko:K00232">K00232</a>  E1.3.3.6, ACOX1, ACOX3; acyl-CoA oxidase [EC:1.3.3.6]
D      comp42646_c0_seq1; <a href="/dbget-bin/www_bget?ko:K00232">K00232</a>  E1.3.3.6, ACOX1, ACOX3; acyl-CoA oxidase [EC:1.3.3.6]
D      comp42646_c0_seq3; <a href="/dbget-bin/www_bget?ko:K00232">K00232</a>  E1.3.3.6, ACOX1, ACOX3; acyl-CoA oxidase [EC:1.3.3.6]
D      comp44747_c0_seq1; <a href="/dbget-bin/www_bget?ko:K00232">K00232</a>  E1.3.3.6, ACOX1, ACOX3; acyl-CoA oxidase [EC:1.3.3.6]
D      comp57504_c0_seq1; <a href="/dbget-bin/www_bget?ko:K00232">K00232</a>  E1.3.3.6, ACOX1, ACOX3; acyl-CoA oxidase [EC:1.3.3.6]
D      comp69154_c0_seq1; <a href="/dbget-bin/www_bget?ko:K00232">K00232</a>  E1.3.3.6, ACOX1, ACOX3; acyl-CoA oxidase [EC:1.3.3.6]
D      comp89091_c0_seq1; <a href="/dbget-bin/www_bget?ko:K00232">K00232</a>  E1.3.3.6, ACOX1, ACOX3; acyl-CoA oxidase [EC:1.3.3.6]
D      comp146041_c0_seq1; <a href="/dbget-bin/www_bget?ko:K00232">K00232</a>  E1.3.3.6, ACOX1, ACOX3; acyl-CoA oxidase [EC:1.3.3.6]
D      comp7389_c0_seq1; <a href="/dbget-bin/www_bget?ko:K00248">K00248</a>  ACADS, bcd; butyryl-CoA dehydrogenase [EC:1.3.8.1]
D      comp72736_c0_seq1; <a href="/dbget-bin/www_bget?ko:K00248">K00248</a>  ACADS, bcd; butyryl-CoA dehydrogenase [EC:1.3.8.1]
D      comp132546_c0_seq1; <a href="/dbget-bin/www_bget?ko:K00248">K00248</a>  ACADS, bcd; butyryl-CoA dehydrogenase [EC:1.3.8.1]
D      comp16557_c0_seq1; <a href="/dbget-bin/www_bget?ko:K00249">K00249</a>  ACADM, acd; acyl-CoA dehydrogenase [EC:1.3.8.7]
D      comp43134_c0_seq1; <a href="/dbget-bin/www_bget?ko:K00249">K00249</a>  ACADM, acd; acyl-CoA dehydrogenase [EC:1.3.8.7]
D      comp9412_c0_seq1; <a href="/dbget-bin/www_bget?ko:K00255">K00255</a>  ACADL; long-chain-acyl-CoA dehydrogenase [EC:1.3.8.8]
D      comp13123_c0_seq1; <a href="/dbget-bin/www_bget?ko:K09478">K09478</a>  ACADSB; short/branched chain acyl-CoA dehydrogenase [EC:1.3.99.12]
D      comp20885_c0_seq1; <a href="/dbget-bin/www_bget?ko:K09478">K09478</a>  ACADSB; short/branched chain acyl-CoA dehydrogenase [EC:1.3.99.12]
D      comp45858_c0_seq1; <a href="/dbget-bin/www_bget?ko:K09479">K09479</a>  ACADVL; very long chain acyl-CoA dehydrogenase [EC:1.3.8.9]
D      comp53080_c0_seq1; <a href="/dbget-bin/www_bget?ko:K09479">K09479</a>  ACADVL; very long chain acyl-CoA dehydrogenase [EC:1.3.8.9]
D      comp61660_c0_seq1; <a href="/dbget-bin/www_bget?ko:K09479">K09479</a>  ACADVL; very long chain acyl-CoA dehydrogenase [EC:1.3.8.9]
D      comp89081_c0_seq1; <a href="/dbget-bin/www_bget?ko:K00252">K00252</a>  GCDH, gcdH; glutaryl-CoA dehydrogenase [EC:1.3.8.6]
D      comp4198_c0_seq1; <a href="/dbget-bin/www_bget?ko:K01897">K01897</a>  ACSL, fadD; long-chain acyl-CoA synthetase [EC:6.2.1.3]
D      comp13372_c0_seq1; <a href="/dbget-bin/www_bget?ko:K01897">K01897</a>  ACSL, fadD; long-chain acyl-CoA synthetase [EC:6.2.1.3]
D      comp20883_c0_seq1; <a href="/dbget-bin/www_bget?ko:K01897">K01897</a>  ACSL, fadD; long-chain acyl-CoA synthetase [EC:6.2.1.3]
D      comp37713_c0_seq1; <a href="/dbget-bin/www_bget?ko:K01897">K01897</a>  ACSL, fadD; long-chain acyl-CoA synthetase [EC:6.2.1.3]
D      comp40759_c0_seq1; <a href="/dbget-bin/www_bget?ko:K01897">K01897</a>  ACSL, fadD; long-chain acyl-CoA synthetase [EC:6.2.1.3]
D      comp44631_c0_seq1; <a href="/dbget-bin/www_bget?ko:K01897">K01897</a>  ACSL, fadD; long-chain acyl-CoA synthetase [EC:6.2.1.3]
D      comp44702_c0_seq1; <a href="/dbget-bin/www_bget?ko:K01897">K01897</a>  ACSL, fadD; long-chain acyl-CoA synthetase [EC:6.2.1.3]
D      comp44702_c0_seq2; <a href="/dbget-bin/www_bget?ko:K01897">K01897</a>  ACSL, fadD; long-chain acyl-CoA synthetase [EC:6.2.1.3]
D      comp48631_c0_seq1; <a href="/dbget-bin/www_bget?ko:K01897">K01897</a>  ACSL, fadD; long-chain acyl-CoA synthetase [EC:6.2.1.3]
D      comp55740_c0_seq1; <a href="/dbget-bin/www_bget?ko:K01897">K01897</a>  ACSL, fadD; long-chain acyl-CoA synthetase [EC:6.2.1.3]
D      comp65690_c0_seq1; <a href="/dbget-bin/www_bget?ko:K01897">K01897</a>  ACSL, fadD; long-chain acyl-CoA synthetase [EC:6.2.1.3]
D      comp76599_c0_seq1; <a href="/dbget-bin/www_bget?ko:K01897">K01897</a>  ACSL, fadD; long-chain acyl-CoA synthetase [EC:6.2.1.3]
D      comp92652_c0_seq1; <a href="/dbget-bin/www_bget?ko:K01897">K01897</a>  ACSL, fadD; long-chain acyl-CoA synthetase [EC:6.2.1.3]
D      comp117607_c0_seq1; <a href="/dbget-bin/www_bget?ko:K01897">K01897</a>  ACSL, fadD; long-chain acyl-CoA synthetase [EC:6.2.1.3]
D      comp157380_c0_seq1; <a href="/dbget-bin/www_bget?ko:K01897">K01897</a>  ACSL, fadD; long-chain acyl-CoA synthetase [EC:6.2.1.3]
D      comp46014_c0_seq1; <a href="/dbget-bin/www_bget?ko:K15013">K15013</a>  ACSBG; long-chain-fatty-acid--CoA ligase ACSBG [EC:6.2.1.3]
D      comp46764_c0_seq2; <a href="/dbget-bin/www_bget?ko:K15013">K15013</a>  ACSBG; long-chain-fatty-acid--CoA ligase ACSBG [EC:6.2.1.3]
D      comp46764_c0_seq3; <a href="/dbget-bin/www_bget?ko:K15013">K15013</a>  ACSBG; long-chain-fatty-acid--CoA ligase ACSBG [EC:6.2.1.3]
D      comp49303_c0_seq1; <a href="/dbget-bin/www_bget?ko:K15013">K15013</a>  ACSBG; long-chain-fatty-acid--CoA ligase ACSBG [EC:6.2.1.3]
D      comp59823_c0_seq1; <a href="/dbget-bin/www_bget?ko:K15013">K15013</a>  ACSBG; long-chain-fatty-acid--CoA ligase ACSBG [EC:6.2.1.3]
D      comp39854_c0_seq1; <a href="/dbget-bin/www_bget?ko:K08765">K08765</a>  CPT1; carnitine O-palmitoyltransferase 1 [EC:2.3.1.21]
D      comp40837_c0_seq1; <a href="/dbget-bin/www_bget?ko:K08765">K08765</a>  CPT1; carnitine O-palmitoyltransferase 1 [EC:2.3.1.21]
D      comp53758_c0_seq1; <a href="/dbget-bin/www_bget?ko:K08765">K08765</a>  CPT1; carnitine O-palmitoyltransferase 1 [EC:2.3.1.21]
D      comp44253_c0_seq1; <a href="/dbget-bin/www_bget?ko:K08766">K08766</a>  CPT2; carnitine O-palmitoyltransferase 2 [EC:2.3.1.21]
D      comp44253_c0_seq2; <a href="/dbget-bin/www_bget?ko:K08766">K08766</a>  CPT2; carnitine O-palmitoyltransferase 2 [EC:2.3.1.21]
D      comp27705_c0_seq1; <a href="/dbget-bin/www_bget?ko:K13239">K13239</a>  PECI; peroxisomal 3,2-trans-enoyl-CoA isomerase [EC:5.3.3.8]
D      comp80805_c0_seq1; <a href="/dbget-bin/www_bget?ko:K13239">K13239</a>  PECI; peroxisomal 3,2-trans-enoyl-CoA isomerase [EC:5.3.3.8]
D      comp11923_c0_seq1; <a href="/dbget-bin/www_bget?ko:K00121">K00121</a>  frmA, ADH5, adhC; S-(hydroxymethyl)glutathione dehydrogenase / alcohol dehydrogenase [EC:1.1.1.284 1.1.1.1]
D      comp27718_c0_seq1; <a href="/dbget-bin/www_bget?ko:K00128">K00128</a>  E1.2.1.3; aldehyde dehydrogenase (NAD+) [EC:1.2.1.3]
D      comp30537_c0_seq1; <a href="/dbget-bin/www_bget?ko:K00128">K00128</a>  E1.2.1.3; aldehyde dehydrogenase (NAD+) [EC:1.2.1.3]
D      comp41953_c0_seq1; <a href="/dbget-bin/www_bget?ko:K00128">K00128</a>  E1.2.1.3; aldehyde dehydrogenase (NAD+) [EC:1.2.1.3]
D      comp41953_c0_seq4; <a href="/dbget-bin/www_bget?ko:K00128">K00128</a>  E1.2.1.3; aldehyde dehydrogenase (NAD+) [EC:1.2.1.3]
D      comp44363_c0_seq1; <a href="/dbget-bin/www_bget?ko:K00128">K00128</a>  E1.2.1.3; aldehyde dehydrogenase (NAD+) [EC:1.2.1.3]
D      comp45407_c0_seq1; <a href="/dbget-bin/www_bget?ko:K00128">K00128</a>  E1.2.1.3; aldehyde dehydrogenase (NAD+) [EC:1.2.1.3]
D      comp46924_c0_seq1; <a href="/dbget-bin/www_bget?ko:K00128">K00128</a>  E1.2.1.3; aldehyde dehydrogenase (NAD+) [EC:1.2.1.3]
D      comp51992_c0_seq1; <a href="/dbget-bin/www_bget?ko:K00128">K00128</a>  E1.2.1.3; aldehyde dehydrogenase (NAD+) [EC:1.2.1.3]
D      comp54539_c0_seq1; <a href="/dbget-bin/www_bget?ko:K00128">K00128</a>  E1.2.1.3; aldehyde dehydrogenase (NAD+) [EC:1.2.1.3]
D      comp55759_c0_seq1; <a href="/dbget-bin/www_bget?ko:K00128">K00128</a>  E1.2.1.3; aldehyde dehydrogenase (NAD+) [EC:1.2.1.3]
D      comp56042_c0_seq1; <a href="/dbget-bin/www_bget?ko:K00128">K00128</a>  E1.2.1.3; aldehyde dehydrogenase (NAD+) [EC:1.2.1.3]
D      comp64642_c0_seq1; <a href="/dbget-bin/www_bget?ko:K00128">K00128</a>  E1.2.1.3; aldehyde dehydrogenase (NAD+) [EC:1.2.1.3]
D      comp75409_c0_seq1; <a href="/dbget-bin/www_bget?ko:K00128">K00128</a>  E1.2.1.3; aldehyde dehydrogenase (NAD+) [EC:1.2.1.3]
D      comp75693_c0_seq1; <a href="/dbget-bin/www_bget?ko:K00128">K00128</a>  E1.2.1.3; aldehyde dehydrogenase (NAD+) [EC:1.2.1.3]
D      comp82960_c0_seq1; <a href="/dbget-bin/www_bget?ko:K00128">K00128</a>  E1.2.1.3; aldehyde dehydrogenase (NAD+) [EC:1.2.1.3]
D      comp97871_c0_seq1; <a href="/dbget-bin/www_bget?ko:K00128">K00128</a>  E1.2.1.3; aldehyde dehydrogenase (NAD+) [EC:1.2.1.3]
D      comp104341_c0_seq1; <a href="/dbget-bin/www_bget?ko:K00128">K00128</a>  E1.2.1.3; aldehyde dehydrogenase (NAD+) [EC:1.2.1.3]
D      comp115583_c0_seq1; <a href="/dbget-bin/www_bget?ko:K00128">K00128</a>  E1.2.1.3; aldehyde dehydrogenase (NAD+) [EC:1.2.1.3]
D      comp121074_c0_seq1; <a href="/dbget-bin/www_bget?ko:K00128">K00128</a>  E1.2.1.3; aldehyde dehydrogenase (NAD+) [EC:1.2.1.3]
D      comp125599_c0_seq1; <a href="/dbget-bin/www_bget?ko:K00128">K00128</a>  E1.2.1.3; aldehyde dehydrogenase (NAD+) [EC:1.2.1.3]
D      comp142328_c0_seq1; <a href="/dbget-bin/www_bget?ko:K00128">K00128</a>  E1.2.1.3; aldehyde dehydrogenase (NAD+) [EC:1.2.1.3]
D      comp150227_c0_seq1; <a href="/dbget-bin/www_bget?ko:K00128">K00128</a>  E1.2.1.3; aldehyde dehydrogenase (NAD+) [EC:1.2.1.3]
D      comp153944_c0_seq1; <a href="/dbget-bin/www_bget?ko:K00128">K00128</a>  E1.2.1.3; aldehyde dehydrogenase (NAD+) [EC:1.2.1.3]
D      comp157742_c0_seq1; <a href="/dbget-bin/www_bget?ko:K00128">K00128</a>  E1.2.1.3; aldehyde dehydrogenase (NAD+) [EC:1.2.1.3]
D      comp158128_c0_seq1; <a href="/dbget-bin/www_bget?ko:K00128">K00128</a>  E1.2.1.3; aldehyde dehydrogenase (NAD+) [EC:1.2.1.3]
D      comp159519_c0_seq1; <a href="/dbget-bin/www_bget?ko:K00128">K00128</a>  E1.2.1.3; aldehyde dehydrogenase (NAD+) [EC:1.2.1.3]
D      comp44531_c0_seq1; <a href="/dbget-bin/www_bget?ko:K14085">K14085</a>  ALDH7A1; aldehyde dehydrogenase family 7 member A1 [EC:1.2.1.31 1.2.1.8 1.2.1.3]
D      comp36465_c0_seq1; <a href="/dbget-bin/www_bget?ko:K00149">K00149</a>  ALDH9A1; aldehyde dehydrogenase family 9 member A1 [EC:1.2.1.47 1.2.1.3]
D      comp75374_c0_seq1; <a href="/dbget-bin/www_bget?ko:K00149">K00149</a>  ALDH9A1; aldehyde dehydrogenase family 9 member A1 [EC:1.2.1.47 1.2.1.3]
D      comp131764_c0_seq1; <a href="/dbget-bin/www_bget?ko:K00149">K00149</a>  ALDH9A1; aldehyde dehydrogenase family 9 member A1 [EC:1.2.1.47 1.2.1.3]
D      comp143894_c0_seq1; <a href="/dbget-bin/www_bget?ko:K00149">K00149</a>  ALDH9A1; aldehyde dehydrogenase family 9 member A1 [EC:1.2.1.47 1.2.1.3]
C    00072 Synthesis and degradation of ketone bodies [PATH:<a href="http://www.kegg.jp/kegg-bin/show_pathway?@ko00072/K01641/K01640/K01027/K00626/K00019">ko00072</a>]
D      comp45176_c0_seq1; <a href="/dbget-bin/www_bget?ko:K01641">K01641</a>  E2.3.3.10; hydroxymethylglutaryl-CoA synthase [EC:2.3.3.10]
D      comp45188_c0_seq1; <a href="/dbget-bin/www_bget?ko:K01641">K01641</a>  E2.3.3.10; hydroxymethylglutaryl-CoA synthase [EC:2.3.3.10]
D      comp24654_c0_seq1; <a href="/dbget-bin/www_bget?ko:K01640">K01640</a>  E4.1.3.4, HMGCL, hmgL; hydroxymethylglutaryl-CoA lyase [EC:4.1.3.4]
D      comp31211_c0_seq1; <a href="/dbget-bin/www_bget?ko:K01640">K01640</a>  E4.1.3.4, HMGCL, hmgL; hydroxymethylglutaryl-CoA lyase [EC:4.1.3.4]
D      comp39361_c0_seq1; <a href="/dbget-bin/www_bget?ko:K01640">K01640</a>  E4.1.3.4, HMGCL, hmgL; hydroxymethylglutaryl-CoA lyase [EC:4.1.3.4]
D      comp96666_c0_seq1; <a href="/dbget-bin/www_bget?ko:K01640">K01640</a>  E4.1.3.4, HMGCL, hmgL; hydroxymethylglutaryl-CoA lyase [EC:4.1.3.4]
D      comp124561_c0_seq1; <a href="/dbget-bin/www_bget?ko:K01640">K01640</a>  E4.1.3.4, HMGCL, hmgL; hydroxymethylglutaryl-CoA lyase [EC:4.1.3.4]
D      comp6598_c0_seq1; <a href="/dbget-bin/www_bget?ko:K01027">K01027</a>  OXCT; 3-oxoacid CoA-transferase [EC:2.8.3.5]
D      comp38327_c0_seq1; <a href="/dbget-bin/www_bget?ko:K00626">K00626</a>  E2.3.1.9, atoB; acetyl-CoA C-acetyltransferase [EC:2.3.1.9]
D      comp61342_c0_seq1; <a href="/dbget-bin/www_bget?ko:K00626">K00626</a>  E2.3.1.9, atoB; acetyl-CoA C-acetyltransferase [EC:2.3.1.9]
D      comp71227_c0_seq1; <a href="/dbget-bin/www_bget?ko:K00626">K00626</a>  E2.3.1.9, atoB; acetyl-CoA C-acetyltransferase [EC:2.3.1.9]
D      comp39224_c0_seq1; <a href="/dbget-bin/www_bget?ko:K00019">K00019</a>  E1.1.1.30, bdh; 3-hydroxybutyrate dehydrogenase [EC:1.1.1.30]
C    00073 Cutin, suberine and wax biosynthesis [PATH:<a href="http://www.kegg.jp/kegg-bin/show_pathway?@ko00073/K13356">ko00073</a>]
D      comp42119_c0_seq1; <a href="/dbget-bin/www_bget?ko:K13356">K13356</a>  FAR; fatty acyl-CoA reductase [EC:1.2.1.-]
D      comp73085_c0_seq1; <a href="/dbget-bin/www_bget?ko:K13356">K13356</a>  FAR; fatty acyl-CoA reductase [EC:1.2.1.-]
C    00100 Steroid biosynthesis [PATH:<a href="http://www.kegg.jp/kegg-bin/show_pathway?@ko00100/K05917/K00222/K07750/K09828/K00227/K00213/K01052/K00637/K07436/K00559/K09832">ko00100</a>]
D      comp20593_c0_seq1; <a href="/dbget-bin/www_bget?ko:K05917">K05917</a>  CYP51; cytochrome P450, family 51 (sterol 14-demethylase) [EC:1.14.13.70]
D      comp73448_c0_seq1; <a href="/dbget-bin/www_bget?ko:K00222">K00222</a>  E1.3.1.70, TM7SF2, ERG24; delta14-sterol reductase [EC:1.3.1.70]
D      comp100287_c0_seq1; <a href="/dbget-bin/www_bget?ko:K00222">K00222</a>  E1.3.1.70, TM7SF2, ERG24; delta14-sterol reductase [EC:1.3.1.70]
D      comp125361_c0_seq1; <a href="/dbget-bin/www_bget?ko:K00222">K00222</a>  E1.3.1.70, TM7SF2, ERG24; delta14-sterol reductase [EC:1.3.1.70]
D      comp158945_c0_seq1; <a href="/dbget-bin/www_bget?ko:K00222">K00222</a>  E1.3.1.70, TM7SF2, ERG24; delta14-sterol reductase [EC:1.3.1.70]
D      comp40984_c0_seq1; <a href="/dbget-bin/www_bget?ko:K07750">K07750</a>  E1.14.13.72, SC4MOL, ERG25; methylsterol monooxygenase [EC:1.14.13.72]
D      comp44394_c0_seq1; <a href="/dbget-bin/www_bget?ko:K07750">K07750</a>  E1.14.13.72, SC4MOL, ERG25; methylsterol monooxygenase [EC:1.14.13.72]
D      comp49893_c0_seq1; <a href="/dbget-bin/www_bget?ko:K07750">K07750</a>  E1.14.13.72, SC4MOL, ERG25; methylsterol monooxygenase [EC:1.14.13.72]
D      comp92891_c0_seq1; <a href="/dbget-bin/www_bget?ko:K07750">K07750</a>  E1.14.13.72, SC4MOL, ERG25; methylsterol monooxygenase [EC:1.14.13.72]
D      comp66146_c0_seq1; <a href="/dbget-bin/www_bget?ko:K09828">K09828</a>  DHCR24; delta24-sterol reductase [EC:1.3.1.72]
D      comp53135_c0_seq1; <a href="/dbget-bin/www_bget?ko:K00227">K00227</a>  SC5DL, ERG3; lathosterol oxidase [EC:1.14.21.6]
D      comp62022_c0_seq1; <a href="/dbget-bin/www_bget?ko:K00227">K00227</a>  SC5DL, ERG3; lathosterol oxidase [EC:1.14.21.6]
D      comp38601_c0_seq1; <a href="/dbget-bin/www_bget?ko:K00213">K00213</a>  DHCR7; 7-dehydrocholesterol reductase [EC:1.3.1.21]
D      comp80385_c0_seq1; <a href="/dbget-bin/www_bget?ko:K00213">K00213</a>  DHCR7; 7-dehydrocholesterol reductase [EC:1.3.1.21]
D      comp35038_c0_seq1; <a href="/dbget-bin/www_bget?ko:K01052">K01052</a>  LIPA; lysosomal acid lipase/cholesteryl ester hydrolase [EC:3.1.1.13]
D      comp36624_c0_seq1; <a href="/dbget-bin/www_bget?ko:K01052">K01052</a>  LIPA; lysosomal acid lipase/cholesteryl ester hydrolase [EC:3.1.1.13]
D      comp43136_c0_seq1; <a href="/dbget-bin/www_bget?ko:K01052">K01052</a>  LIPA; lysosomal acid lipase/cholesteryl ester hydrolase [EC:3.1.1.13]
D      comp69649_c0_seq1; <a href="/dbget-bin/www_bget?ko:K01052">K01052</a>  LIPA; lysosomal acid lipase/cholesteryl ester hydrolase [EC:3.1.1.13]
D      comp104490_c0_seq1; <a href="/dbget-bin/www_bget?ko:K01052">K01052</a>  LIPA; lysosomal acid lipase/cholesteryl ester hydrolase [EC:3.1.1.13]
D      comp42181_c0_seq1; <a href="/dbget-bin/www_bget?ko:K00637">K00637</a>  E2.3.1.26, SOAT; sterol O-acyltransferase [EC:2.3.1.26]
D      comp83101_c0_seq1; <a href="/dbget-bin/www_bget?ko:K07436">K07436</a>  CYP24A1; cytochrome P450, family 24, subfamily A, polypeptide 1 (vitamin D3 24-hydroxylase) [EC:1.14.13.126]
D      comp41153_c0_seq1; <a href="/dbget-bin/www_bget?ko:K00559">K00559</a>  E2.1.1.41, SMT1, ERG6; sterol 24-C-methyltransferase [EC:2.1.1.41]
D      comp35331_c0_seq1; <a href="/dbget-bin/www_bget?ko:K09832">K09832</a>  CYP710A; cytochrome P450, family 710, subfamily A
C    00120 Primary bile acid biosynthesis [PATH:<a href="http://www.kegg.jp/kegg-bin/show_pathway?@ko00120/K07440/K00488/K01796/K12405/K08764/K00659/K01442">ko00120</a>]
D      comp10715_c0_seq1; <a href="/dbget-bin/www_bget?ko:K07440">K07440</a>  CYP46A1; cytochrome P450, family 46, subfamily A, polypeptide 1 (cholesterol 24(S)-hydroxylase) [EC:1.14.13.98]
D      comp38732_c0_seq2; <a href="/dbget-bin/www_bget?ko:K07440">K07440</a>  CYP46A1; cytochrome P450, family 46, subfamily A, polypeptide 1 (cholesterol 24(S)-hydroxylase) [EC:1.14.13.98]
D      comp46259_c0_seq1; <a href="/dbget-bin/www_bget?ko:K07440">K07440</a>  CYP46A1; cytochrome P450, family 46, subfamily A, polypeptide 1 (cholesterol 24(S)-hydroxylase) [EC:1.14.13.98]
D      comp46259_c0_seq2; <a href="/dbget-bin/www_bget?ko:K07440">K07440</a>  CYP46A1; cytochrome P450, family 46, subfamily A, polypeptide 1 (cholesterol 24(S)-hydroxylase) [EC:1.14.13.98]
D      comp56503_c0_seq1; <a href="/dbget-bin/www_bget?ko:K07440">K07440</a>  CYP46A1; cytochrome P450, family 46, subfamily A, polypeptide 1 (cholesterol 24(S)-hydroxylase) [EC:1.14.13.98]
D      comp158407_c0_seq1; <a href="/dbget-bin/www_bget?ko:K07440">K07440</a>  CYP46A1; cytochrome P450, family 46, subfamily A, polypeptide 1 (cholesterol 24(S)-hydroxylase) [EC:1.14.13.98]
D      comp159504_c0_seq1; <a href="/dbget-bin/www_bget?ko:K07440">K07440</a>  CYP46A1; cytochrome P450, family 46, subfamily A, polypeptide 1 (cholesterol 24(S)-hydroxylase) [EC:1.14.13.98]
D      comp13515_c0_seq1; <a href="/dbget-bin/www_bget?ko:K00488">K00488</a>  CYP27A; cytochrome P450, family 27, subfamily A (cholestanetriol 26-monooxygenase) [EC:1.14.13.15]
D      comp27312_c0_seq1; <a href="/dbget-bin/www_bget?ko:K00488">K00488</a>  CYP27A; cytochrome P450, family 27, subfamily A (cholestanetriol 26-monooxygenase) [EC:1.14.13.15]
D      comp79785_c0_seq1; <a href="/dbget-bin/www_bget?ko:K00488">K00488</a>  CYP27A; cytochrome P450, family 27, subfamily A (cholestanetriol 26-monooxygenase) [EC:1.14.13.15]
D      comp80664_c0_seq1; <a href="/dbget-bin/www_bget?ko:K01796">K01796</a>  E5.1.99.4, AMACR, mcr; alpha-methylacyl-CoA racemase [EC:5.1.99.4]
D      comp117830_c0_seq1; <a href="/dbget-bin/www_bget?ko:K01796">K01796</a>  E5.1.99.4, AMACR, mcr; alpha-methylacyl-CoA racemase [EC:5.1.99.4]
D      comp8595_c0_seq1; <a href="/dbget-bin/www_bget?ko:K12405">K12405</a>  HSD17B4; 3-hydroxyacyl-CoA dehydrogenase / 3a,7a,12a-trihydroxy-5b-cholest-24-enoyl-CoA hydratase [EC:1.1.1.35 4.2.1.107]
D      comp36146_c0_seq2; <a href="/dbget-bin/www_bget?ko:K12405">K12405</a>  HSD17B4; 3-hydroxyacyl-CoA dehydrogenase / 3a,7a,12a-trihydroxy-5b-cholest-24-enoyl-CoA hydratase [EC:1.1.1.35 4.2.1.107]
D      comp100021_c0_seq1; <a href="/dbget-bin/www_bget?ko:K12405">K12405</a>  HSD17B4; 3-hydroxyacyl-CoA dehydrogenase / 3a,7a,12a-trihydroxy-5b-cholest-24-enoyl-CoA hydratase [EC:1.1.1.35 4.2.1.107]
D      comp101910_c0_seq1; <a href="/dbget-bin/www_bget?ko:K12405">K12405</a>  HSD17B4; 3-hydroxyacyl-CoA dehydrogenase / 3a,7a,12a-trihydroxy-5b-cholest-24-enoyl-CoA hydratase [EC:1.1.1.35 4.2.1.107]
D      comp119786_c0_seq1; <a href="/dbget-bin/www_bget?ko:K12405">K12405</a>  HSD17B4; 3-hydroxyacyl-CoA dehydrogenase / 3a,7a,12a-trihydroxy-5b-cholest-24-enoyl-CoA hydratase [EC:1.1.1.35 4.2.1.107]
D      comp12890_c0_seq1; <a href="/dbget-bin/www_bget?ko:K08764">K08764</a>  SCP2, SCPX; sterol carrier protein 2 [EC:2.3.1.176]
D      comp20655_c0_seq1; <a href="/dbget-bin/www_bget?ko:K08764">K08764</a>  SCP2, SCPX; sterol carrier protein 2 [EC:2.3.1.176]
D      comp40080_c0_seq1; <a href="/dbget-bin/www_bget?ko:K08764">K08764</a>  SCP2, SCPX; sterol carrier protein 2 [EC:2.3.1.176]
D      comp42002_c0_seq1; <a href="/dbget-bin/www_bget?ko:K08764">K08764</a>  SCP2, SCPX; sterol carrier protein 2 [EC:2.3.1.176]
D      comp59193_c0_seq1; <a href="/dbget-bin/www_bget?ko:K08764">K08764</a>  SCP2, SCPX; sterol carrier protein 2 [EC:2.3.1.176]
D      comp67657_c0_seq1; <a href="/dbget-bin/www_bget?ko:K08764">K08764</a>  SCP2, SCPX; sterol carrier protein 2 [EC:2.3.1.176]
D      comp91399_c0_seq1; <a href="/dbget-bin/www_bget?ko:K08764">K08764</a>  SCP2, SCPX; sterol carrier protein 2 [EC:2.3.1.176]
D      comp102963_c0_seq1; <a href="/dbget-bin/www_bget?ko:K08764">K08764</a>  SCP2, SCPX; sterol carrier protein 2 [EC:2.3.1.176]
D      comp112782_c0_seq1; <a href="/dbget-bin/www_bget?ko:K08764">K08764</a>  SCP2, SCPX; sterol carrier protein 2 [EC:2.3.1.176]
D      comp92097_c0_seq1; <a href="/dbget-bin/www_bget?ko:K00659">K00659</a>  BAAT; bile acid-CoA:amino acid N-acyltransferase [EC:2.3.1.65 3.1.2.2]
D      comp35860_c0_seq1; <a href="/dbget-bin/www_bget?ko:K01442">K01442</a>  E3.5.1.24; choloylglycine hydrolase [EC:3.5.1.24]
C    00121 Secondary bile acid biosynthesis [PATH:<a href="http://www.kegg.jp/kegg-bin/show_pathway?@ko00121/K01442">ko00121</a>]
D      comp35860_c0_seq1; <a href="/dbget-bin/www_bget?ko:K01442">K01442</a>  E3.5.1.24; choloylglycine hydrolase [EC:3.5.1.24]
C    00140 Steroid hormone biosynthesis [PATH:<a href="http://www.kegg.jp/kegg-bin/show_pathway?@ko00140/K01131/K01015/K00513/K12343/K13369/K13370/K10251/K07424/K00699">ko00140</a>]
D      comp63038_c0_seq1; <a href="/dbget-bin/www_bget?ko:K01131">K01131</a>  STS; steryl-sulfatase [EC:3.1.6.2]
D      comp112148_c0_seq1; <a href="/dbget-bin/www_bget?ko:K01131">K01131</a>  STS; steryl-sulfatase [EC:3.1.6.2]
D      comp120818_c0_seq1; <a href="/dbget-bin/www_bget?ko:K01131">K01131</a>  STS; steryl-sulfatase [EC:3.1.6.2]
D      comp135460_c0_seq1; <a href="/dbget-bin/www_bget?ko:K01015">K01015</a>  SULT2B1; alcohol sulfotransferase [EC:2.8.2.2]
D      comp103558_c0_seq1; <a href="/dbget-bin/www_bget?ko:K00513">K00513</a>  CYP21A; cytochrome P450, family 21, subfamily A (steroid 21-monooxygenase) [EC:1.14.99.10]
D      comp4962_c0_seq1; <a href="/dbget-bin/www_bget?ko:K12343">K12343</a>  SRD5A1; 3-oxo-5-alpha-steroid 4-dehydrogenase 1 [EC:1.3.1.22]
D      comp43529_c0_seq1; <a href="/dbget-bin/www_bget?ko:K13369">K13369</a>  HSD17B6; 17beta-estradiol 17-dehydrogenase / all-trans-retinol dehydrogenase (NAD+) / 3alpha(17beta)-hydroxysteroid dehydrogenase (NAD+) [EC:1.1.1.62 1.1.1.105 1.1.1.239]
D      comp43529_c0_seq2; <a href="/dbget-bin/www_bget?ko:K13369">K13369</a>  HSD17B6; 17beta-estradiol 17-dehydrogenase / all-trans-retinol dehydrogenase (NAD+) / 3alpha(17beta)-hydroxysteroid dehydrogenase (NAD+) [EC:1.1.1.62 1.1.1.105 1.1.1.239]
D      comp5195_c0_seq1; <a href="/dbget-bin/www_bget?ko:K13370">K13370</a>  HSD17B8; 17beta-estradiol 17-dehydrogenase / 3alpha(17beta)-hydroxysteroid dehydrogenase (NAD+) [EC:1.1.1.62 1.1.1.239]
D      comp5195_c0_seq2; <a href="/dbget-bin/www_bget?ko:K13370">K13370</a>  HSD17B8; 17beta-estradiol 17-dehydrogenase / 3alpha(17beta)-hydroxysteroid dehydrogenase (NAD+) [EC:1.1.1.62 1.1.1.239]
D      comp34411_c0_seq1; <a href="/dbget-bin/www_bget?ko:K13370">K13370</a>  HSD17B8; 17beta-estradiol 17-dehydrogenase / 3alpha(17beta)-hydroxysteroid dehydrogenase (NAD+) [EC:1.1.1.62 1.1.1.239]
D      comp40211_c0_seq1; <a href="/dbget-bin/www_bget?ko:K10251">K10251</a>  HSD17B12, KAR, IFA38; 17beta-estradiol 17-dehydrogenase / very-long-chain 3-oxoacyl-CoA reductase [EC:1.1.1.62 1.1.1.330]
D      comp53566_c0_seq1; <a href="/dbget-bin/www_bget?ko:K10251">K10251</a>  HSD17B12, KAR, IFA38; 17beta-estradiol 17-dehydrogenase / very-long-chain 3-oxoacyl-CoA reductase [EC:1.1.1.62 1.1.1.330]
D      comp26845_c0_seq1; <a href="/dbget-bin/www_bget?ko:K07424">K07424</a>  CYP3A; cytochrome P450, family 3, subfamily A [EC:1.14.14.1]
D      comp31884_c0_seq1; <a href="/dbget-bin/www_bget?ko:K07424">K07424</a>  CYP3A; cytochrome P450, family 3, subfamily A [EC:1.14.14.1]
D      comp37940_c0_seq1; <a href="/dbget-bin/www_bget?ko:K07424">K07424</a>  CYP3A; cytochrome P450, family 3, subfamily A [EC:1.14.14.1]
D      comp43965_c0_seq1; <a href="/dbget-bin/www_bget?ko:K07424">K07424</a>  CYP3A; cytochrome P450, family 3, subfamily A [EC:1.14.14.1]
D      comp44106_c0_seq1; <a href="/dbget-bin/www_bget?ko:K07424">K07424</a>  CYP3A; cytochrome P450, family 3, subfamily A [EC:1.14.14.1]
D      comp45530_c0_seq1; <a href="/dbget-bin/www_bget?ko:K07424">K07424</a>  CYP3A; cytochrome P450, family 3, subfamily A [EC:1.14.14.1]
D      comp45530_c0_seq3; <a href="/dbget-bin/www_bget?ko:K07424">K07424</a>  CYP3A; cytochrome P450, family 3, subfamily A [EC:1.14.14.1]
D      comp45530_c0_seq4; <a href="/dbget-bin/www_bget?ko:K07424">K07424</a>  CYP3A; cytochrome P450, family 3, subfamily A [EC:1.14.14.1]
D      comp45530_c0_seq5; <a href="/dbget-bin/www_bget?ko:K07424">K07424</a>  CYP3A; cytochrome P450, family 3, subfamily A [EC:1.14.14.1]
D      comp45530_c0_seq14; <a href="/dbget-bin/www_bget?ko:K07424">K07424</a>  CYP3A; cytochrome P450, family 3, subfamily A [EC:1.14.14.1]
D      comp45530_c0_seq17; <a href="/dbget-bin/www_bget?ko:K07424">K07424</a>  CYP3A; cytochrome P450, family 3, subfamily A [EC:1.14.14.1]
D      comp50655_c0_seq1; <a href="/dbget-bin/www_bget?ko:K07424">K07424</a>  CYP3A; cytochrome P450, family 3, subfamily A [EC:1.14.14.1]
D      comp56051_c0_seq1; <a href="/dbget-bin/www_bget?ko:K07424">K07424</a>  CYP3A; cytochrome P450, family 3, subfamily A [EC:1.14.14.1]
D      comp65387_c0_seq1; <a href="/dbget-bin/www_bget?ko:K07424">K07424</a>  CYP3A; cytochrome P450, family 3, subfamily A [EC:1.14.14.1]
D      comp93755_c0_seq1; <a href="/dbget-bin/www_bget?ko:K07424">K07424</a>  CYP3A; cytochrome P450, family 3, subfamily A [EC:1.14.14.1]
D      comp114204_c0_seq1; <a href="/dbget-bin/www_bget?ko:K07424">K07424</a>  CYP3A; cytochrome P450, family 3, subfamily A [EC:1.14.14.1]
D      comp1692_c0_seq1; <a href="/dbget-bin/www_bget?ko:K00699">K00699</a>  UGT; glucuronosyltransferase [EC:2.4.1.17]
D      comp36220_c0_seq1; <a href="/dbget-bin/www_bget?ko:K00699">K00699</a>  UGT; glucuronosyltransferase [EC:2.4.1.17]
D      comp46179_c0_seq2; <a href="/dbget-bin/www_bget?ko:K00699">K00699</a>  UGT; glucuronosyltransferase [EC:2.4.1.17]
D      comp62843_c0_seq1; <a href="/dbget-bin/www_bget?ko:K00699">K00699</a>  UGT; glucuronosyltransferase [EC:2.4.1.17]
D      comp89582_c0_seq1; <a href="/dbget-bin/www_bget?ko:K00699">K00699</a>  UGT; glucuronosyltransferase [EC:2.4.1.17]
C    00561 Glycerolipid metabolism [PATH:<a href="http://www.kegg.jp/kegg-bin/show_pathway?@ko00561/K15788/K00128/K14085/K00149/K00011/K00002/K00863/K00864/K00629/K13506/K13509/K13513/K13517/K13523/K01080/K15728/K00901/K11155/K16816/K14074/K01054/K01189">ko00561</a>]
D      comp81518_c0_seq1; <a href="/dbget-bin/www_bget?ko:K15788">K15788</a>  GLYCTK; glycerate kinase [EC:2.7.1.31]
D      comp27718_c0_seq1; <a href="/dbget-bin/www_bget?ko:K00128">K00128</a>  E1.2.1.3; aldehyde dehydrogenase (NAD+) [EC:1.2.1.3]
D      comp30537_c0_seq1; <a href="/dbget-bin/www_bget?ko:K00128">K00128</a>  E1.2.1.3; aldehyde dehydrogenase (NAD+) [EC:1.2.1.3]
D      comp41953_c0_seq1; <a href="/dbget-bin/www_bget?ko:K00128">K00128</a>  E1.2.1.3; aldehyde dehydrogenase (NAD+) [EC:1.2.1.3]
D      comp41953_c0_seq4; <a href="/dbget-bin/www_bget?ko:K00128">K00128</a>  E1.2.1.3; aldehyde dehydrogenase (NAD+) [EC:1.2.1.3]
D      comp44363_c0_seq1; <a href="/dbget-bin/www_bget?ko:K00128">K00128</a>  E1.2.1.3; aldehyde dehydrogenase (NAD+) [EC:1.2.1.3]
D      comp45407_c0_seq1; <a href="/dbget-bin/www_bget?ko:K00128">K00128</a>  E1.2.1.3; aldehyde dehydrogenase (NAD+) [EC:1.2.1.3]
D      comp46924_c0_seq1; <a href="/dbget-bin/www_bget?ko:K00128">K00128</a>  E1.2.1.3; aldehyde dehydrogenase (NAD+) [EC:1.2.1.3]
D      comp51992_c0_seq1; <a href="/dbget-bin/www_bget?ko:K00128">K00128</a>  E1.2.1.3; aldehyde dehydrogenase (NAD+) [EC:1.2.1.3]
D      comp54539_c0_seq1; <a href="/dbget-bin/www_bget?ko:K00128">K00128</a>  E1.2.1.3; aldehyde dehydrogenase (NAD+) [EC:1.2.1.3]
D      comp55759_c0_seq1; <a href="/dbget-bin/www_bget?ko:K00128">K00128</a>  E1.2.1.3; aldehyde dehydrogenase (NAD+) [EC:1.2.1.3]
D      comp56042_c0_seq1; <a href="/dbget-bin/www_bget?ko:K00128">K00128</a>  E1.2.1.3; aldehyde dehydrogenase (NAD+) [EC:1.2.1.3]
D      comp64642_c0_seq1; <a href="/dbget-bin/www_bget?ko:K00128">K00128</a>  E1.2.1.3; aldehyde dehydrogenase (NAD+) [EC:1.2.1.3]
D      comp75409_c0_seq1; <a href="/dbget-bin/www_bget?ko:K00128">K00128</a>  E1.2.1.3; aldehyde dehydrogenase (NAD+) [EC:1.2.1.3]
D      comp75693_c0_seq1; <a href="/dbget-bin/www_bget?ko:K00128">K00128</a>  E1.2.1.3; aldehyde dehydrogenase (NAD+) [EC:1.2.1.3]
D      comp82960_c0_seq1; <a href="/dbget-bin/www_bget?ko:K00128">K00128</a>  E1.2.1.3; aldehyde dehydrogenase (NAD+) [EC:1.2.1.3]
D      comp97871_c0_seq1; <a href="/dbget-bin/www_bget?ko:K00128">K00128</a>  E1.2.1.3; aldehyde dehydrogenase (NAD+) [EC:1.2.1.3]
D      comp104341_c0_seq1; <a href="/dbget-bin/www_bget?ko:K00128">K00128</a>  E1.2.1.3; aldehyde dehydrogenase (NAD+) [EC:1.2.1.3]
D      comp115583_c0_seq1; <a href="/dbget-bin/www_bget?ko:K00128">K00128</a>  E1.2.1.3; aldehyde dehydrogenase (NAD+) [EC:1.2.1.3]
D      comp121074_c0_seq1; <a href="/dbget-bin/www_bget?ko:K00128">K00128</a>  E1.2.1.3; aldehyde dehydrogenase (NAD+) [EC:1.2.1.3]
D      comp125599_c0_seq1; <a href="/dbget-bin/www_bget?ko:K00128">K00128</a>  E1.2.1.3; aldehyde dehydrogenase (NAD+) [EC:1.2.1.3]
D      comp142328_c0_seq1; <a href="/dbget-bin/www_bget?ko:K00128">K00128</a>  E1.2.1.3; aldehyde dehydrogenase (NAD+) [EC:1.2.1.3]
D      comp150227_c0_seq1; <a href="/dbget-bin/www_bget?ko:K00128">K00128</a>  E1.2.1.3; aldehyde dehydrogenase (NAD+) [EC:1.2.1.3]
D      comp153944_c0_seq1; <a href="/dbget-bin/www_bget?ko:K00128">K00128</a>  E1.2.1.3; aldehyde dehydrogenase (NAD+) [EC:1.2.1.3]
D      comp157742_c0_seq1; <a href="/dbget-bin/www_bget?ko:K00128">K00128</a>  E1.2.1.3; aldehyde dehydrogenase (NAD+) [EC:1.2.1.3]
D      comp158128_c0_seq1; <a href="/dbget-bin/www_bget?ko:K00128">K00128</a>  E1.2.1.3; aldehyde dehydrogenase (NAD+) [EC:1.2.1.3]
D      comp159519_c0_seq1; <a href="/dbget-bin/www_bget?ko:K00128">K00128</a>  E1.2.1.3; aldehyde dehydrogenase (NAD+) [EC:1.2.1.3]
D      comp44531_c0_seq1; <a href="/dbget-bin/www_bget?ko:K14085">K14085</a>  ALDH7A1; aldehyde dehydrogenase family 7 member A1 [EC:1.2.1.31 1.2.1.8 1.2.1.3]
D      comp36465_c0_seq1; <a href="/dbget-bin/www_bget?ko:K00149">K00149</a>  ALDH9A1; aldehyde dehydrogenase family 9 member A1 [EC:1.2.1.47 1.2.1.3]
D      comp75374_c0_seq1; <a href="/dbget-bin/www_bget?ko:K00149">K00149</a>  ALDH9A1; aldehyde dehydrogenase family 9 member A1 [EC:1.2.1.47 1.2.1.3]
D      comp131764_c0_seq1; <a href="/dbget-bin/www_bget?ko:K00149">K00149</a>  ALDH9A1; aldehyde dehydrogenase family 9 member A1 [EC:1.2.1.47 1.2.1.3]
D      comp143894_c0_seq1; <a href="/dbget-bin/www_bget?ko:K00149">K00149</a>  ALDH9A1; aldehyde dehydrogenase family 9 member A1 [EC:1.2.1.47 1.2.1.3]
D      comp1475_c0_seq1; <a href="/dbget-bin/www_bget?ko:K00011">K00011</a>  E1.1.1.21, AKR1; aldehyde reductase [EC:1.1.1.21]
D      comp26168_c0_seq1; <a href="/dbget-bin/www_bget?ko:K00011">K00011</a>  E1.1.1.21, AKR1; aldehyde reductase [EC:1.1.1.21]
D      comp44646_c0_seq1; <a href="/dbget-bin/www_bget?ko:K00011">K00011</a>  E1.1.1.21, AKR1; aldehyde reductase [EC:1.1.1.21]
D      comp45069_c0_seq1; <a href="/dbget-bin/www_bget?ko:K00011">K00011</a>  E1.1.1.21, AKR1; aldehyde reductase [EC:1.1.1.21]
D      comp62503_c0_seq1; <a href="/dbget-bin/www_bget?ko:K00011">K00011</a>  E1.1.1.21, AKR1; aldehyde reductase [EC:1.1.1.21]
D      comp88692_c0_seq1; <a href="/dbget-bin/www_bget?ko:K00011">K00011</a>  E1.1.1.21, AKR1; aldehyde reductase [EC:1.1.1.21]
D      comp22881_c0_seq1; <a href="/dbget-bin/www_bget?ko:K00002">K00002</a>  AKR1A1, adh; alcohol dehydrogenase (NADP+) [EC:1.1.1.2]
D      comp40598_c0_seq1; <a href="/dbget-bin/www_bget?ko:K00002">K00002</a>  AKR1A1, adh; alcohol dehydrogenase (NADP+) [EC:1.1.1.2]
D      comp42213_c0_seq1; <a href="/dbget-bin/www_bget?ko:K00002">K00002</a>  AKR1A1, adh; alcohol dehydrogenase (NADP+) [EC:1.1.1.2]
D      comp70017_c0_seq1; <a href="/dbget-bin/www_bget?ko:K00002">K00002</a>  AKR1A1, adh; alcohol dehydrogenase (NADP+) [EC:1.1.1.2]
D      comp2882_c0_seq1; <a href="/dbget-bin/www_bget?ko:K00863">K00863</a>  E2.7.1.29, DAK1, DAK2; dihydroxyacetone kinase [EC:2.7.1.29]
D      comp29735_c0_seq1; <a href="/dbget-bin/www_bget?ko:K00863">K00863</a>  E2.7.1.29, DAK1, DAK2; dihydroxyacetone kinase [EC:2.7.1.29]
D      comp75304_c0_seq1; <a href="/dbget-bin/www_bget?ko:K00863">K00863</a>  E2.7.1.29, DAK1, DAK2; dihydroxyacetone kinase [EC:2.7.1.29]
D      comp85512_c0_seq1; <a href="/dbget-bin/www_bget?ko:K00863">K00863</a>  E2.7.1.29, DAK1, DAK2; dihydroxyacetone kinase [EC:2.7.1.29]
D      comp98541_c0_seq1; <a href="/dbget-bin/www_bget?ko:K00864">K00864</a>  E2.7.1.30, glpK; glycerol kinase [EC:2.7.1.30]
D      comp121782_c0_seq1; <a href="/dbget-bin/www_bget?ko:K00864">K00864</a>  E2.7.1.30, glpK; glycerol kinase [EC:2.7.1.30]
D      comp130650_c0_seq1; <a href="/dbget-bin/www_bget?ko:K00864">K00864</a>  E2.7.1.30, glpK; glycerol kinase [EC:2.7.1.30]
D      comp24309_c0_seq1; <a href="/dbget-bin/www_bget?ko:K00629">K00629</a>  GPAT1_2; glycerol-3-phosphate O-acyltransferase 1/2 [EC:2.3.1.15]
D      comp64025_c0_seq1; <a href="/dbget-bin/www_bget?ko:K13506">K13506</a>  GPAT3_4, AGPAT9, AGPAT6; glycerol-3-phosphate O-acyltransferase 3/4 [EC:2.3.1.15]
D      comp124231_c0_seq1; <a href="/dbget-bin/www_bget?ko:K13506">K13506</a>  GPAT3_4, AGPAT9, AGPAT6; glycerol-3-phosphate O-acyltransferase 3/4 [EC:2.3.1.15]
D      comp139745_c0_seq1; <a href="/dbget-bin/www_bget?ko:K13509">K13509</a>  LPAAT, AGPAT1, AGPAT2; lysophosphatidate acyltransferase [EC:2.3.1.51]
D      comp57359_c0_seq1; <a href="/dbget-bin/www_bget?ko:K13513">K13513</a>  LCLAT1, AGPAT8; lysocardiolipin and lysophospholipid acyltransferase [EC:2.3.1.- 2.3.1.51]
D      comp135264_c0_seq1; <a href="/dbget-bin/www_bget?ko:K13517">K13517</a>  MBOAT1_2; lysophospholipid acyltransferase 1/2 [EC:2.3.1.51 2.3.1.-]
D      comp26154_c0_seq1; <a href="/dbget-bin/www_bget?ko:K13523">K13523</a>  AGPAT3_4; lysophosphatidic acid acyltransferase / lysophosphatidylinositol acyltransferase [EC:2.3.1.51 2.3.1.-]
D      comp63132_c0_seq1; <a href="/dbget-bin/www_bget?ko:K13523">K13523</a>  AGPAT3_4; lysophosphatidic acid acyltransferase / lysophosphatidylinositol acyltransferase [EC:2.3.1.51 2.3.1.-]
D      comp41539_c0_seq1; <a href="/dbget-bin/www_bget?ko:K01080">K01080</a>  PPAP2; phosphatidate phosphatase [EC:3.1.3.4]
D      comp41142_c0_seq2; <a href="/dbget-bin/www_bget?ko:K15728">K15728</a>  LPIN; phosphatidate phosphatase LPIN [EC:3.1.3.4]
D      comp58127_c0_seq1; <a href="/dbget-bin/www_bget?ko:K15728">K15728</a>  LPIN; phosphatidate phosphatase LPIN [EC:3.1.3.4]
D      comp65452_c0_seq1; <a href="/dbget-bin/www_bget?ko:K15728">K15728</a>  LPIN; phosphatidate phosphatase LPIN [EC:3.1.3.4]
D      comp146126_c0_seq1; <a href="/dbget-bin/www_bget?ko:K15728">K15728</a>  LPIN; phosphatidate phosphatase LPIN [EC:3.1.3.4]
D      comp5106_c0_seq1; <a href="/dbget-bin/www_bget?ko:K00901">K00901</a>  E2.7.1.107, DGK, dgkA; diacylglycerol kinase (ATP dependent) [EC:2.7.1.107]
D      comp11844_c0_seq1; <a href="/dbget-bin/www_bget?ko:K00901">K00901</a>  E2.7.1.107, DGK, dgkA; diacylglycerol kinase (ATP dependent) [EC:2.7.1.107]
D      comp24113_c0_seq1; <a href="/dbget-bin/www_bget?ko:K00901">K00901</a>  E2.7.1.107, DGK, dgkA; diacylglycerol kinase (ATP dependent) [EC:2.7.1.107]
D      comp30344_c0_seq1; <a href="/dbget-bin/www_bget?ko:K00901">K00901</a>  E2.7.1.107, DGK, dgkA; diacylglycerol kinase (ATP dependent) [EC:2.7.1.107]
D      comp34716_c0_seq1; <a href="/dbget-bin/www_bget?ko:K00901">K00901</a>  E2.7.1.107, DGK, dgkA; diacylglycerol kinase (ATP dependent) [EC:2.7.1.107]
D      comp34737_c0_seq1; <a href="/dbget-bin/www_bget?ko:K00901">K00901</a>  E2.7.1.107, DGK, dgkA; diacylglycerol kinase (ATP dependent) [EC:2.7.1.107]
D      comp36907_c0_seq1; <a href="/dbget-bin/www_bget?ko:K00901">K00901</a>  E2.7.1.107, DGK, dgkA; diacylglycerol kinase (ATP dependent) [EC:2.7.1.107]
D      comp42776_c0_seq1; <a href="/dbget-bin/www_bget?ko:K00901">K00901</a>  E2.7.1.107, DGK, dgkA; diacylglycerol kinase (ATP dependent) [EC:2.7.1.107]
D      comp46702_c0_seq1; <a href="/dbget-bin/www_bget?ko:K00901">K00901</a>  E2.7.1.107, DGK, dgkA; diacylglycerol kinase (ATP dependent) [EC:2.7.1.107]
D      comp50001_c0_seq1; <a href="/dbget-bin/www_bget?ko:K00901">K00901</a>  E2.7.1.107, DGK, dgkA; diacylglycerol kinase (ATP dependent) [EC:2.7.1.107]
D      comp64814_c0_seq1; <a href="/dbget-bin/www_bget?ko:K00901">K00901</a>  E2.7.1.107, DGK, dgkA; diacylglycerol kinase (ATP dependent) [EC:2.7.1.107]
D      comp68534_c0_seq1; <a href="/dbget-bin/www_bget?ko:K00901">K00901</a>  E2.7.1.107, DGK, dgkA; diacylglycerol kinase (ATP dependent) [EC:2.7.1.107]
D      comp99622_c0_seq1; <a href="/dbget-bin/www_bget?ko:K00901">K00901</a>  E2.7.1.107, DGK, dgkA; diacylglycerol kinase (ATP dependent) [EC:2.7.1.107]
D      comp104733_c0_seq1; <a href="/dbget-bin/www_bget?ko:K00901">K00901</a>  E2.7.1.107, DGK, dgkA; diacylglycerol kinase (ATP dependent) [EC:2.7.1.107]
D      comp138780_c0_seq1; <a href="/dbget-bin/www_bget?ko:K00901">K00901</a>  E2.7.1.107, DGK, dgkA; diacylglycerol kinase (ATP dependent) [EC:2.7.1.107]
D      comp155603_c0_seq1; <a href="/dbget-bin/www_bget?ko:K00901">K00901</a>  E2.7.1.107, DGK, dgkA; diacylglycerol kinase (ATP dependent) [EC:2.7.1.107]
D      comp41848_c0_seq1; <a href="/dbget-bin/www_bget?ko:K11155">K11155</a>  DGAT1; diacylglycerol O-acyltransferase 1 [EC:2.3.1.20 2.3.1.75 2.3.1.76]
D      comp41848_c0_seq2; <a href="/dbget-bin/www_bget?ko:K11155">K11155</a>  DGAT1; diacylglycerol O-acyltransferase 1 [EC:2.3.1.20 2.3.1.75 2.3.1.76]
D      comp124620_c0_seq1; <a href="/dbget-bin/www_bget?ko:K11155">K11155</a>  DGAT1; diacylglycerol O-acyltransferase 1 [EC:2.3.1.20 2.3.1.75 2.3.1.76]
D      comp87802_c0_seq1; <a href="/dbget-bin/www_bget?ko:K16816">K16816</a>  PNPLA2, ATGL; patatin-like phospholipase domain-containing protein 2 [EC:3.1.1.3]
D      comp43824_c0_seq1; <a href="/dbget-bin/www_bget?ko:K14074">K14074</a>  PNLIPRP1, PLRP1; pancreatic lipase-related protein 1 [EC:3.1.1.3]
D      comp43824_c0_seq2; <a href="/dbget-bin/www_bget?ko:K14074">K14074</a>  PNLIPRP1, PLRP1; pancreatic lipase-related protein 1 [EC:3.1.1.3]
D      comp43824_c0_seq3; <a href="/dbget-bin/www_bget?ko:K14074">K14074</a>  PNLIPRP1, PLRP1; pancreatic lipase-related protein 1 [EC:3.1.1.3]
D      comp43824_c0_seq4; <a href="/dbget-bin/www_bget?ko:K14074">K14074</a>  PNLIPRP1, PLRP1; pancreatic lipase-related protein 1 [EC:3.1.1.3]
D      comp13668_c0_seq1; <a href="/dbget-bin/www_bget?ko:K01054">K01054</a>  MGLL; acylglycerol lipase [EC:3.1.1.23]
D      comp13668_c0_seq2; <a href="/dbget-bin/www_bget?ko:K01054">K01054</a>  MGLL; acylglycerol lipase [EC:3.1.1.23]
D      comp21014_c0_seq1; <a href="/dbget-bin/www_bget?ko:K01054">K01054</a>  MGLL; acylglycerol lipase [EC:3.1.1.23]
D      comp71643_c0_seq1; <a href="/dbget-bin/www_bget?ko:K01054">K01054</a>  MGLL; acylglycerol lipase [EC:3.1.1.23]
D      comp81218_c0_seq1; <a href="/dbget-bin/www_bget?ko:K01054">K01054</a>  MGLL; acylglycerol lipase [EC:3.1.1.23]
D      comp109440_c0_seq1; <a href="/dbget-bin/www_bget?ko:K01054">K01054</a>  MGLL; acylglycerol lipase [EC:3.1.1.23]
D      comp144798_c0_seq1; <a href="/dbget-bin/www_bget?ko:K01189">K01189</a>  GLA; alpha-galactosidase [EC:3.2.1.22]
C    00564 Glycerophospholipid metabolism [PATH:<a href="http://www.kegg.jp/kegg-bin/show_pathway?@ko00564/K00111/K00629/K13506/K13509/K13513/K13517/K13523/K00649/K01517/K01080/K15728/K00901/K13644/K01115/K16860/K01047/K16342/K16343/K13515/K06129/K06130/K14676/K14156/K00968/K00993/K00894/K00967/K05929/K00551/K00981/K08729/K08730/K01613/K00995/K08744/K00999/K13516">ko00564</a>]
D      comp38233_c0_seq1; <a href="/dbget-bin/www_bget?ko:K00111">K00111</a>  glpA, glpD; glycerol-3-phosphate dehydrogenase [EC:1.1.5.3]
D      comp58116_c0_seq1; <a href="/dbget-bin/www_bget?ko:K00111">K00111</a>  glpA, glpD; glycerol-3-phosphate dehydrogenase [EC:1.1.5.3]
D      comp24309_c0_seq1; <a href="/dbget-bin/www_bget?ko:K00629">K00629</a>  GPAT1_2; glycerol-3-phosphate O-acyltransferase 1/2 [EC:2.3.1.15]
D      comp64025_c0_seq1; <a href="/dbget-bin/www_bget?ko:K13506">K13506</a>  GPAT3_4, AGPAT9, AGPAT6; glycerol-3-phosphate O-acyltransferase 3/4 [EC:2.3.1.15]
D      comp124231_c0_seq1; <a href="/dbget-bin/www_bget?ko:K13506">K13506</a>  GPAT3_4, AGPAT9, AGPAT6; glycerol-3-phosphate O-acyltransferase 3/4 [EC:2.3.1.15]
D      comp139745_c0_seq1; <a href="/dbget-bin/www_bget?ko:K13509">K13509</a>  LPAAT, AGPAT1, AGPAT2; lysophosphatidate acyltransferase [EC:2.3.1.51]
D      comp57359_c0_seq1; <a href="/dbget-bin/www_bget?ko:K13513">K13513</a>  LCLAT1, AGPAT8; lysocardiolipin and lysophospholipid acyltransferase [EC:2.3.1.- 2.3.1.51]
D      comp135264_c0_seq1; <a href="/dbget-bin/www_bget?ko:K13517">K13517</a>  MBOAT1_2; lysophospholipid acyltransferase 1/2 [EC:2.3.1.51 2.3.1.-]
D      comp26154_c0_seq1; <a href="/dbget-bin/www_bget?ko:K13523">K13523</a>  AGPAT3_4; lysophosphatidic acid acyltransferase / lysophosphatidylinositol acyltransferase [EC:2.3.1.51 2.3.1.-]
D      comp63132_c0_seq1; <a href="/dbget-bin/www_bget?ko:K13523">K13523</a>  AGPAT3_4; lysophosphatidic acid acyltransferase / lysophosphatidylinositol acyltransferase [EC:2.3.1.51 2.3.1.-]
D      comp87094_c0_seq1; <a href="/dbget-bin/www_bget?ko:K00649">K00649</a>  GNPAT; glyceronephosphate O-acyltransferase [EC:2.3.1.42]
D      comp124810_c0_seq1; <a href="/dbget-bin/www_bget?ko:K00649">K00649</a>  GNPAT; glyceronephosphate O-acyltransferase [EC:2.3.1.42]
D      comp9345_c0_seq1; <a href="/dbget-bin/www_bget?ko:K01517">K01517</a>  ADPRM; manganese-dependent ADP-ribose/CDP-alcohol diphosphatase [EC:3.6.1.13 3.6.1.16 3.6.1.53]
D      comp41539_c0_seq1; <a href="/dbget-bin/www_bget?ko:K01080">K01080</a>  PPAP2; phosphatidate phosphatase [EC:3.1.3.4]
D      comp41142_c0_seq2; <a href="/dbget-bin/www_bget?ko:K15728">K15728</a>  LPIN; phosphatidate phosphatase LPIN [EC:3.1.3.4]
D      comp58127_c0_seq1; <a href="/dbget-bin/www_bget?ko:K15728">K15728</a>  LPIN; phosphatidate phosphatase LPIN [EC:3.1.3.4]
D      comp65452_c0_seq1; <a href="/dbget-bin/www_bget?ko:K15728">K15728</a>  LPIN; phosphatidate phosphatase LPIN [EC:3.1.3.4]
D      comp146126_c0_seq1; <a href="/dbget-bin/www_bget?ko:K15728">K15728</a>  LPIN; phosphatidate phosphatase LPIN [EC:3.1.3.4]
D      comp5106_c0_seq1; <a href="/dbget-bin/www_bget?ko:K00901">K00901</a>  E2.7.1.107, DGK, dgkA; diacylglycerol kinase (ATP dependent) [EC:2.7.1.107]
D      comp11844_c0_seq1; <a href="/dbget-bin/www_bget?ko:K00901">K00901</a>  E2.7.1.107, DGK, dgkA; diacylglycerol kinase (ATP dependent) [EC:2.7.1.107]
D      comp24113_c0_seq1; <a href="/dbget-bin/www_bget?ko:K00901">K00901</a>  E2.7.1.107, DGK, dgkA; diacylglycerol kinase (ATP dependent) [EC:2.7.1.107]
D      comp30344_c0_seq1; <a href="/dbget-bin/www_bget?ko:K00901">K00901</a>  E2.7.1.107, DGK, dgkA; diacylglycerol kinase (ATP dependent) [EC:2.7.1.107]
D      comp34716_c0_seq1; <a href="/dbget-bin/www_bget?ko:K00901">K00901</a>  E2.7.1.107, DGK, dgkA; diacylglycerol kinase (ATP dependent) [EC:2.7.1.107]
D      comp34737_c0_seq1; <a href="/dbget-bin/www_bget?ko:K00901">K00901</a>  E2.7.1.107, DGK, dgkA; diacylglycerol kinase (ATP dependent) [EC:2.7.1.107]
D      comp36907_c0_seq1; <a href="/dbget-bin/www_bget?ko:K00901">K00901</a>  E2.7.1.107, DGK, dgkA; diacylglycerol kinase (ATP dependent) [EC:2.7.1.107]
D      comp42776_c0_seq1; <a href="/dbget-bin/www_bget?ko:K00901">K00901</a>  E2.7.1.107, DGK, dgkA; diacylglycerol kinase (ATP dependent) [EC:2.7.1.107]
D      comp46702_c0_seq1; <a href="/dbget-bin/www_bget?ko:K00901">K00901</a>  E2.7.1.107, DGK, dgkA; diacylglycerol kinase (ATP dependent) [EC:2.7.1.107]
D      comp50001_c0_seq1; <a href="/dbget-bin/www_bget?ko:K00901">K00901</a>  E2.7.1.107, DGK, dgkA; diacylglycerol kinase (ATP dependent) [EC:2.7.1.107]
D      comp64814_c0_seq1; <a href="/dbget-bin/www_bget?ko:K00901">K00901</a>  E2.7.1.107, DGK, dgkA; diacylglycerol kinase (ATP dependent) [EC:2.7.1.107]
D      comp68534_c0_seq1; <a href="/dbget-bin/www_bget?ko:K00901">K00901</a>  E2.7.1.107, DGK, dgkA; diacylglycerol kinase (ATP dependent) [EC:2.7.1.107]
D      comp99622_c0_seq1; <a href="/dbget-bin/www_bget?ko:K00901">K00901</a>  E2.7.1.107, DGK, dgkA; diacylglycerol kinase (ATP dependent) [EC:2.7.1.107]
D      comp104733_c0_seq1; <a href="/dbget-bin/www_bget?ko:K00901">K00901</a>  E2.7.1.107, DGK, dgkA; diacylglycerol kinase (ATP dependent) [EC:2.7.1.107]
D      comp138780_c0_seq1; <a href="/dbget-bin/www_bget?ko:K00901">K00901</a>  E2.7.1.107, DGK, dgkA; diacylglycerol kinase (ATP dependent) [EC:2.7.1.107]
D      comp155603_c0_seq1; <a href="/dbget-bin/www_bget?ko:K00901">K00901</a>  E2.7.1.107, DGK, dgkA; diacylglycerol kinase (ATP dependent) [EC:2.7.1.107]
D      comp27934_c0_seq1; <a href="/dbget-bin/www_bget?ko:K13644">K13644</a>  CEPT1; choline/ethanolamine phosphotransferase [EC:2.7.8.1 2.7.8.2]
D      comp66965_c0_seq1; <a href="/dbget-bin/www_bget?ko:K13644">K13644</a>  CEPT1; choline/ethanolamine phosphotransferase [EC:2.7.8.1 2.7.8.2]
D      comp99034_c0_seq1; <a href="/dbget-bin/www_bget?ko:K13644">K13644</a>  CEPT1; choline/ethanolamine phosphotransferase [EC:2.7.8.1 2.7.8.2]
D      comp12466_c0_seq1; <a href="/dbget-bin/www_bget?ko:K01115">K01115</a>  PLD1_2; phospholipase D1/2 [EC:3.1.4.4]
D      comp49518_c0_seq1; <a href="/dbget-bin/www_bget?ko:K01115">K01115</a>  PLD1_2; phospholipase D1/2 [EC:3.1.4.4]
D      comp80786_c0_seq1; <a href="/dbget-bin/www_bget?ko:K01115">K01115</a>  PLD1_2; phospholipase D1/2 [EC:3.1.4.4]
D      comp82838_c0_seq1; <a href="/dbget-bin/www_bget?ko:K01115">K01115</a>  PLD1_2; phospholipase D1/2 [EC:3.1.4.4]
D      comp94269_c0_seq1; <a href="/dbget-bin/www_bget?ko:K01115">K01115</a>  PLD1_2; phospholipase D1/2 [EC:3.1.4.4]
D      comp110893_c0_seq1; <a href="/dbget-bin/www_bget?ko:K01115">K01115</a>  PLD1_2; phospholipase D1/2 [EC:3.1.4.4]
D      comp41608_c0_seq1; <a href="/dbget-bin/www_bget?ko:K16860">K16860</a>  PLD3_4; phospholipase D3/4 [EC:3.1.4.4]
D      comp40917_c0_seq1; <a href="/dbget-bin/www_bget?ko:K01047">K01047</a>  PLA2G, SPLA2; secretory phospholipase A2 [EC:3.1.1.4]
D      comp41420_c0_seq1; <a href="/dbget-bin/www_bget?ko:K01047">K01047</a>  PLA2G, SPLA2; secretory phospholipase A2 [EC:3.1.1.4]
D      comp41420_c0_seq2; <a href="/dbget-bin/www_bget?ko:K01047">K01047</a>  PLA2G, SPLA2; secretory phospholipase A2 [EC:3.1.1.4]
D      comp39906_c0_seq1; <a href="/dbget-bin/www_bget?ko:K16342">K16342</a>  PLA2G4, CPLA2; cytosolic phospholipase A2 [EC:3.1.1.4]
D      comp44985_c1_seq1; <a href="/dbget-bin/www_bget?ko:K16342">K16342</a>  PLA2G4, CPLA2; cytosolic phospholipase A2 [EC:3.1.1.4]
D      comp45804_c0_seq3; <a href="/dbget-bin/www_bget?ko:K16342">K16342</a>  PLA2G4, CPLA2; cytosolic phospholipase A2 [EC:3.1.1.4]
D      comp46698_c0_seq1; <a href="/dbget-bin/www_bget?ko:K16342">K16342</a>  PLA2G4, CPLA2; cytosolic phospholipase A2 [EC:3.1.1.4]
D      comp52239_c0_seq1; <a href="/dbget-bin/www_bget?ko:K16343">K16343</a>  PLA2G6, IPLA2; calcium-independent phospholipase A2 [EC:3.1.1.4]
D      comp80201_c0_seq1; <a href="/dbget-bin/www_bget?ko:K16343">K16343</a>  PLA2G6, IPLA2; calcium-independent phospholipase A2 [EC:3.1.1.4]
D      comp41217_c0_seq1; <a href="/dbget-bin/www_bget?ko:K13515">K13515</a>  LPCAT3, MBOAT5; lysophospholipid acyltransferase 5 [EC:2.3.1.23 2.3.1.-]
D      comp111711_c0_seq1; <a href="/dbget-bin/www_bget?ko:K13515">K13515</a>  LPCAT3, MBOAT5; lysophospholipid acyltransferase 5 [EC:2.3.1.23 2.3.1.-]
D      comp43512_c0_seq2; <a href="/dbget-bin/www_bget?ko:K06129">K06129</a>  LYPLA3; lysophospholipase III [EC:3.1.1.5]
D      comp45154_c0_seq1; <a href="/dbget-bin/www_bget?ko:K06129">K06129</a>  LYPLA3; lysophospholipase III [EC:3.1.1.5]
D      comp11881_c0_seq1; <a href="/dbget-bin/www_bget?ko:K06130">K06130</a>  LYPLA2; lysophospholipase II [EC:3.1.1.5]
D      comp42201_c0_seq1; <a href="/dbget-bin/www_bget?ko:K06130">K06130</a>  LYPLA2; lysophospholipase II [EC:3.1.1.5]
D      comp573_c0_seq1; <a href="/dbget-bin/www_bget?ko:K14676">K14676</a>  NTE, NRE; lysophospholipid hydrolase [EC:3.1.1.5]
D      comp14414_c0_seq1; <a href="/dbget-bin/www_bget?ko:K14676">K14676</a>  NTE, NRE; lysophospholipid hydrolase [EC:3.1.1.5]
D      comp15544_c0_seq1; <a href="/dbget-bin/www_bget?ko:K14676">K14676</a>  NTE, NRE; lysophospholipid hydrolase [EC:3.1.1.5]
D      comp62675_c0_seq1; <a href="/dbget-bin/www_bget?ko:K14676">K14676</a>  NTE, NRE; lysophospholipid hydrolase [EC:3.1.1.5]
D      comp130643_c0_seq1; <a href="/dbget-bin/www_bget?ko:K14676">K14676</a>  NTE, NRE; lysophospholipid hydrolase [EC:3.1.1.5]
D      comp137410_c0_seq1; <a href="/dbget-bin/www_bget?ko:K14156">K14156</a>  CHK; choline/ethanolamine kinase [EC:2.7.1.32 2.7.1.82]
D      comp55213_c0_seq1; <a href="/dbget-bin/www_bget?ko:K00968">K00968</a>  PCYT1; choline-phosphate cytidylyltransferase [EC:2.7.7.15]
D      comp56044_c0_seq1; <a href="/dbget-bin/www_bget?ko:K00968">K00968</a>  PCYT1; choline-phosphate cytidylyltransferase [EC:2.7.7.15]
D      comp71716_c0_seq1; <a href="/dbget-bin/www_bget?ko:K00968">K00968</a>  PCYT1; choline-phosphate cytidylyltransferase [EC:2.7.7.15]
D      comp106691_c0_seq1; <a href="/dbget-bin/www_bget?ko:K00968">K00968</a>  PCYT1; choline-phosphate cytidylyltransferase [EC:2.7.7.15]
D      comp37789_c0_seq1; <a href="/dbget-bin/www_bget?ko:K00993">K00993</a>  EPT1; ethanolaminephosphotransferase [EC:2.7.8.1]
D      comp52709_c0_seq1; <a href="/dbget-bin/www_bget?ko:K00993">K00993</a>  EPT1; ethanolaminephosphotransferase [EC:2.7.8.1]
D      comp142377_c0_seq1; <a href="/dbget-bin/www_bget?ko:K00993">K00993</a>  EPT1; ethanolaminephosphotransferase [EC:2.7.8.1]
D      comp10842_c0_seq1; <a href="/dbget-bin/www_bget?ko:K00894">K00894</a>  ETNK, EKI; ethanolamine kinase [EC:2.7.1.82]
D      comp10842_c0_seq2; <a href="/dbget-bin/www_bget?ko:K00894">K00894</a>  ETNK, EKI; ethanolamine kinase [EC:2.7.1.82]
D      comp24868_c0_seq1; <a href="/dbget-bin/www_bget?ko:K00967">K00967</a>  PCYT2; ethanolamine-phosphate cytidylyltransferase [EC:2.7.7.14]
D      comp24868_c0_seq2; <a href="/dbget-bin/www_bget?ko:K00967">K00967</a>  PCYT2; ethanolamine-phosphate cytidylyltransferase [EC:2.7.7.14]
D      comp24868_c0_seq3; <a href="/dbget-bin/www_bget?ko:K00967">K00967</a>  PCYT2; ethanolamine-phosphate cytidylyltransferase [EC:2.7.7.14]
D      comp78835_c0_seq1; <a href="/dbget-bin/www_bget?ko:K00967">K00967</a>  PCYT2; ethanolamine-phosphate cytidylyltransferase [EC:2.7.7.14]
D      comp94589_c0_seq1; <a href="/dbget-bin/www_bget?ko:K00967">K00967</a>  PCYT2; ethanolamine-phosphate cytidylyltransferase [EC:2.7.7.14]
D      comp128487_c0_seq1; <a href="/dbget-bin/www_bget?ko:K00967">K00967</a>  PCYT2; ethanolamine-phosphate cytidylyltransferase [EC:2.7.7.14]
D      comp40247_c0_seq1; <a href="/dbget-bin/www_bget?ko:K05929">K05929</a>  E2.1.1.103, NMT; phosphoethanolamine N-methyltransferase [EC:2.1.1.103]
D      comp37110_c0_seq1; <a href="/dbget-bin/www_bget?ko:K00551">K00551</a>  PEMT; phosphatidylethanolamine N-methyltransferase [EC:2.1.1.17]
D      comp54958_c0_seq1; <a href="/dbget-bin/www_bget?ko:K00981">K00981</a>  E2.7.7.41, CDS1, CDS2, cdsA; phosphatidate cytidylyltransferase [EC:2.7.7.41]
D      comp64254_c0_seq1; <a href="/dbget-bin/www_bget?ko:K00981">K00981</a>  E2.7.7.41, CDS1, CDS2, cdsA; phosphatidate cytidylyltransferase [EC:2.7.7.41]
D      comp65150_c0_seq1; <a href="/dbget-bin/www_bget?ko:K00981">K00981</a>  E2.7.7.41, CDS1, CDS2, cdsA; phosphatidate cytidylyltransferase [EC:2.7.7.41]
D      comp78784_c0_seq1; <a href="/dbget-bin/www_bget?ko:K00981">K00981</a>  E2.7.7.41, CDS1, CDS2, cdsA; phosphatidate cytidylyltransferase [EC:2.7.7.41]
D      comp61100_c0_seq1; <a href="/dbget-bin/www_bget?ko:K08729">K08729</a>  PTDSS1; phosphatidylserine synthase 1 [EC:2.7.8.-]
D      comp122397_c0_seq1; <a href="/dbget-bin/www_bget?ko:K08729">K08729</a>  PTDSS1; phosphatidylserine synthase 1 [EC:2.7.8.-]
D      comp38351_c0_seq1; <a href="/dbget-bin/www_bget?ko:K08730">K08730</a>  PTDSS2; phosphatidylserine synthase 2 [EC:2.7.8.29]
D      comp90924_c0_seq1; <a href="/dbget-bin/www_bget?ko:K08730">K08730</a>  PTDSS2; phosphatidylserine synthase 2 [EC:2.7.8.29]
D      comp36056_c0_seq1; <a href="/dbget-bin/www_bget?ko:K01613">K01613</a>  psd, PISD; phosphatidylserine decarboxylase [EC:4.1.1.65]
D      comp45537_c0_seq2; <a href="/dbget-bin/www_bget?ko:K01613">K01613</a>  psd, PISD; phosphatidylserine decarboxylase [EC:4.1.1.65]
D      comp45537_c0_seq3; <a href="/dbget-bin/www_bget?ko:K01613">K01613</a>  psd, PISD; phosphatidylserine decarboxylase [EC:4.1.1.65]
D      comp60396_c0_seq1; <a href="/dbget-bin/www_bget?ko:K01613">K01613</a>  psd, PISD; phosphatidylserine decarboxylase [EC:4.1.1.65]
D      comp11802_c0_seq1; <a href="/dbget-bin/www_bget?ko:K00995">K00995</a>  E2.7.8.5, pgsA, PGS1; CDP-diacylglycerol--glycerol-3-phosphate 3-phosphatidyltransferase [EC:2.7.8.5]
D      comp53400_c0_seq1; <a href="/dbget-bin/www_bget?ko:K00995">K00995</a>  E2.7.8.5, pgsA, PGS1; CDP-diacylglycerol--glycerol-3-phosphate 3-phosphatidyltransferase [EC:2.7.8.5]
D      comp83782_c0_seq1; <a href="/dbget-bin/www_bget?ko:K08744">K08744</a>  CRLS; cardiolipin synthase [EC:2.7.8.-]
D      comp13553_c0_seq1; <a href="/dbget-bin/www_bget?ko:K00999">K00999</a>  CDIPT; CDP-diacylglycerol--inositol 3-phosphatidyltransferase [EC:2.7.8.11]
D      comp95114_c0_seq1; <a href="/dbget-bin/www_bget?ko:K00999">K00999</a>  CDIPT; CDP-diacylglycerol--inositol 3-phosphatidyltransferase [EC:2.7.8.11]
D      comp126392_c0_seq1; <a href="/dbget-bin/www_bget?ko:K00999">K00999</a>  CDIPT; CDP-diacylglycerol--inositol 3-phosphatidyltransferase [EC:2.7.8.11]
D      comp139640_c0_seq1; <a href="/dbget-bin/www_bget?ko:K13516">K13516</a>  MBOAT7; lysophospholipid acyltransferase 7 [EC:2.3.1.-]
C    00565 Ether lipid metabolism [PATH:<a href="http://www.kegg.jp/kegg-bin/show_pathway?@ko00565/K00803/K01080/K00993/K13644/K01047/K16342/K16343/K01122/K01115/K16860/K16794/K16795/K01062">ko00565</a>]
D      comp55493_c0_seq1; <a href="/dbget-bin/www_bget?ko:K00803">K00803</a>  E2.5.1.26, AGPS; alkyldihydroxyacetonephosphate synthase [EC:2.5.1.26]
D      comp80559_c0_seq1; <a href="/dbget-bin/www_bget?ko:K00803">K00803</a>  E2.5.1.26, AGPS; alkyldihydroxyacetonephosphate synthase [EC:2.5.1.26]
D      comp83696_c0_seq1; <a href="/dbget-bin/www_bget?ko:K00803">K00803</a>  E2.5.1.26, AGPS; alkyldihydroxyacetonephosphate synthase [EC:2.5.1.26]
D      comp85259_c0_seq1; <a href="/dbget-bin/www_bget?ko:K00803">K00803</a>  E2.5.1.26, AGPS; alkyldihydroxyacetonephosphate synthase [EC:2.5.1.26]
D      comp114280_c0_seq1; <a href="/dbget-bin/www_bget?ko:K00803">K00803</a>  E2.5.1.26, AGPS; alkyldihydroxyacetonephosphate synthase [EC:2.5.1.26]
D      comp145460_c0_seq1; <a href="/dbget-bin/www_bget?ko:K00803">K00803</a>  E2.5.1.26, AGPS; alkyldihydroxyacetonephosphate synthase [EC:2.5.1.26]
D      comp146313_c0_seq1; <a href="/dbget-bin/www_bget?ko:K00803">K00803</a>  E2.5.1.26, AGPS; alkyldihydroxyacetonephosphate synthase [EC:2.5.1.26]
D      comp41539_c0_seq1; <a href="/dbget-bin/www_bget?ko:K01080">K01080</a>  PPAP2; phosphatidate phosphatase [EC:3.1.3.4]
D      comp37789_c0_seq1; <a href="/dbget-bin/www_bget?ko:K00993">K00993</a>  EPT1; ethanolaminephosphotransferase [EC:2.7.8.1]
D      comp52709_c0_seq1; <a href="/dbget-bin/www_bget?ko:K00993">K00993</a>  EPT1; ethanolaminephosphotransferase [EC:2.7.8.1]
D      comp142377_c0_seq1; <a href="/dbget-bin/www_bget?ko:K00993">K00993</a>  EPT1; ethanolaminephosphotransferase [EC:2.7.8.1]
D      comp27934_c0_seq1; <a href="/dbget-bin/www_bget?ko:K13644">K13644</a>  CEPT1; choline/ethanolamine phosphotransferase [EC:2.7.8.1 2.7.8.2]
D      comp66965_c0_seq1; <a href="/dbget-bin/www_bget?ko:K13644">K13644</a>  CEPT1; choline/ethanolamine phosphotransferase [EC:2.7.8.1 2.7.8.2]
D      comp99034_c0_seq1; <a href="/dbget-bin/www_bget?ko:K13644">K13644</a>  CEPT1; choline/ethanolamine phosphotransferase [EC:2.7.8.1 2.7.8.2]
D      comp40917_c0_seq1; <a href="/dbget-bin/www_bget?ko:K01047">K01047</a>  PLA2G, SPLA2; secretory phospholipase A2 [EC:3.1.1.4]
D      comp41420_c0_seq1; <a href="/dbget-bin/www_bget?ko:K01047">K01047</a>  PLA2G, SPLA2; secretory phospholipase A2 [EC:3.1.1.4]
D      comp41420_c0_seq2; <a href="/dbget-bin/www_bget?ko:K01047">K01047</a>  PLA2G, SPLA2; secretory phospholipase A2 [EC:3.1.1.4]
D      comp39906_c0_seq1; <a href="/dbget-bin/www_bget?ko:K16342">K16342</a>  PLA2G4, CPLA2; cytosolic phospholipase A2 [EC:3.1.1.4]
D      comp44985_c1_seq1; <a href="/dbget-bin/www_bget?ko:K16342">K16342</a>  PLA2G4, CPLA2; cytosolic phospholipase A2 [EC:3.1.1.4]
D      comp45804_c0_seq3; <a href="/dbget-bin/www_bget?ko:K16342">K16342</a>  PLA2G4, CPLA2; cytosolic phospholipase A2 [EC:3.1.1.4]
D      comp46698_c0_seq1; <a href="/dbget-bin/www_bget?ko:K16342">K16342</a>  PLA2G4, CPLA2; cytosolic phospholipase A2 [EC:3.1.1.4]
D      comp52239_c0_seq1; <a href="/dbget-bin/www_bget?ko:K16343">K16343</a>  PLA2G6, IPLA2; calcium-independent phospholipase A2 [EC:3.1.1.4]
D      comp80201_c0_seq1; <a href="/dbget-bin/www_bget?ko:K16343">K16343</a>  PLA2G6, IPLA2; calcium-independent phospholipase A2 [EC:3.1.1.4]
D      comp40475_c0_seq1; <a href="/dbget-bin/www_bget?ko:K01122">K01122</a>  ENPP2; ectonucleotide pyrophosphatase/phosphodiesterase family member 2 [EC:3.1.4.39]
D      comp40475_c0_seq2; <a href="/dbget-bin/www_bget?ko:K01122">K01122</a>  ENPP2; ectonucleotide pyrophosphatase/phosphodiesterase family member 2 [EC:3.1.4.39]
D      comp40475_c0_seq3; <a href="/dbget-bin/www_bget?ko:K01122">K01122</a>  ENPP2; ectonucleotide pyrophosphatase/phosphodiesterase family member 2 [EC:3.1.4.39]
D      comp12466_c0_seq1; <a href="/dbget-bin/www_bget?ko:K01115">K01115</a>  PLD1_2; phospholipase D1/2 [EC:3.1.4.4]
D      comp49518_c0_seq1; <a href="/dbget-bin/www_bget?ko:K01115">K01115</a>  PLD1_2; phospholipase D1/2 [EC:3.1.4.4]
D      comp80786_c0_seq1; <a href="/dbget-bin/www_bget?ko:K01115">K01115</a>  PLD1_2; phospholipase D1/2 [EC:3.1.4.4]
D      comp82838_c0_seq1; <a href="/dbget-bin/www_bget?ko:K01115">K01115</a>  PLD1_2; phospholipase D1/2 [EC:3.1.4.4]
D      comp94269_c0_seq1; <a href="/dbget-bin/www_bget?ko:K01115">K01115</a>  PLD1_2; phospholipase D1/2 [EC:3.1.4.4]
D      comp110893_c0_seq1; <a href="/dbget-bin/www_bget?ko:K01115">K01115</a>  PLD1_2; phospholipase D1/2 [EC:3.1.4.4]
D      comp41608_c0_seq1; <a href="/dbget-bin/www_bget?ko:K16860">K16860</a>  PLD3_4; phospholipase D3/4 [EC:3.1.4.4]
D      comp6824_c0_seq1; <a href="/dbget-bin/www_bget?ko:K16794">K16794</a>  PAFAH1B1, LIS1; platelet-activating factor acetylhydrolase IB subunit alpha
D      comp42874_c0_seq1; <a href="/dbget-bin/www_bget?ko:K16794">K16794</a>  PAFAH1B1, LIS1; platelet-activating factor acetylhydrolase IB subunit alpha
D      comp44818_c0_seq1; <a href="/dbget-bin/www_bget?ko:K16794">K16794</a>  PAFAH1B1, LIS1; platelet-activating factor acetylhydrolase IB subunit alpha
D      comp44818_c0_seq2; <a href="/dbget-bin/www_bget?ko:K16794">K16794</a>  PAFAH1B1, LIS1; platelet-activating factor acetylhydrolase IB subunit alpha
D      comp59675_c0_seq1; <a href="/dbget-bin/www_bget?ko:K16794">K16794</a>  PAFAH1B1, LIS1; platelet-activating factor acetylhydrolase IB subunit alpha
D      comp41843_c0_seq2; <a href="/dbget-bin/www_bget?ko:K16795">K16795</a>  PAFAH1B2_3; platelet-activating factor acetylhydrolase IB subunit beta/gamma [EC:3.1.1.47]
D      comp67142_c0_seq1; <a href="/dbget-bin/www_bget?ko:K16795">K16795</a>  PAFAH1B2_3; platelet-activating factor acetylhydrolase IB subunit beta/gamma [EC:3.1.1.47]
D      comp68933_c0_seq1; <a href="/dbget-bin/www_bget?ko:K16795">K16795</a>  PAFAH1B2_3; platelet-activating factor acetylhydrolase IB subunit beta/gamma [EC:3.1.1.47]
D      comp94416_c0_seq1; <a href="/dbget-bin/www_bget?ko:K16795">K16795</a>  PAFAH1B2_3; platelet-activating factor acetylhydrolase IB subunit beta/gamma [EC:3.1.1.47]
D      comp12150_c0_seq1; <a href="/dbget-bin/www_bget?ko:K01062">K01062</a>  PAFAH; platelet-activating factor acetylhydrolase [EC:3.1.1.47]
D      comp137361_c0_seq1; <a href="/dbget-bin/www_bget?ko:K01062">K01062</a>  PAFAH; platelet-activating factor acetylhydrolase [EC:3.1.1.47]
D      comp155810_c0_seq1; <a href="/dbget-bin/www_bget?ko:K01062">K01062</a>  PAFAH; platelet-activating factor acetylhydrolase [EC:3.1.1.47]
C    00600 Sphingolipid metabolism [PATH:<a href="http://www.kegg.jp/kegg-bin/show_pathway?@ko00600/K00654/K04708/K04710/K12348/K04711/K04712/K12350/K12351/K12353/K04715/K01080/K04716/K04718/K01634/K01201/K17108/K07553/K12309/K04628/K01019/K01189">ko00600</a>]
D      comp29036_c0_seq1; <a href="/dbget-bin/www_bget?ko:K00654">K00654</a>  E2.3.1.50; serine palmitoyltransferase [EC:2.3.1.50]
D      comp44270_c0_seq1; <a href="/dbget-bin/www_bget?ko:K00654">K00654</a>  E2.3.1.50; serine palmitoyltransferase [EC:2.3.1.50]
D      comp60398_c0_seq1; <a href="/dbget-bin/www_bget?ko:K00654">K00654</a>  E2.3.1.50; serine palmitoyltransferase [EC:2.3.1.50]
D      comp80047_c0_seq1; <a href="/dbget-bin/www_bget?ko:K00654">K00654</a>  E2.3.1.50; serine palmitoyltransferase [EC:2.3.1.50]
D      comp92606_c0_seq1; <a href="/dbget-bin/www_bget?ko:K00654">K00654</a>  E2.3.1.50; serine palmitoyltransferase [EC:2.3.1.50]
D      comp120018_c0_seq1; <a href="/dbget-bin/www_bget?ko:K00654">K00654</a>  E2.3.1.50; serine palmitoyltransferase [EC:2.3.1.50]
D      comp133035_c0_seq1; <a href="/dbget-bin/www_bget?ko:K00654">K00654</a>  E2.3.1.50; serine palmitoyltransferase [EC:2.3.1.50]
D      comp142141_c0_seq1; <a href="/dbget-bin/www_bget?ko:K00654">K00654</a>  E2.3.1.50; serine palmitoyltransferase [EC:2.3.1.50]
D      comp64287_c0_seq1; <a href="/dbget-bin/www_bget?ko:K04708">K04708</a>  E1.1.1.102; 3-dehydrosphinganine reductase [EC:1.1.1.102]
D      comp157414_c0_seq1; <a href="/dbget-bin/www_bget?ko:K04708">K04708</a>  E1.1.1.102; 3-dehydrosphinganine reductase [EC:1.1.1.102]
D      comp39850_c0_seq1; <a href="/dbget-bin/www_bget?ko:K04710">K04710</a>  CERS; ceramide synthetase [EC:2.3.1.24]
D      comp56802_c0_seq1; <a href="/dbget-bin/www_bget?ko:K04710">K04710</a>  CERS; ceramide synthetase [EC:2.3.1.24]
D      comp69140_c0_seq1; <a href="/dbget-bin/www_bget?ko:K04710">K04710</a>  CERS; ceramide synthetase [EC:2.3.1.24]
D      comp35896_c0_seq1; <a href="/dbget-bin/www_bget?ko:K12348">K12348</a>  ASAH1; acid ceramidase [EC:3.5.1.23]
D      comp45796_c0_seq1; <a href="/dbget-bin/www_bget?ko:K12348">K12348</a>  ASAH1; acid ceramidase [EC:3.5.1.23]
D      comp45796_c0_seq3; <a href="/dbget-bin/www_bget?ko:K12348">K12348</a>  ASAH1; acid ceramidase [EC:3.5.1.23]
D      comp45796_c0_seq4; <a href="/dbget-bin/www_bget?ko:K12348">K12348</a>  ASAH1; acid ceramidase [EC:3.5.1.23]
D      comp45796_c0_seq6; <a href="/dbget-bin/www_bget?ko:K12348">K12348</a>  ASAH1; acid ceramidase [EC:3.5.1.23]
D      comp45796_c0_seq7; <a href="/dbget-bin/www_bget?ko:K12348">K12348</a>  ASAH1; acid ceramidase [EC:3.5.1.23]
D      comp45796_c0_seq11; <a href="/dbget-bin/www_bget?ko:K12348">K12348</a>  ASAH1; acid ceramidase [EC:3.5.1.23]
D      comp45796_c0_seq13; <a href="/dbget-bin/www_bget?ko:K12348">K12348</a>  ASAH1; acid ceramidase [EC:3.5.1.23]
D      comp45796_c0_seq16; <a href="/dbget-bin/www_bget?ko:K12348">K12348</a>  ASAH1; acid ceramidase [EC:3.5.1.23]
D      comp45796_c0_seq17; <a href="/dbget-bin/www_bget?ko:K12348">K12348</a>  ASAH1; acid ceramidase [EC:3.5.1.23]
D      comp45796_c0_seq21; <a href="/dbget-bin/www_bget?ko:K12348">K12348</a>  ASAH1; acid ceramidase [EC:3.5.1.23]
D      comp45796_c0_seq22; <a href="/dbget-bin/www_bget?ko:K12348">K12348</a>  ASAH1; acid ceramidase [EC:3.5.1.23]
D      comp45796_c0_seq23; <a href="/dbget-bin/www_bget?ko:K12348">K12348</a>  ASAH1; acid ceramidase [EC:3.5.1.23]
D      comp21148_c0_seq1; <a href="/dbget-bin/www_bget?ko:K04711">K04711</a>  YDC1; dihydroceramidase [EC:3.5.1.-]
D      comp72818_c0_seq1; <a href="/dbget-bin/www_bget?ko:K04711">K04711</a>  YDC1; dihydroceramidase [EC:3.5.1.-]
D      comp35308_c0_seq2; <a href="/dbget-bin/www_bget?ko:K04712">K04712</a>  DEGS; sphingolipid delta-4 desaturase [EC:1.14.-.-]
D      comp44014_c0_seq1; <a href="/dbget-bin/www_bget?ko:K04712">K04712</a>  DEGS; sphingolipid delta-4 desaturase [EC:1.14.-.-]
D      comp44014_c0_seq2; <a href="/dbget-bin/www_bget?ko:K04712">K04712</a>  DEGS; sphingolipid delta-4 desaturase [EC:1.14.-.-]
D      comp43070_c0_seq3; <a href="/dbget-bin/www_bget?ko:K12350">K12350</a>  SMPD1, ASM; sphingomyelin phosphodiesterase [EC:3.1.4.12]
D      comp43070_c0_seq5; <a href="/dbget-bin/www_bget?ko:K12350">K12350</a>  SMPD1, ASM; sphingomyelin phosphodiesterase [EC:3.1.4.12]
D      comp43070_c0_seq8; <a href="/dbget-bin/www_bget?ko:K12350">K12350</a>  SMPD1, ASM; sphingomyelin phosphodiesterase [EC:3.1.4.12]
D      comp57297_c0_seq1; <a href="/dbget-bin/www_bget?ko:K12350">K12350</a>  SMPD1, ASM; sphingomyelin phosphodiesterase [EC:3.1.4.12]
D      comp154007_c0_seq1; <a href="/dbget-bin/www_bget?ko:K12351">K12351</a>  SMPD2; sphingomyelin phosphodiesterase 2 [EC:3.1.4.12]
D      comp3890_c0_seq1; <a href="/dbget-bin/www_bget?ko:K12353">K12353</a>  SMPD4; sphingomyelin phosphodiesterase 4 [EC:3.1.4.12]
D      comp21106_c0_seq1; <a href="/dbget-bin/www_bget?ko:K12353">K12353</a>  SMPD4; sphingomyelin phosphodiesterase 4 [EC:3.1.4.12]
D      comp61168_c0_seq1; <a href="/dbget-bin/www_bget?ko:K12353">K12353</a>  SMPD4; sphingomyelin phosphodiesterase 4 [EC:3.1.4.12]
D      comp105071_c0_seq1; <a href="/dbget-bin/www_bget?ko:K12353">K12353</a>  SMPD4; sphingomyelin phosphodiesterase 4 [EC:3.1.4.12]
D      comp117823_c0_seq1; <a href="/dbget-bin/www_bget?ko:K12353">K12353</a>  SMPD4; sphingomyelin phosphodiesterase 4 [EC:3.1.4.12]
D      comp119040_c0_seq1; <a href="/dbget-bin/www_bget?ko:K12353">K12353</a>  SMPD4; sphingomyelin phosphodiesterase 4 [EC:3.1.4.12]
D      comp81260_c0_seq1; <a href="/dbget-bin/www_bget?ko:K04715">K04715</a>  E2.7.1.138, CERK; ceramide kinase [EC:2.7.1.138]
D      comp41539_c0_seq1; <a href="/dbget-bin/www_bget?ko:K01080">K01080</a>  PPAP2; phosphatidate phosphatase [EC:3.1.3.4]
D      comp31521_c0_seq1; <a href="/dbget-bin/www_bget?ko:K04716">K04716</a>  SGPP1; sphingosine-1-phosphate phosphatase 1 [EC:3.1.3.-]
D      comp90457_c0_seq1; <a href="/dbget-bin/www_bget?ko:K04718">K04718</a>  SPHK; sphingosine kinase [EC:2.7.1.91]
D      comp45886_c0_seq8; <a href="/dbget-bin/www_bget?ko:K01634">K01634</a>  E4.1.2.27; sphinganine-1-phosphate aldolase [EC:4.1.2.27]
D      comp138000_c0_seq1; <a href="/dbget-bin/www_bget?ko:K01634">K01634</a>  E4.1.2.27; sphinganine-1-phosphate aldolase [EC:4.1.2.27]
D      comp10116_c0_seq1; <a href="/dbget-bin/www_bget?ko:K01201">K01201</a>  GBA, srfJ; glucosylceramidase [EC:3.2.1.45]
D      comp69325_c0_seq1; <a href="/dbget-bin/www_bget?ko:K01201">K01201</a>  GBA, srfJ; glucosylceramidase [EC:3.2.1.45]
D      comp69547_c0_seq1; <a href="/dbget-bin/www_bget?ko:K01201">K01201</a>  GBA, srfJ; glucosylceramidase [EC:3.2.1.45]
D      comp84275_c0_seq1; <a href="/dbget-bin/www_bget?ko:K01201">K01201</a>  GBA, srfJ; glucosylceramidase [EC:3.2.1.45]
D      comp9256_c0_seq1; <a href="/dbget-bin/www_bget?ko:K17108">K17108</a>  GBA2; non-lysosomal glucosylceramidase [EC:3.2.1.45]
D      comp60073_c0_seq1; <a href="/dbget-bin/www_bget?ko:K17108">K17108</a>  GBA2; non-lysosomal glucosylceramidase [EC:3.2.1.45]
D      comp61577_c0_seq1; <a href="/dbget-bin/www_bget?ko:K17108">K17108</a>  GBA2; non-lysosomal glucosylceramidase [EC:3.2.1.45]
D      comp66263_c0_seq1; <a href="/dbget-bin/www_bget?ko:K17108">K17108</a>  GBA2; non-lysosomal glucosylceramidase [EC:3.2.1.45]
D      comp69193_c0_seq1; <a href="/dbget-bin/www_bget?ko:K17108">K17108</a>  GBA2; non-lysosomal glucosylceramidase [EC:3.2.1.45]
D      comp109904_c0_seq1; <a href="/dbget-bin/www_bget?ko:K17108">K17108</a>  GBA2; non-lysosomal glucosylceramidase [EC:3.2.1.45]
D      comp135891_c0_seq1; <a href="/dbget-bin/www_bget?ko:K17108">K17108</a>  GBA2; non-lysosomal glucosylceramidase [EC:3.2.1.45]
D      comp23255_c0_seq1; <a href="/dbget-bin/www_bget?ko:K07553">K07553</a>  B4GALT6; beta-1,4-galactosyltransferase 6 [EC:2.4.1.274]
D      comp29006_c0_seq1; <a href="/dbget-bin/www_bget?ko:K12309">K12309</a>  GLB1, ELNR1; beta-galactosidase [EC:3.2.1.23]
D      comp38074_c0_seq2; <a href="/dbget-bin/www_bget?ko:K12309">K12309</a>  GLB1, ELNR1; beta-galactosidase [EC:3.2.1.23]
D      comp45444_c0_seq1; <a href="/dbget-bin/www_bget?ko:K12309">K12309</a>  GLB1, ELNR1; beta-galactosidase [EC:3.2.1.23]
D      comp45680_c0_seq1; <a href="/dbget-bin/www_bget?ko:K12309">K12309</a>  GLB1, ELNR1; beta-galactosidase [EC:3.2.1.23]
D      comp46066_c0_seq1; <a href="/dbget-bin/www_bget?ko:K12309">K12309</a>  GLB1, ELNR1; beta-galactosidase [EC:3.2.1.23]
D      comp79977_c0_seq1; <a href="/dbget-bin/www_bget?ko:K12309">K12309</a>  GLB1, ELNR1; beta-galactosidase [EC:3.2.1.23]
D      comp158454_c0_seq1; <a href="/dbget-bin/www_bget?ko:K12309">K12309</a>  GLB1, ELNR1; beta-galactosidase [EC:3.2.1.23]
D      comp4117_c0_seq1; <a href="/dbget-bin/www_bget?ko:K04628">K04628</a>  CGT, UGT8; 2-hydroxyacylsphingosine 1-beta-galactosyltransferase [EC:2.4.1.45]
D      comp79511_c0_seq1; <a href="/dbget-bin/www_bget?ko:K04628">K04628</a>  CGT, UGT8; 2-hydroxyacylsphingosine 1-beta-galactosyltransferase [EC:2.4.1.45]
D      comp136339_c0_seq1; <a href="/dbget-bin/www_bget?ko:K01019">K01019</a>  GAL3ST1; galactosylceramide sulfotransferase [EC:2.8.2.11]
D      comp144798_c0_seq1; <a href="/dbget-bin/www_bget?ko:K01189">K01189</a>  GLA; alpha-galactosidase [EC:3.2.1.22]
C    00590 Arachidonic acid metabolism [PATH:<a href="http://www.kegg.jp/kegg-bin/show_pathway?@ko00590/K01047/K16342/K16343/K05309/K15730/K00079/K15717/K01832/K01830/K00461/K00681/K00432/K07422">ko00590</a>]
D      comp40917_c0_seq1; <a href="/dbget-bin/www_bget?ko:K01047">K01047</a>  PLA2G, SPLA2; secretory phospholipase A2 [EC:3.1.1.4]
D      comp41420_c0_seq1; <a href="/dbget-bin/www_bget?ko:K01047">K01047</a>  PLA2G, SPLA2; secretory phospholipase A2 [EC:3.1.1.4]
D      comp41420_c0_seq2; <a href="/dbget-bin/www_bget?ko:K01047">K01047</a>  PLA2G, SPLA2; secretory phospholipase A2 [EC:3.1.1.4]
D      comp39906_c0_seq1; <a href="/dbget-bin/www_bget?ko:K16342">K16342</a>  PLA2G4, CPLA2; cytosolic phospholipase A2 [EC:3.1.1.4]
D      comp44985_c1_seq1; <a href="/dbget-bin/www_bget?ko:K16342">K16342</a>  PLA2G4, CPLA2; cytosolic phospholipase A2 [EC:3.1.1.4]
D      comp45804_c0_seq3; <a href="/dbget-bin/www_bget?ko:K16342">K16342</a>  PLA2G4, CPLA2; cytosolic phospholipase A2 [EC:3.1.1.4]
D      comp46698_c0_seq1; <a href="/dbget-bin/www_bget?ko:K16342">K16342</a>  PLA2G4, CPLA2; cytosolic phospholipase A2 [EC:3.1.1.4]
D      comp52239_c0_seq1; <a href="/dbget-bin/www_bget?ko:K16343">K16343</a>  PLA2G6, IPLA2; calcium-independent phospholipase A2 [EC:3.1.1.4]
D      comp80201_c0_seq1; <a href="/dbget-bin/www_bget?ko:K16343">K16343</a>  PLA2G6, IPLA2; calcium-independent phospholipase A2 [EC:3.1.1.4]
D      comp6090_c0_seq1; <a href="/dbget-bin/www_bget?ko:K05309">K05309</a>  PTGES2; microsomal prostaglandin-E synthase 2 [EC:5.3.99.3]
D      comp15126_c0_seq1; <a href="/dbget-bin/www_bget?ko:K05309">K05309</a>  PTGES2; microsomal prostaglandin-E synthase 2 [EC:5.3.99.3]
D      comp21692_c0_seq1; <a href="/dbget-bin/www_bget?ko:K05309">K05309</a>  PTGES2; microsomal prostaglandin-E synthase 2 [EC:5.3.99.3]
D      comp45167_c0_seq1; <a href="/dbget-bin/www_bget?ko:K05309">K05309</a>  PTGES2; microsomal prostaglandin-E synthase 2 [EC:5.3.99.3]
D      comp17121_c0_seq1; <a href="/dbget-bin/www_bget?ko:K15730">K15730</a>  PTGES3; cytosolic prostaglandin-E synthase [EC:5.3.99.3]
D      comp43785_c0_seq1; <a href="/dbget-bin/www_bget?ko:K00079">K00079</a>  CBR1; carbonyl reductase 1 [EC:1.1.1.184 1.1.1.189 1.1.1.197]
D      comp81073_c0_seq1; <a href="/dbget-bin/www_bget?ko:K00079">K00079</a>  CBR1; carbonyl reductase 1 [EC:1.1.1.184 1.1.1.189 1.1.1.197]
D      comp86419_c0_seq1; <a href="/dbget-bin/www_bget?ko:K00079">K00079</a>  CBR1; carbonyl reductase 1 [EC:1.1.1.184 1.1.1.189 1.1.1.197]
D      comp45556_c0_seq1; <a href="/dbget-bin/www_bget?ko:K15717">K15717</a>  K15717; prostamide/prostaglandin F2alpha synthase [EC:1.11.1.20]
D      comp45556_c0_seq4; <a href="/dbget-bin/www_bget?ko:K15717">K15717</a>  K15717; prostamide/prostaglandin F2alpha synthase [EC:1.11.1.20]
D      comp45556_c0_seq5; <a href="/dbget-bin/www_bget?ko:K15717">K15717</a>  K15717; prostamide/prostaglandin F2alpha synthase [EC:1.11.1.20]
D      comp35487_c0_seq1; <a href="/dbget-bin/www_bget?ko:K01832">K01832</a>  TBXAS1, CYP5A; cytochrome P450, family 5, subfamily A (thromboxane-A synthase) [EC:5.3.99.5]
D      comp45530_c0_seq2; <a href="/dbget-bin/www_bget?ko:K01832">K01832</a>  TBXAS1, CYP5A; cytochrome P450, family 5, subfamily A (thromboxane-A synthase) [EC:5.3.99.5]
D      comp45530_c0_seq7; <a href="/dbget-bin/www_bget?ko:K01832">K01832</a>  TBXAS1, CYP5A; cytochrome P450, family 5, subfamily A (thromboxane-A synthase) [EC:5.3.99.5]
D      comp45530_c0_seq10; <a href="/dbget-bin/www_bget?ko:K01832">K01832</a>  TBXAS1, CYP5A; cytochrome P450, family 5, subfamily A (thromboxane-A synthase) [EC:5.3.99.5]
D      comp45530_c0_seq11; <a href="/dbget-bin/www_bget?ko:K01832">K01832</a>  TBXAS1, CYP5A; cytochrome P450, family 5, subfamily A (thromboxane-A synthase) [EC:5.3.99.5]
D      comp45530_c0_seq12; <a href="/dbget-bin/www_bget?ko:K01832">K01832</a>  TBXAS1, CYP5A; cytochrome P450, family 5, subfamily A (thromboxane-A synthase) [EC:5.3.99.5]
D      comp45530_c0_seq13; <a href="/dbget-bin/www_bget?ko:K01832">K01832</a>  TBXAS1, CYP5A; cytochrome P450, family 5, subfamily A (thromboxane-A synthase) [EC:5.3.99.5]
D      comp45530_c0_seq15; <a href="/dbget-bin/www_bget?ko:K01832">K01832</a>  TBXAS1, CYP5A; cytochrome P450, family 5, subfamily A (thromboxane-A synthase) [EC:5.3.99.5]
D      comp45530_c0_seq16; <a href="/dbget-bin/www_bget?ko:K01832">K01832</a>  TBXAS1, CYP5A; cytochrome P450, family 5, subfamily A (thromboxane-A synthase) [EC:5.3.99.5]
D      comp32287_c0_seq1; <a href="/dbget-bin/www_bget?ko:K01830">K01830</a>  E5.3.99.2, PTGDS; prostaglandin-H2 D-isomerase [EC:5.3.99.2]
D      comp33319_c0_seq1; <a href="/dbget-bin/www_bget?ko:K01830">K01830</a>  E5.3.99.2, PTGDS; prostaglandin-H2 D-isomerase [EC:5.3.99.2]
D      comp35635_c0_seq1; <a href="/dbget-bin/www_bget?ko:K01830">K01830</a>  E5.3.99.2, PTGDS; prostaglandin-H2 D-isomerase [EC:5.3.99.2]
D      comp38736_c0_seq1; <a href="/dbget-bin/www_bget?ko:K01830">K01830</a>  E5.3.99.2, PTGDS; prostaglandin-H2 D-isomerase [EC:5.3.99.2]
D      comp38752_c0_seq1; <a href="/dbget-bin/www_bget?ko:K01830">K01830</a>  E5.3.99.2, PTGDS; prostaglandin-H2 D-isomerase [EC:5.3.99.2]
D      comp44179_c0_seq1; <a href="/dbget-bin/www_bget?ko:K01830">K01830</a>  E5.3.99.2, PTGDS; prostaglandin-H2 D-isomerase [EC:5.3.99.2]
D      comp45024_c0_seq1; <a href="/dbget-bin/www_bget?ko:K01830">K01830</a>  E5.3.99.2, PTGDS; prostaglandin-H2 D-isomerase [EC:5.3.99.2]
D      comp45323_c0_seq6; <a href="/dbget-bin/www_bget?ko:K00461">K00461</a>  ALOX5; arachidonate 5-lipoxygenase [EC:1.13.11.34]
D      comp45323_c0_seq8; <a href="/dbget-bin/www_bget?ko:K00461">K00461</a>  ALOX5; arachidonate 5-lipoxygenase [EC:1.13.11.34]
D      comp45323_c0_seq20; <a href="/dbget-bin/www_bget?ko:K00461">K00461</a>  ALOX5; arachidonate 5-lipoxygenase [EC:1.13.11.34]
D      comp46290_c0_seq1; <a href="/dbget-bin/www_bget?ko:K00461">K00461</a>  ALOX5; arachidonate 5-lipoxygenase [EC:1.13.11.34]
D      comp46290_c0_seq2; <a href="/dbget-bin/www_bget?ko:K00461">K00461</a>  ALOX5; arachidonate 5-lipoxygenase [EC:1.13.11.34]
D      comp46608_c0_seq1; <a href="/dbget-bin/www_bget?ko:K00461">K00461</a>  ALOX5; arachidonate 5-lipoxygenase [EC:1.13.11.34]
D      comp46608_c0_seq2; <a href="/dbget-bin/www_bget?ko:K00461">K00461</a>  ALOX5; arachidonate 5-lipoxygenase [EC:1.13.11.34]
D      comp46608_c0_seq4; <a href="/dbget-bin/www_bget?ko:K00461">K00461</a>  ALOX5; arachidonate 5-lipoxygenase [EC:1.13.11.34]
D      comp46608_c0_seq6; <a href="/dbget-bin/www_bget?ko:K00461">K00461</a>  ALOX5; arachidonate 5-lipoxygenase [EC:1.13.11.34]
D      comp46608_c0_seq7; <a href="/dbget-bin/www_bget?ko:K00461">K00461</a>  ALOX5; arachidonate 5-lipoxygenase [EC:1.13.11.34]
D      comp46748_c0_seq1; <a href="/dbget-bin/www_bget?ko:K00461">K00461</a>  ALOX5; arachidonate 5-lipoxygenase [EC:1.13.11.34]
D      comp46748_c0_seq2; <a href="/dbget-bin/www_bget?ko:K00461">K00461</a>  ALOX5; arachidonate 5-lipoxygenase [EC:1.13.11.34]
D      comp111167_c0_seq1; <a href="/dbget-bin/www_bget?ko:K00461">K00461</a>  ALOX5; arachidonate 5-lipoxygenase [EC:1.13.11.34]
D      comp8082_c0_seq1; <a href="/dbget-bin/www_bget?ko:K00681">K00681</a>  ggt; gamma-glutamyltranspeptidase [EC:2.3.2.2]
D      comp8513_c0_seq1; <a href="/dbget-bin/www_bget?ko:K00681">K00681</a>  ggt; gamma-glutamyltranspeptidase [EC:2.3.2.2]
D      comp29356_c0_seq1; <a href="/dbget-bin/www_bget?ko:K00681">K00681</a>  ggt; gamma-glutamyltranspeptidase [EC:2.3.2.2]
D      comp31481_c0_seq1; <a href="/dbget-bin/www_bget?ko:K00681">K00681</a>  ggt; gamma-glutamyltranspeptidase [EC:2.3.2.2]
D      comp36757_c0_seq1; <a href="/dbget-bin/www_bget?ko:K00681">K00681</a>  ggt; gamma-glutamyltranspeptidase [EC:2.3.2.2]
D      comp44586_c0_seq1; <a href="/dbget-bin/www_bget?ko:K00681">K00681</a>  ggt; gamma-glutamyltranspeptidase [EC:2.3.2.2]
D      comp46810_c0_seq1; <a href="/dbget-bin/www_bget?ko:K00681">K00681</a>  ggt; gamma-glutamyltranspeptidase [EC:2.3.2.2]
D      comp46810_c0_seq2; <a href="/dbget-bin/www_bget?ko:K00681">K00681</a>  ggt; gamma-glutamyltranspeptidase [EC:2.3.2.2]
D      comp46810_c0_seq3; <a href="/dbget-bin/www_bget?ko:K00681">K00681</a>  ggt; gamma-glutamyltranspeptidase [EC:2.3.2.2]
D      comp46810_c0_seq4; <a href="/dbget-bin/www_bget?ko:K00681">K00681</a>  ggt; gamma-glutamyltranspeptidase [EC:2.3.2.2]
D      comp46810_c0_seq5; <a href="/dbget-bin/www_bget?ko:K00681">K00681</a>  ggt; gamma-glutamyltranspeptidase [EC:2.3.2.2]
D      comp46810_c0_seq6; <a href="/dbget-bin/www_bget?ko:K00681">K00681</a>  ggt; gamma-glutamyltranspeptidase [EC:2.3.2.2]
D      comp46810_c0_seq7; <a href="/dbget-bin/www_bget?ko:K00681">K00681</a>  ggt; gamma-glutamyltranspeptidase [EC:2.3.2.2]
D      comp46810_c0_seq8; <a href="/dbget-bin/www_bget?ko:K00681">K00681</a>  ggt; gamma-glutamyltranspeptidase [EC:2.3.2.2]
D      comp46810_c0_seq9; <a href="/dbget-bin/www_bget?ko:K00681">K00681</a>  ggt; gamma-glutamyltranspeptidase [EC:2.3.2.2]
D      comp46810_c0_seq10; <a href="/dbget-bin/www_bget?ko:K00681">K00681</a>  ggt; gamma-glutamyltranspeptidase [EC:2.3.2.2]
D      comp46810_c0_seq11; <a href="/dbget-bin/www_bget?ko:K00681">K00681</a>  ggt; gamma-glutamyltranspeptidase [EC:2.3.2.2]
D      comp46810_c0_seq12; <a href="/dbget-bin/www_bget?ko:K00681">K00681</a>  ggt; gamma-glutamyltranspeptidase [EC:2.3.2.2]
D      comp46810_c0_seq13; <a href="/dbget-bin/www_bget?ko:K00681">K00681</a>  ggt; gamma-glutamyltranspeptidase [EC:2.3.2.2]
D      comp46810_c0_seq14; <a href="/dbget-bin/www_bget?ko:K00681">K00681</a>  ggt; gamma-glutamyltranspeptidase [EC:2.3.2.2]
D      comp46810_c0_seq15; <a href="/dbget-bin/www_bget?ko:K00681">K00681</a>  ggt; gamma-glutamyltranspeptidase [EC:2.3.2.2]
D      comp46810_c0_seq16; <a href="/dbget-bin/www_bget?ko:K00681">K00681</a>  ggt; gamma-glutamyltranspeptidase [EC:2.3.2.2]
D      comp46810_c0_seq17; <a href="/dbget-bin/www_bget?ko:K00681">K00681</a>  ggt; gamma-glutamyltranspeptidase [EC:2.3.2.2]
D      comp46810_c0_seq18; <a href="/dbget-bin/www_bget?ko:K00681">K00681</a>  ggt; gamma-glutamyltranspeptidase [EC:2.3.2.2]
D      comp46810_c0_seq19; <a href="/dbget-bin/www_bget?ko:K00681">K00681</a>  ggt; gamma-glutamyltranspeptidase [EC:2.3.2.2]
D      comp46810_c0_seq20; <a href="/dbget-bin/www_bget?ko:K00681">K00681</a>  ggt; gamma-glutamyltranspeptidase [EC:2.3.2.2]
D      comp46810_c0_seq21; <a href="/dbget-bin/www_bget?ko:K00681">K00681</a>  ggt; gamma-glutamyltranspeptidase [EC:2.3.2.2]
D      comp46810_c0_seq22; <a href="/dbget-bin/www_bget?ko:K00681">K00681</a>  ggt; gamma-glutamyltranspeptidase [EC:2.3.2.2]
D      comp46810_c0_seq23; <a href="/dbget-bin/www_bget?ko:K00681">K00681</a>  ggt; gamma-glutamyltranspeptidase [EC:2.3.2.2]
D      comp46810_c0_seq24; <a href="/dbget-bin/www_bget?ko:K00681">K00681</a>  ggt; gamma-glutamyltranspeptidase [EC:2.3.2.2]
D      comp46810_c0_seq25; <a href="/dbget-bin/www_bget?ko:K00681">K00681</a>  ggt; gamma-glutamyltranspeptidase [EC:2.3.2.2]
D      comp65596_c0_seq1; <a href="/dbget-bin/www_bget?ko:K00681">K00681</a>  ggt; gamma-glutamyltranspeptidase [EC:2.3.2.2]
D      comp67908_c0_seq1; <a href="/dbget-bin/www_bget?ko:K00681">K00681</a>  ggt; gamma-glutamyltranspeptidase [EC:2.3.2.2]
D      comp80922_c0_seq1; <a href="/dbget-bin/www_bget?ko:K00681">K00681</a>  ggt; gamma-glutamyltranspeptidase [EC:2.3.2.2]
D      comp90842_c0_seq1; <a href="/dbget-bin/www_bget?ko:K00681">K00681</a>  ggt; gamma-glutamyltranspeptidase [EC:2.3.2.2]
D      comp102372_c0_seq1; <a href="/dbget-bin/www_bget?ko:K00681">K00681</a>  ggt; gamma-glutamyltranspeptidase [EC:2.3.2.2]
D      comp104610_c0_seq1; <a href="/dbget-bin/www_bget?ko:K00681">K00681</a>  ggt; gamma-glutamyltranspeptidase [EC:2.3.2.2]
D      comp157326_c0_seq1; <a href="/dbget-bin/www_bget?ko:K00681">K00681</a>  ggt; gamma-glutamyltranspeptidase [EC:2.3.2.2]
D      comp158009_c0_seq1; <a href="/dbget-bin/www_bget?ko:K00681">K00681</a>  ggt; gamma-glutamyltranspeptidase [EC:2.3.2.2]
D      comp160555_c0_seq1; <a href="/dbget-bin/www_bget?ko:K00681">K00681</a>  ggt; gamma-glutamyltranspeptidase [EC:2.3.2.2]
D      comp10480_c0_seq1; <a href="/dbget-bin/www_bget?ko:K00432">K00432</a>  E1.11.1.9; glutathione peroxidase [EC:1.11.1.9]
D      comp34879_c0_seq1; <a href="/dbget-bin/www_bget?ko:K00432">K00432</a>  E1.11.1.9; glutathione peroxidase [EC:1.11.1.9]
D      comp39350_c0_seq1; <a href="/dbget-bin/www_bget?ko:K00432">K00432</a>  E1.11.1.9; glutathione peroxidase [EC:1.11.1.9]
D      comp39350_c0_seq2; <a href="/dbget-bin/www_bget?ko:K00432">K00432</a>  E1.11.1.9; glutathione peroxidase [EC:1.11.1.9]
D      comp43575_c0_seq1; <a href="/dbget-bin/www_bget?ko:K00432">K00432</a>  E1.11.1.9; glutathione peroxidase [EC:1.11.1.9]
D      comp43575_c0_seq2; <a href="/dbget-bin/www_bget?ko:K00432">K00432</a>  E1.11.1.9; glutathione peroxidase [EC:1.11.1.9]
D      comp44638_c0_seq1; <a href="/dbget-bin/www_bget?ko:K00432">K00432</a>  E1.11.1.9; glutathione peroxidase [EC:1.11.1.9]
D      comp102141_c0_seq1; <a href="/dbget-bin/www_bget?ko:K00432">K00432</a>  E1.11.1.9; glutathione peroxidase [EC:1.11.1.9]
D      comp110241_c0_seq1; <a href="/dbget-bin/www_bget?ko:K00432">K00432</a>  E1.11.1.9; glutathione peroxidase [EC:1.11.1.9]
D      comp95541_c0_seq1; <a href="/dbget-bin/www_bget?ko:K07422">K07422</a>  CYP2U1; cytochrome P450, family 2, subfamily U, polypeptide 1
C    00591 Linoleic acid metabolism [PATH:<a href="http://www.kegg.jp/kegg-bin/show_pathway?@ko00591/K01047/K16342/K16343/K07424">ko00591</a>]
D      comp40917_c0_seq1; <a href="/dbget-bin/www_bget?ko:K01047">K01047</a>  PLA2G, SPLA2; secretory phospholipase A2 [EC:3.1.1.4]
D      comp41420_c0_seq1; <a href="/dbget-bin/www_bget?ko:K01047">K01047</a>  PLA2G, SPLA2; secretory phospholipase A2 [EC:3.1.1.4]
D      comp41420_c0_seq2; <a href="/dbget-bin/www_bget?ko:K01047">K01047</a>  PLA2G, SPLA2; secretory phospholipase A2 [EC:3.1.1.4]
D      comp39906_c0_seq1; <a href="/dbget-bin/www_bget?ko:K16342">K16342</a>  PLA2G4, CPLA2; cytosolic phospholipase A2 [EC:3.1.1.4]
D      comp44985_c1_seq1; <a href="/dbget-bin/www_bget?ko:K16342">K16342</a>  PLA2G4, CPLA2; cytosolic phospholipase A2 [EC:3.1.1.4]
D      comp45804_c0_seq3; <a href="/dbget-bin/www_bget?ko:K16342">K16342</a>  PLA2G4, CPLA2; cytosolic phospholipase A2 [EC:3.1.1.4]
D      comp46698_c0_seq1; <a href="/dbget-bin/www_bget?ko:K16342">K16342</a>  PLA2G4, CPLA2; cytosolic phospholipase A2 [EC:3.1.1.4]
D      comp52239_c0_seq1; <a href="/dbget-bin/www_bget?ko:K16343">K16343</a>  PLA2G6, IPLA2; calcium-independent phospholipase A2 [EC:3.1.1.4]
D      comp80201_c0_seq1; <a href="/dbget-bin/www_bget?ko:K16343">K16343</a>  PLA2G6, IPLA2; calcium-independent phospholipase A2 [EC:3.1.1.4]
D      comp26845_c0_seq1; <a href="/dbget-bin/www_bget?ko:K07424">K07424</a>  CYP3A; cytochrome P450, family 3, subfamily A [EC:1.14.14.1]
D      comp31884_c0_seq1; <a href="/dbget-bin/www_bget?ko:K07424">K07424</a>  CYP3A; cytochrome P450, family 3, subfamily A [EC:1.14.14.1]
D      comp37940_c0_seq1; <a href="/dbget-bin/www_bget?ko:K07424">K07424</a>  CYP3A; cytochrome P450, family 3, subfamily A [EC:1.14.14.1]
D      comp43965_c0_seq1; <a href="/dbget-bin/www_bget?ko:K07424">K07424</a>  CYP3A; cytochrome P450, family 3, subfamily A [EC:1.14.14.1]
D      comp44106_c0_seq1; <a href="/dbget-bin/www_bget?ko:K07424">K07424</a>  CYP3A; cytochrome P450, family 3, subfamily A [EC:1.14.14.1]
D      comp45530_c0_seq1; <a href="/dbget-bin/www_bget?ko:K07424">K07424</a>  CYP3A; cytochrome P450, family 3, subfamily A [EC:1.14.14.1]
D      comp45530_c0_seq3; <a href="/dbget-bin/www_bget?ko:K07424">K07424</a>  CYP3A; cytochrome P450, family 3, subfamily A [EC:1.14.14.1]
D      comp45530_c0_seq4; <a href="/dbget-bin/www_bget?ko:K07424">K07424</a>  CYP3A; cytochrome P450, family 3, subfamily A [EC:1.14.14.1]
D      comp45530_c0_seq5; <a href="/dbget-bin/www_bget?ko:K07424">K07424</a>  CYP3A; cytochrome P450, family 3, subfamily A [EC:1.14.14.1]
D      comp45530_c0_seq14; <a href="/dbget-bin/www_bget?ko:K07424">K07424</a>  CYP3A; cytochrome P450, family 3, subfamily A [EC:1.14.14.1]
D      comp45530_c0_seq17; <a href="/dbget-bin/www_bget?ko:K07424">K07424</a>  CYP3A; cytochrome P450, family 3, subfamily A [EC:1.14.14.1]
D      comp50655_c0_seq1; <a href="/dbget-bin/www_bget?ko:K07424">K07424</a>  CYP3A; cytochrome P450, family 3, subfamily A [EC:1.14.14.1]
D      comp56051_c0_seq1; <a href="/dbget-bin/www_bget?ko:K07424">K07424</a>  CYP3A; cytochrome P450, family 3, subfamily A [EC:1.14.14.1]
D      comp65387_c0_seq1; <a href="/dbget-bin/www_bget?ko:K07424">K07424</a>  CYP3A; cytochrome P450, family 3, subfamily A [EC:1.14.14.1]
D      comp93755_c0_seq1; <a href="/dbget-bin/www_bget?ko:K07424">K07424</a>  CYP3A; cytochrome P450, family 3, subfamily A [EC:1.14.14.1]
D      comp114204_c0_seq1; <a href="/dbget-bin/www_bget?ko:K07424">K07424</a>  CYP3A; cytochrome P450, family 3, subfamily A [EC:1.14.14.1]
C    00592 alpha-Linolenic acid metabolism [PATH:<a href="http://www.kegg.jp/kegg-bin/show_pathway?@ko00592/K01047/K16342/K16343/K00232">ko00592</a>]
D      comp40917_c0_seq1; <a href="/dbget-bin/www_bget?ko:K01047">K01047</a>  PLA2G, SPLA2; secretory phospholipase A2 [EC:3.1.1.4]
D      comp41420_c0_seq1; <a href="/dbget-bin/www_bget?ko:K01047">K01047</a>  PLA2G, SPLA2; secretory phospholipase A2 [EC:3.1.1.4]
D      comp41420_c0_seq2; <a href="/dbget-bin/www_bget?ko:K01047">K01047</a>  PLA2G, SPLA2; secretory phospholipase A2 [EC:3.1.1.4]
D      comp39906_c0_seq1; <a href="/dbget-bin/www_bget?ko:K16342">K16342</a>  PLA2G4, CPLA2; cytosolic phospholipase A2 [EC:3.1.1.4]
D      comp44985_c1_seq1; <a href="/dbget-bin/www_bget?ko:K16342">K16342</a>  PLA2G4, CPLA2; cytosolic phospholipase A2 [EC:3.1.1.4]
D      comp45804_c0_seq3; <a href="/dbget-bin/www_bget?ko:K16342">K16342</a>  PLA2G4, CPLA2; cytosolic phospholipase A2 [EC:3.1.1.4]
D      comp46698_c0_seq1; <a href="/dbget-bin/www_bget?ko:K16342">K16342</a>  PLA2G4, CPLA2; cytosolic phospholipase A2 [EC:3.1.1.4]
D      comp52239_c0_seq1; <a href="/dbget-bin/www_bget?ko:K16343">K16343</a>  PLA2G6, IPLA2; calcium-independent phospholipase A2 [EC:3.1.1.4]
D      comp80201_c0_seq1; <a href="/dbget-bin/www_bget?ko:K16343">K16343</a>  PLA2G6, IPLA2; calcium-independent phospholipase A2 [EC:3.1.1.4]
D      comp3067_c0_seq1; <a href="/dbget-bin/www_bget?ko:K00232">K00232</a>  E1.3.3.6, ACOX1, ACOX3; acyl-CoA oxidase [EC:1.3.3.6]
D      comp28739_c0_seq1; <a href="/dbget-bin/www_bget?ko:K00232">K00232</a>  E1.3.3.6, ACOX1, ACOX3; acyl-CoA oxidase [EC:1.3.3.6]
D      comp32468_c0_seq1; <a href="/dbget-bin/www_bget?ko:K00232">K00232</a>  E1.3.3.6, ACOX1, ACOX3; acyl-CoA oxidase [EC:1.3.3.6]
D      comp40775_c0_seq1; <a href="/dbget-bin/www_bget?ko:K00232">K00232</a>  E1.3.3.6, ACOX1, ACOX3; acyl-CoA oxidase [EC:1.3.3.6]
D      comp42646_c0_seq1; <a href="/dbget-bin/www_bget?ko:K00232">K00232</a>  E1.3.3.6, ACOX1, ACOX3; acyl-CoA oxidase [EC:1.3.3.6]
D      comp42646_c0_seq3; <a href="/dbget-bin/www_bget?ko:K00232">K00232</a>  E1.3.3.6, ACOX1, ACOX3; acyl-CoA oxidase [EC:1.3.3.6]
D      comp44747_c0_seq1; <a href="/dbget-bin/www_bget?ko:K00232">K00232</a>  E1.3.3.6, ACOX1, ACOX3; acyl-CoA oxidase [EC:1.3.3.6]
D      comp57504_c0_seq1; <a href="/dbget-bin/www_bget?ko:K00232">K00232</a>  E1.3.3.6, ACOX1, ACOX3; acyl-CoA oxidase [EC:1.3.3.6]
D      comp69154_c0_seq1; <a href="/dbget-bin/www_bget?ko:K00232">K00232</a>  E1.3.3.6, ACOX1, ACOX3; acyl-CoA oxidase [EC:1.3.3.6]
D      comp89091_c0_seq1; <a href="/dbget-bin/www_bget?ko:K00232">K00232</a>  E1.3.3.6, ACOX1, ACOX3; acyl-CoA oxidase [EC:1.3.3.6]
D      comp146041_c0_seq1; <a href="/dbget-bin/www_bget?ko:K00232">K00232</a>  E1.3.3.6, ACOX1, ACOX3; acyl-CoA oxidase [EC:1.3.3.6]
C    01040 Biosynthesis of unsaturated fatty acids [PATH:<a href="http://www.kegg.jp/kegg-bin/show_pathway?@ko01040/K10251/K10703/K10258/K00507/K00232/K07515/K01068/K17360/K00659">ko01040</a>]
D      comp40211_c0_seq1; <a href="/dbget-bin/www_bget?ko:K10251">K10251</a>  HSD17B12, KAR, IFA38; 17beta-estradiol 17-dehydrogenase / very-long-chain 3-oxoacyl-CoA reductase [EC:1.1.1.62 1.1.1.330]
D      comp53566_c0_seq1; <a href="/dbget-bin/www_bget?ko:K10251">K10251</a>  HSD17B12, KAR, IFA38; 17beta-estradiol 17-dehydrogenase / very-long-chain 3-oxoacyl-CoA reductase [EC:1.1.1.62 1.1.1.330]
D      comp42809_c0_seq2; <a href="/dbget-bin/www_bget?ko:K10703">K10703</a>  PHS1, PAS2; very-long-chain (3R)-3-hydroxyacyl-[acyl-carrier protein] dehydratase [EC:4.2.1.134]
D      comp64089_c0_seq1; <a href="/dbget-bin/www_bget?ko:K10703">K10703</a>  PHS1, PAS2; very-long-chain (3R)-3-hydroxyacyl-[acyl-carrier protein] dehydratase [EC:4.2.1.134]
D      comp11268_c0_seq1; <a href="/dbget-bin/www_bget?ko:K10258">K10258</a>  TER, TSC13, CER10; very-long-chain enoyl-CoA reductase [EC:1.3.1.93]
D      comp11268_c0_seq2; <a href="/dbget-bin/www_bget?ko:K10258">K10258</a>  TER, TSC13, CER10; very-long-chain enoyl-CoA reductase [EC:1.3.1.93]
D      comp25850_c0_seq1; <a href="/dbget-bin/www_bget?ko:K10258">K10258</a>  TER, TSC13, CER10; very-long-chain enoyl-CoA reductase [EC:1.3.1.93]
D      comp37101_c0_seq1; <a href="/dbget-bin/www_bget?ko:K10258">K10258</a>  TER, TSC13, CER10; very-long-chain enoyl-CoA reductase [EC:1.3.1.93]
D      comp42263_c0_seq1; <a href="/dbget-bin/www_bget?ko:K10258">K10258</a>  TER, TSC13, CER10; very-long-chain enoyl-CoA reductase [EC:1.3.1.93]
D      comp89901_c0_seq1; <a href="/dbget-bin/www_bget?ko:K10258">K10258</a>  TER, TSC13, CER10; very-long-chain enoyl-CoA reductase [EC:1.3.1.93]
D      comp46775_c1_seq8; <a href="/dbget-bin/www_bget?ko:K00507">K00507</a>  SCD, desC; stearoyl-CoA desaturase (delta-9 desaturase) [EC:1.14.19.1]
D      comp46775_c1_seq9; <a href="/dbget-bin/www_bget?ko:K00507">K00507</a>  SCD, desC; stearoyl-CoA desaturase (delta-9 desaturase) [EC:1.14.19.1]
D      comp46775_c1_seq11; <a href="/dbget-bin/www_bget?ko:K00507">K00507</a>  SCD, desC; stearoyl-CoA desaturase (delta-9 desaturase) [EC:1.14.19.1]
D      comp46775_c1_seq13; <a href="/dbget-bin/www_bget?ko:K00507">K00507</a>  SCD, desC; stearoyl-CoA desaturase (delta-9 desaturase) [EC:1.14.19.1]
D      comp46775_c1_seq14; <a href="/dbget-bin/www_bget?ko:K00507">K00507</a>  SCD, desC; stearoyl-CoA desaturase (delta-9 desaturase) [EC:1.14.19.1]
D      comp46775_c1_seq15; <a href="/dbget-bin/www_bget?ko:K00507">K00507</a>  SCD, desC; stearoyl-CoA desaturase (delta-9 desaturase) [EC:1.14.19.1]
D      comp46775_c1_seq17; <a href="/dbget-bin/www_bget?ko:K00507">K00507</a>  SCD, desC; stearoyl-CoA desaturase (delta-9 desaturase) [EC:1.14.19.1]
D      comp46775_c1_seq19; <a href="/dbget-bin/www_bget?ko:K00507">K00507</a>  SCD, desC; stearoyl-CoA desaturase (delta-9 desaturase) [EC:1.14.19.1]
D      comp3067_c0_seq1; <a href="/dbget-bin/www_bget?ko:K00232">K00232</a>  E1.3.3.6, ACOX1, ACOX3; acyl-CoA oxidase [EC:1.3.3.6]
D      comp28739_c0_seq1; <a href="/dbget-bin/www_bget?ko:K00232">K00232</a>  E1.3.3.6, ACOX1, ACOX3; acyl-CoA oxidase [EC:1.3.3.6]
D      comp32468_c0_seq1; <a href="/dbget-bin/www_bget?ko:K00232">K00232</a>  E1.3.3.6, ACOX1, ACOX3; acyl-CoA oxidase [EC:1.3.3.6]
D      comp40775_c0_seq1; <a href="/dbget-bin/www_bget?ko:K00232">K00232</a>  E1.3.3.6, ACOX1, ACOX3; acyl-CoA oxidase [EC:1.3.3.6]
D      comp42646_c0_seq1; <a href="/dbget-bin/www_bget?ko:K00232">K00232</a>  E1.3.3.6, ACOX1, ACOX3; acyl-CoA oxidase [EC:1.3.3.6]
D      comp42646_c0_seq3; <a href="/dbget-bin/www_bget?ko:K00232">K00232</a>  E1.3.3.6, ACOX1, ACOX3; acyl-CoA oxidase [EC:1.3.3.6]
D      comp44747_c0_seq1; <a href="/dbget-bin/www_bget?ko:K00232">K00232</a>  E1.3.3.6, ACOX1, ACOX3; acyl-CoA oxidase [EC:1.3.3.6]
D      comp57504_c0_seq1; <a href="/dbget-bin/www_bget?ko:K00232">K00232</a>  E1.3.3.6, ACOX1, ACOX3; acyl-CoA oxidase [EC:1.3.3.6]
D      comp69154_c0_seq1; <a href="/dbget-bin/www_bget?ko:K00232">K00232</a>  E1.3.3.6, ACOX1, ACOX3; acyl-CoA oxidase [EC:1.3.3.6]
D      comp89091_c0_seq1; <a href="/dbget-bin/www_bget?ko:K00232">K00232</a>  E1.3.3.6, ACOX1, ACOX3; acyl-CoA oxidase [EC:1.3.3.6]
D      comp146041_c0_seq1; <a href="/dbget-bin/www_bget?ko:K00232">K00232</a>  E1.3.3.6, ACOX1, ACOX3; acyl-CoA oxidase [EC:1.3.3.6]
D      comp43021_c0_seq1; <a href="/dbget-bin/www_bget?ko:K07515">K07515</a>  HADHA; enoyl-CoA hydratase / long-chain 3-hydroxyacyl-CoA dehydrogenase [EC:4.2.1.17 1.1.1.211]
D      comp45130_c0_seq1; <a href="/dbget-bin/www_bget?ko:K07515">K07515</a>  HADHA; enoyl-CoA hydratase / long-chain 3-hydroxyacyl-CoA dehydrogenase [EC:4.2.1.17 1.1.1.211]
D      comp105035_c0_seq1; <a href="/dbget-bin/www_bget?ko:K01068">K01068</a>  ACOT1_2_4; acyl-coenzyme A thioesterase 1/2/4 [EC:3.1.2.2]
D      comp47136_c0_seq1; <a href="/dbget-bin/www_bget?ko:K17360">K17360</a>  ACOT7; acyl-coenzyme A thioesterase 7 [EC:3.1.2.2]
D      comp94833_c0_seq1; <a href="/dbget-bin/www_bget?ko:K17360">K17360</a>  ACOT7; acyl-coenzyme A thioesterase 7 [EC:3.1.2.2]
D      comp92097_c0_seq1; <a href="/dbget-bin/www_bget?ko:K00659">K00659</a>  BAAT; bile acid-CoA:amino acid N-acyltransferase [EC:2.3.1.65 3.1.2.2]
C    01004 Lipid biosynthesis proteins [BR:ko01004]
B
B  <b>Nucleotide metabolism</b>
C    00230 Purine metabolism [PATH:<a href="http://www.kegg.jp/kegg-bin/show_pathway?@ko00230/K13988/K01517/K01835/K15779/K00948/K00764/K11787/K01587/K01756/K00759/K01081/K03783/K00760/K00088/K00940/K01510/K12304/K12305/K01511/K00106/K01518/K01951/K00364/K01487/K00942/K00873/K10807/K02999/K03002/K03005/K03006/K03010/K03011/K03012/K03013/K03014/K03015/K03017/K03007/K03008/K03009/K03018/K03021/K03023/K03026/K14721/K03019/K03020/K03022/K03025/K02320/K02321/K02684/K02685/K02327/K02328/K03504/K03505/K02324/K02326/K03506/K08042/K08043/K08045/K08046/K08048/K08049/K12318/K12319/K12323/K01120/K13755/K13296/K13758/K13761/K13298/K01939/K01490/K01488/K00939/K00962/K01522/K13811/K01513/K00365/K07127/K01466/K01477">ko00230</a>]
D      comp18979_c0_seq1; <a href="/dbget-bin/www_bget?ko:K13988">K13988</a>  NUDT9; ADP-ribose pyrophosphatase [EC:3.6.1.13]
D      comp30581_c0_seq1; <a href="/dbget-bin/www_bget?ko:K13988">K13988</a>  NUDT9; ADP-ribose pyrophosphatase [EC:3.6.1.13]
D      comp35339_c0_seq1; <a href="/dbget-bin/www_bget?ko:K13988">K13988</a>  NUDT9; ADP-ribose pyrophosphatase [EC:3.6.1.13]
D      comp88205_c0_seq1; <a href="/dbget-bin/www_bget?ko:K13988">K13988</a>  NUDT9; ADP-ribose pyrophosphatase [EC:3.6.1.13]
D      comp129711_c0_seq1; <a href="/dbget-bin/www_bget?ko:K13988">K13988</a>  NUDT9; ADP-ribose pyrophosphatase [EC:3.6.1.13]
D      comp9345_c0_seq1; <a href="/dbget-bin/www_bget?ko:K01517">K01517</a>  ADPRM; manganese-dependent ADP-ribose/CDP-alcohol diphosphatase [EC:3.6.1.13 3.6.1.16 3.6.1.53]
D      comp30429_c0_seq1; <a href="/dbget-bin/www_bget?ko:K01835">K01835</a>  pgm; phosphoglucomutase [EC:5.4.2.2]
D      comp51399_c0_seq1; <a href="/dbget-bin/www_bget?ko:K15779">K15779</a>  PGM2; phosphoglucomutase / phosphopentomutase [EC:5.4.2.2 5.4.2.7]
D      comp67530_c0_seq1; <a href="/dbget-bin/www_bget?ko:K15779">K15779</a>  PGM2; phosphoglucomutase / phosphopentomutase [EC:5.4.2.2 5.4.2.7]
D      comp11170_c0_seq1; <a href="/dbget-bin/www_bget?ko:K00948">K00948</a>  PRPS, prsA; ribose-phosphate pyrophosphokinase [EC:2.7.6.1]
D      comp33042_c0_seq1; <a href="/dbget-bin/www_bget?ko:K00948">K00948</a>  PRPS, prsA; ribose-phosphate pyrophosphokinase [EC:2.7.6.1]
D      comp36453_c0_seq1; <a href="/dbget-bin/www_bget?ko:K00948">K00948</a>  PRPS, prsA; ribose-phosphate pyrophosphokinase [EC:2.7.6.1]
D      comp36966_c0_seq1; <a href="/dbget-bin/www_bget?ko:K00948">K00948</a>  PRPS, prsA; ribose-phosphate pyrophosphokinase [EC:2.7.6.1]
D      comp38720_c0_seq1; <a href="/dbget-bin/www_bget?ko:K00948">K00948</a>  PRPS, prsA; ribose-phosphate pyrophosphokinase [EC:2.7.6.1]
D      comp40276_c0_seq1; <a href="/dbget-bin/www_bget?ko:K00948">K00948</a>  PRPS, prsA; ribose-phosphate pyrophosphokinase [EC:2.7.6.1]
D      comp59134_c0_seq1; <a href="/dbget-bin/www_bget?ko:K00764">K00764</a>  purF, PPAT; amidophosphoribosyltransferase [EC:2.4.2.14]
D      comp75485_c0_seq1; <a href="/dbget-bin/www_bget?ko:K00764">K00764</a>  purF, PPAT; amidophosphoribosyltransferase [EC:2.4.2.14]
D      comp99144_c0_seq1; <a href="/dbget-bin/www_bget?ko:K00764">K00764</a>  purF, PPAT; amidophosphoribosyltransferase [EC:2.4.2.14]
D      comp127971_c0_seq1; <a href="/dbget-bin/www_bget?ko:K00764">K00764</a>  purF, PPAT; amidophosphoribosyltransferase [EC:2.4.2.14]
D      comp145975_c0_seq1; <a href="/dbget-bin/www_bget?ko:K00764">K00764</a>  purF, PPAT; amidophosphoribosyltransferase [EC:2.4.2.14]
D      comp157493_c0_seq1; <a href="/dbget-bin/www_bget?ko:K00764">K00764</a>  purF, PPAT; amidophosphoribosyltransferase [EC:2.4.2.14]
D      comp73516_c0_seq1; <a href="/dbget-bin/www_bget?ko:K11787">K11787</a>  GART; phosphoribosylamine--glycine ligase / phosphoribosylglycinamide formyltransferase / phosphoribosylformylglycinamidine cyclo-ligase [EC:6.3.4.13 2.1.2.2 6.3.3.1]
D      comp88985_c0_seq1; <a href="/dbget-bin/www_bget?ko:K11787">K11787</a>  GART; phosphoribosylamine--glycine ligase / phosphoribosylglycinamide formyltransferase / phosphoribosylformylglycinamidine cyclo-ligase [EC:6.3.4.13 2.1.2.2 6.3.3.1]
D      comp148409_c0_seq1; <a href="/dbget-bin/www_bget?ko:K11787">K11787</a>  GART; phosphoribosylamine--glycine ligase / phosphoribosylglycinamide formyltransferase / phosphoribosylformylglycinamidine cyclo-ligase [EC:6.3.4.13 2.1.2.2 6.3.3.1]
D      comp26149_c0_seq1; <a href="/dbget-bin/www_bget?ko:K01587">K01587</a>  PAICS; phosphoribosylaminoimidazole carboxylase / phosphoribosylaminoimidazole-succinocarboxamide synthase [EC:4.1.1.21 6.3.2.6]
D      comp70377_c0_seq1; <a href="/dbget-bin/www_bget?ko:K01756">K01756</a>  purB, ADSL; adenylosuccinate lyase [EC:4.3.2.2]
D      comp70634_c0_seq1; <a href="/dbget-bin/www_bget?ko:K01756">K01756</a>  purB, ADSL; adenylosuccinate lyase [EC:4.3.2.2]
D      comp78084_c0_seq1; <a href="/dbget-bin/www_bget?ko:K01756">K01756</a>  purB, ADSL; adenylosuccinate lyase [EC:4.3.2.2]
D      comp89067_c0_seq1; <a href="/dbget-bin/www_bget?ko:K01756">K01756</a>  purB, ADSL; adenylosuccinate lyase [EC:4.3.2.2]
D      comp129365_c0_seq1; <a href="/dbget-bin/www_bget?ko:K01756">K01756</a>  purB, ADSL; adenylosuccinate lyase [EC:4.3.2.2]
D      comp29573_c0_seq1; <a href="/dbget-bin/www_bget?ko:K00759">K00759</a>  E2.4.2.7, apt; adenine phosphoribosyltransferase [EC:2.4.2.7]
D      comp14026_c0_seq1; <a href="/dbget-bin/www_bget?ko:K01081">K01081</a>  E3.1.3.5; 5'-nucleotidase [EC:3.1.3.5]
D      comp20430_c0_seq1; <a href="/dbget-bin/www_bget?ko:K01081">K01081</a>  E3.1.3.5; 5'-nucleotidase [EC:3.1.3.5]
D      comp28973_c0_seq1; <a href="/dbget-bin/www_bget?ko:K01081">K01081</a>  E3.1.3.5; 5'-nucleotidase [EC:3.1.3.5]
D      comp40379_c0_seq1; <a href="/dbget-bin/www_bget?ko:K01081">K01081</a>  E3.1.3.5; 5'-nucleotidase [EC:3.1.3.5]
D      comp45036_c0_seq1; <a href="/dbget-bin/www_bget?ko:K01081">K01081</a>  E3.1.3.5; 5'-nucleotidase [EC:3.1.3.5]
D      comp45036_c0_seq2; <a href="/dbget-bin/www_bget?ko:K01081">K01081</a>  E3.1.3.5; 5'-nucleotidase [EC:3.1.3.5]
D      comp45036_c0_seq3; <a href="/dbget-bin/www_bget?ko:K01081">K01081</a>  E3.1.3.5; 5'-nucleotidase [EC:3.1.3.5]
D      comp69996_c0_seq1; <a href="/dbget-bin/www_bget?ko:K01081">K01081</a>  E3.1.3.5; 5'-nucleotidase [EC:3.1.3.5]
D      comp97470_c0_seq1; <a href="/dbget-bin/www_bget?ko:K01081">K01081</a>  E3.1.3.5; 5'-nucleotidase [EC:3.1.3.5]
D      comp4541_c0_seq1; <a href="/dbget-bin/www_bget?ko:K03783">K03783</a>  punA; purine-nucleoside phosphorylase [EC:2.4.2.1]
D      comp75239_c0_seq1; <a href="/dbget-bin/www_bget?ko:K03783">K03783</a>  punA; purine-nucleoside phosphorylase [EC:2.4.2.1]
D      comp5601_c0_seq1; <a href="/dbget-bin/www_bget?ko:K00760">K00760</a>  hprT, hpt, HPRT1; hypoxanthine phosphoribosyltransferase [EC:2.4.2.8]
D      comp38245_c0_seq1; <a href="/dbget-bin/www_bget?ko:K00760">K00760</a>  hprT, hpt, HPRT1; hypoxanthine phosphoribosyltransferase [EC:2.4.2.8]
D      comp41966_c0_seq1; <a href="/dbget-bin/www_bget?ko:K00760">K00760</a>  hprT, hpt, HPRT1; hypoxanthine phosphoribosyltransferase [EC:2.4.2.8]
D      comp47217_c0_seq1; <a href="/dbget-bin/www_bget?ko:K00760">K00760</a>  hprT, hpt, HPRT1; hypoxanthine phosphoribosyltransferase [EC:2.4.2.8]
D      comp45573_c0_seq3; <a href="/dbget-bin/www_bget?ko:K00088">K00088</a>  guaB; IMP dehydrogenase [EC:1.1.1.205]
D      comp45573_c0_seq10; <a href="/dbget-bin/www_bget?ko:K00088">K00088</a>  guaB; IMP dehydrogenase [EC:1.1.1.205]
D      comp45573_c0_seq17; <a href="/dbget-bin/www_bget?ko:K00088">K00088</a>  guaB; IMP dehydrogenase [EC:1.1.1.205]
D      comp45573_c0_seq18; <a href="/dbget-bin/www_bget?ko:K00088">K00088</a>  guaB; IMP dehydrogenase [EC:1.1.1.205]
D      comp62214_c0_seq1; <a href="/dbget-bin/www_bget?ko:K00088">K00088</a>  guaB; IMP dehydrogenase [EC:1.1.1.205]
D      comp79334_c0_seq1; <a href="/dbget-bin/www_bget?ko:K00088">K00088</a>  guaB; IMP dehydrogenase [EC:1.1.1.205]
D      comp10859_c0_seq1; <a href="/dbget-bin/www_bget?ko:K00940">K00940</a>  E2.7.4.6, ndk; nucleoside-diphosphate kinase [EC:2.7.4.6]
D      comp16898_c0_seq1; <a href="/dbget-bin/www_bget?ko:K00940">K00940</a>  E2.7.4.6, ndk; nucleoside-diphosphate kinase [EC:2.7.4.6]
D      comp23606_c0_seq1; <a href="/dbget-bin/www_bget?ko:K00940">K00940</a>  E2.7.4.6, ndk; nucleoside-diphosphate kinase [EC:2.7.4.6]
D      comp34546_c0_seq1; <a href="/dbget-bin/www_bget?ko:K00940">K00940</a>  E2.7.4.6, ndk; nucleoside-diphosphate kinase [EC:2.7.4.6]
D      comp36524_c0_seq1; <a href="/dbget-bin/www_bget?ko:K00940">K00940</a>  E2.7.4.6, ndk; nucleoside-diphosphate kinase [EC:2.7.4.6]
D      comp41107_c0_seq1; <a href="/dbget-bin/www_bget?ko:K00940">K00940</a>  E2.7.4.6, ndk; nucleoside-diphosphate kinase [EC:2.7.4.6]
D      comp42950_c0_seq1; <a href="/dbget-bin/www_bget?ko:K00940">K00940</a>  E2.7.4.6, ndk; nucleoside-diphosphate kinase [EC:2.7.4.6]
D      comp47291_c0_seq1; <a href="/dbget-bin/www_bget?ko:K00940">K00940</a>  E2.7.4.6, ndk; nucleoside-diphosphate kinase [EC:2.7.4.6]
D      comp47368_c0_seq1; <a href="/dbget-bin/www_bget?ko:K00940">K00940</a>  E2.7.4.6, ndk; nucleoside-diphosphate kinase [EC:2.7.4.6]
D      comp55350_c0_seq1; <a href="/dbget-bin/www_bget?ko:K00940">K00940</a>  E2.7.4.6, ndk; nucleoside-diphosphate kinase [EC:2.7.4.6]
D      comp56951_c0_seq1; <a href="/dbget-bin/www_bget?ko:K00940">K00940</a>  E2.7.4.6, ndk; nucleoside-diphosphate kinase [EC:2.7.4.6]
D      comp106301_c0_seq1; <a href="/dbget-bin/www_bget?ko:K00940">K00940</a>  E2.7.4.6, ndk; nucleoside-diphosphate kinase [EC:2.7.4.6]
D      comp135792_c0_seq1; <a href="/dbget-bin/www_bget?ko:K00940">K00940</a>  E2.7.4.6, ndk; nucleoside-diphosphate kinase [EC:2.7.4.6]
D      comp40536_c0_seq1; <a href="/dbget-bin/www_bget?ko:K01510">K01510</a>  ENTPD1_3_8; apyrase [EC:3.6.1.5]
D      comp79998_c0_seq1; <a href="/dbget-bin/www_bget?ko:K12304">K12304</a>  CANT1; soluble calcium-activated nucleotidase 1 [EC:3.6.1.6]
D      comp83143_c0_seq1; <a href="/dbget-bin/www_bget?ko:K12304">K12304</a>  CANT1; soluble calcium-activated nucleotidase 1 [EC:3.6.1.6]
D      comp89406_c0_seq1; <a href="/dbget-bin/www_bget?ko:K12304">K12304</a>  CANT1; soluble calcium-activated nucleotidase 1 [EC:3.6.1.6]
D      comp7845_c0_seq1; <a href="/dbget-bin/www_bget?ko:K12305">K12305</a>  ENTPD4, LALP70; ectonucleoside triphosphate diphosphohydrolase 4 [EC:3.6.1.6]
D      comp95246_c0_seq1; <a href="/dbget-bin/www_bget?ko:K12305">K12305</a>  ENTPD4, LALP70; ectonucleoside triphosphate diphosphohydrolase 4 [EC:3.6.1.6]
D      comp41492_c0_seq1; <a href="/dbget-bin/www_bget?ko:K01511">K01511</a>  ENTPD5_6; ectonucleoside triphosphate diphosphohydrolase 5/6 [EC:3.6.1.6]
D      comp22753_c0_seq1; <a href="/dbget-bin/www_bget?ko:K00106">K00106</a>  XDH; xanthine dehydrogenase/oxidase [EC:1.17.1.4 1.17.3.2]
D      comp22753_c0_seq2; <a href="/dbget-bin/www_bget?ko:K00106">K00106</a>  XDH; xanthine dehydrogenase/oxidase [EC:1.17.1.4 1.17.3.2]
D      comp55616_c0_seq1; <a href="/dbget-bin/www_bget?ko:K00106">K00106</a>  XDH; xanthine dehydrogenase/oxidase [EC:1.17.1.4 1.17.3.2]
D      comp58697_c0_seq1; <a href="/dbget-bin/www_bget?ko:K00106">K00106</a>  XDH; xanthine dehydrogenase/oxidase [EC:1.17.1.4 1.17.3.2]
D      comp71170_c0_seq1; <a href="/dbget-bin/www_bget?ko:K00106">K00106</a>  XDH; xanthine dehydrogenase/oxidase [EC:1.17.1.4 1.17.3.2]
D      comp116374_c0_seq1; <a href="/dbget-bin/www_bget?ko:K00106">K00106</a>  XDH; xanthine dehydrogenase/oxidase [EC:1.17.1.4 1.17.3.2]
D      comp124158_c0_seq1; <a href="/dbget-bin/www_bget?ko:K00106">K00106</a>  XDH; xanthine dehydrogenase/oxidase [EC:1.17.1.4 1.17.3.2]
D      comp53372_c0_seq1; <a href="/dbget-bin/www_bget?ko:K01518">K01518</a>  E3.6.1.17; bis(5'-nucleosidyl)-tetraphosphatase [EC:3.6.1.17]
D      comp4773_c0_seq1; <a href="/dbget-bin/www_bget?ko:K01951">K01951</a>  guaA, GMPS; GMP synthase (glutamine-hydrolysing) [EC:6.3.5.2]
D      comp75118_c0_seq1; <a href="/dbget-bin/www_bget?ko:K01951">K01951</a>  guaA, GMPS; GMP synthase (glutamine-hydrolysing) [EC:6.3.5.2]
D      comp83446_c0_seq1; <a href="/dbget-bin/www_bget?ko:K01951">K01951</a>  guaA, GMPS; GMP synthase (glutamine-hydrolysing) [EC:6.3.5.2]
D      comp91181_c0_seq1; <a href="/dbget-bin/www_bget?ko:K01951">K01951</a>  guaA, GMPS; GMP synthase (glutamine-hydrolysing) [EC:6.3.5.2]
D      comp106725_c0_seq1; <a href="/dbget-bin/www_bget?ko:K01951">K01951</a>  guaA, GMPS; GMP synthase (glutamine-hydrolysing) [EC:6.3.5.2]
D      comp111819_c0_seq1; <a href="/dbget-bin/www_bget?ko:K01951">K01951</a>  guaA, GMPS; GMP synthase (glutamine-hydrolysing) [EC:6.3.5.2]
D      comp125687_c0_seq1; <a href="/dbget-bin/www_bget?ko:K01951">K01951</a>  guaA, GMPS; GMP synthase (glutamine-hydrolysing) [EC:6.3.5.2]
D      comp157561_c0_seq1; <a href="/dbget-bin/www_bget?ko:K01951">K01951</a>  guaA, GMPS; GMP synthase (glutamine-hydrolysing) [EC:6.3.5.2]
D      comp79183_c0_seq1; <a href="/dbget-bin/www_bget?ko:K00364">K00364</a>  E1.7.1.7, guaC; GMP reductase [EC:1.7.1.7]
D      comp112061_c0_seq1; <a href="/dbget-bin/www_bget?ko:K00364">K00364</a>  E1.7.1.7, guaC; GMP reductase [EC:1.7.1.7]
D      comp15049_c0_seq1; <a href="/dbget-bin/www_bget?ko:K01487">K01487</a>  E3.5.4.3, guaD; guanine deaminase [EC:3.5.4.3]
D      comp100762_c0_seq1; <a href="/dbget-bin/www_bget?ko:K01487">K01487</a>  E3.5.4.3, guaD; guanine deaminase [EC:3.5.4.3]
D      comp39099_c0_seq1; <a href="/dbget-bin/www_bget?ko:K00942">K00942</a>  E2.7.4.8, gmk; guanylate kinase [EC:2.7.4.8]
D      comp56179_c0_seq1; <a href="/dbget-bin/www_bget?ko:K00942">K00942</a>  E2.7.4.8, gmk; guanylate kinase [EC:2.7.4.8]
D      comp33874_c0_seq1; <a href="/dbget-bin/www_bget?ko:K00873">K00873</a>  PK, pyk; pyruvate kinase [EC:2.7.1.40]
D      comp42644_c0_seq1; <a href="/dbget-bin/www_bget?ko:K10807">K10807</a>  RRM1; ribonucleoside-diphosphate reductase subunit M1 [EC:1.17.4.1]
D      comp48552_c0_seq1; <a href="/dbget-bin/www_bget?ko:K10807">K10807</a>  RRM1; ribonucleoside-diphosphate reductase subunit M1 [EC:1.17.4.1]
D      comp49027_c0_seq1; <a href="/dbget-bin/www_bget?ko:K10807">K10807</a>  RRM1; ribonucleoside-diphosphate reductase subunit M1 [EC:1.17.4.1]
D      comp54773_c0_seq1; <a href="/dbget-bin/www_bget?ko:K02999">K02999</a>  RPA1, POLR1A; DNA-directed RNA polymerase I subunit RPA1 [EC:2.7.7.6]
D      comp61864_c0_seq1; <a href="/dbget-bin/www_bget?ko:K02999">K02999</a>  RPA1, POLR1A; DNA-directed RNA polymerase I subunit RPA1 [EC:2.7.7.6]
D      comp68777_c0_seq1; <a href="/dbget-bin/www_bget?ko:K02999">K02999</a>  RPA1, POLR1A; DNA-directed RNA polymerase I subunit RPA1 [EC:2.7.7.6]
D      comp73536_c0_seq1; <a href="/dbget-bin/www_bget?ko:K02999">K02999</a>  RPA1, POLR1A; DNA-directed RNA polymerase I subunit RPA1 [EC:2.7.7.6]
D      comp75036_c0_seq1; <a href="/dbget-bin/www_bget?ko:K02999">K02999</a>  RPA1, POLR1A; DNA-directed RNA polymerase I subunit RPA1 [EC:2.7.7.6]
D      comp85242_c0_seq1; <a href="/dbget-bin/www_bget?ko:K02999">K02999</a>  RPA1, POLR1A; DNA-directed RNA polymerase I subunit RPA1 [EC:2.7.7.6]
D      comp100589_c0_seq1; <a href="/dbget-bin/www_bget?ko:K02999">K02999</a>  RPA1, POLR1A; DNA-directed RNA polymerase I subunit RPA1 [EC:2.7.7.6]
D      comp124452_c0_seq1; <a href="/dbget-bin/www_bget?ko:K02999">K02999</a>  RPA1, POLR1A; DNA-directed RNA polymerase I subunit RPA1 [EC:2.7.7.6]
D      comp3565_c0_seq1; <a href="/dbget-bin/www_bget?ko:K03002">K03002</a>  RPA2, POLR1B; DNA-directed RNA polymerase I subunit RPA2 [EC:2.7.7.6]
D      comp142890_c0_seq1; <a href="/dbget-bin/www_bget?ko:K03002">K03002</a>  RPA2, POLR1B; DNA-directed RNA polymerase I subunit RPA2 [EC:2.7.7.6]
D      comp147304_c0_seq1; <a href="/dbget-bin/www_bget?ko:K03005">K03005</a>  RPA49, POLR1E; DNA-directed RNA polymerase I subunit RPA49
D      comp45758_c0_seq1; <a href="/dbget-bin/www_bget?ko:K03006">K03006</a>  RPB1, POLR2A; DNA-directed RNA polymerase II subunit RPB1 [EC:2.7.7.6]
D      comp50788_c0_seq1; <a href="/dbget-bin/www_bget?ko:K03006">K03006</a>  RPB1, POLR2A; DNA-directed RNA polymerase II subunit RPB1 [EC:2.7.7.6]
D      comp55100_c0_seq1; <a href="/dbget-bin/www_bget?ko:K03006">K03006</a>  RPB1, POLR2A; DNA-directed RNA polymerase II subunit RPB1 [EC:2.7.7.6]
D      comp95730_c0_seq1; <a href="/dbget-bin/www_bget?ko:K03006">K03006</a>  RPB1, POLR2A; DNA-directed RNA polymerase II subunit RPB1 [EC:2.7.7.6]
D      comp45194_c0_seq1; <a href="/dbget-bin/www_bget?ko:K03010">K03010</a>  RPB2, POLR2B; DNA-directed RNA polymerase II subunit RPB2 [EC:2.7.7.6]
D      comp50708_c0_seq1; <a href="/dbget-bin/www_bget?ko:K03010">K03010</a>  RPB2, POLR2B; DNA-directed RNA polymerase II subunit RPB2 [EC:2.7.7.6]
D      comp9792_c0_seq1; <a href="/dbget-bin/www_bget?ko:K03011">K03011</a>  RPB3, POLR2C; DNA-directed RNA polymerase II subunit RPB3
D      comp31340_c0_seq1; <a href="/dbget-bin/www_bget?ko:K03011">K03011</a>  RPB3, POLR2C; DNA-directed RNA polymerase II subunit RPB3
D      comp29720_c0_seq1; <a href="/dbget-bin/www_bget?ko:K03012">K03012</a>  RPB4, POLR2D; DNA-directed RNA polymerase II subunit RPB4
D      comp55618_c0_seq1; <a href="/dbget-bin/www_bget?ko:K03012">K03012</a>  RPB4, POLR2D; DNA-directed RNA polymerase II subunit RPB4
D      comp67011_c0_seq1; <a href="/dbget-bin/www_bget?ko:K03012">K03012</a>  RPB4, POLR2D; DNA-directed RNA polymerase II subunit RPB4
D      comp49693_c0_seq1; <a href="/dbget-bin/www_bget?ko:K03013">K03013</a>  RPB5, POLR2E; DNA-directed RNA polymerases I, II, and III subunit RPABC1
D      comp7998_c0_seq1; <a href="/dbget-bin/www_bget?ko:K03014">K03014</a>  RPB6, POLR2F; DNA-directed RNA polymerases I, II, and III subunit RPABC2
D      comp49050_c0_seq1; <a href="/dbget-bin/www_bget?ko:K03014">K03014</a>  RPB6, POLR2F; DNA-directed RNA polymerases I, II, and III subunit RPABC2
D      comp11717_c0_seq1; <a href="/dbget-bin/www_bget?ko:K03015">K03015</a>  RPB7, POLR2G; DNA-directed RNA polymerase II subunit RPB7
D      comp5942_c0_seq1; <a href="/dbget-bin/www_bget?ko:K03017">K03017</a>  RPB9, POLR2I; DNA-directed RNA polymerase II subunit RPB9
D      comp5942_c0_seq2; <a href="/dbget-bin/www_bget?ko:K03017">K03017</a>  RPB9, POLR2I; DNA-directed RNA polymerase II subunit RPB9
D      comp8308_c0_seq1; <a href="/dbget-bin/www_bget?ko:K03017">K03017</a>  RPB9, POLR2I; DNA-directed RNA polymerase II subunit RPB9
D      comp49536_c0_seq1; <a href="/dbget-bin/www_bget?ko:K03017">K03017</a>  RPB9, POLR2I; DNA-directed RNA polymerase II subunit RPB9
D      comp12939_c0_seq1; <a href="/dbget-bin/www_bget?ko:K03007">K03007</a>  RPB10, POLR2L; DNA-directed RNA polymerases I, II, and III subunit RPABC5
D      comp38775_c0_seq1; <a href="/dbget-bin/www_bget?ko:K03007">K03007</a>  RPB10, POLR2L; DNA-directed RNA polymerases I, II, and III subunit RPABC5
D      comp53997_c0_seq1; <a href="/dbget-bin/www_bget?ko:K03007">K03007</a>  RPB10, POLR2L; DNA-directed RNA polymerases I, II, and III subunit RPABC5
D      comp13206_c0_seq1; <a href="/dbget-bin/www_bget?ko:K03008">K03008</a>  RPB11, POLR2J; DNA-directed RNA polymerase II subunit RPB11
D      comp24568_c0_seq1; <a href="/dbget-bin/www_bget?ko:K03008">K03008</a>  RPB11, POLR2J; DNA-directed RNA polymerase II subunit RPB11
D      comp49479_c0_seq1; <a href="/dbget-bin/www_bget?ko:K03008">K03008</a>  RPB11, POLR2J; DNA-directed RNA polymerase II subunit RPB11
D      comp6264_c0_seq1; <a href="/dbget-bin/www_bget?ko:K03009">K03009</a>  RPB12, POLR2K; DNA-directed RNA polymerases I, II, and III subunit RPABC4
D      comp6264_c0_seq2; <a href="/dbget-bin/www_bget?ko:K03009">K03009</a>  RPB12, POLR2K; DNA-directed RNA polymerases I, II, and III subunit RPABC4
D      comp25237_c0_seq1; <a href="/dbget-bin/www_bget?ko:K03009">K03009</a>  RPB12, POLR2K; DNA-directed RNA polymerases I, II, and III subunit RPABC4
D      comp19771_c0_seq1; <a href="/dbget-bin/www_bget?ko:K03018">K03018</a>  RPC1, POLR3A; DNA-directed RNA polymerase III subunit RPC1 [EC:2.7.7.6]
D      comp20050_c0_seq1; <a href="/dbget-bin/www_bget?ko:K03018">K03018</a>  RPC1, POLR3A; DNA-directed RNA polymerase III subunit RPC1 [EC:2.7.7.6]
D      comp69818_c0_seq1; <a href="/dbget-bin/www_bget?ko:K03018">K03018</a>  RPC1, POLR3A; DNA-directed RNA polymerase III subunit RPC1 [EC:2.7.7.6]
D      comp84238_c0_seq1; <a href="/dbget-bin/www_bget?ko:K03018">K03018</a>  RPC1, POLR3A; DNA-directed RNA polymerase III subunit RPC1 [EC:2.7.7.6]
D      comp89159_c0_seq1; <a href="/dbget-bin/www_bget?ko:K03018">K03018</a>  RPC1, POLR3A; DNA-directed RNA polymerase III subunit RPC1 [EC:2.7.7.6]
D      comp128175_c0_seq1; <a href="/dbget-bin/www_bget?ko:K03018">K03018</a>  RPC1, POLR3A; DNA-directed RNA polymerase III subunit RPC1 [EC:2.7.7.6]
[truncated: 3,766,790 more chars]
