# Supplementary material for: RNA-Seq of the Caribbean reef-building coral Orbicella faveolata (Scleractinia-Merulinidae) under bleaching and disease stress expands models of coral innate immunity
Source: PeerJ. 2016 Feb 15;4:e1616. doi: 10.7717/peerj.1616 (PMC4768675; doi:10.7717/peerj.1616)
Supplement: Supplemental Information 10 [file peerj-04-1616-s010.gz › hier/q00002.keg]

+E	Module
#<h2><a href="/kegg/kegg2.html"><img src="/Fig/bget/kegg3.gif" align="middle" border=0></a>&nbsp; KEGG Modules</h2>
#<!---
#ENTRY       ko00002
#NAME        Module
#DEFINITION  KEGG modules Mfaveolata transcriptome
#--->
!
A<b>Pathway module</b>
B
B  <b>Energy metabolism</b>
C    Carbon fixation
D      <a href="/kegg-bin/show_module?M00165">M00165</a>  Reductive pentose phosphate cycle (Calvin cycle) [PATH:<a href="/kegg-bin/show_pathway?map01200+M00165">map01200</a> <a href="/kegg-bin/show_pathway?map00710+M00165">map00710</a>]
E        comp49357_c0_seq1; <a href="/dbget-bin/www_bget?K00927">K00927</a>  PGK, pgk; phosphoglycerate kinase [EC:2.7.2.3]
E        comp43460_c0_seq1; <a href="/dbget-bin/www_bget?K00134">K00134</a>  GAPDH, gapA; glyceraldehyde 3-phosphate dehydrogenase [EC:1.2.1.12]
E        comp34342_c0_seq1; <a href="/dbget-bin/www_bget?K01623">K01623</a>  ALDO; fructose-bisphosphate aldolase, class I [EC:4.1.2.13]
E        comp41426_c0_seq1; <a href="/dbget-bin/www_bget?K01623">K01623</a>  ALDO; fructose-bisphosphate aldolase, class I [EC:4.1.2.13]
E        comp43330_c0_seq1; <a href="/dbget-bin/www_bget?K01623">K01623</a>  ALDO; fructose-bisphosphate aldolase, class I [EC:4.1.2.13]
E        comp104791_c0_seq1; <a href="/dbget-bin/www_bget?K01623">K01623</a>  ALDO; fructose-bisphosphate aldolase, class I [EC:4.1.2.13]
E        comp112130_c0_seq1; <a href="/dbget-bin/www_bget?K01623">K01623</a>  ALDO; fructose-bisphosphate aldolase, class I [EC:4.1.2.13]
E        comp45149_c0_seq1; <a href="/dbget-bin/www_bget?K03841">K03841</a>  FBP, fbp; fructose-1,6-bisphosphatase I [EC:3.1.3.11]
E        comp45149_c0_seq2; <a href="/dbget-bin/www_bget?K03841">K03841</a>  FBP, fbp; fructose-1,6-bisphosphatase I [EC:3.1.3.11]
E        comp10562_c0_seq1; <a href="/dbget-bin/www_bget?K00615">K00615</a>  E2.2.1.1, tktA, tktB; transketolase [EC:2.2.1.1]
E        comp45541_c0_seq1; <a href="/dbget-bin/www_bget?K00615">K00615</a>  E2.2.1.1, tktA, tktB; transketolase [EC:2.2.1.1]
E        comp46213_c0_seq1; <a href="/dbget-bin/www_bget?K00615">K00615</a>  E2.2.1.1, tktA, tktB; transketolase [EC:2.2.1.1]
E        comp107990_c0_seq1; <a href="/dbget-bin/www_bget?K00615">K00615</a>  E2.2.1.1, tktA, tktB; transketolase [EC:2.2.1.1]
E        comp108734_c0_seq1; <a href="/dbget-bin/www_bget?K01807">K01807</a>  rpiA; ribose 5-phosphate isomerase A [EC:5.3.1.6]
E        comp122305_c0_seq1; <a href="/dbget-bin/www_bget?K01807">K01807</a>  rpiA; ribose 5-phosphate isomerase A [EC:5.3.1.6]
E        comp130644_c0_seq1; <a href="/dbget-bin/www_bget?K01807">K01807</a>  rpiA; ribose 5-phosphate isomerase A [EC:5.3.1.6]
D      <a href="/kegg-bin/show_module?M00166">M00166</a>  Reductive pentose phosphate cycle, ribulose-5P => glyceraldehyde-3P [PATH:<a href="/kegg-bin/show_pathway?map01200+M00166">map01200</a> <a href="/kegg-bin/show_pathway?map00710+M00166">map00710</a>]
E        comp49357_c0_seq1; <a href="/dbget-bin/www_bget?K00927">K00927</a>  PGK, pgk; phosphoglycerate kinase [EC:2.7.2.3]
E        comp43460_c0_seq1; <a href="/dbget-bin/www_bget?K00134">K00134</a>  GAPDH, gapA; glyceraldehyde 3-phosphate dehydrogenase [EC:1.2.1.12]
D      <a href="/kegg-bin/show_module?M00167">M00167</a>  Reductive pentose phosphate cycle, glyceraldehyde-3P => ribulose-5P [PATH:<a href="/kegg-bin/show_pathway?map01200+M00167">map01200</a> <a href="/kegg-bin/show_pathway?map00710+M00167">map00710</a>]
E        comp34342_c0_seq1; <a href="/dbget-bin/www_bget?K01623">K01623</a>  ALDO; fructose-bisphosphate aldolase, class I [EC:4.1.2.13]
E        comp41426_c0_seq1; <a href="/dbget-bin/www_bget?K01623">K01623</a>  ALDO; fructose-bisphosphate aldolase, class I [EC:4.1.2.13]
E        comp43330_c0_seq1; <a href="/dbget-bin/www_bget?K01623">K01623</a>  ALDO; fructose-bisphosphate aldolase, class I [EC:4.1.2.13]
E        comp104791_c0_seq1; <a href="/dbget-bin/www_bget?K01623">K01623</a>  ALDO; fructose-bisphosphate aldolase, class I [EC:4.1.2.13]
E        comp112130_c0_seq1; <a href="/dbget-bin/www_bget?K01623">K01623</a>  ALDO; fructose-bisphosphate aldolase, class I [EC:4.1.2.13]
E        comp45149_c0_seq1; <a href="/dbget-bin/www_bget?K03841">K03841</a>  FBP, fbp; fructose-1,6-bisphosphatase I [EC:3.1.3.11]
E        comp45149_c0_seq2; <a href="/dbget-bin/www_bget?K03841">K03841</a>  FBP, fbp; fructose-1,6-bisphosphatase I [EC:3.1.3.11]
E        comp10562_c0_seq1; <a href="/dbget-bin/www_bget?K00615">K00615</a>  E2.2.1.1, tktA, tktB; transketolase [EC:2.2.1.1]
E        comp45541_c0_seq1; <a href="/dbget-bin/www_bget?K00615">K00615</a>  E2.2.1.1, tktA, tktB; transketolase [EC:2.2.1.1]
E        comp46213_c0_seq1; <a href="/dbget-bin/www_bget?K00615">K00615</a>  E2.2.1.1, tktA, tktB; transketolase [EC:2.2.1.1]
E        comp107990_c0_seq1; <a href="/dbget-bin/www_bget?K00615">K00615</a>  E2.2.1.1, tktA, tktB; transketolase [EC:2.2.1.1]
E        comp108734_c0_seq1; <a href="/dbget-bin/www_bget?K01807">K01807</a>  rpiA; ribose 5-phosphate isomerase A [EC:5.3.1.6]
E        comp122305_c0_seq1; <a href="/dbget-bin/www_bget?K01807">K01807</a>  rpiA; ribose 5-phosphate isomerase A [EC:5.3.1.6]
E        comp130644_c0_seq1; <a href="/dbget-bin/www_bget?K01807">K01807</a>  rpiA; ribose 5-phosphate isomerase A [EC:5.3.1.6]
D      <a href="/kegg-bin/show_module?M00168">M00168</a>  CAM (Crassulacean acid metabolism), dark [PATH:<a href="/kegg-bin/show_pathway?map01200+M00168">map01200</a> <a href="/kegg-bin/show_pathway?map00710+M00168">map00710</a>]
E        comp41103_c0_seq1; <a href="/dbget-bin/www_bget?K00025">K00025</a>  MDH1; malate dehydrogenase [EC:1.1.1.37]
E        comp42121_c0_seq1; <a href="/dbget-bin/www_bget?K00025">K00025</a>  MDH1; malate dehydrogenase [EC:1.1.1.37]
D      <a href="/kegg-bin/show_module?M00169">M00169</a>  CAM (Crassulacean acid metabolism), light [PATH:<a href="/kegg-bin/show_pathway?map01200+M00169">map01200</a> <a href="/kegg-bin/show_pathway?map00710+M00169">map00710</a>]
E        comp19214_c0_seq1; <a href="/dbget-bin/www_bget?K00029">K00029</a>  E1.1.1.40, maeB; malate dehydrogenase (oxaloacetate-decarboxylating)(NADP+) [EC:1.1.1.40]
E        comp39723_c0_seq1; <a href="/dbget-bin/www_bget?K00029">K00029</a>  E1.1.1.40, maeB; malate dehydrogenase (oxaloacetate-decarboxylating)(NADP+) [EC:1.1.1.40]
E        comp62098_c0_seq1; <a href="/dbget-bin/www_bget?K00029">K00029</a>  E1.1.1.40, maeB; malate dehydrogenase (oxaloacetate-decarboxylating)(NADP+) [EC:1.1.1.40]
E        comp67864_c0_seq1; <a href="/dbget-bin/www_bget?K00029">K00029</a>  E1.1.1.40, maeB; malate dehydrogenase (oxaloacetate-decarboxylating)(NADP+) [EC:1.1.1.40]
E        comp104072_c0_seq1; <a href="/dbget-bin/www_bget?K00029">K00029</a>  E1.1.1.40, maeB; malate dehydrogenase (oxaloacetate-decarboxylating)(NADP+) [EC:1.1.1.40]
E        comp122823_c0_seq1; <a href="/dbget-bin/www_bget?K00029">K00029</a>  E1.1.1.40, maeB; malate dehydrogenase (oxaloacetate-decarboxylating)(NADP+) [EC:1.1.1.40]
E        comp127724_c0_seq1; <a href="/dbget-bin/www_bget?K00029">K00029</a>  E1.1.1.40, maeB; malate dehydrogenase (oxaloacetate-decarboxylating)(NADP+) [EC:1.1.1.40]
D      <a href="/kegg-bin/show_module?M00172">M00172</a>  C4-dicarboxylic acid cycle, NADP - malic enzyme type [PATH:<a href="/kegg-bin/show_pathway?map00710+M00172">map00710</a>]
E        comp19214_c0_seq1; <a href="/dbget-bin/www_bget?K00029">K00029</a>  E1.1.1.40, maeB; malate dehydrogenase (oxaloacetate-decarboxylating)(NADP+) [EC:1.1.1.40]
E        comp39723_c0_seq1; <a href="/dbget-bin/www_bget?K00029">K00029</a>  E1.1.1.40, maeB; malate dehydrogenase (oxaloacetate-decarboxylating)(NADP+) [EC:1.1.1.40]
E        comp62098_c0_seq1; <a href="/dbget-bin/www_bget?K00029">K00029</a>  E1.1.1.40, maeB; malate dehydrogenase (oxaloacetate-decarboxylating)(NADP+) [EC:1.1.1.40]
E        comp67864_c0_seq1; <a href="/dbget-bin/www_bget?K00029">K00029</a>  E1.1.1.40, maeB; malate dehydrogenase (oxaloacetate-decarboxylating)(NADP+) [EC:1.1.1.40]
E        comp104072_c0_seq1; <a href="/dbget-bin/www_bget?K00029">K00029</a>  E1.1.1.40, maeB; malate dehydrogenase (oxaloacetate-decarboxylating)(NADP+) [EC:1.1.1.40]
E        comp122823_c0_seq1; <a href="/dbget-bin/www_bget?K00029">K00029</a>  E1.1.1.40, maeB; malate dehydrogenase (oxaloacetate-decarboxylating)(NADP+) [EC:1.1.1.40]
E        comp127724_c0_seq1; <a href="/dbget-bin/www_bget?K00029">K00029</a>  E1.1.1.40, maeB; malate dehydrogenase (oxaloacetate-decarboxylating)(NADP+) [EC:1.1.1.40]
D      <a href="/kegg-bin/show_module?M00171">M00171</a>  C4-dicarboxylic acid cycle, NAD - malic enzyme type [PATH:<a href="/kegg-bin/show_pathway?map00710+M00171">map00710</a>]
E        comp43900_c0_seq1; <a href="/dbget-bin/www_bget?K14454">K14454</a>  GOT1; aspartate aminotransferase, cytoplasmic [EC:2.6.1.1]
E        comp39326_c0_seq1; <a href="/dbget-bin/www_bget?K14455">K14455</a>  GOT2; aspartate aminotransferase, mitochondrial [EC:2.6.1.1]
E        comp42983_c0_seq1; <a href="/dbget-bin/www_bget?K14455">K14455</a>  GOT2; aspartate aminotransferase, mitochondrial [EC:2.6.1.1]
E        comp41103_c0_seq1; <a href="/dbget-bin/www_bget?K00025">K00025</a>  MDH1; malate dehydrogenase [EC:1.1.1.37]
E        comp42121_c0_seq1; <a href="/dbget-bin/www_bget?K00025">K00025</a>  MDH1; malate dehydrogenase [EC:1.1.1.37]
E        comp3403_c0_seq1; <a href="/dbget-bin/www_bget?K00814">K00814</a>  GPT, ALT; alanine transaminase [EC:2.6.1.2]
E        comp38844_c0_seq1; <a href="/dbget-bin/www_bget?K00814">K00814</a>  GPT, ALT; alanine transaminase [EC:2.6.1.2]
E        comp44482_c0_seq1; <a href="/dbget-bin/www_bget?K00814">K00814</a>  GPT, ALT; alanine transaminase [EC:2.6.1.2]
E        comp44482_c0_seq3; <a href="/dbget-bin/www_bget?K00814">K00814</a>  GPT, ALT; alanine transaminase [EC:2.6.1.2]
E        comp88288_c0_seq1; <a href="/dbget-bin/www_bget?K00814">K00814</a>  GPT, ALT; alanine transaminase [EC:2.6.1.2]
E        comp115689_c0_seq1; <a href="/dbget-bin/www_bget?K00814">K00814</a>  GPT, ALT; alanine transaminase [EC:2.6.1.2]
D      <a href="/kegg-bin/show_module?M00170">M00170</a>  C4-dicarboxylic acid cycle, phosphoenolpyruvate carboxykinase type [PATH:<a href="/kegg-bin/show_pathway?map00710+M00170">map00710</a>]
E        comp43900_c0_seq1; <a href="/dbget-bin/www_bget?K14454">K14454</a>  GOT1; aspartate aminotransferase, cytoplasmic [EC:2.6.1.1]
E        comp39326_c0_seq1; <a href="/dbget-bin/www_bget?K14455">K14455</a>  GOT2; aspartate aminotransferase, mitochondrial [EC:2.6.1.1]
E        comp42983_c0_seq1; <a href="/dbget-bin/www_bget?K14455">K14455</a>  GOT2; aspartate aminotransferase, mitochondrial [EC:2.6.1.1]
D      <a href="/kegg-bin/show_module?M00173">M00173</a>  Reductive citrate cycle (Arnon-Buchanan cycle) [PATH:<a href="/kegg-bin/show_pathway?map01200+M00173">map01200</a> <a href="/kegg-bin/show_pathway?map00720+M00173">map00720</a>]
E        comp45620_c0_seq1; <a href="/dbget-bin/www_bget?K01958">K01958</a>  PC, pyc; pyruvate carboxylase [EC:6.4.1.1]
E        comp45620_c0_seq2; <a href="/dbget-bin/www_bget?K01958">K01958</a>  PC, pyc; pyruvate carboxylase [EC:6.4.1.1]
E        comp54949_c0_seq1; <a href="/dbget-bin/www_bget?K01958">K01958</a>  PC, pyc; pyruvate carboxylase [EC:6.4.1.1]
E        comp83244_c0_seq1; <a href="/dbget-bin/www_bget?K01958">K01958</a>  PC, pyc; pyruvate carboxylase [EC:6.4.1.1]
E        comp84664_c0_seq1; <a href="/dbget-bin/www_bget?K01958">K01958</a>  PC, pyc; pyruvate carboxylase [EC:6.4.1.1]
E        comp85918_c0_seq1; <a href="/dbget-bin/www_bget?K01958">K01958</a>  PC, pyc; pyruvate carboxylase [EC:6.4.1.1]
E        comp111586_c0_seq1; <a href="/dbget-bin/www_bget?K01958">K01958</a>  PC, pyc; pyruvate carboxylase [EC:6.4.1.1]
E        comp3426_c0_seq1; <a href="/dbget-bin/www_bget?K00031">K00031</a>  IDH1, IDH2, icd; isocitrate dehydrogenase [EC:1.1.1.42]
E        comp7019_c0_seq1; <a href="/dbget-bin/www_bget?K00031">K00031</a>  IDH1, IDH2, icd; isocitrate dehydrogenase [EC:1.1.1.42]
E        comp23797_c0_seq1; <a href="/dbget-bin/www_bget?K00031">K00031</a>  IDH1, IDH2, icd; isocitrate dehydrogenase [EC:1.1.1.42]
E        comp25925_c0_seq1; <a href="/dbget-bin/www_bget?K00031">K00031</a>  IDH1, IDH2, icd; isocitrate dehydrogenase [EC:1.1.1.42]
E        comp34334_c0_seq1; <a href="/dbget-bin/www_bget?K00031">K00031</a>  IDH1, IDH2, icd; isocitrate dehydrogenase [EC:1.1.1.42]
E        comp46378_c0_seq4; <a href="/dbget-bin/www_bget?K00031">K00031</a>  IDH1, IDH2, icd; isocitrate dehydrogenase [EC:1.1.1.42]
E        comp48405_c0_seq1; <a href="/dbget-bin/www_bget?K00031">K00031</a>  IDH1, IDH2, icd; isocitrate dehydrogenase [EC:1.1.1.42]
E        comp42057_c0_seq1; <a href="/dbget-bin/www_bget?K01681">K01681</a>  ACO, acnA; aconitate hydratase [EC:4.2.1.3]
E        comp42057_c0_seq2; <a href="/dbget-bin/www_bget?K01681">K01681</a>  ACO, acnA; aconitate hydratase [EC:4.2.1.3]
E        comp44678_c0_seq2; <a href="/dbget-bin/www_bget?K01681">K01681</a>  ACO, acnA; aconitate hydratase [EC:4.2.1.3]
E        comp45835_c0_seq1; <a href="/dbget-bin/www_bget?K01681">K01681</a>  ACO, acnA; aconitate hydratase [EC:4.2.1.3]
E        comp46292_c0_seq1; <a href="/dbget-bin/www_bget?K01681">K01681</a>  ACO, acnA; aconitate hydratase [EC:4.2.1.3]
E        comp46292_c0_seq2; <a href="/dbget-bin/www_bget?K01681">K01681</a>  ACO, acnA; aconitate hydratase [EC:4.2.1.3]
E        comp46292_c0_seq3; <a href="/dbget-bin/www_bget?K01681">K01681</a>  ACO, acnA; aconitate hydratase [EC:4.2.1.3]
E        comp46292_c0_seq4; <a href="/dbget-bin/www_bget?K01681">K01681</a>  ACO, acnA; aconitate hydratase [EC:4.2.1.3]
E        comp47654_c0_seq1; <a href="/dbget-bin/www_bget?K01681">K01681</a>  ACO, acnA; aconitate hydratase [EC:4.2.1.3]
E        comp50824_c0_seq1; <a href="/dbget-bin/www_bget?K01681">K01681</a>  ACO, acnA; aconitate hydratase [EC:4.2.1.3]
E        comp69515_c0_seq1; <a href="/dbget-bin/www_bget?K01681">K01681</a>  ACO, acnA; aconitate hydratase [EC:4.2.1.3]
E        comp83584_c0_seq1; <a href="/dbget-bin/www_bget?K01681">K01681</a>  ACO, acnA; aconitate hydratase [EC:4.2.1.3]
E        comp116034_c0_seq1; <a href="/dbget-bin/www_bget?K01681">K01681</a>  ACO, acnA; aconitate hydratase [EC:4.2.1.3]
E        comp118217_c0_seq1; <a href="/dbget-bin/www_bget?K01681">K01681</a>  ACO, acnA; aconitate hydratase [EC:4.2.1.3]
E        comp144856_c0_seq1; <a href="/dbget-bin/www_bget?K01681">K01681</a>  ACO, acnA; aconitate hydratase [EC:4.2.1.3]
D      <a href="/kegg-bin/show_module?M00376">M00376</a>  3-Hydroxypropionate bi-cycle [PATH:<a href="/kegg-bin/show_pathway?map01200+M00376">map01200</a> <a href="/kegg-bin/show_pathway?map00720+M00376">map00720</a>]
E        comp39593_c0_seq1; <a href="/dbget-bin/www_bget?K01965">K01965</a>  PCCA, pccA; propionyl-CoA carboxylase alpha chain [EC:6.4.1.3]
E        comp77081_c0_seq1; <a href="/dbget-bin/www_bget?K05606">K05606</a>  MCEE, epi; methylmalonyl-CoA/ethylmalonyl-CoA epimerase [EC:5.1.99.1]
E        comp7900_c0_seq1; <a href="/dbget-bin/www_bget?K01847">K01847</a>  MUT; methylmalonyl-CoA mutase [EC:5.4.99.2]
E        comp8529_c0_seq1; <a href="/dbget-bin/www_bget?K01847">K01847</a>  MUT; methylmalonyl-CoA mutase [EC:5.4.99.2]
E        comp29372_c0_seq1; <a href="/dbget-bin/www_bget?K01847">K01847</a>  MUT; methylmalonyl-CoA mutase [EC:5.4.99.2]
E        comp42884_c0_seq1; <a href="/dbget-bin/www_bget?K01847">K01847</a>  MUT; methylmalonyl-CoA mutase [EC:5.4.99.2]
E        comp64906_c0_seq1; <a href="/dbget-bin/www_bget?K01847">K01847</a>  MUT; methylmalonyl-CoA mutase [EC:5.4.99.2]
D      <a href="/kegg-bin/show_module?M00375">M00375</a>  Hydroxypropionate-hydroxybutylate cycle [PATH:<a href="/kegg-bin/show_pathway?map01200+M00375">map01200</a> <a href="/kegg-bin/show_pathway?map00720+M00375">map00720</a>]
E        comp39593_c0_seq1; <a href="/dbget-bin/www_bget?K01965">K01965</a>  PCCA, pccA; propionyl-CoA carboxylase alpha chain [EC:6.4.1.3]
E        comp77081_c0_seq1; <a href="/dbget-bin/www_bget?K05606">K05606</a>  MCEE, epi; methylmalonyl-CoA/ethylmalonyl-CoA epimerase [EC:5.1.99.1]
E        comp7900_c0_seq1; <a href="/dbget-bin/www_bget?K01847">K01847</a>  MUT; methylmalonyl-CoA mutase [EC:5.4.99.2]
E        comp8529_c0_seq1; <a href="/dbget-bin/www_bget?K01847">K01847</a>  MUT; methylmalonyl-CoA mutase [EC:5.4.99.2]
E        comp29372_c0_seq1; <a href="/dbget-bin/www_bget?K01847">K01847</a>  MUT; methylmalonyl-CoA mutase [EC:5.4.99.2]
E        comp42884_c0_seq1; <a href="/dbget-bin/www_bget?K01847">K01847</a>  MUT; methylmalonyl-CoA mutase [EC:5.4.99.2]
E        comp64906_c0_seq1; <a href="/dbget-bin/www_bget?K01847">K01847</a>  MUT; methylmalonyl-CoA mutase [EC:5.4.99.2]
E        comp38327_c0_seq1; <a href="/dbget-bin/www_bget?K00626">K00626</a>  E2.3.1.9, atoB; acetyl-CoA C-acetyltransferase [EC:2.3.1.9]
E        comp61342_c0_seq1; <a href="/dbget-bin/www_bget?K00626">K00626</a>  E2.3.1.9, atoB; acetyl-CoA C-acetyltransferase [EC:2.3.1.9]
E        comp71227_c0_seq1; <a href="/dbget-bin/www_bget?K00626">K00626</a>  E2.3.1.9, atoB; acetyl-CoA C-acetyltransferase [EC:2.3.1.9]
D      <a href="/kegg-bin/show_module?M00374">M00374</a>  Dicarboxylate-hydroxybutyrate cycle [PATH:<a href="/kegg-bin/show_pathway?map01200+M00374">map01200</a> <a href="/kegg-bin/show_pathway?map00720+M00374">map00720</a>]
E        comp38327_c0_seq1; <a href="/dbget-bin/www_bget?K00626">K00626</a>  E2.3.1.9, atoB; acetyl-CoA C-acetyltransferase [EC:2.3.1.9]
E        comp61342_c0_seq1; <a href="/dbget-bin/www_bget?K00626">K00626</a>  E2.3.1.9, atoB; acetyl-CoA C-acetyltransferase [EC:2.3.1.9]
E        comp71227_c0_seq1; <a href="/dbget-bin/www_bget?K00626">K00626</a>  E2.3.1.9, atoB; acetyl-CoA C-acetyltransferase [EC:2.3.1.9]
D      <a href="/kegg-bin/show_module?M00377">M00377</a>  Reductive acetyl-CoA pathway (Wood-Ljungdahl pathway) [PATH:<a href="/kegg-bin/show_pathway?map01200+M00377">map01200</a> <a href="/kegg-bin/show_pathway?map00720+M00377">map00720</a>]
E        comp54232_c0_seq1; <a href="/dbget-bin/www_bget?K00297">K00297</a>  metF, MTHFR; methylenetetrahydrofolate reductase (NADPH) [EC:1.5.1.20]
E        comp60032_c0_seq1; <a href="/dbget-bin/www_bget?K00297">K00297</a>  metF, MTHFR; methylenetetrahydrofolate reductase (NADPH) [EC:1.5.1.20]
E        comp95984_c0_seq1; <a href="/dbget-bin/www_bget?K00297">K00297</a>  metF, MTHFR; methylenetetrahydrofolate reductase (NADPH) [EC:1.5.1.20]
E        comp96338_c0_seq1; <a href="/dbget-bin/www_bget?K00297">K00297</a>  metF, MTHFR; methylenetetrahydrofolate reductase (NADPH) [EC:1.5.1.20]
E        comp106360_c0_seq1; <a href="/dbget-bin/www_bget?K00297">K00297</a>  metF, MTHFR; methylenetetrahydrofolate reductase (NADPH) [EC:1.5.1.20]
D      <a href="/kegg-bin/show_module?M00579">M00579</a>  Phosphate acetyltransferase-acetate kinase pathway, acetyl-CoA => acetate [PATH:<a href="/kegg-bin/show_pathway?map01200+M00579">map01200</a> <a href="/kegg-bin/show_pathway?map00720+M00579">map00720</a>]
C    Nitrogen metabolism
D      <a href="/kegg-bin/show_module?M00175">M00175</a>  Nitrogen fixation, nitrogen => ammonia [PATH:<a href="/kegg-bin/show_pathway?map00910+M00175">map00910</a>]
D      <a href="/kegg-bin/show_module?M00531">M00531</a>  Assimilatory nitrate reduction, nitrate => ammonia [PATH:<a href="/kegg-bin/show_pathway?map00910+M00531">map00910</a>]
D      <a href="/kegg-bin/show_module?M00530">M00530</a>  Dissimilatory nitrate reduction, nitrate => ammonia [PATH:<a href="/kegg-bin/show_pathway?map00910+M00530">map00910</a>]
D      <a href="/kegg-bin/show_module?M00529">M00529</a>  Denitrification, nitrate => nitrogen [PATH:<a href="/kegg-bin/show_pathway?map00910+M00529">map00910</a>]
D      <a href="/kegg-bin/show_module?M00528">M00528</a>  Nitrification, ammonia => nitrite [PATH:<a href="/kegg-bin/show_pathway?map00910+M00528">map00910</a>]
C    Methane metabolism
D      <a href="/kegg-bin/show_module?M00567">M00567</a>  Methanogenesis, CO2 => methane [PATH:<a href="/kegg-bin/show_pathway?map01200+M00567">map01200</a> <a href="/kegg-bin/show_pathway?map00680+M00567">map00680</a>]
D      <a href="/kegg-bin/show_module?M00357">M00357</a>  Methanogenesis, acetate => methane [PATH:<a href="/kegg-bin/show_pathway?map01200+M00357">map01200</a> <a href="/kegg-bin/show_pathway?map00680+M00357">map00680</a>]
E        comp26959_c0_seq1; <a href="/dbget-bin/www_bget?K01895">K01895</a>  ACSS, acs; acetyl-CoA synthetase [EC:6.2.1.1]
E        comp41034_c0_seq2; <a href="/dbget-bin/www_bget?K01895">K01895</a>  ACSS, acs; acetyl-CoA synthetase [EC:6.2.1.1]
E        comp80584_c0_seq1; <a href="/dbget-bin/www_bget?K01895">K01895</a>  ACSS, acs; acetyl-CoA synthetase [EC:6.2.1.1]
E        comp96026_c0_seq1; <a href="/dbget-bin/www_bget?K01895">K01895</a>  ACSS, acs; acetyl-CoA synthetase [EC:6.2.1.1]
D      <a href="/kegg-bin/show_module?M00356">M00356</a>  Methanogenesis, methanol => methane [PATH:<a href="/kegg-bin/show_pathway?map01200+M00356">map01200</a> <a href="/kegg-bin/show_pathway?map00680+M00356">map00680</a>]
D      <a href="/kegg-bin/show_module?M00563">M00563</a>  Methanogenesis, methylamine/dimethylamine/trimethylamine  => methane [PATH:<a href="/kegg-bin/show_pathway?map01200+M00563">map01200</a> <a href="/kegg-bin/show_pathway?map00680+M00563">map00680</a>]
D      <a href="/kegg-bin/show_module?M00358">M00358</a>  Coenzyme M biosynthesis [PATH:<a href="/kegg-bin/show_pathway?map01200+M00358">map01200</a> <a href="/kegg-bin/show_pathway?map00680+M00358">map00680</a>]
D      <a href="/kegg-bin/show_module?M00174">M00174</a>  Methane oxidation, methanotroph, methane => formaldehyde [PATH:<a href="/kegg-bin/show_pathway?map01200+M00174">map01200</a> <a href="/kegg-bin/show_pathway?map01220+M00174">map01220</a> <a href="/kegg-bin/show_pathway?map00680+M00174">map00680</a>]
D      <a href="/kegg-bin/show_module?M00346">M00346</a>  Formaldehyde assimilation, serine pathway [PATH:<a href="/kegg-bin/show_pathway?map01200+M00346">map01200</a> <a href="/kegg-bin/show_pathway?map00680+M00346">map00680</a>]
E        comp35508_c0_seq1; <a href="/dbget-bin/www_bget?K00600">K00600</a>  glyA, SHMT; glycine hydroxymethyltransferase [EC:2.1.2.1]
E        comp45764_c0_seq1; <a href="/dbget-bin/www_bget?K00600">K00600</a>  glyA, SHMT; glycine hydroxymethyltransferase [EC:2.1.2.1]
E        comp56056_c0_seq1; <a href="/dbget-bin/www_bget?K00600">K00600</a>  glyA, SHMT; glycine hydroxymethyltransferase [EC:2.1.2.1]
E        comp37956_c0_seq1; <a href="/dbget-bin/www_bget?K00830">K00830</a>  AGXT; alanine-glyoxylate transaminase / serine-glyoxylate transaminase / serine-pyruvate transaminase [EC:2.6.1.44 2.6.1.45 2.6.1.51]
E        comp40790_c0_seq1; <a href="/dbget-bin/www_bget?K00830">K00830</a>  AGXT; alanine-glyoxylate transaminase / serine-glyoxylate transaminase / serine-pyruvate transaminase [EC:2.6.1.44 2.6.1.45 2.6.1.51]
E        comp51900_c0_seq1; <a href="/dbget-bin/www_bget?K00830">K00830</a>  AGXT; alanine-glyoxylate transaminase / serine-glyoxylate transaminase / serine-pyruvate transaminase [EC:2.6.1.44 2.6.1.45 2.6.1.51]
D      <a href="/kegg-bin/show_module?M00345">M00345</a>  Formaldehyde assimilation, ribulose monophosphate pathway [PATH:<a href="/kegg-bin/show_pathway?map01200+M00345">map01200</a> <a href="/kegg-bin/show_pathway?map00680+M00345">map00680</a>]
E        comp10446_c0_seq1; <a href="/dbget-bin/www_bget?K00850">K00850</a>  pfkA, PFK; 6-phosphofructokinase 1 [EC:2.7.1.11]
E        comp13153_c0_seq1; <a href="/dbget-bin/www_bget?K00850">K00850</a>  pfkA, PFK; 6-phosphofructokinase 1 [EC:2.7.1.11]
E        comp27186_c0_seq1; <a href="/dbget-bin/www_bget?K00850">K00850</a>  pfkA, PFK; 6-phosphofructokinase 1 [EC:2.7.1.11]
E        comp46079_c0_seq1; <a href="/dbget-bin/www_bget?K00850">K00850</a>  pfkA, PFK; 6-phosphofructokinase 1 [EC:2.7.1.11]
D      <a href="/kegg-bin/show_module?M00344">M00344</a>  Formaldehyde assimilation, xylulose monophosphate pathway [PATH:<a href="/kegg-bin/show_pathway?map01200+M00344">map01200</a> <a href="/kegg-bin/show_pathway?map00680+M00344">map00680</a>]
E        comp2882_c0_seq1; <a href="/dbget-bin/www_bget?K00863">K00863</a>  E2.7.1.29, DAK1, DAK2; dihydroxyacetone kinase [EC:2.7.1.29]
E        comp29735_c0_seq1; <a href="/dbget-bin/www_bget?K00863">K00863</a>  E2.7.1.29, DAK1, DAK2; dihydroxyacetone kinase [EC:2.7.1.29]
E        comp75304_c0_seq1; <a href="/dbget-bin/www_bget?K00863">K00863</a>  E2.7.1.29, DAK1, DAK2; dihydroxyacetone kinase [EC:2.7.1.29]
E        comp85512_c0_seq1; <a href="/dbget-bin/www_bget?K00863">K00863</a>  E2.7.1.29, DAK1, DAK2; dihydroxyacetone kinase [EC:2.7.1.29]
E        comp45149_c0_seq1; <a href="/dbget-bin/www_bget?K03841">K03841</a>  FBP, fbp; fructose-1,6-bisphosphatase I [EC:3.1.3.11]
E        comp45149_c0_seq2; <a href="/dbget-bin/www_bget?K03841">K03841</a>  FBP, fbp; fructose-1,6-bisphosphatase I [EC:3.1.3.11]
D      <a href="/kegg-bin/show_module?M00378">M00378</a>  F420 biosynthesis [PATH:<a href="/kegg-bin/show_pathway?map00680+M00378">map00680</a>]
D      <a href="/kegg-bin/show_module?M00422">M00422</a>  Acetyl-CoA pathway, CO2 => acetyl-CoA [PATH:<a href="/kegg-bin/show_pathway?map00680+M00422">map00680</a>]
C    Sulfur metabolism
D      <a href="/kegg-bin/show_module?M00176">M00176</a>  Assimilatory sulfate reduction, sulfate => H2S [PATH:<a href="/kegg-bin/show_pathway?map00920+M00176">map00920</a>]
E        comp45421_c0_seq1; <a href="/dbget-bin/www_bget?K13811">K13811</a>  PAPSS; 3'-phosphoadenosine 5'-phosphosulfate synthase [EC:2.7.7.4 2.7.1.25]
E        comp95376_c0_seq1; <a href="/dbget-bin/www_bget?K13811">K13811</a>  PAPSS; 3'-phosphoadenosine 5'-phosphosulfate synthase [EC:2.7.7.4 2.7.1.25]
E        comp108763_c0_seq1; <a href="/dbget-bin/www_bget?K13811">K13811</a>  PAPSS; 3'-phosphoadenosine 5'-phosphosulfate synthase [EC:2.7.7.4 2.7.1.25]
E        comp130515_c0_seq1; <a href="/dbget-bin/www_bget?K13811">K13811</a>  PAPSS; 3'-phosphoadenosine 5'-phosphosulfate synthase [EC:2.7.7.4 2.7.1.25]
E        comp157491_c0_seq1; <a href="/dbget-bin/www_bget?K13811">K13811</a>  PAPSS; 3'-phosphoadenosine 5'-phosphosulfate synthase [EC:2.7.7.4 2.7.1.25]
D      <a href="/kegg-bin/show_module?M00596">M00596</a>  Dissimilatory sulfate reduction, sulfate => H2S [PATH:<a href="/kegg-bin/show_pathway?map00920+M00596">map00920</a>]
D      <a href="/kegg-bin/show_module?M00595">M00595</a>  Thiosulfate oxidation by SOX complex, thiosulfate => sulfate [PATH:<a href="/kegg-bin/show_pathway?map00920+M00595">map00920</a>]
E        comp96372_c0_seq1; <a href="/dbget-bin/www_bget?K08738">K08738</a>  CYC; cytochrome c
E        comp107077_c0_seq1; <a href="/dbget-bin/www_bget?K08738">K08738</a>  CYC; cytochrome c
B
B  <b>Carbohydrate and lipid metabolism</b>
C    Central carbohydrate metabolism
D      <a href="/kegg-bin/show_module?M00001">M00001</a>  Glycolysis (Embden-Meyerhof pathway), glucose => pyruvate [PATH:<a href="/kegg-bin/show_pathway?map01200+M00001">map01200</a> <a href="/kegg-bin/show_pathway?map00010+M00001">map00010</a>]
E        comp8447_c0_seq1; <a href="/dbget-bin/www_bget?K00844">K00844</a>  HK; hexokinase [EC:2.7.1.1]
E        comp41295_c0_seq1; <a href="/dbget-bin/www_bget?K00844">K00844</a>  HK; hexokinase [EC:2.7.1.1]
E        comp50769_c0_seq1; <a href="/dbget-bin/www_bget?K00844">K00844</a>  HK; hexokinase [EC:2.7.1.1]
E        comp35333_c0_seq1; <a href="/dbget-bin/www_bget?K08074">K08074</a>  ADPGK; ADP-dependent glucokinase [EC:2.7.1.147]
E        comp56080_c0_seq1; <a href="/dbget-bin/www_bget?K08074">K08074</a>  ADPGK; ADP-dependent glucokinase [EC:2.7.1.147]
E        comp46003_c0_seq1; <a href="/dbget-bin/www_bget?K01810">K01810</a>  GPI, pgi; glucose-6-phosphate isomerase [EC:5.3.1.9]
E        comp46003_c0_seq2; <a href="/dbget-bin/www_bget?K01810">K01810</a>  GPI, pgi; glucose-6-phosphate isomerase [EC:5.3.1.9]
E        comp159387_c0_seq1; <a href="/dbget-bin/www_bget?K01810">K01810</a>  GPI, pgi; glucose-6-phosphate isomerase [EC:5.3.1.9]
E        comp10446_c0_seq1; <a href="/dbget-bin/www_bget?K00850">K00850</a>  pfkA, PFK; 6-phosphofructokinase 1 [EC:2.7.1.11]
E        comp13153_c0_seq1; <a href="/dbget-bin/www_bget?K00850">K00850</a>  pfkA, PFK; 6-phosphofructokinase 1 [EC:2.7.1.11]
E        comp27186_c0_seq1; <a href="/dbget-bin/www_bget?K00850">K00850</a>  pfkA, PFK; 6-phosphofructokinase 1 [EC:2.7.1.11]
E        comp46079_c0_seq1; <a href="/dbget-bin/www_bget?K00850">K00850</a>  pfkA, PFK; 6-phosphofructokinase 1 [EC:2.7.1.11]
E        comp34342_c0_seq1; <a href="/dbget-bin/www_bget?K01623">K01623</a>  ALDO; fructose-bisphosphate aldolase, class I [EC:4.1.2.13]
E        comp41426_c0_seq1; <a href="/dbget-bin/www_bget?K01623">K01623</a>  ALDO; fructose-bisphosphate aldolase, class I [EC:4.1.2.13]
E        comp43330_c0_seq1; <a href="/dbget-bin/www_bget?K01623">K01623</a>  ALDO; fructose-bisphosphate aldolase, class I [EC:4.1.2.13]
E        comp104791_c0_seq1; <a href="/dbget-bin/www_bget?K01623">K01623</a>  ALDO; fructose-bisphosphate aldolase, class I [EC:4.1.2.13]
E        comp112130_c0_seq1; <a href="/dbget-bin/www_bget?K01623">K01623</a>  ALDO; fructose-bisphosphate aldolase, class I [EC:4.1.2.13]
E        comp43460_c0_seq1; <a href="/dbget-bin/www_bget?K00134">K00134</a>  GAPDH, gapA; glyceraldehyde 3-phosphate dehydrogenase [EC:1.2.1.12]
E        comp49357_c0_seq1; <a href="/dbget-bin/www_bget?K00927">K00927</a>  PGK, pgk; phosphoglycerate kinase [EC:2.7.2.3]
E        comp17832_c0_seq1; <a href="/dbget-bin/www_bget?K15633">K15633</a>  gpmI; 2,3-bisphosphoglycerate-independent phosphoglycerate mutase [EC:5.4.2.12]
E        comp32432_c0_seq1; <a href="/dbget-bin/www_bget?K15633">K15633</a>  gpmI; 2,3-bisphosphoglycerate-independent phosphoglycerate mutase [EC:5.4.2.12]
E        comp45014_c0_seq1; <a href="/dbget-bin/www_bget?K15633">K15633</a>  gpmI; 2,3-bisphosphoglycerate-independent phosphoglycerate mutase [EC:5.4.2.12]
E        comp33874_c0_seq1; <a href="/dbget-bin/www_bget?K00873">K00873</a>  PK, pyk; pyruvate kinase [EC:2.7.1.40]
D      <a href="/kegg-bin/show_module?M00002">M00002</a>  Glycolysis, core module involving three-carbon compounds [PATH:<a href="/kegg-bin/show_pathway?map01200+M00002">map01200</a> <a href="/kegg-bin/show_pathway?map01230+M00002">map01230</a> <a href="/kegg-bin/show_pathway?map00010+M00002">map00010</a>]
E        comp43460_c0_seq1; <a href="/dbget-bin/www_bget?K00134">K00134</a>  GAPDH, gapA; glyceraldehyde 3-phosphate dehydrogenase [EC:1.2.1.12]
E        comp49357_c0_seq1; <a href="/dbget-bin/www_bget?K00927">K00927</a>  PGK, pgk; phosphoglycerate kinase [EC:2.7.2.3]
E        comp17832_c0_seq1; <a href="/dbget-bin/www_bget?K15633">K15633</a>  gpmI; 2,3-bisphosphoglycerate-independent phosphoglycerate mutase [EC:5.4.2.12]
E        comp32432_c0_seq1; <a href="/dbget-bin/www_bget?K15633">K15633</a>  gpmI; 2,3-bisphosphoglycerate-independent phosphoglycerate mutase [EC:5.4.2.12]
E        comp45014_c0_seq1; <a href="/dbget-bin/www_bget?K15633">K15633</a>  gpmI; 2,3-bisphosphoglycerate-independent phosphoglycerate mutase [EC:5.4.2.12]
E        comp33874_c0_seq1; <a href="/dbget-bin/www_bget?K00873">K00873</a>  PK, pyk; pyruvate kinase [EC:2.7.1.40]
D      <a href="/kegg-bin/show_module?M00003">M00003</a>  Gluconeogenesis, oxaloacetate => fructose-6P [PATH:<a href="/kegg-bin/show_pathway?map00010+M00003">map00010</a> <a href="/kegg-bin/show_pathway?map00020+M00003">map00020</a>]
E        comp45521_c0_seq2; <a href="/dbget-bin/www_bget?K01596">K01596</a>  E4.1.1.32, pckA, PEPCK; phosphoenolpyruvate carboxykinase (GTP) [EC:4.1.1.32]
E        comp45521_c1_seq1; <a href="/dbget-bin/www_bget?K01596">K01596</a>  E4.1.1.32, pckA, PEPCK; phosphoenolpyruvate carboxykinase (GTP) [EC:4.1.1.32]
E        comp45521_c1_seq2; <a href="/dbget-bin/www_bget?K01596">K01596</a>  E4.1.1.32, pckA, PEPCK; phosphoenolpyruvate carboxykinase (GTP) [EC:4.1.1.32]
E        comp46196_c0_seq2; <a href="/dbget-bin/www_bget?K01596">K01596</a>  E4.1.1.32, pckA, PEPCK; phosphoenolpyruvate carboxykinase (GTP) [EC:4.1.1.32]
E        comp46196_c0_seq4; <a href="/dbget-bin/www_bget?K01596">K01596</a>  E4.1.1.32, pckA, PEPCK; phosphoenolpyruvate carboxykinase (GTP) [EC:4.1.1.32]
E        comp46196_c0_seq5; <a href="/dbget-bin/www_bget?K01596">K01596</a>  E4.1.1.32, pckA, PEPCK; phosphoenolpyruvate carboxykinase (GTP) [EC:4.1.1.32]
E        comp46196_c0_seq6; <a href="/dbget-bin/www_bget?K01596">K01596</a>  E4.1.1.32, pckA, PEPCK; phosphoenolpyruvate carboxykinase (GTP) [EC:4.1.1.32]
E        comp46196_c0_seq9; <a href="/dbget-bin/www_bget?K01596">K01596</a>  E4.1.1.32, pckA, PEPCK; phosphoenolpyruvate carboxykinase (GTP) [EC:4.1.1.32]
E        comp46196_c0_seq11; <a href="/dbget-bin/www_bget?K01596">K01596</a>  E4.1.1.32, pckA, PEPCK; phosphoenolpyruvate carboxykinase (GTP) [EC:4.1.1.32]
E        comp46196_c0_seq14; <a href="/dbget-bin/www_bget?K01596">K01596</a>  E4.1.1.32, pckA, PEPCK; phosphoenolpyruvate carboxykinase (GTP) [EC:4.1.1.32]
E        comp46196_c0_seq15; <a href="/dbget-bin/www_bget?K01596">K01596</a>  E4.1.1.32, pckA, PEPCK; phosphoenolpyruvate carboxykinase (GTP) [EC:4.1.1.32]
E        comp62740_c0_seq1; <a href="/dbget-bin/www_bget?K01596">K01596</a>  E4.1.1.32, pckA, PEPCK; phosphoenolpyruvate carboxykinase (GTP) [EC:4.1.1.32]
E        comp70707_c0_seq1; <a href="/dbget-bin/www_bget?K01596">K01596</a>  E4.1.1.32, pckA, PEPCK; phosphoenolpyruvate carboxykinase (GTP) [EC:4.1.1.32]
E        comp75091_c0_seq1; <a href="/dbget-bin/www_bget?K01596">K01596</a>  E4.1.1.32, pckA, PEPCK; phosphoenolpyruvate carboxykinase (GTP) [EC:4.1.1.32]
E        comp96067_c0_seq1; <a href="/dbget-bin/www_bget?K01596">K01596</a>  E4.1.1.32, pckA, PEPCK; phosphoenolpyruvate carboxykinase (GTP) [EC:4.1.1.32]
E        comp100136_c0_seq1; <a href="/dbget-bin/www_bget?K01596">K01596</a>  E4.1.1.32, pckA, PEPCK; phosphoenolpyruvate carboxykinase (GTP) [EC:4.1.1.32]
E        comp104450_c0_seq1; <a href="/dbget-bin/www_bget?K01596">K01596</a>  E4.1.1.32, pckA, PEPCK; phosphoenolpyruvate carboxykinase (GTP) [EC:4.1.1.32]
E        comp127379_c0_seq1; <a href="/dbget-bin/www_bget?K01596">K01596</a>  E4.1.1.32, pckA, PEPCK; phosphoenolpyruvate carboxykinase (GTP) [EC:4.1.1.32]
E        comp49357_c0_seq1; <a href="/dbget-bin/www_bget?K00927">K00927</a>  PGK, pgk; phosphoglycerate kinase [EC:2.7.2.3]
E        comp43460_c0_seq1; <a href="/dbget-bin/www_bget?K00134">K00134</a>  GAPDH, gapA; glyceraldehyde 3-phosphate dehydrogenase [EC:1.2.1.12]
E        comp34342_c0_seq1; <a href="/dbget-bin/www_bget?K01623">K01623</a>  ALDO; fructose-bisphosphate aldolase, class I [EC:4.1.2.13]
E        comp41426_c0_seq1; <a href="/dbget-bin/www_bget?K01623">K01623</a>  ALDO; fructose-bisphosphate aldolase, class I [EC:4.1.2.13]
E        comp43330_c0_seq1; <a href="/dbget-bin/www_bget?K01623">K01623</a>  ALDO; fructose-bisphosphate aldolase, class I [EC:4.1.2.13]
E        comp104791_c0_seq1; <a href="/dbget-bin/www_bget?K01623">K01623</a>  ALDO; fructose-bisphosphate aldolase, class I [EC:4.1.2.13]
E        comp112130_c0_seq1; <a href="/dbget-bin/www_bget?K01623">K01623</a>  ALDO; fructose-bisphosphate aldolase, class I [EC:4.1.2.13]
E        comp45149_c0_seq1; <a href="/dbget-bin/www_bget?K03841">K03841</a>  FBP, fbp; fructose-1,6-bisphosphatase I [EC:3.1.3.11]
E        comp45149_c0_seq2; <a href="/dbget-bin/www_bget?K03841">K03841</a>  FBP, fbp; fructose-1,6-bisphosphatase I [EC:3.1.3.11]
D      <a href="/kegg-bin/show_module?M00307">M00307</a>  Pyruvate oxidation, pyruvate => acetyl-CoA [PATH:<a href="/kegg-bin/show_pathway?map01200+M00307">map01200</a> <a href="/kegg-bin/show_pathway?map00010+M00307">map00010</a> <a href="/kegg-bin/show_pathway?map00020+M00307">map00020</a> <a href="/kegg-bin/show_pathway?map00620+M00307">map00620</a>]
E        comp11359_c0_seq1; <a href="/dbget-bin/www_bget?K00161">K00161</a>  PDHA, pdhA; pyruvate dehydrogenase E1 component subunit alpha [EC:1.2.4.1]
E        comp17704_c0_seq1; <a href="/dbget-bin/www_bget?K00161">K00161</a>  PDHA, pdhA; pyruvate dehydrogenase E1 component subunit alpha [EC:1.2.4.1]
E        comp29660_c0_seq1; <a href="/dbget-bin/www_bget?K00161">K00161</a>  PDHA, pdhA; pyruvate dehydrogenase E1 component subunit alpha [EC:1.2.4.1]
E        comp41291_c0_seq1; <a href="/dbget-bin/www_bget?K00161">K00161</a>  PDHA, pdhA; pyruvate dehydrogenase E1 component subunit alpha [EC:1.2.4.1]
E        comp78291_c0_seq1; <a href="/dbget-bin/www_bget?K00161">K00161</a>  PDHA, pdhA; pyruvate dehydrogenase E1 component subunit alpha [EC:1.2.4.1]
E        comp38320_c0_seq1; <a href="/dbget-bin/www_bget?K00162">K00162</a>  PDHB, pdhB; pyruvate dehydrogenase E1 component subunit beta [EC:1.2.4.1]
E        comp39359_c0_seq1; <a href="/dbget-bin/www_bget?K00162">K00162</a>  PDHB, pdhB; pyruvate dehydrogenase E1 component subunit beta [EC:1.2.4.1]
E        comp28799_c0_seq1; <a href="/dbget-bin/www_bget?K00627">K00627</a>  DLAT, aceF, pdhC; pyruvate dehydrogenase E2 component (dihydrolipoamide acetyltransferase) [EC:2.3.1.12]
E        comp29364_c0_seq1; <a href="/dbget-bin/www_bget?K00627">K00627</a>  DLAT, aceF, pdhC; pyruvate dehydrogenase E2 component (dihydrolipoamide acetyltransferase) [EC:2.3.1.12]
E        comp41557_c0_seq1; <a href="/dbget-bin/www_bget?K00627">K00627</a>  DLAT, aceF, pdhC; pyruvate dehydrogenase E2 component (dihydrolipoamide acetyltransferase) [EC:2.3.1.12]
E        comp44983_c0_seq1; <a href="/dbget-bin/www_bget?K00627">K00627</a>  DLAT, aceF, pdhC; pyruvate dehydrogenase E2 component (dihydrolipoamide acetyltransferase) [EC:2.3.1.12]
E        comp64916_c0_seq1; <a href="/dbget-bin/www_bget?K00627">K00627</a>  DLAT, aceF, pdhC; pyruvate dehydrogenase E2 component (dihydrolipoamide acetyltransferase) [EC:2.3.1.12]
E        comp96357_c0_seq1; <a href="/dbget-bin/www_bget?K00627">K00627</a>  DLAT, aceF, pdhC; pyruvate dehydrogenase E2 component (dihydrolipoamide acetyltransferase) [EC:2.3.1.12]
E        comp45610_c0_seq1; <a href="/dbget-bin/www_bget?K00382">K00382</a>  DLD, lpd, pdhD; dihydrolipoamide dehydrogenase [EC:1.8.1.4]
D      <a href="/kegg-bin/show_module?M00009">M00009</a>  Citrate cycle (TCA cycle, Krebs cycle) [PATH:<a href="/kegg-bin/show_pathway?map01200+M00009">map01200</a> <a href="/kegg-bin/show_pathway?map00020+M00009">map00020</a>]
E        comp46577_c0_seq1; <a href="/dbget-bin/www_bget?K01647">K01647</a>  CS, gltA; citrate synthase [EC:2.3.3.1]
E        comp42057_c0_seq1; <a href="/dbget-bin/www_bget?K01681">K01681</a>  ACO, acnA; aconitate hydratase [EC:4.2.1.3]
E        comp42057_c0_seq2; <a href="/dbget-bin/www_bget?K01681">K01681</a>  ACO, acnA; aconitate hydratase [EC:4.2.1.3]
E        comp44678_c0_seq2; <a href="/dbget-bin/www_bget?K01681">K01681</a>  ACO, acnA; aconitate hydratase [EC:4.2.1.3]
E        comp45835_c0_seq1; <a href="/dbget-bin/www_bget?K01681">K01681</a>  ACO, acnA; aconitate hydratase [EC:4.2.1.3]
E        comp46292_c0_seq1; <a href="/dbget-bin/www_bget?K01681">K01681</a>  ACO, acnA; aconitate hydratase [EC:4.2.1.3]
E        comp46292_c0_seq2; <a href="/dbget-bin/www_bget?K01681">K01681</a>  ACO, acnA; aconitate hydratase [EC:4.2.1.3]
E        comp46292_c0_seq3; <a href="/dbget-bin/www_bget?K01681">K01681</a>  ACO, acnA; aconitate hydratase [EC:4.2.1.3]
E        comp46292_c0_seq4; <a href="/dbget-bin/www_bget?K01681">K01681</a>  ACO, acnA; aconitate hydratase [EC:4.2.1.3]
E        comp47654_c0_seq1; <a href="/dbget-bin/www_bget?K01681">K01681</a>  ACO, acnA; aconitate hydratase [EC:4.2.1.3]
E        comp50824_c0_seq1; <a href="/dbget-bin/www_bget?K01681">K01681</a>  ACO, acnA; aconitate hydratase [EC:4.2.1.3]
E        comp69515_c0_seq1; <a href="/dbget-bin/www_bget?K01681">K01681</a>  ACO, acnA; aconitate hydratase [EC:4.2.1.3]
E        comp83584_c0_seq1; <a href="/dbget-bin/www_bget?K01681">K01681</a>  ACO, acnA; aconitate hydratase [EC:4.2.1.3]
E        comp116034_c0_seq1; <a href="/dbget-bin/www_bget?K01681">K01681</a>  ACO, acnA; aconitate hydratase [EC:4.2.1.3]
E        comp118217_c0_seq1; <a href="/dbget-bin/www_bget?K01681">K01681</a>  ACO, acnA; aconitate hydratase [EC:4.2.1.3]
E        comp144856_c0_seq1; <a href="/dbget-bin/www_bget?K01681">K01681</a>  ACO, acnA; aconitate hydratase [EC:4.2.1.3]
E        comp3426_c0_seq1; <a href="/dbget-bin/www_bget?K00031">K00031</a>  IDH1, IDH2, icd; isocitrate dehydrogenase [EC:1.1.1.42]
E        comp7019_c0_seq1; <a href="/dbget-bin/www_bget?K00031">K00031</a>  IDH1, IDH2, icd; isocitrate dehydrogenase [EC:1.1.1.42]
E        comp23797_c0_seq1; <a href="/dbget-bin/www_bget?K00031">K00031</a>  IDH1, IDH2, icd; isocitrate dehydrogenase [EC:1.1.1.42]
E        comp25925_c0_seq1; <a href="/dbget-bin/www_bget?K00031">K00031</a>  IDH1, IDH2, icd; isocitrate dehydrogenase [EC:1.1.1.42]
E        comp34334_c0_seq1; <a href="/dbget-bin/www_bget?K00031">K00031</a>  IDH1, IDH2, icd; isocitrate dehydrogenase [EC:1.1.1.42]
E        comp46378_c0_seq4; <a href="/dbget-bin/www_bget?K00031">K00031</a>  IDH1, IDH2, icd; isocitrate dehydrogenase [EC:1.1.1.42]
E        comp48405_c0_seq1; <a href="/dbget-bin/www_bget?K00031">K00031</a>  IDH1, IDH2, icd; isocitrate dehydrogenase [EC:1.1.1.42]
E        comp7169_c0_seq1; <a href="/dbget-bin/www_bget?K00030">K00030</a>  IDH3; isocitrate dehydrogenase (NAD+) [EC:1.1.1.41]
E        comp10494_c0_seq1; <a href="/dbget-bin/www_bget?K00030">K00030</a>  IDH3; isocitrate dehydrogenase (NAD+) [EC:1.1.1.41]
E        comp36706_c0_seq1; <a href="/dbget-bin/www_bget?K00030">K00030</a>  IDH3; isocitrate dehydrogenase (NAD+) [EC:1.1.1.41]
E        comp38861_c0_seq1; <a href="/dbget-bin/www_bget?K00030">K00030</a>  IDH3; isocitrate dehydrogenase (NAD+) [EC:1.1.1.41]
E        comp47504_c0_seq1; <a href="/dbget-bin/www_bget?K00030">K00030</a>  IDH3; isocitrate dehydrogenase (NAD+) [EC:1.1.1.41]
E        comp48282_c0_seq1; <a href="/dbget-bin/www_bget?K00030">K00030</a>  IDH3; isocitrate dehydrogenase (NAD+) [EC:1.1.1.41]
E        comp59060_c0_seq1; <a href="/dbget-bin/www_bget?K00030">K00030</a>  IDH3; isocitrate dehydrogenase (NAD+) [EC:1.1.1.41]
E        comp12758_c0_seq1; <a href="/dbget-bin/www_bget?K00164">K00164</a>  OGDH, sucA; 2-oxoglutarate dehydrogenase E1 component [EC:1.2.4.2]
E        comp39094_c0_seq2; <a href="/dbget-bin/www_bget?K00164">K00164</a>  OGDH, sucA; 2-oxoglutarate dehydrogenase E1 component [EC:1.2.4.2]
E        comp46352_c0_seq1; <a href="/dbget-bin/www_bget?K00164">K00164</a>  OGDH, sucA; 2-oxoglutarate dehydrogenase E1 component [EC:1.2.4.2]
E        comp9690_c0_seq1; <a href="/dbget-bin/www_bget?K00658">K00658</a>  DLST, sucB; 2-oxoglutarate dehydrogenase E2 component (dihydrolipoamide succinyltransferase) [EC:2.3.1.61]
E        comp38089_c0_seq2; <a href="/dbget-bin/www_bget?K00658">K00658</a>  DLST, sucB; 2-oxoglutarate dehydrogenase E2 component (dihydrolipoamide succinyltransferase) [EC:2.3.1.61]
E        comp48315_c0_seq1; <a href="/dbget-bin/www_bget?K00658">K00658</a>  DLST, sucB; 2-oxoglutarate dehydrogenase E2 component (dihydrolipoamide succinyltransferase) [EC:2.3.1.61]
E        comp48505_c0_seq1; <a href="/dbget-bin/www_bget?K00658">K00658</a>  DLST, sucB; 2-oxoglutarate dehydrogenase E2 component (dihydrolipoamide succinyltransferase) [EC:2.3.1.61]
E        comp45610_c0_seq1; <a href="/dbget-bin/www_bget?K00382">K00382</a>  DLD, lpd, pdhD; dihydrolipoamide dehydrogenase [EC:1.8.1.4]
E        comp11367_c0_seq1; <a href="/dbget-bin/www_bget?K01900">K01900</a>  LSC2; succinyl-CoA synthetase beta subunit [EC:6.2.1.4 6.2.1.5]
E        comp73737_c0_seq1; <a href="/dbget-bin/www_bget?K01900">K01900</a>  LSC2; succinyl-CoA synthetase beta subunit [EC:6.2.1.4 6.2.1.5]
E        comp129961_c0_seq1; <a href="/dbget-bin/www_bget?K01900">K01900</a>  LSC2; succinyl-CoA synthetase beta subunit [EC:6.2.1.4 6.2.1.5]
E        comp46542_c0_seq1; <a href="/dbget-bin/www_bget?K00234">K00234</a>  SDHA, SDH1; succinate dehydrogenase (ubiquinone) flavoprotein subunit [EC:1.3.5.1]
E        comp7948_c0_seq1; <a href="/dbget-bin/www_bget?K00235">K00235</a>  SDHB, SDH2; succinate dehydrogenase (ubiquinone) iron-sulfur subunit [EC:1.3.5.1]
E        comp41266_c0_seq1; <a href="/dbget-bin/www_bget?K00236">K00236</a>  SDHC, SDH3; succinate dehydrogenase (ubiquinone) cytochrome b560 subunit
E        comp43278_c0_seq1; <a href="/dbget-bin/www_bget?K00236">K00236</a>  SDHC, SDH3; succinate dehydrogenase (ubiquinone) cytochrome b560 subunit
E        comp43464_c0_seq1; <a href="/dbget-bin/www_bget?K00237">K00237</a>  SDHD, SDH4; succinate dehydrogenase (ubiquinone) membrane anchor subunit
E        comp41103_c0_seq1; <a href="/dbget-bin/www_bget?K00025">K00025</a>  MDH1; malate dehydrogenase [EC:1.1.1.37]
E        comp42121_c0_seq1; <a href="/dbget-bin/www_bget?K00025">K00025</a>  MDH1; malate dehydrogenase [EC:1.1.1.37]
D      <a href="/kegg-bin/show_module?M00010">M00010</a>  Citrate cycle, first carbon oxidation, oxaloacetate => 2-oxoglutarate [PATH:<a href="/kegg-bin/show_pathway?map01200+M00010">map01200</a> <a href="/kegg-bin/show_pathway?map01210+M00010">map01210</a> <a href="/kegg-bin/show_pathway?map01230+M00010">map01230</a> <a href="/kegg-bin/show_pathway?map00020+M00010">map00020</a>]
E        comp46577_c0_seq1; <a href="/dbget-bin/www_bget?K01647">K01647</a>  CS, gltA; citrate synthase [EC:2.3.3.1]
E        comp42057_c0_seq1; <a href="/dbget-bin/www_bget?K01681">K01681</a>  ACO, acnA; aconitate hydratase [EC:4.2.1.3]
E        comp42057_c0_seq2; <a href="/dbget-bin/www_bget?K01681">K01681</a>  ACO, acnA; aconitate hydratase [EC:4.2.1.3]
E        comp44678_c0_seq2; <a href="/dbget-bin/www_bget?K01681">K01681</a>  ACO, acnA; aconitate hydratase [EC:4.2.1.3]
E        comp45835_c0_seq1; <a href="/dbget-bin/www_bget?K01681">K01681</a>  ACO, acnA; aconitate hydratase [EC:4.2.1.3]
E        comp46292_c0_seq1; <a href="/dbget-bin/www_bget?K01681">K01681</a>  ACO, acnA; aconitate hydratase [EC:4.2.1.3]
E        comp46292_c0_seq2; <a href="/dbget-bin/www_bget?K01681">K01681</a>  ACO, acnA; aconitate hydratase [EC:4.2.1.3]
E        comp46292_c0_seq3; <a href="/dbget-bin/www_bget?K01681">K01681</a>  ACO, acnA; aconitate hydratase [EC:4.2.1.3]
E        comp46292_c0_seq4; <a href="/dbget-bin/www_bget?K01681">K01681</a>  ACO, acnA; aconitate hydratase [EC:4.2.1.3]
E        comp47654_c0_seq1; <a href="/dbget-bin/www_bget?K01681">K01681</a>  ACO, acnA; aconitate hydratase [EC:4.2.1.3]
E        comp50824_c0_seq1; <a href="/dbget-bin/www_bget?K01681">K01681</a>  ACO, acnA; aconitate hydratase [EC:4.2.1.3]
E        comp69515_c0_seq1; <a href="/dbget-bin/www_bget?K01681">K01681</a>  ACO, acnA; aconitate hydratase [EC:4.2.1.3]
E        comp83584_c0_seq1; <a href="/dbget-bin/www_bget?K01681">K01681</a>  ACO, acnA; aconitate hydratase [EC:4.2.1.3]
E        comp116034_c0_seq1; <a href="/dbget-bin/www_bget?K01681">K01681</a>  ACO, acnA; aconitate hydratase [EC:4.2.1.3]
E        comp118217_c0_seq1; <a href="/dbget-bin/www_bget?K01681">K01681</a>  ACO, acnA; aconitate hydratase [EC:4.2.1.3]
E        comp144856_c0_seq1; <a href="/dbget-bin/www_bget?K01681">K01681</a>  ACO, acnA; aconitate hydratase [EC:4.2.1.3]
E        comp3426_c0_seq1; <a href="/dbget-bin/www_bget?K00031">K00031</a>  IDH1, IDH2, icd; isocitrate dehydrogenase [EC:1.1.1.42]
E        comp7019_c0_seq1; <a href="/dbget-bin/www_bget?K00031">K00031</a>  IDH1, IDH2, icd; isocitrate dehydrogenase [EC:1.1.1.42]
E        comp23797_c0_seq1; <a href="/dbget-bin/www_bget?K00031">K00031</a>  IDH1, IDH2, icd; isocitrate dehydrogenase [EC:1.1.1.42]
E        comp25925_c0_seq1; <a href="/dbget-bin/www_bget?K00031">K00031</a>  IDH1, IDH2, icd; isocitrate dehydrogenase [EC:1.1.1.42]
E        comp34334_c0_seq1; <a href="/dbget-bin/www_bget?K00031">K00031</a>  IDH1, IDH2, icd; isocitrate dehydrogenase [EC:1.1.1.42]
E        comp46378_c0_seq4; <a href="/dbget-bin/www_bget?K00031">K00031</a>  IDH1, IDH2, icd; isocitrate dehydrogenase [EC:1.1.1.42]
E        comp48405_c0_seq1; <a href="/dbget-bin/www_bget?K00031">K00031</a>  IDH1, IDH2, icd; isocitrate dehydrogenase [EC:1.1.1.42]
E        comp7169_c0_seq1; <a href="/dbget-bin/www_bget?K00030">K00030</a>  IDH3; isocitrate dehydrogenase (NAD+) [EC:1.1.1.41]
E        comp10494_c0_seq1; <a href="/dbget-bin/www_bget?K00030">K00030</a>  IDH3; isocitrate dehydrogenase (NAD+) [EC:1.1.1.41]
E        comp36706_c0_seq1; <a href="/dbget-bin/www_bget?K00030">K00030</a>  IDH3; isocitrate dehydrogenase (NAD+) [EC:1.1.1.41]
E        comp38861_c0_seq1; <a href="/dbget-bin/www_bget?K00030">K00030</a>  IDH3; isocitrate dehydrogenase (NAD+) [EC:1.1.1.41]
E        comp47504_c0_seq1; <a href="/dbget-bin/www_bget?K00030">K00030</a>  IDH3; isocitrate dehydrogenase (NAD+) [EC:1.1.1.41]
E        comp48282_c0_seq1; <a href="/dbget-bin/www_bget?K00030">K00030</a>  IDH3; isocitrate dehydrogenase (NAD+) [EC:1.1.1.41]
E        comp59060_c0_seq1; <a href="/dbget-bin/www_bget?K00030">K00030</a>  IDH3; isocitrate dehydrogenase (NAD+) [EC:1.1.1.41]
D      <a href="/kegg-bin/show_module?M00011">M00011</a>  Citrate cycle, second carbon oxidation, 2-oxoglutarate => oxaloacetate [PATH:<a href="/kegg-bin/show_pathway?map01200+M00011">map01200</a> <a href="/kegg-bin/show_pathway?map00020+M00011">map00020</a>]
E        comp12758_c0_seq1; <a href="/dbget-bin/www_bget?K00164">K00164</a>  OGDH, sucA; 2-oxoglutarate dehydrogenase E1 component [EC:1.2.4.2]
E        comp39094_c0_seq2; <a href="/dbget-bin/www_bget?K00164">K00164</a>  OGDH, sucA; 2-oxoglutarate dehydrogenase E1 component [EC:1.2.4.2]
E        comp46352_c0_seq1; <a href="/dbget-bin/www_bget?K00164">K00164</a>  OGDH, sucA; 2-oxoglutarate dehydrogenase E1 component [EC:1.2.4.2]
E        comp9690_c0_seq1; <a href="/dbget-bin/www_bget?K00658">K00658</a>  DLST, sucB; 2-oxoglutarate dehydrogenase E2 component (dihydrolipoamide succinyltransferase) [EC:2.3.1.61]
E        comp38089_c0_seq2; <a href="/dbget-bin/www_bget?K00658">K00658</a>  DLST, sucB; 2-oxoglutarate dehydrogenase E2 component (dihydrolipoamide succinyltransferase) [EC:2.3.1.61]
E        comp48315_c0_seq1; <a href="/dbget-bin/www_bget?K00658">K00658</a>  DLST, sucB; 2-oxoglutarate dehydrogenase E2 component (dihydrolipoamide succinyltransferase) [EC:2.3.1.61]
E        comp48505_c0_seq1; <a href="/dbget-bin/www_bget?K00658">K00658</a>  DLST, sucB; 2-oxoglutarate dehydrogenase E2 component (dihydrolipoamide succinyltransferase) [EC:2.3.1.61]
E        comp45610_c0_seq1; <a href="/dbget-bin/www_bget?K00382">K00382</a>  DLD, lpd, pdhD; dihydrolipoamide dehydrogenase [EC:1.8.1.4]
E        comp11367_c0_seq1; <a href="/dbget-bin/www_bget?K01900">K01900</a>  LSC2; succinyl-CoA synthetase beta subunit [EC:6.2.1.4 6.2.1.5]
E        comp73737_c0_seq1; <a href="/dbget-bin/www_bget?K01900">K01900</a>  LSC2; succinyl-CoA synthetase beta subunit [EC:6.2.1.4 6.2.1.5]
E        comp129961_c0_seq1; <a href="/dbget-bin/www_bget?K01900">K01900</a>  LSC2; succinyl-CoA synthetase beta subunit [EC:6.2.1.4 6.2.1.5]
E        comp46542_c0_seq1; <a href="/dbget-bin/www_bget?K00234">K00234</a>  SDHA, SDH1; succinate dehydrogenase (ubiquinone) flavoprotein subunit [EC:1.3.5.1]
E        comp7948_c0_seq1; <a href="/dbget-bin/www_bget?K00235">K00235</a>  SDHB, SDH2; succinate dehydrogenase (ubiquinone) iron-sulfur subunit [EC:1.3.5.1]
E        comp41266_c0_seq1; <a href="/dbget-bin/www_bget?K00236">K00236</a>  SDHC, SDH3; succinate dehydrogenase (ubiquinone) cytochrome b560 subunit
E        comp43278_c0_seq1; <a href="/dbget-bin/www_bget?K00236">K00236</a>  SDHC, SDH3; succinate dehydrogenase (ubiquinone) cytochrome b560 subunit
E        comp43464_c0_seq1; <a href="/dbget-bin/www_bget?K00237">K00237</a>  SDHD, SDH4; succinate dehydrogenase (ubiquinone) membrane anchor subunit
E        comp41103_c0_seq1; <a href="/dbget-bin/www_bget?K00025">K00025</a>  MDH1; malate dehydrogenase [EC:1.1.1.37]
E        comp42121_c0_seq1; <a href="/dbget-bin/www_bget?K00025">K00025</a>  MDH1; malate dehydrogenase [EC:1.1.1.37]
D      <a href="/kegg-bin/show_module?M00004">M00004</a>  Pentose phosphate pathway (Pentose phosphate cycle) [PATH:<a href="/kegg-bin/show_pathway?map01200+M00004">map01200</a> <a href="/kegg-bin/show_pathway?map00030+M00004">map00030</a>]
E        comp82357_c0_seq1; <a href="/dbget-bin/www_bget?K00036">K00036</a>  G6PD, zwf; glucose-6-phosphate 1-dehydrogenase [EC:1.1.1.49]
E        comp83949_c0_seq1; <a href="/dbget-bin/www_bget?K00036">K00036</a>  G6PD, zwf; glucose-6-phosphate 1-dehydrogenase [EC:1.1.1.49]
E        comp120052_c0_seq1; <a href="/dbget-bin/www_bget?K00036">K00036</a>  G6PD, zwf; glucose-6-phosphate 1-dehydrogenase [EC:1.1.1.49]
E        comp12928_c0_seq1; <a href="/dbget-bin/www_bget?K01057">K01057</a>  PGLS, pgl, devB; 6-phosphogluconolactonase [EC:3.1.1.31]
E        comp58748_c0_seq1; <a href="/dbget-bin/www_bget?K01057">K01057</a>  PGLS, pgl, devB; 6-phosphogluconolactonase [EC:3.1.1.31]
E        comp64918_c0_seq1; <a href="/dbget-bin/www_bget?K01057">K01057</a>  PGLS, pgl, devB; 6-phosphogluconolactonase [EC:3.1.1.31]
E        comp77486_c0_seq1; <a href="/dbget-bin/www_bget?K01057">K01057</a>  PGLS, pgl, devB; 6-phosphogluconolactonase [EC:3.1.1.31]
E        comp43410_c0_seq1; <a href="/dbget-bin/www_bget?K00033">K00033</a>  E1.1.1.44, PGD, gnd; 6-phosphogluconate dehydrogenase [EC:1.1.1.44]
E        comp44860_c0_seq1; <a href="/dbget-bin/www_bget?K00033">K00033</a>  E1.1.1.44, PGD, gnd; 6-phosphogluconate dehydrogenase [EC:1.1.1.44]
E        comp55224_c0_seq1; <a href="/dbget-bin/www_bget?K00033">K00033</a>  E1.1.1.44, PGD, gnd; 6-phosphogluconate dehydrogenase [EC:1.1.1.44]
E        comp94510_c0_seq1; <a href="/dbget-bin/www_bget?K00033">K00033</a>  E1.1.1.44, PGD, gnd; 6-phosphogluconate dehydrogenase [EC:1.1.1.44]
E        comp96087_c0_seq1; <a href="/dbget-bin/www_bget?K00033">K00033</a>  E1.1.1.44, PGD, gnd; 6-phosphogluconate dehydrogenase [EC:1.1.1.44]
E        comp115789_c0_seq1; <a href="/dbget-bin/www_bget?K00033">K00033</a>  E1.1.1.44, PGD, gnd; 6-phosphogluconate dehydrogenase [EC:1.1.1.44]
E        comp132487_c0_seq1; <a href="/dbget-bin/www_bget?K00033">K00033</a>  E1.1.1.44, PGD, gnd; 6-phosphogluconate dehydrogenase [EC:1.1.1.44]
E        comp135665_c0_seq1; <a href="/dbget-bin/www_bget?K00033">K00033</a>  E1.1.1.44, PGD, gnd; 6-phosphogluconate dehydrogenase [EC:1.1.1.44]
E        comp18056_c0_seq1; <a href="/dbget-bin/www_bget?K01783">K01783</a>  rpe, RPE; ribulose-phosphate 3-epimerase [EC:5.1.3.1]
E        comp93141_c0_seq1; <a href="/dbget-bin/www_bget?K01783">K01783</a>  rpe, RPE; ribulose-phosphate 3-epimerase [EC:5.1.3.1]
E        comp108734_c0_seq1; <a href="/dbget-bin/www_bget?K01807">K01807</a>  rpiA; ribose 5-phosphate isomerase A [EC:5.3.1.6]
E        comp122305_c0_seq1; <a href="/dbget-bin/www_bget?K01807">K01807</a>  rpiA; ribose 5-phosphate isomerase A [EC:5.3.1.6]
E        comp130644_c0_seq1; <a href="/dbget-bin/www_bget?K01807">K01807</a>  rpiA; ribose 5-phosphate isomerase A [EC:5.3.1.6]
E        comp10562_c0_seq1; <a href="/dbget-bin/www_bget?K00615">K00615</a>  E2.2.1.1, tktA, tktB; transketolase [EC:2.2.1.1]
E        comp45541_c0_seq1; <a href="/dbget-bin/www_bget?K00615">K00615</a>  E2.2.1.1, tktA, tktB; transketolase [EC:2.2.1.1]
E        comp46213_c0_seq1; <a href="/dbget-bin/www_bget?K00615">K00615</a>  E2.2.1.1, tktA, tktB; transketolase [EC:2.2.1.1]
E        comp107990_c0_seq1; <a href="/dbget-bin/www_bget?K00615">K00615</a>  E2.2.1.1, tktA, tktB; transketolase [EC:2.2.1.1]
E        comp40239_c0_seq1; <a href="/dbget-bin/www_bget?K00616">K00616</a>  E2.2.1.2, talA, talB; transaldolase [EC:2.2.1.2]
E        comp40875_c0_seq1; <a href="/dbget-bin/www_bget?K00616">K00616</a>  E2.2.1.2, talA, talB; transaldolase [EC:2.2.1.2]
E        comp40875_c1_seq1; <a href="/dbget-bin/www_bget?K00616">K00616</a>  E2.2.1.2, talA, talB; transaldolase [EC:2.2.1.2]
E        comp155943_c0_seq1; <a href="/dbget-bin/www_bget?K00616">K00616</a>  E2.2.1.2, talA, talB; transaldolase [EC:2.2.1.2]
E        comp46003_c0_seq1; <a href="/dbget-bin/www_bget?K01810">K01810</a>  GPI, pgi; glucose-6-phosphate isomerase [EC:5.3.1.9]
E        comp46003_c0_seq2; <a href="/dbget-bin/www_bget?K01810">K01810</a>  GPI, pgi; glucose-6-phosphate isomerase [EC:5.3.1.9]
E        comp159387_c0_seq1; <a href="/dbget-bin/www_bget?K01810">K01810</a>  GPI, pgi; glucose-6-phosphate isomerase [EC:5.3.1.9]
D      <a href="/kegg-bin/show_module?M00006">M00006</a>  Pentose phosphate pathway, oxidative phase, glucose 6P => ribulose 5P [PATH:<a href="/kegg-bin/show_pathway?map00030+M00006">map00030</a>]
E        comp82357_c0_seq1; <a href="/dbget-bin/www_bget?K00036">K00036</a>  G6PD, zwf; glucose-6-phosphate 1-dehydrogenase [EC:1.1.1.49]
E        comp83949_c0_seq1; <a href="/dbget-bin/www_bget?K00036">K00036</a>  G6PD, zwf; glucose-6-phosphate 1-dehydrogenase [EC:1.1.1.49]
E        comp120052_c0_seq1; <a href="/dbget-bin/www_bget?K00036">K00036</a>  G6PD, zwf; glucose-6-phosphate 1-dehydrogenase [EC:1.1.1.49]
E        comp12928_c0_seq1; <a href="/dbget-bin/www_bget?K01057">K01057</a>  PGLS, pgl, devB; 6-phosphogluconolactonase [EC:3.1.1.31]
E        comp58748_c0_seq1; <a href="/dbget-bin/www_bget?K01057">K01057</a>  PGLS, pgl, devB; 6-phosphogluconolactonase [EC:3.1.1.31]
E        comp64918_c0_seq1; <a href="/dbget-bin/www_bget?K01057">K01057</a>  PGLS, pgl, devB; 6-phosphogluconolactonase [EC:3.1.1.31]
E        comp77486_c0_seq1; <a href="/dbget-bin/www_bget?K01057">K01057</a>  PGLS, pgl, devB; 6-phosphogluconolactonase [EC:3.1.1.31]
E        comp43410_c0_seq1; <a href="/dbget-bin/www_bget?K00033">K00033</a>  E1.1.1.44, PGD, gnd; 6-phosphogluconate dehydrogenase [EC:1.1.1.44]
E        comp44860_c0_seq1; <a href="/dbget-bin/www_bget?K00033">K00033</a>  E1.1.1.44, PGD, gnd; 6-phosphogluconate dehydrogenase [EC:1.1.1.44]
E        comp55224_c0_seq1; <a href="/dbget-bin/www_bget?K00033">K00033</a>  E1.1.1.44, PGD, gnd; 6-phosphogluconate dehydrogenase [EC:1.1.1.44]
E        comp94510_c0_seq1; <a href="/dbget-bin/www_bget?K00033">K00033</a>  E1.1.1.44, PGD, gnd; 6-phosphogluconate dehydrogenase [EC:1.1.1.44]
E        comp96087_c0_seq1; <a href="/dbget-bin/www_bget?K00033">K00033</a>  E1.1.1.44, PGD, gnd; 6-phosphogluconate dehydrogenase [EC:1.1.1.44]
E        comp115789_c0_seq1; <a href="/dbget-bin/www_bget?K00033">K00033</a>  E1.1.1.44, PGD, gnd; 6-phosphogluconate dehydrogenase [EC:1.1.1.44]
E        comp132487_c0_seq1; <a href="/dbget-bin/www_bget?K00033">K00033</a>  E1.1.1.44, PGD, gnd; 6-phosphogluconate dehydrogenase [EC:1.1.1.44]
E        comp135665_c0_seq1; <a href="/dbget-bin/www_bget?K00033">K00033</a>  E1.1.1.44, PGD, gnd; 6-phosphogluconate dehydrogenase [EC:1.1.1.44]
D      <a href="/kegg-bin/show_module?M00007">M00007</a>  Pentose phosphate pathway, non-oxidative phase, fructose 6P => ribose 5P [PATH:<a href="/kegg-bin/show_pathway?map01200+M00007">map01200</a> <a href="/kegg-bin/show_pathway?map01230+M00007">map01230</a> <a href="/kegg-bin/show_pathway?map00030+M00007">map00030</a>]
E        comp10562_c0_seq1; <a href="/dbget-bin/www_bget?K00615">K00615</a>  E2.2.1.1, tktA, tktB; transketolase [EC:2.2.1.1]
E        comp45541_c0_seq1; <a href="/dbget-bin/www_bget?K00615">K00615</a>  E2.2.1.1, tktA, tktB; transketolase [EC:2.2.1.1]
E        comp46213_c0_seq1; <a href="/dbget-bin/www_bget?K00615">K00615</a>  E2.2.1.1, tktA, tktB; transketolase [EC:2.2.1.1]
E        comp107990_c0_seq1; <a href="/dbget-bin/www_bget?K00615">K00615</a>  E2.2.1.1, tktA, tktB; transketolase [EC:2.2.1.1]
E        comp40239_c0_seq1; <a href="/dbget-bin/www_bget?K00616">K00616</a>  E2.2.1.2, talA, talB; transaldolase [EC:2.2.1.2]
E        comp40875_c0_seq1; <a href="/dbget-bin/www_bget?K00616">K00616</a>  E2.2.1.2, talA, talB; transaldolase [EC:2.2.1.2]
E        comp40875_c1_seq1; <a href="/dbget-bin/www_bget?K00616">K00616</a>  E2.2.1.2, talA, talB; transaldolase [EC:2.2.1.2]
E        comp155943_c0_seq1; <a href="/dbget-bin/www_bget?K00616">K00616</a>  E2.2.1.2, talA, talB; transaldolase [EC:2.2.1.2]
E        comp18056_c0_seq1; <a href="/dbget-bin/www_bget?K01783">K01783</a>  rpe, RPE; ribulose-phosphate 3-epimerase [EC:5.1.3.1]
E        comp93141_c0_seq1; <a href="/dbget-bin/www_bget?K01783">K01783</a>  rpe, RPE; ribulose-phosphate 3-epimerase [EC:5.1.3.1]
E        comp108734_c0_seq1; <a href="/dbget-bin/www_bget?K01807">K01807</a>  rpiA; ribose 5-phosphate isomerase A [EC:5.3.1.6]
E        comp122305_c0_seq1; <a href="/dbget-bin/www_bget?K01807">K01807</a>  rpiA; ribose 5-phosphate isomerase A [EC:5.3.1.6]
E        comp130644_c0_seq1; <a href="/dbget-bin/www_bget?K01807">K01807</a>  rpiA; ribose 5-phosphate isomerase A [EC:5.3.1.6]
D      <a href="/kegg-bin/show_module?M00580">M00580</a>  Pentose phosphate pathway, archaea, fructose 6P => ribose 5P [PATH:<a href="/kegg-bin/show_pathway?map01200+M00580">map01200</a> <a href="/kegg-bin/show_pathway?map01230+M00580">map01230</a> <a href="/kegg-bin/show_pathway?map00030+M00580">map00030</a>]
E        comp108734_c0_seq1; <a href="/dbget-bin/www_bget?K01807">K01807</a>  rpiA; ribose 5-phosphate isomerase A [EC:5.3.1.6]
E        comp122305_c0_seq1; <a href="/dbget-bin/www_bget?K01807">K01807</a>  rpiA; ribose 5-phosphate isomerase A [EC:5.3.1.6]
E        comp130644_c0_seq1; <a href="/dbget-bin/www_bget?K01807">K01807</a>  rpiA; ribose 5-phosphate isomerase A [EC:5.3.1.6]
D      <a href="/kegg-bin/show_module?M00005">M00005</a>  PRPP biosynthesis, ribose 5P => PRPP [PATH:<a href="/kegg-bin/show_pathway?map01200+M00005">map01200</a> <a href="/kegg-bin/show_pathway?map01230+M00005">map01230</a> <a href="/kegg-bin/show_pathway?map00030+M00005">map00030</a> <a href="/kegg-bin/show_pathway?map00230+M00005">map00230</a>]
E        comp11170_c0_seq1; <a href="/dbget-bin/www_bget?K00948">K00948</a>  PRPS, prsA; ribose-phosphate pyrophosphokinase [EC:2.7.6.1]
E        comp33042_c0_seq1; <a href="/dbget-bin/www_bget?K00948">K00948</a>  PRPS, prsA; ribose-phosphate pyrophosphokinase [EC:2.7.6.1]
E        comp36453_c0_seq1; <a href="/dbget-bin/www_bget?K00948">K00948</a>  PRPS, prsA; ribose-phosphate pyrophosphokinase [EC:2.7.6.1]
E        comp36966_c0_seq1; <a href="/dbget-bin/www_bget?K00948">K00948</a>  PRPS, prsA; ribose-phosphate pyrophosphokinase [EC:2.7.6.1]
E        comp38720_c0_seq1; <a href="/dbget-bin/www_bget?K00948">K00948</a>  PRPS, prsA; ribose-phosphate pyrophosphokinase [EC:2.7.6.1]
E        comp40276_c0_seq1; <a href="/dbget-bin/www_bget?K00948">K00948</a>  PRPS, prsA; ribose-phosphate pyrophosphokinase [EC:2.7.6.1]
D      <a href="/kegg-bin/show_module?M00008">M00008</a>  Entner-Doudoroff pathway, glucose-6P => glyceraldehyde-3P + pyruvate [PATH:<a href="/kegg-bin/show_pathway?map01200+M00008">map01200</a> <a href="/kegg-bin/show_pathway?map00030+M00008">map00030</a>]
E        comp82357_c0_seq1; <a href="/dbget-bin/www_bget?K00036">K00036</a>  G6PD, zwf; glucose-6-phosphate 1-dehydrogenase [EC:1.1.1.49]
E        comp83949_c0_seq1; <a href="/dbget-bin/www_bget?K00036">K00036</a>  G6PD, zwf; glucose-6-phosphate 1-dehydrogenase [EC:1.1.1.49]
E        comp120052_c0_seq1; <a href="/dbget-bin/www_bget?K00036">K00036</a>  G6PD, zwf; glucose-6-phosphate 1-dehydrogenase [EC:1.1.1.49]
E        comp12928_c0_seq1; <a href="/dbget-bin/www_bget?K01057">K01057</a>  PGLS, pgl, devB; 6-phosphogluconolactonase [EC:3.1.1.31]
E        comp58748_c0_seq1; <a href="/dbget-bin/www_bget?K01057">K01057</a>  PGLS, pgl, devB; 6-phosphogluconolactonase [EC:3.1.1.31]
E        comp64918_c0_seq1; <a href="/dbget-bin/www_bget?K01057">K01057</a>  PGLS, pgl, devB; 6-phosphogluconolactonase [EC:3.1.1.31]
E        comp77486_c0_seq1; <a href="/dbget-bin/www_bget?K01057">K01057</a>  PGLS, pgl, devB; 6-phosphogluconolactonase [EC:3.1.1.31]
D      <a href="/kegg-bin/show_module?M00308">M00308</a>  Semi-phosphorylative Entner-Doudoroff pathway, gluconate => glyceraldehyde-3P + pyruvate [PATH:<a href="/kegg-bin/show_pathway?map01200+M00308">map01200</a> <a href="/kegg-bin/show_pathway?map00030+M00308">map00030</a>]
D      <a href="/kegg-bin/show_module?M00309">M00309</a>  Non-phosphorylative Entner-Doudoroff pathway, gluconate => glyceraldehyde + pyruvate [PATH:<a href="/kegg-bin/show_pathway?map01200+M00309">map01200</a> <a href="/kegg-bin/show_pathway?map00030+M00309">map00030</a>]
C    Other carbohydrate metabolism
D      <a href="/kegg-bin/show_module?M00012">M00012</a>  Glyoxylate cycle [PATH:<a href="/kegg-bin/show_pathway?map01200+M00012">map01200</a> <a href="/kegg-bin/show_pathway?map00630+M00012">map00630</a>]
E        comp46577_c0_seq1; <a href="/dbget-bin/www_bget?K01647">K01647</a>  CS, gltA; citrate synthase [EC:2.3.3.1]
E        comp42057_c0_seq1; <a href="/dbget-bin/www_bget?K01681">K01681</a>  ACO, acnA; aconitate hydratase [EC:4.2.1.3]
E        comp42057_c0_seq2; <a href="/dbget-bin/www_bget?K01681">K01681</a>  ACO, acnA; aconitate hydratase [EC:4.2.1.3]
E        comp44678_c0_seq2; <a href="/dbget-bin/www_bget?K01681">K01681</a>  ACO, acnA; aconitate hydratase [EC:4.2.1.3]
E        comp45835_c0_seq1; <a href="/dbget-bin/www_bget?K01681">K01681</a>  ACO, acnA; aconitate hydratase [EC:4.2.1.3]
E        comp46292_c0_seq1; <a href="/dbget-bin/www_bget?K01681">K01681</a>  ACO, acnA; aconitate hydratase [EC:4.2.1.3]
E        comp46292_c0_seq2; <a href="/dbget-bin/www_bget?K01681">K01681</a>  ACO, acnA; aconitate hydratase [EC:4.2.1.3]
E        comp46292_c0_seq3; <a href="/dbget-bin/www_bget?K01681">K01681</a>  ACO, acnA; aconitate hydratase [EC:4.2.1.3]
E        comp46292_c0_seq4; <a href="/dbget-bin/www_bget?K01681">K01681</a>  ACO, acnA; aconitate hydratase [EC:4.2.1.3]
E        comp47654_c0_seq1; <a href="/dbget-bin/www_bget?K01681">K01681</a>  ACO, acnA; aconitate hydratase [EC:4.2.1.3]
E        comp50824_c0_seq1; <a href="/dbget-bin/www_bget?K01681">K01681</a>  ACO, acnA; aconitate hydratase [EC:4.2.1.3]
E        comp69515_c0_seq1; <a href="/dbget-bin/www_bget?K01681">K01681</a>  ACO, acnA; aconitate hydratase [EC:4.2.1.3]
E        comp83584_c0_seq1; <a href="/dbget-bin/www_bget?K01681">K01681</a>  ACO, acnA; aconitate hydratase [EC:4.2.1.3]
E        comp116034_c0_seq1; <a href="/dbget-bin/www_bget?K01681">K01681</a>  ACO, acnA; aconitate hydratase [EC:4.2.1.3]
E        comp118217_c0_seq1; <a href="/dbget-bin/www_bget?K01681">K01681</a>  ACO, acnA; aconitate hydratase [EC:4.2.1.3]
E        comp144856_c0_seq1; <a href="/dbget-bin/www_bget?K01681">K01681</a>  ACO, acnA; aconitate hydratase [EC:4.2.1.3]
E        comp38943_c0_seq1; <a href="/dbget-bin/www_bget?K01637">K01637</a>  E4.1.3.1, aceA; isocitrate lyase [EC:4.1.3.1]
E        comp43805_c0_seq1; <a href="/dbget-bin/www_bget?K01638">K01638</a>  E2.3.3.9, aceB, glcB; malate synthase [EC:2.3.3.9]
E        comp41103_c0_seq1; <a href="/dbget-bin/www_bget?K00025">K00025</a>  MDH1; malate dehydrogenase [EC:1.1.1.37]
E        comp42121_c0_seq1; <a href="/dbget-bin/www_bget?K00025">K00025</a>  MDH1; malate dehydrogenase [EC:1.1.1.37]
D      <a href="/kegg-bin/show_module?M00373">M00373</a>  Ethylmalonyl pathway [PATH:<a href="/kegg-bin/show_pathway?map00630+M00373">map00630</a>]
E        comp38327_c0_seq1; <a href="/dbget-bin/www_bget?K00626">K00626</a>  E2.3.1.9, atoB; acetyl-CoA C-acetyltransferase [EC:2.3.1.9]
E        comp61342_c0_seq1; <a href="/dbget-bin/www_bget?K00626">K00626</a>  E2.3.1.9, atoB; acetyl-CoA C-acetyltransferase [EC:2.3.1.9]
E        comp71227_c0_seq1; <a href="/dbget-bin/www_bget?K00626">K00626</a>  E2.3.1.9, atoB; acetyl-CoA C-acetyltransferase [EC:2.3.1.9]
E        comp77081_c0_seq1; <a href="/dbget-bin/www_bget?K05606">K05606</a>  MCEE, epi; methylmalonyl-CoA/ethylmalonyl-CoA epimerase [EC:5.1.99.1]
E        comp39593_c0_seq1; <a href="/dbget-bin/www_bget?K01965">K01965</a>  PCCA, pccA; propionyl-CoA carboxylase alpha chain [EC:6.4.1.3]
E        comp7900_c0_seq1; <a href="/dbget-bin/www_bget?K01847">K01847</a>  MUT; methylmalonyl-CoA mutase [EC:5.4.99.2]
E        comp8529_c0_seq1; <a href="/dbget-bin/www_bget?K01847">K01847</a>  MUT; methylmalonyl-CoA mutase [EC:5.4.99.2]
E        comp29372_c0_seq1; <a href="/dbget-bin/www_bget?K01847">K01847</a>  MUT; methylmalonyl-CoA mutase [EC:5.4.99.2]
E        comp42884_c0_seq1; <a href="/dbget-bin/www_bget?K01847">K01847</a>  MUT; methylmalonyl-CoA mutase [EC:5.4.99.2]
E        comp64906_c0_seq1; <a href="/dbget-bin/www_bget?K01847">K01847</a>  MUT; methylmalonyl-CoA mutase [EC:5.4.99.2]
D      <a href="/kegg-bin/show_module?M00532">M00532</a>  Photorespiration [PATH:<a href="/kegg-bin/show_pathway?map00630+M00532">map00630</a>]
E        comp9650_c0_seq1; <a href="/dbget-bin/www_bget?K11517">K11517</a>  HAO; (S)-2-hydroxy-acid oxidase [EC:1.1.3.15]
E        comp43150_c0_seq1; <a href="/dbget-bin/www_bget?K11517">K11517</a>  HAO; (S)-2-hydroxy-acid oxidase [EC:1.1.3.15]
E        comp109765_c0_seq1; <a href="/dbget-bin/www_bget?K11517">K11517</a>  HAO; (S)-2-hydroxy-acid oxidase [EC:1.1.3.15]
E        comp37827_c0_seq1; <a href="/dbget-bin/www_bget?K03781">K03781</a>  katE, CAT, catB, srpA; catalase [EC:1.11.1.6]
E        comp39622_c0_seq1; <a href="/dbget-bin/www_bget?K03781">K03781</a>  katE, CAT, catB, srpA; catalase [EC:1.11.1.6]
E        comp98580_c0_seq1; <a href="/dbget-bin/www_bget?K03781">K03781</a>  katE, CAT, catB, srpA; catalase [EC:1.11.1.6]
E        comp128506_c0_seq1; <a href="/dbget-bin/www_bget?K03781">K03781</a>  katE, CAT, catB, srpA; catalase [EC:1.11.1.6]
E        comp131698_c0_seq1; <a href="/dbget-bin/www_bget?K03781">K03781</a>  katE, CAT, catB, srpA; catalase [EC:1.11.1.6]
E        comp147083_c0_seq1; <a href="/dbget-bin/www_bget?K03781">K03781</a>  katE, CAT, catB, srpA; catalase [EC:1.11.1.6]
E        comp160190_c0_seq1; <a href="/dbget-bin/www_bget?K03781">K03781</a>  katE, CAT, catB, srpA; catalase [EC:1.11.1.6]
E        comp35508_c0_seq1; <a href="/dbget-bin/www_bget?K00600">K00600</a>  glyA, SHMT; glycine hydroxymethyltransferase [EC:2.1.2.1]
E        comp45764_c0_seq1; <a href="/dbget-bin/www_bget?K00600">K00600</a>  glyA, SHMT; glycine hydroxymethyltransferase [EC:2.1.2.1]
E        comp56056_c0_seq1; <a href="/dbget-bin/www_bget?K00600">K00600</a>  glyA, SHMT; glycine hydroxymethyltransferase [EC:2.1.2.1]
E        comp37956_c0_seq1; <a href="/dbget-bin/www_bget?K00830">K00830</a>  AGXT; alanine-glyoxylate transaminase / serine-glyoxylate transaminase / serine-pyruvate transaminase [EC:2.6.1.44 2.6.1.45 2.6.1.51]
E        comp40790_c0_seq1; <a href="/dbget-bin/www_bget?K00830">K00830</a>  AGXT; alanine-glyoxylate transaminase / serine-glyoxylate transaminase / serine-pyruvate transaminase [EC:2.6.1.44 2.6.1.45 2.6.1.51]
E        comp51900_c0_seq1; <a href="/dbget-bin/www_bget?K00830">K00830</a>  AGXT; alanine-glyoxylate transaminase / serine-glyoxylate transaminase / serine-pyruvate transaminase [EC:2.6.1.44 2.6.1.45 2.6.1.51]
E        comp81518_c0_seq1; <a href="/dbget-bin/www_bget?K15788">K15788</a>  GLYCTK; glycerate kinase [EC:2.7.1.31]
E        comp7850_c0_seq1; <a href="/dbget-bin/www_bget?K02437">K02437</a>  gcvH, GCSH; glycine cleavage system H protein
E        comp48124_c0_seq1; <a href="/dbget-bin/www_bget?K02437">K02437</a>  gcvH, GCSH; glycine cleavage system H protein
D      <a href="/kegg-bin/show_module?M00013">M00013</a>  Malonate semialdehyde pathway, propanoyl-CoA => Acetyl-CoA [PATH:<a href="/kegg-bin/show_pathway?map00640+M00013">map00640</a>]
E        comp16557_c0_seq1; <a href="/dbget-bin/www_bget?K00249">K00249</a>  ACADM, acd; acyl-CoA dehydrogenase [EC:1.3.8.7]
E        comp43134_c0_seq1; <a href="/dbget-bin/www_bget?K00249">K00249</a>  ACADM, acd; acyl-CoA dehydrogenase [EC:1.3.8.7]
E        comp43021_c0_seq1; <a href="/dbget-bin/www_bget?K07515">K07515</a>  HADHA; enoyl-CoA hydratase / long-chain 3-hydroxyacyl-CoA dehydrogenase [EC:4.2.1.17 1.1.1.211]
E        comp45130_c0_seq1; <a href="/dbget-bin/www_bget?K07515">K07515</a>  HADHA; enoyl-CoA hydratase / long-chain 3-hydroxyacyl-CoA dehydrogenase [EC:4.2.1.17 1.1.1.211]
E        comp158667_c0_seq1; <a href="/dbget-bin/www_bget?K05605">K05605</a>  HIBCH; 3-hydroxyisobutyryl-CoA hydrolase [EC:3.1.2.4]
E        comp89316_c0_seq1; <a href="/dbget-bin/www_bget?K00140">K00140</a>  mmsA, iolA, ALDH6A1; malonate-semialdehyde dehydrogenase (acetylating) / methylmalonate-semialdehyde dehydrogenase [EC:1.2.1.18 1.2.1.27]
D      <a href="/kegg-bin/show_module?M00014">M00014</a>  Glucuronate pathway (uronate pathway) [PATH:<a href="/kegg-bin/show_pathway?map00040+M00014">map00040</a>]
E        comp42237_c0_seq1; <a href="/dbget-bin/www_bget?K00012">K00012</a>  UGDH, ugd; UDPglucose 6-dehydrogenase [EC:1.1.1.22]
E        comp64946_c0_seq1; <a href="/dbget-bin/www_bget?K13247">K13247</a>  CRYL1; L-gulonate 3-dehydrogenase [EC:1.1.1.45]
E        comp21319_c0_seq1; <a href="/dbget-bin/www_bget?K03331">K03331</a>  DCXR; L-xylulose reductase [EC:1.1.1.10]
E        comp106354_c0_seq1; <a href="/dbget-bin/www_bget?K03331">K03331</a>  DCXR; L-xylulose reductase [EC:1.1.1.10]
E        comp17631_c0_seq1; <a href="/dbget-bin/www_bget?K00854">K00854</a>  xylB, XYLB; xylulokinase [EC:2.7.1.17]
E        comp88377_c0_seq1; <a href="/dbget-bin/www_bget?K00854">K00854</a>  xylB, XYLB; xylulokinase [EC:2.7.1.17]
E        comp101745_c0_seq1; <a href="/dbget-bin/www_bget?K00854">K00854</a>  xylB, XYLB; xylulokinase [EC:2.7.1.17]
D      <a href="/kegg-bin/show_module?M00061">M00061</a>  Uronic acid metabolism [PATH:<a href="/kegg-bin/show_pathway?map00040+M00061">map00040</a>]
D      <a href="/kegg-bin/show_module?M00081">M00081</a>  Pectin degradation [PATH:<a href="/kegg-bin/show_pathway?map00040+M00081">map00040</a>]
C    Fatty acid metabolism
D      <a href="/kegg-bin/show_module?M00082">M00082</a>  Fatty acid biosynthesis, initiation [PATH:<a href="/kegg-bin/show_pathway?map01212+M00082">map01212</a> <a href="/kegg-bin/show_pathway?map00061+M00082">map00061</a>]
E        comp12027_c0_seq1; <a href="/dbget-bin/www_bget?K11262">K11262</a>  ACAC; acetyl-CoA carboxylase / biotin carboxylase [EC:6.4.1.2 6.3.4.14]
E        comp28255_c0_seq1; <a href="/dbget-bin/www_bget?K11262">K11262</a>  ACAC; acetyl-CoA carboxylase / biotin carboxylase [EC:6.4.1.2 6.3.4.14]
E        comp39319_c0_seq1; <a href="/dbget-bin/www_bget?K11262">K11262</a>  ACAC; acetyl-CoA carboxylase / biotin carboxylase [EC:6.4.1.2 6.3.4.14]
E        comp60740_c0_seq1; <a href="/dbget-bin/www_bget?K11262">K11262</a>  ACAC; acetyl-CoA carboxylase / biotin carboxylase [EC:6.4.1.2 6.3.4.14]
E        comp68609_c0_seq1; <a href="/dbget-bin/www_bget?K11262">K11262</a>  ACAC; acetyl-CoA carboxylase / biotin carboxylase [EC:6.4.1.2 6.3.4.14]
E        comp119344_c0_seq1; <a href="/dbget-bin/www_bget?K11262">K11262</a>  ACAC; acetyl-CoA carboxylase / biotin carboxylase [EC:6.4.1.2 6.3.4.14]
E        comp130871_c0_seq1; <a href="/dbget-bin/www_bget?K11262">K11262</a>  ACAC; acetyl-CoA carboxylase / biotin carboxylase [EC:6.4.1.2 6.3.4.14]
E        comp145210_c0_seq1; <a href="/dbget-bin/www_bget?K11262">K11262</a>  ACAC; acetyl-CoA carboxylase / biotin carboxylase [EC:6.4.1.2 6.3.4.14]
E        comp25193_c0_seq1; <a href="/dbget-bin/www_bget?K00665">K00665</a>  FASN; fatty acid synthase, animal type [EC:2.3.1.85]
E        comp43211_c0_seq1; <a href="/dbget-bin/www_bget?K00665">K00665</a>  FASN; fatty acid synthase, animal type [EC:2.3.1.85]
E        comp45992_c0_seq3; <a href="/dbget-bin/www_bget?K00665">K00665</a>  FASN; fatty acid synthase, animal type [EC:2.3.1.85]
E        comp45992_c0_seq4; <a href="/dbget-bin/www_bget?K00665">K00665</a>  FASN; fatty acid synthase, animal type [EC:2.3.1.85]
E        comp49405_c0_seq1; <a href="/dbget-bin/www_bget?K00665">K00665</a>  FASN; fatty acid synthase, animal type [EC:2.3.1.85]
D      <a href="/kegg-bin/show_module?M00083">M00083</a>  Fatty acid biosynthesis, elongation [PATH:<a href="/kegg-bin/show_pathway?map01212+M00083">map01212</a> <a href="/kegg-bin/show_pathway?map00061+M00083">map00061</a>]
E        comp25193_c0_seq1; <a href="/dbget-bin/www_bget?K00665">K00665</a>  FASN; fatty acid synthase, animal type [EC:2.3.1.85]
E        comp43211_c0_seq1; <a href="/dbget-bin/www_bget?K00665">K00665</a>  FASN; fatty acid synthase, animal type [EC:2.3.1.85]
E        comp45992_c0_seq3; <a href="/dbget-bin/www_bget?K00665">K00665</a>  FASN; fatty acid synthase, animal type [EC:2.3.1.85]
E        comp45992_c0_seq4; <a href="/dbget-bin/www_bget?K00665">K00665</a>  FASN; fatty acid synthase, animal type [EC:2.3.1.85]
E        comp49405_c0_seq1; <a href="/dbget-bin/www_bget?K00665">K00665</a>  FASN; fatty acid synthase, animal type [EC:2.3.1.85]
D      <a href="/kegg-bin/show_module?M00085">M00085</a>  Fatty acid biosynthesis, elongation, mitochondria [PATH:<a href="/kegg-bin/show_pathway?map01212+M00085">map01212</a> <a href="/kegg-bin/show_pathway?map00062+M00085">map00062</a>]
E        comp38092_c0_seq1; <a href="/dbget-bin/www_bget?K07508">K07508</a>  ACAA2; acetyl-CoA acyltransferase 2 [EC:2.3.1.16]
E        comp39826_c0_seq1; <a href="/dbget-bin/www_bget?K07508">K07508</a>  ACAA2; acetyl-CoA acyltransferase 2 [EC:2.3.1.16]
E        comp108583_c0_seq1; <a href="/dbget-bin/www_bget?K07508">K07508</a>  ACAA2; acetyl-CoA acyltransferase 2 [EC:2.3.1.16]
E        comp21441_c0_seq1; <a href="/dbget-bin/www_bget?K07509">K07509</a>  HADHB; acetyl-CoA acyltransferase [EC:2.3.1.16]
E        comp45452_c0_seq1; <a href="/dbget-bin/www_bget?K00022">K00022</a>  HADH; 3-hydroxyacyl-CoA dehydrogenase [EC:1.1.1.35]
E        comp43021_c0_seq1; <a href="/dbget-bin/www_bget?K07515">K07515</a>  HADHA; enoyl-CoA hydratase / long-chain 3-hydroxyacyl-CoA dehydrogenase [EC:4.2.1.17 1.1.1.211]
E        comp45130_c0_seq1; <a href="/dbget-bin/www_bget?K07515">K07515</a>  HADHA; enoyl-CoA hydratase / long-chain 3-hydroxyacyl-CoA dehydrogenase [EC:4.2.1.17 1.1.1.211]
E        comp59502_c0_seq1; <a href="/dbget-bin/www_bget?K07512">K07512</a>  MECR, NRBF1; mitochondrial trans-2-enoyl-CoA reductase [EC:1.3.1.38]
E        comp80400_c0_seq1; <a href="/dbget-bin/www_bget?K07512">K07512</a>  MECR, NRBF1; mitochondrial trans-2-enoyl-CoA reductase [EC:1.3.1.38]
E        comp93207_c0_seq1; <a href="/dbget-bin/www_bget?K07512">K07512</a>  MECR, NRBF1; mitochondrial trans-2-enoyl-CoA reductase [EC:1.3.1.38]
D      <a href="/kegg-bin/show_module?M00415">M00415</a>  Fatty acid biosynthesis, elongation, endoplasmic reticulum [PATH:<a href="/kegg-bin/show_pathway?map01212+M00415">map01212</a> <a href="/kegg-bin/show_pathway?map00062+M00415">map00062</a>]
E        comp29762_c0_seq1; <a href="/dbget-bin/www_bget?K10249">K10249</a>  ELOVL4; elongation of very long chain fatty acids protein 4 [EC:2.3.1.199]
E        comp147393_c0_seq1; <a href="/dbget-bin/www_bget?K10249">K10249</a>  ELOVL4; elongation of very long chain fatty acids protein 4 [EC:2.3.1.199]
E        comp40211_c0_seq1; <a href="/dbget-bin/www_bget?K10251">K10251</a>  HSD17B12, KAR, IFA38; 17beta-estradiol 17-dehydrogenase / very-long-chain 3-oxoacyl-CoA reductase [EC:1.1.1.62 1.1.1.330]
E        comp53566_c0_seq1; <a href="/dbget-bin/www_bget?K10251">K10251</a>  HSD17B12, KAR, IFA38; 17beta-estradiol 17-dehydrogenase / very-long-chain 3-oxoacyl-CoA reductase [EC:1.1.1.62 1.1.1.330]
E        comp42809_c0_seq2; <a href="/dbget-bin/www_bget?K10703">K10703</a>  PHS1, PAS2; very-long-chain (3R)-3-hydroxyacyl-[acyl-carrier protein] dehydratase [EC:4.2.1.134]
E        comp64089_c0_seq1; <a href="/dbget-bin/www_bget?K10703">K10703</a>  PHS1, PAS2; very-long-chain (3R)-3-hydroxyacyl-[acyl-carrier protein] dehydratase [EC:4.2.1.134]
E        comp11268_c0_seq1; <a href="/dbget-bin/www_bget?K10258">K10258</a>  TER, TSC13, CER10; very-long-chain enoyl-CoA reductase [EC:1.3.1.93]
E        comp11268_c0_seq2; <a href="/dbget-bin/www_bget?K10258">K10258</a>  TER, TSC13, CER10; very-long-chain enoyl-CoA reductase [EC:1.3.1.93]
E        comp25850_c0_seq1; <a href="/dbget-bin/www_bget?K10258">K10258</a>  TER, TSC13, CER10; very-long-chain enoyl-CoA reductase [EC:1.3.1.93]
E        comp37101_c0_seq1; <a href="/dbget-bin/www_bget?K10258">K10258</a>  TER, TSC13, CER10; very-long-chain enoyl-CoA reductase [EC:1.3.1.93]
E        comp42263_c0_seq1; <a href="/dbget-bin/www_bget?K10258">K10258</a>  TER, TSC13, CER10; very-long-chain enoyl-CoA reductase [EC:1.3.1.93]
E        comp89901_c0_seq1; <a href="/dbget-bin/www_bget?K10258">K10258</a>  TER, TSC13, CER10; very-long-chain enoyl-CoA reductase [EC:1.3.1.93]
D      <a href="/kegg-bin/show_module?M00113">M00113</a>  Jasmonic acid biosynthesis [PATH:<a href="/kegg-bin/show_pathway?map00592+M00113">map00592</a>]
E        comp3067_c0_seq1; <a href="/dbget-bin/www_bget?K00232">K00232</a>  E1.3.3.6, ACOX1, ACOX3; acyl-CoA oxidase [EC:1.3.3.6]
E        comp28739_c0_seq1; <a href="/dbget-bin/www_bget?K00232">K00232</a>  E1.3.3.6, ACOX1, ACOX3; acyl-CoA oxidase [EC:1.3.3.6]
E        comp32468_c0_seq1; <a href="/dbget-bin/www_bget?K00232">K00232</a>  E1.3.3.6, ACOX1, ACOX3; acyl-CoA oxidase [EC:1.3.3.6]
E        comp40775_c0_seq1; <a href="/dbget-bin/www_bget?K00232">K00232</a>  E1.3.3.6, ACOX1, ACOX3; acyl-CoA oxidase [EC:1.3.3.6]
E        comp42646_c0_seq1; <a href="/dbget-bin/www_bget?K00232">K00232</a>  E1.3.3.6, ACOX1, ACOX3; acyl-CoA oxidase [EC:1.3.3.6]
E        comp42646_c0_seq3; <a href="/dbget-bin/www_bget?K00232">K00232</a>  E1.3.3.6, ACOX1, ACOX3; acyl-CoA oxidase [EC:1.3.3.6]
E        comp44747_c0_seq1; <a href="/dbget-bin/www_bget?K00232">K00232</a>  E1.3.3.6, ACOX1, ACOX3; acyl-CoA oxidase [EC:1.3.3.6]
E        comp57504_c0_seq1; <a href="/dbget-bin/www_bget?K00232">K00232</a>  E1.3.3.6, ACOX1, ACOX3; acyl-CoA oxidase [EC:1.3.3.6]
E        comp69154_c0_seq1; <a href="/dbget-bin/www_bget?K00232">K00232</a>  E1.3.3.6, ACOX1, ACOX3; acyl-CoA oxidase [EC:1.3.3.6]
E        comp89091_c0_seq1; <a href="/dbget-bin/www_bget?K00232">K00232</a>  E1.3.3.6, ACOX1, ACOX3; acyl-CoA oxidase [EC:1.3.3.6]
E        comp146041_c0_seq1; <a href="/dbget-bin/www_bget?K00232">K00232</a>  E1.3.3.6, ACOX1, ACOX3; acyl-CoA oxidase [EC:1.3.3.6]
D      <a href="/kegg-bin/show_module?M00086">M00086</a>  beta-Oxidation, acyl-CoA synthesis [PATH:<a href="/kegg-bin/show_pathway?map01212+M00086">map01212</a> <a href="/kegg-bin/show_pathway?map00071+M00086">map00071</a>]
E        comp4198_c0_seq1; <a href="/dbget-bin/www_bget?K01897">K01897</a>  ACSL, fadD; long-chain acyl-CoA synthetase [EC:6.2.1.3]
E        comp13372_c0_seq1; <a href="/dbget-bin/www_bget?K01897">K01897</a>  ACSL, fadD; long-chain acyl-CoA synthetase [EC:6.2.1.3]
E        comp20883_c0_seq1; <a href="/dbget-bin/www_bget?K01897">K01897</a>  ACSL, fadD; long-chain acyl-CoA synthetase [EC:6.2.1.3]
E        comp37713_c0_seq1; <a href="/dbget-bin/www_bget?K01897">K01897</a>  ACSL, fadD; long-chain acyl-CoA synthetase [EC:6.2.1.3]
E        comp40759_c0_seq1; <a href="/dbget-bin/www_bget?K01897">K01897</a>  ACSL, fadD; long-chain acyl-CoA synthetase [EC:6.2.1.3]
E        comp44631_c0_seq1; <a href="/dbget-bin/www_bget?K01897">K01897</a>  ACSL, fadD; long-chain acyl-CoA synthetase [EC:6.2.1.3]
E        comp44702_c0_seq1; <a href="/dbget-bin/www_bget?K01897">K01897</a>  ACSL, fadD; long-chain acyl-CoA synthetase [EC:6.2.1.3]
E        comp44702_c0_seq2; <a href="/dbget-bin/www_bget?K01897">K01897</a>  ACSL, fadD; long-chain acyl-CoA synthetase [EC:6.2.1.3]
E        comp48631_c0_seq1; <a href="/dbget-bin/www_bget?K01897">K01897</a>  ACSL, fadD; long-chain acyl-CoA synthetase [EC:6.2.1.3]
E        comp55740_c0_seq1; <a href="/dbget-bin/www_bget?K01897">K01897</a>  ACSL, fadD; long-chain acyl-CoA synthetase [EC:6.2.1.3]
E        comp65690_c0_seq1; <a href="/dbget-bin/www_bget?K01897">K01897</a>  ACSL, fadD; long-chain acyl-CoA synthetase [EC:6.2.1.3]
E        comp76599_c0_seq1; <a href="/dbget-bin/www_bget?K01897">K01897</a>  ACSL, fadD; long-chain acyl-CoA synthetase [EC:6.2.1.3]
E        comp92652_c0_seq1; <a href="/dbget-bin/www_bget?K01897">K01897</a>  ACSL, fadD; long-chain acyl-CoA synthetase [EC:6.2.1.3]
E        comp117607_c0_seq1; <a href="/dbget-bin/www_bget?K01897">K01897</a>  ACSL, fadD; long-chain acyl-CoA synthetase [EC:6.2.1.3]
E        comp157380_c0_seq1; <a href="/dbget-bin/www_bget?K01897">K01897</a>  ACSL, fadD; long-chain acyl-CoA synthetase [EC:6.2.1.3]
E        comp46014_c0_seq1; <a href="/dbget-bin/www_bget?K15013">K15013</a>  ACSBG; long-chain-fatty-acid--CoA ligase ACSBG [EC:6.2.1.3]
E        comp46764_c0_seq2; <a href="/dbget-bin/www_bget?K15013">K15013</a>  ACSBG; long-chain-fatty-acid--CoA ligase ACSBG [EC:6.2.1.3]
E        comp46764_c0_seq3; <a href="/dbget-bin/www_bget?K15013">K15013</a>  ACSBG; long-chain-fatty-acid--CoA ligase ACSBG [EC:6.2.1.3]
E        comp49303_c0_seq1; <a href="/dbget-bin/www_bget?K15013">K15013</a>  ACSBG; long-chain-fatty-acid--CoA ligase ACSBG [EC:6.2.1.3]
E        comp59823_c0_seq1; <a href="/dbget-bin/www_bget?K15013">K15013</a>  ACSBG; long-chain-fatty-acid--CoA ligase ACSBG [EC:6.2.1.3]
D      <a href="/kegg-bin/show_module?M00087">M00087</a>  beta-Oxidation [PATH:<a href="/kegg-bin/show_pathway?map01212+M00087">map01212</a> <a href="/kegg-bin/show_pathway?map00071+M00087">map00071</a>]
E        comp3067_c0_seq1; <a href="/dbget-bin/www_bget?K00232">K00232</a>  E1.3.3.6, ACOX1, ACOX3; acyl-CoA oxidase [EC:1.3.3.6]
E        comp28739_c0_seq1; <a href="/dbget-bin/www_bget?K00232">K00232</a>  E1.3.3.6, ACOX1, ACOX3; acyl-CoA oxidase [EC:1.3.3.6]
E        comp32468_c0_seq1; <a href="/dbget-bin/www_bget?K00232">K00232</a>  E1.3.3.6, ACOX1, ACOX3; acyl-CoA oxidase [EC:1.3.3.6]
E        comp40775_c0_seq1; <a href="/dbget-bin/www_bget?K00232">K00232</a>  E1.3.3.6, ACOX1, ACOX3; acyl-CoA oxidase [EC:1.3.3.6]
E        comp42646_c0_seq1; <a href="/dbget-bin/www_bget?K00232">K00232</a>  E1.3.3.6, ACOX1, ACOX3; acyl-CoA oxidase [EC:1.3.3.6]
E        comp42646_c0_seq3; <a href="/dbget-bin/www_bget?K00232">K00232</a>  E1.3.3.6, ACOX1, ACOX3; acyl-CoA oxidase [EC:1.3.3.6]
E        comp44747_c0_seq1; <a href="/dbget-bin/www_bget?K00232">K00232</a>  E1.3.3.6, ACOX1, ACOX3; acyl-CoA oxidase [EC:1.3.3.6]
E        comp57504_c0_seq1; <a href="/dbget-bin/www_bget?K00232">K00232</a>  E1.3.3.6, ACOX1, ACOX3; acyl-CoA oxidase [EC:1.3.3.6]
E        comp69154_c0_seq1; <a href="/dbget-bin/www_bget?K00232">K00232</a>  E1.3.3.6, ACOX1, ACOX3; acyl-CoA oxidase [EC:1.3.3.6]
E        comp89091_c0_seq1; <a href="/dbget-bin/www_bget?K00232">K00232</a>  E1.3.3.6, ACOX1, ACOX3; acyl-CoA oxidase [EC:1.3.3.6]
E        comp146041_c0_seq1; <a href="/dbget-bin/www_bget?K00232">K00232</a>  E1.3.3.6, ACOX1, ACOX3; acyl-CoA oxidase [EC:1.3.3.6]
E        comp16557_c0_seq1; <a href="/dbget-bin/www_bget?K00249">K00249</a>  ACADM, acd; acyl-CoA dehydrogenase [EC:1.3.8.7]
E        comp43134_c0_seq1; <a href="/dbget-bin/www_bget?K00249">K00249</a>  ACADM, acd; acyl-CoA dehydrogenase [EC:1.3.8.7]
E        comp9412_c0_seq1; <a href="/dbget-bin/www_bget?K00255">K00255</a>  ACADL; long-chain-acyl-CoA dehydrogenase [EC:1.3.8.8]
E        comp45858_c0_seq1; <a href="/dbget-bin/www_bget?K09479">K09479</a>  ACADVL; very long chain acyl-CoA dehydrogenase [EC:1.3.8.9]
E        comp53080_c0_seq1; <a href="/dbget-bin/www_bget?K09479">K09479</a>  ACADVL; very long chain acyl-CoA dehydrogenase [EC:1.3.8.9]
E        comp61660_c0_seq1; <a href="/dbget-bin/www_bget?K09479">K09479</a>  ACADVL; very long chain acyl-CoA dehydrogenase [EC:1.3.8.9]
E        comp45452_c0_seq1; <a href="/dbget-bin/www_bget?K00022">K00022</a>  HADH; 3-hydroxyacyl-CoA dehydrogenase [EC:1.1.1.35]
E        comp43021_c0_seq1; <a href="/dbget-bin/www_bget?K07515">K07515</a>  HADHA; enoyl-CoA hydratase / long-chain 3-hydroxyacyl-CoA dehydrogenase [EC:4.2.1.17 1.1.1.211]
E        comp45130_c0_seq1; <a href="/dbget-bin/www_bget?K07515">K07515</a>  HADHA; enoyl-CoA hydratase / long-chain 3-hydroxyacyl-CoA dehydrogenase [EC:4.2.1.17 1.1.1.211]
E        comp38092_c0_seq1; <a href="/dbget-bin/www_bget?K07508">K07508</a>  ACAA2; acetyl-CoA acyltransferase 2 [EC:2.3.1.16]
E        comp39826_c0_seq1; <a href="/dbget-bin/www_bget?K07508">K07508</a>  ACAA2; acetyl-CoA acyltransferase 2 [EC:2.3.1.16]
E        comp108583_c0_seq1; <a href="/dbget-bin/www_bget?K07508">K07508</a>  ACAA2; acetyl-CoA acyltransferase 2 [EC:2.3.1.16]
E        comp21441_c0_seq1; <a href="/dbget-bin/www_bget?K07509">K07509</a>  HADHB; acetyl-CoA acyltransferase [EC:2.3.1.16]
D      <a href="/kegg-bin/show_module?M00088">M00088</a>  Ketone body biosynthesis, acetyl-CoA => acetoacetate/3-hydroxybutyrate/acetone [PATH:<a href="/kegg-bin/show_pathway?map00072+M00088">map00072</a>]
E        comp38327_c0_seq1; <a href="/dbget-bin/www_bget?K00626">K00626</a>  E2.3.1.9, atoB; acetyl-CoA C-acetyltransferase [EC:2.3.1.9]
E        comp61342_c0_seq1; <a href="/dbget-bin/www_bget?K00626">K00626</a>  E2.3.1.9, atoB; acetyl-CoA C-acetyltransferase [EC:2.3.1.9]
E        comp71227_c0_seq1; <a href="/dbget-bin/www_bget?K00626">K00626</a>  E2.3.1.9, atoB; acetyl-CoA C-acetyltransferase [EC:2.3.1.9]
E        comp45176_c0_seq1; <a href="/dbget-bin/www_bget?K01641">K01641</a>  E2.3.3.10; hydroxymethylglutaryl-CoA synthase [EC:2.3.3.10]
E        comp45188_c0_seq1; <a href="/dbget-bin/www_bget?K01641">K01641</a>  E2.3.3.10; hydroxymethylglutaryl-CoA synthase [EC:2.3.3.10]
E        comp24654_c0_seq1; <a href="/dbget-bin/www_bget?K01640">K01640</a>  E4.1.3.4, HMGCL, hmgL; hydroxymethylglutaryl-CoA lyase [EC:4.1.3.4]
E        comp31211_c0_seq1; <a href="/dbget-bin/www_bget?K01640">K01640</a>  E4.1.3.4, HMGCL, hmgL; hydroxymethylglutaryl-CoA lyase [EC:4.1.3.4]
E        comp39361_c0_seq1; <a href="/dbget-bin/www_bget?K01640">K01640</a>  E4.1.3.4, HMGCL, hmgL; hydroxymethylglutaryl-CoA lyase [EC:4.1.3.4]
E        comp96666_c0_seq1; <a href="/dbget-bin/www_bget?K01640">K01640</a>  E4.1.3.4, HMGCL, hmgL; hydroxymethylglutaryl-CoA lyase [EC:4.1.3.4]
E        comp124561_c0_seq1; <a href="/dbget-bin/www_bget?K01640">K01640</a>  E4.1.3.4, HMGCL, hmgL; hydroxymethylglutaryl-CoA lyase [EC:4.1.3.4]
E        comp39224_c0_seq1; <a href="/dbget-bin/www_bget?K00019">K00019</a>  E1.1.1.30, bdh; 3-hydroxybutyrate dehydrogenase [EC:1.1.1.30]
C    Lipid metabolism
D      <a href="/kegg-bin/show_module?M00089">M00089</a>  Triacylglycerol biosynthesis [PATH:<a href="/kegg-bin/show_pathway?map00561+M00089">map00561</a>]
E        comp24309_c0_seq1; <a href="/dbget-bin/www_bget?K00629">K00629</a>  GPAT1_2; glycerol-3-phosphate O-acyltransferase 1/2 [EC:2.3.1.15]
E        comp64025_c0_seq1; <a href="/dbget-bin/www_bget?K13506">K13506</a>  GPAT3_4, AGPAT9, AGPAT6; glycerol-3-phosphate O-acyltransferase 3/4 [EC:2.3.1.15]
E        comp124231_c0_seq1; <a href="/dbget-bin/www_bget?K13506">K13506</a>  GPAT3_4, AGPAT9, AGPAT6; glycerol-3-phosphate O-acyltransferase 3/4 [EC:2.3.1.15]
E        comp139745_c0_seq1; <a href="/dbget-bin/www_bget?K13509">K13509</a>  LPAAT, AGPAT1, AGPAT2; lysophosphatidate acyltransferase [EC:2.3.1.51]
E        comp57359_c0_seq1; <a href="/dbget-bin/www_bget?K13513">K13513</a>  LCLAT1, AGPAT8; lysocardiolipin and lysophospholipid acyltransferase [EC:2.3.1.- 2.3.1.51]
E        comp135264_c0_seq1; <a href="/dbget-bin/www_bget?K13517">K13517</a>  MBOAT1_2; lysophospholipid acyltransferase 1/2 [EC:2.3.1.51 2.3.1.-]
E        comp26154_c0_seq1; <a href="/dbget-bin/www_bget?K13523">K13523</a>  AGPAT3_4; lysophosphatidic acid acyltransferase / lysophosphatidylinositol acyltransferase [EC:2.3.1.51 2.3.1.-]
E        comp63132_c0_seq1; <a href="/dbget-bin/www_bget?K13523">K13523</a>  AGPAT3_4; lysophosphatidic acid acyltransferase / lysophosphatidylinositol acyltransferase [EC:2.3.1.51 2.3.1.-]
E        comp41539_c0_seq1; <a href="/dbget-bin/www_bget?K01080">K01080</a>  PPAP2; phosphatidate phosphatase [EC:3.1.3.4]
E        comp41848_c0_seq1; <a href="/dbget-bin/www_bget?K11155">K11155</a>  DGAT1; diacylglycerol O-acyltransferase 1 [EC:2.3.1.20 2.3.1.75 2.3.1.76]
E        comp41848_c0_seq2; <a href="/dbget-bin/www_bget?K11155">K11155</a>  DGAT1; diacylglycerol O-acyltransferase 1 [EC:2.3.1.20 2.3.1.75 2.3.1.76]
E        comp124620_c0_seq1; <a href="/dbget-bin/www_bget?K11155">K11155</a>  DGAT1; diacylglycerol O-acyltransferase 1 [EC:2.3.1.20 2.3.1.75 2.3.1.76]
D      <a href="/kegg-bin/show_module?M00098">M00098</a>  Acylglycerol degradation [PATH:<a href="/kegg-bin/show_pathway?map00561+M00098">map00561</a>]
E        comp87802_c0_seq1; <a href="/dbget-bin/www_bget?K16816">K16816</a>  PNPLA2, ATGL; patatin-like phospholipase domain-containing protein 2 [EC:3.1.1.3]
E        comp43824_c0_seq1; <a href="/dbget-bin/www_bget?K14074">K14074</a>  PNLIPRP1, PLRP1; pancreatic lipase-related protein 1 [EC:3.1.1.3]
E        comp43824_c0_seq2; <a href="/dbget-bin/www_bget?K14074">K14074</a>  PNLIPRP1, PLRP1; pancreatic lipase-related protein 1 [EC:3.1.1.3]
E        comp43824_c0_seq3; <a href="/dbget-bin/www_bget?K14074">K14074</a>  PNLIPRP1, PLRP1; pancreatic lipase-related protein 1 [EC:3.1.1.3]
E        comp43824_c0_seq4; <a href="/dbget-bin/www_bget?K14074">K14074</a>  PNLIPRP1, PLRP1; pancreatic lipase-related protein 1 [EC:3.1.1.3]
E        comp13668_c0_seq1; <a href="/dbget-bin/www_bget?K01054">K01054</a>  MGLL; acylglycerol lipase [EC:3.1.1.23]
E        comp13668_c0_seq2; <a href="/dbget-bin/www_bget?K01054">K01054</a>  MGLL; acylglycerol lipase [EC:3.1.1.23]
E        comp21014_c0_seq1; <a href="/dbget-bin/www_bget?K01054">K01054</a>  MGLL; acylglycerol lipase [EC:3.1.1.23]
E        comp71643_c0_seq1; <a href="/dbget-bin/www_bget?K01054">K01054</a>  MGLL; acylglycerol lipase [EC:3.1.1.23]
E        comp81218_c0_seq1; <a href="/dbget-bin/www_bget?K01054">K01054</a>  MGLL; acylglycerol lipase [EC:3.1.1.23]
E        comp109440_c0_seq1; <a href="/dbget-bin/www_bget?K01054">K01054</a>  MGLL; acylglycerol lipase [EC:3.1.1.23]
D      <a href="/kegg-bin/show_module?M00090">M00090</a>  Phosphatidylcholine (PC) biosynthesis, choline => PC [PATH:<a href="/kegg-bin/show_pathway?map00564+M00090">map00564</a>]
E        comp137410_c0_seq1; <a href="/dbget-bin/www_bget?K14156">K14156</a>  CHK; choline/ethanolamine kinase [EC:2.7.1.32 2.7.1.82]
E        comp55213_c0_seq1; <a href="/dbget-bin/www_bget?K00968">K00968</a>  PCYT1; choline-phosphate cytidylyltransferase [EC:2.7.7.15]
E        comp56044_c0_seq1; <a href="/dbget-bin/www_bget?K00968">K00968</a>  PCYT1; choline-phosphate cytidylyltransferase [EC:2.7.7.15]
E        comp71716_c0_seq1; <a href="/dbget-bin/www_bget?K00968">K00968</a>  PCYT1; choline-phosphate cytidylyltransferase [EC:2.7.7.15]
E        comp106691_c0_seq1; <a href="/dbget-bin/www_bget?K00968">K00968</a>  PCYT1; choline-phosphate cytidylyltransferase [EC:2.7.7.15]
E        comp27934_c0_seq1; <a href="/dbget-bin/www_bget?K13644">K13644</a>  CEPT1; choline/ethanolamine phosphotransferase [EC:2.7.8.1 2.7.8.2]
E        comp66965_c0_seq1; <a href="/dbget-bin/www_bget?K13644">K13644</a>  CEPT1; choline/ethanolamine phosphotransferase [EC:2.7.8.1 2.7.8.2]
E        comp99034_c0_seq1; <a href="/dbget-bin/www_bget?K13644">K13644</a>  CEPT1; choline/ethanolamine phosphotransferase [EC:2.7.8.1 2.7.8.2]
D      <a href="/kegg-bin/show_module?M00091">M00091</a>  Phosphatidylcholine (PC) biosynthesis, PE => PC [PATH:<a href="/kegg-bin/show_pathway?map00564+M00091">map00564</a>]
E        comp37110_c0_seq1; <a href="/dbget-bin/www_bget?K00551">K00551</a>  PEMT; phosphatidylethanolamine N-methyltransferase [EC:2.1.1.17]
D      <a href="/kegg-bin/show_module?M00092">M00092</a>  Phosphatidylethanolamine (PE) biosynthesis, ethanolamine => PE [PATH:<a href="/kegg-bin/show_pathway?map00564+M00092">map00564</a>]
E        comp10842_c0_seq1; <a href="/dbget-bin/www_bget?K00894">K00894</a>  ETNK, EKI; ethanolamine kinase [EC:2.7.1.82]
E        comp10842_c0_seq2; <a href="/dbget-bin/www_bget?K00894">K00894</a>  ETNK, EKI; ethanolamine kinase [EC:2.7.1.82]
E        comp137410_c0_seq1; <a href="/dbget-bin/www_bget?K14156">K14156</a>  CHK; choline/ethanolamine kinase [EC:2.7.1.32 2.7.1.82]
E        comp24868_c0_seq1; <a href="/dbget-bin/www_bget?K00967">K00967</a>  PCYT2; ethanolamine-phosphate cytidylyltransferase [EC:2.7.7.14]
E        comp24868_c0_seq2; <a href="/dbget-bin/www_bget?K00967">K00967</a>  PCYT2; ethanolamine-phosphate cytidylyltransferase [EC:2.7.7.14]
E        comp24868_c0_seq3; <a href="/dbget-bin/www_bget?K00967">K00967</a>  PCYT2; ethanolamine-phosphate cytidylyltransferase [EC:2.7.7.14]
E        comp78835_c0_seq1; <a href="/dbget-bin/www_bget?K00967">K00967</a>  PCYT2; ethanolamine-phosphate cytidylyltransferase [EC:2.7.7.14]
E        comp94589_c0_seq1; <a href="/dbget-bin/www_bget?K00967">K00967</a>  PCYT2; ethanolamine-phosphate cytidylyltransferase [EC:2.7.7.14]
E        comp128487_c0_seq1; <a href="/dbget-bin/www_bget?K00967">K00967</a>  PCYT2; ethanolamine-phosphate cytidylyltransferase [EC:2.7.7.14]
E        comp37789_c0_seq1; <a href="/dbget-bin/www_bget?K00993">K00993</a>  EPT1; ethanolaminephosphotransferase [EC:2.7.8.1]
E        comp52709_c0_seq1; <a href="/dbget-bin/www_bget?K00993">K00993</a>  EPT1; ethanolaminephosphotransferase [EC:2.7.8.1]
E        comp142377_c0_seq1; <a href="/dbget-bin/www_bget?K00993">K00993</a>  EPT1; ethanolaminephosphotransferase [EC:2.7.8.1]
E        comp27934_c0_seq1; <a href="/dbget-bin/www_bget?K13644">K13644</a>  CEPT1; choline/ethanolamine phosphotransferase [EC:2.7.8.1 2.7.8.2]
E        comp66965_c0_seq1; <a href="/dbget-bin/www_bget?K13644">K13644</a>  CEPT1; choline/ethanolamine phosphotransferase [EC:2.7.8.1 2.7.8.2]
E        comp99034_c0_seq1; <a href="/dbget-bin/www_bget?K13644">K13644</a>  CEPT1; choline/ethanolamine phosphotransferase [EC:2.7.8.1 2.7.8.2]
D      <a href="/kegg-bin/show_module?M00093">M00093</a>  Phosphatidylethanolamine (PE) biosynthesis, PA => PS => PE [PATH:<a href="/kegg-bin/show_pathway?map00564+M00093">map00564</a>]
E        comp54958_c0_seq1; <a href="/dbget-bin/www_bget?K00981">K00981</a>  E2.7.7.41, CDS1, CDS2, cdsA; phosphatidate cytidylyltransferase [EC:2.7.7.41]
E        comp64254_c0_seq1; <a href="/dbget-bin/www_bget?K00981">K00981</a>  E2.7.7.41, CDS1, CDS2, cdsA; phosphatidate cytidylyltransferase [EC:2.7.7.41]
E        comp65150_c0_seq1; <a href="/dbget-bin/www_bget?K00981">K00981</a>  E2.7.7.41, CDS1, CDS2, cdsA; phosphatidate cytidylyltransferase [EC:2.7.7.41]
E        comp78784_c0_seq1; <a href="/dbget-bin/www_bget?K00981">K00981</a>  E2.7.7.41, CDS1, CDS2, cdsA; phosphatidate cytidylyltransferase [EC:2.7.7.41]
E        comp36056_c0_seq1; <a href="/dbget-bin/www_bget?K01613">K01613</a>  psd, PISD; phosphatidylserine decarboxylase [EC:4.1.1.65]
E        comp45537_c0_seq2; <a href="/dbget-bin/www_bget?K01613">K01613</a>  psd, PISD; phosphatidylserine decarboxylase [EC:4.1.1.65]
E        comp45537_c0_seq3; <a href="/dbget-bin/www_bget?K01613">K01613</a>  psd, PISD; phosphatidylserine decarboxylase [EC:4.1.1.65]
E        comp60396_c0_seq1; <a href="/dbget-bin/www_bget?K01613">K01613</a>  psd, PISD; phosphatidylserine decarboxylase [EC:4.1.1.65]
D      <a href="/kegg-bin/show_module?M00130">M00130</a>  Inositol phosphate metabolism, PI=> PIP2 => Ins(1,4,5)P3 => Ins(1,3,4,5)P4 [PATH:<a href="/kegg-bin/show_pathway?map00562+M00130">map00562</a>]
E        comp5361_c0_seq1; <a href="/dbget-bin/www_bget?K00888">K00888</a>  PI4K; phosphatidylinositol 4-kinase [EC:2.7.1.67]
E        comp14814_c0_seq1; <a href="/dbget-bin/www_bget?K00888">K00888</a>  PI4K; phosphatidylinositol 4-kinase [EC:2.7.1.67]
E        comp15757_c0_seq2; <a href="/dbget-bin/www_bget?K00888">K00888</a>  PI4K; phosphatidylinositol 4-kinase [EC:2.7.1.67]
E        comp18278_c0_seq1; <a href="/dbget-bin/www_bget?K00888">K00888</a>  PI4K; phosphatidylinositol 4-kinase [EC:2.7.1.67]
E        comp18798_c0_seq1; <a href="/dbget-bin/www_bget?K00888">K00888</a>  PI4K; phosphatidylinositol 4-kinase [EC:2.7.1.67]
E        comp42325_c0_seq1; <a href="/dbget-bin/www_bget?K00888">K00888</a>  PI4K; phosphatidylinositol 4-kinase [EC:2.7.1.67]
E        comp42704_c0_seq2; <a href="/dbget-bin/www_bget?K00888">K00888</a>  PI4K; phosphatidylinositol 4-kinase [EC:2.7.1.67]
E        comp52687_c0_seq1; <a href="/dbget-bin/www_bget?K00888">K00888</a>  PI4K; phosphatidylinositol 4-kinase [EC:2.7.1.67]
E        comp57175_c0_seq1; <a href="/dbget-bin/www_bget?K00888">K00888</a>  PI4K; phosphatidylinositol 4-kinase [EC:2.7.1.67]
E        comp76303_c0_seq1; <a href="/dbget-bin/www_bget?K00888">K00888</a>  PI4K; phosphatidylinositol 4-kinase [EC:2.7.1.67]
E        comp83448_c0_seq1; <a href="/dbget-bin/www_bget?K00888">K00888</a>  PI4K; phosphatidylinositol 4-kinase [EC:2.7.1.67]
E        comp84362_c0_seq1; <a href="/dbget-bin/www_bget?K00888">K00888</a>  PI4K; phosphatidylinositol 4-kinase [EC:2.7.1.67]
E        comp86461_c0_seq1; <a href="/dbget-bin/www_bget?K00888">K00888</a>  PI4K; phosphatidylinositol 4-kinase [EC:2.7.1.67]
E        comp103799_c0_seq1; <a href="/dbget-bin/www_bget?K00888">K00888</a>  PI4K; phosphatidylinositol 4-kinase [EC:2.7.1.67]
E        comp37431_c0_seq1; <a href="/dbget-bin/www_bget?K13711">K13711</a>  PI4K2; phosphatidylinositol 4-kinase type 2 [EC:2.7.1.67]
E        comp40133_c0_seq2; <a href="/dbget-bin/www_bget?K13711">K13711</a>  PI4K2; phosphatidylinositol 4-kinase type 2 [EC:2.7.1.67]
E        comp40133_c0_seq3; <a href="/dbget-bin/www_bget?K13711">K13711</a>  PI4K2; phosphatidylinositol 4-kinase type 2 [EC:2.7.1.67]
E        comp43194_c0_seq1; <a href="/dbget-bin/www_bget?K13711">K13711</a>  PI4K2; phosphatidylinositol 4-kinase type 2 [EC:2.7.1.67]
E        comp68890_c0_seq1; <a href="/dbget-bin/www_bget?K13711">K13711</a>  PI4K2; phosphatidylinositol 4-kinase type 2 [EC:2.7.1.67]
E        comp9451_c0_seq1; <a href="/dbget-bin/www_bget?K00889">K00889</a>  E2.7.1.68, PIP5K; 1-phosphatidylinositol-4-phosphate 5-kinase [EC:2.7.1.68]
E        comp12123_c0_seq1; <a href="/dbget-bin/www_bget?K00889">K00889</a>  E2.7.1.68, PIP5K; 1-phosphatidylinositol-4-phosphate 5-kinase [EC:2.7.1.68]
E        comp34743_c0_seq1; <a href="/dbget-bin/www_bget?K00889">K00889</a>  E2.7.1.68, PIP5K; 1-phosphatidylinositol-4-phosphate 5-kinase [EC:2.7.1.68]
E        comp37137_c0_seq2; <a href="/dbget-bin/www_bget?K00889">K00889</a>  E2.7.1.68, PIP5K; 1-phosphatidylinositol-4-phosphate 5-kinase [EC:2.7.1.68]
E        comp53801_c0_seq1; <a href="/dbget-bin/www_bget?K00889">K00889</a>  E2.7.1.68, PIP5K; 1-phosphatidylinositol-4-phosphate 5-kinase [EC:2.7.1.68]
E        comp63053_c0_seq1; <a href="/dbget-bin/www_bget?K00889">K00889</a>  E2.7.1.68, PIP5K; 1-phosphatidylinositol-4-phosphate 5-kinase [EC:2.7.1.68]
E        comp22138_c0_seq1; <a href="/dbget-bin/www_bget?K01116">K01116</a>  PLCG1; phosphatidylinositol phospholipase C, gamma-1 [EC:3.1.4.11]
E        comp28749_c0_seq1; <a href="/dbget-bin/www_bget?K01116">K01116</a>  PLCG1; phosphatidylinositol phospholipase C, gamma-1 [EC:3.1.4.11]
E        comp41503_c0_seq1; <a href="/dbget-bin/www_bget?K01116">K01116</a>  PLCG1; phosphatidylinositol phospholipase C, gamma-1 [EC:3.1.4.11]
E        comp51922_c0_seq1; <a href="/dbget-bin/www_bget?K01116">K01116</a>  PLCG1; phosphatidylinositol phospholipase C, gamma-1 [EC:3.1.4.11]
E        comp58981_c0_seq1; <a href="/dbget-bin/www_bget?K01116">K01116</a>  PLCG1; phosphatidylinositol phospholipase C, gamma-1 [EC:3.1.4.11]
E        comp64106_c0_seq1; <a href="/dbget-bin/www_bget?K01116">K01116</a>  PLCG1; phosphatidylinositol phospholipase C, gamma-1 [EC:3.1.4.11]
E        comp104702_c0_seq1; <a href="/dbget-bin/www_bget?K01116">K01116</a>  PLCG1; phosphatidylinositol phospholipase C, gamma-1 [EC:3.1.4.11]
E        comp32380_c0_seq1; <a href="/dbget-bin/www_bget?K05857">K05857</a>  PLCD; phosphatidylinositol phospholipase C, delta [EC:3.1.4.11]
E        comp62410_c0_seq1; <a href="/dbget-bin/www_bget?K05857">K05857</a>  PLCD; phosphatidylinositol phospholipase C, delta [EC:3.1.4.11]
E        comp65696_c0_seq1; <a href="/dbget-bin/www_bget?K05857">K05857</a>  PLCD; phosphatidylinositol phospholipase C, delta [EC:3.1.4.11]
E        comp75480_c0_seq1; <a href="/dbget-bin/www_bget?K05857">K05857</a>  PLCD; phosphatidylinositol phospholipase C, delta [EC:3.1.4.11]
E        comp77881_c0_seq1; <a href="/dbget-bin/www_bget?K05857">K05857</a>  PLCD; phosphatidylinositol phospholipase C, delta [EC:3.1.4.11]
E        comp82662_c0_seq1; <a href="/dbget-bin/www_bget?K05857">K05857</a>  PLCD; phosphatidylinositol phospholipase C, delta [EC:3.1.4.11]
E        comp121687_c0_seq1; <a href="/dbget-bin/www_bget?K05857">K05857</a>  PLCD; phosphatidylinositol phospholipase C, delta [EC:3.1.4.11]
E        comp5089_c0_seq1; <a href="/dbget-bin/www_bget?K05858">K05858</a>  PLCB; phosphatidylinositol phospholipase C, beta [EC:3.1.4.11]
E        comp7757_c0_seq1; <a href="/dbget-bin/www_bget?K05858">K05858</a>  PLCB; phosphatidylinositol phospholipase C, beta [EC:3.1.4.11]
E        comp9002_c0_seq1; <a href="/dbget-bin/www_bget?K05858">K05858</a>  PLCB; phosphatidylinositol phospholipase C, beta [EC:3.1.4.11]
E        comp20434_c0_seq1; <a href="/dbget-bin/www_bget?K05858">K05858</a>  PLCB; phosphatidylinositol phospholipase C, beta [EC:3.1.4.11]
E        comp25256_c0_seq1; <a href="/dbget-bin/www_bget?K05858">K05858</a>  PLCB; phosphatidylinositol phospholipase C, beta [EC:3.1.4.11]
E        comp25256_c0_seq2; <a href="/dbget-bin/www_bget?K05858">K05858</a>  PLCB; phosphatidylinositol phospholipase C, beta [EC:3.1.4.11]
E        comp40496_c0_seq1; <a href="/dbget-bin/www_bget?K05858">K05858</a>  PLCB; phosphatidylinositol phospholipase C, beta [EC:3.1.4.11]
E        comp53828_c0_seq1; <a href="/dbget-bin/www_bget?K05858">K05858</a>  PLCB; phosphatidylinositol phospholipase C, beta [EC:3.1.4.11]
E        comp57330_c0_seq1; <a href="/dbget-bin/www_bget?K05858">K05858</a>  PLCB; phosphatidylinositol phospholipase C, beta [EC:3.1.4.11]
E        comp59538_c0_seq1; <a href="/dbget-bin/www_bget?K05858">K05858</a>  PLCB; phosphatidylinositol phospholipase C, beta [EC:3.1.4.11]
E        comp65534_c0_seq1; <a href="/dbget-bin/www_bget?K05858">K05858</a>  PLCB; phosphatidylinositol phospholipase C, beta [EC:3.1.4.11]
E        comp123065_c0_seq1; <a href="/dbget-bin/www_bget?K05858">K05858</a>  PLCB; phosphatidylinositol phospholipase C, beta [EC:3.1.4.11]
E        comp46468_c0_seq1; <a href="/dbget-bin/www_bget?K05859">K05859</a>  PLCG2; phosphatidylinositol phospholipase C, gamma-2 [EC:3.1.4.11]
E        comp21449_c0_seq1; <a href="/dbget-bin/www_bget?K00911">K00911</a>  E2.7.1.127, ITPK; 1D-myo-inositol-triphosphate 3-kinase [EC:2.7.1.127]
E        comp39624_c0_seq1; <a href="/dbget-bin/www_bget?K00911">K00911</a>  E2.7.1.127, ITPK; 1D-myo-inositol-triphosphate 3-kinase [EC:2.7.1.127]
E        comp46002_c0_seq1; <a href="/dbget-bin/www_bget?K00911">K00911</a>  E2.7.1.127, ITPK; 1D-myo-inositol-triphosphate 3-kinase [EC:2.7.1.127]
E        comp46002_c0_seq2; <a href="/dbget-bin/www_bget?K00911">K00911</a>  E2.7.1.127, ITPK; 1D-myo-inositol-triphosphate 3-kinase [EC:2.7.1.127]
E        comp149951_c0_seq1; <a href="/dbget-bin/www_bget?K00911">K00911</a>  E2.7.1.127, ITPK; 1D-myo-inositol-triphosphate 3-kinase [EC:2.7.1.127]
E        comp156056_c0_seq1; <a href="/dbget-bin/www_bget?K00911">K00911</a>  E2.7.1.127, ITPK; 1D-myo-inositol-triphosphate 3-kinase [EC:2.7.1.127]
D      <a href="/kegg-bin/show_module?M00131">M00131</a>  Inositol phosphate metabolism, Ins(1,3,4,5)P4 => Ins(1,3,4)P3 => myo-inositol [PATH:<a href="/kegg-bin/show_pathway?map00562+M00131">map00562</a>]
E        comp51622_c0_seq1; <a href="/dbget-bin/www_bget?K01106">K01106</a>  E3.1.3.56; inositol-1,4,5-trisphosphate 5-phosphatase [EC:3.1.3.56]
E        comp55968_c0_seq1; <a href="/dbget-bin/www_bget?K01106">K01106</a>  E3.1.3.56; inositol-1,4,5-trisphosphate 5-phosphatase [EC:3.1.3.56]
E        comp72688_c0_seq1; <a href="/dbget-bin/www_bget?K01106">K01106</a>  E3.1.3.56; inositol-1,4,5-trisphosphate 5-phosphatase [EC:3.1.3.56]
E        comp19171_c0_seq1; <a href="/dbget-bin/www_bget?K01109">K01109</a>  INPP4; inositol polyphosphate-4-phosphatase [EC:3.1.3.66]
E        comp49935_c0_seq1; <a href="/dbget-bin/www_bget?K01109">K01109</a>  INPP4; inositol polyphosphate-4-phosphatase [EC:3.1.3.66]
E        comp65360_c0_seq1; <a href="/dbget-bin/www_bget?K01109">K01109</a>  INPP4; inositol polyphosphate-4-phosphatase [EC:3.1.3.66]
E        comp136406_c0_seq1; <a href="/dbget-bin/www_bget?K01109">K01109</a>  INPP4; inositol polyphosphate-4-phosphatase [EC:3.1.3.66]
E        comp34585_c0_seq1; <a href="/dbget-bin/www_bget?K01092">K01092</a>  E3.1.3.25, IMPA, suhB; myo-inositol-1(or 4)-monophosphatase [EC:3.1.3.25]
E        comp106587_c0_seq1; <a href="/dbget-bin/www_bget?K01092">K01092</a>  E3.1.3.25, IMPA, suhB; myo-inositol-1(or 4)-monophosphatase [EC:3.1.3.25]
E        comp107960_c0_seq1; <a href="/dbget-bin/www_bget?K01092">K01092</a>  E3.1.3.25, IMPA, suhB; myo-inositol-1(or 4)-monophosphatase [EC:3.1.3.25]
E        comp27119_c0_seq1; <a href="/dbget-bin/www_bget?K15759">K15759</a>  IMPAD1, IMPA3; inositol monophosphatase 3 [EC:3.1.3.25 3.1.3.7]
E        comp28454_c0_seq1; <a href="/dbget-bin/www_bget?K15759">K15759</a>  IMPAD1, IMPA3; inositol monophosphatase 3 [EC:3.1.3.25 3.1.3.7]
E        comp122450_c0_seq1; <a href="/dbget-bin/www_bget?K15759">K15759</a>  IMPAD1, IMPA3; inositol monophosphatase 3 [EC:3.1.3.25 3.1.3.7]
D      <a href="/kegg-bin/show_module?M00132">M00132</a>  Inositol phosphate metabolism, Ins(1,3,4)P3 => phytate [PATH:<a href="/kegg-bin/show_pathway?map00562+M00132">map00562</a>]
E        comp28564_c0_seq1; <a href="/dbget-bin/www_bget?K00913">K00913</a>  ITPK1; inositol-1,3,4-trisphosphate 5/6-kinase / inositol-tetrakisphosphate 1-kinase [EC:2.7.1.159 2.7.1.134]
E        comp57391_c0_seq1; <a href="/dbget-bin/www_bget?K00913">K00913</a>  ITPK1; inositol-1,3,4-trisphosphate 5/6-kinase / inositol-tetrakisphosphate 1-kinase [EC:2.7.1.159 2.7.1.134]
E        comp88550_c0_seq1; <a href="/dbget-bin/www_bget?K10572">K10572</a>  IPPK; inositol-pentakisphosphate 2-kinase [EC:2.7.1.158]
D      <a href="/kegg-bin/show_module?M00094">M00094</a>  Ceramide biosynthesis [PATH:<a href="/kegg-bin/show_pathway?map00600+M00094">map00600</a>]
E        comp29036_c0_seq1; <a href="/dbget-bin/www_bget?K00654">K00654</a>  E2.3.1.50; serine palmitoyltransferase [EC:2.3.1.50]
E        comp44270_c0_seq1; <a href="/dbget-bin/www_bget?K00654">K00654</a>  E2.3.1.50; serine palmitoyltransferase [EC:2.3.1.50]
E        comp60398_c0_seq1; <a href="/dbget-bin/www_bget?K00654">K00654</a>  E2.3.1.50; serine palmitoyltransferase [EC:2.3.1.50]
E        comp80047_c0_seq1; <a href="/dbget-bin/www_bget?K00654">K00654</a>  E2.3.1.50; serine palmitoyltransferase [EC:2.3.1.50]
E        comp92606_c0_seq1; <a href="/dbget-bin/www_bget?K00654">K00654</a>  E2.3.1.50; serine palmitoyltransferase [EC:2.3.1.50]
E        comp120018_c0_seq1; <a href="/dbget-bin/www_bget?K00654">K00654</a>  E2.3.1.50; serine palmitoyltransferase [EC:2.3.1.50]
E        comp133035_c0_seq1; <a href="/dbget-bin/www_bget?K00654">K00654</a>  E2.3.1.50; serine palmitoyltransferase [EC:2.3.1.50]
E        comp142141_c0_seq1; <a href="/dbget-bin/www_bget?K00654">K00654</a>  E2.3.1.50; serine palmitoyltransferase [EC:2.3.1.50]
E        comp64287_c0_seq1; <a href="/dbget-bin/www_bget?K04708">K04708</a>  E1.1.1.102; 3-dehydrosphinganine reductase [EC:1.1.1.102]
E        comp157414_c0_seq1; <a href="/dbget-bin/www_bget?K04708">K04708</a>  E1.1.1.102; 3-dehydrosphinganine reductase [EC:1.1.1.102]
E        comp39850_c0_seq1; <a href="/dbget-bin/www_bget?K04710">K04710</a>  CERS; ceramide synthetase [EC:2.3.1.24]
E        comp56802_c0_seq1; <a href="/dbget-bin/www_bget?K04710">K04710</a>  CERS; ceramide synthetase [EC:2.3.1.24]
E        comp69140_c0_seq1; <a href="/dbget-bin/www_bget?K04710">K04710</a>  CERS; ceramide synthetase [EC:2.3.1.24]
E        comp35308_c0_seq2; <a href="/dbget-bin/www_bget?K04712">K04712</a>  DEGS; sphingolipid delta-4 desaturase [EC:1.14.-.-]
E        comp44014_c0_seq1; <a href="/dbget-bin/www_bget?K04712">K04712</a>  DEGS; sphingolipid delta-4 desaturase [EC:1.14.-.-]
E        comp44014_c0_seq2; <a href="/dbget-bin/www_bget?K04712">K04712</a>  DEGS; sphingolipid delta-4 desaturase [EC:1.14.-.-]
D      <a href="/kegg-bin/show_module?M00066">M00066</a>  Lactosylceramide biosynthesis [PATH:<a href="/kegg-bin/show_pathway?map00600+M00066">map00600</a>]
E        comp23255_c0_seq1; <a href="/dbget-bin/www_bget?K07553">K07553</a>  B4GALT6; beta-1,4-galactosyltransferase 6 [EC:2.4.1.274]
D      <a href="/kegg-bin/show_module?M00067">M00067</a>  Cerebroside and sulfatide biosynthesis [PATH:<a href="/kegg-bin/show_pathway?map00600+M00067">map00600</a>]
E        comp4117_c0_seq1; <a href="/dbget-bin/www_bget?K04628">K04628</a>  CGT, UGT8; 2-hydroxyacylsphingosine 1-beta-galactosyltransferase [EC:2.4.1.45]
E        comp79511_c0_seq1; <a href="/dbget-bin/www_bget?K04628">K04628</a>  CGT, UGT8; 2-hydroxyacylsphingosine 1-beta-galactosyltransferase [EC:2.4.1.45]
E        comp136339_c0_seq1; <a href="/dbget-bin/www_bget?K01019">K01019</a>  GAL3ST1; galactosylceramide sulfotransferase [EC:2.8.2.11]
D      <a href="/kegg-bin/show_module?M00099">M00099</a>  Sphingosine biosynthesis [PATH:<a href="/kegg-bin/show_pathway?map00600+M00099">map00600</a>]
E        comp29036_c0_seq1; <a href="/dbget-bin/www_bget?K00654">K00654</a>  E2.3.1.50; serine palmitoyltransferase [EC:2.3.1.50]
E        comp44270_c0_seq1; <a href="/dbget-bin/www_bget?K00654">K00654</a>  E2.3.1.50; serine palmitoyltransferase [EC:2.3.1.50]
E        comp60398_c0_seq1; <a href="/dbget-bin/www_bget?K00654">K00654</a>  E2.3.1.50; serine palmitoyltransferase [EC:2.3.1.50]
E        comp80047_c0_seq1; <a href="/dbget-bin/www_bget?K00654">K00654</a>  E2.3.1.50; serine palmitoyltransferase [EC:2.3.1.50]
E        comp92606_c0_seq1; <a href="/dbget-bin/www_bget?K00654">K00654</a>  E2.3.1.50; serine palmitoyltransferase [EC:2.3.1.50]
E        comp120018_c0_seq1; <a href="/dbget-bin/www_bget?K00654">K00654</a>  E2.3.1.50; serine palmitoyltransferase [EC:2.3.1.50]
E        comp133035_c0_seq1; <a href="/dbget-bin/www_bget?K00654">K00654</a>  E2.3.1.50; serine palmitoyltransferase [EC:2.3.1.50]
E        comp142141_c0_seq1; <a href="/dbget-bin/www_bget?K00654">K00654</a>  E2.3.1.50; serine palmitoyltransferase [EC:2.3.1.50]
E        comp64287_c0_seq1; <a href="/dbget-bin/www_bget?K04708">K04708</a>  E1.1.1.102; 3-dehydrosphinganine reductase [EC:1.1.1.102]
E        comp157414_c0_seq1; <a href="/dbget-bin/www_bget?K04708">K04708</a>  E1.1.1.102; 3-dehydrosphinganine reductase [EC:1.1.1.102]
E        comp39850_c0_seq1; <a href="/dbget-bin/www_bget?K04710">K04710</a>  CERS; ceramide synthetase [EC:2.3.1.24]
E        comp56802_c0_seq1; <a href="/dbget-bin/www_bget?K04710">K04710</a>  CERS; ceramide synthetase [EC:2.3.1.24]
E        comp69140_c0_seq1; <a href="/dbget-bin/www_bget?K04710">K04710</a>  CERS; ceramide synthetase [EC:2.3.1.24]
E        comp35308_c0_seq2; <a href="/dbget-bin/www_bget?K04712">K04712</a>  DEGS; sphingolipid delta-4 desaturase [EC:1.14.-.-]
E        comp44014_c0_seq1; <a href="/dbget-bin/www_bget?K04712">K04712</a>  DEGS; sphingolipid delta-4 desaturase [EC:1.14.-.-]
E        comp44014_c0_seq2; <a href="/dbget-bin/www_bget?K04712">K04712</a>  DEGS; sphingolipid delta-4 desaturase [EC:1.14.-.-]
E        comp35896_c0_seq1; <a href="/dbget-bin/www_bget?K12348">K12348</a>  ASAH1; acid ceramidase [EC:3.5.1.23]
E        comp45796_c0_seq1; <a href="/dbget-bin/www_bget?K12348">K12348</a>  ASAH1; acid ceramidase [EC:3.5.1.23]
E        comp45796_c0_seq3; <a href="/dbget-bin/www_bget?K12348">K12348</a>  ASAH1; acid ceramidase [EC:3.5.1.23]
E        comp45796_c0_seq4; <a href="/dbget-bin/www_bget?K12348">K12348</a>  ASAH1; acid ceramidase [EC:3.5.1.23]
E        comp45796_c0_seq6; <a href="/dbget-bin/www_bget?K12348">K12348</a>  ASAH1; acid ceramidase [EC:3.5.1.23]
E        comp45796_c0_seq7; <a href="/dbget-bin/www_bget?K12348">K12348</a>  ASAH1; acid ceramidase [EC:3.5.1.23]
E        comp45796_c0_seq11; <a href="/dbget-bin/www_bget?K12348">K12348</a>  ASAH1; acid ceramidase [EC:3.5.1.23]
E        comp45796_c0_seq13; <a href="/dbget-bin/www_bget?K12348">K12348</a>  ASAH1; acid ceramidase [EC:3.5.1.23]
E        comp45796_c0_seq16; <a href="/dbget-bin/www_bget?K12348">K12348</a>  ASAH1; acid ceramidase [EC:3.5.1.23]
E        comp45796_c0_seq17; <a href="/dbget-bin/www_bget?K12348">K12348</a>  ASAH1; acid ceramidase [EC:3.5.1.23]
E        comp45796_c0_seq21; <a href="/dbget-bin/www_bget?K12348">K12348</a>  ASAH1; acid ceramidase [EC:3.5.1.23]
E        comp45796_c0_seq22; <a href="/dbget-bin/www_bget?K12348">K12348</a>  ASAH1; acid ceramidase [EC:3.5.1.23]
E        comp45796_c0_seq23; <a href="/dbget-bin/www_bget?K12348">K12348</a>  ASAH1; acid ceramidase [EC:3.5.1.23]
D      <a href="/kegg-bin/show_module?M00100">M00100</a>  Sphingosine degradation [PATH:<a href="/kegg-bin/show_pathway?map00600+M00100">map00600</a>]
E        comp90457_c0_seq1; <a href="/dbget-bin/www_bget?K04718">K04718</a>  SPHK; sphingosine kinase [EC:2.7.1.91]
E        comp45886_c0_seq8; <a href="/dbget-bin/www_bget?K01634">K01634</a>  E4.1.2.27; sphinganine-1-phosphate aldolase [EC:4.1.2.27]
E        comp138000_c0_seq1; <a href="/dbget-bin/www_bget?K01634">K01634</a>  E4.1.2.27; sphinganine-1-phosphate aldolase [EC:4.1.2.27]
C    Lipopolysaccharide metabolism
D      <a href="/kegg-bin/show_module?M00060">M00060</a>  Lipopolysaccharide biosynthesis, KDO2-lipid A [PATH:<a href="/kegg-bin/show_pathway?map00540+M00060">map00540</a>]
D      <a href="/kegg-bin/show_module?M00063">M00063</a>  CMP-KDO biosynthesis [PATH:<a href="/kegg-bin/show_pathway?map00540+M00063">map00540</a>]
D      <a href="/kegg-bin/show_module?M00064">M00064</a>  ADP-L-glycero-D-manno-heptose biosynthesis [PATH:<a href="/kegg-bin/show_pathway?map00540+M00064">map00540</a>]
D      <a href="/kegg-bin/show_module?M00080">M00080</a>  Lipopolysaccharide biosynthesis, inner core => outer core => O-antigen [PATH:<a href="/kegg-bin/show_pathway?map00540+M00080">map00540</a>]
C    Sugar metabolism
D      <a href="/kegg-bin/show_module?M00549">M00549</a>  Nucleotide sugar biosynthesis, glucose => UDP-glucose [PATH:<a href="/kegg-bin/show_pathway?map00520+M00549">map00520</a>]
E        comp8447_c0_seq1; <a href="/dbget-bin/www_bget?K00844">K00844</a>  HK; hexokinase [EC:2.7.1.1]
E        comp41295_c0_seq1; <a href="/dbget-bin/www_bget?K00844">K00844</a>  HK; hexokinase [EC:2.7.1.1]
E        comp50769_c0_seq1; <a href="/dbget-bin/www_bget?K00844">K00844</a>  HK; hexokinase [EC:2.7.1.1]
E        comp30429_c0_seq1; <a href="/dbget-bin/www_bget?K01835">K01835</a>  pgm; phosphoglucomutase [EC:5.4.2.2]
E        comp12829_c0_seq1; <a href="/dbget-bin/www_bget?K00963">K00963</a>  UGP2, galU, galF; UTP--glucose-1-phosphate uridylyltransferase [EC:2.7.7.9]
E        comp18516_c0_seq1; <a href="/dbget-bin/www_bget?K00963">K00963</a>  UGP2, galU, galF; UTP--glucose-1-phosphate uridylyltransferase [EC:2.7.7.9]
E        comp29955_c0_seq1; <a href="/dbget-bin/www_bget?K00963">K00963</a>  UGP2, galU, galF; UTP--glucose-1-phosphate uridylyltransferase [EC:2.7.7.9]
E        comp38470_c0_seq1; <a href="/dbget-bin/www_bget?K00963">K00963</a>  UGP2, galU, galF; UTP--glucose-1-phosphate uridylyltransferase [EC:2.7.7.9]
E        comp73321_c0_seq1; <a href="/dbget-bin/www_bget?K00965">K00965</a>  galT, GALT; UDPglucose--hexose-1-phosphate uridylyltransferase [EC:2.7.7.12]
E        comp80330_c0_seq1; <a href="/dbget-bin/www_bget?K00965">K00965</a>  galT, GALT; UDPglucose--hexose-1-phosphate uridylyltransferase [EC:2.7.7.12]
E        comp129838_c0_seq1; <a href="/dbget-bin/www_bget?K00965">K00965</a>  galT, GALT; UDPglucose--hexose-1-phosphate uridylyltransferase [EC:2.7.7.12]
E        comp130081_c0_seq1; <a href="/dbget-bin/www_bget?K00965">K00965</a>  galT, GALT; UDPglucose--hexose-1-phosphate uridylyltransferase [EC:2.7.7.12]
E        comp144554_c0_seq1; <a href="/dbget-bin/www_bget?K00965">K00965</a>  galT, GALT; UDPglucose--hexose-1-phosphate uridylyltransferase [EC:2.7.7.12]
D      <a href="/kegg-bin/show_module?M00554">M00554</a>  Nucleotide sugar biosynthesis, galactose => UDP-galactose [PATH:<a href="/kegg-bin/show_pathway?map00520+M00554">map00520</a> <a href="/kegg-bin/show_pathway?map00052+M00554">map00052</a>]
E        comp39368_c0_seq1; <a href="/dbget-bin/www_bget?K00849">K00849</a>  galK; galactokinase [EC:2.7.1.6]
E        comp40370_c0_seq1; <a href="/dbget-bin/www_bget?K00849">K00849</a>  galK; galactokinase [EC:2.7.1.6]
E        comp42630_c0_seq1; <a href="/dbget-bin/www_bget?K00849">K00849</a>  galK; galactokinase [EC:2.7.1.6]
E        comp70132_c0_seq1; <a href="/dbget-bin/www_bget?K00849">K00849</a>  galK; galactokinase [EC:2.7.1.6]
E        comp81095_c0_seq1; <a href="/dbget-bin/www_bget?K00849">K00849</a>  galK; galactokinase [EC:2.7.1.6]
E        comp73321_c0_seq1; <a href="/dbget-bin/www_bget?K00965">K00965</a>  galT, GALT; UDPglucose--hexose-1-phosphate uridylyltransferase [EC:2.7.7.12]
E        comp80330_c0_seq1; <a href="/dbget-bin/www_bget?K00965">K00965</a>  galT, GALT; UDPglucose--hexose-1-phosphate uridylyltransferase [EC:2.7.7.12]
E        comp129838_c0_seq1; <a href="/dbget-bin/www_bget?K00965">K00965</a>  galT, GALT; UDPglucose--hexose-1-phosphate uridylyltransferase [EC:2.7.7.12]
E        comp130081_c0_seq1; <a href="/dbget-bin/www_bget?K00965">K00965</a>  galT, GALT; UDPglucose--hexose-1-phosphate uridylyltransferase [EC:2.7.7.12]
E        comp144554_c0_seq1; <a href="/dbget-bin/www_bget?K00965">K00965</a>  galT, GALT; UDPglucose--hexose-1-phosphate uridylyltransferase [EC:2.7.7.12]
D      <a href="/kegg-bin/show_module?M00565">M00565</a>  Trehalose biosynthesis, D-glucose 1P => trehalose [PATH:<a href="/kegg-bin/show_pathway?map00500+M00565">map00500</a>]
E        comp44868_c0_seq1; <a href="/dbget-bin/www_bget?K00700">K00700</a>  glgB; 1,4-alpha-glucan branching enzyme [EC:2.4.1.18]
E        comp44868_c0_seq2; <a href="/dbget-bin/www_bget?K00700">K00700</a>  glgB; 1,4-alpha-glucan branching enzyme [EC:2.4.1.18]
E        comp118842_c0_seq1; <a href="/dbget-bin/www_bget?K00700">K00700</a>  glgB; 1,4-alpha-glucan branching enzyme [EC:2.4.1.18]
E        comp155694_c0_seq1; <a href="/dbget-bin/www_bget?K00700">K00700</a>  glgB; 1,4-alpha-glucan branching enzyme [EC:2.4.1.18]
E        comp7332_c0_seq1; <a href="/dbget-bin/www_bget?K00688">K00688</a>  E2.4.1.1, glgP, PYG; starch phosphorylase [EC:2.4.1.1]
E        comp7332_c0_seq2; <a href="/dbget-bin/www_bget?K00688">K00688</a>  E2.4.1.1, glgP, PYG; starch phosphorylase [EC:2.4.1.1]
E        comp28409_c0_seq1; <a href="/dbget-bin/www_bget?K00688">K00688</a>  E2.4.1.1, glgP, PYG; starch phosphorylase [EC:2.4.1.1]
C    Glycan metabolism
D      <a href="/kegg-bin/show_module?M00055">M00055</a>  N-glycan precursor biosynthesis [PATH:<a href="/kegg-bin/show_pathway?map00510+M00055">map00510</a>]
E        comp104510_c0_seq1; <a href="/dbget-bin/www_bget?K01001">K01001</a>  ALG7; UDP-N-acetylglucosamine--dolichyl-phosphate N-acetylglucosaminephosphotransferase [EC:2.7.8.15]
E        comp62944_c0_seq1; <a href="/dbget-bin/www_bget?K07441">K07441</a>  ALG14; beta-1,4-N-acetylglucosaminyltransferase [EC:2.4.1.141]
E        comp95600_c0_seq1; <a href="/dbget-bin/www_bget?K07441">K07441</a>  ALG14; beta-1,4-N-acetylglucosaminyltransferase [EC:2.4.1.141]
E        comp120248_c0_seq1; <a href="/dbget-bin/www_bget?K07441">K07441</a>  ALG14; beta-1,4-N-acetylglucosaminyltransferase [EC:2.4.1.141]
E        comp117789_c0_seq1; <a href="/dbget-bin/www_bget?K03842">K03842</a>  ALG1; beta-1,4-mannosyltransferase [EC:2.4.1.142]
E        comp68743_c0_seq1; <a href="/dbget-bin/www_bget?K03843">K03843</a>  ALG2; alpha-1,3/alpha-1,6-mannosyltransferase [EC:2.4.1.132 2.4.1.257]
E        comp107449_c0_seq1; <a href="/dbget-bin/www_bget?K03844">K03844</a>  ALG11; alpha-1,2-mannosyltransferase [EC:2.4.1.131]
E        comp109680_c0_seq1; <a href="/dbget-bin/www_bget?K03844">K03844</a>  ALG11; alpha-1,2-mannosyltransferase [EC:2.4.1.131]
E        comp80758_c0_seq1; <a href="/dbget-bin/www_bget?K03845">K03845</a>  ALG3; alpha-1,3-mannosyltransferase [EC:2.4.1.258]
E        comp81336_c0_seq1; <a href="/dbget-bin/www_bget?K03845">K03845</a>  ALG3; alpha-1,3-mannosyltransferase [EC:2.4.1.258]
E        comp122938_c0_seq1; <a href="/dbget-bin/www_bget?K03845">K03845</a>  ALG3; alpha-1,3-mannosyltransferase [EC:2.4.1.258]
E        comp131379_c0_seq1; <a href="/dbget-bin/www_bget?K03845">K03845</a>  ALG3; alpha-1,3-mannosyltransferase [EC:2.4.1.258]
E        comp121946_c0_seq1; <a href="/dbget-bin/www_bget?K03846">K03846</a>  ALG9; alpha-1,2-mannosyltransferase [EC:2.4.1.259 2.4.1.261]
E        comp144000_c0_seq1; <a href="/dbget-bin/www_bget?K03846">K03846</a>  ALG9; alpha-1,2-mannosyltransferase [EC:2.4.1.259 2.4.1.261]
E        comp72362_c0_seq1; <a href="/dbget-bin/www_bget?K03847">K03847</a>  ALG12; alpha-1,6-mannosyltransferase [EC:2.4.1.260]
E        comp110952_c0_seq1; <a href="/dbget-bin/www_bget?K03847">K03847</a>  ALG12; alpha-1,6-mannosyltransferase [EC:2.4.1.260]
E        comp65438_c0_seq1; <a href="/dbget-bin/www_bget?K00729">K00729</a>  ALG5; dolichyl-phosphate beta-glucosyltransferase [EC:2.4.1.117]
E        comp80673_c0_seq1; <a href="/dbget-bin/www_bget?K00729">K00729</a>  ALG5; dolichyl-phosphate beta-glucosyltransferase [EC:2.4.1.117]
E        comp15736_c0_seq1; <a href="/dbget-bin/www_bget?K03848">K03848</a>  ALG6; alpha-1,3-glucosyltransferase [EC:2.4.1.267]
E        comp19511_c0_seq1; <a href="/dbget-bin/www_bget?K03848">K03848</a>  ALG6; alpha-1,3-glucosyltransferase [EC:2.4.1.267]
E        comp59114_c0_seq1; <a href="/dbget-bin/www_bget?K03849">K03849</a>  ALG8; alpha-1,3-glucosyltransferase [EC:2.4.1.265]
D      <a href="/kegg-bin/show_module?M00073">M00073</a>  N-glycan precursor trimming [PATH:<a href="/kegg-bin/show_pathway?map00510+M00073">map00510</a>]
E        comp81490_c0_seq1; <a href="/dbget-bin/www_bget?K01228">K01228</a>  GCS1; mannosyl-oligosaccharide glucosidase [EC:3.2.1.106]
E        comp85531_c0_seq1; <a href="/dbget-bin/www_bget?K01228">K01228</a>  GCS1; mannosyl-oligosaccharide glucosidase [EC:3.2.1.106]
E        comp131606_c0_seq1; <a href="/dbget-bin/www_bget?K01228">K01228</a>  GCS1; mannosyl-oligosaccharide glucosidase [EC:3.2.1.106]
E        comp148292_c0_seq1; <a href="/dbget-bin/www_bget?K01228">K01228</a>  GCS1; mannosyl-oligosaccharide glucosidase [EC:3.2.1.106]
E        comp15108_c0_seq1; <a href="/dbget-bin/www_bget?K05546">K05546</a>  GANAB; alpha 1,3-glucosidase [EC:3.2.1.84]
E        comp20001_c0_seq1; <a href="/dbget-bin/www_bget?K05546">K05546</a>  GANAB; alpha 1,3-glucosidase [EC:3.2.1.84]
E        comp44984_c0_seq1; <a href="/dbget-bin/www_bget?K05546">K05546</a>  GANAB; alpha 1,3-glucosidase [EC:3.2.1.84]
E        comp46289_c0_seq3; <a href="/dbget-bin/www_bget?K05546">K05546</a>  GANAB; alpha 1,3-glucosidase [EC:3.2.1.84]
E        comp72330_c0_seq1; <a href="/dbget-bin/www_bget?K05546">K05546</a>  GANAB; alpha 1,3-glucosidase [EC:3.2.1.84]
E        comp3270_c0_seq1; <a href="/dbget-bin/www_bget?K01230">K01230</a>  MAN1; mannosyl-oligosaccharide alpha-1,2-mannosidase [EC:3.2.1.113]
E        comp35462_c0_seq1; <a href="/dbget-bin/www_bget?K01230">K01230</a>  MAN1; mannosyl-oligosaccharide alpha-1,2-mannosidase [EC:3.2.1.113]
E        comp54802_c0_seq1; <a href="/dbget-bin/www_bget?K01230">K01230</a>  MAN1; mannosyl-oligosaccharide alpha-1,2-mannosidase [EC:3.2.1.113]
E        comp57627_c0_seq1; <a href="/dbget-bin/www_bget?K01230">K01230</a>  MAN1; mannosyl-oligosaccharide alpha-1,2-mannosidase [EC:3.2.1.113]
E        comp61301_c0_seq1; <a href="/dbget-bin/www_bget?K01230">K01230</a>  MAN1; mannosyl-oligosaccharide alpha-1,2-mannosidase [EC:3.2.1.113]
E        comp89213_c0_seq1; <a href="/dbget-bin/www_bget?K01230">K01230</a>  MAN1; mannosyl-oligosaccharide alpha-1,2-mannosidase [EC:3.2.1.113]
E        comp91140_c0_seq1; <a href="/dbget-bin/www_bget?K01230">K01230</a>  MAN1; mannosyl-oligosaccharide alpha-1,2-mannosidase [EC:3.2.1.113]
E        comp100588_c0_seq1; <a href="/dbget-bin/www_bget?K01230">K01230</a>  MAN1; mannosyl-oligosaccharide alpha-1,2-mannosidase [EC:3.2.1.113]
E        comp102302_c0_seq1; <a href="/dbget-bin/www_bget?K01230">K01230</a>  MAN1; mannosyl-oligosaccharide alpha-1,2-mannosidase [EC:3.2.1.113]
E        comp114979_c0_seq1; <a href="/dbget-bin/www_bget?K01230">K01230</a>  MAN1; mannosyl-oligosaccharide alpha-1,2-mannosidase [EC:3.2.1.113]
E        comp115105_c0_seq1; <a href="/dbget-bin/www_bget?K01230">K01230</a>  MAN1; mannosyl-oligosaccharide alpha-1,2-mannosidase [EC:3.2.1.113]
E        comp117097_c0_seq1; <a href="/dbget-bin/www_bget?K01230">K01230</a>  MAN1; mannosyl-oligosaccharide alpha-1,2-mannosidase [EC:3.2.1.113]
E        comp122603_c0_seq1; <a href="/dbget-bin/www_bget?K01230">K01230</a>  MAN1; mannosyl-oligosaccharide alpha-1,2-mannosidase [EC:3.2.1.113]
E        comp122934_c0_seq1; <a href="/dbget-bin/www_bget?K01230">K01230</a>  MAN1; mannosyl-oligosaccharide alpha-1,2-mannosidase [EC:3.2.1.113]
E        comp135510_c0_seq1; <a href="/dbget-bin/www_bget?K01230">K01230</a>  MAN1; mannosyl-oligosaccharide alpha-1,2-mannosidase [EC:3.2.1.113]
E        comp137050_c0_seq1; <a href="/dbget-bin/www_bget?K01230">K01230</a>  MAN1; mannosyl-oligosaccharide alpha-1,2-mannosidase [EC:3.2.1.113]
D      <a href="/kegg-bin/show_module?M00074">M00074</a>  N-glycan biosynthesis, high-mannose type [PATH:<a href="/kegg-bin/show_pathway?map00510+M00074">map00510</a> <a href="/kegg-bin/show_pathway?map00513+M00074">map00513</a>]
E        comp15108_c0_seq1; <a href="/dbget-bin/www_bget?K05546">K05546</a>  GANAB; alpha 1,3-glucosidase [EC:3.2.1.84]
E        comp20001_c0_seq1; <a href="/dbget-bin/www_bget?K05546">K05546</a>  GANAB; alpha 1,3-glucosidase [EC:3.2.1.84]
E        comp44984_c0_seq1; <a href="/dbget-bin/www_bget?K05546">K05546</a>  GANAB; alpha 1,3-glucosidase [EC:3.2.1.84]
E        comp46289_c0_seq3; <a href="/dbget-bin/www_bget?K05546">K05546</a>  GANAB; alpha 1,3-glucosidase [EC:3.2.1.84]
E        comp72330_c0_seq1; <a href="/dbget-bin/www_bget?K05546">K05546</a>  GANAB; alpha 1,3-glucosidase [EC:3.2.1.84]
E        comp3270_c0_seq1; <a href="/dbget-bin/www_bget?K01230">K01230</a>  MAN1; mannosyl-oligosaccharide alpha-1,2-mannosidase [EC:3.2.1.113]
E        comp35462_c0_seq1; <a href="/dbget-bin/www_bget?K01230">K01230</a>  MAN1; mannosyl-oligosaccharide alpha-1,2-mannosidase [EC:3.2.1.113]
E        comp54802_c0_seq1; <a href="/dbget-bin/www_bget?K01230">K01230</a>  MAN1; mannosyl-oligosaccharide alpha-1,2-mannosidase [EC:3.2.1.113]
E        comp57627_c0_seq1; <a href="/dbget-bin/www_bget?K01230">K01230</a>  MAN1; mannosyl-oligosaccharide alpha-1,2-mannosidase [EC:3.2.1.113]
E        comp61301_c0_seq1; <a href="/dbget-bin/www_bget?K01230">K01230</a>  MAN1; mannosyl-oligosaccharide alpha-1,2-mannosidase [EC:3.2.1.113]
E        comp89213_c0_seq1; <a href="/dbget-bin/www_bget?K01230">K01230</a>  MAN1; mannosyl-oligosaccharide alpha-1,2-mannosidase [EC:3.2.1.113]
E        comp91140_c0_seq1; <a href="/dbget-bin/www_bget?K01230">K01230</a>  MAN1; mannosyl-oligosaccharide alpha-1,2-mannosidase [EC:3.2.1.113]
E        comp100588_c0_seq1; <a href="/dbget-bin/www_bget?K01230">K01230</a>  MAN1; mannosyl-oligosaccharide alpha-1,2-mannosidase [EC:3.2.1.113]
E        comp102302_c0_seq1; <a href="/dbget-bin/www_bget?K01230">K01230</a>  MAN1; mannosyl-oligosaccharide alpha-1,2-mannosidase [EC:3.2.1.113]
E        comp114979_c0_seq1; <a href="/dbget-bin/www_bget?K01230">K01230</a>  MAN1; mannosyl-oligosaccharide alpha-1,2-mannosidase [EC:3.2.1.113]
E        comp115105_c0_seq1; <a href="/dbget-bin/www_bget?K01230">K01230</a>  MAN1; mannosyl-oligosaccharide alpha-1,2-mannosidase [EC:3.2.1.113]
E        comp117097_c0_seq1; <a href="/dbget-bin/www_bget?K01230">K01230</a>  MAN1; mannosyl-oligosaccharide alpha-1,2-mannosidase [EC:3.2.1.113]
E        comp122603_c0_seq1; <a href="/dbget-bin/www_bget?K01230">K01230</a>  MAN1; mannosyl-oligosaccharide alpha-1,2-mannosidase [EC:3.2.1.113]
E        comp122934_c0_seq1; <a href="/dbget-bin/www_bget?K01230">K01230</a>  MAN1; mannosyl-oligosaccharide alpha-1,2-mannosidase [EC:3.2.1.113]
E        comp135510_c0_seq1; <a href="/dbget-bin/www_bget?K01230">K01230</a>  MAN1; mannosyl-oligosaccharide alpha-1,2-mannosidase [EC:3.2.1.113]
E        comp137050_c0_seq1; <a href="/dbget-bin/www_bget?K01230">K01230</a>  MAN1; mannosyl-oligosaccharide alpha-1,2-mannosidase [EC:3.2.1.113]
D      <a href="/kegg-bin/show_module?M00075">M00075</a>  N-glycan biosynthesis, complex type [PATH:<a href="/kegg-bin/show_pathway?map00510+M00075">map00510</a>]
E        comp8001_c0_seq1; <a href="/dbget-bin/www_bget?K01231">K01231</a>  MAN2; alpha-mannosidase II [EC:3.2.1.114]
E        comp15601_c0_seq1; <a href="/dbget-bin/www_bget?K01231">K01231</a>  MAN2; alpha-mannosidase II [EC:3.2.1.114]
E        comp37843_c0_seq1; <a href="/dbget-bin/www_bget?K01231">K01231</a>  MAN2; alpha-mannosidase II [EC:3.2.1.114]
E        comp68315_c0_seq1; <a href="/dbget-bin/www_bget?K01231">K01231</a>  MAN2; alpha-mannosidase II [EC:3.2.1.114]
E        comp71173_c0_seq1; <a href="/dbget-bin/www_bget?K01231">K01231</a>  MAN2; alpha-mannosidase II [EC:3.2.1.114]
E        comp112378_c0_seq1; <a href="/dbget-bin/www_bget?K01231">K01231</a>  MAN2; alpha-mannosidase II [EC:3.2.1.114]
E        comp57120_c0_seq1; <a href="/dbget-bin/www_bget?K00736">K00736</a>  MGAT2; alpha-1,6-mannosyl-glycoprotein beta-1,2-N-acetylglucosaminyltransferase [EC:2.4.1.143]
E        comp59100_c0_seq1; <a href="/dbget-bin/www_bget?K00736">K00736</a>  MGAT2; alpha-1,6-mannosyl-glycoprotein beta-1,2-N-acetylglucosaminyltransferase [EC:2.4.1.143]
E        comp100505_c0_seq1; <a href="/dbget-bin/www_bget?K00736">K00736</a>  MGAT2; alpha-1,6-mannosyl-glycoprotein beta-1,2-N-acetylglucosaminyltransferase [EC:2.4.1.143]
E        comp6757_c0_seq1; <a href="/dbget-bin/www_bget?K00738">K00738</a>  MGAT4A_B; alpha-1,3-mannosylglycoprotein beta-1,4-N-acetylglucosaminyltransferase A/B [EC:2.4.1.145]
E        comp7267_c0_seq1; <a href="/dbget-bin/www_bget?K00738">K00738</a>  MGAT4A_B; alpha-1,3-mannosylglycoprotein beta-1,4-N-acetylglucosaminyltransferase A/B [EC:2.4.1.145]
E        comp34083_c0_seq1; <a href="/dbget-bin/www_bget?K00738">K00738</a>  MGAT4A_B; alpha-1,3-mannosylglycoprotein beta-1,4-N-acetylglucosaminyltransferase A/B [EC:2.4.1.145]
E        comp87863_c0_seq1; <a href="/dbget-bin/www_bget?K00738">K00738</a>  MGAT4A_B; alpha-1,3-mannosylglycoprotein beta-1,4-N-acetylglucosaminyltransferase A/B [EC:2.4.1.145]
E        comp4155_c0_seq1; <a href="/dbget-bin/www_bget?K00744">K00744</a>  MGAT5; alpha-1,3(6)-mannosylglycoprotein beta-1,6-N-acetyl-glucosaminyltransferase [EC:2.4.1.155]
E        comp29003_c0_seq1; <a href="/dbget-bin/www_bget?K00744">K00744</a>  MGAT5; alpha-1,3(6)-mannosylglycoprotein beta-1,6-N-acetyl-glucosaminyltransferase [EC:2.4.1.155]
E        comp43123_c0_seq1; <a href="/dbget-bin/www_bget?K00744">K00744</a>  MGAT5; alpha-1,3(6)-mannosylglycoprotein beta-1,6-N-acetyl-glucosaminyltransferase [EC:2.4.1.155]
E        comp46216_c0_seq2; <a href="/dbget-bin/www_bget?K00744">K00744</a>  MGAT5; alpha-1,3(6)-mannosylglycoprotein beta-1,6-N-acetyl-glucosaminyltransferase [EC:2.4.1.155]
E        comp62521_c0_seq1; <a href="/dbget-bin/www_bget?K00744">K00744</a>  MGAT5; alpha-1,3(6)-mannosylglycoprotein beta-1,6-N-acetyl-glucosaminyltransferase [EC:2.4.1.155]
E        comp65929_c0_seq1; <a href="/dbget-bin/www_bget?K00744">K00744</a>  MGAT5; alpha-1,3(6)-mannosylglycoprotein beta-1,6-N-acetyl-glucosaminyltransferase [EC:2.4.1.155]
E        comp104548_c0_seq1; <a href="/dbget-bin/www_bget?K00744">K00744</a>  MGAT5; alpha-1,3(6)-mannosylglycoprotein beta-1,6-N-acetyl-glucosaminyltransferase [EC:2.4.1.155]
E        comp108447_c0_seq1; <a href="/dbget-bin/www_bget?K00744">K00744</a>  MGAT5; alpha-1,3(6)-mannosylglycoprotein beta-1,6-N-acetyl-glucosaminyltransferase [EC:2.4.1.155]
E        comp112428_c0_seq1; <a href="/dbget-bin/www_bget?K00744">K00744</a>  MGAT5; alpha-1,3(6)-mannosylglycoprotein beta-1,6-N-acetyl-glucosaminyltransferase [EC:2.4.1.155]
E        comp122970_c0_seq1; <a href="/dbget-bin/www_bget?K00744">K00744</a>  MGAT5; alpha-1,3(6)-mannosylglycoprotein beta-1,6-N-acetyl-glucosaminyltransferase [EC:2.4.1.155]
E        comp67734_c0_seq1; <a href="/dbget-bin/www_bget?K09661">K09661</a>  MGAT5B; mannosyl alpha-1,6-glycoprotein beta-1,6-N-acetyl-glucosaminyltransferase, isozyme B [EC:2.4.1.-]
E        comp92797_c0_seq1; <a href="/dbget-bin/www_bget?K09661">K09661</a>  MGAT5B; mannosyl alpha-1,6-glycoprotein beta-1,6-N-acetyl-glucosaminyltransferase, isozyme B [EC:2.4.1.-]
E        comp22377_c0_seq1; <a href="/dbget-bin/www_bget?K00717">K00717</a>  FUT8; glycoprotein 6-alpha-L-fucosyltransferase [EC:2.4.1.68]
E        comp53445_c0_seq1; <a href="/dbget-bin/www_bget?K00717">K00717</a>  FUT8; glycoprotein 6-alpha-L-fucosyltransferase [EC:2.4.1.68]
E        comp75352_c0_seq1; <a href="/dbget-bin/www_bget?K00717">K00717</a>  FUT8; glycoprotein 6-alpha-L-fucosyltransferase [EC:2.4.1.68]
D      <a href="/kegg-bin/show_module?M00056">M00056</a>  O-glycan biosynthesis, mucin type core [PATH:<a href="/kegg-bin/show_pathway?map00512+M00056">map00512</a>]
E        comp4966_c0_seq1; <a href="/dbget-bin/www_bget?K00710">K00710</a>  GALNT; polypeptide N-acetylgalactosaminyltransferase [EC:2.4.1.41]
E        comp8500_c0_seq1; <a href="/dbget-bin/www_bget?K00710">K00710</a>  GALNT; polypeptide N-acetylgalactosaminyltransferase [EC:2.4.1.41]
E        comp12333_c0_seq1; <a href="/dbget-bin/www_bget?K00710">K00710</a>  GALNT; polypeptide N-acetylgalactosaminyltransferase [EC:2.4.1.41]
E        comp13309_c0_seq1; <a href="/dbget-bin/www_bget?K00710">K00710</a>  GALNT; polypeptide N-acetylgalactosaminyltransferase [EC:2.4.1.41]
E        comp14300_c0_seq1; <a href="/dbget-bin/www_bget?K00710">K00710</a>  GALNT; polypeptide N-acetylgalactosaminyltransferase [EC:2.4.1.41]
E        comp15438_c0_seq1; <a href="/dbget-bin/www_bget?K00710">K00710</a>  GALNT; polypeptide N-acetylgalactosaminyltransferase [EC:2.4.1.41]
E        comp16301_c0_seq1; <a href="/dbget-bin/www_bget?K00710">K00710</a>  GALNT; polypeptide N-acetylgalactosaminyltransferase [EC:2.4.1.41]
E        comp16905_c0_seq1; <a href="/dbget-bin/www_bget?K00710">K00710</a>  GALNT; polypeptide N-acetylgalactosaminyltransferase [EC:2.4.1.41]
E        comp19368_c0_seq1; <a href="/dbget-bin/www_bget?K00710">K00710</a>  GALNT; polypeptide N-acetylgalactosaminyltransferase [EC:2.4.1.41]
E        comp19583_c0_seq1; <a href="/dbget-bin/www_bget?K00710">K00710</a>  GALNT; polypeptide N-acetylgalactosaminyltransferase [EC:2.4.1.41]
E        comp27943_c0_seq1; <a href="/dbget-bin/www_bget?K00710">K00710</a>  GALNT; polypeptide N-acetylgalactosaminyltransferase [EC:2.4.1.41]
E        comp29716_c0_seq1; <a href="/dbget-bin/www_bget?K00710">K00710</a>  GALNT; polypeptide N-acetylgalactosaminyltransferase [EC:2.4.1.41]
E        comp31427_c0_seq1; <a href="/dbget-bin/www_bget?K00710">K00710</a>  GALNT; polypeptide N-acetylgalactosaminyltransferase [EC:2.4.1.41]
E        comp32900_c0_seq1; <a href="/dbget-bin/www_bget?K00710">K00710</a>  GALNT; polypeptide N-acetylgalactosaminyltransferase [EC:2.4.1.41]
E        comp32900_c0_seq2; <a href="/dbget-bin/www_bget?K00710">K00710</a>  GALNT; polypeptide N-acetylgalactosaminyltransferase [EC:2.4.1.41]
E        comp43310_c0_seq1; <a href="/dbget-bin/www_bget?K00710">K00710</a>  GALNT; polypeptide N-acetylgalactosaminyltransferase [EC:2.4.1.41]
E        comp49197_c0_seq1; <a href="/dbget-bin/www_bget?K00710">K00710</a>  GALNT; polypeptide N-acetylgalactosaminyltransferase [EC:2.4.1.41]
E        comp53466_c0_seq1; <a href="/dbget-bin/www_bget?K00710">K00710</a>  GALNT; polypeptide N-acetylgalactosaminyltransferase [EC:2.4.1.41]
E        comp57457_c0_seq1; <a href="/dbget-bin/www_bget?K00710">K00710</a>  GALNT; polypeptide N-acetylgalactosaminyltransferase [EC:2.4.1.41]
E        comp58771_c0_seq1; <a href="/dbget-bin/www_bget?K00710">K00710</a>  GALNT; polypeptide N-acetylgalactosaminyltransferase [EC:2.4.1.41]
E        comp59635_c0_seq1; <a href="/dbget-bin/www_bget?K00710">K00710</a>  GALNT; polypeptide N-acetylgalactosaminyltransferase [EC:2.4.1.41]
E        comp59803_c0_seq1; <a href="/dbget-bin/www_bget?K00710">K00710</a>  GALNT; polypeptide N-acetylgalactosaminyltransferase [EC:2.4.1.41]
E        comp69265_c0_seq1; <a href="/dbget-bin/www_bget?K00710">K00710</a>  GALNT; polypeptide N-acetylgalactosaminyltransferase [EC:2.4.1.41]
E        comp71199_c0_seq1; <a href="/dbget-bin/www_bget?K00710">K00710</a>  GALNT; polypeptide N-acetylgalactosaminyltransferase [EC:2.4.1.41]
E        comp81742_c0_seq1; <a href="/dbget-bin/www_bget?K00710">K00710</a>  GALNT; polypeptide N-acetylgalactosaminyltransferase [EC:2.4.1.41]
E        comp103213_c0_seq1; <a href="/dbget-bin/www_bget?K00710">K00710</a>  GALNT; polypeptide N-acetylgalactosaminyltransferase [EC:2.4.1.41]
E        comp103807_c0_seq1; <a href="/dbget-bin/www_bget?K00710">K00710</a>  GALNT; polypeptide N-acetylgalactosaminyltransferase [EC:2.4.1.41]
E        comp105764_c0_seq1; <a href="/dbget-bin/www_bget?K00710">K00710</a>  GALNT; polypeptide N-acetylgalactosaminyltransferase [EC:2.4.1.41]
E        comp122406_c0_seq1; <a href="/dbget-bin/www_bget?K00710">K00710</a>  GALNT; polypeptide N-acetylgalactosaminyltransferase [EC:2.4.1.41]
E        comp123968_c0_seq1; <a href="/dbget-bin/www_bget?K00710">K00710</a>  GALNT; polypeptide N-acetylgalactosaminyltransferase [EC:2.4.1.41]
E        comp124657_c0_seq1; <a href="/dbget-bin/www_bget?K00710">K00710</a>  GALNT; polypeptide N-acetylgalactosaminyltransferase [EC:2.4.1.41]
E        comp125532_c0_seq1; <a href="/dbget-bin/www_bget?K00710">K00710</a>  GALNT; polypeptide N-acetylgalactosaminyltransferase [EC:2.4.1.41]
E        comp139308_c0_seq1; <a href="/dbget-bin/www_bget?K00710">K00710</a>  GALNT; polypeptide N-acetylgalactosaminyltransferase [EC:2.4.1.41]
E        comp19096_c0_seq1; <a href="/dbget-bin/www_bget?K00731">K00731</a>  C1GALT1; glycoprotein-N-acetylgalactosamine 3-beta-galactosyltransferase [EC:2.4.1.122]
E        comp73939_c0_seq1; <a href="/dbget-bin/www_bget?K00731">K00731</a>  C1GALT1; glycoprotein-N-acetylgalactosamine 3-beta-galactosyltransferase [EC:2.4.1.122]
E        comp97686_c0_seq1; <a href="/dbget-bin/www_bget?K00731">K00731</a>  C1GALT1; glycoprotein-N-acetylgalactosamine 3-beta-galactosyltransferase [EC:2.4.1.122]
D      <a href="/kegg-bin/show_module?M00070">M00070</a>  Glycosphingolipid biosynthesis, lacto-series, LacCer => Lc4Cer [PATH:<a href="/kegg-bin/show_pathway?map00601+M00070">map00601</a>]
E        comp28149_c0_seq1; <a href="/dbget-bin/www_bget?K07819">K07819</a>  B3GALT1; beta-1,3-galactosyltransferase 1 [EC:2.4.1.-]
E        comp46440_c0_seq1; <a href="/dbget-bin/www_bget?K07819">K07819</a>  B3GALT1; beta-1,3-galactosyltransferase 1 [EC:2.4.1.-]
E        comp46440_c0_seq3; <a href="/dbget-bin/www_bget?K07819">K07819</a>  B3GALT1; beta-1,3-galactosyltransferase 1 [EC:2.4.1.-]
E        comp46440_c0_seq4; <a href="/dbget-bin/www_bget?K07819">K07819</a>  B3GALT1; beta-1,3-galactosyltransferase 1 [EC:2.4.1.-]
E        comp46440_c0_seq6; <a href="/dbget-bin/www_bget?K07819">K07819</a>  B3GALT1; beta-1,3-galactosyltransferase 1 [EC:2.4.1.-]
E        comp100020_c0_seq1; <a href="/dbget-bin/www_bget?K07820">K07820</a>  B3GALT2; beta-1,3-galactosyltransferase 2 [EC:2.4.1.-]
D      <a href="/kegg-bin/show_module?M00071">M00071</a>  Glycosphingolipid biosynthesis, neolacto-series, LacCer => nLc4Cer [PATH:<a href="/kegg-bin/show_pathway?map00601+M00071">map00601</a>]
D      <a href="/kegg-bin/show_module?M00068">M00068</a>  Glycosphingolipid biosynthesis, globo-series, LacCer => Gb4Cer [PATH:<a href="/kegg-bin/show_pathway?map00603+M00068">map00603</a>]
D      <a href="/kegg-bin/show_module?M00069">M00069</a>  Glycosphingolipid biosynthesis, ganglio series, LacCer => GT3 [PATH:<a href="/kegg-bin/show_pathway?map00604+M00069">map00604</a>]
D      <a href="/kegg-bin/show_module?M00065">M00065</a>  GPI-anchor biosynthesis, core oligosaccharide [PATH:<a href="/kegg-bin/show_pathway?map00563+M00065">map00563</a>]
E        comp6449_c0_seq1; <a href="/dbget-bin/www_bget?K03857">K03857</a>  PIGA, GPI3; phosphatidylinositol glycan, class A [EC:2.4.1.198]
E        comp85810_c0_seq1; <a href="/dbget-bin/www_bget?K03857">K03857</a>  PIGA, GPI3; phosphatidylinositol glycan, class A [EC:2.4.1.198]
E        comp114110_c0_seq1; <a href="/dbget-bin/www_bget?K03857">K03857</a>  PIGA, GPI3; phosphatidylinositol glycan, class A [EC:2.4.1.198]
E        comp30918_c0_seq1; <a href="/dbget-bin/www_bget?K03434">K03434</a>  PIGL; N-acetylglucosaminylphosphatidylinositol deacetylase [EC:3.5.1.89]
E        comp140224_c0_seq1; <a href="/dbget-bin/www_bget?K05284">K05284</a>  PIGM; phosphatidylinositol glycan, class M [EC:2.4.1.-]
E        comp146411_c0_seq1; <a href="/dbget-bin/www_bget?K05285">K05285</a>  PIGN; phosphatidylinositol glycan, class N [EC:2.7.-.-]
E        comp89941_c0_seq1; <a href="/dbget-bin/www_bget?K05287">K05287</a>  PIGF; phosphatidylinositol glycan, class F [EC:2.7.-.-]
C    Glycosaminoglycan metabolism
D      <a href="/kegg-bin/show_module?M00057">M00057</a>  Glycosaminoglycan biosynthesis, linkage tetrasaccharide [PATH:<a href="/kegg-bin/show_pathway?map00532+M00057">map00532</a>]
E        comp61097_c0_seq1; <a href="/dbget-bin/www_bget?K00771">K00771</a>  XYLT; protein xylosyltransferase [EC:2.4.2.26]
E        comp139726_c0_seq1; <a href="/dbget-bin/www_bget?K00771">K00771</a>  XYLT; protein xylosyltransferase [EC:2.4.2.26]
E        comp148017_c0_seq1; <a href="/dbget-bin/www_bget?K00771">K00771</a>  XYLT; protein xylosyltransferase [EC:2.4.2.26]
E        comp154075_c0_seq1; <a href="/dbget-bin/www_bget?K00771">K00771</a>  XYLT; protein xylosyltransferase [EC:2.4.2.26]
E        comp631_c0_seq1; <a href="/dbget-bin/www_bget?K00733">K00733</a>  B4GALT7; xylosylprotein 4-beta-galactosyltransferase [EC:2.4.1.133]
E        comp108499_c0_seq1; <a href="/dbget-bin/www_bget?K00733">K00733</a>  B4GALT7; xylosylprotein 4-beta-galactosyltransferase [EC:2.4.1.133]
E        comp4594_c0_seq1; <a href="/dbget-bin/www_bget?K10158">K10158</a>  B3GAT3; galactosylgalactosylxylosylprotein 3-beta-glucuronosyltransferase 3 [EC:2.4.1.135]
E        comp88552_c0_seq1; <a href="/dbget-bin/www_bget?K10158">K10158</a>  B3GAT3; galactosylgalactosylxylosylprotein 3-beta-glucuronosyltransferase 3 [EC:2.4.1.135]
D      <a href="/kegg-bin/show_module?M00058">M00058</a>  Glycosaminoglycan biosynthesis, chondroitin sulfate backbone [PATH:<a href="/kegg-bin/show_pathway?map00532+M00058">map00532</a>]
E        comp22806_c0_seq1; <a href="/dbget-bin/www_bget?K13499">K13499</a>  CHSY; chondroitin sulfate synthase [EC:2.4.1.175 2.4.1.226]
E        comp34234_c0_seq1; <a href="/dbget-bin/www_bget?K13499">K13499</a>  CHSY; chondroitin sulfate synthase [EC:2.4.1.175 2.4.1.226]
E        comp52905_c0_seq1; <a href="/dbget-bin/www_bget?K13499">K13499</a>  CHSY; chondroitin sulfate synthase [EC:2.4.1.175 2.4.1.226]
E        comp80066_c0_seq1; <a href="/dbget-bin/www_bget?K13499">K13499</a>  CHSY; chondroitin sulfate synthase [EC:2.4.1.175 2.4.1.226]
E        comp6724_c0_seq1; <a href="/dbget-bin/www_bget?K03419">K03419</a>  CHPF2; chondroitin polymerizing factor 2 [EC:2.4.1.226]
E        comp27072_c0_seq1; <a href="/dbget-bin/www_bget?K03419">K03419</a>  CHPF2; chondroitin polymerizing factor 2 [EC:2.4.1.226]
D      <a href="/kegg-bin/show_module?M00059">M00059</a>  Glycosaminoglycan biosynthesis, heparan sulfate backbone [PATH:<a href="/kegg-bin/show_pathway?map00534+M00059">map00534</a>]
E        comp7771_c0_seq1; <a href="/dbget-bin/www_bget?K02370">K02370</a>  EXTL3; alpha-1,4-N-acetylglucosaminyltransferase EXTL3 [EC:2.4.1.223 2.4.1.224]
E        comp26221_c0_seq1; <a href="/dbget-bin/www_bget?K02370">K02370</a>  EXTL3; alpha-1,4-N-acetylglucosaminyltransferase EXTL3 [EC:2.4.1.223 2.4.1.224]
E        comp56663_c0_seq1; <a href="/dbget-bin/www_bget?K02370">K02370</a>  EXTL3; alpha-1,4-N-acetylglucosaminyltransferase EXTL3 [EC:2.4.1.223 2.4.1.224]
E        comp75898_c0_seq1; <a href="/dbget-bin/www_bget?K02370">K02370</a>  EXTL3; alpha-1,4-N-acetylglucosaminyltransferase EXTL3 [EC:2.4.1.223 2.4.1.224]
E        comp44851_c0_seq1; <a href="/dbget-bin/www_bget?K02366">K02366</a>  EXT1; glucuronyl/N-acetylglucosaminyl transferase EXT1 [EC:2.4.1.224 2.4.1.225]
E        comp44851_c0_seq2; <a href="/dbget-bin/www_bget?K02366">K02366</a>  EXT1; glucuronyl/N-acetylglucosaminyl transferase EXT1 [EC:2.4.1.224 2.4.1.225]
E        comp91093_c0_seq1; <a href="/dbget-bin/www_bget?K02366">K02366</a>  EXT1; glucuronyl/N-acetylglucosaminyl transferase EXT1 [EC:2.4.1.224 2.4.1.225]
E        comp128066_c0_seq1; <a href="/dbget-bin/www_bget?K02366">K02366</a>  EXT1; glucuronyl/N-acetylglucosaminyl transferase EXT1 [EC:2.4.1.224 2.4.1.225]
E        comp12506_c0_seq1; <a href="/dbget-bin/www_bget?K02367">K02367</a>  EXT2; glucuronyl/N-acetylglucosaminyl transferase EXT2 [EC:2.4.1.224 2.4.1.225]
E        comp23561_c0_seq1; <a href="/dbget-bin/www_bget?K02367">K02367</a>  EXT2; glucuronyl/N-acetylglucosaminyl transferase EXT2 [EC:2.4.1.224 2.4.1.225]
E        comp53685_c0_seq1; <a href="/dbget-bin/www_bget?K02367">K02367</a>  EXT2; glucuronyl/N-acetylglucosaminyl transferase EXT2 [EC:2.4.1.224 2.4.1.225]
E        comp64220_c0_seq1; <a href="/dbget-bin/www_bget?K02367">K02367</a>  EXT2; glucuronyl/N-acetylglucosaminyl transferase EXT2 [EC:2.4.1.224 2.4.1.225]
E        comp96575_c0_seq1; <a href="/dbget-bin/www_bget?K02367">K02367</a>  EXT2; glucuronyl/N-acetylglucosaminyl transferase EXT2 [EC:2.4.1.224 2.4.1.225]
E        comp106576_c0_seq1; <a href="/dbget-bin/www_bget?K02367">K02367</a>  EXT2; glucuronyl/N-acetylglucosaminyl transferase EXT2 [EC:2.4.1.224 2.4.1.225]
E        comp54060_c0_seq1; <a href="/dbget-bin/www_bget?K02576">K02576</a>  NDST1; heparan sulfate N-deacetylase/N-sulfotransferase NDST1 [EC:3.1.1.- 2.8.2.-]
E        comp130222_c0_seq1; <a href="/dbget-bin/www_bget?K02576">K02576</a>  NDST1; heparan sulfate N-deacetylase/N-sulfotransferase NDST1 [EC:3.1.1.- 2.8.2.-]
E        comp67498_c0_seq1; <a href="/dbget-bin/www_bget?K02577">K02577</a>  NDST2; heparan sulfate N-deacetylase/N-sulfotransferase NDST2 [EC:3.1.1.- 2.8.2.-]
E        comp90812_c0_seq1; <a href="/dbget-bin/www_bget?K02577">K02577</a>  NDST2; heparan sulfate N-deacetylase/N-sulfotransferase NDST2 [EC:3.1.1.- 2.8.2.-]
E        comp42929_c0_seq1; <a href="/dbget-bin/www_bget?K02579">K02579</a>  NDST4; heparan sulfate N-deacetylase/N-sulfotransferase NDST4 [EC:3.1.1.- 2.8.2.-]
E        comp71114_c0_seq1; <a href="/dbget-bin/www_bget?K02579">K02579</a>  NDST4; heparan sulfate N-deacetylase/N-sulfotransferase NDST4 [EC:3.1.1.- 2.8.2.-]
E        comp155466_c0_seq1; <a href="/dbget-bin/www_bget?K02579">K02579</a>  NDST4; heparan sulfate N-deacetylase/N-sulfotransferase NDST4 [EC:3.1.1.- 2.8.2.-]
E        comp57030_c0_seq1; <a href="/dbget-bin/www_bget?K01793">K01793</a>  GLCE; heparosan-N-sulfate-glucuronate 5-epimerase [EC:5.1.3.17]
E        comp57783_c0_seq1; <a href="/dbget-bin/www_bget?K01793">K01793</a>  GLCE; heparosan-N-sulfate-glucuronate 5-epimerase [EC:5.1.3.17]
E        comp68759_c0_seq1; <a href="/dbget-bin/www_bget?K01793">K01793</a>  GLCE; heparosan-N-sulfate-glucuronate 5-epimerase [EC:5.1.3.17]
D      <a href="/kegg-bin/show_module?M00076">M00076</a>  Dermatan sulfate degradation [PATH:<a href="/kegg-bin/show_pathway?map00531+M00076">map00531</a>]
E        comp24175_c0_seq1; <a href="/dbget-bin/www_bget?K01136">K01136</a>  IDS; iduronate 2-sulfatase [EC:3.1.6.13]
E        comp63166_c0_seq1; <a href="/dbget-bin/www_bget?K01217">K01217</a>  IDUA; L-iduronidase [EC:3.2.1.76]
E        comp1773_c0_seq1; <a href="/dbget-bin/www_bget?K01135">K01135</a>  ARSB; arylsulfatase B [EC:3.1.6.12]
E        comp7147_c0_seq1; <a href="/dbget-bin/www_bget?K01135">K01135</a>  ARSB; arylsulfatase B [EC:3.1.6.12]
E        comp8843_c0_seq1; <a href="/dbget-bin/www_bget?K01135">K01135</a>  ARSB; arylsulfatase B [EC:3.1.6.12]
E        comp30206_c0_seq1; <a href="/dbget-bin/www_bget?K01135">K01135</a>  ARSB; arylsulfatase B [EC:3.1.6.12]
E        comp37800_c0_seq1; <a href="/dbget-bin/www_bget?K01135">K01135</a>  ARSB; arylsulfatase B [EC:3.1.6.12]
E        comp45459_c0_seq2; <a href="/dbget-bin/www_bget?K01135">K01135</a>  ARSB; arylsulfatase B [EC:3.1.6.12]
E        comp46255_c0_seq7; <a href="/dbget-bin/www_bget?K01135">K01135</a>  ARSB; arylsulfatase B [EC:3.1.6.12]
E        comp56873_c0_seq1; <a href="/dbget-bin/www_bget?K01135">K01135</a>  ARSB; arylsulfatase B [EC:3.1.6.12]
E        comp71938_c0_seq1; <a href="/dbget-bin/www_bget?K01135">K01135</a>  ARSB; arylsulfatase B [EC:3.1.6.12]
E        comp113760_c0_seq1; <a href="/dbget-bin/www_bget?K01135">K01135</a>  ARSB; arylsulfatase B [EC:3.1.6.12]
E        comp36314_c0_seq1; <a href="/dbget-bin/www_bget?K01197">K01197</a>  hya; hyaluronoglucosaminidase [EC:3.2.1.35]
E        comp46421_c1_seq2; <a href="/dbget-bin/www_bget?K01197">K01197</a>  hya; hyaluronoglucosaminidase [EC:3.2.1.35]
E        comp46421_c1_seq3; <a href="/dbget-bin/www_bget?K01197">K01197</a>  hya; hyaluronoglucosaminidase [EC:3.2.1.35]
E        comp46421_c1_seq5; <a href="/dbget-bin/www_bget?K01197">K01197</a>  hya; hyaluronoglucosaminidase [EC:3.2.1.35]
E        comp46421_c1_seq13; <a href="/dbget-bin/www_bget?K01197">K01197</a>  hya; hyaluronoglucosaminidase [EC:3.2.1.35]
E        comp78958_c0_seq1; <a href="/dbget-bin/www_bget?K01197">K01197</a>  hya; hyaluronoglucosaminidase [EC:3.2.1.35]
E        comp45970_c0_seq1; <a href="/dbget-bin/www_bget?K01195">K01195</a>  E3.2.1.31, GUSB, uidA; beta-glucuronidase [EC:3.2.1.31]
E        comp45970_c0_seq2; <a href="/dbget-bin/www_bget?K01195">K01195</a>  E3.2.1.31, GUSB, uidA; beta-glucuronidase [EC:3.2.1.31]
E        comp155761_c0_seq1; <a href="/dbget-bin/www_bget?K01195">K01195</a>  E3.2.1.31, GUSB, uidA; beta-glucuronidase [EC:3.2.1.31]
D      <a href="/kegg-bin/show_module?M00077">M00077</a>  Chondroitin sulfate degradation [PATH:<a href="/kegg-bin/show_pathway?map00531+M00077">map00531</a>]
E        comp1773_c0_seq1; <a href="/dbget-bin/www_bget?K01135">K01135</a>  ARSB; arylsulfatase B [EC:3.1.6.12]
E        comp7147_c0_seq1; <a href="/dbget-bin/www_bget?K01135">K01135</a>  ARSB; arylsulfatase B [EC:3.1.6.12]
E        comp8843_c0_seq1; <a href="/dbget-bin/www_bget?K01135">K01135</a>  ARSB; arylsulfatase B [EC:3.1.6.12]
E        comp30206_c0_seq1; <a href="/dbget-bin/www_bget?K01135">K01135</a>  ARSB; arylsulfatase B [EC:3.1.6.12]
E        comp37800_c0_seq1; <a href="/dbget-bin/www_bget?K01135">K01135</a>  ARSB; arylsulfatase B [EC:3.1.6.12]
E        comp45459_c0_seq2; <a href="/dbget-bin/www_bget?K01135">K01135</a>  ARSB; arylsulfatase B [EC:3.1.6.12]
E        comp46255_c0_seq7; <a href="/dbget-bin/www_bget?K01135">K01135</a>  ARSB; arylsulfatase B [EC:3.1.6.12]
E        comp56873_c0_seq1; <a href="/dbget-bin/www_bget?K01135">K01135</a>  ARSB; arylsulfatase B [EC:3.1.6.12]
E        comp71938_c0_seq1; <a href="/dbget-bin/www_bget?K01135">K01135</a>  ARSB; arylsulfatase B [EC:3.1.6.12]
E        comp113760_c0_seq1; <a href="/dbget-bin/www_bget?K01135">K01135</a>  ARSB; arylsulfatase B [EC:3.1.6.12]
E        comp36314_c0_seq1; <a href="/dbget-bin/www_bget?K01197">K01197</a>  hya; hyaluronoglucosaminidase [EC:3.2.1.35]
E        comp46421_c1_seq2; <a href="/dbget-bin/www_bget?K01197">K01197</a>  hya; hyaluronoglucosaminidase [EC:3.2.1.35]
E        comp46421_c1_seq3; <a href="/dbget-bin/www_bget?K01197">K01197</a>  hya; hyaluronoglucosaminidase [EC:3.2.1.35]
E        comp46421_c1_seq5; <a href="/dbget-bin/www_bget?K01197">K01197</a>  hya; hyaluronoglucosaminidase [EC:3.2.1.35]
E        comp46421_c1_seq13; <a href="/dbget-bin/www_bget?K01197">K01197</a>  hya; hyaluronoglucosaminidase [EC:3.2.1.35]
E        comp78958_c0_seq1; <a href="/dbget-bin/www_bget?K01197">K01197</a>  hya; hyaluronoglucosaminidase [EC:3.2.1.35]
E        comp45970_c0_seq1; <a href="/dbget-bin/www_bget?K01195">K01195</a>  E3.2.1.31, GUSB, uidA; beta-glucuronidase [EC:3.2.1.31]
E        comp45970_c0_seq2; <a href="/dbget-bin/www_bget?K01195">K01195</a>  E3.2.1.31, GUSB, uidA; beta-glucuronidase [EC:3.2.1.31]
E        comp155761_c0_seq1; <a href="/dbget-bin/www_bget?K01195">K01195</a>  E3.2.1.31, GUSB, uidA; beta-glucuronidase [EC:3.2.1.31]
E        comp43688_c0_seq1; <a href="/dbget-bin/www_bget?K01132">K01132</a>  GALNS; N-acetylgalactosamine-6-sulfatase [EC:3.1.6.4]
D      <a href="/kegg-bin/show_module?M00078">M00078</a>  Heparan sulfate degradation [PATH:<a href="/kegg-bin/show_pathway?map00531+M00078">map00531</a>]
E        comp82353_c0_seq1; <a href="/dbget-bin/www_bget?K07964">K07964</a>  HPSE; heparanase 1 [EC:3.2.1.166]
E        comp24175_c0_seq1; <a href="/dbget-bin/www_bget?K01136">K01136</a>  IDS; iduronate 2-sulfatase [EC:3.1.6.13]
E        comp63166_c0_seq1; <a href="/dbget-bin/www_bget?K01217">K01217</a>  IDUA; L-iduronidase [EC:3.2.1.76]
E        comp8011_c0_seq1; <a href="/dbget-bin/www_bget?K01565">K01565</a>  SGSH; N-sulfoglucosamine sulfohydrolase [EC:3.10.1.1]
E        comp21240_c0_seq1; <a href="/dbget-bin/www_bget?K01565">K01565</a>  SGSH; N-sulfoglucosamine sulfohydrolase [EC:3.10.1.1]
E        comp40744_c0_seq1; <a href="/dbget-bin/www_bget?K01565">K01565</a>  SGSH; N-sulfoglucosamine sulfohydrolase [EC:3.10.1.1]
E        comp75211_c0_seq1; <a href="/dbget-bin/www_bget?K01565">K01565</a>  SGSH; N-sulfoglucosamine sulfohydrolase [EC:3.10.1.1]
E        comp31245_c0_seq1; <a href="/dbget-bin/www_bget?K10532">K10532</a>  HGSNAT; heparan-alpha-glucosaminide N-acetyltransferase [EC:2.3.1.78]
E        comp45189_c0_seq1; <a href="/dbget-bin/www_bget?K10532">K10532</a>  HGSNAT; heparan-alpha-glucosaminide N-acetyltransferase [EC:2.3.1.78]
E        comp45189_c0_seq2; <a href="/dbget-bin/www_bget?K10532">K10532</a>  HGSNAT; heparan-alpha-glucosaminide N-acetyltransferase [EC:2.3.1.78]
E        comp48038_c0_seq1; <a href="/dbget-bin/www_bget?K10532">K10532</a>  HGSNAT; heparan-alpha-glucosaminide N-acetyltransferase [EC:2.3.1.78]
E        comp85883_c0_seq1; <a href="/dbget-bin/www_bget?K10532">K10532</a>  HGSNAT; heparan-alpha-glucosaminide N-acetyltransferase [EC:2.3.1.78]
E        comp97429_c0_seq1; <a href="/dbget-bin/www_bget?K10532">K10532</a>  HGSNAT; heparan-alpha-glucosaminide N-acetyltransferase [EC:2.3.1.78]
E        comp23364_c0_seq1; <a href="/dbget-bin/www_bget?K01205">K01205</a>  NAGLU; alpha-N-acetylglucosaminidase [EC:3.2.1.50]
E        comp27040_c0_seq1; <a href="/dbget-bin/www_bget?K01205">K01205</a>  NAGLU; alpha-N-acetylglucosaminidase [EC:3.2.1.50]
E        comp45970_c0_seq1; <a href="/dbget-bin/www_bget?K01195">K01195</a>  E3.2.1.31, GUSB, uidA; beta-glucuronidase [EC:3.2.1.31]
E        comp45970_c0_seq2; <a href="/dbget-bin/www_bget?K01195">K01195</a>  E3.2.1.31, GUSB, uidA; beta-glucuronidase [EC:3.2.1.31]
E        comp155761_c0_seq1; <a href="/dbget-bin/www_bget?K01195">K01195</a>  E3.2.1.31, GUSB, uidA; beta-glucuronidase [EC:3.2.1.31]
E        comp41736_c0_seq1; <a href="/dbget-bin/www_bget?K01137">K01137</a>  GNS; N-acetylglucosamine-6-sulfatase [EC:3.1.6.14]
D      <a href="/kegg-bin/show_module?M00079">M00079</a>  Keratan sulfate degradation [PATH:<a href="/kegg-bin/show_pathway?map00531+M00079">map00531</a>]
E        comp43688_c0_seq1; <a href="/dbget-bin/www_bget?K01132">K01132</a>  GALNS; N-acetylgalactosamine-6-sulfatase [EC:3.1.6.4]
E        comp29006_c0_seq1; <a href="/dbget-bin/www_bget?K12309">K12309</a>  GLB1, ELNR1; beta-galactosidase [EC:3.2.1.23]
E        comp38074_c0_seq2; <a href="/dbget-bin/www_bget?K12309">K12309</a>  GLB1, ELNR1; beta-galactosidase [EC:3.2.1.23]
E        comp45444_c0_seq1; <a href="/dbget-bin/www_bget?K12309">K12309</a>  GLB1, ELNR1; beta-galactosidase [EC:3.2.1.23]
E        comp45680_c0_seq1; <a href="/dbget-bin/www_bget?K12309">K12309</a>  GLB1, ELNR1; beta-galactosidase [EC:3.2.1.23]
E        comp46066_c0_seq1; <a href="/dbget-bin/www_bget?K12309">K12309</a>  GLB1, ELNR1; beta-galactosidase [EC:3.2.1.23]
E        comp79977_c0_seq1; <a href="/dbget-bin/www_bget?K12309">K12309</a>  GLB1, ELNR1; beta-galactosidase [EC:3.2.1.23]
E        comp158454_c0_seq1; <a href="/dbget-bin/www_bget?K12309">K12309</a>  GLB1, ELNR1; beta-galactosidase [EC:3.2.1.23]
E        comp41736_c0_seq1; <a href="/dbget-bin/www_bget?K01137">K01137</a>  GNS; N-acetylglucosamine-6-sulfatase [EC:3.1.6.14]
E        comp14298_c0_seq1; <a href="/dbget-bin/www_bget?K12373">K12373</a>  HEXA_B; hexosaminidase [EC:3.2.1.52]
E        comp20303_c0_seq1; <a href="/dbget-bin/www_bget?K12373">K12373</a>  HEXA_B; hexosaminidase [EC:3.2.1.52]
E        comp38169_c0_seq1; <a href="/dbget-bin/www_bget?K12373">K12373</a>  HEXA_B; hexosaminidase [EC:3.2.1.52]
E        comp45039_c0_seq1; <a href="/dbget-bin/www_bget?K12373">K12373</a>  HEXA_B; hexosaminidase [EC:3.2.1.52]
E        comp45039_c0_seq2; <a href="/dbget-bin/www_bget?K12373">K12373</a>  HEXA_B; hexosaminidase [EC:3.2.1.52]
E        comp45156_c0_seq1; <a href="/dbget-bin/www_bget?K12373">K12373</a>  HEXA_B; hexosaminidase [EC:3.2.1.52]
E        comp46795_c1_seq2; <a href="/dbget-bin/www_bget?K12373">K12373</a>  HEXA_B; hexosaminidase [EC:3.2.1.52]
E        comp46795_c1_seq3; <a href="/dbget-bin/www_bget?K12373">K12373</a>  HEXA_B; hexosaminidase [EC:3.2.1.52]
E        comp46795_c1_seq16; <a href="/dbget-bin/www_bget?K12373">K12373</a>  HEXA_B; hexosaminidase [EC:3.2.1.52]
E        comp46795_c1_seq22; <a href="/dbget-bin/www_bget?K12373">K12373</a>  HEXA_B; hexosaminidase [EC:3.2.1.52]
E        comp56300_c0_seq1; <a href="/dbget-bin/www_bget?K12373">K12373</a>  HEXA_B; hexosaminidase [EC:3.2.1.52]
E        comp72243_c0_seq1; <a href="/dbget-bin/www_bget?K12373">K12373</a>  HEXA_B; hexosaminidase [EC:3.2.1.52]
E        comp81327_c0_seq1; <a href="/dbget-bin/www_bget?K12373">K12373</a>  HEXA_B; hexosaminidase [EC:3.2.1.52]
E        comp86873_c0_seq1; <a href="/dbget-bin/www_bget?K12373">K12373</a>  HEXA_B; hexosaminidase [EC:3.2.1.52]
E        comp109369_c0_seq1; <a href="/dbget-bin/www_bget?K12373">K12373</a>  HEXA_B; hexosaminidase [EC:3.2.1.52]
E        comp120188_c0_seq1; <a href="/dbget-bin/www_bget?K12373">K12373</a>  HEXA_B; hexosaminidase [EC:3.2.1.52]
E        comp142035_c0_seq1; <a href="/dbget-bin/www_bget?K12373">K12373</a>  HEXA_B; hexosaminidase [EC:3.2.1.52]
C    Terpenoid backbone biosynthesis
D      <a href="/kegg-bin/show_module?M00095">M00095</a>  C5 isoprenoid biosynthesis, mevalonate pathway [PATH:<a href="/kegg-bin/show_pathway?map00900+M00095">map00900</a>]
E        comp38327_c0_seq1; <a href="/dbget-bin/www_bget?K00626">K00626</a>  E2.3.1.9, atoB; acetyl-CoA C-acetyltransferase [EC:2.3.1.9]
E        comp61342_c0_seq1; <a href="/dbget-bin/www_bget?K00626">K00626</a>  E2.3.1.9, atoB; acetyl-CoA C-acetyltransferase [EC:2.3.1.9]
E        comp71227_c0_seq1; <a href="/dbget-bin/www_bget?K00626">K00626</a>  E2.3.1.9, atoB; acetyl-CoA C-acetyltransferase [EC:2.3.1.9]
E        comp45176_c0_seq1; <a href="/dbget-bin/www_bget?K01641">K01641</a>  E2.3.3.10; hydroxymethylglutaryl-CoA synthase [EC:2.3.3.10]
E        comp45188_c0_seq1; <a href="/dbget-bin/www_bget?K01641">K01641</a>  E2.3.3.10; hydroxymethylglutaryl-CoA synthase [EC:2.3.3.10]
E        comp10676_c0_seq1; <a href="/dbget-bin/www_bget?K00021">K00021</a>  E1.1.1.34; hydroxymethylglutaryl-CoA reductase (NADPH) [EC:1.1.1.34]
E        comp28619_c0_seq1; <a href="/dbget-bin/www_bget?K00021">K00021</a>  E1.1.1.34; hydroxymethylglutaryl-CoA reductase (NADPH) [EC:1.1.1.34]
E        comp43503_c0_seq1; <a href="/dbget-bin/www_bget?K00021">K00021</a>  E1.1.1.34; hydroxymethylglutaryl-CoA reductase (NADPH) [EC:1.1.1.34]
E        comp60855_c0_seq1; <a href="/dbget-bin/www_bget?K00021">K00021</a>  E1.1.1.34; hydroxymethylglutaryl-CoA reductase (NADPH) [EC:1.1.1.34]
E        comp139538_c0_seq1; <a href="/dbget-bin/www_bget?K00869">K00869</a>  E2.7.1.36, MVK, mvaK1; mevalonate kinase [EC:2.7.1.36]
E        comp83872_c0_seq1; <a href="/dbget-bin/www_bget?K01597">K01597</a>  MVD, mvaD; diphosphomevalonate decarboxylase [EC:4.1.1.33]
E        comp126213_c0_seq1; <a href="/dbget-bin/www_bget?K01597">K01597</a>  MVD, mvaD; diphosphomevalonate decarboxylase [EC:4.1.1.33]
E        comp146440_c0_seq1; <a href="/dbget-bin/www_bget?K01597">K01597</a>  MVD, mvaD; diphosphomevalonate decarboxylase [EC:4.1.1.33]
E        comp1034_c0_seq1; <a href="/dbget-bin/www_bget?K01823">K01823</a>  idi, IDI; isopentenyl-diphosphate delta-isomerase [EC:5.3.3.2]
E        comp12141_c0_seq1; <a href="/dbget-bin/www_bget?K01823">K01823</a>  idi, IDI; isopentenyl-diphosphate delta-isomerase [EC:5.3.3.2]
E        comp49856_c0_seq1; <a href="/dbget-bin/www_bget?K01823">K01823</a>  idi, IDI; isopentenyl-diphosphate delta-isomerase [EC:5.3.3.2]
D      <a href="/kegg-bin/show_module?M00096">M00096</a>  C5 isoprenoid biosynthesis, non-mevalonate pathway [PATH:<a href="/kegg-bin/show_pathway?map00900+M00096">map00900</a>]
E        comp1034_c0_seq1; <a href="/dbget-bin/www_bget?K01823">K01823</a>  idi, IDI; isopentenyl-diphosphate delta-isomerase [EC:5.3.3.2]
E        comp12141_c0_seq1; <a href="/dbget-bin/www_bget?K01823">K01823</a>  idi, IDI; isopentenyl-diphosphate delta-isomerase [EC:5.3.3.2]
E        comp49856_c0_seq1; <a href="/dbget-bin/www_bget?K01823">K01823</a>  idi, IDI; isopentenyl-diphosphate delta-isomerase [EC:5.3.3.2]
D      <a href="/kegg-bin/show_module?M00364">M00364</a>  C10-C20 isoprenoid biosynthesis, bacteria [PATH:<a href="/kegg-bin/show_pathway?map00900+M00364">map00900</a>]
E        comp1034_c0_seq1; <a href="/dbget-bin/www_bget?K01823">K01823</a>  idi, IDI; isopentenyl-diphosphate delta-isomerase [EC:5.3.3.2]
E        comp12141_c0_seq1; <a href="/dbget-bin/www_bget?K01823">K01823</a>  idi, IDI; isopentenyl-diphosphate delta-isomerase [EC:5.3.3.2]
E        comp49856_c0_seq1; <a href="/dbget-bin/www_bget?K01823">K01823</a>  idi, IDI; isopentenyl-diphosphate delta-isomerase [EC:5.3.3.2]
D      <a href="/kegg-bin/show_module?M00365">M00365</a>  C10-C20 isoprenoid biosynthesis, archaea [PATH:<a href="/kegg-bin/show_pathway?map00900+M00365">map00900</a>]
E        comp1034_c0_seq1; <a href="/dbget-bin/www_bget?K01823">K01823</a>  idi, IDI; isopentenyl-diphosphate delta-isomerase [EC:5.3.3.2]
E        comp12141_c0_seq1; <a href="/dbget-bin/www_bget?K01823">K01823</a>  idi, IDI; isopentenyl-diphosphate delta-isomerase [EC:5.3.3.2]
E        comp49856_c0_seq1; <a href="/dbget-bin/www_bget?K01823">K01823</a>  idi, IDI; isopentenyl-diphosphate delta-isomerase [EC:5.3.3.2]
D      <a href="/kegg-bin/show_module?M00366">M00366</a>  C10-C20 isoprenoid biosynthesis, plants [PATH:<a href="/kegg-bin/show_pathway?map00900+M00366">map00900</a>]
E        comp1034_c0_seq1; <a href="/dbget-bin/www_bget?K01823">K01823</a>  idi, IDI; isopentenyl-diphosphate delta-isomerase [EC:5.3.3.2]
E        comp12141_c0_seq1; <a href="/dbget-bin/www_bget?K01823">K01823</a>  idi, IDI; isopentenyl-diphosphate delta-isomerase [EC:5.3.3.2]
E        comp49856_c0_seq1; <a href="/dbget-bin/www_bget?K01823">K01823</a>  idi, IDI; isopentenyl-diphosphate delta-isomerase [EC:5.3.3.2]
E        comp92875_c0_seq1; <a href="/dbget-bin/www_bget?K00787">K00787</a>  FDPS; farnesyl diphosphate synthase [EC:2.5.1.1 2.5.1.10]
D      <a href="/kegg-bin/show_module?M00367">M00367</a>  C10-C20 isoprenoid biosynthesis, non-plant eukaryotes [PATH:<a href="/kegg-bin/show_pathway?map00900+M00367">map00900</a>]
E        comp1034_c0_seq1; <a href="/dbget-bin/www_bget?K01823">K01823</a>  idi, IDI; isopentenyl-diphosphate delta-isomerase [EC:5.3.3.2]
E        comp12141_c0_seq1; <a href="/dbget-bin/www_bget?K01823">K01823</a>  idi, IDI; isopentenyl-diphosphate delta-isomerase [EC:5.3.3.2]
E        comp49856_c0_seq1; <a href="/dbget-bin/www_bget?K01823">K01823</a>  idi, IDI; isopentenyl-diphosphate delta-isomerase [EC:5.3.3.2]
E        comp92875_c0_seq1; <a href="/dbget-bin/www_bget?K00787">K00787</a>  FDPS; farnesyl diphosphate synthase [EC:2.5.1.1 2.5.1.10]
E        comp4571_c0_seq1; <a href="/dbget-bin/www_bget?K00804">K00804</a>  GGPS1; geranylgeranyl diphosphate synthase, type III [EC:2.5.1.1 2.5.1.10 2.5.1.29]
E        comp6978_c0_seq1; <a href="/dbget-bin/www_bget?K00804">K00804</a>  GGPS1; geranylgeranyl diphosphate synthase, type III [EC:2.5.1.1 2.5.1.10 2.5.1.29]
E        comp6978_c0_seq2; <a href="/dbget-bin/www_bget?K00804">K00804</a>  GGPS1; geranylgeranyl diphosphate synthase, type III [EC:2.5.1.1 2.5.1.10 2.5.1.29]
E        comp59684_c0_seq1; <a href="/dbget-bin/www_bget?K00804">K00804</a>  GGPS1; geranylgeranyl diphosphate synthase, type III [EC:2.5.1.1 2.5.1.10 2.5.1.29]
E        comp62772_c0_seq1; <a href="/dbget-bin/www_bget?K00804">K00804</a>  GGPS1; geranylgeranyl diphosphate synthase, type III [EC:2.5.1.1 2.5.1.10 2.5.1.29]
C    Sterol biosynthesis
D      <a href="/kegg-bin/show_module?M00101">M00101</a>  Cholesterol biosynthesis, squalene 2,3-epoxide => cholesterol [PATH:<a href="/kegg-bin/show_pathway?map00100+M00101">map00100</a>]
E        comp20593_c0_seq1; <a href="/dbget-bin/www_bget?K05917">K05917</a>  CYP51; cytochrome P450, family 51 (sterol 14-demethylase) [EC:1.14.13.70]
E        comp73448_c0_seq1; <a href="/dbget-bin/www_bget?K00222">K00222</a>  E1.3.1.70, TM7SF2, ERG24; delta14-sterol reductase [EC:1.3.1.70]
E        comp100287_c0_seq1; <a href="/dbget-bin/www_bget?K00222">K00222</a>  E1.3.1.70, TM7SF2, ERG24; delta14-sterol reductase [EC:1.3.1.70]
E        comp125361_c0_seq1; <a href="/dbget-bin/www_bget?K00222">K00222</a>  E1.3.1.70, TM7SF2, ERG24; delta14-sterol reductase [EC:1.3.1.70]
E        comp158945_c0_seq1; <a href="/dbget-bin/www_bget?K00222">K00222</a>  E1.3.1.70, TM7SF2, ERG24; delta14-sterol reductase [EC:1.3.1.70]
E        comp40984_c0_seq1; <a href="/dbget-bin/www_bget?K07750">K07750</a>  E1.14.13.72, SC4MOL, ERG25; methylsterol monooxygenase [EC:1.14.13.72]
E        comp44394_c0_seq1; <a href="/dbget-bin/www_bget?K07750">K07750</a>  E1.14.13.72, SC4MOL, ERG25; methylsterol monooxygenase [EC:1.14.13.72]
E        comp49893_c0_seq1; <a href="/dbget-bin/www_bget?K07750">K07750</a>  E1.14.13.72, SC4MOL, ERG25; methylsterol monooxygenase [EC:1.14.13.72]
E        comp92891_c0_seq1; <a href="/dbget-bin/www_bget?K07750">K07750</a>  E1.14.13.72, SC4MOL, ERG25; methylsterol monooxygenase [EC:1.14.13.72]
E        comp66146_c0_seq1; <a href="/dbget-bin/www_bget?K09828">K09828</a>  DHCR24; delta24-sterol reductase [EC:1.3.1.72]
E        comp53135_c0_seq1; <a href="/dbget-bin/www_bget?K00227">K00227</a>  SC5DL, ERG3; lathosterol oxidase [EC:1.14.21.6]
E        comp62022_c0_seq1; <a href="/dbget-bin/www_bget?K00227">K00227</a>  SC5DL, ERG3; lathosterol oxidase [EC:1.14.21.6]
E        comp38601_c0_seq1; <a href="/dbget-bin/www_bget?K00213">K00213</a>  DHCR7; 7-dehydrocholesterol reductase [EC:1.3.1.21]
E        comp80385_c0_seq1; <a href="/dbget-bin/www_bget?K00213">K00213</a>  DHCR7; 7-dehydrocholesterol reductase [EC:1.3.1.21]
D      <a href="/kegg-bin/show_module?M00102">M00102</a>  Ergocalciferol biosynthesis [PATH:<a href="/kegg-bin/show_pathway?map00100+M00102">map00100</a>]
E        comp41153_c0_seq1; <a href="/dbget-bin/www_bget?K00559">K00559</a>  E2.1.1.41, SMT1, ERG6; sterol 24-C-methyltransferase [EC:2.1.1.41]
E        comp53135_c0_seq1; <a href="/dbget-bin/www_bget?K00227">K00227</a>  SC5DL, ERG3; lathosterol oxidase [EC:1.14.21.6]
E        comp62022_c0_seq1; <a href="/dbget-bin/www_bget?K00227">K00227</a>  SC5DL, ERG3; lathosterol oxidase [EC:1.14.21.6]
D      <a href="/kegg-bin/show_module?M00103">M00103</a>  Cholecalciferol biosynthesis [PATH:<a href="/kegg-bin/show_pathway?map00100+M00103">map00100</a>]
D      <a href="/kegg-bin/show_module?M00104">M00104</a>  Bile acid biosynthesis, cholesterol => cholate [PATH:<a href="/kegg-bin/show_pathway?map00120+M00104">map00120</a>]
E        comp13515_c0_seq1; <a href="/dbget-bin/www_bget?K00488">K00488</a>  CYP27A; cytochrome P450, family 27, subfamily A (cholestanetriol 26-monooxygenase) [EC:1.14.13.15]
E        comp27312_c0_seq1; <a href="/dbget-bin/www_bget?K00488">K00488</a>  CYP27A; cytochrome P450, family 27, subfamily A (cholestanetriol 26-monooxygenase) [EC:1.14.13.15]
E        comp79785_c0_seq1; <a href="/dbget-bin/www_bget?K00488">K00488</a>  CYP27A; cytochrome P450, family 27, subfamily A (cholestanetriol 26-monooxygenase) [EC:1.14.13.15]
E        comp80664_c0_seq1; <a href="/dbget-bin/www_bget?K01796">K01796</a>  E5.1.99.4, AMACR, mcr; alpha-methylacyl-CoA racemase [EC:5.1.99.4]
E        comp117830_c0_seq1; <a href="/dbget-bin/www_bget?K01796">K01796</a>  E5.1.99.4, AMACR, mcr; alpha-methylacyl-CoA racemase [EC:5.1.99.4]
E        comp8595_c0_seq1; <a href="/dbget-bin/www_bget?K12405">K12405</a>  HSD17B4; 3-hydroxyacyl-CoA dehydrogenase / 3a,7a,12a-trihydroxy-5b-cholest-24-enoyl-CoA hydratase [EC:1.1.1.35 4.2.1.107]
E        comp36146_c0_seq2; <a href="/dbget-bin/www_bget?K12405">K12405</a>  HSD17B4; 3-hydroxyacyl-CoA dehydrogenase / 3a,7a,12a-trihydroxy-5b-cholest-24-enoyl-CoA hydratase [EC:1.1.1.35 4.2.1.107]
E        comp100021_c0_seq1; <a href="/dbget-bin/www_bget?K12405">K12405</a>  HSD17B4; 3-hydroxyacyl-CoA dehydrogenase / 3a,7a,12a-trihydroxy-5b-cholest-24-enoyl-CoA hydratase [EC:1.1.1.35 4.2.1.107]
E        comp101910_c0_seq1; <a href="/dbget-bin/www_bget?K12405">K12405</a>  HSD17B4; 3-hydroxyacyl-CoA dehydrogenase / 3a,7a,12a-trihydroxy-5b-cholest-24-enoyl-CoA hydratase [EC:1.1.1.35 4.2.1.107]
E        comp119786_c0_seq1; <a href="/dbget-bin/www_bget?K12405">K12405</a>  HSD17B4; 3-hydroxyacyl-CoA dehydrogenase / 3a,7a,12a-trihydroxy-5b-cholest-24-enoyl-CoA hydratase [EC:1.1.1.35 4.2.1.107]
E        comp12890_c0_seq1; <a href="/dbget-bin/www_bget?K08764">K08764</a>  SCP2, SCPX; sterol carrier protein 2 [EC:2.3.1.176]
E        comp20655_c0_seq1; <a href="/dbget-bin/www_bget?K08764">K08764</a>  SCP2, SCPX; sterol carrier protein 2 [EC:2.3.1.176]
E        comp40080_c0_seq1; <a href="/dbget-bin/www_bget?K08764">K08764</a>  SCP2, SCPX; sterol carrier protein 2 [EC:2.3.1.176]
E        comp42002_c0_seq1; <a href="/dbget-bin/www_bget?K08764">K08764</a>  SCP2, SCPX; sterol carrier protein 2 [EC:2.3.1.176]
E        comp59193_c0_seq1; <a href="/dbget-bin/www_bget?K08764">K08764</a>  SCP2, SCPX; sterol carrier protein 2 [EC:2.3.1.176]
E        comp67657_c0_seq1; <a href="/dbget-bin/www_bget?K08764">K08764</a>  SCP2, SCPX; sterol carrier protein 2 [EC:2.3.1.176]
E        comp91399_c0_seq1; <a href="/dbget-bin/www_bget?K08764">K08764</a>  SCP2, SCPX; sterol carrier protein 2 [EC:2.3.1.176]
E        comp102963_c0_seq1; <a href="/dbget-bin/www_bget?K08764">K08764</a>  SCP2, SCPX; sterol carrier protein 2 [EC:2.3.1.176]
E        comp112782_c0_seq1; <a href="/dbget-bin/www_bget?K08764">K08764</a>  SCP2, SCPX; sterol carrier protein 2 [EC:2.3.1.176]
D      <a href="/kegg-bin/show_module?M00106">M00106</a>  Conjugated bile acid biosynthesis, cholate => taurocholate/glycocholate [PATH:<a href="/kegg-bin/show_pathway?map00120+M00106">map00120</a>]
E        comp92097_c0_seq1; <a href="/dbget-bin/www_bget?K00659">K00659</a>  BAAT; bile acid-CoA:amino acid N-acyltransferase [EC:2.3.1.65 3.1.2.2]
D      <a href="/kegg-bin/show_module?M00107">M00107</a>  Steroid hormone biosynthesis, cholesterol => prognenolone => progesterone [PATH:<a href="/kegg-bin/show_pathway?map00140+M00107">map00140</a>]
D      <a href="/kegg-bin/show_module?M00108">M00108</a>  C21-Steroid hormone biosynthesis, progesterone => corticosterone/aldosterone [PATH:<a href="/kegg-bin/show_pathway?map00140+M00108">map00140</a>]
E        comp103558_c0_seq1; <a href="/dbget-bin/www_bget?K00513">K00513</a>  CYP21; cytochrome P450, family 21, subfamily A (steroid 21-monooxygenase) [EC:1.14.99.10]
D      <a href="/kegg-bin/show_module?M00109">M00109</a>  C21-Steroid hormone biosynthesis, progesterone => cortisol/cortisone [PATH:<a href="/kegg-bin/show_pathway?map00140+M00109">map00140</a>]
E        comp103558_c0_seq1; <a href="/dbget-bin/www_bget?K00513">K00513</a>  CYP21; cytochrome P450, family 21, subfamily A (steroid 21-monooxygenase) [EC:1.14.99.10]
D      <a href="/kegg-bin/show_module?M00110">M00110</a>  C19/C18-Steroid hormone biosynthesis, pregnenolone => androstenedione => estrone [PATH:<a href="/kegg-bin/show_pathway?map00140+M00110">map00140</a>]
C    Other terpenoid biosynthesis
D      <a href="/kegg-bin/show_module?M00097">M00097</a>  beta-Carotene biosynthesis, GGAP => beta-carotene [PATH:<a href="/kegg-bin/show_pathway?map00906+M00097">map00906</a>]
D      <a href="/kegg-bin/show_module?M00372">M00372</a>  Abscisic acid biosynthesis, beta-carotene => abscisic acid [PATH:<a href="/kegg-bin/show_pathway?map00906+M00372">map00906</a>]
D      <a href="/kegg-bin/show_module?M00371">M00371</a>  Castasterone biosynthesis, campesterol => castasterone [PATH:<a href="/kegg-bin/show_pathway?map00905+M00371">map00905</a>]
B
B  <b>Nucleotide and amino acid metabolism</b>
C    Purine metabolism
D      <a href="/kegg-bin/show_module?M00048">M00048</a>  Inosine monophosphate biosynthesis, PRPP + glutamine => IMP [PATH:<a href="/kegg-bin/show_pathway?map00230+M00048">map00230</a>]
E        comp59134_c0_seq1; <a href="/dbget-bin/www_bget?K00764">K00764</a>  purF, PPAT; amidophosphoribosyltransferase [EC:2.4.2.14]
E        comp75485_c0_seq1; <a href="/dbget-bin/www_bget?K00764">K00764</a>  purF, PPAT; amidophosphoribosyltransferase [EC:2.4.2.14]
E        comp99144_c0_seq1; <a href="/dbget-bin/www_bget?K00764">K00764</a>  purF, PPAT; amidophosphoribosyltransferase [EC:2.4.2.14]
E        comp127971_c0_seq1; <a href="/dbget-bin/www_bget?K00764">K00764</a>  purF, PPAT; amidophosphoribosyltransferase [EC:2.4.2.14]
E        comp145975_c0_seq1; <a href="/dbget-bin/www_bget?K00764">K00764</a>  purF, PPAT; amidophosphoribosyltransferase [EC:2.4.2.14]
E        comp157493_c0_seq1; <a href="/dbget-bin/www_bget?K00764">K00764</a>  purF, PPAT; amidophosphoribosyltransferase [EC:2.4.2.14]
E        comp73516_c0_seq1; <a href="/dbget-bin/www_bget?K11787">K11787</a>  GART; phosphoribosylamine--glycine ligase / phosphoribosylglycinamide formyltransferase / phosphoribosylformylglycinamidine cyclo-ligase [EC:6.3.4.13 2.1.2.2 6.3.3.1]
E        comp88985_c0_seq1; <a href="/dbget-bin/www_bget?K11787">K11787</a>  GART; phosphoribosylamine--glycine ligase / phosphoribosylglycinamide formyltransferase / phosphoribosylformylglycinamidine cyclo-ligase [EC:6.3.4.13 2.1.2.2 6.3.3.1]
E        comp148409_c0_seq1; <a href="/dbget-bin/www_bget?K11787">K11787</a>  GART; phosphoribosylamine--glycine ligase / phosphoribosylglycinamide formyltransferase / phosphoribosylformylglycinamidine cyclo-ligase [EC:6.3.4.13 2.1.2.2 6.3.3.1]
E        comp26149_c0_seq1; <a href="/dbget-bin/www_bget?K01587">K01587</a>  PAICS; phosphoribosylaminoimidazole carboxylase / phosphoribosylaminoimidazole-succinocarboxamide synthase [EC:4.1.1.21 6.3.2.6]
E        comp70377_c0_seq1; <a href="/dbget-bin/www_bget?K01756">K01756</a>  purB, ADSL; adenylosuccinate lyase [EC:4.3.2.2]
E        comp70634_c0_seq1; <a href="/dbget-bin/www_bget?K01756">K01756</a>  purB, ADSL; adenylosuccinate lyase [EC:4.3.2.2]
E        comp78084_c0_seq1; <a href="/dbget-bin/www_bget?K01756">K01756</a>  purB, ADSL; adenylosuccinate lyase [EC:4.3.2.2]
E        comp89067_c0_seq1; <a href="/dbget-bin/www_bget?K01756">K01756</a>  purB, ADSL; adenylosuccinate lyase [EC:4.3.2.2]
E        comp129365_c0_seq1; <a href="/dbget-bin/www_bget?K01756">K01756</a>  purB, ADSL; adenylosuccinate lyase [EC:4.3.2.2]
D      <a href="/kegg-bin/show_module?M00049">M00049</a>  Adenine ribonucleotide biosynthesis, IMP => ADP,ATP [PATH:<a href="/kegg-bin/show_pathway?map00230+M00049">map00230</a>]
E        comp66028_c0_seq1; <a href="/dbget-bin/www_bget?K01939">K01939</a>  E6.3.4.4, purA; adenylosuccinate synthase [EC:6.3.4.4]
E        comp70377_c0_seq1; <a href="/dbget-bin/www_bget?K01756">K01756</a>  purB, ADSL; adenylosuccinate lyase [EC:4.3.2.2]
E        comp70634_c0_seq1; <a href="/dbget-bin/www_bget?K01756">K01756</a>  purB, ADSL; adenylosuccinate lyase [EC:4.3.2.2]
E        comp78084_c0_seq1; <a href="/dbget-bin/www_bget?K01756">K01756</a>  purB, ADSL; adenylosuccinate lyase [EC:4.3.2.2]
E        comp89067_c0_seq1; <a href="/dbget-bin/www_bget?K01756">K01756</a>  purB, ADSL; adenylosuccinate lyase [EC:4.3.2.2]
E        comp129365_c0_seq1; <a href="/dbget-bin/www_bget?K01756">K01756</a>  purB, ADSL; adenylosuccinate lyase [EC:4.3.2.2]
E        comp38550_c0_seq1; <a href="/dbget-bin/www_bget?K00939">K00939</a>  E2.7.4.3, adk; adenylate kinase [EC:2.7.4.3]
E        comp40936_c0_seq1; <a href="/dbget-bin/www_bget?K00939">K00939</a>  E2.7.4.3, adk; adenylate kinase [EC:2.7.4.3]
E        comp44777_c0_seq1; <a href="/dbget-bin/www_bget?K00939">K00939</a>  E2.7.4.3, adk; adenylate kinase [EC:2.7.4.3]
E        comp45608_c0_seq2; <a href="/dbget-bin/www_bget?K00939">K00939</a>  E2.7.4.3, adk; adenylate kinase [EC:2.7.4.3]
E        comp45608_c0_seq3; <a href="/dbget-bin/www_bget?K00939">K00939</a>  E2.7.4.3, adk; adenylate kinase [EC:2.7.4.3]
E        comp72228_c0_seq1; <a href="/dbget-bin/www_bget?K00939">K00939</a>  E2.7.4.3, adk; adenylate kinase [EC:2.7.4.3]
E        comp77278_c0_seq1; <a href="/dbget-bin/www_bget?K00939">K00939</a>  E2.7.4.3, adk; adenylate kinase [EC:2.7.4.3]
E        comp128174_c0_seq1; <a href="/dbget-bin/www_bget?K00939">K00939</a>  E2.7.4.3, adk; adenylate kinase [EC:2.7.4.3]
E        comp10859_c0_seq1; <a href="/dbget-bin/www_bget?K00940">K00940</a>  E2.7.4.6, ndk; nucleoside-diphosphate kinase [EC:2.7.4.6]
E        comp16898_c0_seq1; <a href="/dbget-bin/www_bget?K00940">K00940</a>  E2.7.4.6, ndk; nucleoside-diphosphate kinase [EC:2.7.4.6]
E        comp23606_c0_seq1; <a href="/dbget-bin/www_bget?K00940">K00940</a>  E2.7.4.6, ndk; nucleoside-diphosphate kinase [EC:2.7.4.6]
E        comp34546_c0_seq1; <a href="/dbget-bin/www_bget?K00940">K00940</a>  E2.7.4.6, ndk; nucleoside-diphosphate kinase [EC:2.7.4.6]
E        comp36524_c0_seq1; <a href="/dbget-bin/www_bget?K00940">K00940</a>  E2.7.4.6, ndk; nucleoside-diphosphate kinase [EC:2.7.4.6]
E        comp41107_c0_seq1; <a href="/dbget-bin/www_bget?K00940">K00940</a>  E2.7.4.6, ndk; nucleoside-diphosphate kinase [EC:2.7.4.6]
E        comp42950_c0_seq1; <a href="/dbget-bin/www_bget?K00940">K00940</a>  E2.7.4.6, ndk; nucleoside-diphosphate kinase [EC:2.7.4.6]
E        comp47291_c0_seq1; <a href="/dbget-bin/www_bget?K00940">K00940</a>  E2.7.4.6, ndk; nucleoside-diphosphate kinase [EC:2.7.4.6]
E        comp47368_c0_seq1; <a href="/dbget-bin/www_bget?K00940">K00940</a>  E2.7.4.6, ndk; nucleoside-diphosphate kinase [EC:2.7.4.6]
E        comp55350_c0_seq1; <a href="/dbget-bin/www_bget?K00940">K00940</a>  E2.7.4.6, ndk; nucleoside-diphosphate kinase [EC:2.7.4.6]
E        comp56951_c0_seq1; <a href="/dbget-bin/www_bget?K00940">K00940</a>  E2.7.4.6, ndk; nucleoside-diphosphate kinase [EC:2.7.4.6]
E        comp106301_c0_seq1; <a href="/dbget-bin/www_bget?K00940">K00940</a>  E2.7.4.6, ndk; nucleoside-diphosphate kinase [EC:2.7.4.6]
E        comp135792_c0_seq1; <a href="/dbget-bin/www_bget?K00940">K00940</a>  E2.7.4.6, ndk; nucleoside-diphosphate kinase [EC:2.7.4.6]
E        comp33874_c0_seq1; <a href="/dbget-bin/www_bget?K00873">K00873</a>  PK, pyk; pyruvate kinase [EC:2.7.1.40]
D      <a href="/kegg-bin/show_module?M00050">M00050</a>  Guanine ribonucleotide biosynthesis IMP => GDP,GTP [PATH:<a href="/kegg-bin/show_pathway?map00230+M00050">map00230</a>]
E        comp45573_c0_seq3; <a href="/dbget-bin/www_bget?K00088">K00088</a>  guaB; IMP dehydrogenase [EC:1.1.1.205]
E        comp45573_c0_seq10; <a href="/dbget-bin/www_bget?K00088">K00088</a>  guaB; IMP dehydrogenase [EC:1.1.1.205]
E        comp45573_c0_seq17; <a href="/dbget-bin/www_bget?K00088">K00088</a>  guaB; IMP dehydrogenase [EC:1.1.1.205]
E        comp45573_c0_seq18; <a href="/dbget-bin/www_bget?K00088">K00088</a>  guaB; IMP dehydrogenase [EC:1.1.1.205]
E        comp62214_c0_seq1; <a href="/dbget-bin/www_bget?K00088">K00088</a>  guaB; IMP dehydrogenase [EC:1.1.1.205]
E        comp79334_c0_seq1; <a href="/dbget-bin/www_bget?K00088">K00088</a>  guaB; IMP dehydrogenase [EC:1.1.1.205]
E        comp4773_c0_seq1; <a href="/dbget-bin/www_bget?K01951">K01951</a>  E6.3.5.2, guaA; GMP synthase (glutamine-hydrolysing) [EC:6.3.5.2]
E        comp75118_c0_seq1; <a href="/dbget-bin/www_bget?K01951">K01951</a>  E6.3.5.2, guaA; GMP synthase (glutamine-hydrolysing) [EC:6.3.5.2]
E        comp83446_c0_seq1; <a href="/dbget-bin/www_bget?K01951">K01951</a>  E6.3.5.2, guaA; GMP synthase (glutamine-hydrolysing) [EC:6.3.5.2]
E        comp91181_c0_seq1; <a href="/dbget-bin/www_bget?K01951">K01951</a>  E6.3.5.2, guaA; GMP synthase (glutamine-hydrolysing) [EC:6.3.5.2]
E        comp106725_c0_seq1; <a href="/dbget-bin/www_bget?K01951">K01951</a>  E6.3.5.2, guaA; GMP synthase (glutamine-hydrolysing) [EC:6.3.5.2]
E        comp111819_c0_seq1; <a href="/dbget-bin/www_bget?K01951">K01951</a>  E6.3.5.2, guaA; GMP synthase (glutamine-hydrolysing) [EC:6.3.5.2]
E        comp125687_c0_seq1; <a href="/dbget-bin/www_bget?K01951">K01951</a>  E6.3.5.2, guaA; GMP synthase (glutamine-hydrolysing) [EC:6.3.5.2]
E        comp157561_c0_seq1; <a href="/dbget-bin/www_bget?K01951">K01951</a>  E6.3.5.2, guaA; GMP synthase (glutamine-hydrolysing) [EC:6.3.5.2]
E        comp39099_c0_seq1; <a href="/dbget-bin/www_bget?K00942">K00942</a>  E2.7.4.8, gmk; guanylate kinase [EC:2.7.4.8]
E        comp56179_c0_seq1; <a href="/dbget-bin/www_bget?K00942">K00942</a>  E2.7.4.8, gmk; guanylate kinase [EC:2.7.4.8]
E        comp10859_c0_seq1; <a href="/dbget-bin/www_bget?K00940">K00940</a>  E2.7.4.6, ndk; nucleoside-diphosphate kinase [EC:2.7.4.6]
E        comp16898_c0_seq1; <a href="/dbget-bin/www_bget?K00940">K00940</a>  E2.7.4.6, ndk; nucleoside-diphosphate kinase [EC:2.7.4.6]
E        comp23606_c0_seq1; <a href="/dbget-bin/www_bget?K00940">K00940</a>  E2.7.4.6, ndk; nucleoside-diphosphate kinase [EC:2.7.4.6]
E        comp34546_c0_seq1; <a href="/dbget-bin/www_bget?K00940">K00940</a>  E2.7.4.6, ndk; nucleoside-diphosphate kinase [EC:2.7.4.6]
E        comp36524_c0_seq1; <a href="/dbget-bin/www_bget?K00940">K00940</a>  E2.7.4.6, ndk; nucleoside-diphosphate kinase [EC:2.7.4.6]
E        comp41107_c0_seq1; <a href="/dbget-bin/www_bget?K00940">K00940</a>  E2.7.4.6, ndk; nucleoside-diphosphate kinase [EC:2.7.4.6]
E        comp42950_c0_seq1; <a href="/dbget-bin/www_bget?K00940">K00940</a>  E2.7.4.6, ndk; nucleoside-diphosphate kinase [EC:2.7.4.6]
E        comp47291_c0_seq1; <a href="/dbget-bin/www_bget?K00940">K00940</a>  E2.7.4.6, ndk; nucleoside-diphosphate kinase [EC:2.7.4.6]
E        comp47368_c0_seq1; <a href="/dbget-bin/www_bget?K00940">K00940</a>  E2.7.4.6, ndk; nucleoside-diphosphate kinase [EC:2.7.4.6]
E        comp55350_c0_seq1; <a href="/dbget-bin/www_bget?K00940">K00940</a>  E2.7.4.6, ndk; nucleoside-diphosphate kinase [EC:2.7.4.6]
E        comp56951_c0_seq1; <a href="/dbget-bin/www_bget?K00940">K00940</a>  E2.7.4.6, ndk; nucleoside-diphosphate kinase [EC:2.7.4.6]
E        comp106301_c0_seq1; <a href="/dbget-bin/www_bget?K00940">K00940</a>  E2.7.4.6, ndk; nucleoside-diphosphate kinase [EC:2.7.4.6]
E        comp135792_c0_seq1; <a href="/dbget-bin/www_bget?K00940">K00940</a>  E2.7.4.6, ndk; nucleoside-diphosphate kinase [EC:2.7.4.6]
E        comp33874_c0_seq1; <a href="/dbget-bin/www_bget?K00873">K00873</a>  PK, pyk; pyruvate kinase [EC:2.7.1.40]
D      <a href="/kegg-bin/show_module?M00546">M00546</a>  Purine degradation, xanthine => urea [PATH:<a href="/kegg-bin/show_pathway?map00230+M00546">map00230</a>]
E        comp22753_c0_seq1; <a href="/dbget-bin/www_bget?K00106">K00106</a>  XDH; xanthine dehydrogenase/oxidase [EC:1.17.1.4 1.17.3.2]
E        comp22753_c0_seq2; <a href="/dbget-bin/www_bget?K00106">K00106</a>  XDH; xanthine dehydrogenase/oxidase [EC:1.17.1.4 1.17.3.2]
E        comp55616_c0_seq1; <a href="/dbget-bin/www_bget?K00106">K00106</a>  XDH; xanthine dehydrogenase/oxidase [EC:1.17.1.4 1.17.3.2]
E        comp58697_c0_seq1; <a href="/dbget-bin/www_bget?K00106">K00106</a>  XDH; xanthine dehydrogenase/oxidase [EC:1.17.1.4 1.17.3.2]
E        comp71170_c0_seq1; <a href="/dbget-bin/www_bget?K00106">K00106</a>  XDH; xanthine dehydrogenase/oxidase [EC:1.17.1.4 1.17.3.2]
E        comp116374_c0_seq1; <a href="/dbget-bin/www_bget?K00106">K00106</a>  XDH; xanthine dehydrogenase/oxidase [EC:1.17.1.4 1.17.3.2]
E        comp124158_c0_seq1; <a href="/dbget-bin/www_bget?K00106">K00106</a>  XDH; xanthine dehydrogenase/oxidase [EC:1.17.1.4 1.17.3.2]
E        comp40986_c0_seq1; <a href="/dbget-bin/www_bget?K00365">K00365</a>  E1.7.3.3; urate oxidase [EC:1.7.3.3]
E        comp57523_c0_seq1; <a href="/dbget-bin/www_bget?K07127">K07127</a>  uraH, pucM, hiuH; 5-hydroxyisourate hydrolase [EC:3.5.2.17]
E        comp59349_c0_seq1; <a href="/dbget-bin/www_bget?K07127">K07127</a>  uraH, pucM, hiuH; 5-hydroxyisourate hydrolase [EC:3.5.2.17]
E        comp36909_c0_seq1; <a href="/dbget-bin/www_bget?K01466">K01466</a>  allB; allantoinase [EC:3.5.2.5]
E        comp8944_c0_seq1; <a href="/dbget-bin/www_bget?K01477">K01477</a>  alc, ALLC; allantoicase [EC:3.5.3.4]
C    Pyrimidine metabolism
D      <a href="/kegg-bin/show_module?M00051">M00051</a>  Uridine monophosphate biosynthesis, glutamine (+ PRPP) => UMP [PATH:<a href="/kegg-bin/show_pathway?map00240+M00051">map00240</a>]
E        comp19680_c0_seq2; <a href="/dbget-bin/www_bget?K11540">K11540</a>  CAD; carbamoyl-phosphate synthase / aspartate carbamoyltransferase / dihydroorotase [EC:6.3.5.5 2.1.3.2 3.5.2.3]
E        comp51298_c0_seq1; <a href="/dbget-bin/www_bget?K11540">K11540</a>  CAD; carbamoyl-phosphate synthase / aspartate carbamoyltransferase / dihydroorotase [EC:6.3.5.5 2.1.3.2 3.5.2.3]
E        comp118770_c0_seq1; <a href="/dbget-bin/www_bget?K11540">K11540</a>  CAD; carbamoyl-phosphate synthase / aspartate carbamoyltransferase / dihydroorotase [EC:6.3.5.5 2.1.3.2 3.5.2.3]
E        comp2068_c0_seq1; <a href="/dbget-bin/www_bget?K00254">K00254</a>  DHODH; dihydroorotate dehydrogenase [EC:1.3.5.2]
E        comp103837_c0_seq1; <a href="/dbget-bin/www_bget?K00254">K00254</a>  DHODH; dihydroorotate dehydrogenase [EC:1.3.5.2]
E        comp73284_c0_seq1; <a href="/dbget-bin/www_bget?K13421">K13421</a>  UMPS; uridine monophosphate synthetase [EC:2.4.2.10 4.1.1.23]
E        comp156834_c0_seq1; <a href="/dbget-bin/www_bget?K13421">K13421</a>  UMPS; uridine monophosphate synthetase [EC:2.4.2.10 4.1.1.23]
D      <a href="/kegg-bin/show_module?M00052">M00052</a>  Pyrimidine ribonucleotide biosynthesis, UMP => UDP/UTP,CDP/CTP [PATH:<a href="/kegg-bin/show_pathway?map00240+M00052">map00240</a>]
E        comp18848_c0_seq1; <a href="/dbget-bin/www_bget?K13800">K13800</a>  CMPK1, UMPK; UMP-CMP kinase [EC:2.7.4.- 2.7.4.14]
E        comp96143_c0_seq1; <a href="/dbget-bin/www_bget?K13800">K13800</a>  CMPK1, UMPK; UMP-CMP kinase [EC:2.7.4.- 2.7.4.14]
E        comp10859_c0_seq1; <a href="/dbget-bin/www_bget?K00940">K00940</a>  E2.7.4.6, ndk; nucleoside-diphosphate kinase [EC:2.7.4.6]
E        comp16898_c0_seq1; <a href="/dbget-bin/www_bget?K00940">K00940</a>  E2.7.4.6, ndk; nucleoside-diphosphate kinase [EC:2.7.4.6]
E        comp23606_c0_seq1; <a href="/dbget-bin/www_bget?K00940">K00940</a>  E2.7.4.6, ndk; nucleoside-diphosphate kinase [EC:2.7.4.6]
E        comp34546_c0_seq1; <a href="/dbget-bin/www_bget?K00940">K00940</a>  E2.7.4.6, ndk; nucleoside-diphosphate kinase [EC:2.7.4.6]
E        comp36524_c0_seq1; <a href="/dbget-bin/www_bget?K00940">K00940</a>  E2.7.4.6, ndk; nucleoside-diphosphate kinase [EC:2.7.4.6]
E        comp41107_c0_seq1; <a href="/dbget-bin/www_bget?K00940">K00940</a>  E2.7.4.6, ndk; nucleoside-diphosphate kinase [EC:2.7.4.6]
E        comp42950_c0_seq1; <a href="/dbget-bin/www_bget?K00940">K00940</a>  E2.7.4.6, ndk; nucleoside-diphosphate kinase [EC:2.7.4.6]
E        comp47291_c0_seq1; <a href="/dbget-bin/www_bget?K00940">K00940</a>  E2.7.4.6, ndk; nucleoside-diphosphate kinase [EC:2.7.4.6]
E        comp47368_c0_seq1; <a href="/dbget-bin/www_bget?K00940">K00940</a>  E2.7.4.6, ndk; nucleoside-diphosphate kinase [EC:2.7.4.6]
E        comp55350_c0_seq1; <a href="/dbget-bin/www_bget?K00940">K00940</a>  E2.7.4.6, ndk; nucleoside-diphosphate kinase [EC:2.7.4.6]
E        comp56951_c0_seq1; <a href="/dbget-bin/www_bget?K00940">K00940</a>  E2.7.4.6, ndk; nucleoside-diphosphate kinase [EC:2.7.4.6]
E        comp106301_c0_seq1; <a href="/dbget-bin/www_bget?K00940">K00940</a>  E2.7.4.6, ndk; nucleoside-diphosphate kinase [EC:2.7.4.6]
E        comp135792_c0_seq1; <a href="/dbget-bin/www_bget?K00940">K00940</a>  E2.7.4.6, ndk; nucleoside-diphosphate kinase [EC:2.7.4.6]
E        comp22618_c0_seq1; <a href="/dbget-bin/www_bget?K01937">K01937</a>  E6.3.4.2, pyrG; CTP synthase [EC:6.3.4.2]
E        comp27958_c0_seq1; <a href="/dbget-bin/www_bget?K01937">K01937</a>  E6.3.4.2, pyrG; CTP synthase [EC:6.3.4.2]
E        comp28735_c0_seq1; <a href="/dbget-bin/www_bget?K01937">K01937</a>  E6.3.4.2, pyrG; CTP synthase [EC:6.3.4.2]
E        comp94831_c0_seq1; <a href="/dbget-bin/www_bget?K01937">K01937</a>  E6.3.4.2, pyrG; CTP synthase [EC:6.3.4.2]
D      <a href="/kegg-bin/show_module?M00053">M00053</a>  Pyrimidine deoxyribonuleotide biosynthesis, CDP/CTP => dCDP/dCTP,dTDP/dTTP [PATH:<a href="/kegg-bin/show_pathway?map00240+M00053">map00240</a>]
E        comp42644_c0_seq1; <a href="/dbget-bin/www_bget?K10807">K10807</a>  RRM1; ribonucleoside-diphosphate reductase subunit M1 [EC:1.17.4.1]
E        comp48552_c0_seq1; <a href="/dbget-bin/www_bget?K10807">K10807</a>  RRM1; ribonucleoside-diphosphate reductase subunit M1 [EC:1.17.4.1]
E        comp49027_c0_seq1; <a href="/dbget-bin/www_bget?K10807">K10807</a>  RRM1; ribonucleoside-diphosphate reductase subunit M1 [EC:1.17.4.1]
E        comp10859_c0_seq1; <a href="/dbget-bin/www_bget?K00940">K00940</a>  E2.7.4.6, ndk; nucleoside-diphosphate kinase [EC:2.7.4.6]
E        comp16898_c0_seq1; <a href="/dbget-bin/www_bget?K00940">K00940</a>  E2.7.4.6, ndk; nucleoside-diphosphate kinase [EC:2.7.4.6]
E        comp23606_c0_seq1; <a href="/dbget-bin/www_bget?K00940">K00940</a>  E2.7.4.6, ndk; nucleoside-diphosphate kinase [EC:2.7.4.6]
E        comp34546_c0_seq1; <a href="/dbget-bin/www_bget?K00940">K00940</a>  E2.7.4.6, ndk; nucleoside-diphosphate kinase [EC:2.7.4.6]
E        comp36524_c0_seq1; <a href="/dbget-bin/www_bget?K00940">K00940</a>  E2.7.4.6, ndk; nucleoside-diphosphate kinase [EC:2.7.4.6]
E        comp41107_c0_seq1; <a href="/dbget-bin/www_bget?K00940">K00940</a>  E2.7.4.6, ndk; nucleoside-diphosphate kinase [EC:2.7.4.6]
E        comp42950_c0_seq1; <a href="/dbget-bin/www_bget?K00940">K00940</a>  E2.7.4.6, ndk; nucleoside-diphosphate kinase [EC:2.7.4.6]
E        comp47291_c0_seq1; <a href="/dbget-bin/www_bget?K00940">K00940</a>  E2.7.4.6, ndk; nucleoside-diphosphate kinase [EC:2.7.4.6]
E        comp47368_c0_seq1; <a href="/dbget-bin/www_bget?K00940">K00940</a>  E2.7.4.6, ndk; nucleoside-diphosphate kinase [EC:2.7.4.6]
E        comp55350_c0_seq1; <a href="/dbget-bin/www_bget?K00940">K00940</a>  E2.7.4.6, ndk; nucleoside-diphosphate kinase [EC:2.7.4.6]
E        comp56951_c0_seq1; <a href="/dbget-bin/www_bget?K00940">K00940</a>  E2.7.4.6, ndk; nucleoside-diphosphate kinase [EC:2.7.4.6]
E        comp106301_c0_seq1; <a href="/dbget-bin/www_bget?K00940">K00940</a>  E2.7.4.6, ndk; nucleoside-diphosphate kinase [EC:2.7.4.6]
E        comp135792_c0_seq1; <a href="/dbget-bin/www_bget?K00940">K00940</a>  E2.7.4.6, ndk; nucleoside-diphosphate kinase [EC:2.7.4.6]
E        comp6626_c0_seq1; <a href="/dbget-bin/www_bget?K01520">K01520</a>  dut, DUT; dUTP pyrophosphatase [EC:3.6.1.23]
E        comp40821_c1_seq1; <a href="/dbget-bin/www_bget?K01520">K01520</a>  dut, DUT; dUTP pyrophosphatase [EC:3.6.1.23]
E        comp98465_c0_seq1; <a href="/dbget-bin/www_bget?K00560">K00560</a>  thyA, TYMS; thymidylate synthase [EC:2.1.1.45]
E        comp108817_c0_seq1; <a href="/dbget-bin/www_bget?K00560">K00560</a>  thyA, TYMS; thymidylate synthase [EC:2.1.1.45]
D      <a href="/kegg-bin/show_module?M00046">M00046</a>  Pyrimidine degradation, uracil => beta-alanine, thymine => 3-aminoisobutanoate [PATH:<a href="/kegg-bin/show_pathway?map00240+M00046">map00240</a>]
E        comp40769_c0_seq1; <a href="/dbget-bin/www_bget?K00207">K00207</a>  E1.3.1.2, DPYD; dihydropyrimidine dehydrogenase (NADP+) [EC:1.3.1.2]
E        comp40769_c0_seq2; <a href="/dbget-bin/www_bget?K00207">K00207</a>  E1.3.1.2, DPYD; dihydropyrimidine dehydrogenase (NADP+) [EC:1.3.1.2]
E        comp51018_c0_seq1; <a href="/dbget-bin/www_bget?K00207">K00207</a>  E1.3.1.2, DPYD; dihydropyrimidine dehydrogenase (NADP+) [EC:1.3.1.2]
E        comp54927_c0_seq1; <a href="/dbget-bin/www_bget?K00207">K00207</a>  E1.3.1.2, DPYD; dihydropyrimidine dehydrogenase (NADP+) [EC:1.3.1.2]
E        comp63773_c0_seq1; <a href="/dbget-bin/www_bget?K00207">K00207</a>  E1.3.1.2, DPYD; dihydropyrimidine dehydrogenase (NADP+) [EC:1.3.1.2]
E        comp68729_c0_seq1; <a href="/dbget-bin/www_bget?K00207">K00207</a>  E1.3.1.2, DPYD; dihydropyrimidine dehydrogenase (NADP+) [EC:1.3.1.2]
E        comp89538_c0_seq1; <a href="/dbget-bin/www_bget?K00207">K00207</a>  E1.3.1.2, DPYD; dihydropyrimidine dehydrogenase (NADP+) [EC:1.3.1.2]
E        comp92174_c0_seq1; <a href="/dbget-bin/www_bget?K00207">K00207</a>  E1.3.1.2, DPYD; dihydropyrimidine dehydrogenase (NADP+) [EC:1.3.1.2]
E        comp124044_c0_seq1; <a href="/dbget-bin/www_bget?K00207">K00207</a>  E1.3.1.2, DPYD; dihydropyrimidine dehydrogenase (NADP+) [EC:1.3.1.2]
E        comp158566_c0_seq1; <a href="/dbget-bin/www_bget?K00207">K00207</a>  E1.3.1.2, DPYD; dihydropyrimidine dehydrogenase (NADP+) [EC:1.3.1.2]
E        comp82126_c0_seq1; <a href="/dbget-bin/www_bget?K01464">K01464</a>  E3.5.2.2, DPYS; dihydropyrimidinase [EC:3.5.2.2]
E        comp24946_c0_seq1; <a href="/dbget-bin/www_bget?K01431">K01431</a>  E3.5.1.6; beta-ureidopropionase [EC:3.5.1.6]
E        comp34405_c1_seq1; <a href="/dbget-bin/www_bget?K01431">K01431</a>  E3.5.1.6; beta-ureidopropionase [EC:3.5.1.6]
E        comp39721_c0_seq1; <a href="/dbget-bin/www_bget?K01431">K01431</a>  E3.5.1.6; beta-ureidopropionase [EC:3.5.1.6]
C    Serine and threonine metabolism
D      <a href="/kegg-bin/show_module?M00020">M00020</a>  Serine biosynthesis, glycerate-3P => serine [PATH:<a href="/kegg-bin/show_pathway?map01200+M00020">map01200</a> <a href="/kegg-bin/show_pathway?map01230+M00020">map01230</a> <a href="/kegg-bin/show_pathway?map00260+M00020">map00260</a>]
E        comp10874_c0_seq1; <a href="/dbget-bin/www_bget?K00058">K00058</a>  serA, PHGDH; D-3-phosphoglycerate dehydrogenase [EC:1.1.1.95]
E        comp34925_c0_seq1; <a href="/dbget-bin/www_bget?K00058">K00058</a>  serA, PHGDH; D-3-phosphoglycerate dehydrogenase [EC:1.1.1.95]
E        comp36751_c0_seq1; <a href="/dbget-bin/www_bget?K00058">K00058</a>  serA, PHGDH; D-3-phosphoglycerate dehydrogenase [EC:1.1.1.95]
E        comp52524_c0_seq1; <a href="/dbget-bin/www_bget?K00058">K00058</a>  serA, PHGDH; D-3-phosphoglycerate dehydrogenase [EC:1.1.1.95]
E        comp57502_c0_seq1; <a href="/dbget-bin/www_bget?K00058">K00058</a>  serA, PHGDH; D-3-phosphoglycerate dehydrogenase [EC:1.1.1.95]
E        comp46164_c0_seq1; <a href="/dbget-bin/www_bget?K00831">K00831</a>  serC, PSAT1; phosphoserine aminotransferase [EC:2.6.1.52]
E        comp8817_c0_seq1; <a href="/dbget-bin/www_bget?K01079">K01079</a>  serB, PSPH; phosphoserine phosphatase [EC:3.1.3.3]
D      <a href="/kegg-bin/show_module?M00018">M00018</a>  Threonine biosynthesis, aspartate => homoserine => threonine [PATH:<a href="/kegg-bin/show_pathway?map01230+M00018">map01230</a> <a href="/kegg-bin/show_pathway?map00260+M00018">map00260</a>]
E        comp86483_c0_seq1; <a href="/dbget-bin/www_bget?K01733">K01733</a>  thrC; threonine synthase [EC:4.2.3.1]
D      <a href="/kegg-bin/show_module?M00555">M00555</a>  Betaine biosynthesis, choline => betaine [PATH:<a href="/kegg-bin/show_pathway?map00260+M00555">map00260</a>]
E        comp1967_c0_seq1; <a href="/dbget-bin/www_bget?K00108">K00108</a>  E1.1.99.1, betA, CHDH; choline dehydrogenase [EC:1.1.99.1]
E        comp127644_c0_seq1; <a href="/dbget-bin/www_bget?K00108">K00108</a>  E1.1.99.1, betA, CHDH; choline dehydrogenase [EC:1.1.99.1]
E        comp143171_c0_seq1; <a href="/dbget-bin/www_bget?K00108">K00108</a>  E1.1.99.1, betA, CHDH; choline dehydrogenase [EC:1.1.99.1]
C    Cysteine and methionine metabolism
D      <a href="/kegg-bin/show_module?M00021">M00021</a>  Cysteine biosynthesis, serine => cysteine [PATH:<a href="/kegg-bin/show_pathway?map01200+M00021">map01200</a> <a href="/kegg-bin/show_pathway?map01230+M00021">map01230</a> <a href="/kegg-bin/show_pathway?map00270+M00021">map00270</a>]
E        comp68050_c0_seq1; <a href="/dbget-bin/www_bget?K01738">K01738</a>  cysK; cysteine synthase A [EC:2.5.1.47]
E        comp75456_c0_seq1; <a href="/dbget-bin/www_bget?K01738">K01738</a>  cysK; cysteine synthase A [EC:2.5.1.47]
D      <a href="/kegg-bin/show_module?M00338">M00338</a>  Cysteine biosynthesis, homocysteine + serine => cysteine [PATH:<a href="/kegg-bin/show_pathway?map01230+M00338">map01230</a> <a href="/kegg-bin/show_pathway?map00270+M00338">map00270</a>]
E        comp42632_c0_seq1; <a href="/dbget-bin/www_bget?K01697">K01697</a>  E4.2.1.22, CBS; cystathionine beta-synthase [EC:4.2.1.22]
E        comp39623_c0_seq1; <a href="/dbget-bin/www_bget?K01758">K01758</a>  E4.4.1.1; cystathionine gamma-lyase [EC:4.4.1.1]
E        comp39623_c0_seq2; <a href="/dbget-bin/www_bget?K01758">K01758</a>  E4.4.1.1; cystathionine gamma-lyase [EC:4.4.1.1]
E        comp42376_c0_seq1; <a href="/dbget-bin/www_bget?K01758">K01758</a>  E4.4.1.1; cystathionine gamma-lyase [EC:4.4.1.1]
E        comp42376_c0_seq2; <a href="/dbget-bin/www_bget?K01758">K01758</a>  E4.4.1.1; cystathionine gamma-lyase [EC:4.4.1.1]
E        comp48232_c0_seq1; <a href="/dbget-bin/www_bget?K01758">K01758</a>  E4.4.1.1; cystathionine gamma-lyase [EC:4.4.1.1]
D      <a href="/kegg-bin/show_module?M00609">M00609</a>  Cysteine biosynthesis, methionine => cysteine [PATH:<a href="/kegg-bin/show_pathway?map01230+M00609">map01230</a> <a href="/kegg-bin/show_pathway?map00270+M00609">map00270</a>]
E        comp13909_c0_seq1; <a href="/dbget-bin/www_bget?K00789">K00789</a>  metK; S-adenosylmethionine synthetase [EC:2.5.1.6]
E        comp35761_c0_seq1; <a href="/dbget-bin/www_bget?K00789">K00789</a>  metK; S-adenosylmethionine synthetase [EC:2.5.1.6]
E        comp35761_c0_seq2; <a href="/dbget-bin/www_bget?K00789">K00789</a>  metK; S-adenosylmethionine synthetase [EC:2.5.1.6]
E        comp37744_c0_seq1; <a href="/dbget-bin/www_bget?K00789">K00789</a>  metK; S-adenosylmethionine synthetase [EC:2.5.1.6]
E        comp82626_c0_seq1; <a href="/dbget-bin/www_bget?K00789">K00789</a>  metK; S-adenosylmethionine synthetase [EC:2.5.1.6]
E        comp88228_c0_seq1; <a href="/dbget-bin/www_bget?K00789">K00789</a>  metK; S-adenosylmethionine synthetase [EC:2.5.1.6]
D      <a href="/kegg-bin/show_module?M00017">M00017</a>  Methionine biosynthesis, apartate => homoserine => methionine [PATH:<a href="/kegg-bin/show_pathway?map01230+M00017">map01230</a> <a href="/kegg-bin/show_pathway?map00270+M00017">map00270</a>]
E        comp5720_c0_seq1; <a href="/dbget-bin/www_bget?K00548">K00548</a>  metH, MTR; 5-methyltetrahydrofolate--homocysteine methyltransferase [EC:2.1.1.13]
E        comp9308_c0_seq1; <a href="/dbget-bin/www_bget?K00548">K00548</a>  metH, MTR; 5-methyltetrahydrofolate--homocysteine methyltransferase [EC:2.1.1.13]
E        comp46248_c0_seq1; <a href="/dbget-bin/www_bget?K00548">K00548</a>  metH, MTR; 5-methyltetrahydrofolate--homocysteine methyltransferase [EC:2.1.1.13]
E        comp46248_c0_seq2; <a href="/dbget-bin/www_bget?K00548">K00548</a>  metH, MTR; 5-methyltetrahydrofolate--homocysteine methyltransferase [EC:2.1.1.13]
E        comp46248_c0_seq3; <a href="/dbget-bin/www_bget?K00548">K00548</a>  metH, MTR; 5-methyltetrahydrofolate--homocysteine methyltransferase [EC:2.1.1.13]
E        comp46248_c0_seq4; <a href="/dbget-bin/www_bget?K00548">K00548</a>  metH, MTR; 5-methyltetrahydrofolate--homocysteine methyltransferase [EC:2.1.1.13]
E        comp50791_c0_seq1; <a href="/dbget-bin/www_bget?K00548">K00548</a>  metH, MTR; 5-methyltetrahydrofolate--homocysteine methyltransferase [EC:2.1.1.13]
E        comp54889_c0_seq1; <a href="/dbget-bin/www_bget?K00548">K00548</a>  metH, MTR; 5-methyltetrahydrofolate--homocysteine methyltransferase [EC:2.1.1.13]
E        comp55953_c0_seq1; <a href="/dbget-bin/www_bget?K00548">K00548</a>  metH, MTR; 5-methyltetrahydrofolate--homocysteine methyltransferase [EC:2.1.1.13]
E        comp59819_c0_seq1; <a href="/dbget-bin/www_bget?K00548">K00548</a>  metH, MTR; 5-methyltetrahydrofolate--homocysteine methyltransferase [EC:2.1.1.13]
D      <a href="/kegg-bin/show_module?M00034">M00034</a>  Methionine salvage pathway [PATH:<a href="/kegg-bin/show_pathway?map00270+M00034">map00270</a>]
E        comp13909_c0_seq1; <a href="/dbget-bin/www_bget?K00789">K00789</a>  metK; S-adenosylmethionine synthetase [EC:2.5.1.6]
E        comp35761_c0_seq1; <a href="/dbget-bin/www_bget?K00789">K00789</a>  metK; S-adenosylmethionine synthetase [EC:2.5.1.6]
E        comp35761_c0_seq2; <a href="/dbget-bin/www_bget?K00789">K00789</a>  metK; S-adenosylmethionine synthetase [EC:2.5.1.6]
E        comp37744_c0_seq1; <a href="/dbget-bin/www_bget?K00789">K00789</a>  metK; S-adenosylmethionine synthetase [EC:2.5.1.6]
E        comp82626_c0_seq1; <a href="/dbget-bin/www_bget?K00789">K00789</a>  metK; S-adenosylmethionine synthetase [EC:2.5.1.6]
E        comp88228_c0_seq1; <a href="/dbget-bin/www_bget?K00789">K00789</a>  metK; S-adenosylmethionine synthetase [EC:2.5.1.6]
E        comp14112_c0_seq1; <a href="/dbget-bin/www_bget?K01611">K01611</a>  speD, AMD1; S-adenosylmethionine decarboxylase [EC:4.1.1.50]
E        comp26042_c0_seq1; <a href="/dbget-bin/www_bget?K00772">K00772</a>  E2.4.2.28, mtaP; 5'-methylthioadenosine phosphorylase [EC:2.4.2.28]
E        comp81779_c0_seq1; <a href="/dbget-bin/www_bget?K00772">K00772</a>  E2.4.2.28, mtaP; 5'-methylthioadenosine phosphorylase [EC:2.4.2.28]
E        comp86959_c0_seq1; <a href="/dbget-bin/www_bget?K00772">K00772</a>  E2.4.2.28, mtaP; 5'-methylthioadenosine phosphorylase [EC:2.4.2.28]
E        comp97587_c0_seq1; <a href="/dbget-bin/www_bget?K00772">K00772</a>  E2.4.2.28, mtaP; 5'-methylthioadenosine phosphorylase [EC:2.4.2.28]
E        comp115976_c0_seq1; <a href="/dbget-bin/www_bget?K08963">K08963</a>  mtnA; methylthioribose-1-phosphate isomerase [EC:5.3.1.23]
E        comp30014_c0_seq1; <a href="/dbget-bin/www_bget?K08964">K08964</a>  mtnB; methylthioribulose-1-phosphate dehydratase [EC:4.2.1.109]
E        comp68049_c0_seq1; <a href="/dbget-bin/www_bget?K08964">K08964</a>  mtnB; methylthioribulose-1-phosphate dehydratase [EC:4.2.1.109]
E        comp58841_c0_seq1; <a href="/dbget-bin/www_bget?K09880">K09880</a>  mtnC, ENOPH1; enolase-phosphatase E1 [EC:3.1.3.77]
E        comp141525_c0_seq1; <a href="/dbget-bin/www_bget?K09880">K09880</a>  mtnC, ENOPH1; enolase-phosphatase E1 [EC:3.1.3.77]
E        comp36278_c0_seq1; <a href="/dbget-bin/www_bget?K08967">K08967</a>  mtnD, mtnZ, ADI1; 1,2-dihydroxy-3-keto-5-methylthiopentene dioxygenase [EC:1.13.11.53 1.13.11.54]
E        comp41683_c0_seq1; <a href="/dbget-bin/www_bget?K00815">K00815</a>  TAT; tyrosine aminotransferase [EC:2.6.1.5]
E        comp41683_c0_seq2; <a href="/dbget-bin/www_bget?K00815">K00815</a>  TAT; tyrosine aminotransferase [EC:2.6.1.5]
E        comp46284_c0_seq2; <a href="/dbget-bin/www_bget?K00815">K00815</a>  TAT; tyrosine aminotransferase [EC:2.6.1.5]
D      <a href="/kegg-bin/show_module?M00035">M00035</a>  Methionine degradation [PATH:<a href="/kegg-bin/show_pathway?map00270+M00035">map00270</a>]
E        comp13909_c0_seq1; <a href="/dbget-bin/www_bget?K00789">K00789</a>  metK; S-adenosylmethionine synthetase [EC:2.5.1.6]
E        comp35761_c0_seq1; <a href="/dbget-bin/www_bget?K00789">K00789</a>  metK; S-adenosylmethionine synthetase [EC:2.5.1.6]
E        comp35761_c0_seq2; <a href="/dbget-bin/www_bget?K00789">K00789</a>  metK; S-adenosylmethionine synthetase [EC:2.5.1.6]
E        comp37744_c0_seq1; <a href="/dbget-bin/www_bget?K00789">K00789</a>  metK; S-adenosylmethionine synthetase [EC:2.5.1.6]
E        comp82626_c0_seq1; <a href="/dbget-bin/www_bget?K00789">K00789</a>  metK; S-adenosylmethionine synthetase [EC:2.5.1.6]
E        comp88228_c0_seq1; <a href="/dbget-bin/www_bget?K00789">K00789</a>  metK; S-adenosylmethionine synthetase [EC:2.5.1.6]
E        comp91274_c0_seq1; <a href="/dbget-bin/www_bget?K00558">K00558</a>  DNMT1, dcm; DNA (cytosine-5)-methyltransferase 1 [EC:2.1.1.37]
E        comp96113_c0_seq1; <a href="/dbget-bin/www_bget?K00558">K00558</a>  DNMT1, dcm; DNA (cytosine-5)-methyltransferase 1 [EC:2.1.1.37]
E        comp98170_c0_seq1; <a href="/dbget-bin/www_bget?K00558">K00558</a>  DNMT1, dcm; DNA (cytosine-5)-methyltransferase 1 [EC:2.1.1.37]
E        comp103339_c0_seq1; <a href="/dbget-bin/www_bget?K00558">K00558</a>  DNMT1, dcm; DNA (cytosine-5)-methyltransferase 1 [EC:2.1.1.37]
E        comp125275_c0_seq1; <a href="/dbget-bin/www_bget?K00558">K00558</a>  DNMT1, dcm; DNA (cytosine-5)-methyltransferase 1 [EC:2.1.1.37]
E        comp156028_c0_seq1; <a href="/dbget-bin/www_bget?K00558">K00558</a>  DNMT1, dcm; DNA (cytosine-5)-methyltransferase 1 [EC:2.1.1.37]
E        comp233_c0_seq1; <a href="/dbget-bin/www_bget?K17398">K17398</a>  DNMT3A; DNA (cytosine-5)-methyltransferase 3A [EC:2.1.1.37]
E        comp54697_c0_seq1; <a href="/dbget-bin/www_bget?K17398">K17398</a>  DNMT3A; DNA (cytosine-5)-methyltransferase 3A [EC:2.1.1.37]
E        comp69742_c0_seq1; <a href="/dbget-bin/www_bget?K17398">K17398</a>  DNMT3A; DNA (cytosine-5)-methyltransferase 3A [EC:2.1.1.37]
E        comp82014_c0_seq1; <a href="/dbget-bin/www_bget?K17398">K17398</a>  DNMT3A; DNA (cytosine-5)-methyltransferase 3A [EC:2.1.1.37]
E        comp97793_c0_seq1; <a href="/dbget-bin/www_bget?K17398">K17398</a>  DNMT3A; DNA (cytosine-5)-methyltransferase 3A [EC:2.1.1.37]
E        comp134870_c0_seq1; <a href="/dbget-bin/www_bget?K17398">K17398</a>  DNMT3A; DNA (cytosine-5)-methyltransferase 3A [EC:2.1.1.37]
E        comp42432_c0_seq1; <a href="/dbget-bin/www_bget?K01251">K01251</a>  E3.3.1.1, ahcY; adenosylhomocysteinase [EC:3.3.1.1]
E        comp42432_c0_seq3; <a href="/dbget-bin/www_bget?K01251">K01251</a>  E3.3.1.1, ahcY; adenosylhomocysteinase [EC:3.3.1.1]
E        comp43721_c0_seq1; <a href="/dbget-bin/www_bget?K01251">K01251</a>  E3.3.1.1, ahcY; adenosylhomocysteinase [EC:3.3.1.1]
E        comp47322_c0_seq1; <a href="/dbget-bin/www_bget?K01251">K01251</a>  E3.3.1.1, ahcY; adenosylhomocysteinase [EC:3.3.1.1]
E        comp69114_c0_seq1; <a href="/dbget-bin/www_bget?K01251">K01251</a>  E3.3.1.1, ahcY; adenosylhomocysteinase [EC:3.3.1.1]
E        comp128980_c0_seq1; <a href="/dbget-bin/www_bget?K01251">K01251</a>  E3.3.1.1, ahcY; adenosylhomocysteinase [EC:3.3.1.1]
E        comp42632_c0_seq1; <a href="/dbget-bin/www_bget?K01697">K01697</a>  E4.2.1.22, CBS; cystathionine beta-synthase [EC:4.2.1.22]
D      <a href="/kegg-bin/show_module?M00368">M00368</a>  Ethylene biosynthesis, methionine => ethylene [PATH:<a href="/kegg-bin/show_pathway?map00270+M00368">map00270</a>]
E        comp13909_c0_seq1; <a href="/dbget-bin/www_bget?K00789">K00789</a>  metK; S-adenosylmethionine synthetase [EC:2.5.1.6]
E        comp35761_c0_seq1; <a href="/dbget-bin/www_bget?K00789">K00789</a>  metK; S-adenosylmethionine synthetase [EC:2.5.1.6]
E        comp35761_c0_seq2; <a href="/dbget-bin/www_bget?K00789">K00789</a>  metK; S-adenosylmethionine synthetase [EC:2.5.1.6]
E        comp37744_c0_seq1; <a href="/dbget-bin/www_bget?K00789">K00789</a>  metK; S-adenosylmethionine synthetase [EC:2.5.1.6]
E        comp82626_c0_seq1; <a href="/dbget-bin/www_bget?K00789">K00789</a>  metK; S-adenosylmethionine synthetase [EC:2.5.1.6]
E        comp88228_c0_seq1; <a href="/dbget-bin/www_bget?K00789">K00789</a>  metK; S-adenosylmethionine synthetase [EC:2.5.1.6]
C    Branched-chain amino acid metabolism
D      <a href="/kegg-bin/show_module?M00019">M00019</a>  Valine/isoleucine biosynthesis, pyruvate => valine / 2-oxobutanoate => isoleucine [PATH:<a href="/kegg-bin/show_pathway?map01210+M00019">map01210</a> <a href="/kegg-bin/show_pathway?map01230+M00019">map01230</a> <a href="/kegg-bin/show_pathway?map00290+M00019">map00290</a>]
E        comp20837_c0_seq1; <a href="/dbget-bin/www_bget?K01687">K01687</a>  ilvD; dihydroxy-acid dehydratase [EC:4.2.1.9]
E        comp58094_c0_seq1; <a href="/dbget-bin/www_bget?K01687">K01687</a>  ilvD; dihydroxy-acid dehydratase [EC:4.2.1.9]
E        comp72189_c0_seq1; <a href="/dbget-bin/www_bget?K01687">K01687</a>  ilvD; dihydroxy-acid dehydratase [EC:4.2.1.9]
E        comp45148_c0_seq7; <a href="/dbget-bin/www_bget?K00826">K00826</a>  E2.6.1.42, ilvE; branched-chain amino acid aminotransferase [EC:2.6.1.42]
E        comp45148_c0_seq14; <a href="/dbget-bin/www_bget?K00826">K00826</a>  E2.6.1.42, ilvE; branched-chain amino acid aminotransferase [EC:2.6.1.42]
E        comp45148_c0_seq16; <a href="/dbget-bin/www_bget?K00826">K00826</a>  E2.6.1.42, ilvE; branched-chain amino acid aminotransferase [EC:2.6.1.42]
E        comp45148_c0_seq20; <a href="/dbget-bin/www_bget?K00826">K00826</a>  E2.6.1.42, ilvE; branched-chain amino acid aminotransferase [EC:2.6.1.42]
E        comp55296_c0_seq1; <a href="/dbget-bin/www_bget?K00826">K00826</a>  E2.6.1.42, ilvE; branched-chain amino acid aminotransferase [EC:2.6.1.42]
E        comp82416_c0_seq1; <a href="/dbget-bin/www_bget?K00826">K00826</a>  E2.6.1.42, ilvE; branched-chain amino acid aminotransferase [EC:2.6.1.42]
D      <a href="/kegg-bin/show_module?M00535">M00535</a>  Isoleucine biosynthesis, pyruvate => 2-oxobutanoate [PATH:<a href="/kegg-bin/show_pathway?map01210+M00535">map01210</a> <a href="/kegg-bin/show_pathway?map01230+M00535">map01230</a> <a href="/kegg-bin/show_pathway?map00290+M00535">map00290</a>]
D      <a href="/kegg-bin/show_module?M00570">M00570</a>  Isoleucine biosynthesis, threonine => 2-oxobutanoate => isoleucine [PATH:<a href="/kegg-bin/show_pathway?map01230+M00570">map01230</a> <a href="/kegg-bin/show_pathway?map00290+M00570">map00290</a>]
E        comp63579_c0_seq1; <a href="/dbget-bin/www_bget?K01754">K01754</a>  E4.3.1.19, ilvA, tdcB; threonine dehydratase [EC:4.3.1.19]
E        comp20837_c0_seq1; <a href="/dbget-bin/www_bget?K01687">K01687</a>  ilvD; dihydroxy-acid dehydratase [EC:4.2.1.9]
E        comp58094_c0_seq1; <a href="/dbget-bin/www_bget?K01687">K01687</a>  ilvD; dihydroxy-acid dehydratase [EC:4.2.1.9]
E        comp72189_c0_seq1; <a href="/dbget-bin/www_bget?K01687">K01687</a>  ilvD; dihydroxy-acid dehydratase [EC:4.2.1.9]
E        comp45148_c0_seq7; <a href="/dbget-bin/www_bget?K00826">K00826</a>  E2.6.1.42, ilvE; branched-chain amino acid aminotransferase [EC:2.6.1.42]
E        comp45148_c0_seq14; <a href="/dbget-bin/www_bget?K00826">K00826</a>  E2.6.1.42, ilvE; branched-chain amino acid aminotransferase [EC:2.6.1.42]
E        comp45148_c0_seq16; <a href="/dbget-bin/www_bget?K00826">K00826</a>  E2.6.1.42, ilvE; branched-chain amino acid aminotransferase [EC:2.6.1.42]
E        comp45148_c0_seq20; <a href="/dbget-bin/www_bget?K00826">K00826</a>  E2.6.1.42, ilvE; branched-chain amino acid aminotransferase [EC:2.6.1.42]
E        comp55296_c0_seq1; <a href="/dbget-bin/www_bget?K00826">K00826</a>  E2.6.1.42, ilvE; branched-chain amino acid aminotransferase [EC:2.6.1.42]
E        comp82416_c0_seq1; <a href="/dbget-bin/www_bget?K00826">K00826</a>  E2.6.1.42, ilvE; branched-chain amino acid aminotransferase [EC:2.6.1.42]
D      <a href="/kegg-bin/show_module?M00432">M00432</a>  Leucine biosynthesis, 2-oxoisovalerate => 2-oxoisocaproate [PATH:<a href="/kegg-bin/show_pathway?map01210+M00432">map01210</a> <a href="/kegg-bin/show_pathway?map01230+M00432">map01230</a> <a href="/kegg-bin/show_pathway?map00290+M00432">map00290</a>]
D      <a href="/kegg-bin/show_module?M00036">M00036</a>  Leucine degradation, leucine => acetoacetate + acetyl-CoA [PATH:<a href="/kegg-bin/show_pathway?map00280+M00036">map00280</a>]
E        comp45148_c0_seq7; <a href="/dbget-bin/www_bget?K00826">K00826</a>  E2.6.1.42, ilvE; branched-chain amino acid aminotransferase [EC:2.6.1.42]
E        comp45148_c0_seq14; <a href="/dbget-bin/www_bget?K00826">K00826</a>  E2.6.1.42, ilvE; branched-chain amino acid aminotransferase [EC:2.6.1.42]
E        comp45148_c0_seq16; <a href="/dbget-bin/www_bget?K00826">K00826</a>  E2.6.1.42, ilvE; branched-chain amino acid aminotransferase [EC:2.6.1.42]
E        comp45148_c0_seq20; <a href="/dbget-bin/www_bget?K00826">K00826</a>  E2.6.1.42, ilvE; branched-chain amino acid aminotransferase [EC:2.6.1.42]
E        comp55296_c0_seq1; <a href="/dbget-bin/www_bget?K00826">K00826</a>  E2.6.1.42, ilvE; branched-chain amino acid aminotransferase [EC:2.6.1.42]
E        comp82416_c0_seq1; <a href="/dbget-bin/www_bget?K00826">K00826</a>  E2.6.1.42, ilvE; branched-chain amino acid aminotransferase [EC:2.6.1.42]
E        comp39023_c0_seq1; <a href="/dbget-bin/www_bget?K00166">K00166</a>  E1.2.4.4A, bkdA1; 2-oxoisovalerate dehydrogenase E1 component, alpha subunit [EC:1.2.4.4]
E        comp39023_c0_seq2; <a href="/dbget-bin/www_bget?K00166">K00166</a>  E1.2.4.4A, bkdA1; 2-oxoisovalerate dehydrogenase E1 component, alpha subunit [EC:1.2.4.4]
E        comp41575_c0_seq1; <a href="/dbget-bin/www_bget?K00166">K00166</a>  E1.2.4.4A, bkdA1; 2-oxoisovalerate dehydrogenase E1 component, alpha subunit [EC:1.2.4.4]
E        comp41575_c0_seq2; <a href="/dbget-bin/www_bget?K00166">K00166</a>  E1.2.4.4A, bkdA1; 2-oxoisovalerate dehydrogenase E1 component, alpha subunit [EC:1.2.4.4]
E        comp60125_c0_seq1; <a href="/dbget-bin/www_bget?K00167">K00167</a>  E1.2.4.4B, bkdA2; 2-oxoisovalerate dehydrogenase E1 component, beta subunit [EC:1.2.4.4]
E        comp6705_c0_seq1; <a href="/dbget-bin/www_bget?K09699">K09699</a>  E2.3.1.168, bkdB; 2-oxoisovalerate dehydrogenase E2 component (dihydrolipoyl transacylase) [EC:2.3.1.168]
E        comp20597_c0_seq1; <a href="/dbget-bin/www_bget?K09699">K09699</a>  E2.3.1.168, bkdB; 2-oxoisovalerate dehydrogenase E2 component (dihydrolipoyl transacylase) [EC:2.3.1.168]
E        comp37114_c0_seq1; <a href="/dbget-bin/www_bget?K09699">K09699</a>  E2.3.1.168, bkdB; 2-oxoisovalerate dehydrogenase E2 component (dihydrolipoyl transacylase) [EC:2.3.1.168]
E        comp45610_c0_seq1; <a href="/dbget-bin/www_bget?K00382">K00382</a>  DLD, lpd, pdhD; dihydrolipoamide dehydrogenase [EC:1.8.1.4]
E        comp20457_c0_seq1; <a href="/dbget-bin/www_bget?K00253">K00253</a>  IVD, ivd; isovaleryl-CoA dehydrogenase [EC:1.3.8.4]
E        comp40974_c0_seq1; <a href="/dbget-bin/www_bget?K00253">K00253</a>  IVD, ivd; isovaleryl-CoA dehydrogenase [EC:1.3.8.4]
E        comp42568_c0_seq4; <a href="/dbget-bin/www_bget?K00253">K00253</a>  IVD, ivd; isovaleryl-CoA dehydrogenase [EC:1.3.8.4]
E        comp49849_c0_seq1; <a href="/dbget-bin/www_bget?K00253">K00253</a>  IVD, ivd; isovaleryl-CoA dehydrogenase [EC:1.3.8.4]
E        comp16557_c0_seq1; <a href="/dbget-bin/www_bget?K00249">K00249</a>  ACADM, acd; acyl-CoA dehydrogenase [EC:1.3.8.7]
E        comp43134_c0_seq1; <a href="/dbget-bin/www_bget?K00249">K00249</a>  ACADM, acd; acyl-CoA dehydrogenase [EC:1.3.8.7]
E        comp74374_c0_seq1; <a href="/dbget-bin/www_bget?K01968">K01968</a>  E6.4.1.4A; 3-methylcrotonyl-CoA carboxylase alpha subunit [EC:6.4.1.4]
E        comp103501_c0_seq1; <a href="/dbget-bin/www_bget?K01968">K01968</a>  E6.4.1.4A; 3-methylcrotonyl-CoA carboxylase alpha subunit [EC:6.4.1.4]
E        comp107211_c0_seq1; <a href="/dbget-bin/www_bget?K01968">K01968</a>  E6.4.1.4A; 3-methylcrotonyl-CoA carboxylase alpha subunit [EC:6.4.1.4]
E        comp140220_c0_seq1; <a href="/dbget-bin/www_bget?K01968">K01968</a>  E6.4.1.4A; 3-methylcrotonyl-CoA carboxylase alpha subunit [EC:6.4.1.4]
E        comp10695_c0_seq1; <a href="/dbget-bin/www_bget?K05607">K05607</a>  AUH; methylglutaconyl-CoA hydratase [EC:4.2.1.18]
E        comp26881_c0_seq1; <a href="/dbget-bin/www_bget?K05607">K05607</a>  AUH; methylglutaconyl-CoA hydratase [EC:4.2.1.18]
E        comp35945_c0_seq1; <a href="/dbget-bin/www_bget?K05607">K05607</a>  AUH; methylglutaconyl-CoA hydratase [EC:4.2.1.18]
E        comp24654_c0_seq1; <a href="/dbget-bin/www_bget?K01640">K01640</a>  E4.1.3.4, HMGCL, hmgL; hydroxymethylglutaryl-CoA lyase [EC:4.1.3.4]
E        comp31211_c0_seq1; <a href="/dbget-bin/www_bget?K01640">K01640</a>  E4.1.3.4, HMGCL, hmgL; hydroxymethylglutaryl-CoA lyase [EC:4.1.3.4]
E        comp39361_c0_seq1; <a href="/dbget-bin/www_bget?K01640">K01640</a>  E4.1.3.4, HMGCL, hmgL; hydroxymethylglutaryl-CoA lyase [EC:4.1.3.4]
E        comp96666_c0_seq1; <a href="/dbget-bin/www_bget?K01640">K01640</a>  E4.1.3.4, HMGCL, hmgL; hydroxymethylglutaryl-CoA lyase [EC:4.1.3.4]
E        comp124561_c0_seq1; <a href="/dbget-bin/www_bget?K01640">K01640</a>  E4.1.3.4, HMGCL, hmgL; hydroxymethylglutaryl-CoA lyase [EC:4.1.3.4]
C    Lysine metabolism
D      <a href="/kegg-bin/show_module?M00016">M00016</a>  Lysine biosynthesis, succinyl-DAP pathway, aspartate => lysine [PATH:<a href="/kegg-bin/show_pathway?map01230+M00016">map01230</a> <a href="/kegg-bin/show_pathway?map00300+M00016">map00300</a>]
D      <a href="/kegg-bin/show_module?M00525">M00525</a>  Lysine biosynthesis, acetyl-DAP pathway, aspartate => lysine [PATH:<a href="/kegg-bin/show_pathway?map01230+M00525">map01230</a> <a href="/kegg-bin/show_pathway?map00300+M00525">map00300</a>]
D      <a href="/kegg-bin/show_module?M00526">M00526</a>  Lysine biosynthesis, DAP dehydrogenase pathway, aspartate => lysine [PATH:<a href="/kegg-bin/show_pathway?map01230+M00526">map01230</a> <a href="/kegg-bin/show_pathway?map00300+M00526">map00300</a>]
D      <a href="/kegg-bin/show_module?M00527">M00527</a>  Lysine biosynthesis, DAP aminotransferase pathway, aspartate => lysine [PATH:<a href="/kegg-bin/show_pathway?map01230+M00527">map01230</a> <a href="/kegg-bin/show_pathway?map00300+M00527">map00300</a>]
D      <a href="/kegg-bin/show_module?M00030">M00030</a>  Lysine biosynthesis, AAA pathway, 2-oxoglutarate => 2-aminoadipate => lysine [PATH:<a href="/kegg-bin/show_pathway?map01230+M00030">map01230</a> <a href="/kegg-bin/show_pathway?map00300+M00030">map00300</a>]
E        comp44531_c0_seq1; <a href="/dbget-bin/www_bget?K14085">K14085</a>  ALDH7A1; aldehyde dehydrogenase family 7 member A1 [EC:1.2.1.31 1.2.1.8 1.2.1.3]
E        comp44878_c0_seq1; <a href="/dbget-bin/www_bget?K00290">K00290</a>  LYS1; saccharopine dehydrogenase (NAD+, L-lysine forming) [EC:1.5.1.7]
D      <a href="/kegg-bin/show_module?M00433">M00433</a>  Lysine biosynthesis, 2-oxoglutarate => 2-oxoadipate [PATH:<a href="/kegg-bin/show_pathway?map01210+M00433">map01210</a> <a href="/kegg-bin/show_pathway?map01230+M00433">map01230</a> <a href="/kegg-bin/show_pathway?map00300+M00433">map00300</a>]
D      <a href="/kegg-bin/show_module?M00031">M00031</a>  Lysine biosynthesis, 2-aminoadipate => lysine [PATH:<a href="/kegg-bin/show_pathway?map01210+M00031">map01210</a> <a href="/kegg-bin/show_pathway?map01230+M00031">map01230</a> <a href="/kegg-bin/show_pathway?map00300+M00031">map00300</a>]
D      <a href="/kegg-bin/show_module?M00032">M00032</a>  Lysine degradation, lysine => saccharopine => acetoacetyl-CoA [PATH:<a href="/kegg-bin/show_pathway?map00310+M00032">map00310</a>]
E        comp44878_c0_seq1; <a href="/dbget-bin/www_bget?K00290">K00290</a>  LYS1; saccharopine dehydrogenase (NAD+, L-lysine forming) [EC:1.5.1.7]
E        comp4922_c0_seq1; <a href="/dbget-bin/www_bget?K14157">K14157</a>  AASS; alpha-aminoadipic semialdehyde synthase [EC:1.5.1.8 1.5.1.9]
E        comp59172_c0_seq1; <a href="/dbget-bin/www_bget?K14157">K14157</a>  AASS; alpha-aminoadipic semialdehyde synthase [EC:1.5.1.8 1.5.1.9]
E        comp68174_c0_seq1; <a href="/dbget-bin/www_bget?K14157">K14157</a>  AASS; alpha-aminoadipic semialdehyde synthase [EC:1.5.1.8 1.5.1.9]
E        comp74147_c0_seq1; <a href="/dbget-bin/www_bget?K14157">K14157</a>  AASS; alpha-aminoadipic semialdehyde synthase [EC:1.5.1.8 1.5.1.9]
E        comp75157_c0_seq1; <a href="/dbget-bin/www_bget?K14157">K14157</a>  AASS; alpha-aminoadipic semialdehyde synthase [EC:1.5.1.8 1.5.1.9]
E        comp101671_c0_seq1; <a href="/dbget-bin/www_bget?K14157">K14157</a>  AASS; alpha-aminoadipic semialdehyde synthase [EC:1.5.1.8 1.5.1.9]
E        comp44531_c0_seq1; <a href="/dbget-bin/www_bget?K14085">K14085</a>  ALDH7A1; aldehyde dehydrogenase family 7 member A1 [EC:1.2.1.31 1.2.1.8 1.2.1.3]
E        comp12758_c0_seq1; <a href="/dbget-bin/www_bget?K00164">K00164</a>  OGDH, sucA; 2-oxoglutarate dehydrogenase E1 component [EC:1.2.4.2]
E        comp39094_c0_seq2; <a href="/dbget-bin/www_bget?K00164">K00164</a>  OGDH, sucA; 2-oxoglutarate dehydrogenase E1 component [EC:1.2.4.2]
E        comp46352_c0_seq1; <a href="/dbget-bin/www_bget?K00164">K00164</a>  OGDH, sucA; 2-oxoglutarate dehydrogenase E1 component [EC:1.2.4.2]
E        comp9690_c0_seq1; <a href="/dbget-bin/www_bget?K00658">K00658</a>  DLST, sucB; 2-oxoglutarate dehydrogenase E2 component (dihydrolipoamide succinyltransferase) [EC:2.3.1.61]
E        comp38089_c0_seq2; <a href="/dbget-bin/www_bget?K00658">K00658</a>  DLST, sucB; 2-oxoglutarate dehydrogenase E2 component (dihydrolipoamide succinyltransferase) [EC:2.3.1.61]
E        comp48315_c0_seq1; <a href="/dbget-bin/www_bget?K00658">K00658</a>  DLST, sucB; 2-oxoglutarate dehydrogenase E2 component (dihydrolipoamide succinyltransferase) [EC:2.3.1.61]
E        comp48505_c0_seq1; <a href="/dbget-bin/www_bget?K00658">K00658</a>  DLST, sucB; 2-oxoglutarate dehydrogenase E2 component (dihydrolipoamide succinyltransferase) [EC:2.3.1.61]
E        comp89081_c0_seq1; <a href="/dbget-bin/www_bget?K00252">K00252</a>  GCDH, gcdH; glutaryl-CoA dehydrogenase [EC:1.3.8.6]
E        comp43021_c0_seq1; <a href="/dbget-bin/www_bget?K07515">K07515</a>  HADHA; enoyl-CoA hydratase / long-chain 3-hydroxyacyl-CoA dehydrogenase [EC:4.2.1.17 1.1.1.211]
E        comp45130_c0_seq1; <a href="/dbget-bin/www_bget?K07515">K07515</a>  HADHA; enoyl-CoA hydratase / long-chain 3-hydroxyacyl-CoA dehydrogenase [EC:4.2.1.17 1.1.1.211]
E        comp45452_c0_seq1; <a href="/dbget-bin/www_bget?K00022">K00022</a>  HADH; 3-hydroxyacyl-CoA dehydrogenase [EC:1.1.1.35]
D      <a href="/kegg-bin/show_module?M00608">M00608</a>  2-Oxocarboxylic acid chain extension, 2-oxoglutarate => 2-oxoadipate => 2-oxopimelate => 2-oxosuberate [PATH:<a href="/kegg-bin/show_pathway?map01210+M00608">map01210</a> <a href="/kegg-bin/show_pathway?map00300+M00608">map00300</a>]
C    Arginine and proline metabolism
D      <a href="/kegg-bin/show_module?M00015">M00015</a>  Proline biosynthesis, glutamate => proline [PATH:<a href="/kegg-bin/show_pathway?map01230+M00015">map01230</a> <a href="/kegg-bin/show_pathway?map00330+M00015">map00330</a>]
E        comp6293_c0_seq1; <a href="/dbget-bin/www_bget?K12657">K12657</a>  ALDH18A1, P5CS; delta-1-pyrroline-5-carboxylate synthetase [EC:2.7.2.11 1.2.1.41]
E        comp6293_c0_seq2; <a href="/dbget-bin/www_bget?K12657">K12657</a>  ALDH18A1, P5CS; delta-1-pyrroline-5-carboxylate synthetase [EC:2.7.2.11 1.2.1.41]
E        comp37993_c0_seq1; <a href="/dbget-bin/www_bget?K12657">K12657</a>  ALDH18A1, P5CS; delta-1-pyrroline-5-carboxylate synthetase [EC:2.7.2.11 1.2.1.41]
E        comp90915_c0_seq1; <a href="/dbget-bin/www_bget?K12657">K12657</a>  ALDH18A1, P5CS; delta-1-pyrroline-5-carboxylate synthetase [EC:2.7.2.11 1.2.1.41]
E        comp124607_c0_seq1; <a href="/dbget-bin/www_bget?K12657">K12657</a>  ALDH18A1, P5CS; delta-1-pyrroline-5-carboxylate synthetase [EC:2.7.2.11 1.2.1.41]
E        comp8065_c0_seq1; <a href="/dbget-bin/www_bget?K00286">K00286</a>  E1.5.1.2, proC; pyrroline-5-carboxylate reductase [EC:1.5.1.2]
E        comp77398_c0_seq1; <a href="/dbget-bin/www_bget?K00286">K00286</a>  E1.5.1.2, proC; pyrroline-5-carboxylate reductase [EC:1.5.1.2]
E        comp152513_c0_seq1; <a href="/dbget-bin/www_bget?K00286">K00286</a>  E1.5.1.2, proC; pyrroline-5-carboxylate reductase [EC:1.5.1.2]
D      <a href="/kegg-bin/show_module?M00028">M00028</a>  Ornithine biosynthesis, glutamate => ornithine [PATH:<a href="/kegg-bin/show_pathway?map01210+M00028">map01210</a> <a href="/kegg-bin/show_pathway?map01230+M00028">map01230</a> <a href="/kegg-bin/show_pathway?map00330+M00028">map00330</a>]
E        comp24481_c0_seq1; <a href="/dbget-bin/www_bget?K11067">K11067</a>  NAGS; N-acetylglutamate synthase [EC:2.3.1.1]
E        comp24481_c0_seq2; <a href="/dbget-bin/www_bget?K11067">K11067</a>  NAGS; N-acetylglutamate synthase [EC:2.3.1.1]
E        comp92193_c0_seq1; <a href="/dbget-bin/www_bget?K14677">K14677</a>  ACY1; aminoacylase [EC:3.5.1.14]
D      <a href="/kegg-bin/show_module?M00029">M00029</a>  Urea cycle [PATH:<a href="/kegg-bin/show_pathway?map01230+M00029">map01230</a> <a href="/kegg-bin/show_pathway?map00330+M00029">map00330</a>]
E        comp42804_c0_seq1; <a href="/dbget-bin/www_bget?K01948">K01948</a>  CPS1; carbamoyl-phosphate synthase (ammonia) [EC:6.3.4.16]
E        comp44450_c0_seq1; <a href="/dbget-bin/www_bget?K00611">K00611</a>  OTC, argF, argI; ornithine carbamoyltransferase [EC:2.1.3.3]
E        comp33280_c0_seq1; <a href="/dbget-bin/www_bget?K01940">K01940</a>  E6.3.4.5, argG; argininosuccinate synthase [EC:6.3.4.5]
E        comp80591_c0_seq1; <a href="/dbget-bin/www_bget?K01940">K01940</a>  E6.3.4.5, argG; argininosuccinate synthase [EC:6.3.4.5]
E        comp123721_c0_seq1; <a href="/dbget-bin/www_bget?K01940">K01940</a>  E6.3.4.5, argG; argininosuccinate synthase [EC:6.3.4.5]
E        comp37268_c0_seq1; <a href="/dbget-bin/www_bget?K01755">K01755</a>  argH, ASL; argininosuccinate lyase [EC:4.3.2.1]
E        comp84841_c0_seq1; <a href="/dbget-bin/www_bget?K01755">K01755</a>  argH, ASL; argininosuccinate lyase [EC:4.3.2.1]
E        comp100983_c0_seq1; <a href="/dbget-bin/www_bget?K01755">K01755</a>  argH, ASL; argininosuccinate lyase [EC:4.3.2.1]
E        comp61595_c0_seq1; <a href="/dbget-bin/www_bget?K01476">K01476</a>  E3.5.3.1, rocF, arg; arginase [EC:3.5.3.1]
E        comp72646_c0_seq1; <a href="/dbget-bin/www_bget?K01476">K01476</a>  E3.5.3.1, rocF, arg; arginase [EC:3.5.3.1]
C    Histidine metabolism
D      <a href="/kegg-bin/show_module?M00026">M00026</a>  Histidine biosynthesis, PRPP => histidine [PATH:<a href="/kegg-bin/show_pathway?map01230+M00026">map01230</a> <a href="/kegg-bin/show_pathway?map00340+M00026">map00340</a>]
E        comp8317_c0_seq1; <a href="/dbget-bin/www_bget?K00817">K00817</a>  hisC; histidinol-phosphate aminotransferase [EC:2.6.1.9]
E        comp159975_c0_seq1; <a href="/dbget-bin/www_bget?K04486">K04486</a>  E3.1.3.15B; histidinol-phosphatase (PHP family) [EC:3.1.3.15]
D      <a href="/kegg-bin/show_module?M00045">M00045</a>  Histidine degradation, histidine => N-formiminoglutamate => glutamate [PATH:<a href="/kegg-bin/show_pathway?map00340+M00045">map00340</a>]
E        comp47743_c0_seq1; <a href="/dbget-bin/www_bget?K01745">K01745</a>  hutH, HAL; histidine ammonia-lyase [EC:4.3.1.3]
E        comp142304_c0_seq1; <a href="/dbget-bin/www_bget?K01745">K01745</a>  hutH, HAL; histidine ammonia-lyase [EC:4.3.1.3]
E        comp17599_c0_seq1; <a href="/dbget-bin/www_bget?K01712">K01712</a>  hutU, UROC1; urocanate hydratase [EC:4.2.1.49]
E        comp26024_c0_seq1; <a href="/dbget-bin/www_bget?K01712">K01712</a>  hutU, UROC1; urocanate hydratase [EC:4.2.1.49]
E        comp70548_c0_seq1; <a href="/dbget-bin/www_bget?K01712">K01712</a>  hutU, UROC1; urocanate hydratase [EC:4.2.1.49]
E        comp82352_c0_seq1; <a href="/dbget-bin/www_bget?K01712">K01712</a>  hutU, UROC1; urocanate hydratase [EC:4.2.1.49]
E        comp144035_c0_seq1; <a href="/dbget-bin/www_bget?K01712">K01712</a>  hutU, UROC1; urocanate hydratase [EC:4.2.1.49]
E        comp63013_c0_seq1; <a href="/dbget-bin/www_bget?K01468">K01468</a>  hutI, AMDHD1; imidazolonepropionase [EC:3.5.2.7]
E        comp70581_c0_seq1; <a href="/dbget-bin/www_bget?K01468">K01468</a>  hutI, AMDHD1; imidazolonepropionase [EC:3.5.2.7]
E        comp79682_c0_seq1; <a href="/dbget-bin/www_bget?K01468">K01468</a>  hutI, AMDHD1; imidazolonepropionase [EC:3.5.2.7]
E        comp94185_c0_seq1; <a href="/dbget-bin/www_bget?K01468">K01468</a>  hutI, AMDHD1; imidazolonepropionase [EC:3.5.2.7]
C    Aromatic amino acid metabolism
D      <a href="/kegg-bin/show_module?M00022">M00022</a>  Shikimate pathway, phosphoenolpyruvate + erythrose-4P => chorismate [PATH:<a href="/kegg-bin/show_pathway?map01230+M00022">map01230</a> <a href="/kegg-bin/show_pathway?map00400+M00022">map00400</a>]
D      <a href="/kegg-bin/show_module?M00023">M00023</a>  Tryptophan biosynthesis, chorismate => tryptophan [PATH:<a href="/kegg-bin/show_pathway?map01230+M00023">map01230</a> <a href="/kegg-bin/show_pathway?map00400+M00023">map00400</a>]
D      <a href="/kegg-bin/show_module?M00024">M00024</a>  Phenylalanine biosynthesis, chorismate => phenylalanine [PATH:<a href="/kegg-bin/show_pathway?map01230+M00024">map01230</a> <a href="/kegg-bin/show_pathway?map00400+M00024">map00400</a>]
D      <a href="/kegg-bin/show_module?M00025">M00025</a>  Tyrosine biosynthesis, chorismate => tyrosine [PATH:<a href="/kegg-bin/show_pathway?map01230+M00025">map01230</a> <a href="/kegg-bin/show_pathway?map00400+M00025">map00400</a>]
E        comp41683_c0_seq1; <a href="/dbget-bin/www_bget?K00815">K00815</a>  TAT; tyrosine aminotransferase [EC:2.6.1.5]
E        comp41683_c0_seq2; <a href="/dbget-bin/www_bget?K00815">K00815</a>  TAT; tyrosine aminotransferase [EC:2.6.1.5]
E        comp46284_c0_seq2; <a href="/dbget-bin/www_bget?K00815">K00815</a>  TAT; tyrosine aminotransferase [EC:2.6.1.5]
D      <a href="/kegg-bin/show_module?M00040">M00040</a>  Tyrosine biosynthesis, prephanate => pretyrosine => tyrosine [PATH:<a href="/kegg-bin/show_pathway?map01230+M00040">map01230</a> <a href="/kegg-bin/show_pathway?map00400+M00040">map00400</a>]
D      <a href="/kegg-bin/show_module?M00042">M00042</a>  Catecholamine biosynthesis, tyrosine => dopamine => noradrenaline => adrenaline [PATH:<a href="/kegg-bin/show_pathway?map00350+M00042">map00350</a>]
E        comp27537_c0_seq1; <a href="/dbget-bin/www_bget?K00505">K00505</a>  TYR; tyrosinase [EC:1.14.18.1]
E        comp36231_c0_seq1; <a href="/dbget-bin/www_bget?K00505">K00505</a>  TYR; tyrosinase [EC:1.14.18.1]
E        comp36231_c0_seq2; <a href="/dbget-bin/www_bget?K00505">K00505</a>  TYR; tyrosinase [EC:1.14.18.1]
E        comp1813_c0_seq1; <a href="/dbget-bin/www_bget?K00503">K00503</a>  DBH; dopamine beta-monooxygenase [EC:1.14.17.1]
E        comp30667_c0_seq1; <a href="/dbget-bin/www_bget?K00503">K00503</a>  DBH; dopamine beta-monooxygenase [EC:1.14.17.1]
D      <a href="/kegg-bin/show_module?M00043">M00043</a>  Thyroid hormone biosynthesis, tyrosine => triiodothyronine/thyroxine [PATH:<a href="/kegg-bin/show_pathway?map00350+M00043">map00350</a>]
E        comp45509_c0_seq1; <a href="/dbget-bin/www_bget?K00431">K00431</a>  TPO; thyroid peroxidase [EC:1.11.1.8]
D      <a href="/kegg-bin/show_module?M00044">M00044</a>  Tyrosine degradation, tyrosine => homogentisate [PATH:<a href="/kegg-bin/show_pathway?map00350+M00044">map00350</a>]
E        comp46407_c0_seq1; <a href="/dbget-bin/www_bget?K03334">K03334</a>  IL4I1; L-amino-acid oxidase [EC:1.4.3.2]
E        comp43458_c0_seq1; <a href="/dbget-bin/www_bget?K00457">K00457</a>  HPD, hppD; 4-hydroxyphenylpyruvate dioxygenase [EC:1.13.11.27]
E        comp38538_c0_seq1; <a href="/dbget-bin/www_bget?K00451">K00451</a>  HGD, hmgA; homogentisate 1,2-dioxygenase [EC:1.13.11.5]
E        comp44730_c0_seq1; <a href="/dbget-bin/www_bget?K00451">K00451</a>  HGD, hmgA; homogentisate 1,2-dioxygenase [EC:1.13.11.5]
E        comp44730_c0_seq2; <a href="/dbget-bin/www_bget?K00451">K00451</a>  HGD, hmgA; homogentisate 1,2-dioxygenase [EC:1.13.11.5]
E        comp38540_c0_seq1; <a href="/dbget-bin/www_bget?K01800">K01800</a>  maiA, GSTZ1; maleylacetoacetate isomerase [EC:5.2.1.2]
E        comp39616_c0_seq1; <a href="/dbget-bin/www_bget?K01555">K01555</a>  FAH, fahA; fumarylacetoacetase [EC:3.7.1.2]
E        comp39616_c0_seq2; <a href="/dbget-bin/www_bget?K01555">K01555</a>  FAH, fahA; fumarylacetoacetase [EC:3.7.1.2]
E        comp72391_c0_seq1; <a href="/dbget-bin/www_bget?K01555">K01555</a>  FAH, fahA; fumarylacetoacetase [EC:3.7.1.2]
E        comp82535_c0_seq1; <a href="/dbget-bin/www_bget?K01555">K01555</a>  FAH, fahA; fumarylacetoacetase [EC:3.7.1.2]
E        comp132888_c0_seq1; <a href="/dbget-bin/www_bget?K01555">K01555</a>  FAH, fahA; fumarylacetoacetase [EC:3.7.1.2]
E        comp159748_c0_seq1; <a href="/dbget-bin/www_bget?K01555">K01555</a>  FAH, fahA; fumarylacetoacetase [EC:3.7.1.2]
D      <a href="/kegg-bin/show_module?M00533">M00533</a>  Homoprotocatechuate degradation, homoprotocatechuate => 2-oxohept-3-enedioate [PATH:<a href="/kegg-bin/show_pathway?map01220+M00533">map01220</a> <a href="/kegg-bin/show_pathway?map00350+M00533">map00350</a>]
D      <a href="/kegg-bin/show_module?M00545">M00545</a>  Trans-cinnamate degradation, trans-cinnamate => 2-oxopent-4-enoate + fumarate [PATH:<a href="/kegg-bin/show_pathway?map01220+M00545">map01220</a> <a href="/kegg-bin/show_pathway?map00360+M00545">map00360</a>]
D      <a href="/kegg-bin/show_module?M00350">M00350</a>  Capsaicin biosynthesis, L-Phenylalanine => Capsaicin [PATH:<a href="/kegg-bin/show_pathway?map00360+M00350">map00360</a>]
E        comp25660_c0_seq1; <a href="/dbget-bin/www_bget?K00588">K00588</a>  E2.1.1.104; caffeoyl-CoA O-methyltransferase [EC:2.1.1.104]
D      <a href="/kegg-bin/show_module?M00037">M00037</a>  Melatonin biosynthesis, tryptophan => serotonin => melatonin [PATH:<a href="/kegg-bin/show_pathway?map00380+M00037">map00380</a>]
E        comp29665_c0_seq1; <a href="/dbget-bin/www_bget?K00543">K00543</a>  ASMT; acetylserotonin N-methyltransferase [EC:2.1.1.4]
D      <a href="/kegg-bin/show_module?M00038">M00038</a>  Tryptophan metabolism, tryptophan => kynurenine => 2-aminomuconate [PATH:<a href="/kegg-bin/show_pathway?map00380+M00038">map00380</a>]
E        comp43409_c0_seq1; <a href="/dbget-bin/www_bget?K00453">K00453</a>  E1.13.11.11, TDO2; tryptophan 2,3-dioxygenase [EC:1.13.11.11]
E        comp48495_c0_seq1; <a href="/dbget-bin/www_bget?K00453">K00453</a>  E1.13.11.11, TDO2; tryptophan 2,3-dioxygenase [EC:1.13.11.11]
E        comp66568_c0_seq1; <a href="/dbget-bin/www_bget?K00453">K00453</a>  E1.13.11.11, TDO2; tryptophan 2,3-dioxygenase [EC:1.13.11.11]
E        comp92172_c0_seq1; <a href="/dbget-bin/www_bget?K00453">K00453</a>  E1.13.11.11, TDO2; tryptophan 2,3-dioxygenase [EC:1.13.11.11]
E        comp155690_c0_seq1; <a href="/dbget-bin/www_bget?K01432">K01432</a>  AFMID; arylformamidase [EC:3.5.1.9]
E        comp28981_c0_seq1; <a href="/dbget-bin/www_bget?K00486">K00486</a>  KMO; kynurenine 3-monooxygenase [EC:1.14.13.9]
E        comp59598_c0_seq1; <a href="/dbget-bin/www_bget?K00486">K00486</a>  KMO; kynurenine 3-monooxygenase [EC:1.14.13.9]
E        comp42167_c0_seq1; <a href="/dbget-bin/www_bget?K01556">K01556</a>  KYNU, kynU; kynureninase [EC:3.7.1.3]
E        comp40548_c0_seq1; <a href="/dbget-bin/www_bget?K00452">K00452</a>  HAAO; 3-hydroxyanthranilate 3,4-dioxygenase [EC:1.13.11.6]
E        comp43166_c0_seq1; <a href="/dbget-bin/www_bget?K03392">K03392</a>  ACMSD; aminocarboxymuconate-semialdehyde decarboxylase [EC:4.1.1.45]
C    Other amino acid metabolism
D      <a href="/kegg-bin/show_module?M00027">M00027</a>  GABA (gamma-Aminobutyrate) shunt [PATH:<a href="/kegg-bin/show_pathway?map00250+M00027">map00250</a>]
E        comp14276_c0_seq1; <a href="/dbget-bin/www_bget?K13524">K13524</a>  ABAT; 4-aminobutyrate aminotransferase / (S)-3-amino-2-methylpropionate transaminase [EC:2.6.1.19 2.6.1.22]
E        comp16361_c0_seq1; <a href="/dbget-bin/www_bget?K13524">K13524</a>  ABAT; 4-aminobutyrate aminotransferase / (S)-3-amino-2-methylpropionate transaminase [EC:2.6.1.19 2.6.1.22]
E        comp39012_c0_seq1; <a href="/dbget-bin/www_bget?K13524">K13524</a>  ABAT; 4-aminobutyrate aminotransferase / (S)-3-amino-2-methylpropionate transaminase [EC:2.6.1.19 2.6.1.22]
E        comp64267_c0_seq1; <a href="/dbget-bin/www_bget?K13524">K13524</a>  ABAT; 4-aminobutyrate aminotransferase / (S)-3-amino-2-methylpropionate transaminase [EC:2.6.1.19 2.6.1.22]
E        comp23584_c0_seq1; <a href="/dbget-bin/www_bget?K00139">K00139</a>  ALDH5A1; succinate-semialdehyde dehydrogenase [EC:1.2.1.24]
E        comp49245_c0_seq1; <a href="/dbget-bin/www_bget?K00139">K00139</a>  ALDH5A1; succinate-semialdehyde dehydrogenase [EC:1.2.1.24]
E        comp61533_c0_seq1; <a href="/dbget-bin/www_bget?K00139">K00139</a>  ALDH5A1; succinate-semialdehyde dehydrogenase [EC:1.2.1.24]
E        comp84095_c0_seq1; <a href="/dbget-bin/www_bget?K00139">K00139</a>  ALDH5A1; succinate-semialdehyde dehydrogenase [EC:1.2.1.24]
E        comp89744_c0_seq1; <a href="/dbget-bin/www_bget?K00139">K00139</a>  ALDH5A1; succinate-semialdehyde dehydrogenase [EC:1.2.1.24]
E        comp99431_c0_seq1; <a href="/dbget-bin/www_bget?K00139">K00139</a>  ALDH5A1; succinate-semialdehyde dehydrogenase [EC:1.2.1.24]
E        comp113171_c0_seq1; <a href="/dbget-bin/www_bget?K00139">K00139</a>  ALDH5A1; succinate-semialdehyde dehydrogenase [EC:1.2.1.24]
D      <a href="/kegg-bin/show_module?M00047">M00047</a>  Creatine pathway [PATH:<a href="/kegg-bin/show_pathway?map00330+M00047">map00330</a>]
E        comp39851_c1_seq1; <a href="/dbget-bin/www_bget?K00613">K00613</a>  GATM; glycine amidinotransferase [EC:2.1.4.1]
E        comp43191_c0_seq2; <a href="/dbget-bin/www_bget?K00613">K00613</a>  GATM; glycine amidinotransferase [EC:2.1.4.1]
E        comp59118_c0_seq1; <a href="/dbget-bin/www_bget?K00542">K00542</a>  GAMT; guanidinoacetate N-methyltransferase [EC:2.1.1.2]
E        comp70563_c0_seq1; <a href="/dbget-bin/www_bget?K00542">K00542</a>  GAMT; guanidinoacetate N-methyltransferase [EC:2.1.1.2]
E        comp2423_c0_seq1; <a href="/dbget-bin/www_bget?K00933">K00933</a>  E2.7.3.2; creatine kinase [EC:2.7.3.2]
E        comp10981_c0_seq1; <a href="/dbget-bin/www_bget?K00933">K00933</a>  E2.7.3.2; creatine kinase [EC:2.7.3.2]
E        comp11136_c0_seq1; <a href="/dbget-bin/www_bget?K00933">K00933</a>  E2.7.3.2; creatine kinase [EC:2.7.3.2]
E        comp18662_c0_seq1; <a href="/dbget-bin/www_bget?K00933">K00933</a>  E2.7.3.2; creatine kinase [EC:2.7.3.2]
E        comp20720_c0_seq1; <a href="/dbget-bin/www_bget?K00933">K00933</a>  E2.7.3.2; creatine kinase [EC:2.7.3.2]
E        comp26195_c0_seq1; <a href="/dbget-bin/www_bget?K00933">K00933</a>  E2.7.3.2; creatine kinase [EC:2.7.3.2]
E        comp37227_c0_seq1; <a href="/dbget-bin/www_bget?K00933">K00933</a>  E2.7.3.2; creatine kinase [EC:2.7.3.2]
E        comp38481_c0_seq1; <a href="/dbget-bin/www_bget?K00933">K00933</a>  E2.7.3.2; creatine kinase [EC:2.7.3.2]
E        comp40765_c0_seq1; <a href="/dbget-bin/www_bget?K00933">K00933</a>  E2.7.3.2; creatine kinase [EC:2.7.3.2]
E        comp46952_c0_seq1; <a href="/dbget-bin/www_bget?K00933">K00933</a>  E2.7.3.2; creatine kinase [EC:2.7.3.2]
E        comp59564_c0_seq1; <a href="/dbget-bin/www_bget?K00933">K00933</a>  E2.7.3.2; creatine kinase [EC:2.7.3.2]
E        comp59766_c0_seq1; <a href="/dbget-bin/www_bget?K00933">K00933</a>  E2.7.3.2; creatine kinase [EC:2.7.3.2]
E        comp84736_c0_seq1; <a href="/dbget-bin/www_bget?K00933">K00933</a>  E2.7.3.2; creatine kinase [EC:2.7.3.2]
E        comp144340_c0_seq1; <a href="/dbget-bin/www_bget?K00933">K00933</a>  E2.7.3.2; creatine kinase [EC:2.7.3.2]
E        comp160899_c0_seq1; <a href="/dbget-bin/www_bget?K00933">K00933</a>  E2.7.3.2; creatine kinase [EC:2.7.3.2]
C    Cofactor and vitamin biosynthesis
D      <a href="/kegg-bin/show_module?M00127">M00127</a>  Thiamine biosynthesis, AIR => thiamine-P/thiamine-2P [PATH:<a href="/kegg-bin/show_pathway?map00730+M00127">map00730</a>]
E        comp20534_c0_seq1; <a href="/dbget-bin/www_bget?K00878">K00878</a>  thiM; hydroxyethylthiazole kinase [EC:2.7.1.50]
D      <a href="/kegg-bin/show_module?M00125">M00125</a>  Riboflavin biosynthesis, GTP => riboflavin/FMN/FAD [PATH:<a href="/kegg-bin/show_pathway?map00740+M00125">map00740</a>]
E        comp41485_c0_seq1; <a href="/dbget-bin/www_bget?K00861">K00861</a>  RFK, FMN1; riboflavin kinase [EC:2.7.1.26]
E        comp41485_c0_seq2; <a href="/dbget-bin/www_bget?K00861">K00861</a>  RFK, FMN1; riboflavin kinase [EC:2.7.1.26]
E        comp49424_c0_seq1; <a href="/dbget-bin/www_bget?K00861">K00861</a>  RFK, FMN1; riboflavin kinase [EC:2.7.1.26]
E        comp75586_c0_seq1; <a href="/dbget-bin/www_bget?K00953">K00953</a>  FLAD1; FAD synthetase [EC:2.7.7.2]
E        comp148820_c0_seq1; <a href="/dbget-bin/www_bget?K00953">K00953</a>  FLAD1; FAD synthetase [EC:2.7.7.2]
D      <a href="/kegg-bin/show_module?M00124">M00124</a>  Pyridoxal biosynthesis, erythrose-4P => pyridoxal-5P [PATH:<a href="/kegg-bin/show_pathway?map00750+M00124">map00750</a>]
E        comp46164_c0_seq1; <a href="/dbget-bin/www_bget?K00831">K00831</a>  serC, PSAT1; phosphoserine aminotransferase [EC:2.6.1.52]
E        comp140817_c0_seq1; <a href="/dbget-bin/www_bget?K00275">K00275</a>  pdxH, PNPO; pyridoxamine 5'-phosphate oxidase [EC:1.4.3.5]
D      <a href="/kegg-bin/show_module?M00115">M00115</a>  NAD biosynthesis, aspartate => NAD [PATH:<a href="/kegg-bin/show_pathway?map00760+M00115">map00760</a>]
E        comp69241_c0_seq1; <a href="/dbget-bin/www_bget?K06210">K06210</a>  NMNAT; nicotinamide mononucleotide adenylyltransferase [EC:2.7.7.1 2.7.7.18]
E        comp14320_c0_seq1; <a href="/dbget-bin/www_bget?K01950">K01950</a>  E6.3.5.1, NADSYN1, QNS1, nadE; NAD+ synthase (glutamine-hydrolysing) [EC:6.3.5.1]
E        comp78323_c0_seq1; <a href="/dbget-bin/www_bget?K01950">K01950</a>  E6.3.5.1, NADSYN1, QNS1, nadE; NAD+ synthase (glutamine-hydrolysing) [EC:6.3.5.1]
E        comp157701_c0_seq1; <a href="/dbget-bin/www_bget?K01950">K01950</a>  E6.3.5.1, NADSYN1, QNS1, nadE; NAD+ synthase (glutamine-hydrolysing) [EC:6.3.5.1]
D      <a href="/kegg-bin/show_module?M00119">M00119</a>  Pantothenate biosynthesis, valine/L-aspartate => pantothenate [PATH:<a href="/kegg-bin/show_pathway?map00770+M00119">map00770</a>]
E        comp45148_c0_seq7; <a href="/dbget-bin/www_bget?K00826">K00826</a>  E2.6.1.42, ilvE; branched-chain amino acid aminotransferase [EC:2.6.1.42]
E        comp45148_c0_seq14; <a href="/dbget-bin/www_bget?K00826">K00826</a>  E2.6.1.42, ilvE; branched-chain amino acid aminotransferase [EC:2.6.1.42]
E        comp45148_c0_seq16; <a href="/dbget-bin/www_bget?K00826">K00826</a>  E2.6.1.42, ilvE; branched-chain amino acid aminotransferase [EC:2.6.1.42]
E        comp45148_c0_seq20; <a href="/dbget-bin/www_bget?K00826">K00826</a>  E2.6.1.42, ilvE; branched-chain amino acid aminotransferase [EC:2.6.1.42]
E        comp55296_c0_seq1; <a href="/dbget-bin/www_bget?K00826">K00826</a>  E2.6.1.42, ilvE; branched-chain amino acid aminotransferase [EC:2.6.1.42]
E        comp82416_c0_seq1; <a href="/dbget-bin/www_bget?K00826">K00826</a>  E2.6.1.42, ilvE; branched-chain amino acid aminotransferase [EC:2.6.1.42]
D      <a href="/kegg-bin/show_module?M00120">M00120</a>  Coenzyme A biosynthesis, pantothenate => CoA [PATH:<a href="/kegg-bin/show_pathway?map00770+M00120">map00770</a>]
E        comp4263_c0_seq2; <a href="/dbget-bin/www_bget?K09680">K09680</a>  coaW; type II pantothenate kinase [EC:2.7.1.33]
E        comp18625_c0_seq1; <a href="/dbget-bin/www_bget?K09680">K09680</a>  coaW; type II pantothenate kinase [EC:2.7.1.33]
E        comp74772_c0_seq1; <a href="/dbget-bin/www_bget?K09680">K09680</a>  coaW; type II pantothenate kinase [EC:2.7.1.33]
E        comp124064_c0_seq1; <a href="/dbget-bin/www_bget?K09680">K09680</a>  coaW; type II pantothenate kinase [EC:2.7.1.33]
E        comp136436_c0_seq1; <a href="/dbget-bin/www_bget?K09680">K09680</a>  coaW; type II pantothenate kinase [EC:2.7.1.33]
E        comp9920_c0_seq1; <a href="/dbget-bin/www_bget?K01922">K01922</a>  PPCS, coaB; phosphopantothenate-cysteine ligase [EC:6.3.2.5]
E        comp60453_c0_seq1; <a href="/dbget-bin/www_bget?K01922">K01922</a>  PPCS, coaB; phosphopantothenate-cysteine ligase [EC:6.3.2.5]
E        comp98231_c0_seq1; <a href="/dbget-bin/www_bget?K01922">K01922</a>  PPCS, coaB; phosphopantothenate-cysteine ligase [EC:6.3.2.5]
E        comp137124_c0_seq1; <a href="/dbget-bin/www_bget?K01922">K01922</a>  PPCS, coaB; phosphopantothenate-cysteine ligase [EC:6.3.2.5]
E        comp42258_c0_seq1; <a href="/dbget-bin/www_bget?K02318">K02318</a>  COASY; phosphopantetheine adenylyltransferase / dephospho-CoA kinase [EC:2.7.7.3 2.7.1.24]
D      <a href="/kegg-bin/show_module?M00572">M00572</a>  Pimeloyl-ACP biosynthesis, BioC-BioH pathway, malonyl-ACP => pimeloyl-ACP [PATH:<a href="/kegg-bin/show_pathway?map00780+M00572">map00780</a>]
D      <a href="/kegg-bin/show_module?M00123">M00123</a>  Biotin biosynthesis, pimeloyl-ACP/CoA => biotin [PATH:<a href="/kegg-bin/show_pathway?map00780+M00123">map00780</a>]
D      <a href="/kegg-bin/show_module?M00573">M00573</a>  Biotin biosynthesis, BioI pathway, long-chain-acyl-ACP => pimeloyl-ACP => biotin [PATH:<a href="/kegg-bin/show_pathway?map00780+M00573">map00780</a>]
D      <a href="/kegg-bin/show_module?M00577">M00577</a>  Biotin biosynthesis, BioW pathway, pimelate => pimeloyl-CoA => biotin [PATH:<a href="/kegg-bin/show_pathway?map00780+M00577">map00780</a>]
D      <a href="/kegg-bin/show_module?M00126">M00126</a>  Tetrahydrofolate biosynthesis, GTP => THF [PATH:<a href="/kegg-bin/show_pathway?map00790+M00126">map00790</a> <a href="/kegg-bin/show_pathway?map00670+M00126">map00670</a>]
E        comp114847_c0_seq1; <a href="/dbget-bin/www_bget?K01495">K01495</a>  GCH1, folE; GTP cyclohydrolase I [EC:3.5.4.16]
E        comp37145_c0_seq1; <a href="/dbget-bin/www_bget?K01077">K01077</a>  E3.1.3.1, phoA, phoB; alkaline phosphatase [EC:3.1.3.1]
E        comp40831_c0_seq1; <a href="/dbget-bin/www_bget?K01077">K01077</a>  E3.1.3.1, phoA, phoB; alkaline phosphatase [EC:3.1.3.1]
E        comp46543_c0_seq1; <a href="/dbget-bin/www_bget?K01077">K01077</a>  E3.1.3.1, phoA, phoB; alkaline phosphatase [EC:3.1.3.1]
E        comp141397_c0_seq1; <a href="/dbget-bin/www_bget?K01077">K01077</a>  E3.1.3.1, phoA, phoB; alkaline phosphatase [EC:3.1.3.1]
E        comp7700_c0_seq1; <a href="/dbget-bin/www_bget?K01113">K01113</a>  phoD; alkaline phosphatase D [EC:3.1.3.1]
E        comp62232_c0_seq1; <a href="/dbget-bin/www_bget?K01113">K01113</a>  phoD; alkaline phosphatase D [EC:3.1.3.1]
E        comp64907_c0_seq1; <a href="/dbget-bin/www_bget?K01930">K01930</a>  FPGS; folylpolyglutamate synthase [EC:6.3.2.17]
E        comp99216_c0_seq1; <a href="/dbget-bin/www_bget?K01930">K01930</a>  FPGS; folylpolyglutamate synthase [EC:6.3.2.17]
D      <a href="/kegg-bin/show_module?M00121">M00121</a>  Heme biosynthesis, glutamate => protoheme/siroheme [PATH:<a href="/kegg-bin/show_pathway?map00860+M00121">map00860</a>]
E        comp14908_c0_seq1; <a href="/dbget-bin/www_bget?K14163">K14163</a>  EPRS; bifunctional glutamyl/prolyl-tRNA synthetase [EC:6.1.1.17 6.1.1.15]
E        comp19684_c0_seq1; <a href="/dbget-bin/www_bget?K14163">K14163</a>  EPRS; bifunctional glutamyl/prolyl-tRNA synthetase [EC:6.1.1.17 6.1.1.15]
E        comp22042_c0_seq1; <a href="/dbget-bin/www_bget?K14163">K14163</a>  EPRS; bifunctional glutamyl/prolyl-tRNA synthetase [EC:6.1.1.17 6.1.1.15]
E        comp42606_c0_seq1; <a href="/dbget-bin/www_bget?K14163">K14163</a>  EPRS; bifunctional glutamyl/prolyl-tRNA synthetase [EC:6.1.1.17 6.1.1.15]
E        comp51740_c0_seq1; <a href="/dbget-bin/www_bget?K14163">K14163</a>  EPRS; bifunctional glutamyl/prolyl-tRNA synthetase [EC:6.1.1.17 6.1.1.15]
E        comp53121_c0_seq1; <a href="/dbget-bin/www_bget?K14163">K14163</a>  EPRS; bifunctional glutamyl/prolyl-tRNA synthetase [EC:6.1.1.17 6.1.1.15]
E        comp55242_c0_seq1; <a href="/dbget-bin/www_bget?K14163">K14163</a>  EPRS; bifunctional glutamyl/prolyl-tRNA synthetase [EC:6.1.1.17 6.1.1.15]
E        comp57050_c0_seq1; <a href="/dbget-bin/www_bget?K14163">K14163</a>  EPRS; bifunctional glutamyl/prolyl-tRNA synthetase [EC:6.1.1.17 6.1.1.15]
E        comp58008_c0_seq1; <a href="/dbget-bin/www_bget?K14163">K14163</a>  EPRS; bifunctional glutamyl/prolyl-tRNA synthetase [EC:6.1.1.17 6.1.1.15]
E        comp13368_c0_seq1; <a href="/dbget-bin/www_bget?K01698">K01698</a>  hemB, ALAD; porphobilinogen synthase [EC:4.2.1.24]
E        comp21147_c0_seq1; <a href="/dbget-bin/www_bget?K01698">K01698</a>  hemB, ALAD; porphobilinogen synthase [EC:4.2.1.24]
E        comp127315_c0_seq1; <a href="/dbget-bin/www_bget?K01698">K01698</a>  hemB, ALAD; porphobilinogen synthase [EC:4.2.1.24]
E        comp1627_c0_seq1; <a href="/dbget-bin/www_bget?K01749">K01749</a>  hemC, HMBS; hydroxymethylbilane synthase [EC:2.5.1.61]
E        comp13814_c0_seq1; <a href="/dbget-bin/www_bget?K01749">K01749</a>  hemC, HMBS; hydroxymethylbilane synthase [EC:2.5.1.61]
E        comp24495_c0_seq1; <a href="/dbget-bin/www_bget?K01749">K01749</a>  hemC, HMBS; hydroxymethylbilane synthase [EC:2.5.1.61]
E        comp56863_c0_seq1; <a href="/dbget-bin/www_bget?K01749">K01749</a>  hemC, HMBS; hydroxymethylbilane synthase [EC:2.5.1.61]
E        comp2555_c0_seq1; <a href="/dbget-bin/www_bget?K01599">K01599</a>  hemE, UROD; uroporphyrinogen decarboxylase [EC:4.1.1.37]
E        comp51936_c0_seq1; <a href="/dbget-bin/www_bget?K01599">K01599</a>  hemE, UROD; uroporphyrinogen decarboxylase [EC:4.1.1.37]
E        comp74969_c0_seq1; <a href="/dbget-bin/www_bget?K01599">K01599</a>  hemE, UROD; uroporphyrinogen decarboxylase [EC:4.1.1.37]
E        comp76914_c0_seq1; <a href="/dbget-bin/www_bget?K01599">K01599</a>  hemE, UROD; uroporphyrinogen decarboxylase [EC:4.1.1.37]
E        comp145651_c0_seq1; <a href="/dbget-bin/www_bget?K01599">K01599</a>  hemE, UROD; uroporphyrinogen decarboxylase [EC:4.1.1.37]
E        comp146962_c0_seq1; <a href="/dbget-bin/www_bget?K00228">K00228</a>  hemF, CPOX; coproporphyrinogen III oxidase [EC:1.3.3.3]
E        comp45115_c0_seq1; <a href="/dbget-bin/www_bget?K01772">K01772</a>  hemH, FECH; ferrochelatase [EC:4.99.1.1]
D      <a href="/kegg-bin/show_module?M00129">M00129</a>  Ascorbate biosynthesis, animals, glucose-1P => ascorbate [PATH:<a href="/kegg-bin/show_pathway?map00040+M00129">map00040</a> <a href="/kegg-bin/show_pathway?map00053+M00129">map00053</a>]
E        comp12829_c0_seq1; <a href="/dbget-bin/www_bget?K00963">K00963</a>  UGP2, galU, galF; UTP--glucose-1-phosphate uridylyltransferase [EC:2.7.7.9]
E        comp18516_c0_seq1; <a href="/dbget-bin/www_bget?K00963">K00963</a>  UGP2, galU, galF; UTP--glucose-1-phosphate uridylyltransferase [EC:2.7.7.9]
E        comp29955_c0_seq1; <a href="/dbget-bin/www_bget?K00963">K00963</a>  UGP2, galU, galF; UTP--glucose-1-phosphate uridylyltransferase [EC:2.7.7.9]
E        comp38470_c0_seq1; <a href="/dbget-bin/www_bget?K00963">K00963</a>  UGP2, galU, galF; UTP--glucose-1-phosphate uridylyltransferase [EC:2.7.7.9]
E        comp42237_c0_seq1; <a href="/dbget-bin/www_bget?K00012">K00012</a>  UGDH, ugd; UDPglucose 6-dehydrogenase [EC:1.1.1.22]
E        comp1692_c0_seq1; <a href="/dbget-bin/www_bget?K00699">K00699</a>  UGT; glucuronosyltransferase [EC:2.4.1.17]
E        comp36220_c0_seq1; <a href="/dbget-bin/www_bget?K00699">K00699</a>  UGT; glucuronosyltransferase [EC:2.4.1.17]
E        comp46179_c0_seq2; <a href="/dbget-bin/www_bget?K00699">K00699</a>  UGT; glucuronosyltransferase [EC:2.4.1.17]
E        comp62843_c0_seq1; <a href="/dbget-bin/www_bget?K00699">K00699</a>  UGT; glucuronosyltransferase [EC:2.4.1.17]
E        comp89582_c0_seq1; <a href="/dbget-bin/www_bget?K00699">K00699</a>  UGT; glucuronosyltransferase [EC:2.4.1.17]
E        comp45970_c0_seq1; <a href="/dbget-bin/www_bget?K01195">K01195</a>  E3.2.1.31, GUSB, uidA; beta-glucuronidase [EC:3.2.1.31]
E        comp45970_c0_seq2; <a href="/dbget-bin/www_bget?K01195">K01195</a>  E3.2.1.31, GUSB, uidA; beta-glucuronidase [EC:3.2.1.31]
E        comp155761_c0_seq1; <a href="/dbget-bin/www_bget?K01195">K01195</a>  E3.2.1.31, GUSB, uidA; beta-glucuronidase [EC:3.2.1.31]
E        comp22211_c0_seq1; <a href="/dbget-bin/www_bget?K01053">K01053</a>  E3.1.1.17, gnl, RGN; gluconolactonase [EC:3.1.1.17]
E        comp159895_c0_seq1; <a href="/dbget-bin/www_bget?K01053">K01053</a>  E3.1.1.17, gnl, RGN; gluconolactonase [EC:3.1.1.17]
E        comp7443_c0_seq1; <a href="/dbget-bin/www_bget?K00103">K00103</a>  E1.1.3.8; L-gulonolactone oxidase [EC:1.1.3.8]
E        comp79555_c0_seq1; <a href="/dbget-bin/www_bget?K00103">K00103</a>  E1.1.3.8; L-gulonolactone oxidase [EC:1.1.3.8]
D      <a href="/kegg-bin/show_module?M00114">M00114</a>  Ascorbate biosynthesis, plants, glucose-6P => ascorbate [PATH:<a href="/kegg-bin/show_pathway?map00010+M00114">map00010</a> <a href="/kegg-bin/show_pathway?map00051+M00114">map00051</a> <a href="/kegg-bin/show_pathway?map00053+M00114">map00053</a>]
E        comp46003_c0_seq1; <a href="/dbget-bin/www_bget?K01810">K01810</a>  GPI, pgi; glucose-6-phosphate isomerase [EC:5.3.1.9]
E        comp46003_c0_seq2; <a href="/dbget-bin/www_bget?K01810">K01810</a>  GPI, pgi; glucose-6-phosphate isomerase [EC:5.3.1.9]
E        comp159387_c0_seq1; <a href="/dbget-bin/www_bget?K01810">K01810</a>  GPI, pgi; glucose-6-phosphate isomerase [EC:5.3.1.9]
E        comp7093_c0_seq1; <a href="/dbget-bin/www_bget?K01809">K01809</a>  E5.3.1.8, manA; mannose-6-phosphate isomerase [EC:5.3.1.8]
E        comp17178_c0_seq1; <a href="/dbget-bin/www_bget?K17497">K17497</a>  PMM; phosphomannomutase [EC:5.4.2.8]
E        comp50844_c0_seq1; <a href="/dbget-bin/www_bget?K17497">K17497</a>  PMM; phosphomannomutase [EC:5.4.2.8]
E        comp109406_c0_seq1; <a href="/dbget-bin/www_bget?K17497">K17497</a>  PMM; phosphomannomutase [EC:5.4.2.8]
E        comp1029_c0_seq1; <a href="/dbget-bin/www_bget?K00966">K00966</a>  GMPP; mannose-1-phosphate guanylyltransferase [EC:2.7.7.13]
E        comp1029_c0_seq2; <a href="/dbget-bin/www_bget?K00966">K00966</a>  GMPP; mannose-1-phosphate guanylyltransferase [EC:2.7.7.13]
E        comp5883_c0_seq1; <a href="/dbget-bin/www_bget?K00966">K00966</a>  GMPP; mannose-1-phosphate guanylyltransferase [EC:2.7.7.13]
E        comp19930_c0_seq1; <a href="/dbget-bin/www_bget?K00966">K00966</a>  GMPP; mannose-1-phosphate guanylyltransferase [EC:2.7.7.13]
E        comp19930_c0_seq2; <a href="/dbget-bin/www_bget?K00966">K00966</a>  GMPP; mannose-1-phosphate guanylyltransferase [EC:2.7.7.13]
E        comp30529_c0_seq1; <a href="/dbget-bin/www_bget?K00966">K00966</a>  GMPP; mannose-1-phosphate guanylyltransferase [EC:2.7.7.13]
E        comp35366_c0_seq1; <a href="/dbget-bin/www_bget?K00966">K00966</a>  GMPP; mannose-1-phosphate guanylyltransferase [EC:2.7.7.13]
E        comp39841_c0_seq1; <a href="/dbget-bin/www_bget?K00966">K00966</a>  GMPP; mannose-1-phosphate guanylyltransferase [EC:2.7.7.13]
E        comp67196_c0_seq1; <a href="/dbget-bin/www_bget?K00966">K00966</a>  GMPP; mannose-1-phosphate guanylyltransferase [EC:2.7.7.13]
E        comp145214_c0_seq1; <a href="/dbget-bin/www_bget?K00966">K00966</a>  GMPP; mannose-1-phosphate guanylyltransferase [EC:2.7.7.13]
D      <a href="/kegg-bin/show_module?M00550">M00550</a>  Ascorbate degradation, ascorbate => D-xylulose-5P [PATH:<a href="/kegg-bin/show_pathway?map00053+M00550">map00053</a>]
D      <a href="/kegg-bin/show_module?M00112">M00112</a>  Tocopherol biosynthesis [PATH:<a href="/kegg-bin/show_pathway?map00130+M00112">map00130</a>]
D      <a href="/kegg-bin/show_module?M00122">M00122</a>  Cobalamin biosynthesis, cobinamide => cobalamin [PATH:<a href="/kegg-bin/show_pathway?map00860+M00122">map00860</a>]
D      <a href="/kegg-bin/show_module?M00117">M00117</a>  Ubiquinone biosynthesis, prokaryotes, chorismate => ubiquinone [PATH:<a href="/kegg-bin/show_pathway?map00130+M00117">map00130</a>]
D      <a href="/kegg-bin/show_module?M00128">M00128</a>  Ubiquinone biosynthesis, eukaryotes, chorismate => ubiquinone [PATH:<a href="/kegg-bin/show_pathway?map00130+M00128">map00130</a>]
E        comp117306_c0_seq1; <a href="/dbget-bin/www_bget?K00591">K00591</a>  COQ3; hexaprenyldihydroxybenzoate methyltransferase [EC:2.1.1.114]
E        comp121582_c0_seq1; <a href="/dbget-bin/www_bget?K00591">K00591</a>  COQ3; hexaprenyldihydroxybenzoate methyltransferase [EC:2.1.1.114]
E        comp70718_c0_seq1; <a href="/dbget-bin/www_bget?K06126">K06126</a>  COQ6; ubiquinone biosynthesis monooxygenase Coq6 [EC:1.14.13.-]
E        comp77312_c0_seq1; <a href="/dbget-bin/www_bget?K06126">K06126</a>  COQ6; ubiquinone biosynthesis monooxygenase Coq6 [EC:1.14.13.-]
E        comp86232_c0_seq1; <a href="/dbget-bin/www_bget?K06126">K06126</a>  COQ6; ubiquinone biosynthesis monooxygenase Coq6 [EC:1.14.13.-]
E        comp88044_c0_seq1; <a href="/dbget-bin/www_bget?K06126">K06126</a>  COQ6; ubiquinone biosynthesis monooxygenase Coq6 [EC:1.14.13.-]
E        comp92886_c0_seq1; <a href="/dbget-bin/www_bget?K06126">K06126</a>  COQ6; ubiquinone biosynthesis monooxygenase Coq6 [EC:1.14.13.-]
E        comp20381_c0_seq1; <a href="/dbget-bin/www_bget?K06127">K06127</a>  COQ5; ubiquinone biosynthesis methyltransferase [EC:2.1.1.201]
E        comp73682_c0_seq1; <a href="/dbget-bin/www_bget?K06127">K06127</a>  COQ5; ubiquinone biosynthesis methyltransferase [EC:2.1.1.201]
D      <a href="/kegg-bin/show_module?M00116">M00116</a>  Menaquinone biosynthesis, chorismate => menaquinone [PATH:<a href="/kegg-bin/show_pathway?map00130+M00116">map00130</a>]
D      <a href="/kegg-bin/show_module?M00118">M00118</a>  Glutathione biosynthesis, glutamate => glutathione [PATH:<a href="/kegg-bin/show_pathway?map00480+M00118">map00480</a>]
E        comp57110_c0_seq1; <a href="/dbget-bin/www_bget?K11204">K11204</a>  GCLC; glutamate--cysteine ligase catalytic subunit [EC:6.3.2.2]
E        comp80280_c0_seq1; <a href="/dbget-bin/www_bget?K11204">K11204</a>  GCLC; glutamate--cysteine ligase catalytic subunit [EC:6.3.2.2]
E        comp45272_c0_seq1; <a href="/dbget-bin/www_bget?K11205">K11205</a>  GCLM; glutamate--cysteine ligase regulatory subunit
E        comp4129_c0_seq1; <a href="/dbget-bin/www_bget?K01920">K01920</a>  E6.3.2.3, gshB; glutathione synthase [EC:6.3.2.3]
E        comp17902_c0_seq1; <a href="/dbget-bin/www_bget?K01920">K01920</a>  E6.3.2.3, gshB; glutathione synthase [EC:6.3.2.3]
E        comp44210_c0_seq1; <a href="/dbget-bin/www_bget?K01920">K01920</a>  E6.3.2.3, gshB; glutathione synthase [EC:6.3.2.3]
E        comp44210_c0_seq2; <a href="/dbget-bin/www_bget?K01920">K01920</a>  E6.3.2.3, gshB; glutathione synthase [EC:6.3.2.3]
E        comp69718_c0_seq1; <a href="/dbget-bin/www_bget?K01920">K01920</a>  E6.3.2.3, gshB; glutathione synthase [EC:6.3.2.3]
E        comp82089_c0_seq1; <a href="/dbget-bin/www_bget?K01920">K01920</a>  E6.3.2.3, gshB; glutathione synthase [EC:6.3.2.3]
E        comp95384_c0_seq1; <a href="/dbget-bin/www_bget?K01920">K01920</a>  E6.3.2.3, gshB; glutathione synthase [EC:6.3.2.3]
D      <a href="/kegg-bin/show_module?M00140">M00140</a>  C1-unit interconversion, prokaryotes [PATH:<a href="/kegg-bin/show_pathway?map00670+M00140">map00670</a>]
E        comp35508_c0_seq1; <a href="/dbget-bin/www_bget?K00600">K00600</a>  glyA, SHMT; glycine hydroxymethyltransferase [EC:2.1.2.1]
E        comp45764_c0_seq1; <a href="/dbget-bin/www_bget?K00600">K00600</a>  glyA, SHMT; glycine hydroxymethyltransferase [EC:2.1.2.1]
E        comp56056_c0_seq1; <a href="/dbget-bin/www_bget?K00600">K00600</a>  glyA, SHMT; glycine hydroxymethyltransferase [EC:2.1.2.1]
D      <a href="/kegg-bin/show_module?M00141">M00141</a>  C1-unit interconversion, eukaryotes [PATH:<a href="/kegg-bin/show_pathway?map00670+M00141">map00670</a>]
E        comp35508_c0_seq1; <a href="/dbget-bin/www_bget?K00600">K00600</a>  glyA, SHMT; glycine hydroxymethyltransferase [EC:2.1.2.1]
E        comp45764_c0_seq1; <a href="/dbget-bin/www_bget?K00600">K00600</a>  glyA, SHMT; glycine hydroxymethyltransferase [EC:2.1.2.1]
E        comp56056_c0_seq1; <a href="/dbget-bin/www_bget?K00600">K00600</a>  glyA, SHMT; glycine hydroxymethyltransferase [EC:2.1.2.1]
E        comp10263_c0_seq1; <a href="/dbget-bin/www_bget?K00288">K00288</a>  MTHFD; methylenetetrahydrofolate dehydrogenase (NADP+) / methenyltetrahydrofolate cyclohydrolase / formyltetrahydrofolate synthetase [EC:1.5.1.5 3.5.4.9 6.3.4.3]
E        comp53591_c0_seq1; <a href="/dbget-bin/www_bget?K00288">K00288</a>  MTHFD; methylenetetrahydrofolate dehydrogenase (NADP+) / methenyltetrahydrofolate cyclohydrolase / formyltetrahydrofolate synthetase [EC:1.5.1.5 3.5.4.9 6.3.4.3]
C    Polyamine biosynthesis
D      <a href="/kegg-bin/show_module?M00133">M00133</a>  Polyamine biosynthesis, arginine => agmatine => putrescine => spermidine [PATH:<a href="/kegg-bin/show_pathway?map00330+M00133">map00330</a>]
E        comp12155_c0_seq1; <a href="/dbget-bin/www_bget?K01480">K01480</a>  E3.5.3.11, speB; agmatinase [EC:3.5.3.11]
E        comp22501_c0_seq1; <a href="/dbget-bin/www_bget?K01480">K01480</a>  E3.5.3.11, speB; agmatinase [EC:3.5.3.11]
E        comp14112_c0_seq1; <a href="/dbget-bin/www_bget?K01611">K01611</a>  speD, AMD1; S-adenosylmethionine decarboxylase [EC:4.1.1.50]
D      <a href="/kegg-bin/show_module?M00134">M00134</a>  Polyamine biosynthesis, arginine => ornithine => putrescine [PATH:<a href="/kegg-bin/show_pathway?map00330+M00134">map00330</a>]
E        comp61595_c0_seq1; <a href="/dbget-bin/www_bget?K01476">K01476</a>  E3.5.3.1, rocF, arg; arginase [EC:3.5.3.1]
E        comp72646_c0_seq1; <a href="/dbget-bin/www_bget?K01476">K01476</a>  E3.5.3.1, rocF, arg; arginase [EC:3.5.3.1]
E        comp45408_c0_seq1; <a href="/dbget-bin/www_bget?K01581">K01581</a>  E4.1.1.17, ODC1, speC, speF; ornithine decarboxylase [EC:4.1.1.17]
E        comp45488_c0_seq1; <a href="/dbget-bin/www_bget?K01581">K01581</a>  E4.1.1.17, ODC1, speC, speF; ornithine decarboxylase [EC:4.1.1.17]
D      <a href="/kegg-bin/show_module?M00135">M00135</a>  GABA biosynthesis, eukaryotes, putrescine => GABA [PATH:<a href="/kegg-bin/show_pathway?map00330+M00135">map00330</a>]
E        comp52812_c0_seq1; <a href="/dbget-bin/www_bget?K00657">K00657</a>  E2.3.1.57, speG; diamine N-acetyltransferase [EC:2.3.1.57]
E        comp2106_c0_seq1; <a href="/dbget-bin/www_bget?K00274">K00274</a>  MAO, aofH; monoamine oxidase [EC:1.4.3.4]
E        comp67437_c0_seq1; <a href="/dbget-bin/www_bget?K00274">K00274</a>  MAO, aofH; monoamine oxidase [EC:1.4.3.4]
E        comp79167_c0_seq1; <a href="/dbget-bin/www_bget?K00274">K00274</a>  MAO, aofH; monoamine oxidase [EC:1.4.3.4]
E        comp82832_c0_seq1; <a href="/dbget-bin/www_bget?K00274">K00274</a>  MAO, aofH; monoamine oxidase [EC:1.4.3.4]
E        comp86428_c0_seq1; <a href="/dbget-bin/www_bget?K00274">K00274</a>  MAO, aofH; monoamine oxidase [EC:1.4.3.4]
E        comp113491_c0_seq1; <a href="/dbget-bin/www_bget?K00274">K00274</a>  MAO, aofH; monoamine oxidase [EC:1.4.3.4]
E        comp148272_c0_seq1; <a href="/dbget-bin/www_bget?K00274">K00274</a>  MAO, aofH; monoamine oxidase [EC:1.4.3.4]
E        comp27718_c0_seq1; <a href="/dbget-bin/www_bget?K00128">K00128</a>  E1.2.1.3; aldehyde dehydrogenase (NAD+) [EC:1.2.1.3]
E        comp30537_c0_seq1; <a href="/dbget-bin/www_bget?K00128">K00128</a>  E1.2.1.3; aldehyde dehydrogenase (NAD+) [EC:1.2.1.3]
E        comp41953_c0_seq1; <a href="/dbget-bin/www_bget?K00128">K00128</a>  E1.2.1.3; aldehyde dehydrogenase (NAD+) [EC:1.2.1.3]
E        comp41953_c0_seq4; <a href="/dbget-bin/www_bget?K00128">K00128</a>  E1.2.1.3; aldehyde dehydrogenase (NAD+) [EC:1.2.1.3]
E        comp44363_c0_seq1; <a href="/dbget-bin/www_bget?K00128">K00128</a>  E1.2.1.3; aldehyde dehydrogenase (NAD+) [EC:1.2.1.3]
E        comp45407_c0_seq1; <a href="/dbget-bin/www_bget?K00128">K00128</a>  E1.2.1.3; aldehyde dehydrogenase (NAD+) [EC:1.2.1.3]
E        comp46924_c0_seq1; <a href="/dbget-bin/www_bget?K00128">K00128</a>  E1.2.1.3; aldehyde dehydrogenase (NAD+) [EC:1.2.1.3]
E        comp51992_c0_seq1; <a href="/dbget-bin/www_bget?K00128">K00128</a>  E1.2.1.3; aldehyde dehydrogenase (NAD+) [EC:1.2.1.3]
E        comp54539_c0_seq1; <a href="/dbget-bin/www_bget?K00128">K00128</a>  E1.2.1.3; aldehyde dehydrogenase (NAD+) [EC:1.2.1.3]
E        comp55759_c0_seq1; <a href="/dbget-bin/www_bget?K00128">K00128</a>  E1.2.1.3; aldehyde dehydrogenase (NAD+) [EC:1.2.1.3]
E        comp56042_c0_seq1; <a href="/dbget-bin/www_bget?K00128">K00128</a>  E1.2.1.3; aldehyde dehydrogenase (NAD+) [EC:1.2.1.3]
E        comp64642_c0_seq1; <a href="/dbget-bin/www_bget?K00128">K00128</a>  E1.2.1.3; aldehyde dehydrogenase (NAD+) [EC:1.2.1.3]
E        comp75409_c0_seq1; <a href="/dbget-bin/www_bget?K00128">K00128</a>  E1.2.1.3; aldehyde dehydrogenase (NAD+) [EC:1.2.1.3]
E        comp75693_c0_seq1; <a href="/dbget-bin/www_bget?K00128">K00128</a>  E1.2.1.3; aldehyde dehydrogenase (NAD+) [EC:1.2.1.3]
E        comp82960_c0_seq1; <a href="/dbget-bin/www_bget?K00128">K00128</a>  E1.2.1.3; aldehyde dehydrogenase (NAD+) [EC:1.2.1.3]
E        comp97871_c0_seq1; <a href="/dbget-bin/www_bget?K00128">K00128</a>  E1.2.1.3; aldehyde dehydrogenase (NAD+) [EC:1.2.1.3]
E        comp104341_c0_seq1; <a href="/dbget-bin/www_bget?K00128">K00128</a>  E1.2.1.3; aldehyde dehydrogenase (NAD+) [EC:1.2.1.3]
E        comp115583_c0_seq1; <a href="/dbget-bin/www_bget?K00128">K00128</a>  E1.2.1.3; aldehyde dehydrogenase (NAD+) [EC:1.2.1.3]
E        comp121074_c0_seq1; <a href="/dbget-bin/www_bget?K00128">K00128</a>  E1.2.1.3; aldehyde dehydrogenase (NAD+) [EC:1.2.1.3]
E        comp125599_c0_seq1; <a href="/dbget-bin/www_bget?K00128">K00128</a>  E1.2.1.3; aldehyde dehydrogenase (NAD+) [EC:1.2.1.3]
E        comp142328_c0_seq1; <a href="/dbget-bin/www_bget?K00128">K00128</a>  E1.2.1.3; aldehyde dehydrogenase (NAD+) [EC:1.2.1.3]
E        comp150227_c0_seq1; <a href="/dbget-bin/www_bget?K00128">K00128</a>  E1.2.1.3; aldehyde dehydrogenase (NAD+) [EC:1.2.1.3]
E        comp153944_c0_seq1; <a href="/dbget-bin/www_bget?K00128">K00128</a>  E1.2.1.3; aldehyde dehydrogenase (NAD+) [EC:1.2.1.3]
E        comp157742_c0_seq1; <a href="/dbget-bin/www_bget?K00128">K00128</a>  E1.2.1.3; aldehyde dehydrogenase (NAD+) [EC:1.2.1.3]
E        comp158128_c0_seq1; <a href="/dbget-bin/www_bget?K00128">K00128</a>  E1.2.1.3; aldehyde dehydrogenase (NAD+) [EC:1.2.1.3]
E        comp159519_c0_seq1; <a href="/dbget-bin/www_bget?K00128">K00128</a>  E1.2.1.3; aldehyde dehydrogenase (NAD+) [EC:1.2.1.3]
E        comp44531_c0_seq1; <a href="/dbget-bin/www_bget?K14085">K14085</a>  ALDH7A1; aldehyde dehydrogenase family 7 member A1 [EC:1.2.1.31 1.2.1.8 1.2.1.3]
E        comp36465_c0_seq1; <a href="/dbget-bin/www_bget?K00149">K00149</a>  ALDH9A1; aldehyde dehydrogenase family 9 member A1 [EC:1.2.1.47 1.2.1.3]
E        comp75374_c0_seq1; <a href="/dbget-bin/www_bget?K00149">K00149</a>  ALDH9A1; aldehyde dehydrogenase family 9 member A1 [EC:1.2.1.47 1.2.1.3]
E        comp131764_c0_seq1; <a href="/dbget-bin/www_bget?K00149">K00149</a>  ALDH9A1; aldehyde dehydrogenase family 9 member A1 [EC:1.2.1.47 1.2.1.3]
E        comp143894_c0_seq1; <a href="/dbget-bin/www_bget?K00149">K00149</a>  ALDH9A1; aldehyde dehydrogenase family 9 member A1 [EC:1.2.1.47 1.2.1.3]
D      <a href="/kegg-bin/show_module?M00136">M00136</a>  GABA biosynthesis, prokaryotes, putrescine => GABA [PATH:<a href="/kegg-bin/show_pathway?map00330+M00136">map00330</a>]
C    Phenylpropanoid and flavonoid biosynthesis
D      <a href="/kegg-bin/show_module?M00039">M00039</a>  Lignin biosynthesis, cinnamate => lignin [PATH:<a href="/kegg-bin/show_pathway?map00940+M00039">map00940</a>]
E        comp41994_c0_seq1; <a href="/dbget-bin/www_bget?K11188">K11188</a>  PRDX6; peroxiredoxin 6, 1-Cys peroxiredoxin [EC:1.11.1.7 1.11.1.15 3.1.1.-]
E        comp44583_c0_seq1; <a href="/dbget-bin/www_bget?K11188">K11188</a>  PRDX6; peroxiredoxin 6, 1-Cys peroxiredoxin [EC:1.11.1.7 1.11.1.15 3.1.1.-]
E        comp114012_c0_seq1; <a href="/dbget-bin/www_bget?K11188">K11188</a>  PRDX6; peroxiredoxin 6, 1-Cys peroxiredoxin [EC:1.11.1.7 1.11.1.15 3.1.1.-]
D      <a href="/kegg-bin/show_module?M00137">M00137</a>  Flavonoid biosynthesis, 4-coumaroyl-CoA => naringenin => apigenin [PATH:<a href="/kegg-bin/show_pathway?map00941+M00137">map00941</a>]
D      <a href="/kegg-bin/show_module?M00138">M00138</a>  Flavonoid biosynthesis, naringenin => pelargonidin [PATH:<a href="/kegg-bin/show_pathway?map00941+M00138">map00941</a>]
C    Alkaloid and other secondary metabolite biosynthesis
D      <a href="/kegg-bin/show_module?M00139">M00139</a>  Morphine biosynthesis, dopamine => morphine [PATH:<a href="/kegg-bin/show_pathway?map00950+M00139">map00950</a>]
D      <a href="/kegg-bin/show_module?M00369">M00369</a>  Cyanogenic glycoside biosynthesis, tyrosine => dhurrin [PATH:<a href="/kegg-bin/show_pathway?map00460+M00369">map00460</a>]
D      <a href="/kegg-bin/show_module?M00370">M00370</a>  Glucosinolate biosynthesis, tryptophan => glucobrassicin [PATH:<a href="/kegg-bin/show_pathway?map01210+M00370">map01210</a> <a href="/kegg-bin/show_pathway?map00966+M00370">map00966</a>]
D      <a href="/kegg-bin/show_module?M00033">M00033</a>  Ectoine biosynthesis, aspartate => ectoine [PATH:<a href="/kegg-bin/show_pathway?map01210+M00033">map01210</a> <a href="/kegg-bin/show_pathway?map01230+M00033">map01230</a> <a href="/kegg-bin/show_pathway?map00260+M00033">map00260</a>]
B
B  <b>Secondary metabolism</b>
C    Aromatics degradataion
D      <a href="/kegg-bin/show_module?M00538">M00538</a>  Toluene degradation, toluene => benzoate [PATH:<a href="/kegg-bin/show_pathway?map01220+M00538">map01220</a> <a href="/kegg-bin/show_pathway?map00623+M00538">map00623</a>]
D      <a href="/kegg-bin/show_module?M00537">M00537</a>  Xylene degradation, xylene => methylbenzoate [PATH:<a href="/kegg-bin/show_pathway?map01220+M00537">map01220</a> <a href="/kegg-bin/show_pathway?map00622+M00537">map00622</a>]
D      <a href="/kegg-bin/show_module?M00419">M00419</a>  Cymene degradation, p-cymene => p-cumate [PATH:<a href="/kegg-bin/show_pathway?map01220+M00419">map01220</a> <a href="/kegg-bin/show_pathway?map00622+M00419">map00622</a>]
D      <a href="/kegg-bin/show_module?M00547">M00547</a>  Benzene/toluene degradation, benzene => catechol / toluene => 3-methylcatechol [PATH:<a href="/kegg-bin/show_pathway?map01220+M00547">map01220</a> <a href="/kegg-bin/show_pathway?map00362+M00547">map00362</a> <a href="/kegg-bin/show_pathway?map00623+M00547">map00623</a>]
D      <a href="/kegg-bin/show_module?M00548">M00548</a>  Benzene degradation, benzene => catechol [PATH:<a href="/kegg-bin/show_pathway?map01220+M00548">map01220</a> <a href="/kegg-bin/show_pathway?map00362+M00548">map00362</a>]
D      <a href="/kegg-bin/show_module?M00551">M00551</a>  Benzoate degradation, benzoate => catechol / methylbenzoate => methylcatechol [PATH:<a href="/kegg-bin/show_pathway?map01220+M00551">map01220</a> <a href="/kegg-bin/show_pathway?map00362+M00551">map00362</a> <a href="/kegg-bin/show_pathway?map00622+M00551">map00622</a>]
D      <a href="/kegg-bin/show_module?M00568">M00568</a>  Catechol ortho-cleavage, catechol => 3-oxoadipate [PATH:<a href="/kegg-bin/show_pathway?map01220+M00568">map01220</a> <a href="/kegg-bin/show_pathway?map00362+M00568">map00362</a>]
D      <a href="/kegg-bin/show_module?M00569">M00569</a>  Catechol meta-cleavage, catechol => pyruvate + acetaldehyde [PATH:<a href="/kegg-bin/show_pathway?map01220+M00569">map01220</a> <a href="/kegg-bin/show_pathway?map00362+M00569">map00362</a> <a href="/kegg-bin/show_pathway?map00622+M00569">map00622</a>]
D      <a href="/kegg-bin/show_module?M00539">M00539</a>  Cumate degradation, p-cumate => 2-oxopent-4-enoate + 2-methylpropanoate [PATH:<a href="/kegg-bin/show_pathway?map01220+M00539">map01220</a> <a href="/kegg-bin/show_pathway?map00622+M00539">map00622</a>]
D      <a href="/kegg-bin/show_module?M00543">M00543</a>  Biphenyl degradation, biphenyl => 2-oxopent-4-enoate + benzoate [PATH:<a href="/kegg-bin/show_pathway?map01220+M00543">map01220</a> <a href="/kegg-bin/show_pathway?map00621+M00543">map00621</a>]
D      <a href="/kegg-bin/show_module?M00544">M00544</a>  Carbazole degradation, carbazole => 2-oxopent-4-enoate + anthranilate [PATH:<a href="/kegg-bin/show_pathway?map01220+M00544">map01220</a> <a href="/kegg-bin/show_pathway?map00621+M00544">map00621</a>]
D      <a href="/kegg-bin/show_module?M00418">M00418</a>  Toluene degradation, anaerobic, toluene => benzoyl-CoA [PATH:<a href="/kegg-bin/show_pathway?map01220+M00418">map01220</a> <a href="/kegg-bin/show_pathway?map00623+M00418">map00623</a>]
D      <a href="/kegg-bin/show_module?M00541">M00541</a>  Benzoyl-CoA degradation, benzoyl-CoA => 3-hydroxypimeloyl-CoA [PATH:<a href="/kegg-bin/show_pathway?map01220+M00541">map01220</a> <a href="/kegg-bin/show_pathway?map00362+M00541">map00362</a>]
D      <a href="/kegg-bin/show_module?M00540">M00540</a>  Benzoate degradation, cyclohexanecarboxylic acid =>pimeloyl-CoA [PATH:<a href="/kegg-bin/show_pathway?map01220+M00540">map01220</a> <a href="/kegg-bin/show_pathway?map00362+M00540">map00362</a>]
D      <a href="/kegg-bin/show_module?M00534">M00534</a>  Naphthalene degradataion, naphthalene => salicylate [PATH:<a href="/kegg-bin/show_pathway?map01220+M00534">map01220</a> <a href="/kegg-bin/show_pathway?map00626+M00534">map00626</a>]
#
A<b>Structural complex</b>
B
B  <b>Energy metabolism</b>
C    Photosynthesis
D      <a href="/kegg-bin/show_module?M00161">M00161</a>  Photosystem II [PATH:<a href="/kegg-bin/show_pathway?map00195+M00161">map00195</a>] [BR:<a href="/kegg-bin/show_brite?ko00194+M00161">ko00194</a>]
D      <a href="/kegg-bin/show_module?M00163">M00163</a>  Photosystem I [PATH:<a href="/kegg-bin/show_pathway?map00195+M00163">map00195</a>] [BR:<a href="/kegg-bin/show_brite?ko00194+M00163">ko00194</a>]
E        comp7705_c0_seq1; <a href="/dbget-bin/www_bget?K02694">K02694</a>  psaF; photosystem I subunit III
D      <a href="/kegg-bin/show_module?M00597">M00597</a>  Anoxygenic photosystem II [BR:<a href="/kegg-bin/show_brite?ko00194+M00597">ko00194</a>]
D      <a href="/kegg-bin/show_module?M00598">M00598</a>  Anoxygenic photosystem I [BR:<a href="/kegg-bin/show_brite?ko00194+M00598">ko00194</a>]
C    ATP synthesis
D      <a href="/kegg-bin/show_module?M00144">M00144</a>  NADH:quinone oxidoreductase, prokaryotes [PATH:<a href="/kegg-bin/show_pathway?map00190+M00144">map00190</a>]
D      <a href="/kegg-bin/show_module?M00145">M00145</a>  NAD(P)H:quinone oxidoreductase, chloroplasts and cyanobacteria [PATH:<a href="/kegg-bin/show_pathway?map00190+M00145">map00190</a>]
D      <a href="/kegg-bin/show_module?M00142">M00142</a>  NADH:ubiquinone oxidoreductase, mitochondria [PATH:<a href="/kegg-bin/show_pathway?map00190+M00142">map00190</a>]
E        comp82654_c0_seq1; <a href="/dbget-bin/www_bget?K03878">K03878</a>  ND1; NADH-ubiquinone oxidoreductase chain 1 [EC:1.6.5.3]
E        comp142115_c0_seq1; <a href="/dbget-bin/www_bget?K03878">K03878</a>  ND1; NADH-ubiquinone oxidoreductase chain 1 [EC:1.6.5.3]
E        comp73199_c0_seq1; <a href="/dbget-bin/www_bget?K03879">K03879</a>  ND2; NADH-ubiquinone oxidoreductase chain 2 [EC:1.6.5.3]
E        comp92248_c0_seq1; <a href="/dbget-bin/www_bget?K03879">K03879</a>  ND2; NADH-ubiquinone oxidoreductase chain 2 [EC:1.6.5.3]
E        comp11005_c0_seq1; <a href="/dbget-bin/www_bget?K03881">K03881</a>  ND4; NADH-ubiquinone oxidoreductase chain 4 [EC:1.6.5.3]
E        comp15560_c0_seq1; <a href="/dbget-bin/www_bget?K03881">K03881</a>  ND4; NADH-ubiquinone oxidoreductase chain 4 [EC:1.6.5.3]
E        comp46875_c0_seq1; <a href="/dbget-bin/www_bget?K03883">K03883</a>  ND5; NADH-ubiquinone oxidoreductase chain 5 [EC:1.6.5.3]
E        comp50307_c0_seq1; <a href="/dbget-bin/www_bget?K03883">K03883</a>  ND5; NADH-ubiquinone oxidoreductase chain 5 [EC:1.6.5.3]
D      <a href="/kegg-bin/show_module?M00143">M00143</a>  NADH dehydrogenase (ubiquinone) Fe-S protein/flavoprotein complex, mitochondria [PATH:<a href="/kegg-bin/show_pathway?map00190+M00143">map00190</a>]
E        comp5126_c0_seq1; <a href="/dbget-bin/www_bget?K03934">K03934</a>  NDUFS1; NADH dehydrogenase (ubiquinone) Fe-S protein 1 [EC:1.6.5.3 1.6.99.3]
E        comp5126_c0_seq2; <a href="/dbget-bin/www_bget?K03934">K03934</a>  NDUFS1; NADH dehydrogenase (ubiquinone) Fe-S protein 1 [EC:1.6.5.3 1.6.99.3]
E        comp8625_c0_seq1; <a href="/dbget-bin/www_bget?K03934">K03934</a>  NDUFS1; NADH dehydrogenase (ubiquinone) Fe-S protein 1 [EC:1.6.5.3 1.6.99.3]
E        comp25586_c0_seq1; <a href="/dbget-bin/www_bget?K03934">K03934</a>  NDUFS1; NADH dehydrogenase (ubiquinone) Fe-S protein 1 [EC:1.6.5.3 1.6.99.3]
E        comp46687_c0_seq1; <a href="/dbget-bin/www_bget?K03934">K03934</a>  NDUFS1; NADH dehydrogenase (ubiquinone) Fe-S protein 1 [EC:1.6.5.3 1.6.99.3]
E        comp17397_c0_seq1; <a href="/dbget-bin/www_bget?K03935">K03935</a>  NDUFS2; NADH dehydrogenase (ubiquinone) Fe-S protein 2 [EC:1.6.5.3 1.6.99.3]
E        comp35595_c0_seq1; <a href="/dbget-bin/www_bget?K03935">K03935</a>  NDUFS2; NADH dehydrogenase (ubiquinone) Fe-S protein 2 [EC:1.6.5.3 1.6.99.3]
E        comp46129_c0_seq1; <a href="/dbget-bin/www_bget?K03935">K03935</a>  NDUFS2; NADH dehydrogenase (ubiquinone) Fe-S protein 2 [EC:1.6.5.3 1.6.99.3]
E        comp46129_c0_seq2; <a href="/dbget-bin/www_bget?K03935">K03935</a>  NDUFS2; NADH dehydrogenase (ubiquinone) Fe-S protein 2 [EC:1.6.5.3 1.6.99.3]
E        comp147539_c0_seq1; <a href="/dbget-bin/www_bget?K03935">K03935</a>  NDUFS2; NADH dehydrogenase (ubiquinone) Fe-S protein 2 [EC:1.6.5.3 1.6.99.3]
E        comp34633_c0_seq1; <a href="/dbget-bin/www_bget?K03936">K03936</a>  NDUFS3; NADH dehydrogenase (ubiquinone) Fe-S protein 3 [EC:1.6.5.3 1.6.99.3]
E        comp12059_c0_seq1; <a href="/dbget-bin/www_bget?K03937">K03937</a>  NDUFS4; NADH dehydrogenase (ubiquinone) Fe-S protein 4
E        comp23236_c0_seq1; <a href="/dbget-bin/www_bget?K03937">K03937</a>  NDUFS4; NADH dehydrogenase (ubiquinone) Fe-S protein 4
E        comp26171_c0_seq1; <a href="/dbget-bin/www_bget?K03937">K03937</a>  NDUFS4; NADH dehydrogenase (ubiquinone) Fe-S protein 4
E        comp26171_c0_seq2; <a href="/dbget-bin/www_bget?K03937">K03937</a>  NDUFS4; NADH dehydrogenase (ubiquinone) Fe-S protein 4
E        comp36396_c0_seq1; <a href="/dbget-bin/www_bget?K03938">K03938</a>  NDUFS5; NADH dehydrogenase (ubiquinone) Fe-S protein 5
E        comp31088_c0_seq1; <a href="/dbget-bin/www_bget?K03939">K03939</a>  NDUFS6; NADH dehydrogenase (ubiquinone) Fe-S protein 6
E        comp47569_c0_seq1; <a href="/dbget-bin/www_bget?K03939">K03939</a>  NDUFS6; NADH dehydrogenase (ubiquinone) Fe-S protein 6
E        comp27663_c0_seq1; <a href="/dbget-bin/www_bget?K03940">K03940</a>  NDUFS7; NADH dehydrogenase (ubiquinone) Fe-S protein 7 [EC:1.6.5.3 1.6.99.3]
E        comp31131_c0_seq1; <a href="/dbget-bin/www_bget?K03940">K03940</a>  NDUFS7; NADH dehydrogenase (ubiquinone) Fe-S protein 7 [EC:1.6.5.3 1.6.99.3]
E        comp43305_c0_seq1; <a href="/dbget-bin/www_bget?K03940">K03940</a>  NDUFS7; NADH dehydrogenase (ubiquinone) Fe-S protein 7 [EC:1.6.5.3 1.6.99.3]
E        comp48432_c0_seq1; <a href="/dbget-bin/www_bget?K03940">K03940</a>  NDUFS7; NADH dehydrogenase (ubiquinone) Fe-S protein 7 [EC:1.6.5.3 1.6.99.3]
E        comp10207_c0_seq1; <a href="/dbget-bin/www_bget?K03941">K03941</a>  NDUFS8; NADH dehydrogenase (ubiquinone) Fe-S protein 8 [EC:1.6.5.3 1.6.99.3]
E        comp10207_c0_seq2; <a href="/dbget-bin/www_bget?K03941">K03941</a>  NDUFS8; NADH dehydrogenase (ubiquinone) Fe-S protein 8 [EC:1.6.5.3 1.6.99.3]
E        comp10358_c0_seq1; <a href="/dbget-bin/www_bget?K03941">K03941</a>  NDUFS8; NADH dehydrogenase (ubiquinone) Fe-S protein 8 [EC:1.6.5.3 1.6.99.3]
E        comp152671_c0_seq1; <a href="/dbget-bin/www_bget?K03941">K03941</a>  NDUFS8; NADH dehydrogenase (ubiquinone) Fe-S protein 8 [EC:1.6.5.3 1.6.99.3]
E        comp35125_c0_seq1; <a href="/dbget-bin/www_bget?K03942">K03942</a>  NDUFV1; NADH dehydrogenase (ubiquinone) flavoprotein 1 [EC:1.6.5.3 1.6.99.3]
E        comp40425_c0_seq1; <a href="/dbget-bin/www_bget?K03942">K03942</a>  NDUFV1; NADH dehydrogenase (ubiquinone) flavoprotein 1 [EC:1.6.5.3 1.6.99.3]
E        comp41865_c0_seq1; <a href="/dbget-bin/www_bget?K03942">K03942</a>  NDUFV1; NADH dehydrogenase (ubiquinone) flavoprotein 1 [EC:1.6.5.3 1.6.99.3]
E        comp47592_c0_seq1; <a href="/dbget-bin/www_bget?K03942">K03942</a>  NDUFV1; NADH dehydrogenase (ubiquinone) flavoprotein 1 [EC:1.6.5.3 1.6.99.3]
E        comp8834_c0_seq1; <a href="/dbget-bin/www_bget?K03943">K03943</a>  NDUFV2; NADH dehydrogenase (ubiquinone) flavoprotein 2 [EC:1.6.5.3 1.6.99.3]
E        comp15273_c0_seq1; <a href="/dbget-bin/www_bget?K03943">K03943</a>  NDUFV2; NADH dehydrogenase (ubiquinone) flavoprotein 2 [EC:1.6.5.3 1.6.99.3]
E        comp42530_c0_seq1; <a href="/dbget-bin/www_bget?K03943">K03943</a>  NDUFV2; NADH dehydrogenase (ubiquinone) flavoprotein 2 [EC:1.6.5.3 1.6.99.3]
E        comp47138_c0_seq1; <a href="/dbget-bin/www_bget?K03943">K03943</a>  NDUFV2; NADH dehydrogenase (ubiquinone) flavoprotein 2 [EC:1.6.5.3 1.6.99.3]
D      <a href="/kegg-bin/show_module?M00146">M00146</a>  NADH dehydrogenase (ubiquinone) 1 alpha subcomplex [PATH:<a href="/kegg-bin/show_pathway?map00190+M00146">map00190</a>]
E        comp47189_c0_seq1; <a href="/dbget-bin/www_bget?K03945">K03945</a>  NDUFA1; NADH dehydrogenase (ubiquinone) 1 alpha subcomplex subunit 1
E        comp35302_c0_seq1; <a href="/dbget-bin/www_bget?K03946">K03946</a>  NDUFA2; NADH dehydrogenase (ubiquinone) 1 alpha subcomplex subunit 2
E        comp43712_c0_seq1; <a href="/dbget-bin/www_bget?K03948">K03948</a>  NDUFA4; NADH dehydrogenase (ubiquinone) 1 alpha subcomplex subunit 4
E        comp46225_c0_seq2; <a href="/dbget-bin/www_bget?K03948">K03948</a>  NDUFA4; NADH dehydrogenase (ubiquinone) 1 alpha subcomplex subunit 4
E        comp44039_c0_seq2; <a href="/dbget-bin/www_bget?K03949">K03949</a>  NDUFA5; NADH dehydrogenase (ubiquinone) 1 alpha subcomplex subunit 5
E        comp44039_c0_seq3; <a href="/dbget-bin/www_bget?K03949">K03949</a>  NDUFA5; NADH dehydrogenase (ubiquinone) 1 alpha subcomplex subunit 5
E        comp29763_c0_seq1; <a href="/dbget-bin/www_bget?K03950">K03950</a>  NDUFA6; NADH dehydrogenase (ubiquinone) 1 alpha subcomplex subunit 6
E        comp47243_c0_seq1; <a href="/dbget-bin/www_bget?K03950">K03950</a>  NDUFA6; NADH dehydrogenase (ubiquinone) 1 alpha subcomplex subunit 6
E        comp55800_c0_seq1; <a href="/dbget-bin/www_bget?K03950">K03950</a>  NDUFA6; NADH dehydrogenase (ubiquinone) 1 alpha subcomplex subunit 6
E        comp40453_c0_seq1; <a href="/dbget-bin/www_bget?K03951">K03951</a>  NDUFA7; NADH dehydrogenase (ubiquinone) 1 alpha subcomplex subunit 7
E        comp32261_c0_seq1; <a href="/dbget-bin/www_bget?K03952">K03952</a>  NDUFA8; NADH dehydrogenase (ubiquinone) 1 alpha subcomplex subunit 8
E        comp45243_c0_seq1; <a href="/dbget-bin/www_bget?K03953">K03953</a>  NDUFA9; NADH dehydrogenase (ubiquinone) 1 alpha subcomplex subunit 9
E        comp127216_c0_seq1; <a href="/dbget-bin/www_bget?K03954">K03954</a>  NDUFA10; NADH dehydrogenase (ubiquinone) 1 alpha subcomplex subunit 10
E        comp25363_c0_seq1; <a href="/dbget-bin/www_bget?K03955">K03955</a>  NDUFAB1; NADH dehydrogenase (ubiquinone) 1 alpha/beta subcomplex 1
E        comp36435_c0_seq1; <a href="/dbget-bin/www_bget?K03955">K03955</a>  NDUFAB1; NADH dehydrogenase (ubiquinone) 1 alpha/beta subcomplex 1
E        comp44030_c0_seq1; <a href="/dbget-bin/www_bget?K03956">K03956</a>  NDUFA11; NADH dehydrogenase (ubiquinone) 1 alpha subcomplex subunit 11
E        comp39626_c0_seq1; <a href="/dbget-bin/www_bget?K11352">K11352</a>  NDUFA12; NADH dehydrogenase (ubiquinone) 1 alpha subcomplex subunit 12
E        comp27076_c0_seq1; <a href="/dbget-bin/www_bget?K11353">K11353</a>  NDUFA13; NADH dehydrogenase (ubiquinone) 1 alpha subcomplex subunit 13
D      <a href="/kegg-bin/show_module?M00147">M00147</a>  NADH dehydrogenase (ubiquinone) 1 beta subcomplex [PATH:<a href="/kegg-bin/show_pathway?map00190+M00147">map00190</a>]
E        comp11578_c0_seq1; <a href="/dbget-bin/www_bget?K03959">K03959</a>  NDUFB3; NADH dehydrogenase (ubiquinone) 1 beta subcomplex subunit 3
E        comp18065_c0_seq1; <a href="/dbget-bin/www_bget?K03959">K03959</a>  NDUFB3; NADH dehydrogenase (ubiquinone) 1 beta subcomplex subunit 3
E        comp50969_c0_seq1; <a href="/dbget-bin/www_bget?K03963">K03963</a>  NDUFB7; NADH dehydrogenase (ubiquinone) 1 beta subcomplex subunit 7
E        comp57170_c0_seq1; <a href="/dbget-bin/www_bget?K03963">K03963</a>  NDUFB7; NADH dehydrogenase (ubiquinone) 1 beta subcomplex subunit 7
E        comp36457_c0_seq1; <a href="/dbget-bin/www_bget?K03964">K03964</a>  NDUFB8; NADH dehydrogenase (ubiquinone) 1 beta subcomplex subunit 8
E        comp41506_c0_seq1; <a href="/dbget-bin/www_bget?K03964">K03964</a>  NDUFB8; NADH dehydrogenase (ubiquinone) 1 beta subcomplex subunit 8
E        comp25458_c0_seq1; <a href="/dbget-bin/www_bget?K03965">K03965</a>  NDUFB9; NADH dehydrogenase (ubiquinone) 1 beta subcomplex subunit 9
E        comp33307_c0_seq1; <a href="/dbget-bin/www_bget?K03965">K03965</a>  NDUFB9; NADH dehydrogenase (ubiquinone) 1 beta subcomplex subunit 9
E        comp13029_c0_seq1; <a href="/dbget-bin/www_bget?K03966">K03966</a>  NDUFB10; NADH dehydrogenase (ubiquinone) 1 beta subcomplex subunit 10
D      <a href="/kegg-bin/show_module?M00149">M00149</a>  Succinate dehydrogenase, prokaryotes [PATH:<a href="/kegg-bin/show_pathway?map00190+M00149">map00190</a>]
D      <a href="/kegg-bin/show_module?M00150">M00150</a>  Fumarate reductase, prokaryotes [PATH:<a href="/kegg-bin/show_pathway?map00190+M00150">map00190</a>]
D      <a href="/kegg-bin/show_module?M00148">M00148</a>  Succinate dehydrogenase (ubiquinone) [PATH:<a href="/kegg-bin/show_pathway?map00190+M00148">map00190</a>]
E        comp41266_c0_seq1; <a href="/dbget-bin/www_bget?K00236">K00236</a>  SDHC, SDH3; succinate dehydrogenase (ubiquinone) cytochrome b560 subunit
E        comp43278_c0_seq1; <a href="/dbget-bin/www_bget?K00236">K00236</a>  SDHC, SDH3; succinate dehydrogenase (ubiquinone) cytochrome b560 subunit
E        comp43464_c0_seq1; <a href="/dbget-bin/www_bget?K00237">K00237</a>  SDHD, SDH4; succinate dehydrogenase (ubiquinone) membrane anchor subunit
E        comp46542_c0_seq1; <a href="/dbget-bin/www_bget?K00234">K00234</a>  SDHA, SDH1; succinate dehydrogenase (ubiquinone) flavoprotein subunit [EC:1.3.5.1]
E        comp7948_c0_seq1; <a href="/dbget-bin/www_bget?K00235">K00235</a>  SDHB, SDH2; succinate dehydrogenase (ubiquinone) iron-sulfur subunit [EC:1.3.5.1]
D      <a href="/kegg-bin/show_module?M00162">M00162</a>  Cytochrome b6f complex [PATH:<a href="/kegg-bin/show_pathway?map00195+M00162">map00195</a>]
D      <a href="/kegg-bin/show_module?M00151">M00151</a>  Cytochrome bc1 complex respiratory unit [PATH:<a href="/kegg-bin/show_pathway?map00190+M00151">map00190</a>]
E        comp10786_c0_seq1; <a href="/dbget-bin/www_bget?K00412">K00412</a>  CYTB, petB; ubiquinol-cytochrome c reductase cytochrome b subunit
E        comp17075_c0_seq1; <a href="/dbget-bin/www_bget?K00412">K00412</a>  CYTB, petB; ubiquinol-cytochrome c reductase cytochrome b subunit
E        comp41931_c0_seq1; <a href="/dbget-bin/www_bget?K00412">K00412</a>  CYTB, petB; ubiquinol-cytochrome c reductase cytochrome b subunit
E        comp47614_c0_seq1; <a href="/dbget-bin/www_bget?K00412">K00412</a>  CYTB, petB; ubiquinol-cytochrome c reductase cytochrome b subunit
E        comp48632_c0_seq1; <a href="/dbget-bin/www_bget?K00412">K00412</a>  CYTB, petB; ubiquinol-cytochrome c reductase cytochrome b subunit
E        comp48885_c0_seq1; <a href="/dbget-bin/www_bget?K00412">K00412</a>  CYTB, petB; ubiquinol-cytochrome c reductase cytochrome b subunit
E        comp61713_c0_seq1; <a href="/dbget-bin/www_bget?K00412">K00412</a>  CYTB, petB; ubiquinol-cytochrome c reductase cytochrome b subunit
E        comp62328_c0_seq1; <a href="/dbget-bin/www_bget?K00412">K00412</a>  CYTB, petB; ubiquinol-cytochrome c reductase cytochrome b subunit
E        comp63906_c0_seq1; <a href="/dbget-bin/www_bget?K00412">K00412</a>  CYTB, petB; ubiquinol-cytochrome c reductase cytochrome b subunit
E        comp112189_c0_seq1; <a href="/dbget-bin/www_bget?K00412">K00412</a>  CYTB, petB; ubiquinol-cytochrome c reductase cytochrome b subunit
E        comp130049_c0_seq1; <a href="/dbget-bin/www_bget?K00412">K00412</a>  CYTB, petB; ubiquinol-cytochrome c reductase cytochrome b subunit
E        comp138698_c0_seq1; <a href="/dbget-bin/www_bget?K00412">K00412</a>  CYTB, petB; ubiquinol-cytochrome c reductase cytochrome b subunit
E        comp140930_c0_seq1; <a href="/dbget-bin/www_bget?K00412">K00412</a>  CYTB, petB; ubiquinol-cytochrome c reductase cytochrome b subunit
E        comp153221_c0_seq1; <a href="/dbget-bin/www_bget?K00412">K00412</a>  CYTB, petB; ubiquinol-cytochrome c reductase cytochrome b subunit
E        comp157084_c0_seq1; <a href="/dbget-bin/www_bget?K00412">K00412</a>  CYTB, petB; ubiquinol-cytochrome c reductase cytochrome b subunit
E        comp45592_c0_seq1; <a href="/dbget-bin/www_bget?K00413">K00413</a>  CYC1, CYT1, petC; ubiquinol-cytochrome c reductase cytochrome c1 subunit
E        comp150678_c0_seq1; <a href="/dbget-bin/www_bget?K00413">K00413</a>  CYC1, CYT1, petC; ubiquinol-cytochrome c reductase cytochrome c1 subunit
E        comp41811_c0_seq1; <a href="/dbget-bin/www_bget?K00411">K00411</a>  UQCRFS1, RIP1, petA; ubiquinol-cytochrome c reductase iron-sulfur subunit [EC:1.10.2.2]
E        comp47218_c0_seq1; <a href="/dbget-bin/www_bget?K00411">K00411</a>  UQCRFS1, RIP1, petA; ubiquinol-cytochrome c reductase iron-sulfur subunit [EC:1.10.2.2]
E        comp110666_c0_seq1; <a href="/dbget-bin/www_bget?K00411">K00411</a>  UQCRFS1, RIP1, petA; ubiquinol-cytochrome c reductase iron-sulfur subunit [EC:1.10.2.2]
D      <a href="/kegg-bin/show_module?M00152">M00152</a>  Cytochrome bc1 complex [PATH:<a href="/kegg-bin/show_pathway?map00190+M00152">map00190</a>]
E        comp10786_c0_seq1; <a href="/dbget-bin/www_bget?K00412">K00412</a>  CYTB, petB; ubiquinol-cytochrome c reductase cytochrome b subunit
E        comp17075_c0_seq1; <a href="/dbget-bin/www_bget?K00412">K00412</a>  CYTB, petB; ubiquinol-cytochrome c reductase cytochrome b subunit
E        comp41931_c0_seq1; <a href="/dbget-bin/www_bget?K00412">K00412</a>  CYTB, petB; ubiquinol-cytochrome c reductase cytochrome b subunit
E        comp47614_c0_seq1; <a href="/dbget-bin/www_bget?K00412">K00412</a>  CYTB, petB; ubiquinol-cytochrome c reductase cytochrome b subunit
E        comp48632_c0_seq1; <a href="/dbget-bin/www_bget?K00412">K00412</a>  CYTB, petB; ubiquinol-cytochrome c reductase cytochrome b subunit
E        comp48885_c0_seq1; <a href="/dbget-bin/www_bget?K00412">K00412</a>  CYTB, petB; ubiquinol-cytochrome c reductase cytochrome b subunit
E        comp61713_c0_seq1; <a href="/dbget-bin/www_bget?K00412">K00412</a>  CYTB, petB; ubiquinol-cytochrome c reductase cytochrome b subunit
E        comp62328_c0_seq1; <a href="/dbget-bin/www_bget?K00412">K00412</a>  CYTB, petB; ubiquinol-cytochrome c reductase cytochrome b subunit
E        comp63906_c0_seq1; <a href="/dbget-bin/www_bget?K00412">K00412</a>  CYTB, petB; ubiquinol-cytochrome c reductase cytochrome b subunit
E        comp112189_c0_seq1; <a href="/dbget-bin/www_bget?K00412">K00412</a>  CYTB, petB; ubiquinol-cytochrome c reductase cytochrome b subunit
E        comp130049_c0_seq1; <a href="/dbget-bin/www_bget?K00412">K00412</a>  CYTB, petB; ubiquinol-cytochrome c reductase cytochrome b subunit
E        comp138698_c0_seq1; <a href="/dbget-bin/www_bget?K00412">K00412</a>  CYTB, petB; ubiquinol-cytochrome c reductase cytochrome b subunit
E        comp140930_c0_seq1; <a href="/dbget-bin/www_bget?K00412">K00412</a>  CYTB, petB; ubiquinol-cytochrome c reductase cytochrome b subunit
E        comp153221_c0_seq1; <a href="/dbget-bin/www_bget?K00412">K00412</a>  CYTB, petB; ubiquinol-cytochrome c reductase cytochrome b subunit
E        comp157084_c0_seq1; <a href="/dbget-bin/www_bget?K00412">K00412</a>  CYTB, petB; ubiquinol-cytochrome c reductase cytochrome b subunit
E        comp45592_c0_seq1; <a href="/dbget-bin/www_bget?K00413">K00413</a>  CYC1, CYT1, petC; ubiquinol-cytochrome c reductase cytochrome c1 subunit
E        comp150678_c0_seq1; <a href="/dbget-bin/www_bget?K00413">K00413</a>  CYC1, CYT1, petC; ubiquinol-cytochrome c reductase cytochrome c1 subunit
E        comp41811_c0_seq1; <a href="/dbget-bin/www_bget?K00411">K00411</a>  UQCRFS1, RIP1, petA; ubiquinol-cytochrome c reductase iron-sulfur subunit [EC:1.10.2.2]
E        comp47218_c0_seq1; <a href="/dbget-bin/www_bget?K00411">K00411</a>  UQCRFS1, RIP1, petA; ubiquinol-cytochrome c reductase iron-sulfur subunit [EC:1.10.2.2]
E        comp110666_c0_seq1; <a href="/dbget-bin/www_bget?K00411">K00411</a>  UQCRFS1, RIP1, petA; ubiquinol-cytochrome c reductase iron-sulfur subunit [EC:1.10.2.2]
E        comp47387_c0_seq1; <a href="/dbget-bin/www_bget?K00414">K00414</a>  QCR1, UQCRC1; ubiquinol-cytochrome c reductase core subunit 1
E        comp45485_c0_seq1; <a href="/dbget-bin/www_bget?K00415">K00415</a>  QCR2, UQCRC2; ubiquinol-cytochrome c reductase core subunit 2
E        comp10799_c0_seq1; <a href="/dbget-bin/www_bget?K00416">K00416</a>  QCR6, UQCRH; ubiquinol-cytochrome c reductase subunit 6
E        comp47173_c0_seq1; <a href="/dbget-bin/www_bget?K00417">K00417</a>  QCR7, UQCRB; ubiquinol-cytochrome c reductase subunit 7
E        comp43589_c0_seq6; <a href="/dbget-bin/www_bget?K00418">K00418</a>  QCR8, UQCRQ; ubiquinol-cytochrome c reductase subunit 8
E        comp43589_c0_seq7; <a href="/dbget-bin/www_bget?K00418">K00418</a>  QCR8, UQCRQ; ubiquinol-cytochrome c reductase subunit 8
E        comp35725_c0_seq1; <a href="/dbget-bin/www_bget?K00419">K00419</a>  QCR9, UCRC; ubiquinol-cytochrome c reductase subunit 9
D      <a href="/kegg-bin/show_module?M00154">M00154</a>  Cytochrome c oxidase [PATH:<a href="/kegg-bin/show_pathway?map00190+M00154">map00190</a>]
E        comp33810_c0_seq1; <a href="/dbget-bin/www_bget?K02257">K02257</a>  COX10; protoheme IX farnesyltransferase [EC:2.5.1.-]
E        comp61587_c0_seq1; <a href="/dbget-bin/www_bget?K02257">K02257</a>  COX10; protoheme IX farnesyltransferase [EC:2.5.1.-]
E        comp78307_c0_seq1; <a href="/dbget-bin/www_bget?K02257">K02257</a>  COX10; protoheme IX farnesyltransferase [EC:2.5.1.-]
E        comp107355_c0_seq1; <a href="/dbget-bin/www_bget?K02257">K02257</a>  COX10; protoheme IX farnesyltransferase [EC:2.5.1.-]
E        comp108299_c0_seq1; <a href="/dbget-bin/www_bget?K02257">K02257</a>  COX10; protoheme IX farnesyltransferase [EC:2.5.1.-]
E        comp10935_c0_seq1; <a href="/dbget-bin/www_bget?K02262">K02262</a>  COX3; cytochrome c oxidase subunit 3
E        comp15846_c0_seq1; <a href="/dbget-bin/www_bget?K02262">K02262</a>  COX3; cytochrome c oxidase subunit 3
E        comp23793_c0_seq1; <a href="/dbget-bin/www_bget?K02262">K02262</a>  COX3; cytochrome c oxidase subunit 3
E        comp27540_c0_seq1; <a href="/dbget-bin/www_bget?K02262">K02262</a>  COX3; cytochrome c oxidase subunit 3
E        comp27540_c0_seq2; <a href="/dbget-bin/www_bget?K02262">K02262</a>  COX3; cytochrome c oxidase subunit 3
E        comp31919_c0_seq1; <a href="/dbget-bin/www_bget?K02262">K02262</a>  COX3; cytochrome c oxidase subunit 3
E        comp46857_c0_seq1; <a href="/dbget-bin/www_bget?K02262">K02262</a>  COX3; cytochrome c oxidase subunit 3
E        comp73764_c0_seq1; <a href="/dbget-bin/www_bget?K02262">K02262</a>  COX3; cytochrome c oxidase subunit 3
E        comp117219_c0_seq1; <a href="/dbget-bin/www_bget?K02262">K02262</a>  COX3; cytochrome c oxidase subunit 3
E        comp128455_c0_seq1; <a href="/dbget-bin/www_bget?K02262">K02262</a>  COX3; cytochrome c oxidase subunit 3
E        comp1555_c0_seq1; <a href="/dbget-bin/www_bget?K02256">K02256</a>  COX1; cytochrome c oxidase subunit 1 [EC:1.9.3.1]
E        comp24318_c0_seq2; <a href="/dbget-bin/www_bget?K02256">K02256</a>  COX1; cytochrome c oxidase subunit 1 [EC:1.9.3.1]
E        comp24947_c0_seq1; <a href="/dbget-bin/www_bget?K02256">K02256</a>  COX1; cytochrome c oxidase subunit 1 [EC:1.9.3.1]
E        comp24971_c0_seq1; <a href="/dbget-bin/www_bget?K02256">K02256</a>  COX1; cytochrome c oxidase subunit 1 [EC:1.9.3.1]
E        comp28790_c0_seq3; <a href="/dbget-bin/www_bget?K02256">K02256</a>  COX1; cytochrome c oxidase subunit 1 [EC:1.9.3.1]
E        comp28790_c0_seq4; <a href="/dbget-bin/www_bget?K02256">K02256</a>  COX1; cytochrome c oxidase subunit 1 [EC:1.9.3.1]
E        comp29795_c0_seq1; <a href="/dbget-bin/www_bget?K02256">K02256</a>  COX1; cytochrome c oxidase subunit 1 [EC:1.9.3.1]
E        comp37296_c0_seq1; <a href="/dbget-bin/www_bget?K02256">K02256</a>  COX1; cytochrome c oxidase subunit 1 [EC:1.9.3.1]
E        comp37296_c0_seq2; <a href="/dbget-bin/www_bget?K02256">K02256</a>  COX1; cytochrome c oxidase subunit 1 [EC:1.9.3.1]
E        comp49118_c0_seq1; <a href="/dbget-bin/www_bget?K02256">K02256</a>  COX1; cytochrome c oxidase subunit 1 [EC:1.9.3.1]
E        comp49830_c0_seq1; <a href="/dbget-bin/www_bget?K02256">K02256</a>  COX1; cytochrome c oxidase subunit 1 [EC:1.9.3.1]
E        comp77060_c0_seq1; <a href="/dbget-bin/www_bget?K02256">K02256</a>  COX1; cytochrome c oxidase subunit 1 [EC:1.9.3.1]
E        comp77680_c0_seq1; <a href="/dbget-bin/www_bget?K02256">K02256</a>  COX1; cytochrome c oxidase subunit 1 [EC:1.9.3.1]
E        comp107402_c0_seq1; <a href="/dbget-bin/www_bget?K02256">K02256</a>  COX1; cytochrome c oxidase subunit 1 [EC:1.9.3.1]
E        comp127138_c0_seq1; <a href="/dbget-bin/www_bget?K02256">K02256</a>  COX1; cytochrome c oxidase subunit 1 [EC:1.9.3.1]
E        comp129476_c0_seq1; <a href="/dbget-bin/www_bget?K02256">K02256</a>  COX1; cytochrome c oxidase subunit 1 [EC:1.9.3.1]
E        comp132480_c0_seq1; <a href="/dbget-bin/www_bget?K02256">K02256</a>  COX1; cytochrome c oxidase subunit 1 [EC:1.9.3.1]
E        comp159433_c0_seq1; <a href="/dbget-bin/www_bget?K02256">K02256</a>  COX1; cytochrome c oxidase subunit 1 [EC:1.9.3.1]
E        comp12285_c0_seq1; <a href="/dbget-bin/www_bget?K02261">K02261</a>  COX2; cytochrome c oxidase subunit 2
E        comp16907_c0_seq1; <a href="/dbget-bin/www_bget?K02261">K02261</a>  COX2; cytochrome c oxidase subunit 2
E        comp16907_c0_seq2; <a href="/dbget-bin/www_bget?K02261">K02261</a>  COX2; cytochrome c oxidase subunit 2
E        comp18448_c0_seq1; <a href="/dbget-bin/www_bget?K02261">K02261</a>  COX2; cytochrome c oxidase subunit 2
E        comp31919_c0_seq2; <a href="/dbget-bin/www_bget?K02261">K02261</a>  COX2; cytochrome c oxidase subunit 2
E        comp47550_c0_seq1; <a href="/dbget-bin/www_bget?K02261">K02261</a>  COX2; cytochrome c oxidase subunit 2
E        comp49175_c0_seq1; <a href="/dbget-bin/www_bget?K02261">K02261</a>  COX2; cytochrome c oxidase subunit 2
E        comp49873_c0_seq1; <a href="/dbget-bin/www_bget?K02261">K02261</a>  COX2; cytochrome c oxidase subunit 2
E        comp64480_c0_seq1; <a href="/dbget-bin/www_bget?K02261">K02261</a>  COX2; cytochrome c oxidase subunit 2
E        comp121658_c0_seq1; <a href="/dbget-bin/www_bget?K02261">K02261</a>  COX2; cytochrome c oxidase subunit 2
E        comp127383_c0_seq1; <a href="/dbget-bin/www_bget?K02261">K02261</a>  COX2; cytochrome c oxidase subunit 2
E        comp133798_c0_seq1; <a href="/dbget-bin/www_bget?K02261">K02261</a>  COX2; cytochrome c oxidase subunit 2
E        comp39848_c0_seq1; <a href="/dbget-bin/www_bget?K02263">K02263</a>  COX4; cytochrome c oxidase subunit 4
E        comp18926_c0_seq1; <a href="/dbget-bin/www_bget?K02264">K02264</a>  COX5A; cytochrome c oxidase subunit 5a
E        comp36419_c0_seq1; <a href="/dbget-bin/www_bget?K02264">K02264</a>  COX5A; cytochrome c oxidase subunit 5a
E        comp35677_c0_seq1; <a href="/dbget-bin/www_bget?K02265">K02265</a>  COX5B; cytochrome c oxidase subunit 5b
E        comp38607_c0_seq1; <a href="/dbget-bin/www_bget?K02266">K02266</a>  COX6A; cytochrome c oxidase subunit 6a
E        comp47013_c0_seq1; <a href="/dbget-bin/www_bget?K02266">K02266</a>  COX6A; cytochrome c oxidase subunit 6a
E        comp23676_c0_seq1; <a href="/dbget-bin/www_bget?K02267">K02267</a>  COX6B; cytochrome c oxidase subunit 6b
E        comp24384_c0_seq1; <a href="/dbget-bin/www_bget?K02267">K02267</a>  COX6B; cytochrome c oxidase subunit 6b
E        comp36489_c0_seq1; <a href="/dbget-bin/www_bget?K02272">K02272</a>  COX7C; cytochrome c oxidase subunit 7c
E        comp4480_c0_seq1; <a href="/dbget-bin/www_bget?K02258">K02258</a>  COX11; cytochrome c oxidase assembly protein subunit 11
E        comp50873_c0_seq1; <a href="/dbget-bin/www_bget?K02258">K02258</a>  COX11; cytochrome c oxidase assembly protein subunit 11
E        comp32989_c0_seq1; <a href="/dbget-bin/www_bget?K02259">K02259</a>  COX15; cytochrome c oxidase assembly protein subunit 15
E        comp43688_c0_seq5; <a href="/dbget-bin/www_bget?K02259">K02259</a>  COX15; cytochrome c oxidase assembly protein subunit 15
E        comp49238_c0_seq1; <a href="/dbget-bin/www_bget?K02259">K02259</a>  COX15; cytochrome c oxidase assembly protein subunit 15
E        comp60999_c0_seq1; <a href="/dbget-bin/www_bget?K02259">K02259</a>  COX15; cytochrome c oxidase assembly protein subunit 15
E        comp76592_c0_seq1; <a href="/dbget-bin/www_bget?K02259">K02259</a>  COX15; cytochrome c oxidase assembly protein subunit 15
E        comp43065_c0_seq1; <a href="/dbget-bin/www_bget?K02260">K02260</a>  COX17; cytochrome c oxidase assembly protein subunit 17
E        comp47912_c0_seq1; <a href="/dbget-bin/www_bget?K02260">K02260</a>  COX17; cytochrome c oxidase assembly protein subunit 17
D      <a href="/kegg-bin/show_module?M00155">M00155</a>  Cytochrome c oxidase, prokaryotes [PATH:<a href="/kegg-bin/show_pathway?map00190+M00155">map00190</a>]
D      <a href="/kegg-bin/show_module?M00153">M00153</a>  Cytochrome d ubiquinol oxidase [PATH:<a href="/kegg-bin/show_pathway?map00190+M00153">map00190</a>]
D      <a href="/kegg-bin/show_module?M00417">M00417</a>  Cytochrome o ubiquinol oxidase [PATH:<a href="/kegg-bin/show_pathway?map00190+M00417">map00190</a>]
D      <a href="/kegg-bin/show_module?M00416">M00416</a>  Cytochrome aa3-600 menaquinol oxidase [PATH:<a href="/kegg-bin/show_pathway?map00190+M00416">map00190</a>]
D      <a href="/kegg-bin/show_module?M00156">M00156</a>  Cytochrome c oxidase, cbb3-type [PATH:<a href="/kegg-bin/show_pathway?map00190+M00156">map00190</a>]
D      <a href="/kegg-bin/show_module?M00157">M00157</a>  F-type ATPase, prokaryotes and chloroplasts [PATH:<a href="/kegg-bin/show_pathway?map00190+M00157">map00190</a> <a href="/kegg-bin/show_pathway?map00195+M00157">map00195</a>]
D      <a href="/kegg-bin/show_module?M00158">M00158</a>  F-type ATPase, eukaryotes [PATH:<a href="/kegg-bin/show_pathway?map00190+M00158">map00190</a>]
E        comp26930_c0_seq1; <a href="/dbget-bin/www_bget?K02133">K02133</a>  ATPeF1B, ATP5B; F-type H+-transporting ATPase subunit beta [EC:3.6.3.14]
E        comp21058_c0_seq1; <a href="/dbget-bin/www_bget?K02132">K02132</a>  ATPeF1A, ATP5A1; F-type H+-transporting ATPase subunit alpha [EC:3.6.3.14]
E        comp37859_c0_seq1; <a href="/dbget-bin/www_bget?K02132">K02132</a>  ATPeF1A, ATP5A1; F-type H+-transporting ATPase subunit alpha [EC:3.6.3.14]
E        comp26914_c0_seq1; <a href="/dbget-bin/www_bget?K02136">K02136</a>  ATPeF1G, ATP5C1; F-type H+-transporting ATPase subunit gamma [EC:3.6.3.14]
E        comp23585_c0_seq1; <a href="/dbget-bin/www_bget?K02137">K02137</a>  ATPeF1O, ATP5O; F-type H+-transporting ATPase oligomycin sensitivity conferral protein [EC:3.6.3.14]
E        comp42337_c0_seq1; <a href="/dbget-bin/www_bget?K02134">K02134</a>  ATPeF1D, ATP5D; F-type H+-transporting ATPase subunit delta [EC:3.6.3.14]
E        comp47159_c0_seq1; <a href="/dbget-bin/www_bget?K02134">K02134</a>  ATPeF1D, ATP5D; F-type H+-transporting ATPase subunit delta [EC:3.6.3.14]
E        comp21485_c0_seq1; <a href="/dbget-bin/www_bget?K02135">K02135</a>  ATPeF1E, ATP5E; F-type H+-transporting ATPase subunit epsilon [EC:3.6.3.14]
E        comp10899_c0_seq1; <a href="/dbget-bin/www_bget?K02128">K02128</a>  ATPeF0C, ATP5G; F-type H+-transporting ATPase subunit c [EC:3.6.3.14]
E        comp10899_c0_seq2; <a href="/dbget-bin/www_bget?K02128">K02128</a>  ATPeF0C, ATP5G; F-type H+-transporting ATPase subunit c [EC:3.6.3.14]
E        comp24525_c0_seq1; <a href="/dbget-bin/www_bget?K02128">K02128</a>  ATPeF0C, ATP5G; F-type H+-transporting ATPase subunit c [EC:3.6.3.14]
E        comp25351_c0_seq1; <a href="/dbget-bin/www_bget?K02128">K02128</a>  ATPeF0C, ATP5G; F-type H+-transporting ATPase subunit c [EC:3.6.3.14]
E        comp46939_c0_seq1; <a href="/dbget-bin/www_bget?K02128">K02128</a>  ATPeF0C, ATP5G; F-type H+-transporting ATPase subunit c [EC:3.6.3.14]
E        comp47290_c0_seq1; <a href="/dbget-bin/www_bget?K02128">K02128</a>  ATPeF0C, ATP5G; F-type H+-transporting ATPase subunit c [EC:3.6.3.14]
E        comp86550_c0_seq1; <a href="/dbget-bin/www_bget?K02128">K02128</a>  ATPeF0C, ATP5G; F-type H+-transporting ATPase subunit c [EC:3.6.3.14]
E        comp110588_c0_seq1; <a href="/dbget-bin/www_bget?K02128">K02128</a>  ATPeF0C, ATP5G; F-type H+-transporting ATPase subunit c [EC:3.6.3.14]
E        comp148390_c0_seq1; <a href="/dbget-bin/www_bget?K02128">K02128</a>  ATPeF0C, ATP5G; F-type H+-transporting ATPase subunit c [EC:3.6.3.14]
E        comp56563_c0_seq1; <a href="/dbget-bin/www_bget?K02126">K02126</a>  ATPeF0A, MTATP6; F-type H+-transporting ATPase subunit a [EC:3.6.3.14]
E        comp18791_c0_seq1; <a href="/dbget-bin/www_bget?K02127">K02127</a>  ATPeF0B, ATP5F1; F-type H+-transporting ATPase subunit b [EC:3.6.3.14]
E        comp38171_c0_seq1; <a href="/dbget-bin/www_bget?K02127">K02127</a>  ATPeF0B, ATP5F1; F-type H+-transporting ATPase subunit b [EC:3.6.3.14]
E        comp18512_c0_seq1; <a href="/dbget-bin/www_bget?K02138">K02138</a>  ATPeFD, ATP5H; F-type H+-transporting ATPase subunit d [EC:3.6.3.14]
E        comp32066_c0_seq1; <a href="/dbget-bin/www_bget?K02140">K02140</a>  ATPeFG, ATP5L; F-type H+-transporting ATPase subunit g [EC:3.6.3.14]
E        comp45033_c1_seq2; <a href="/dbget-bin/www_bget?K02131">K02131</a>  ATPeF0F6, ATP5J; F-type H+-transporting ATPase subunit 6 [EC:3.6.3.14]
D      <a href="/kegg-bin/show_module?M00159">M00159</a>  V-type ATPase, prokaryotes [PATH:<a href="/kegg-bin/show_pathway?map00190+M00159">map00190</a>]
D      <a href="/kegg-bin/show_module?M00160">M00160</a>  V-type ATPase, eukaryotes [PATH:<a href="/kegg-bin/show_pathway?map00190+M00160">map00190</a>]
E        comp23401_c0_seq1; <a href="/dbget-bin/www_bget?K02145">K02145</a>  ATPeVA, ATP6A1; V-type H+-transporting ATPase subunit A [EC:3.6.3.14]
E        comp42764_c0_seq1; <a href="/dbget-bin/www_bget?K02145">K02145</a>  ATPeVA, ATP6A1; V-type H+-transporting ATPase subunit A [EC:3.6.3.14]
E        comp826_c0_seq1; <a href="/dbget-bin/www_bget?K02147">K02147</a>  ATPeVB, ATP6B1; V-type H+-transporting ATPase subunit B [EC:3.6.3.14]
E        comp12194_c0_seq1; <a href="/dbget-bin/www_bget?K02147">K02147</a>  ATPeVB, ATP6B1; V-type H+-transporting ATPase subunit B [EC:3.6.3.14]
E        comp43941_c0_seq1; <a href="/dbget-bin/www_bget?K02147">K02147</a>  ATPeVB, ATP6B1; V-type H+-transporting ATPase subunit B [EC:3.6.3.14]
E        comp109096_c0_seq1; <a href="/dbget-bin/www_bget?K02147">K02147</a>  ATPeVB, ATP6B1; V-type H+-transporting ATPase subunit B [EC:3.6.3.14]
E        comp158084_c0_seq1; <a href="/dbget-bin/www_bget?K02147">K02147</a>  ATPeVB, ATP6B1; V-type H+-transporting ATPase subunit B [EC:3.6.3.14]
E        comp7088_c0_seq1; <a href="/dbget-bin/www_bget?K02148">K02148</a>  ATPeVC, ATP6C; V-type H+-transporting ATPase subunit C [EC:3.6.3.14]
E        comp38063_c0_seq1; <a href="/dbget-bin/www_bget?K02148">K02148</a>  ATPeVC, ATP6C; V-type H+-transporting ATPase subunit C [EC:3.6.3.14]
E        comp13648_c0_seq1; <a href="/dbget-bin/www_bget?K02149">K02149</a>  ATPeVD, ATP6M; V-type H+-transporting ATPase subunit D [EC:3.6.3.14]
E        comp47109_c0_seq1; <a href="/dbget-bin/www_bget?K02149">K02149</a>  ATPeVD, ATP6M; V-type H+-transporting ATPase subunit D [EC:3.6.3.14]
E        comp63364_c0_seq1; <a href="/dbget-bin/www_bget?K02149">K02149</a>  ATPeVD, ATP6M; V-type H+-transporting ATPase subunit D [EC:3.6.3.14]
E        comp35830_c0_seq1; <a href="/dbget-bin/www_bget?K02150">K02150</a>  ATPeVE, ATP6E; V-type H+-transporting ATPase subunit E [EC:3.6.3.14]
E        comp37094_c0_seq1; <a href="/dbget-bin/www_bget?K02150">K02150</a>  ATPeVE, ATP6E; V-type H+-transporting ATPase subunit E [EC:3.6.3.14]
E        comp28502_c0_seq1; <a href="/dbget-bin/www_bget?K02151">K02151</a>  ATPeVF, ATP6S14; V-type H+-transporting ATPase subunit F [EC:3.6.3.14]
E        comp49570_c0_seq1; <a href="/dbget-bin/www_bget?K02151">K02151</a>  ATPeVF, ATP6S14; V-type H+-transporting ATPase subunit F [EC:3.6.3.14]
E        comp46091_c0_seq1; <a href="/dbget-bin/www_bget?K02152">K02152</a>  ATPeVG, ATP6G1; V-type H+-transporting ATPase subunit G [EC:3.6.3.14]
E        comp43417_c0_seq1; <a href="/dbget-bin/www_bget?K02153">K02153</a>  ATPeVH, ATP6H; V-type H+-transporting ATPase subunit H [EC:3.6.3.14]
E        comp29616_c0_seq1; <a href="/dbget-bin/www_bget?K02154">K02154</a>  ATPeVI, ATP6N1A; V-type H+-transporting ATPase subunit I [EC:3.6.3.14]
E        comp46354_c0_seq1; <a href="/dbget-bin/www_bget?K02154">K02154</a>  ATPeVI, ATP6N1A; V-type H+-transporting ATPase subunit I [EC:3.6.3.14]
E        comp46354_c0_seq2; <a href="/dbget-bin/www_bget?K02154">K02154</a>  ATPeVI, ATP6N1A; V-type H+-transporting ATPase subunit I [EC:3.6.3.14]
E        comp46354_c0_seq4; <a href="/dbget-bin/www_bget?K02154">K02154</a>  ATPeVI, ATP6N1A; V-type H+-transporting ATPase subunit I [EC:3.6.3.14]
E        comp85440_c0_seq1; <a href="/dbget-bin/www_bget?K02154">K02154</a>  ATPeVI, ATP6N1A; V-type H+-transporting ATPase subunit I [EC:3.6.3.14]
E        comp100196_c0_seq1; <a href="/dbget-bin/www_bget?K02154">K02154</a>  ATPeVI, ATP6N1A; V-type H+-transporting ATPase subunit I [EC:3.6.3.14]
E        comp10893_c0_seq1; <a href="/dbget-bin/www_bget?K02146">K02146</a>  ATPeVAC39, ATP6D; V-type H+-transporting ATPase subunit AC39 [EC:3.6.3.14]
E        comp44704_c0_seq2; <a href="/dbget-bin/www_bget?K02146">K02146</a>  ATPeVAC39, ATP6D; V-type H+-transporting ATPase subunit AC39 [EC:3.6.3.14]
E        comp44704_c0_seq3; <a href="/dbget-bin/www_bget?K02146">K02146</a>  ATPeVAC39, ATP6D; V-type H+-transporting ATPase subunit AC39 [EC:3.6.3.14]
E        comp152995_c0_seq1; <a href="/dbget-bin/www_bget?K02146">K02146</a>  ATPeVAC39, ATP6D; V-type H+-transporting ATPase subunit AC39 [EC:3.6.3.14]
E        comp23634_c0_seq1; <a href="/dbget-bin/www_bget?K02144">K02144</a>  ATPeV54kD; V-type H+-transporting ATPase 54 kD subunit [EC:3.6.3.14]
E        comp23634_c0_seq2; <a href="/dbget-bin/www_bget?K02144">K02144</a>  ATPeV54kD; V-type H+-transporting ATPase 54 kD subunit [EC:3.6.3.14]
E        comp23634_c0_seq3; <a href="/dbget-bin/www_bget?K02144">K02144</a>  ATPeV54kD; V-type H+-transporting ATPase 54 kD subunit [EC:3.6.3.14]
E        comp23634_c0_seq4; <a href="/dbget-bin/www_bget?K02144">K02144</a>  ATPeV54kD; V-type H+-transporting ATPase 54 kD subunit [EC:3.6.3.14]
E        comp34634_c0_seq1; <a href="/dbget-bin/www_bget?K02144">K02144</a>  ATPeV54kD; V-type H+-transporting ATPase 54 kD subunit [EC:3.6.3.14]
E        comp43600_c0_seq1; <a href="/dbget-bin/www_bget?K02144">K02144</a>  ATPeV54kD; V-type H+-transporting ATPase 54 kD subunit [EC:3.6.3.14]
E        comp43600_c0_seq2; <a href="/dbget-bin/www_bget?K02144">K02144</a>  ATPeV54kD; V-type H+-transporting ATPase 54 kD subunit [EC:3.6.3.14]
E        comp44504_c0_seq1; <a href="/dbget-bin/www_bget?K03662">K03662</a>  ATPeVS1, ATP6S1; V-type H+-transporting ATPase S1 subunit [EC:3.6.3.14]
E        comp42168_c0_seq2; <a href="/dbget-bin/www_bget?K03661">K03661</a>  ATPeVPF, ATP6F; V-type H+-transporting ATPase 21kDa proteolipid subunit [EC:3.6.3.14]
E        comp146619_c0_seq1; <a href="/dbget-bin/www_bget?K03661">K03661</a>  ATPeVPF, ATP6F; V-type H+-transporting ATPase 21kDa proteolipid subunit [EC:3.6.3.14]
B
B  <b>Carbohydrate and lipid metabolism</b>
C    Carbohydrate metabolism
D      <a href="/kegg-bin/show_module?M00310">M00310</a>  Pyruvate:ferredoxin oxidoreductase [PATH:<a href="/kegg-bin/show_pathway?map00620+M00310">map00620</a>]
D      <a href="/kegg-bin/show_module?M00311">M00311</a>  2-oxoglutarate:ferredoxin oxidoreductase [PATH:<a href="/kegg-bin/show_pathway?map00020+M00311">map00020</a>]
D      <a href="/kegg-bin/show_module?M00312">M00312</a>  2-oxoisovalerate:ferredoxin oxidoreductase [PATH:<a href="/kegg-bin/show_pathway?map00280+M00312">map00280</a>]
D      <a href="/kegg-bin/show_module?M00313">M00313</a>  indolepyruvate:ferredoxin oxidoreductase
C    Glycan metabolism
D      <a href="/kegg-bin/show_module?M00072">M00072</a>  Oligosaccharyltransferase [PATH:<a href="/kegg-bin/show_pathway?map00510+M00072">map00510</a>]
E        comp41262_c0_seq1; <a href="/dbget-bin/www_bget?K07151">K07151</a>  STT3; dolichyl-diphosphooligosaccharide--protein glycosyltransferase [EC:2.4.99.18]
E        comp44486_c0_seq1; <a href="/dbget-bin/www_bget?K07151">K07151</a>  STT3; dolichyl-diphosphooligosaccharide--protein glycosyltransferase [EC:2.4.99.18]
E        comp48205_c0_seq1; <a href="/dbget-bin/www_bget?K07151">K07151</a>  STT3; dolichyl-diphosphooligosaccharide--protein glycosyltransferase [EC:2.4.99.18]
E        comp48351_c0_seq1; <a href="/dbget-bin/www_bget?K07151">K07151</a>  STT3; dolichyl-diphosphooligosaccharide--protein glycosyltransferase [EC:2.4.99.18]
E        comp48906_c0_seq1; <a href="/dbget-bin/www_bget?K07151">K07151</a>  STT3; dolichyl-diphosphooligosaccharide--protein glycosyltransferase [EC:2.4.99.18]
E        comp50722_c0_seq1; <a href="/dbget-bin/www_bget?K07151">K07151</a>  STT3; dolichyl-diphosphooligosaccharide--protein glycosyltransferase [EC:2.4.99.18]
E        comp51793_c0_seq1; <a href="/dbget-bin/www_bget?K07151">K07151</a>  STT3; dolichyl-diphosphooligosaccharide--protein glycosyltransferase [EC:2.4.99.18]
E        comp51862_c0_seq1; <a href="/dbget-bin/www_bget?K07151">K07151</a>  STT3; dolichyl-diphosphooligosaccharide--protein glycosyltransferase [EC:2.4.99.18]
E        comp54020_c0_seq1; <a href="/dbget-bin/www_bget?K07151">K07151</a>  STT3; dolichyl-diphosphooligosaccharide--protein glycosyltransferase [EC:2.4.99.18]
E        comp60271_c0_seq1; <a href="/dbget-bin/www_bget?K07151">K07151</a>  STT3; dolichyl-diphosphooligosaccharide--protein glycosyltransferase [EC:2.4.99.18]
E        comp72127_c0_seq1; <a href="/dbget-bin/www_bget?K07151">K07151</a>  STT3; dolichyl-diphosphooligosaccharide--protein glycosyltransferase [EC:2.4.99.18]
E        comp80006_c0_seq1; <a href="/dbget-bin/www_bget?K07151">K07151</a>  STT3; dolichyl-diphosphooligosaccharide--protein glycosyltransferase [EC:2.4.99.18]
E        comp123334_c0_seq1; <a href="/dbget-bin/www_bget?K07151">K07151</a>  STT3; dolichyl-diphosphooligosaccharide--protein glycosyltransferase [EC:2.4.99.18]
E        comp43714_c0_seq1; <a href="/dbget-bin/www_bget?K12666">K12666</a>  OST1, RPN1; oligosaccharyltransferase complex subunit alpha (ribophorin I)
E        comp46026_c0_seq1; <a href="/dbget-bin/www_bget?K12667">K12667</a>  SWP1, RPN2; oligosaccharyltransferase complex subunit delta (ribophorin II)
E        comp11121_c0_seq1; <a href="/dbget-bin/www_bget?K12668">K12668</a>  OST2, DAD1; oligosaccharyltransferase complex subunit epsilon
E        comp43303_c0_seq1; <a href="/dbget-bin/www_bget?K12668">K12668</a>  OST2, DAD1; oligosaccharyltransferase complex subunit epsilon
E        comp158662_c0_seq1; <a href="/dbget-bin/www_bget?K12668">K12668</a>  OST2, DAD1; oligosaccharyltransferase complex subunit epsilon
E        comp15883_c0_seq1; <a href="/dbget-bin/www_bget?K12669">K12669</a>  OST3, OST6; oligosaccharyltransferase complex subunit gamma
E        comp38681_c0_seq2; <a href="/dbget-bin/www_bget?K12669">K12669</a>  OST3, OST6; oligosaccharyltransferase complex subunit gamma
E        comp43563_c0_seq1; <a href="/dbget-bin/www_bget?K12669">K12669</a>  OST3, OST6; oligosaccharyltransferase complex subunit gamma
E        comp11961_c0_seq1; <a href="/dbget-bin/www_bget?K12670">K12670</a>  WBP1; oligosaccharyltransferase complex subunit beta
E        comp43895_c0_seq1; <a href="/dbget-bin/www_bget?K12670">K12670</a>  WBP1; oligosaccharyltransferase complex subunit beta
E        comp43895_c0_seq2; <a href="/dbget-bin/www_bget?K12670">K12670</a>  WBP1; oligosaccharyltransferase complex subunit beta
B
B  <b>Genetic information processing</b>
C    DNA polymerase
D      <a href="/kegg-bin/show_module?M00260">M00260</a>  DNA polymerase III complex, bacteria [PATH:<a href="/kegg-bin/show_pathway?map03030+M00260">map03030</a> <a href="/kegg-bin/show_pathway?map03430+M00260">map03430</a> <a href="/kegg-bin/show_pathway?map03440+M00260">map03440</a>] [BR:<a href="/kegg-bin/show_brite?ko03032+M00260">ko03032</a> <a href="/kegg-bin/show_brite?ko03400+M00260">ko03400</a>]
D      <a href="/kegg-bin/show_module?M00264">M00264</a>  DNA polymerase II complex, archaea [BR:<a href="/kegg-bin/show_brite?ko03032+M00264">ko03032</a>]
D      <a href="/kegg-bin/show_module?M00261">M00261</a>  DNA polymerase alpha / primase complex [PATH:<a href="/kegg-bin/show_pathway?map03030+M00261">map03030</a>] [BR:<a href="/kegg-bin/show_brite?ko03032+M00261">ko03032</a>]
E        comp21255_c0_seq1; <a href="/dbget-bin/www_bget?K02320">K02320</a>  POLA1; DNA polymerase alpha subunit A [EC:2.7.7.7]
E        comp132193_c0_seq1; <a href="/dbget-bin/www_bget?K02320">K02320</a>  POLA1; DNA polymerase alpha subunit A [EC:2.7.7.7]
E        comp64718_c0_seq1; <a href="/dbget-bin/www_bget?K02321">K02321</a>  POLA2; DNA polymerase alpha subunit B
E        comp65099_c0_seq1; <a href="/dbget-bin/www_bget?K02321">K02321</a>  POLA2; DNA polymerase alpha subunit B
E        comp65908_c0_seq1; <a href="/dbget-bin/www_bget?K02321">K02321</a>  POLA2; DNA polymerase alpha subunit B
E        comp132504_c0_seq1; <a href="/dbget-bin/www_bget?K02685">K02685</a>  PRI2; DNA primase large subunit [EC:2.7.7.-]
E        comp55403_c0_seq1; <a href="/dbget-bin/www_bget?K02684">K02684</a>  PRI1; DNA primase small subunit [EC:2.7.7.-]
E        comp124630_c0_seq1; <a href="/dbget-bin/www_bget?K02684">K02684</a>  PRI1; DNA primase small subunit [EC:2.7.7.-]
E        comp129998_c0_seq1; <a href="/dbget-bin/www_bget?K02684">K02684</a>  PRI1; DNA primase small subunit [EC:2.7.7.-]
E        comp147484_c0_seq1; <a href="/dbget-bin/www_bget?K02684">K02684</a>  PRI1; DNA primase small subunit [EC:2.7.7.-]
E        comp158081_c0_seq1; <a href="/dbget-bin/www_bget?K02684">K02684</a>  PRI1; DNA primase small subunit [EC:2.7.7.-]
D      <a href="/kegg-bin/show_module?M00262">M00262</a>  DNA polymerase delta complex [PATH:<a href="/kegg-bin/show_pathway?map03030+M00262">map03030</a> <a href="/kegg-bin/show_pathway?map03410+M00262">map03410</a> <a href="/kegg-bin/show_pathway?map03420+M00262">map03420</a>] [BR:<a href="/kegg-bin/show_brite?ko03032+M00262">ko03032</a> <a href="/kegg-bin/show_brite?ko03400+M00262">ko03400</a>]
E        comp94534_c0_seq1; <a href="/dbget-bin/www_bget?K02327">K02327</a>  POLD1; DNA polymerase delta subunit 1 [EC:2.7.7.7]
E        comp138548_c0_seq1; <a href="/dbget-bin/www_bget?K02327">K02327</a>  POLD1; DNA polymerase delta subunit 1 [EC:2.7.7.7]
E        comp160343_c0_seq1; <a href="/dbget-bin/www_bget?K02327">K02327</a>  POLD1; DNA polymerase delta subunit 1 [EC:2.7.7.7]
E        comp29379_c0_seq1; <a href="/dbget-bin/www_bget?K02328">K02328</a>  POLD2; DNA polymerase delta subunit 2
E        comp68456_c0_seq1; <a href="/dbget-bin/www_bget?K02328">K02328</a>  POLD2; DNA polymerase delta subunit 2
E        comp105006_c0_seq1; <a href="/dbget-bin/www_bget?K03504">K03504</a>  POLD3; DNA polymerase delta subunit 3
E        comp49169_c0_seq1; <a href="/dbget-bin/www_bget?K03505">K03505</a>  POLD4; DNA polymerase delta subunit 4
D      <a href="/kegg-bin/show_module?M00263">M00263</a>  DNA polymerase epsilon complex [PATH:<a href="/kegg-bin/show_pathway?map03030+M00263">map03030</a>] [BR:<a href="/kegg-bin/show_brite?ko03032+M00263">ko03032</a> <a href="/kegg-bin/show_brite?ko03400+M00263">ko03400</a>]
E        comp60775_c0_seq1; <a href="/dbget-bin/www_bget?K02324">K02324</a>  POLE1; DNA polymerase epsilon subunit 1 [EC:2.7.7.7]
E        comp93754_c0_seq1; <a href="/dbget-bin/www_bget?K02324">K02324</a>  POLE1; DNA polymerase epsilon subunit 1 [EC:2.7.7.7]
E        comp99722_c0_seq1; <a href="/dbget-bin/www_bget?K02324">K02324</a>  POLE1; DNA polymerase epsilon subunit 1 [EC:2.7.7.7]
E        comp101862_c0_seq1; <a href="/dbget-bin/www_bget?K02324">K02324</a>  POLE1; DNA polymerase epsilon subunit 1 [EC:2.7.7.7]
E        comp122203_c0_seq1; <a href="/dbget-bin/www_bget?K02324">K02324</a>  POLE1; DNA polymerase epsilon subunit 1 [EC:2.7.7.7]
E        comp135214_c0_seq1; <a href="/dbget-bin/www_bget?K02324">K02324</a>  POLE1; DNA polymerase epsilon subunit 1 [EC:2.7.7.7]
E        comp147269_c0_seq1; <a href="/dbget-bin/www_bget?K02324">K02324</a>  POLE1; DNA polymerase epsilon subunit 1 [EC:2.7.7.7]
E        comp12592_c0_seq1; <a href="/dbget-bin/www_bget?K02326">K02326</a>  POLE3; DNA polymerase epsilon subunit 3 [EC:2.7.7.7]
E        comp60486_c0_seq1; <a href="/dbget-bin/www_bget?K02326">K02326</a>  POLE3; DNA polymerase epsilon subunit 3 [EC:2.7.7.7]
E        comp64110_c0_seq1; <a href="/dbget-bin/www_bget?K02326">K02326</a>  POLE3; DNA polymerase epsilon subunit 3 [EC:2.7.7.7]
E        comp147587_c0_seq1; <a href="/dbget-bin/www_bget?K03506">K03506</a>  POLE4; DNA polymerase epsilon subunit 4 [EC:2.7.7.7]
D      <a href="/kegg-bin/show_module?M00293">M00293</a>  DNA polymerase zeta  complex [PATH:<a href="/kegg-bin/show_pathway?map03460+M00293">map03460</a>] [BR:<a href="/kegg-bin/show_brite?ko03400+M00293">ko03400</a>]
E        comp83020_c0_seq1; <a href="/dbget-bin/www_bget?K02350">K02350</a>  POLZ1, rev3; DNA polymerase zeta [EC:2.7.7.7]
E        comp97864_c0_seq1; <a href="/dbget-bin/www_bget?K02350">K02350</a>  POLZ1, rev3; DNA polymerase zeta [EC:2.7.7.7]
E        comp134587_c0_seq1; <a href="/dbget-bin/www_bget?K02350">K02350</a>  POLZ1, rev3; DNA polymerase zeta [EC:2.7.7.7]
E        comp145400_c0_seq1; <a href="/dbget-bin/www_bget?K02350">K02350</a>  POLZ1, rev3; DNA polymerase zeta [EC:2.7.7.7]
E        comp154751_c0_seq1; <a href="/dbget-bin/www_bget?K02350">K02350</a>  POLZ1, rev3; DNA polymerase zeta [EC:2.7.7.7]
E        comp3980_c0_seq1; <a href="/dbget-bin/www_bget?K13728">K13728</a>  MAD2L2; mitotic spindle assembly checkpoint protein MAD2B
E        comp3980_c0_seq2; <a href="/dbget-bin/www_bget?K13728">K13728</a>  MAD2L2; mitotic spindle assembly checkpoint protein MAD2B
E        comp89675_c0_seq1; <a href="/dbget-bin/www_bget?K13728">K13728</a>  MAD2L2; mitotic spindle assembly checkpoint protein MAD2B
E        comp98574_c0_seq1; <a href="/dbget-bin/www_bget?K13728">K13728</a>  MAD2L2; mitotic spindle assembly checkpoint protein MAD2B
D      <a href="/kegg-bin/show_module?M00294">M00294</a>  DNA polymerase gamma complex [BR:<a href="/kegg-bin/show_brite?ko03032+M00294">ko03032</a>]
E        comp1209_c0_seq1; <a href="/dbget-bin/www_bget?K02332">K02332</a>  POLG1; DNA polymerase gamma 1 [EC:2.7.7.7]
E        comp1209_c0_seq2; <a href="/dbget-bin/www_bget?K02332">K02332</a>  POLG1; DNA polymerase gamma 1 [EC:2.7.7.7]
E        comp19786_c0_seq1; <a href="/dbget-bin/www_bget?K02332">K02332</a>  POLG1; DNA polymerase gamma 1 [EC:2.7.7.7]
E        comp133845_c0_seq1; <a href="/dbget-bin/www_bget?K02332">K02332</a>  POLG1; DNA polymerase gamma 1 [EC:2.7.7.7]
E        comp148537_c0_seq1; <a href="/dbget-bin/www_bget?K02332">K02332</a>  POLG1; DNA polymerase gamma 1 [EC:2.7.7.7]
E        comp154116_c0_seq1; <a href="/dbget-bin/www_bget?K02332">K02332</a>  POLG1; DNA polymerase gamma 1 [EC:2.7.7.7]
E        comp64203_c0_seq1; <a href="/dbget-bin/www_bget?K02333">K02333</a>  POLG2; DNA polymerase gamma 2
C    Replication system
D      <a href="/kegg-bin/show_module?M00284">M00284</a>  Origin recognition complex [PATH:<a href="/kegg-bin/show_pathway?map04110+M00284">map04110</a> <a href="/kegg-bin/show_pathway?map04111+M00284">map04111</a> <a href="/kegg-bin/show_pathway?map04113+M00284">map04113</a>] [BR:<a href="/kegg-bin/show_brite?ko03032+M00284">ko03032</a>]
E        comp47154_c0_seq1; <a href="/dbget-bin/www_bget?K02604">K02604</a>  ORC2; origin recognition complex subunit 2
E        comp86363_c0_seq1; <a href="/dbget-bin/www_bget?K02604">K02604</a>  ORC2; origin recognition complex subunit 2
E        comp64578_c0_seq1; <a href="/dbget-bin/www_bget?K02605">K02605</a>  ORC3; origin recognition complex subunit 3
E        comp20793_c0_seq1; <a href="/dbget-bin/www_bget?K02606">K02606</a>  ORC4; origin recognition complex subunit 4
E        comp79720_c0_seq1; <a href="/dbget-bin/www_bget?K02606">K02606</a>  ORC4; origin recognition complex subunit 4
E        comp112363_c0_seq1; <a href="/dbget-bin/www_bget?K02606">K02606</a>  ORC4; origin recognition complex subunit 4
E        comp119512_c0_seq1; <a href="/dbget-bin/www_bget?K02606">K02606</a>  ORC4; origin recognition complex subunit 4
E        comp123500_c0_seq1; <a href="/dbget-bin/www_bget?K02606">K02606</a>  ORC4; origin recognition complex subunit 4
E        comp67800_c0_seq1; <a href="/dbget-bin/www_bget?K02607">K02607</a>  ORC5; origin recognition complex subunit 5
D      <a href="/kegg-bin/show_module?M00285">M00285</a>  MCM complex [PATH:<a href="/kegg-bin/show_pathway?map03030+M00285">map03030</a> <a href="/kegg-bin/show_pathway?map04110+M00285">map04110</a> <a href="/kegg-bin/show_pathway?map04111+M00285">map04111</a> <a href="/kegg-bin/show_pathway?map04113+M00285">map04113</a>] [BR:<a href="/kegg-bin/show_brite?ko03032+M00285">ko03032</a>]
E        comp20900_c0_seq1; <a href="/dbget-bin/www_bget?K02540">K02540</a>  MCM2; DNA replication licensing factor MCM2 [EC:3.6.4.12]
E        comp37056_c0_seq1; <a href="/dbget-bin/www_bget?K02540">K02540</a>  MCM2; DNA replication licensing factor MCM2 [EC:3.6.4.12]
E        comp57436_c0_seq1; <a href="/dbget-bin/www_bget?K02540">K02540</a>  MCM2; DNA replication licensing factor MCM2 [EC:3.6.4.12]
E        comp58720_c0_seq1; <a href="/dbget-bin/www_bget?K02540">K02540</a>  MCM2; DNA replication licensing factor MCM2 [EC:3.6.4.12]
E        comp69027_c0_seq1; <a href="/dbget-bin/www_bget?K02540">K02540</a>  MCM2; DNA replication licensing factor MCM2 [EC:3.6.4.12]
E        comp128330_c0_seq1; <a href="/dbget-bin/www_bget?K02540">K02540</a>  MCM2; DNA replication licensing factor MCM2 [EC:3.6.4.12]
E        comp140006_c0_seq1; <a href="/dbget-bin/www_bget?K02540">K02540</a>  MCM2; DNA replication licensing factor MCM2 [EC:3.6.4.12]
E        comp30559_c0_seq1; <a href="/dbget-bin/www_bget?K02541">K02541</a>  MCM3; DNA replication licensing factor MCM3 [EC:3.6.4.12]
E        comp34269_c0_seq1; <a href="/dbget-bin/www_bget?K02541">K02541</a>  MCM3; DNA replication licensing factor MCM3 [EC:3.6.4.12]
E        comp101232_c0_seq1; <a href="/dbget-bin/www_bget?K02541">K02541</a>  MCM3; DNA replication licensing factor MCM3 [EC:3.6.4.12]
E        comp138059_c0_seq1; <a href="/dbget-bin/www_bget?K02541">K02541</a>  MCM3; DNA replication licensing factor MCM3 [EC:3.6.4.12]
E        comp147152_c0_seq1; <a href="/dbget-bin/www_bget?K02541">K02541</a>  MCM3; DNA replication licensing factor MCM3 [EC:3.6.4.12]
E        comp20019_c0_seq1; <a href="/dbget-bin/www_bget?K02212">K02212</a>  MCM4, CDC54; DNA replication licensing factor MCM4 [EC:3.6.4.12]
E        comp52639_c0_seq1; <a href="/dbget-bin/www_bget?K02212">K02212</a>  MCM4, CDC54; DNA replication licensing factor MCM4 [EC:3.6.4.12]
E        comp54788_c0_seq1; <a href="/dbget-bin/www_bget?K02212">K02212</a>  MCM4, CDC54; DNA replication licensing factor MCM4 [EC:3.6.4.12]
E        comp16600_c0_seq1; <a href="/dbget-bin/www_bget?K02209">K02209</a>  MCM5, CDC46; DNA replication licensing factor MCM5 [EC:3.6.4.12]
E        comp129585_c0_seq1; <a href="/dbget-bin/www_bget?K02209">K02209</a>  MCM5, CDC46; DNA replication licensing factor MCM5 [EC:3.6.4.12]
E        comp147981_c0_seq1; <a href="/dbget-bin/www_bget?K02209">K02209</a>  MCM5, CDC46; DNA replication licensing factor MCM5 [EC:3.6.4.12]
E        comp150454_c0_seq1; <a href="/dbget-bin/www_bget?K02209">K02209</a>  MCM5, CDC46; DNA replication licensing factor MCM5 [EC:3.6.4.12]
E        comp57868_c0_seq1; <a href="/dbget-bin/www_bget?K02542">K02542</a>  MCM6; DNA replication licensing factor MCM6 [EC:3.6.4.12]
E        comp128247_c0_seq1; <a href="/dbget-bin/www_bget?K02542">K02542</a>  MCM6; DNA replication licensing factor MCM6 [EC:3.6.4.12]
E        comp148033_c0_seq1; <a href="/dbget-bin/www_bget?K02542">K02542</a>  MCM6; DNA replication licensing factor MCM6 [EC:3.6.4.12]
E        comp16852_c0_seq1; <a href="/dbget-bin/www_bget?K02210">K02210</a>  MCM7, CDC47; DNA replication licensing factor MCM7 [EC:3.6.4.12]
E        comp59963_c0_seq1; <a href="/dbget-bin/www_bget?K02210">K02210</a>  MCM7, CDC47; DNA replication licensing factor MCM7 [EC:3.6.4.12]
E        comp118593_c0_seq1; <a href="/dbget-bin/www_bget?K02210">K02210</a>  MCM7, CDC47; DNA replication licensing factor MCM7 [EC:3.6.4.12]
D      <a href="/kegg-bin/show_module?M00286">M00286</a>  GINS complex [BR:<a href="/kegg-bin/show_brite?ko03032+M00286">ko03032</a>]
E        comp67831_c0_seq1; <a href="/dbget-bin/www_bget?K10732">K10732</a>  GINS1, PSF1; GINS complex subunit 1
E        comp4696_c0_seq1; <a href="/dbget-bin/www_bget?K10733">K10733</a>  GINS2, PSF2; GINS complex subunit 2
E        comp39492_c0_seq1; <a href="/dbget-bin/www_bget?K10733">K10733</a>  GINS2, PSF2; GINS complex subunit 2
E        comp93335_c0_seq1; <a href="/dbget-bin/www_bget?K10735">K10735</a>  GINS4, SLD5; GINS complex subunit 4
E        comp106364_c0_seq1; <a href="/dbget-bin/www_bget?K10735">K10735</a>  GINS4, SLD5; GINS complex subunit 4
D      <a href="/kegg-bin/show_module?M00288">M00288</a>  RPA complex [PATH:<a href="/kegg-bin/show_pathway?map03030+M00288">map03030</a> <a href="/kegg-bin/show_pathway?map03420+M00288">map03420</a> <a href="/kegg-bin/show_pathway?map03430+M00288">map03430</a> <a href="/kegg-bin/show_pathway?map03440+M00288">map03440</a>] [BR:<a href="/kegg-bin/show_brite?ko03032+M00288">ko03032</a> <a href="/kegg-bin/show_brite?ko03400+M00288">ko03400</a>]
E        comp33383_c1_seq1; <a href="/dbget-bin/www_bget?K07466">K07466</a>  RFA1, RPA1, rpa; replication factor A1
E        comp35335_c0_seq1; <a href="/dbget-bin/www_bget?K07466">K07466</a>  RFA1, RPA1, rpa; replication factor A1
E        comp36273_c0_seq1; <a href="/dbget-bin/www_bget?K07466">K07466</a>  RFA1, RPA1, rpa; replication factor A1
E        comp50957_c0_seq1; <a href="/dbget-bin/www_bget?K07466">K07466</a>  RFA1, RPA1, rpa; replication factor A1
E        comp67463_c0_seq1; <a href="/dbget-bin/www_bget?K07466">K07466</a>  RFA1, RPA1, rpa; replication factor A1
E        comp118540_c0_seq1; <a href="/dbget-bin/www_bget?K07466">K07466</a>  RFA1, RPA1, rpa; replication factor A1
E        comp33071_c0_seq1; <a href="/dbget-bin/www_bget?K10739">K10739</a>  RFA2, RPA2; replication factor A2
E        comp14005_c0_seq1; <a href="/dbget-bin/www_bget?K10740">K10740</a>  RPA3; replication factor A3
D      <a href="/kegg-bin/show_module?M00289">M00289</a>  RF-C complex [PATH:<a href="/kegg-bin/show_pathway?map03030+M00289">map03030</a> <a href="/kegg-bin/show_pathway?map03420+M00289">map03420</a> <a href="/kegg-bin/show_pathway?map03430+M00289">map03430</a>] [BR:<a href="/kegg-bin/show_brite?ko03032+M00289">ko03032</a> <a href="/kegg-bin/show_brite?ko03400+M00289">ko03400</a>]
E        comp52641_c0_seq1; <a href="/dbget-bin/www_bget?K10754">K10754</a>  RFC1; replication factor C subunit 1
E        comp77106_c0_seq1; <a href="/dbget-bin/www_bget?K10754">K10754</a>  RFC1; replication factor C subunit 1
E        comp103526_c0_seq1; <a href="/dbget-bin/www_bget?K10754">K10754</a>  RFC1; replication factor C subunit 1
E        comp106666_c0_seq1; <a href="/dbget-bin/www_bget?K10754">K10754</a>  RFC1; replication factor C subunit 1
E        comp119825_c0_seq1; <a href="/dbget-bin/www_bget?K10754">K10754</a>  RFC1; replication factor C subunit 1
E        comp154654_c0_seq1; <a href="/dbget-bin/www_bget?K10754">K10754</a>  RFC1; replication factor C subunit 1
E        comp12957_c0_seq1; <a href="/dbget-bin/www_bget?K10755">K10755</a>  RFC2_4; replication factor C subunit 2/4
E        comp25790_c0_seq1; <a href="/dbget-bin/www_bget?K10755">K10755</a>  RFC2_4; replication factor C subunit 2/4
E        comp83480_c0_seq1; <a href="/dbget-bin/www_bget?K10755">K10755</a>  RFC2_4; replication factor C subunit 2/4
E        comp90394_c0_seq1; <a href="/dbget-bin/www_bget?K10755">K10755</a>  RFC2_4; replication factor C subunit 2/4
E        comp113154_c0_seq1; <a href="/dbget-bin/www_bget?K10755">K10755</a>  RFC2_4; replication factor C subunit 2/4
E        comp67769_c0_seq1; <a href="/dbget-bin/www_bget?K10756">K10756</a>  RFC3_5; replication factor C subunit 3/5
E        comp68873_c0_seq1; <a href="/dbget-bin/www_bget?K10756">K10756</a>  RFC3_5; replication factor C subunit 3/5
E        comp79367_c0_seq1; <a href="/dbget-bin/www_bget?K10756">K10756</a>  RFC3_5; replication factor C subunit 3/5
E        comp117016_c0_seq1; <a href="/dbget-bin/www_bget?K10756">K10756</a>  RFC3_5; replication factor C subunit 3/5
D      <a href="/kegg-bin/show_module?M00424">M00424</a>  Shelterin complex [BR:<a href="/kegg-bin/show_brite?ko03032+M00424">ko03032</a>]
E        comp71718_c0_seq1; <a href="/dbget-bin/www_bget?K11109">K11109</a>  POT1; protection of telomeres protein 1
C    Repair system
D      <a href="/kegg-bin/show_module?M00296">M00296</a>  BER complex [PATH:<a href="/kegg-bin/show_pathway?map03410+M00296">map03410</a>] [BR:<a href="/kegg-bin/show_brite?ko03400+M00296">ko03400</a>]
E        comp102105_c0_seq1; <a href="/dbget-bin/www_bget?K10803">K10803</a>  XRCC1; DNA-repair protein XRCC1
E        comp12299_c0_seq1; <a href="/dbget-bin/www_bget?K10798">K10798</a>  PARP; poly [ADP-ribose] polymerase [EC:2.4.2.30]
E        comp14303_c0_seq1; <a href="/dbget-bin/www_bget?K10798">K10798</a>  PARP; poly [ADP-ribose] polymerase [EC:2.4.2.30]
E        comp15067_c0_seq1; <a href="/dbget-bin/www_bget?K10798">K10798</a>  PARP; poly [ADP-ribose] polymerase [EC:2.4.2.30]
E        comp15881_c0_seq1; <a href="/dbget-bin/www_bget?K10798">K10798</a>  PARP; poly [ADP-ribose] polymerase [EC:2.4.2.30]
E        comp22126_c0_seq1; <a href="/dbget-bin/www_bget?K10798">K10798</a>  PARP; poly [ADP-ribose] polymerase [EC:2.4.2.30]
E        comp27655_c0_seq1; <a href="/dbget-bin/www_bget?K10798">K10798</a>  PARP; poly [ADP-ribose] polymerase [EC:2.4.2.30]
E        comp45806_c0_seq2; <a href="/dbget-bin/www_bget?K10798">K10798</a>  PARP; poly [ADP-ribose] polymerase [EC:2.4.2.30]
E        comp51937_c0_seq1; <a href="/dbget-bin/www_bget?K10798">K10798</a>  PARP; poly [ADP-ribose] polymerase [EC:2.4.2.30]
E        comp52497_c0_seq1; <a href="/dbget-bin/www_bget?K10798">K10798</a>  PARP; poly [ADP-ribose] polymerase [EC:2.4.2.30]
E        comp59837_c0_seq1; <a href="/dbget-bin/www_bget?K10798">K10798</a>  PARP; poly [ADP-ribose] polymerase [EC:2.4.2.30]
E        comp63199_c0_seq1; <a href="/dbget-bin/www_bget?K10798">K10798</a>  PARP; poly [ADP-ribose] polymerase [EC:2.4.2.30]
E        comp75936_c0_seq1; <a href="/dbget-bin/www_bget?K10798">K10798</a>  PARP; poly [ADP-ribose] polymerase [EC:2.4.2.30]
E        comp86506_c0_seq1; <a href="/dbget-bin/www_bget?K10798">K10798</a>  PARP; poly [ADP-ribose] polymerase [EC:2.4.2.30]
E        comp90730_c0_seq1; <a href="/dbget-bin/www_bget?K10798">K10798</a>  PARP; poly [ADP-ribose] polymerase [EC:2.4.2.30]
E        comp92376_c0_seq1; <a href="/dbget-bin/www_bget?K10798">K10798</a>  PARP; poly [ADP-ribose] polymerase [EC:2.4.2.30]
E        comp115556_c0_seq1; <a href="/dbget-bin/www_bget?K10798">K10798</a>  PARP; poly [ADP-ribose] polymerase [EC:2.4.2.30]
E        comp147373_c0_seq1; <a href="/dbget-bin/www_bget?K10798">K10798</a>  PARP; poly [ADP-ribose] polymerase [EC:2.4.2.30]
E        comp122282_c0_seq1; <a href="/dbget-bin/www_bget?K02330">K02330</a>  POLB; DNA polymerase beta [EC:2.7.7.7 4.2.99.-]
E        comp41159_c0_seq1; <a href="/dbget-bin/www_bget?K10776">K10776</a>  LIG3; DNA ligase 3 [EC:6.5.1.1]
E        comp41159_c0_seq2; <a href="/dbget-bin/www_bget?K10776">K10776</a>  LIG3; DNA ligase 3 [EC:6.5.1.1]
E        comp51946_c0_seq1; <a href="/dbget-bin/www_bget?K10776">K10776</a>  LIG3; DNA ligase 3 [EC:6.5.1.1]
E        comp75096_c0_seq1; <a href="/dbget-bin/www_bget?K10776">K10776</a>  LIG3; DNA ligase 3 [EC:6.5.1.1]
E        comp116964_c0_seq1; <a href="/dbget-bin/www_bget?K10776">K10776</a>  LIG3; DNA ligase 3 [EC:6.5.1.1]
E        comp130566_c0_seq1; <a href="/dbget-bin/www_bget?K10776">K10776</a>  LIG3; DNA ligase 3 [EC:6.5.1.1]
E        comp17514_c0_seq1; <a href="/dbget-bin/www_bget?K10771">K10771</a>  APEX1; AP endonuclease 1 [EC:4.2.99.18]
E        comp24514_c0_seq1; <a href="/dbget-bin/www_bget?K10771">K10771</a>  APEX1; AP endonuclease 1 [EC:4.2.99.18]
E        comp116114_c0_seq1; <a href="/dbget-bin/www_bget?K10771">K10771</a>  APEX1; AP endonuclease 1 [EC:4.2.99.18]
D      <a href="/kegg-bin/show_module?M00290">M00290</a>  Holo-TFIIH complex [PATH:<a href="/kegg-bin/show_pathway?map03420+M00290">map03420</a>] [BR:<a href="/kegg-bin/show_brite?ko03021+M00290">ko03021</a> <a href="/kegg-bin/show_brite?ko03400+M00290">ko03400</a>]
E        comp60511_c0_seq1; <a href="/dbget-bin/www_bget?K03141">K03141</a>  TFIIH1, GTF2H1, TFB1; transcription initiation factor TFIIH subunit 1
E        comp77036_c0_seq1; <a href="/dbget-bin/www_bget?K03141">K03141</a>  TFIIH1, GTF2H1, TFB1; transcription initiation factor TFIIH subunit 1
E        comp111928_c0_seq1; <a href="/dbget-bin/www_bget?K03141">K03141</a>  TFIIH1, GTF2H1, TFB1; transcription initiation factor TFIIH subunit 1
E        comp130079_c0_seq1; <a href="/dbget-bin/www_bget?K03141">K03141</a>  TFIIH1, GTF2H1, TFB1; transcription initiation factor TFIIH subunit 1
E        comp75170_c0_seq1; <a href="/dbget-bin/www_bget?K03142">K03142</a>  TFIIH2, GTF2H2, SSL1; transcription initiation factor TFIIH subunit 2
E        comp80214_c0_seq1; <a href="/dbget-bin/www_bget?K03142">K03142</a>  TFIIH2, GTF2H2, SSL1; transcription initiation factor TFIIH subunit 2
E        comp92284_c0_seq1; <a href="/dbget-bin/www_bget?K03142">K03142</a>  TFIIH2, GTF2H2, SSL1; transcription initiation factor TFIIH subunit 2
E        comp97834_c0_seq1; <a href="/dbget-bin/www_bget?K03142">K03142</a>  TFIIH2, GTF2H2, SSL1; transcription initiation factor TFIIH subunit 2
E        comp100112_c0_seq1; <a href="/dbget-bin/www_bget?K03142">K03142</a>  TFIIH2, GTF2H2, SSL1; transcription initiation factor TFIIH subunit 2
E        comp31273_c0_seq1; <a href="/dbget-bin/www_bget?K03143">K03143</a>  TFIIH3, GTF2H3, TFB4; transcription initiation factor TFIIH subunit 3
E        comp124617_c0_seq1; <a href="/dbget-bin/www_bget?K03143">K03143</a>  TFIIH3, GTF2H3, TFB4; transcription initiation factor TFIIH subunit 3
E        comp60852_c0_seq1; <a href="/dbget-bin/www_bget?K03144">K03144</a>  TFIIH4, GTF2H4, TFB2; transcription initiation factor TFIIH subunit 4
E        comp70748_c0_seq1; <a href="/dbget-bin/www_bget?K03144">K03144</a>  TFIIH4, GTF2H4, TFB2; transcription initiation factor TFIIH subunit 4
E        comp83863_c0_seq1; <a href="/dbget-bin/www_bget?K03144">K03144</a>  TFIIH4, GTF2H4, TFB2; transcription initiation factor TFIIH subunit 4
E        comp92229_c0_seq1; <a href="/dbget-bin/www_bget?K03144">K03144</a>  TFIIH4, GTF2H4, TFB2; transcription initiation factor TFIIH subunit 4
E        comp103198_c0_seq1; <a href="/dbget-bin/www_bget?K03144">K03144</a>  TFIIH4, GTF2H4, TFB2; transcription initiation factor TFIIH subunit 4
E        comp8725_c0_seq1; <a href="/dbget-bin/www_bget?K10843">K10843</a>  ERCC3, XPB; DNA excision repair protein ERCC-3 [EC:3.6.4.12]
E        comp11969_c0_seq1; <a href="/dbget-bin/www_bget?K10843">K10843</a>  ERCC3, XPB; DNA excision repair protein ERCC-3 [EC:3.6.4.12]
E        comp23408_c0_seq1; <a href="/dbget-bin/www_bget?K10843">K10843</a>  ERCC3, XPB; DNA excision repair protein ERCC-3 [EC:3.6.4.12]
E        comp54141_c0_seq1; <a href="/dbget-bin/www_bget?K10843">K10843</a>  ERCC3, XPB; DNA excision repair protein ERCC-3 [EC:3.6.4.12]
E        comp60009_c0_seq1; <a href="/dbget-bin/www_bget?K10843">K10843</a>  ERCC3, XPB; DNA excision repair protein ERCC-3 [EC:3.6.4.12]
E        comp116737_c0_seq1; <a href="/dbget-bin/www_bget?K10843">K10843</a>  ERCC3, XPB; DNA excision repair protein ERCC-3 [EC:3.6.4.12]
E        comp136161_c0_seq1; <a href="/dbget-bin/www_bget?K10843">K10843</a>  ERCC3, XPB; DNA excision repair protein ERCC-3 [EC:3.6.4.12]
E        comp50009_c0_seq1; <a href="/dbget-bin/www_bget?K10844">K10844</a>  ERCC2, XPD; DNA excision repair protein ERCC-2 [EC:3.6.4.12]
E        comp50352_c0_seq1; <a href="/dbget-bin/www_bget?K10844">K10844</a>  ERCC2, XPD; DNA excision repair protein ERCC-2 [EC:3.6.4.12]
E        comp68911_c0_seq1; <a href="/dbget-bin/www_bget?K10844">K10844</a>  ERCC2, XPD; DNA excision repair protein ERCC-2 [EC:3.6.4.12]
E        comp76875_c0_seq1; <a href="/dbget-bin/www_bget?K10844">K10844</a>  ERCC2, XPD; DNA excision repair protein ERCC-2 [EC:3.6.4.12]
E        comp77057_c0_seq1; <a href="/dbget-bin/www_bget?K10844">K10844</a>  ERCC2, XPD; DNA excision repair protein ERCC-2 [EC:3.6.4.12]
E        comp108279_c0_seq1; <a href="/dbget-bin/www_bget?K10844">K10844</a>  ERCC2, XPD; DNA excision repair protein ERCC-2 [EC:3.6.4.12]
E        comp113363_c0_seq1; <a href="/dbget-bin/www_bget?K10844">K10844</a>  ERCC2, XPD; DNA excision repair protein ERCC-2 [EC:3.6.4.12]
E        comp23168_c0_seq1; <a href="/dbget-bin/www_bget?K10845">K10845</a>  TTDA, GTF2H5, TFB5; TFIIH basal transcription factor complex TTD-A subunit
E        comp47731_c0_seq1; <a href="/dbget-bin/www_bget?K10845">K10845</a>  TTDA, GTF2H5, TFB5; TFIIH basal transcription factor complex TTD-A subunit
E        comp76564_c0_seq1; <a href="/dbget-bin/www_bget?K02202">K02202</a>  CDK7; cyclin-dependent kinase 7 [EC:2.7.11.22 2.7.11.23]
E        comp107904_c0_seq1; <a href="/dbget-bin/www_bget?K02202">K02202</a>  CDK7; cyclin-dependent kinase 7 [EC:2.7.11.22 2.7.11.23]
E        comp118677_c0_seq1; <a href="/dbget-bin/www_bget?K02202">K02202</a>  CDK7; cyclin-dependent kinase 7 [EC:2.7.11.22 2.7.11.23]
E        comp28871_c0_seq1; <a href="/dbget-bin/www_bget?K10842">K10842</a>  MNAT1; CDK-activating kinase assembly factor MAT1
E        comp63306_c0_seq1; <a href="/dbget-bin/www_bget?K10842">K10842</a>  MNAT1; CDK-activating kinase assembly factor MAT1
E        comp107659_c0_seq1; <a href="/dbget-bin/www_bget?K10842">K10842</a>  MNAT1; CDK-activating kinase assembly factor MAT1
D      <a href="/kegg-bin/show_module?M00291">M00291</a>  MRN complex [PATH:<a href="/kegg-bin/show_pathway?map03440+M00291">map03440</a>] [BR:<a href="/kegg-bin/show_brite?ko03032+M00291">ko03032</a> <a href="/kegg-bin/show_brite?ko03400+M00291">ko03400</a>]
E        comp78990_c0_seq1; <a href="/dbget-bin/www_bget?K10866">K10866</a>  RAD50; DNA repair protein RAD50 [EC:3.6.-.-]
E        comp106374_c0_seq1; <a href="/dbget-bin/www_bget?K10866">K10866</a>  RAD50; DNA repair protein RAD50 [EC:3.6.-.-]
E        comp117524_c0_seq1; <a href="/dbget-bin/www_bget?K10866">K10866</a>  RAD50; DNA repair protein RAD50 [EC:3.6.-.-]
E        comp160387_c0_seq1; <a href="/dbget-bin/www_bget?K10866">K10866</a>  RAD50; DNA repair protein RAD50 [EC:3.6.-.-]
E        comp75951_c0_seq1; <a href="/dbget-bin/www_bget?K10867">K10867</a>  NBN, NBS1; nijmegen breakage syndrome protein 1
E        comp131884_c0_seq1; <a href="/dbget-bin/www_bget?K10867">K10867</a>  NBN, NBS1; nijmegen breakage syndrome protein 1
D      <a href="/kegg-bin/show_module?M00292">M00292</a>  MRX complex [PATH:<a href="/kegg-bin/show_pathway?map03440+M00292">map03440</a> <a href="/kegg-bin/show_pathway?map03450+M00292">map03450</a>] [BR:<a href="/kegg-bin/show_brite?ko03400+M00292">ko03400</a>]
E        comp78990_c0_seq1; <a href="/dbget-bin/www_bget?K10866">K10866</a>  RAD50; DNA repair protein RAD50 [EC:3.6.-.-]
E        comp106374_c0_seq1; <a href="/dbget-bin/www_bget?K10866">K10866</a>  RAD50; DNA repair protein RAD50 [EC:3.6.-.-]
E        comp117524_c0_seq1; <a href="/dbget-bin/www_bget?K10866">K10866</a>  RAD50; DNA repair protein RAD50 [EC:3.6.-.-]
E        comp160387_c0_seq1; <a href="/dbget-bin/www_bget?K10866">K10866</a>  RAD50; DNA repair protein RAD50 [EC:3.6.-.-]
D      <a href="/kegg-bin/show_module?M00297">M00297</a>  DNA-PK complex [PATH:<a href="/kegg-bin/show_pathway?map03450+M00297">map03450</a> <a href="/kegg-bin/show_pathway?map04110+M00297">map04110</a>] [BR:<a href="/kegg-bin/show_brite?ko03032+M00297">ko03032</a> <a href="/kegg-bin/show_brite?ko03400+M00297">ko03400</a>]
E        comp66218_c0_seq1; <a href="/dbget-bin/www_bget?K10884">K10884</a>  XRCC6, KU70, G22P1; ATP-dependent DNA helicase 2 subunit 1
E        comp67868_c0_seq1; <a href="/dbget-bin/www_bget?K10884">K10884</a>  XRCC6, KU70, G22P1; ATP-dependent DNA helicase 2 subunit 1
E        comp77249_c0_seq1; <a href="/dbget-bin/www_bget?K10884">K10884</a>  XRCC6, KU70, G22P1; ATP-dependent DNA helicase 2 subunit 1
E        comp132252_c0_seq1; <a href="/dbget-bin/www_bget?K10884">K10884</a>  XRCC6, KU70, G22P1; ATP-dependent DNA helicase 2 subunit 1
E        comp127998_c0_seq1; <a href="/dbget-bin/www_bget?K10885">K10885</a>  XRCC5, KU80, G22P2; ATP-dependent DNA helicase 2 subunit 2
E        comp60750_c0_seq1; <a href="/dbget-bin/www_bget?K06642">K06642</a>  PRKDC; DNA-dependent protein kinase catalytic subunit [EC:2.7.11.1]
E        comp65986_c0_seq1; <a href="/dbget-bin/www_bget?K06642">K06642</a>  PRKDC; DNA-dependent protein kinase catalytic subunit [EC:2.7.11.1]
E        comp70173_c0_seq1; <a href="/dbget-bin/www_bget?K06642">K06642</a>  PRKDC; DNA-dependent protein kinase catalytic subunit [EC:2.7.11.1]
E        comp74265_c0_seq1; <a href="/dbget-bin/www_bget?K06642">K06642</a>  PRKDC; DNA-dependent protein kinase catalytic subunit [EC:2.7.11.1]
E        comp77591_c0_seq1; <a href="/dbget-bin/www_bget?K06642">K06642</a>  PRKDC; DNA-dependent protein kinase catalytic subunit [EC:2.7.11.1]
E        comp81630_c0_seq1; <a href="/dbget-bin/www_bget?K06642">K06642</a>  PRKDC; DNA-dependent protein kinase catalytic subunit [EC:2.7.11.1]
E        comp89745_c0_seq1; <a href="/dbget-bin/www_bget?K06642">K06642</a>  PRKDC; DNA-dependent protein kinase catalytic subunit [EC:2.7.11.1]
E        comp122138_c0_seq1; <a href="/dbget-bin/www_bget?K06642">K06642</a>  PRKDC; DNA-dependent protein kinase catalytic subunit [EC:2.7.11.1]
E        comp127949_c0_seq1; <a href="/dbget-bin/www_bget?K06642">K06642</a>  PRKDC; DNA-dependent protein kinase catalytic subunit [EC:2.7.11.1]
E        comp130400_c0_seq1; <a href="/dbget-bin/www_bget?K06642">K06642</a>  PRKDC; DNA-dependent protein kinase catalytic subunit [EC:2.7.11.1]
E        comp132975_c0_seq1; <a href="/dbget-bin/www_bget?K06642">K06642</a>  PRKDC; DNA-dependent protein kinase catalytic subunit [EC:2.7.11.1]
D      <a href="/kegg-bin/show_module?M00295">M00295</a>  BRCA1-associated genome surveillance complex (BASC) [PATH:<a href="/kegg-bin/show_pathway?map03430+M00295">map03430</a> <a href="/kegg-bin/show_pathway?map03440+M00295">map03440</a> <a href="/kegg-bin/show_pathway?map03460+M00295">map03460</a>] [BR:<a href="/kegg-bin/show_brite?ko03400+M00295">ko03400</a>]
E        comp18928_c0_seq1; <a href="/dbget-bin/www_bget?K08735">K08735</a>  MSH2; DNA mismatch repair protein MSH2
E        comp63574_c0_seq1; <a href="/dbget-bin/www_bget?K08735">K08735</a>  MSH2; DNA mismatch repair protein MSH2
E        comp65272_c0_seq1; <a href="/dbget-bin/www_bget?K08735">K08735</a>  MSH2; DNA mismatch repair protein MSH2
E        comp66666_c0_seq1; <a href="/dbget-bin/www_bget?K08735">K08735</a>  MSH2; DNA mismatch repair protein MSH2
E        comp76269_c0_seq1; <a href="/dbget-bin/www_bget?K08735">K08735</a>  MSH2; DNA mismatch repair protein MSH2
E        comp76931_c0_seq1; <a href="/dbget-bin/www_bget?K08735">K08735</a>  MSH2; DNA mismatch repair protein MSH2
E        comp76957_c0_seq1; <a href="/dbget-bin/www_bget?K08735">K08735</a>  MSH2; DNA mismatch repair protein MSH2
E        comp87950_c0_seq1; <a href="/dbget-bin/www_bget?K08735">K08735</a>  MSH2; DNA mismatch repair protein MSH2
E        comp123752_c0_seq1; <a href="/dbget-bin/www_bget?K08735">K08735</a>  MSH2; DNA mismatch repair protein MSH2
E        comp69330_c0_seq1; <a href="/dbget-bin/www_bget?K08737">K08737</a>  MSH6; DNA mismatch repair protein MSH6
E        comp75652_c0_seq1; <a href="/dbget-bin/www_bget?K08737">K08737</a>  MSH6; DNA mismatch repair protein MSH6
E        comp75948_c0_seq1; <a href="/dbget-bin/www_bget?K08737">K08737</a>  MSH6; DNA mismatch repair protein MSH6
E        comp79434_c0_seq1; <a href="/dbget-bin/www_bget?K08737">K08737</a>  MSH6; DNA mismatch repair protein MSH6
E        comp107300_c0_seq1; <a href="/dbget-bin/www_bget?K08737">K08737</a>  MSH6; DNA mismatch repair protein MSH6
E        comp144176_c0_seq1; <a href="/dbget-bin/www_bget?K08737">K08737</a>  MSH6; DNA mismatch repair protein MSH6
E        comp147261_c0_seq1; <a href="/dbget-bin/www_bget?K08737">K08737</a>  MSH6; DNA mismatch repair protein MSH6
E        comp16321_c0_seq1; <a href="/dbget-bin/www_bget?K08734">K08734</a>  MLH1; DNA mismatch repair protein MLH1
E        comp98326_c0_seq1; <a href="/dbget-bin/www_bget?K08734">K08734</a>  MLH1; DNA mismatch repair protein MLH1
E        comp89774_c0_seq1; <a href="/dbget-bin/www_bget?K10858">K10858</a>  PMS2; DNA mismatch repair protein PMS2
E        comp158153_c0_seq1; <a href="/dbget-bin/www_bget?K10858">K10858</a>  PMS2; DNA mismatch repair protein PMS2
E        comp52641_c0_seq1; <a href="/dbget-bin/www_bget?K10754">K10754</a>  RFC1; replication factor C subunit 1
E        comp77106_c0_seq1; <a href="/dbget-bin/www_bget?K10754">K10754</a>  RFC1; replication factor C subunit 1
E        comp103526_c0_seq1; <a href="/dbget-bin/www_bget?K10754">K10754</a>  RFC1; replication factor C subunit 1
E        comp106666_c0_seq1; <a href="/dbget-bin/www_bget?K10754">K10754</a>  RFC1; replication factor C subunit 1
E        comp119825_c0_seq1; <a href="/dbget-bin/www_bget?K10754">K10754</a>  RFC1; replication factor C subunit 1
E        comp154654_c0_seq1; <a href="/dbget-bin/www_bget?K10754">K10754</a>  RFC1; replication factor C subunit 1
E        comp12957_c0_seq1; <a href="/dbget-bin/www_bget?K10755">K10755</a>  RFC2_4; replication factor C subunit 2/4
E        comp25790_c0_seq1; <a href="/dbget-bin/www_bget?K10755">K10755</a>  RFC2_4; replication factor C subunit 2/4
E        comp83480_c0_seq1; <a href="/dbget-bin/www_bget?K10755">K10755</a>  RFC2_4; replication factor C subunit 2/4
E        comp90394_c0_seq1; <a href="/dbget-bin/www_bget?K10755">K10755</a>  RFC2_4; replication factor C subunit 2/4
E        comp113154_c0_seq1; <a href="/dbget-bin/www_bget?K10755">K10755</a>  RFC2_4; replication factor C subunit 2/4
E        comp67769_c0_seq1; <a href="/dbget-bin/www_bget?K10756">K10756</a>  RFC3_5; replication factor C subunit 3/5
E        comp68873_c0_seq1; <a href="/dbget-bin/www_bget?K10756">K10756</a>  RFC3_5; replication factor C subunit 3/5
E        comp79367_c0_seq1; <a href="/dbget-bin/www_bget?K10756">K10756</a>  RFC3_5; replication factor C subunit 3/5
E        comp117016_c0_seq1; <a href="/dbget-bin/www_bget?K10756">K10756</a>  RFC3_5; replication factor C subunit 3/5
E        comp34441_c0_seq1; <a href="/dbget-bin/www_bget?K04802">K04802</a>  PCNA; proliferating cell nuclear antigen
E        comp34581_c0_seq1; <a href="/dbget-bin/www_bget?K04802">K04802</a>  PCNA; proliferating cell nuclear antigen
E        comp37299_c0_seq1; <a href="/dbget-bin/www_bget?K04802">K04802</a>  PCNA; proliferating cell nuclear antigen
E        comp78990_c0_seq1; <a href="/dbget-bin/www_bget?K10866">K10866</a>  RAD50; DNA repair protein RAD50 [EC:3.6.-.-]
E        comp106374_c0_seq1; <a href="/dbget-bin/www_bget?K10866">K10866</a>  RAD50; DNA repair protein RAD50 [EC:3.6.-.-]
E        comp117524_c0_seq1; <a href="/dbget-bin/www_bget?K10866">K10866</a>  RAD50; DNA repair protein RAD50 [EC:3.6.-.-]
E        comp160387_c0_seq1; <a href="/dbget-bin/www_bget?K10866">K10866</a>  RAD50; DNA repair protein RAD50 [EC:3.6.-.-]
E        comp75951_c0_seq1; <a href="/dbget-bin/www_bget?K10867">K10867</a>  NBN, NBS1; nijmegen breakage syndrome protein 1
E        comp131884_c0_seq1; <a href="/dbget-bin/www_bget?K10867">K10867</a>  NBN, NBS1; nijmegen breakage syndrome protein 1
E        comp76557_c0_seq1; <a href="/dbget-bin/www_bget?K04728">K04728</a>  ATM, TEL1; ataxia telangiectasia mutated family protein [EC:2.7.11.1]
E        comp104429_c0_seq1; <a href="/dbget-bin/www_bget?K04728">K04728</a>  ATM, TEL1; ataxia telangiectasia mutated family protein [EC:2.7.11.1]
E        comp134697_c0_seq1; <a href="/dbget-bin/www_bget?K04728">K04728</a>  ATM, TEL1; ataxia telangiectasia mutated family protein [EC:2.7.11.1]
E        comp160818_c0_seq1; <a href="/dbget-bin/www_bget?K04728">K04728</a>  ATM, TEL1; ataxia telangiectasia mutated family protein [EC:2.7.11.1]
D      <a href="/kegg-bin/show_module?M00413">M00413</a>  FA core complex [PATH:<a href="/kegg-bin/show_pathway?map03460+M00413">map03460</a>] [BR:<a href="/kegg-bin/show_brite?ko03400+M00413">ko03400</a>]
E        comp819_c0_seq1; <a href="/dbget-bin/www_bget?K10888">K10888</a>  FANCA; fanconi anemia group A protein
E        comp819_c0_seq2; <a href="/dbget-bin/www_bget?K10888">K10888</a>  FANCA; fanconi anemia group A protein
E        comp78595_c0_seq1; <a href="/dbget-bin/www_bget?K10888">K10888</a>  FANCA; fanconi anemia group A protein
D      <a href="/kegg-bin/show_module?M00414">M00414</a>  Bloom's syndrome complex [PATH:<a href="/kegg-bin/show_pathway?map03460+M00414">map03460</a>] [BR:<a href="/kegg-bin/show_brite?ko03400+M00414">ko03400</a>]
E        comp69613_c0_seq1; <a href="/dbget-bin/www_bget?K03165">K03165</a>  TOP3; DNA topoisomerase III [EC:5.99.1.2]
E        comp85586_c0_seq1; <a href="/dbget-bin/www_bget?K03165">K03165</a>  TOP3; DNA topoisomerase III [EC:5.99.1.2]
E        comp89527_c0_seq1; <a href="/dbget-bin/www_bget?K03165">K03165</a>  TOP3; DNA topoisomerase III [EC:5.99.1.2]
E        comp103422_c0_seq1; <a href="/dbget-bin/www_bget?K03165">K03165</a>  TOP3; DNA topoisomerase III [EC:5.99.1.2]
C    RNA polymerase
D      <a href="/kegg-bin/show_module?M00183">M00183</a>  RNA polymerase, bacteria [PATH:<a href="/kegg-bin/show_pathway?map03020+M00183">map03020</a>] [BR:<a href="/kegg-bin/show_brite?ko03021+M00183">ko03021</a> <a href="/kegg-bin/show_brite?ko03400+M00183">ko03400</a>]
D      <a href="/kegg-bin/show_module?M00184">M00184</a>  RNA polymerase, archaea [PATH:<a href="/kegg-bin/show_pathway?map03020+M00184">map03020</a>] [BR:<a href="/kegg-bin/show_brite?ko03021+M00184">ko03021</a>]
D      <a href="/kegg-bin/show_module?M00180">M00180</a>  RNA polymerase II, eukaryotes [PATH:<a href="/kegg-bin/show_pathway?map03020+M00180">map03020</a> <a href="/kegg-bin/show_pathway?map05016+M00180">map05016</a>] [BR:<a href="/kegg-bin/show_brite?ko03021+M00180">ko03021</a> <a href="/kegg-bin/show_brite?ko03400+M00180">ko03400</a>]
E        comp45758_c0_seq1; <a href="/dbget-bin/www_bget?K03006">K03006</a>  RPB1, POLR2A; DNA-directed RNA polymerase II subunit RPB1 [EC:2.7.7.6]
E        comp50788_c0_seq1; <a href="/dbget-bin/www_bget?K03006">K03006</a>  RPB1, POLR2A; DNA-directed RNA polymerase II subunit RPB1 [EC:2.7.7.6]
E        comp55100_c0_seq1; <a href="/dbget-bin/www_bget?K03006">K03006</a>  RPB1, POLR2A; DNA-directed RNA polymerase II subunit RPB1 [EC:2.7.7.6]
E        comp95730_c0_seq1; <a href="/dbget-bin/www_bget?K03006">K03006</a>  RPB1, POLR2A; DNA-directed RNA polymerase II subunit RPB1 [EC:2.7.7.6]
E        comp45194_c0_seq1; <a href="/dbget-bin/www_bget?K03010">K03010</a>  RPB2, POLR2B; DNA-directed RNA polymerase II subunit RPB2 [EC:2.7.7.6]
E        comp50708_c0_seq1; <a href="/dbget-bin/www_bget?K03010">K03010</a>  RPB2, POLR2B; DNA-directed RNA polymerase II subunit RPB2 [EC:2.7.7.6]
E        comp9792_c0_seq1; <a href="/dbget-bin/www_bget?K03011">K03011</a>  RPB3, POLR2C; DNA-directed RNA polymerase II subunit RPB3
E        comp31340_c0_seq1; <a href="/dbget-bin/www_bget?K03011">K03011</a>  RPB3, POLR2C; DNA-directed RNA polymerase II subunit RPB3
E        comp13206_c0_seq1; <a href="/dbget-bin/www_bget?K03008">K03008</a>  RPB11, POLR2J; DNA-directed RNA polymerase II subunit RPB11
E        comp24568_c0_seq1; <a href="/dbget-bin/www_bget?K03008">K03008</a>  RPB11, POLR2J; DNA-directed RNA polymerase II subunit RPB11
E        comp49479_c0_seq1; <a href="/dbget-bin/www_bget?K03008">K03008</a>  RPB11, POLR2J; DNA-directed RNA polymerase II subunit RPB11
E        comp29720_c0_seq1; <a href="/dbget-bin/www_bget?K03012">K03012</a>  RPB4, POLR2D; DNA-directed RNA polymerase II subunit RPB4
E        comp55618_c0_seq1; <a href="/dbget-bin/www_bget?K03012">K03012</a>  RPB4, POLR2D; DNA-directed RNA polymerase II subunit RPB4
E        comp67011_c0_seq1; <a href="/dbget-bin/www_bget?K03012">K03012</a>  RPB4, POLR2D; DNA-directed RNA polymerase II subunit RPB4
E        comp11717_c0_seq1; <a href="/dbget-bin/www_bget?K03015">K03015</a>  RPB7, POLR2G; DNA-directed RNA polymerase II subunit RPB7
E        comp5942_c0_seq1; <a href="/dbget-bin/www_bget?K03017">K03017</a>  RPB9, POLR2I; DNA-directed RNA polymerase II subunit RPB9
E        comp5942_c0_seq2; <a href="/dbget-bin/www_bget?K03017">K03017</a>  RPB9, POLR2I; DNA-directed RNA polymerase II subunit RPB9
E        comp8308_c0_seq1; <a href="/dbget-bin/www_bget?K03017">K03017</a>  RPB9, POLR2I; DNA-directed RNA polymerase II subunit RPB9
E        comp49536_c0_seq1; <a href="/dbget-bin/www_bget?K03017">K03017</a>  RPB9, POLR2I; DNA-directed RNA polymerase II subunit RPB9
E        comp49693_c0_seq1; <a href="/dbget-bin/www_bget?K03013">K03013</a>  RPB5, POLR2E; DNA-directed RNA polymerases I, II, and III subunit RPABC1
E        comp7998_c0_seq1; <a href="/dbget-bin/www_bget?K03014">K03014</a>  RPB6, POLR2F; DNA-directed RNA polymerases I, II, and III subunit RPABC2
E        comp49050_c0_seq1; <a href="/dbget-bin/www_bget?K03014">K03014</a>  RPB6, POLR2F; DNA-directed RNA polymerases I, II, and III subunit RPABC2
E        comp6264_c0_seq1; <a href="/dbget-bin/www_bget?K03009">K03009</a>  RPB12, POLR2K; DNA-directed RNA polymerases I, II, and III subunit RPABC4
E        comp6264_c0_seq2; <a href="/dbget-bin/www_bget?K03009">K03009</a>  RPB12, POLR2K; DNA-directed RNA polymerases I, II, and III subunit RPABC4
E        comp25237_c0_seq1; <a href="/dbget-bin/www_bget?K03009">K03009</a>  RPB12, POLR2K; DNA-directed RNA polymerases I, II, and III subunit RPABC4
E        comp12939_c0_seq1; <a href="/dbget-bin/www_bget?K03007">K03007</a>  RPB10, POLR2L; DNA-directed RNA polymerases I, II, and III subunit RPABC5
E        comp38775_c0_seq1; <a href="/dbget-bin/www_bget?K03007">K03007</a>  RPB10, POLR2L; DNA-directed RNA polymerases I, II, and III subunit RPABC5
E        comp53997_c0_seq1; <a href="/dbget-bin/www_bget?K03007">K03007</a>  RPB10, POLR2L; DNA-directed RNA polymerases I, II, and III subunit RPABC5
D      <a href="/kegg-bin/show_module?M00181">M00181</a>  RNA polymerase III, eukaryotes [PATH:<a href="/kegg-bin/show_pathway?map03020+M00181">map03020</a> <a href="/kegg-bin/show_pathway?map04623+M00181">map04623</a>] [BR:<a href="/kegg-bin/show_brite?ko03021+M00181">ko03021</a>]
E        comp19771_c0_seq1; <a href="/dbget-bin/www_bget?K03018">K03018</a>  RPC1, POLR3A; DNA-directed RNA polymerase III subunit RPC1 [EC:2.7.7.6]
E        comp20050_c0_seq1; <a href="/dbget-bin/www_bget?K03018">K03018</a>  RPC1, POLR3A; DNA-directed RNA polymerase III subunit RPC1 [EC:2.7.7.6]
E        comp69818_c0_seq1; <a href="/dbget-bin/www_bget?K03018">K03018</a>  RPC1, POLR3A; DNA-directed RNA polymerase III subunit RPC1 [EC:2.7.7.6]
E        comp84238_c0_seq1; <a href="/dbget-bin/www_bget?K03018">K03018</a>  RPC1, POLR3A; DNA-directed RNA polymerase III subunit RPC1 [EC:2.7.7.6]
E        comp89159_c0_seq1; <a href="/dbget-bin/www_bget?K03018">K03018</a>  RPC1, POLR3A; DNA-directed RNA polymerase III subunit RPC1 [EC:2.7.7.6]
E        comp128175_c0_seq1; <a href="/dbget-bin/www_bget?K03018">K03018</a>  RPC1, POLR3A; DNA-directed RNA polymerase III subunit RPC1 [EC:2.7.7.6]
E        comp77996_c0_seq1; <a href="/dbget-bin/www_bget?K03021">K03021</a>  RPC2, POLR3B; DNA-directed RNA polymerase III subunit RPC2 [EC:2.7.7.6]
E        comp81862_c0_seq1; <a href="/dbget-bin/www_bget?K03021">K03021</a>  RPC2, POLR3B; DNA-directed RNA polymerase III subunit RPC2 [EC:2.7.7.6]
E        comp105023_c0_seq1; <a href="/dbget-bin/www_bget?K03021">K03021</a>  RPC2, POLR3B; DNA-directed RNA polymerase III subunit RPC2 [EC:2.7.7.6]
E        comp111491_c0_seq1; <a href="/dbget-bin/www_bget?K03021">K03021</a>  RPC2, POLR3B; DNA-directed RNA polymerase III subunit RPC2 [EC:2.7.7.6]
E        comp117491_c0_seq1; <a href="/dbget-bin/www_bget?K03021">K03021</a>  RPC2, POLR3B; DNA-directed RNA polymerase III subunit RPC2 [EC:2.7.7.6]
E        comp147978_c0_seq1; <a href="/dbget-bin/www_bget?K03021">K03021</a>  RPC2, POLR3B; DNA-directed RNA polymerase III subunit RPC2 [EC:2.7.7.6]
E        comp37382_c0_seq1; <a href="/dbget-bin/www_bget?K03020">K03020</a>  RPC19, POLR1D; DNA-directed RNA polymerases I and III subunit RPAC2
E        comp37382_c0_seq3; <a href="/dbget-bin/www_bget?K03020">K03020</a>  RPC19, POLR1D; DNA-directed RNA polymerases I and III subunit RPAC2
E        comp76339_c0_seq1; <a href="/dbget-bin/www_bget?K03020">K03020</a>  RPC19, POLR1D; DNA-directed RNA polymerases I and III subunit RPAC2
E        comp68274_c0_seq1; <a href="/dbget-bin/www_bget?K03023">K03023</a>  RPC82, POLR3C; DNA-directed RNA polymerase III subunit RPC3
E        comp65604_c0_seq1; <a href="/dbget-bin/www_bget?K03026">K03026</a>  RPC53, POLR3D; DNA-directed RNA polymerase III subunit RPC4
E        comp70016_c0_seq1; <a href="/dbget-bin/www_bget?K03026">K03026</a>  RPC53, POLR3D; DNA-directed RNA polymerase III subunit RPC4
E        comp37549_c0_seq1; <a href="/dbget-bin/www_bget?K14721">K14721</a>  RPC37, POLR3E; DNA-directed RNA polymerase III subunit RPC5
E        comp59845_c0_seq1; <a href="/dbget-bin/www_bget?K14721">K14721</a>  RPC37, POLR3E; DNA-directed RNA polymerase III subunit RPC5
E        comp88765_c0_seq1; <a href="/dbget-bin/www_bget?K14721">K14721</a>  RPC37, POLR3E; DNA-directed RNA polymerase III subunit RPC5
E        comp103804_c0_seq1; <a href="/dbget-bin/www_bget?K14721">K14721</a>  RPC37, POLR3E; DNA-directed RNA polymerase III subunit RPC5
E        comp105200_c0_seq1; <a href="/dbget-bin/www_bget?K14721">K14721</a>  RPC37, POLR3E; DNA-directed RNA polymerase III subunit RPC5
E        comp64670_c0_seq1; <a href="/dbget-bin/www_bget?K03025">K03025</a>  RPC34, POLR3F; DNA-directed RNA polymerase III subunit RPC6
E        comp147609_c0_seq1; <a href="/dbget-bin/www_bget?K03025">K03025</a>  RPC34, POLR3F; DNA-directed RNA polymerase III subunit RPC6
E        comp6673_c0_seq1; <a href="/dbget-bin/www_bget?K03022">K03022</a>  RPC25, POLR3H; DNA-directed RNA polymerase III subunit RPC8
E        comp6673_c0_seq2; <a href="/dbget-bin/www_bget?K03022">K03022</a>  RPC25, POLR3H; DNA-directed RNA polymerase III subunit RPC8
E        comp19863_c0_seq1; <a href="/dbget-bin/www_bget?K03022">K03022</a>  RPC25, POLR3H; DNA-directed RNA polymerase III subunit RPC8
E        comp99360_c0_seq1; <a href="/dbget-bin/www_bget?K03022">K03022</a>  RPC25, POLR3H; DNA-directed RNA polymerase III subunit RPC8
E        comp30896_c0_seq1; <a href="/dbget-bin/www_bget?K03019">K03019</a>  RPC11, POLR3K; DNA-directed RNA polymerase III subunit RPC10
E        comp49693_c0_seq1; <a href="/dbget-bin/www_bget?K03013">K03013</a>  RPB5, POLR2E; DNA-directed RNA polymerases I, II, and III subunit RPABC1
E        comp7998_c0_seq1; <a href="/dbget-bin/www_bget?K03014">K03014</a>  RPB6, POLR2F; DNA-directed RNA polymerases I, II, and III subunit RPABC2
E        comp49050_c0_seq1; <a href="/dbget-bin/www_bget?K03014">K03014</a>  RPB6, POLR2F; DNA-directed RNA polymerases I, II, and III subunit RPABC2
E        comp6264_c0_seq1; <a href="/dbget-bin/www_bget?K03009">K03009</a>  RPB12, POLR2K; DNA-directed RNA polymerases I, II, and III subunit RPABC4
E        comp6264_c0_seq2; <a href="/dbget-bin/www_bget?K03009">K03009</a>  RPB12, POLR2K; DNA-directed RNA polymerases I, II, and III subunit RPABC4
E        comp25237_c0_seq1; <a href="/dbget-bin/www_bget?K03009">K03009</a>  RPB12, POLR2K; DNA-directed RNA polymerases I, II, and III subunit RPABC4
E        comp12939_c0_seq1; <a href="/dbget-bin/www_bget?K03007">K03007</a>  RPB10, POLR2L; DNA-directed RNA polymerases I, II, and III subunit RPABC5
E        comp38775_c0_seq1; <a href="/dbget-bin/www_bget?K03007">K03007</a>  RPB10, POLR2L; DNA-directed RNA polymerases I, II, and III subunit RPABC5
E        comp53997_c0_seq1; <a href="/dbget-bin/www_bget?K03007">K03007</a>  RPB10, POLR2L; DNA-directed RNA polymerases I, II, and III subunit RPABC5
D      <a href="/kegg-bin/show_module?M00182">M00182</a>  RNA polymerase I, eukaryotes [PATH:<a href="/kegg-bin/show_pathway?map03020+M00182">map03020</a>] [BR:<a href="/kegg-bin/show_brite?ko03021+M00182">ko03021</a>]
E        comp54773_c0_seq1; <a href="/dbget-bin/www_bget?K02999">K02999</a>  RPA1, POLR1A; DNA-directed RNA polymerase I subunit RPA1 [EC:2.7.7.6]
E        comp61864_c0_seq1; <a href="/dbget-bin/www_bget?K02999">K02999</a>  RPA1, POLR1A; DNA-directed RNA polymerase I subunit RPA1 [EC:2.7.7.6]
E        comp68777_c0_seq1; <a href="/dbget-bin/www_bget?K02999">K02999</a>  RPA1, POLR1A; DNA-directed RNA polymerase I subunit RPA1 [EC:2.7.7.6]
E        comp73536_c0_seq1; <a href="/dbget-bin/www_bget?K02999">K02999</a>  RPA1, POLR1A; DNA-directed RNA polymerase I subunit RPA1 [EC:2.7.7.6]
E        comp75036_c0_seq1; <a href="/dbget-bin/www_bget?K02999">K02999</a>  RPA1, POLR1A; DNA-directed RNA polymerase I subunit RPA1 [EC:2.7.7.6]
E        comp85242_c0_seq1; <a href="/dbget-bin/www_bget?K02999">K02999</a>  RPA1, POLR1A; DNA-directed RNA polymerase I subunit RPA1 [EC:2.7.7.6]
E        comp100589_c0_seq1; <a href="/dbget-bin/www_bget?K02999">K02999</a>  RPA1, POLR1A; DNA-directed RNA polymerase I subunit RPA1 [EC:2.7.7.6]
E        comp124452_c0_seq1; <a href="/dbget-bin/www_bget?K02999">K02999</a>  RPA1, POLR1A; DNA-directed RNA polymerase I subunit RPA1 [EC:2.7.7.6]
E        comp3565_c0_seq1; <a href="/dbget-bin/www_bget?K03002">K03002</a>  RPA2, POLR1B; DNA-directed RNA polymerase I subunit RPA2 [EC:2.7.7.6]
E        comp142890_c0_seq1; <a href="/dbget-bin/www_bget?K03002">K03002</a>  RPA2, POLR1B; DNA-directed RNA polymerase I subunit RPA2 [EC:2.7.7.6]
E        comp37382_c0_seq1; <a href="/dbget-bin/www_bget?K03020">K03020</a>  RPC19, POLR1D; DNA-directed RNA polymerases I and III subunit RPAC2
E        comp37382_c0_seq3; <a href="/dbget-bin/www_bget?K03020">K03020</a>  RPC19, POLR1D; DNA-directed RNA polymerases I and III subunit RPAC2
E        comp76339_c0_seq1; <a href="/dbget-bin/www_bget?K03020">K03020</a>  RPC19, POLR1D; DNA-directed RNA polymerases I and III subunit RPAC2
E        comp147304_c0_seq1; <a href="/dbget-bin/www_bget?K03005">K03005</a>  RPA49, POLR1E; DNA-directed RNA polymerase I subunit RPA49
E        comp49693_c0_seq1; <a href="/dbget-bin/www_bget?K03013">K03013</a>  RPB5, POLR2E; DNA-directed RNA polymerases I, II, and III subunit RPABC1
E        comp7998_c0_seq1; <a href="/dbget-bin/www_bget?K03014">K03014</a>  RPB6, POLR2F; DNA-directed RNA polymerases I, II, and III subunit RPABC2
E        comp49050_c0_seq1; <a href="/dbget-bin/www_bget?K03014">K03014</a>  RPB6, POLR2F; DNA-directed RNA polymerases I, II, and III subunit RPABC2
E        comp6264_c0_seq1; <a href="/dbget-bin/www_bget?K03009">K03009</a>  RPB12, POLR2K; DNA-directed RNA polymerases I, II, and III subunit RPABC4
E        comp6264_c0_seq2; <a href="/dbget-bin/www_bget?K03009">K03009</a>  RPB12, POLR2K; DNA-directed RNA polymerases I, II, and III subunit RPABC4
E        comp25237_c0_seq1; <a href="/dbget-bin/www_bget?K03009">K03009</a>  RPB12, POLR2K; DNA-directed RNA polymerases I, II, and III subunit RPABC4
E        comp12939_c0_seq1; <a href="/dbget-bin/www_bget?K03007">K03007</a>  RPB10, POLR2L; DNA-directed RNA polymerases I, II, and III subunit RPABC5
E        comp38775_c0_seq1; <a href="/dbget-bin/www_bget?K03007">K03007</a>  RPB10, POLR2L; DNA-directed RNA polymerases I, II, and III subunit RPABC5
E        comp53997_c0_seq1; <a href="/dbget-bin/www_bget?K03007">K03007</a>  RPB10, POLR2L; DNA-directed RNA polymerases I, II, and III subunit RPABC5
C    Spliceosome
D      <a href="/kegg-bin/show_module?M00351">M00351</a>  Spliceosome, U1-snRNP [PATH:<a href="/kegg-bin/show_pathway?map03040+M00351">map03040</a>] [BR:<a href="/kegg-bin/show_brite?ko03041+M00351">ko03041</a>]
E        comp12317_c0_seq1; <a href="/dbget-bin/www_bget?K11086">K11086</a>  SNRPB, SMB; small nuclear ribonucleoprotein B and B'
E        comp48633_c0_seq1; <a href="/dbget-bin/www_bget?K11086">K11086</a>  SNRPB, SMB; small nuclear ribonucleoprotein B and B'
E        comp103695_c0_seq1; <a href="/dbget-bin/www_bget?K11086">K11086</a>  SNRPB, SMB; small nuclear ribonucleoprotein B and B'
E        comp26082_c0_seq1; <a href="/dbget-bin/www_bget?K11087">K11087</a>  SNRPD1, SMD1; small nuclear ribonucleoprotein D1
E        comp64627_c0_seq1; <a href="/dbget-bin/www_bget?K11088">K11088</a>  SNRPD3, SMD3; small nuclear ribonucleoprotein D3
E        comp139001_c0_seq1; <a href="/dbget-bin/www_bget?K11088">K11088</a>  SNRPD3, SMD3; small nuclear ribonucleoprotein D3
E        comp14474_c0_seq1; <a href="/dbget-bin/www_bget?K11097">K11097</a>  SNRPE, SME; small nuclear ribonucleoprotein E
E        comp49509_c0_seq1; <a href="/dbget-bin/www_bget?K11098">K11098</a>  SNRPF, SMF; small nuclear ribonucleoprotein F
E        comp37724_c0_seq1; <a href="/dbget-bin/www_bget?K11099">K11099</a>  SNRPG, SMG; small nuclear ribonucleoprotein G
E        comp38919_c0_seq1; <a href="/dbget-bin/www_bget?K11099">K11099</a>  SNRPG, SMG; small nuclear ribonucleoprotein G
E        comp56735_c0_seq1; <a href="/dbget-bin/www_bget?K11093">K11093</a>  SNRP70; U1 small nuclear ribonucleoprotein 70kDa
E        comp23135_c0_seq1; <a href="/dbget-bin/www_bget?K11091">K11091</a>  SNRPA; U1 small nuclear ribonucleoprotein A
E        comp22700_c0_seq1; <a href="/dbget-bin/www_bget?K11095">K11095</a>  SNRPC; U1 small nuclear ribonucleoprotein C
E        comp42938_c0_seq1; <a href="/dbget-bin/www_bget?K11095">K11095</a>  SNRPC; U1 small nuclear ribonucleoprotein C
E        comp55101_c0_seq1; <a href="/dbget-bin/www_bget?K11095">K11095</a>  SNRPC; U1 small nuclear ribonucleoprotein C
D      <a href="/kegg-bin/show_module?M00352">M00352</a>  Spliceosome, U2-snRNP [PATH:<a href="/kegg-bin/show_pathway?map03040+M00352">map03040</a>] [BR:<a href="/kegg-bin/show_brite?ko03041+M00352">ko03041</a>]
E        comp12317_c0_seq1; <a href="/dbget-bin/www_bget?K11086">K11086</a>  SNRPB, SMB; small nuclear ribonucleoprotein B and B'
E        comp48633_c0_seq1; <a href="/dbget-bin/www_bget?K11086">K11086</a>  SNRPB, SMB; small nuclear ribonucleoprotein B and B'
E        comp103695_c0_seq1; <a href="/dbget-bin/www_bget?K11086">K11086</a>  SNRPB, SMB; small nuclear ribonucleoprotein B and B'
E        comp26082_c0_seq1; <a href="/dbget-bin/www_bget?K11087">K11087</a>  SNRPD1, SMD1; small nuclear ribonucleoprotein D1
E        comp64627_c0_seq1; <a href="/dbget-bin/www_bget?K11088">K11088</a>  SNRPD3, SMD3; small nuclear ribonucleoprotein D3
E        comp139001_c0_seq1; <a href="/dbget-bin/www_bget?K11088">K11088</a>  SNRPD3, SMD3; small nuclear ribonucleoprotein D3
E        comp14474_c0_seq1; <a href="/dbget-bin/www_bget?K11097">K11097</a>  SNRPE, SME; small nuclear ribonucleoprotein E
E        comp49509_c0_seq1; <a href="/dbget-bin/www_bget?K11098">K11098</a>  SNRPF, SMF; small nuclear ribonucleoprotein F
E        comp37724_c0_seq1; <a href="/dbget-bin/www_bget?K11099">K11099</a>  SNRPG, SMG; small nuclear ribonucleoprotein G
E        comp38919_c0_seq1; <a href="/dbget-bin/www_bget?K11099">K11099</a>  SNRPG, SMG; small nuclear ribonucleoprotein G
E        comp10517_c0_seq1; <a href="/dbget-bin/www_bget?K11092">K11092</a>  SNRPA1; U2 small nuclear ribonucleoprotein A'
E        comp40459_c0_seq1; <a href="/dbget-bin/www_bget?K11092">K11092</a>  SNRPA1; U2 small nuclear ribonucleoprotein A'
E        comp6656_c0_seq1; <a href="/dbget-bin/www_bget?K11094">K11094</a>  SNRPB2; U2 small nuclear ribonucleoprotein B''
E        comp25413_c0_seq1; <a href="/dbget-bin/www_bget?K12825">K12825</a>  SF3A1, SAP114; splicing factor 3A subunit 1
E        comp30151_c0_seq1; <a href="/dbget-bin/www_bget?K12825">K12825</a>  SF3A1, SAP114; splicing factor 3A subunit 1
E        comp45535_c0_seq1; <a href="/dbget-bin/www_bget?K12825">K12825</a>  SF3A1, SAP114; splicing factor 3A subunit 1
E        comp61902_c0_seq1; <a href="/dbget-bin/www_bget?K12826">K12826</a>  SF3A2, SAP62; splicing factor 3A subunit 2
E        comp24973_c0_seq1; <a href="/dbget-bin/www_bget?K12827">K12827</a>  SF3A3, SAP61, PRP9; splicing factor 3A subunit 3
E        comp40603_c0_seq1; <a href="/dbget-bin/www_bget?K12827">K12827</a>  SF3A3, SAP61, PRP9; splicing factor 3A subunit 3
E        comp65032_c0_seq1; <a href="/dbget-bin/www_bget?K12827">K12827</a>  SF3A3, SAP61, PRP9; splicing factor 3A subunit 3
E        comp69016_c0_seq1; <a href="/dbget-bin/www_bget?K12827">K12827</a>  SF3A3, SAP61, PRP9; splicing factor 3A subunit 3
E        comp22403_c0_seq1; <a href="/dbget-bin/www_bget?K12828">K12828</a>  SF3B1, SAP155; splicing factor 3B subunit 1
E        comp52301_c0_seq1; <a href="/dbget-bin/www_bget?K12828">K12828</a>  SF3B1, SAP155; splicing factor 3B subunit 1
E        comp16538_c1_seq1; <a href="/dbget-bin/www_bget?K12829">K12829</a>  SF3B2, SAP145, CUS1; splicing factor 3B subunit 2
E        comp57347_c0_seq1; <a href="/dbget-bin/www_bget?K12829">K12829</a>  SF3B2, SAP145, CUS1; splicing factor 3B subunit 2
E        comp44565_c0_seq1; <a href="/dbget-bin/www_bget?K12830">K12830</a>  SF3B3, SAP130, RSE1; splicing factor 3B subunit 3
E        comp52336_c0_seq1; <a href="/dbget-bin/www_bget?K12830">K12830</a>  SF3B3, SAP130, RSE1; splicing factor 3B subunit 3
E        comp6213_c0_seq1; <a href="/dbget-bin/www_bget?K12831">K12831</a>  SF3B4, SAP49; splicing factor 3B subunit 4
E        comp20856_c0_seq1; <a href="/dbget-bin/www_bget?K12832">K12832</a>  SF3B5, SF3B10; splicing factor 3B subunit 5
E        comp40302_c0_seq1; <a href="/dbget-bin/www_bget?K12832">K12832</a>  SF3B5, SF3B10; splicing factor 3B subunit 5
E        comp54029_c0_seq1; <a href="/dbget-bin/www_bget?K12832">K12832</a>  SF3B5, SF3B10; splicing factor 3B subunit 5
E        comp9684_c0_seq1; <a href="/dbget-bin/www_bget?K12835">K12835</a>  DDX42, SF3B125; ATP-dependent RNA helicase DDX42 [EC:3.6.4.13]
E        comp15782_c0_seq1; <a href="/dbget-bin/www_bget?K12835">K12835</a>  DDX42, SF3B125; ATP-dependent RNA helicase DDX42 [EC:3.6.4.13]
E        comp52755_c0_seq1; <a href="/dbget-bin/www_bget?K12835">K12835</a>  DDX42, SF3B125; ATP-dependent RNA helicase DDX42 [EC:3.6.4.13]
E        comp21724_c0_seq1; <a href="/dbget-bin/www_bget?K12834">K12834</a>  PHF5A; PHD finger-like domain-containing protein 5A
D      <a href="/kegg-bin/show_module?M00354">M00354</a>  Spliceosome, U4/U6.U5 tri-snRNP [PATH:<a href="/kegg-bin/show_pathway?map03040+M00354">map03040</a>] [BR:<a href="/kegg-bin/show_brite?ko03041+M00354">ko03041</a>]
E        comp12317_c0_seq1; <a href="/dbget-bin/www_bget?K11086">K11086</a>  SNRPB, SMB; small nuclear ribonucleoprotein B and B'
E        comp48633_c0_seq1; <a href="/dbget-bin/www_bget?K11086">K11086</a>  SNRPB, SMB; small nuclear ribonucleoprotein B and B'
E        comp103695_c0_seq1; <a href="/dbget-bin/www_bget?K11086">K11086</a>  SNRPB, SMB; small nuclear ribonucleoprotein B and B'
E        comp26082_c0_seq1; <a href="/dbget-bin/www_bget?K11087">K11087</a>  SNRPD1, SMD1; small nuclear ribonucleoprotein D1
E        comp64627_c0_seq1; <a href="/dbget-bin/www_bget?K11088">K11088</a>  SNRPD3, SMD3; small nuclear ribonucleoprotein D3
E        comp139001_c0_seq1; <a href="/dbget-bin/www_bget?K11088">K11088</a>  SNRPD3, SMD3; small nuclear ribonucleoprotein D3
E        comp14474_c0_seq1; <a href="/dbget-bin/www_bget?K11097">K11097</a>  SNRPE, SME; small nuclear ribonucleoprotein E
E        comp49509_c0_seq1; <a href="/dbget-bin/www_bget?K11098">K11098</a>  SNRPF, SMF; small nuclear ribonucleoprotein F
E        comp37724_c0_seq1; <a href="/dbget-bin/www_bget?K11099">K11099</a>  SNRPG, SMG; small nuclear ribonucleoprotein G
E        comp38919_c0_seq1; <a href="/dbget-bin/www_bget?K11099">K11099</a>  SNRPG, SMG; small nuclear ribonucleoprotein G
E        comp12559_c0_seq1; <a href="/dbget-bin/www_bget?K12622">K12622</a>  LSM3; U6 snRNA-associated Sm-like protein LSm3
E        comp8643_c0_seq1; <a href="/dbget-bin/www_bget?K12626">K12626</a>  LSM7; U6 snRNA-associated Sm-like protein LSm7
E        comp31105_c0_seq1; <a href="/dbget-bin/www_bget?K12626">K12626</a>  LSM7; U6 snRNA-associated Sm-like protein LSm7
E        comp50512_c0_seq1; <a href="/dbget-bin/www_bget?K12626">K12626</a>  LSM7; U6 snRNA-associated Sm-like protein LSm7
E        comp6557_c0_seq1; <a href="/dbget-bin/www_bget?K12627">K12627</a>  LSM8; U6 snRNA-associated Sm-like protein LSm8
E        comp12017_c0_seq1; <a href="/dbget-bin/www_bget?K12627">K12627</a>  LSM8; U6 snRNA-associated Sm-like protein LSm8
E        comp1991_c0_seq1; <a href="/dbget-bin/www_bget?K12843">K12843</a>  PRPF3, PRP3; U4/U6 small nuclear ribonucleoprotein PRP3
E        comp22628_c0_seq1; <a href="/dbget-bin/www_bget?K12843">K12843</a>  PRPF3, PRP3; U4/U6 small nuclear ribonucleoprotein PRP3
E        comp32215_c0_seq1; <a href="/dbget-bin/www_bget?K12843">K12843</a>  PRPF3, PRP3; U4/U6 small nuclear ribonucleoprotein PRP3
E        comp38279_c0_seq1; <a href="/dbget-bin/www_bget?K12843">K12843</a>  PRPF3, PRP3; U4/U6 small nuclear ribonucleoprotein PRP3
E        comp57022_c0_seq1; <a href="/dbget-bin/www_bget?K12843">K12843</a>  PRPF3, PRP3; U4/U6 small nuclear ribonucleoprotein PRP3
E        comp102045_c0_seq1; <a href="/dbget-bin/www_bget?K12843">K12843</a>  PRPF3, PRP3; U4/U6 small nuclear ribonucleoprotein PRP3
E        comp102251_c0_seq1; <a href="/dbget-bin/www_bget?K12843">K12843</a>  PRPF3, PRP3; U4/U6 small nuclear ribonucleoprotein PRP3
E        comp45270_c0_seq1; <a href="/dbget-bin/www_bget?K12662">K12662</a>  PRPF4, PRP4; U4/U6 small nuclear ribonucleoprotein PRP4
E        comp45270_c0_seq2; <a href="/dbget-bin/www_bget?K12662">K12662</a>  PRPF4, PRP4; U4/U6 small nuclear ribonucleoprotein PRP4
E        comp78211_c0_seq1; <a href="/dbget-bin/www_bget?K12662">K12662</a>  PRPF4, PRP4; U4/U6 small nuclear ribonucleoprotein PRP4
E        comp104996_c0_seq1; <a href="/dbget-bin/www_bget?K12662">K12662</a>  PRPF4, PRP4; U4/U6 small nuclear ribonucleoprotein PRP4
E        comp20651_c0_seq1; <a href="/dbget-bin/www_bget?K12844">K12844</a>  PRPF31; U4/U6 small nuclear ribonucleoprotein PRP31
E        comp42011_c0_seq1; <a href="/dbget-bin/www_bget?K12844">K12844</a>  PRPF31; U4/U6 small nuclear ribonucleoprotein PRP31
E        comp52217_c0_seq1; <a href="/dbget-bin/www_bget?K12844">K12844</a>  PRPF31; U4/U6 small nuclear ribonucleoprotein PRP31
E        comp52540_c0_seq1; <a href="/dbget-bin/www_bget?K12844">K12844</a>  PRPF31; U4/U6 small nuclear ribonucleoprotein PRP31
E        comp75939_c0_seq1; <a href="/dbget-bin/www_bget?K12844">K12844</a>  PRPF31; U4/U6 small nuclear ribonucleoprotein PRP31
E        comp84571_c0_seq1; <a href="/dbget-bin/www_bget?K12844">K12844</a>  PRPF31; U4/U6 small nuclear ribonucleoprotein PRP31
E        comp29328_c0_seq1; <a href="/dbget-bin/www_bget?K12852">K12852</a>  EFTUD2; 116 kDa U5 small nuclear ribonucleoprotein component
E        comp44568_c0_seq1; <a href="/dbget-bin/www_bget?K12852">K12852</a>  EFTUD2; 116 kDa U5 small nuclear ribonucleoprotein component
E        comp6374_c0_seq1; <a href="/dbget-bin/www_bget?K12855">K12855</a>  PRPF6, PRP6; pre-mRNA-processing factor 6
E        comp9722_c0_seq1; <a href="/dbget-bin/www_bget?K12855">K12855</a>  PRPF6, PRP6; pre-mRNA-processing factor 6
E        comp34462_c0_seq1; <a href="/dbget-bin/www_bget?K12855">K12855</a>  PRPF6, PRP6; pre-mRNA-processing factor 6
E        comp40818_c0_seq2; <a href="/dbget-bin/www_bget?K12855">K12855</a>  PRPF6, PRP6; pre-mRNA-processing factor 6
E        comp54406_c0_seq1; <a href="/dbget-bin/www_bget?K12855">K12855</a>  PRPF6, PRP6; pre-mRNA-processing factor 6
E        comp59396_c0_seq1; <a href="/dbget-bin/www_bget?K12855">K12855</a>  PRPF6, PRP6; pre-mRNA-processing factor 6
E        comp130927_c0_seq1; <a href="/dbget-bin/www_bget?K12855">K12855</a>  PRPF6, PRP6; pre-mRNA-processing factor 6
E        comp36862_c0_seq1; <a href="/dbget-bin/www_bget?K12857">K12857</a>  SNRNP40, PRP8BP; Prp8 binding protein
E        comp34352_c0_seq1; <a href="/dbget-bin/www_bget?K12854">K12854</a>  SNRNP200, BRR2; pre-mRNA-splicing helicase BRR2 [EC:3.6.4.13]
E        comp43790_c0_seq1; <a href="/dbget-bin/www_bget?K12854">K12854</a>  SNRNP200, BRR2; pre-mRNA-splicing helicase BRR2 [EC:3.6.4.13]
E        comp45840_c0_seq1; <a href="/dbget-bin/www_bget?K12854">K12854</a>  SNRNP200, BRR2; pre-mRNA-splicing helicase BRR2 [EC:3.6.4.13]
E        comp64124_c0_seq1; <a href="/dbget-bin/www_bget?K12854">K12854</a>  SNRNP200, BRR2; pre-mRNA-splicing helicase BRR2 [EC:3.6.4.13]
E        comp67367_c0_seq1; <a href="/dbget-bin/www_bget?K12854">K12854</a>  SNRNP200, BRR2; pre-mRNA-splicing helicase BRR2 [EC:3.6.4.13]
E        comp77949_c0_seq1; <a href="/dbget-bin/www_bget?K12854">K12854</a>  SNRNP200, BRR2; pre-mRNA-splicing helicase BRR2 [EC:3.6.4.13]
E        comp98763_c0_seq1; <a href="/dbget-bin/www_bget?K12854">K12854</a>  SNRNP200, BRR2; pre-mRNA-splicing helicase BRR2 [EC:3.6.4.13]
E        comp9051_c0_seq1; <a href="/dbget-bin/www_bget?K12858">K12858</a>  DDX23, PRP28; ATP-dependent RNA helicase DDX23/PRP28 [EC:3.6.4.13]
E        comp31533_c0_seq1; <a href="/dbget-bin/www_bget?K12858">K12858</a>  DDX23, PRP28; ATP-dependent RNA helicase DDX23/PRP28 [EC:3.6.4.13]
E        comp37592_c0_seq1; <a href="/dbget-bin/www_bget?K12858">K12858</a>  DDX23, PRP28; ATP-dependent RNA helicase DDX23/PRP28 [EC:3.6.4.13]
E        comp31860_c0_seq1; <a href="/dbget-bin/www_bget?K13099">K13099</a>  CD2BP2, PPP1R59; CD2 antigen cytoplasmic tail-binding protein 2
E        comp55964_c0_seq1; <a href="/dbget-bin/www_bget?K13099">K13099</a>  CD2BP2, PPP1R59; CD2 antigen cytoplasmic tail-binding protein 2
E        comp7889_c0_seq1; <a href="/dbget-bin/www_bget?K11984">K11984</a>  SART1, HAF, SNU66; U4/U6.U5 tri-snRNP-associated protein 1
E        comp35659_c0_seq1; <a href="/dbget-bin/www_bget?K11984">K11984</a>  SART1, HAF, SNU66; U4/U6.U5 tri-snRNP-associated protein 1
E        comp73606_c0_seq1; <a href="/dbget-bin/www_bget?K11984">K11984</a>  SART1, HAF, SNU66; U4/U6.U5 tri-snRNP-associated protein 1
E        comp61692_c0_seq1; <a href="/dbget-bin/www_bget?K12847">K12847</a>  USP39, SAD1; U4/U6.U5 tri-snRNP-associated protein 2
E        comp40129_c0_seq1; <a href="/dbget-bin/www_bget?K12846">K12846</a>  SNRNP27; U4/U6.U5 tri-snRNP-associated protein 3
E        comp50468_c0_seq1; <a href="/dbget-bin/www_bget?K12846">K12846</a>  SNRNP27; U4/U6.U5 tri-snRNP-associated protein 3
D      <a href="/kegg-bin/show_module?M00355">M00355</a>  Spliceosome, 35S U5-snRNP [PATH:<a href="/kegg-bin/show_pathway?map03040+M00355">map03040</a>] [BR:<a href="/kegg-bin/show_brite?ko03041+M00355">ko03041</a>]
E        comp12317_c0_seq1; <a href="/dbget-bin/www_bget?K11086">K11086</a>  SNRPB, SMB; small nuclear ribonucleoprotein B and B'
E        comp48633_c0_seq1; <a href="/dbget-bin/www_bget?K11086">K11086</a>  SNRPB, SMB; small nuclear ribonucleoprotein B and B'
E        comp103695_c0_seq1; <a href="/dbget-bin/www_bget?K11086">K11086</a>  SNRPB, SMB; small nuclear ribonucleoprotein B and B'
E        comp26082_c0_seq1; <a href="/dbget-bin/www_bget?K11087">K11087</a>  SNRPD1, SMD1; small nuclear ribonucleoprotein D1
E        comp64627_c0_seq1; <a href="/dbget-bin/www_bget?K11088">K11088</a>  SNRPD3, SMD3; small nuclear ribonucleoprotein D3
E        comp139001_c0_seq1; <a href="/dbget-bin/www_bget?K11088">K11088</a>  SNRPD3, SMD3; small nuclear ribonucleoprotein D3
E        comp14474_c0_seq1; <a href="/dbget-bin/www_bget?K11097">K11097</a>  SNRPE, SME; small nuclear ribonucleoprotein E
E        comp49509_c0_seq1; <a href="/dbget-bin/www_bget?K11098">K11098</a>  SNRPF, SMF; small nuclear ribonucleoprotein F
E        comp37724_c0_seq1; <a href="/dbget-bin/www_bget?K11099">K11099</a>  SNRPG, SMG; small nuclear ribonucleoprotein G
E        comp38919_c0_seq1; <a href="/dbget-bin/www_bget?K11099">K11099</a>  SNRPG, SMG; small nuclear ribonucleoprotein G
E        comp34352_c0_seq1; <a href="/dbget-bin/www_bget?K12854">K12854</a>  SNRNP200, BRR2; pre-mRNA-splicing helicase BRR2 [EC:3.6.4.13]
E        comp43790_c0_seq1; <a href="/dbget-bin/www_bget?K12854">K12854</a>  SNRNP200, BRR2; pre-mRNA-splicing helicase BRR2 [EC:3.6.4.13]
E        comp45840_c0_seq1; <a href="/dbget-bin/www_bget?K12854">K12854</a>  SNRNP200, BRR2; pre-mRNA-splicing helicase BRR2 [EC:3.6.4.13]
E        comp64124_c0_seq1; <a href="/dbget-bin/www_bget?K12854">K12854</a>  SNRNP200, BRR2; pre-mRNA-splicing helicase BRR2 [EC:3.6.4.13]
E        comp67367_c0_seq1; <a href="/dbget-bin/www_bget?K12854">K12854</a>  SNRNP200, BRR2; pre-mRNA-splicing helicase BRR2 [EC:3.6.4.13]
E        comp77949_c0_seq1; <a href="/dbget-bin/www_bget?K12854">K12854</a>  SNRNP200, BRR2; pre-mRNA-splicing helicase BRR2 [EC:3.6.4.13]
E        comp98763_c0_seq1; <a href="/dbget-bin/www_bget?K12854">K12854</a>  SNRNP200, BRR2; pre-mRNA-splicing helicase BRR2 [EC:3.6.4.13]
E        comp29328_c0_seq1; <a href="/dbget-bin/www_bget?K12852">K12852</a>  EFTUD2; 116 kDa U5 small nuclear ribonucleoprotein component
E        comp44568_c0_seq1; <a href="/dbget-bin/www_bget?K12852">K12852</a>  EFTUD2; 116 kDa U5 small nuclear ribonucleoprotein component
E        comp36862_c0_seq1; <a href="/dbget-bin/www_bget?K12857">K12857</a>  SNRNP40, PRP8BP; Prp8 binding protein
E        comp45198_c0_seq1; <a href="/dbget-bin/www_bget?K10599">K10599</a>  PRPF19, PRP19; pre-mRNA-processing factor 19 [EC:6.3.2.19]
E        comp6933_c0_seq1; <a href="/dbget-bin/www_bget?K12860">K12860</a>  CDC5L, CDC5, CEF1; pre-mRNA-splicing factor CDC5/CEF1
E        comp52284_c0_seq1; <a href="/dbget-bin/www_bget?K12860">K12860</a>  CDC5L, CDC5, CEF1; pre-mRNA-splicing factor CDC5/CEF1
E        comp56886_c0_seq1; <a href="/dbget-bin/www_bget?K12860">K12860</a>  CDC5L, CDC5, CEF1; pre-mRNA-splicing factor CDC5/CEF1
E        comp10878_c0_seq1; <a href="/dbget-bin/www_bget?K12861">K12861</a>  BCAS2; pre-mRNA-splicing factor SPF27
E        comp10878_c0_seq2; <a href="/dbget-bin/www_bget?K12861">K12861</a>  BCAS2; pre-mRNA-splicing factor SPF27
E        comp73288_c0_seq1; <a href="/dbget-bin/www_bget?K12861">K12861</a>  BCAS2; pre-mRNA-splicing factor SPF27
E        comp95459_c0_seq1; <a href="/dbget-bin/www_bget?K12861">K12861</a>  BCAS2; pre-mRNA-splicing factor SPF27
E        comp19100_c0_seq1; <a href="/dbget-bin/www_bget?K12862">K12862</a>  PLRG1, PRL1, PRP46; pleiotropic regulator 1
E        comp51898_c0_seq1; <a href="/dbget-bin/www_bget?K12862">K12862</a>  PLRG1, PRL1, PRP46; pleiotropic regulator 1
E        comp61420_c0_seq1; <a href="/dbget-bin/www_bget?K12862">K12862</a>  PLRG1, PRL1, PRP46; pleiotropic regulator 1
E        comp63904_c0_seq1; <a href="/dbget-bin/www_bget?K12862">K12862</a>  PLRG1, PRL1, PRP46; pleiotropic regulator 1
E        comp10801_c0_seq1; <a href="/dbget-bin/www_bget?K12863">K12863</a>  CWC15; protein CWC15
E        comp29779_c0_seq1; <a href="/dbget-bin/www_bget?K12863">K12863</a>  CWC15; protein CWC15
E        comp57891_c0_seq1; <a href="/dbget-bin/www_bget?K12863">K12863</a>  CWC15; protein CWC15
E        comp43240_c0_seq2; <a href="/dbget-bin/www_bget?K06063">K06063</a>  SNW1, SKIIP, SKIP; SNW domain-containing protein 1
E        comp54512_c0_seq1; <a href="/dbget-bin/www_bget?K12867">K12867</a>  SYF1, XAB2; pre-mRNA-splicing factor SYF1
E        comp55500_c0_seq1; <a href="/dbget-bin/www_bget?K12867">K12867</a>  SYF1, XAB2; pre-mRNA-splicing factor SYF1
E        comp61129_c0_seq1; <a href="/dbget-bin/www_bget?K12867">K12867</a>  SYF1, XAB2; pre-mRNA-splicing factor SYF1
E        comp62837_c0_seq1; <a href="/dbget-bin/www_bget?K12867">K12867</a>  SYF1, XAB2; pre-mRNA-splicing factor SYF1
E        comp69479_c0_seq1; <a href="/dbget-bin/www_bget?K12867">K12867</a>  SYF1, XAB2; pre-mRNA-splicing factor SYF1
E        comp88523_c0_seq1; <a href="/dbget-bin/www_bget?K12867">K12867</a>  SYF1, XAB2; pre-mRNA-splicing factor SYF1
E        comp88913_c0_seq1; <a href="/dbget-bin/www_bget?K12867">K12867</a>  SYF1, XAB2; pre-mRNA-splicing factor SYF1
E        comp35546_c0_seq1; <a href="/dbget-bin/www_bget?K12868">K12868</a>  SYF2; pre-mRNA-splicing factor SYF2
E        comp68621_c0_seq1; <a href="/dbget-bin/www_bget?K12869">K12869</a>  CRN, CRNKL1, CLF1, SYF3; crooked neck
E        comp85933_c0_seq1; <a href="/dbget-bin/www_bget?K12869">K12869</a>  CRN, CRNKL1, CLF1, SYF3; crooked neck
E        comp111576_c0_seq1; <a href="/dbget-bin/www_bget?K12869">K12869</a>  CRN, CRNKL1, CLF1, SYF3; crooked neck
E        comp127698_c0_seq1; <a href="/dbget-bin/www_bget?K12869">K12869</a>  CRN, CRNKL1, CLF1, SYF3; crooked neck
E        comp137542_c0_seq1; <a href="/dbget-bin/www_bget?K12869">K12869</a>  CRN, CRNKL1, CLF1, SYF3; crooked neck
E        comp160481_c0_seq1; <a href="/dbget-bin/www_bget?K12869">K12869</a>  CRN, CRNKL1, CLF1, SYF3; crooked neck
E        comp50615_c0_seq1; <a href="/dbget-bin/www_bget?K12870">K12870</a>  ISY1; pre-mRNA-splicing factor ISY1
E        comp136352_c0_seq1; <a href="/dbget-bin/www_bget?K12870">K12870</a>  ISY1; pre-mRNA-splicing factor ISY1
E        comp60245_c0_seq1; <a href="/dbget-bin/www_bget?K12871">K12871</a>  CCDC12; coiled-coil domain-containing protein 12
E        comp8249_c0_seq1; <a href="/dbget-bin/www_bget?K12873">K12873</a>  BUD31, G10; bud site selection protein 31
E        comp17440_c0_seq1; <a href="/dbget-bin/www_bget?K12874">K12874</a>  AQR; intron-binding protein aquarius
E        comp60088_c0_seq1; <a href="/dbget-bin/www_bget?K12874">K12874</a>  AQR; intron-binding protein aquarius
E        comp70307_c0_seq1; <a href="/dbget-bin/www_bget?K12874">K12874</a>  AQR; intron-binding protein aquarius
E        comp77740_c0_seq1; <a href="/dbget-bin/www_bget?K12874">K12874</a>  AQR; intron-binding protein aquarius
E        comp89889_c0_seq1; <a href="/dbget-bin/www_bget?K12874">K12874</a>  AQR; intron-binding protein aquarius
E        comp104885_c0_seq1; <a href="/dbget-bin/www_bget?K12874">K12874</a>  AQR; intron-binding protein aquarius
E        comp122528_c0_seq1; <a href="/dbget-bin/www_bget?K12874">K12874</a>  AQR; intron-binding protein aquarius
E        comp142778_c0_seq1; <a href="/dbget-bin/www_bget?K12874">K12874</a>  AQR; intron-binding protein aquarius
E        comp18997_c0_seq1; <a href="/dbget-bin/www_bget?K09564">K09564</a>  PPIE; peptidyl-prolyl isomerase E (cyclophilin E) [EC:5.2.1.8]
E        comp106723_c0_seq1; <a href="/dbget-bin/www_bget?K09564">K09564</a>  PPIE; peptidyl-prolyl isomerase E (cyclophilin E) [EC:5.2.1.8]
E        comp151493_c0_seq1; <a href="/dbget-bin/www_bget?K09564">K09564</a>  PPIE; peptidyl-prolyl isomerase E (cyclophilin E) [EC:5.2.1.8]
E        comp3064_c0_seq1; <a href="/dbget-bin/www_bget?K12816">K12816</a>  CDC40, PRP17; pre-mRNA-processing factor 17
E        comp50088_c0_seq1; <a href="/dbget-bin/www_bget?K12816">K12816</a>  CDC40, PRP17; pre-mRNA-processing factor 17
E        comp54878_c0_seq1; <a href="/dbget-bin/www_bget?K12816">K12816</a>  CDC40, PRP17; pre-mRNA-processing factor 17
E        comp62901_c0_seq1; <a href="/dbget-bin/www_bget?K12816">K12816</a>  CDC40, PRP17; pre-mRNA-processing factor 17
E        comp85228_c0_seq1; <a href="/dbget-bin/www_bget?K12816">K12816</a>  CDC40, PRP17; pre-mRNA-processing factor 17
E        comp96730_c0_seq1; <a href="/dbget-bin/www_bget?K13117">K13117</a>  DHX35; ATP-dependent RNA helicase DDX35 [EC:3.6.4.13]
E        comp101995_c0_seq1; <a href="/dbget-bin/www_bget?K13117">K13117</a>  DHX35; ATP-dependent RNA helicase DDX35 [EC:3.6.4.13]
E        comp42499_c0_seq1; <a href="/dbget-bin/www_bget?K03283">K03283</a>  HSPA1_8; heat shock 70kDa protein 1/8
E        comp66440_c0_seq1; <a href="/dbget-bin/www_bget?K03283">K03283</a>  HSPA1_8; heat shock 70kDa protein 1/8
E        comp92489_c0_seq1; <a href="/dbget-bin/www_bget?K03283">K03283</a>  HSPA1_8; heat shock 70kDa protein 1/8
E        comp103293_c0_seq1; <a href="/dbget-bin/www_bget?K03283">K03283</a>  HSPA1_8; heat shock 70kDa protein 1/8
E        comp113174_c0_seq1; <a href="/dbget-bin/www_bget?K03283">K03283</a>  HSPA1_8; heat shock 70kDa protein 1/8
E        comp151647_c0_seq1; <a href="/dbget-bin/www_bget?K03283">K03283</a>  HSPA1_8; heat shock 70kDa protein 1/8
E        comp158382_c0_seq1; <a href="/dbget-bin/www_bget?K03283">K03283</a>  HSPA1_8; heat shock 70kDa protein 1/8
E        comp83258_c0_seq1; <a href="/dbget-bin/www_bget?K13123">K13123</a>  GPATCH1; G patch domain-containing protein 1
D      <a href="/kegg-bin/show_module?M00353">M00353</a>  Spliceosome, Prp19/CDC5L complex [PATH:<a href="/kegg-bin/show_pathway?map03040+M00353">map03040</a>] [BR:<a href="/kegg-bin/show_brite?ko03041+M00353">ko03041</a>]
E        comp45198_c0_seq1; <a href="/dbget-bin/www_bget?K10599">K10599</a>  PRPF19, PRP19; pre-mRNA-processing factor 19 [EC:6.3.2.19]
E        comp6933_c0_seq1; <a href="/dbget-bin/www_bget?K12860">K12860</a>  CDC5L, CDC5, CEF1; pre-mRNA-splicing factor CDC5/CEF1
E        comp52284_c0_seq1; <a href="/dbget-bin/www_bget?K12860">K12860</a>  CDC5L, CDC5, CEF1; pre-mRNA-splicing factor CDC5/CEF1
E        comp56886_c0_seq1; <a href="/dbget-bin/www_bget?K12860">K12860</a>  CDC5L, CDC5, CEF1; pre-mRNA-splicing factor CDC5/CEF1
E        comp10878_c0_seq1; <a href="/dbget-bin/www_bget?K12861">K12861</a>  BCAS2; pre-mRNA-splicing factor SPF27
E        comp10878_c0_seq2; <a href="/dbget-bin/www_bget?K12861">K12861</a>  BCAS2; pre-mRNA-splicing factor SPF27
[truncated: 233,663 more chars]
