# Supplementary material for: RNA-Seq of the Caribbean reef-building coral Orbicella faveolata (Scleractinia-Merulinidae) under bleaching and disease stress expands models of coral innate immunity
Source: PeerJ. 2016 Feb 15;4:e1616. doi: 10.7717/peerj.1616 (PMC4768675; doi:10.7717/peerj.1616)
Supplement: Supplemental Information 10 [file peerj-04-1616-s010.gz › hier/q00003.keg]

+D	RModule
#<h2><a href="/kegg/kegg2.html"><img src="/Fig/bget/kegg3.gif" align="middle" border=0></a>&nbsp; KEGG Reaction Modules</h2>
#<!---
#ENTRY       ko00003
#NAME        RModule
#DEFINITION  KEGG reaction modules Mfaveolata transcriptome
#--->
!
A<b>Carboxylic acid metabolism</b>
B  2-Oxocarboxylic acid chain extension
C    <a href="/kegg/reaction/rm001.html">RM001</a>  2-Oxocarboxylic acid chain extension by tricarboxylic acid pathway
B  2-Oxocarboxylic acid chain modification
C    <a href="/kegg/reaction/rm002.html">RM002</a>  Carboxyl to amino conversion using protective N-acetyl group (basic amino acid synthesis)
C    <a href="/kegg/reaction/rm032.html">RM032</a>  Carboxyl to amino conversion without using protective group
C    <a href="/kegg/reaction/rm033.html">RM033</a>  Branched-chain addition (branched-chain amino acid synthesis)
C    <a href="/kegg/reaction/rm030.html">RM030</a>  Glucosinolate synthesis
C    <a href="/kegg/reaction/rg001.html">RG001</a>  Reductive amination of 2-oxocarboxylic acid (aminotransferase reaction)
B  Fatty acid synthesis and degradation
C    <a href="/kegg/reaction/rm018.html">RM018</a>  Beta oxidation in acyl-CoA degradation
C    <a href="/kegg/reaction/rm020.html">RM020</a>  Fatty acid synthesis using acetyl-CoA (reversal of RM018)
C    <a href="/kegg/reaction/rm021.html">RM021</a>  Fatty acid synthesis using malonyl-CoA
B  Acyl-CoA metabolism
C    <a href="/kegg/reaction/rm019.html">RM019</a>  Acyl-CoA conversion via hydroxy derivative of 2-oxocarboxylic acid
#
A<b>Aromatics degradation</b>
B  Methyl to carboxyl conversion on aromatic ring
C    <a href="/kegg/reaction/rm003.html">RM003</a>  Methyl to carboxyl conversion on aromatic ring
C    <a href="/kegg/reaction/rm015.html">RM015</a>  Methyl to carboxyl conversion on aromatic ring, anaerobic
B  Dihydroxylation of aromatic ring
C    <a href="/kegg/reaction/rm004.html">RM004</a>  Dihydroxylation of aromatic ring, type 1 (dioxygenase and dehydrogenase reactions)
C    <a href="/kegg/reaction/rm005.html">RM005</a>  Dihydroxylation of aromatic ring, type 1a (dioxygenase and decarboxylating dehydrogenase reactions)
C    <a href="/kegg/reaction/rm006.html">RM006</a>  Dihydroxylation of aromatic ring, type 2 (two monooxygenase reactions)
C    <a href="/kegg/reaction/rm007.html">RM007</a>  Dihydroxylation of aromatic ring, type 3 (dealkylation and monooxygenase reactions)
B  Cleavage of aromatic ring
C    <a href="/kegg/reaction/rm008.html">RM008</a>  Ortho-cleavage of catechol
C    <a href="/kegg/reaction/rm009.html">RM009</a>  Meta-cleavage of catechol
C    <a href="/kegg/reaction/rm013.html">RM013</a>  Ortho-cleavage of halogenated aromatic ring
C    <a href="/kegg/reaction/rm016.html">RM016</a>  Ring cleavage via beta oxidation, anaerobic
C    <a href="/kegg/reaction/rm017.html">RM017</a>  Ring cleavage via Baeyer-Villiger oxidation
B  Dihydroxylation and cleavage of aromatic ring
C    <a href="/kegg/reaction/rm010.html">RM010</a>  Dihydroxylation and meta-cleavage of aromatic ring, type 1
C    <a href="/kegg/reaction/rm011.html">RM011</a>  Dihydroxylation and meta-cleavage of aromatic ring, type 1b
C    <a href="/kegg/reaction/rm012.html">RM012</a>  Dihydroxylation and meta-cleavage of aromatic ring, type 3a
C    <a href="/kegg/reaction/rm014.html">RM014</a>  Ring removal from polycyclic aromatic ring
#
A<b>Other</b>
B  Amino acid metabolism
C    <a href="/kegg/reaction/rm025.html">RM025</a>  Conversion of amino acid moiety to carboxyl group (biogenic amine metabolism)
B  Nucleotide metabolism
C    <a href="/kegg/reaction/rm024.html">RM024</a>  Pyrimidine degradation
B  Sugar metabolism
C    <a href="/kegg/reaction/rm022.html">RM022</a>  Nucleotide sugar biosynthesis, type 1
C    <a href="/kegg/reaction/rm023.html">RM023</a>  Nucleotide sugar biosynthesis, type 2
C    <a href="/kegg/reaction/rm034.html">RM034</a>  Sugar degradation to aldehyde and pyruvate
B  Aromatics metabolism
C    <a href="/kegg/reaction/rm027.html">RM027</a>  Hydroxylation and methylation motif
C    <a href="/kegg/reaction/rm026.html">RM026</a>  Hydroxylation and decarboxylation motif
C    <a href="/kegg/reaction/rm028.html">RM028</a>  Flavonoid synthesis
C    <a href="/kegg/reaction/rm029.html">RM029</a>  Pterocarpan synthesis
C    <a href="/kegg/reaction/rm031.html">RM031</a>  Oxime to acetate conversion
!
#<hr>
#<b>[ <a href="/kegg/reaction/rmodule.html">RMODULE</a> | <a href="/kegg/brite.html">BRITE</a> | <a href="/kegg/pathway.html">PATHWAY</a> | <a href="/kegg/kegg2.html">KEGG2</a> | <a href="/kegg/">KEGG</a> ]</b><br>
#Last updated: November 8, 2013
