# Supplementary material for: RNA-Seq of the Caribbean reef-building coral Orbicella faveolata (Scleractinia-Merulinidae) under bleaching and disease stress expands models of coral innate immunity
Source: PeerJ. 2016 Feb 15;4:e1616. doi: 10.7717/peerj.1616 (PMC4768675; doi:10.7717/peerj.1616)
Supplement: Supplemental Information 10 [file peerj-04-1616-s010.gz › hier/q00199.keg]

+D	Cytochrome P450
#<h2><a href="/kegg/kegg2.html"><img src="/Fig/bget/kegg3.gif" align="middle" border=0></a>&nbsp; Cytochrome P450</h2>
#<!---
#ENTRY       ko00199
#DEFINITION  Cytochrome P450 Mfaveolata transcriptome
#--->
!
A<b>Cytochrome P450, animal type</b>
B  CYP1 family
C    CYP1A subfamily
C    CYP1B subfamily
B  CYP2 family
C    CYP2A subfamily
C    CYP2B subfamily
C    CYP2C subfamily
C    CYP2D subfamily
C    CYP2E subfamily
C    CYP2F subfamily
C    CYP2G subfamily
C    CYP2J subfamily
C    CYP2R subfamily
C    CYP2S subfamily
C    CYP2T subfamily
C    CYP2U subfamily
D      comp95541_c0_seq1; <a href="/dbget-bin/www_bget?ko:K07422">K07422</a>  CYP2U1; cytochrome P450, family 2, subfamily U, polypeptide 1
C    CYP2W subfamily
B  CYP3 family
C    CYP3A subfamily
D      comp26845_c0_seq1; <a href="/dbget-bin/www_bget?ko:K07424">K07424</a>  CYP3A; cytochrome P450, family 3, subfamily A [EC:1.14.14.1]
D      comp31884_c0_seq1; <a href="/dbget-bin/www_bget?ko:K07424">K07424</a>  CYP3A; cytochrome P450, family 3, subfamily A [EC:1.14.14.1]
D      comp37940_c0_seq1; <a href="/dbget-bin/www_bget?ko:K07424">K07424</a>  CYP3A; cytochrome P450, family 3, subfamily A [EC:1.14.14.1]
D      comp43965_c0_seq1; <a href="/dbget-bin/www_bget?ko:K07424">K07424</a>  CYP3A; cytochrome P450, family 3, subfamily A [EC:1.14.14.1]
D      comp44106_c0_seq1; <a href="/dbget-bin/www_bget?ko:K07424">K07424</a>  CYP3A; cytochrome P450, family 3, subfamily A [EC:1.14.14.1]
D      comp45530_c0_seq1; <a href="/dbget-bin/www_bget?ko:K07424">K07424</a>  CYP3A; cytochrome P450, family 3, subfamily A [EC:1.14.14.1]
D      comp45530_c0_seq3; <a href="/dbget-bin/www_bget?ko:K07424">K07424</a>  CYP3A; cytochrome P450, family 3, subfamily A [EC:1.14.14.1]
D      comp45530_c0_seq4; <a href="/dbget-bin/www_bget?ko:K07424">K07424</a>  CYP3A; cytochrome P450, family 3, subfamily A [EC:1.14.14.1]
D      comp45530_c0_seq5; <a href="/dbget-bin/www_bget?ko:K07424">K07424</a>  CYP3A; cytochrome P450, family 3, subfamily A [EC:1.14.14.1]
D      comp45530_c0_seq14; <a href="/dbget-bin/www_bget?ko:K07424">K07424</a>  CYP3A; cytochrome P450, family 3, subfamily A [EC:1.14.14.1]
D      comp45530_c0_seq17; <a href="/dbget-bin/www_bget?ko:K07424">K07424</a>  CYP3A; cytochrome P450, family 3, subfamily A [EC:1.14.14.1]
D      comp50655_c0_seq1; <a href="/dbget-bin/www_bget?ko:K07424">K07424</a>  CYP3A; cytochrome P450, family 3, subfamily A [EC:1.14.14.1]
D      comp56051_c0_seq1; <a href="/dbget-bin/www_bget?ko:K07424">K07424</a>  CYP3A; cytochrome P450, family 3, subfamily A [EC:1.14.14.1]
D      comp65387_c0_seq1; <a href="/dbget-bin/www_bget?ko:K07424">K07424</a>  CYP3A; cytochrome P450, family 3, subfamily A [EC:1.14.14.1]
D      comp93755_c0_seq1; <a href="/dbget-bin/www_bget?ko:K07424">K07424</a>  CYP3A; cytochrome P450, family 3, subfamily A [EC:1.14.14.1]
D      comp114204_c0_seq1; <a href="/dbget-bin/www_bget?ko:K07424">K07424</a>  CYP3A; cytochrome P450, family 3, subfamily A [EC:1.14.14.1]
B  CYP4 family
C    CYP4A subfamily
C    CYP4B subfamily
D      comp53169_c0_seq1; <a href="/dbget-bin/www_bget?ko:K07426">K07426</a>  CYP4B1; cytochrome P450, family 4, subfamily B, polypeptide 1 [EC:1.14.14.1]
C    CYP4F subfamily
C    CYP4V subfamily
D      comp25072_c0_seq1; <a href="/dbget-bin/www_bget?ko:K07427">K07427</a>  CYP4V; cytochrome P450, family 4, subfamily V
D      comp27837_c0_seq1; <a href="/dbget-bin/www_bget?ko:K07427">K07427</a>  CYP4V; cytochrome P450, family 4, subfamily V
D      comp38185_c0_seq1; <a href="/dbget-bin/www_bget?ko:K07427">K07427</a>  CYP4V; cytochrome P450, family 4, subfamily V
C    CYP4X subfamily
C    CYP4Z subfamily
B  CYP5 family
C    CYP5A subfamily
D      comp35487_c0_seq1; <a href="/dbget-bin/www_bget?ko:K01832">K01832</a>  TBXAS1, CYP5A; cytochrome P450, family 5, subfamily A (thromboxane-A synthase) [EC:5.3.99.5]
D      comp45530_c0_seq2; <a href="/dbget-bin/www_bget?ko:K01832">K01832</a>  TBXAS1, CYP5A; cytochrome P450, family 5, subfamily A (thromboxane-A synthase) [EC:5.3.99.5]
D      comp45530_c0_seq7; <a href="/dbget-bin/www_bget?ko:K01832">K01832</a>  TBXAS1, CYP5A; cytochrome P450, family 5, subfamily A (thromboxane-A synthase) [EC:5.3.99.5]
D      comp45530_c0_seq10; <a href="/dbget-bin/www_bget?ko:K01832">K01832</a>  TBXAS1, CYP5A; cytochrome P450, family 5, subfamily A (thromboxane-A synthase) [EC:5.3.99.5]
D      comp45530_c0_seq11; <a href="/dbget-bin/www_bget?ko:K01832">K01832</a>  TBXAS1, CYP5A; cytochrome P450, family 5, subfamily A (thromboxane-A synthase) [EC:5.3.99.5]
D      comp45530_c0_seq12; <a href="/dbget-bin/www_bget?ko:K01832">K01832</a>  TBXAS1, CYP5A; cytochrome P450, family 5, subfamily A (thromboxane-A synthase) [EC:5.3.99.5]
D      comp45530_c0_seq13; <a href="/dbget-bin/www_bget?ko:K01832">K01832</a>  TBXAS1, CYP5A; cytochrome P450, family 5, subfamily A (thromboxane-A synthase) [EC:5.3.99.5]
D      comp45530_c0_seq15; <a href="/dbget-bin/www_bget?ko:K01832">K01832</a>  TBXAS1, CYP5A; cytochrome P450, family 5, subfamily A (thromboxane-A synthase) [EC:5.3.99.5]
D      comp45530_c0_seq16; <a href="/dbget-bin/www_bget?ko:K01832">K01832</a>  TBXAS1, CYP5A; cytochrome P450, family 5, subfamily A (thromboxane-A synthase) [EC:5.3.99.5]
B  CYP7 family
C    CYP7A subfamily
C    CYP7B subfamily
B  CYP8 family
C    CYP8A subfamily
C    CYP8B subfamily
B  CYP11 family
C    CYP11A subfamily
C    CYP11B subfamily
B  CYP17 family
C    CYP17A subfamily
B  CYP19 family
C    CYP19A subfamily
B  CYP20 family
C    CYP20A subfamily
D      comp12593_c0_seq1; <a href="/dbget-bin/www_bget?ko:K07435">K07435</a>  CYP20A; cytochrome P450, family 20, subfamily A
D      comp33601_c0_seq1; <a href="/dbget-bin/www_bget?ko:K07435">K07435</a>  CYP20A; cytochrome P450, family 20, subfamily A
B  CYP21 family
C    CYP21A subfamily
D      comp103558_c0_seq1; <a href="/dbget-bin/www_bget?ko:K00513">K00513</a>  CYP21A; cytochrome P450, family 21, subfamily A (steroid 21-monooxygenase) [EC:1.14.99.10]
B  CYP24 family
C    CYP24A subfamily
D      comp83101_c0_seq1; <a href="/dbget-bin/www_bget?ko:K07436">K07436</a>  CYP24A1; cytochrome P450, family 24, subfamily A, polypeptide 1 (vitamin D3 24-hydroxylase) [EC:1.14.13.126]
B  CYP26 family
C    CYP26A subfamily
C    CYP26B subfamily
C    CYP26C subfamily
B  CYP27 family
C    CYP27A subfamily
D      comp13515_c0_seq1; <a href="/dbget-bin/www_bget?ko:K00488">K00488</a>  CYP27A; cytochrome P450, family 27, subfamily A (cholestanetriol 26-monooxygenase) [EC:1.14.13.15]
D      comp27312_c0_seq1; <a href="/dbget-bin/www_bget?ko:K00488">K00488</a>  CYP27A; cytochrome P450, family 27, subfamily A (cholestanetriol 26-monooxygenase) [EC:1.14.13.15]
D      comp79785_c0_seq1; <a href="/dbget-bin/www_bget?ko:K00488">K00488</a>  CYP27A; cytochrome P450, family 27, subfamily A (cholestanetriol 26-monooxygenase) [EC:1.14.13.15]
C    CYP27B subfamily
B  CYP39 family
C    CYP39A subfamily
B  CYP46 family
C    CYP46A subfamily
D      comp10715_c0_seq1; <a href="/dbget-bin/www_bget?ko:K07440">K07440</a>  CYP46A1; cytochrome P450, family 46, subfamily A, polypeptide 1 (cholesterol 24(S)-hydroxylase) [EC:1.14.13.98]
D      comp38732_c0_seq2; <a href="/dbget-bin/www_bget?ko:K07440">K07440</a>  CYP46A1; cytochrome P450, family 46, subfamily A, polypeptide 1 (cholesterol 24(S)-hydroxylase) [EC:1.14.13.98]
D      comp46259_c0_seq1; <a href="/dbget-bin/www_bget?ko:K07440">K07440</a>  CYP46A1; cytochrome P450, family 46, subfamily A, polypeptide 1 (cholesterol 24(S)-hydroxylase) [EC:1.14.13.98]
D      comp46259_c0_seq2; <a href="/dbget-bin/www_bget?ko:K07440">K07440</a>  CYP46A1; cytochrome P450, family 46, subfamily A, polypeptide 1 (cholesterol 24(S)-hydroxylase) [EC:1.14.13.98]
D      comp56503_c0_seq1; <a href="/dbget-bin/www_bget?ko:K07440">K07440</a>  CYP46A1; cytochrome P450, family 46, subfamily A, polypeptide 1 (cholesterol 24(S)-hydroxylase) [EC:1.14.13.98]
D      comp158407_c0_seq1; <a href="/dbget-bin/www_bget?ko:K07440">K07440</a>  CYP46A1; cytochrome P450, family 46, subfamily A, polypeptide 1 (cholesterol 24(S)-hydroxylase) [EC:1.14.13.98]
D      comp159504_c0_seq1; <a href="/dbget-bin/www_bget?ko:K07440">K07440</a>  CYP46A1; cytochrome P450, family 46, subfamily A, polypeptide 1 (cholesterol 24(S)-hydroxylase) [EC:1.14.13.98]
B  CYP51 family
C    CYP51A subfamily
D      comp20593_c0_seq1; <a href="/dbget-bin/www_bget?ko:K05917">K05917</a>  CYP51; cytochrome P450, family 51 (sterol 14-demethylase) [EC:1.14.13.70]
#
A<b>Cytochrome P450, insect type</b>
B  CYP6 family
C    CYP6G subfamily
B  CYP15 family
C    CYP15A subfamily
B  CYP18 family
C    CYP18A subfamily
B  CYP302 family
C    CYP302A subfamily
B  CYP306 family
C    CYP306A subfamily
B  CYP307 family
C    CYP307A subfamily
B  CYP314 family
C    CYP314A subfamily
B  CYP315 family
C    CYP315A subfamily
#
A<b>Cytochrome P450, plant type</b>
B  CYP71 family
C    CYP71A subfamily
C    CYP71C subfamily
C    CYP71D subfamily
C    CYP71E subfamily
C    CYP71Z subfamily
B  CYP72 family
C    CYP72A subfamily
C    CYP72C subfamily
B  CYP73 family
C    CYP73A subfamily
B  CYP74 family
C    CYP74A subfamily
C    CYP74B_C subfamily
B  CYP75 family
C    CYP75A subfamily
C    CYP75B subfamily
B  CYP76 family
C    CYP76B subfamily
C    CYP76M subfamily
B  CYP77 family
C    CYP77A subfamily
B  CYP79 family
C    CYP79A subfamily
C    CYP79B subfamily
C    CYP79D subfamily
C    CYP79F subfamily
B  CYP80 family
C    CYP80A subfamily
C    CYP80B subfamily
C    CYP80G subfamily
B  CYP81 family
C    CYP81E subfamily
B  CYP82 family
C    CYP82B subfamily
B  CYP83 family
C    CYP83A subfamily
C    CYP83B subfamily
B  CYP84 family
C    CYP84A subfamily
B  CYP85 family
C    CYP85A subfamily
B  CYP86 family
C    CYP86A sufamily
C    CYP86B subfamily
B  CYP88 family
C    CYP88A subfamily
B  CYP90 family
C    CYP90A subfamily
C    CYP90B subfamily
C    CYP90C subfamily
C    CYP90D subfamily
B  CYP93 family
C    CYP93A subfamily
C    CYP93B subfamily
C    CYP93C subfamily
C    CYP93E subfamily
B  CYP94 family
C    CYP94A subfamily
B  CYP96 family
C    CYP96A subfamily
B  CYP97 family
C    CYP97A subfamily
C    CYP97C subfamily
B  CYP98 family
C    CYP98A subfamily
B  CYP99 family
C    CYP99A subfamily
B  CYP701 family
C    CYP701A subfamily
B  CYP707 family
C    CYP707A subfamily
B  CYP710 family
C    CYP710A subfamily
D      comp35331_c0_seq1; <a href="/dbget-bin/www_bget?ko:K09832">K09832</a>  CYP710A; cytochrome P450, family 710, subfamily A
B  CYP719 family
C    CYP719A subfamily
C    CYP719B subfamily
B  CYP720 family
C    CYP720B subfamily
B  CYP724 family
C    CYP724B subfamily
B  CYP725 family
C    CYP725A subfamily
B  CYP734 family
C    CYP734A subfamily
B  CYP735 family
C    CYP735A subfamily
#
A<b>Cytochrome P450, bacteria type</b>
B  CYP107 family
C    CYP107H subfamily
B  CYP125 family
C    CYP125A subfamily
B  CYP134 family
C    CYP134A subfamily
B  CYP142 family
C    CYP142A subfamily
B  CYP152 family
C    CYP152A subfamily
B  CYP158 family
C    CYP158A subfamily
B  CYP170 family
C    CYP170A subfamily
B  CYP183 family
C    CYP183A subfamily
!
#<hr>
#<b>[ <a href="/kegg/brite.html">BRITE</a> | <a href="/kegg/kegg2.html">KEGG2</a> | <a href="/kegg/">KEGG</a> ]</b><br>
#Last updated: November 14, 2013
