# Supplementary material for: RNA-Seq of the Caribbean reef-building coral Orbicella faveolata (Scleractinia-Merulinidae) under bleaching and disease stress expands models of coral innate immunity
Source: PeerJ. 2016 Feb 15;4:e1616. doi: 10.7717/peerj.1616 (PMC4768675; doi:10.7717/peerj.1616)
Supplement: Supplemental Information 10 [file peerj-04-1616-s010.gz › hier/q00536.keg]

+B	Proteins	Comments
%<style type="text/css"><!--#grid{table-layout:fixed;font-family:monospace;position:relative;color:black;width:1200px;}.col1{position:relative;background:white;z-index:1;overflow:hidden;width:600px;}.col2{position:relative;background:white;z-index:3;padding-left:10px;}--></style>
#<h2><a href="/kegg/kegg2.html"><img src="/Fig/bget/kegg3.gif" align="middle" border=0></a>&nbsp; Heparan sulfate/heparin binding proteins</h2>
#<!---
#ENTRY       ko00536
#NAME        HS/heparin
#DEFINITION  Heparan sulfate/heparin binding proteins Mfaveolata transcriptome
#--->
!
A<b>Cytokines</b>	(General comment) Chemotaxis, singal transduction, inflammation
#
A<b>Chemokines</b>	(General comment) Chemokine presentation, transcellular transport, signal transduction
#
A<b>Adhesion molecules of cell surface</b>	(General comment) Cell attachment, inflammation, transition
B  comp26190_c0_seq1; <a href="/dbget-bin/www_bget?ko:K06496">K06496</a>  SELP; selectin, platele	Adhesion, inflammation and metastasis
B  comp63541_c0_seq1; <a href="/dbget-bin/www_bget?ko:K06496">K06496</a>  SELP; selectin, platele	Adhesion, inflammation and metastasis
B  comp4503_c0_seq1; <a href="/dbget-bin/www_bget?ko:K06491">K06491</a>  NCAM; neural cell adhesion molecule	Promotion of nerve cell adhesion
B  comp41309_c0_seq2; <a href="/dbget-bin/www_bget?ko:K06491">K06491</a>  NCAM; neural cell adhesion molecule	Promotion of nerve cell adhesion
B  comp41908_c0_seq1; <a href="/dbget-bin/www_bget?ko:K06491">K06491</a>  NCAM; neural cell adhesion molecule	Promotion of nerve cell adhesion
B  comp42598_c0_seq7; <a href="/dbget-bin/www_bget?ko:K06491">K06491</a>  NCAM; neural cell adhesion molecule	Promotion of nerve cell adhesion
B  comp42598_c0_seq10; <a href="/dbget-bin/www_bget?ko:K06491">K06491</a>  NCAM; neural cell adhesion molecule	Promotion of nerve cell adhesion
B  comp46219_c0_seq1; <a href="/dbget-bin/www_bget?ko:K06491">K06491</a>  NCAM; neural cell adhesion molecule	Promotion of nerve cell adhesion
B  comp46219_c0_seq2; <a href="/dbget-bin/www_bget?ko:K06491">K06491</a>  NCAM; neural cell adhesion molecule	Promotion of nerve cell adhesion
B  comp46219_c0_seq3; <a href="/dbget-bin/www_bget?ko:K06491">K06491</a>  NCAM; neural cell adhesion molecule	Promotion of nerve cell adhesion
B  comp46219_c0_seq4; <a href="/dbget-bin/www_bget?ko:K06491">K06491</a>  NCAM; neural cell adhesion molecule	Promotion of nerve cell adhesion
B  comp46219_c0_seq5; <a href="/dbget-bin/www_bget?ko:K06491">K06491</a>  NCAM; neural cell adhesion molecule	Promotion of nerve cell adhesion
B  comp46219_c0_seq6; <a href="/dbget-bin/www_bget?ko:K06491">K06491</a>  NCAM; neural cell adhesion molecule	Promotion of nerve cell adhesion
B  comp46593_c0_seq1; <a href="/dbget-bin/www_bget?ko:K06491">K06491</a>  NCAM; neural cell adhesion molecule	Promotion of nerve cell adhesion
B  comp46593_c0_seq2; <a href="/dbget-bin/www_bget?ko:K06491">K06491</a>  NCAM; neural cell adhesion molecule	Promotion of nerve cell adhesion
B  comp46593_c0_seq3; <a href="/dbget-bin/www_bget?ko:K06491">K06491</a>  NCAM; neural cell adhesion molecule	Promotion of nerve cell adhesion
#
A<b>Morphogens</b>	(General comment) Effective diffusion, tissue differentiation, development
B  comp38643_c0_seq1; <a href="/dbget-bin/www_bget?ko:K04662">K04662</a>  BMP2_4; bone morphogenetic protein 2/4
B  comp38643_c0_seq2; <a href="/dbget-bin/www_bget?ko:K04662">K04662</a>  BMP2_4; bone morphogenetic protein 2/4
B  comp30957_c0_seq1; <a href="/dbget-bin/www_bget?ko:K16621">K16621</a>  BMP7; bone morphogenetic protein 7	Involvement in BMP-7 signaling
B  comp44824_c0_seq2; <a href="/dbget-bin/www_bget?ko:K16621">K16621</a>  BMP7; bone morphogenetic protein 7	Involvement in BMP-7 signaling
B  comp44824_c0_seq4; <a href="/dbget-bin/www_bget?ko:K16621">K16621</a>  BMP7; bone morphogenetic protein 7	Involvement in BMP-7 signaling
B  comp68607_c0_seq1; <a href="/dbget-bin/www_bget?ko:K06224">K06224</a>  HH; hedgehog
B  comp144822_c0_seq1; <a href="/dbget-bin/www_bget?ko:K11988">K11988</a>  SHH; sonic hedgehog
B  comp65656_c0_seq1; <a href="/dbget-bin/www_bget?ko:K00182">K00182</a>  WNT2; wingless-type MMTV integration site family, member 2	Involvement in extracellular distribution of Wg proteins
B  comp73154_c0_seq1; <a href="/dbget-bin/www_bget?ko:K00182">K00182</a>  WNT2; wingless-type MMTV integration site family, member 2	Involvement in extracellular distribution of Wg proteins
B  comp6208_c0_seq1; <a href="/dbget-bin/www_bget?ko:K00408">K00408</a>  WNT4; wingless-type MMTV integration site family, member 4	Involvement in extracellular distribution of Wg proteins
B  comp82035_c0_seq1; <a href="/dbget-bin/www_bget?ko:K00408">K00408</a>  WNT4; wingless-type MMTV integration site family, member 4	Involvement in extracellular distribution of Wg proteins
B  comp102939_c0_seq1; <a href="/dbget-bin/www_bget?ko:K00408">K00408</a>  WNT4; wingless-type MMTV integration site family, member 4	Involvement in extracellular distribution of Wg proteins
B  comp37413_c0_seq1; <a href="/dbget-bin/www_bget?ko:K00444">K00444</a>  WNT5; wingless-type MMTV integration site family, member 5	Involvement in extracellular distribution of Wg proteins
B  comp41998_c0_seq1; <a href="/dbget-bin/www_bget?ko:K00444">K00444</a>  WNT5; wingless-type MMTV integration site family, member 5	Involvement in extracellular distribution of Wg proteins
B  comp41998_c0_seq2; <a href="/dbget-bin/www_bget?ko:K00444">K00444</a>  WNT5; wingless-type MMTV integration site family, member 5	Involvement in extracellular distribution of Wg proteins
B  comp41998_c0_seq3; <a href="/dbget-bin/www_bget?ko:K00444">K00444</a>  WNT5; wingless-type MMTV integration site family, member 5	Involvement in extracellular distribution of Wg proteins
B  comp41998_c0_seq4; <a href="/dbget-bin/www_bget?ko:K00444">K00444</a>  WNT5; wingless-type MMTV integration site family, member 5	Involvement in extracellular distribution of Wg proteins
B  comp41998_c0_seq5; <a href="/dbget-bin/www_bget?ko:K00444">K00444</a>  WNT5; wingless-type MMTV integration site family, member 5	Involvement in extracellular distribution of Wg proteins
B  comp41998_c0_seq6; <a href="/dbget-bin/www_bget?ko:K00444">K00444</a>  WNT5; wingless-type MMTV integration site family, member 5	Involvement in extracellular distribution of Wg proteins
B  comp41998_c0_seq7; <a href="/dbget-bin/www_bget?ko:K00444">K00444</a>  WNT5; wingless-type MMTV integration site family, member 5	Involvement in extracellular distribution of Wg proteins
B  comp41998_c0_seq8; <a href="/dbget-bin/www_bget?ko:K00444">K00444</a>  WNT5; wingless-type MMTV integration site family, member 5	Involvement in extracellular distribution of Wg proteins
B  comp78902_c0_seq1; <a href="/dbget-bin/www_bget?ko:K00444">K00444</a>  WNT5; wingless-type MMTV integration site family, member 5	Involvement in extracellular distribution of Wg proteins
B  comp91810_c0_seq1; <a href="/dbget-bin/www_bget?ko:K00444">K00444</a>  WNT5; wingless-type MMTV integration site family, member 5	Involvement in extracellular distribution of Wg proteins
B  comp93465_c0_seq1; <a href="/dbget-bin/www_bget?ko:K00444">K00444</a>  WNT5; wingless-type MMTV integration site family, member 5	Involvement in extracellular distribution of Wg proteins
B  comp41067_c0_seq1; <a href="/dbget-bin/www_bget?ko:K00445">K00445</a>  WNT6; wingless-type MMTV integration site family, member 6	Involvement in extracellular distribution of Wg proteins
B  comp114503_c0_seq1; <a href="/dbget-bin/www_bget?ko:K00714">K00714</a>  WNT8; wingless-type MMTV integration site family, member 8	Involvement in extracellular distribution of Wg proteins
B  comp157823_c0_seq1; <a href="/dbget-bin/www_bget?ko:K00714">K00714</a>  WNT8; wingless-type MMTV integration site family, member 8	Involvement in extracellular distribution of Wg proteins
B  comp26153_c0_seq1; <a href="/dbget-bin/www_bget?ko:K01357">K01357</a>  WNT10; wingless-type MMTV integration site family, member 10	Involvement in extracellular distribution of Wg proteins
#
A<b>Growth factors/receptors</b>	(General comment) Ligand-receptor clustering and signaling, cell migration, mitogenesis
B  comp8713_c0_seq1; <a href="/dbget-bin/www_bget?ko:K04358">K04358</a>  FGF; fibroblast growth factor	Cell proliferation, differentiation, and internalization
B  comp45838_c0_seq1; <a href="/dbget-bin/www_bget?ko:K04358">K04358</a>  FGF; fibroblast growth factor	Cell proliferation, differentiation, and internalization
B  comp45838_c0_seq2; <a href="/dbget-bin/www_bget?ko:K04358">K04358</a>  FGF; fibroblast growth factor	Cell proliferation, differentiation, and internalization
B  comp45838_c0_seq3; <a href="/dbget-bin/www_bget?ko:K04358">K04358</a>  FGF; fibroblast growth factor	Cell proliferation, differentiation, and internalization
B  comp45838_c0_seq4; <a href="/dbget-bin/www_bget?ko:K04358">K04358</a>  FGF; fibroblast growth factor	Cell proliferation, differentiation, and internalization
B  comp85284_c0_seq1; <a href="/dbget-bin/www_bget?ko:K04358">K04358</a>  FGF; fibroblast growth factor	Cell proliferation, differentiation, and internalization
B  comp18071_c0_seq1; <a href="/dbget-bin/www_bget?ko:K04362">K04362</a>  FGFR1; fibroblast growth factor receptor 1 [EC:2.7.10.1]	Mitogenesis
B  comp35340_c0_seq1; <a href="/dbget-bin/www_bget?ko:K04362">K04362</a>  FGFR1; fibroblast growth factor receptor 1 [EC:2.7.10.1]	Mitogenesis
B  comp40019_c0_seq1; <a href="/dbget-bin/www_bget?ko:K04362">K04362</a>  FGFR1; fibroblast growth factor receptor 1 [EC:2.7.10.1]	Mitogenesis
B  comp40019_c0_seq2; <a href="/dbget-bin/www_bget?ko:K04362">K04362</a>  FGFR1; fibroblast growth factor receptor 1 [EC:2.7.10.1]	Mitogenesis
B  comp40257_c0_seq1; <a href="/dbget-bin/www_bget?ko:K04362">K04362</a>  FGFR1; fibroblast growth factor receptor 1 [EC:2.7.10.1]	Mitogenesis
B  comp40257_c0_seq2; <a href="/dbget-bin/www_bget?ko:K04362">K04362</a>  FGFR1; fibroblast growth factor receptor 1 [EC:2.7.10.1]	Mitogenesis
B  comp41674_c0_seq3; <a href="/dbget-bin/www_bget?ko:K04362">K04362</a>  FGFR1; fibroblast growth factor receptor 1 [EC:2.7.10.1]	Mitogenesis
B  comp41674_c0_seq4; <a href="/dbget-bin/www_bget?ko:K04362">K04362</a>  FGFR1; fibroblast growth factor receptor 1 [EC:2.7.10.1]	Mitogenesis
B  comp42879_c0_seq1; <a href="/dbget-bin/www_bget?ko:K04362">K04362</a>  FGFR1; fibroblast growth factor receptor 1 [EC:2.7.10.1]	Mitogenesis
B  comp42879_c0_seq2; <a href="/dbget-bin/www_bget?ko:K04362">K04362</a>  FGFR1; fibroblast growth factor receptor 1 [EC:2.7.10.1]	Mitogenesis
B  comp44203_c0_seq2; <a href="/dbget-bin/www_bget?ko:K04362">K04362</a>  FGFR1; fibroblast growth factor receptor 1 [EC:2.7.10.1]	Mitogenesis
B  comp45395_c0_seq1; <a href="/dbget-bin/www_bget?ko:K04362">K04362</a>  FGFR1; fibroblast growth factor receptor 1 [EC:2.7.10.1]	Mitogenesis
B  comp46475_c5_seq4; <a href="/dbget-bin/www_bget?ko:K04362">K04362</a>  FGFR1; fibroblast growth factor receptor 1 [EC:2.7.10.1]	Mitogenesis
B  comp46527_c0_seq1; <a href="/dbget-bin/www_bget?ko:K04362">K04362</a>  FGFR1; fibroblast growth factor receptor 1 [EC:2.7.10.1]	Mitogenesis
B  comp46527_c0_seq5; <a href="/dbget-bin/www_bget?ko:K04362">K04362</a>  FGFR1; fibroblast growth factor receptor 1 [EC:2.7.10.1]	Mitogenesis
B  comp46705_c0_seq1; <a href="/dbget-bin/www_bget?ko:K04362">K04362</a>  FGFR1; fibroblast growth factor receptor 1 [EC:2.7.10.1]	Mitogenesis
B  comp46705_c0_seq2; <a href="/dbget-bin/www_bget?ko:K04362">K04362</a>  FGFR1; fibroblast growth factor receptor 1 [EC:2.7.10.1]	Mitogenesis
B  comp46705_c0_seq5; <a href="/dbget-bin/www_bget?ko:K04362">K04362</a>  FGFR1; fibroblast growth factor receptor 1 [EC:2.7.10.1]	Mitogenesis
B  comp46705_c0_seq8; <a href="/dbget-bin/www_bget?ko:K04362">K04362</a>  FGFR1; fibroblast growth factor receptor 1 [EC:2.7.10.1]	Mitogenesis
B  comp46705_c0_seq9; <a href="/dbget-bin/www_bget?ko:K04362">K04362</a>  FGFR1; fibroblast growth factor receptor 1 [EC:2.7.10.1]	Mitogenesis
B  comp46705_c0_seq10; <a href="/dbget-bin/www_bget?ko:K04362">K04362</a>  FGFR1; fibroblast growth factor receptor 1 [EC:2.7.10.1]	Mitogenesis
B  comp46705_c0_seq12; <a href="/dbget-bin/www_bget?ko:K04362">K04362</a>  FGFR1; fibroblast growth factor receptor 1 [EC:2.7.10.1]	Mitogenesis
B  comp46705_c0_seq13; <a href="/dbget-bin/www_bget?ko:K04362">K04362</a>  FGFR1; fibroblast growth factor receptor 1 [EC:2.7.10.1]	Mitogenesis
B  comp46705_c0_seq14; <a href="/dbget-bin/www_bget?ko:K04362">K04362</a>  FGFR1; fibroblast growth factor receptor 1 [EC:2.7.10.1]	Mitogenesis
B  comp46705_c0_seq15; <a href="/dbget-bin/www_bget?ko:K04362">K04362</a>  FGFR1; fibroblast growth factor receptor 1 [EC:2.7.10.1]	Mitogenesis
B  comp46705_c0_seq16; <a href="/dbget-bin/www_bget?ko:K04362">K04362</a>  FGFR1; fibroblast growth factor receptor 1 [EC:2.7.10.1]	Mitogenesis
B  comp46705_c0_seq18; <a href="/dbget-bin/www_bget?ko:K04362">K04362</a>  FGFR1; fibroblast growth factor receptor 1 [EC:2.7.10.1]	Mitogenesis
B  comp46705_c0_seq19; <a href="/dbget-bin/www_bget?ko:K04362">K04362</a>  FGFR1; fibroblast growth factor receptor 1 [EC:2.7.10.1]	Mitogenesis
B  comp46705_c0_seq21; <a href="/dbget-bin/www_bget?ko:K04362">K04362</a>  FGFR1; fibroblast growth factor receptor 1 [EC:2.7.10.1]	Mitogenesis
B  comp57857_c0_seq1; <a href="/dbget-bin/www_bget?ko:K04362">K04362</a>  FGFR1; fibroblast growth factor receptor 1 [EC:2.7.10.1]	Mitogenesis
B  comp7853_c0_seq1; <a href="/dbget-bin/www_bget?ko:K05093">K05093</a>  FGFR2; fibroblast growth factor receptor 2 [EC:2.7.10.1]	Mitogenesis
B  comp16522_c0_seq1; <a href="/dbget-bin/www_bget?ko:K05093">K05093</a>  FGFR2; fibroblast growth factor receptor 2 [EC:2.7.10.1]	Mitogenesis
B  comp70560_c0_seq1; <a href="/dbget-bin/www_bget?ko:K05093">K05093</a>  FGFR2; fibroblast growth factor receptor 2 [EC:2.7.10.1]	Mitogenesis
B  comp99898_c0_seq1; <a href="/dbget-bin/www_bget?ko:K05093">K05093</a>  FGFR2; fibroblast growth factor receptor 2 [EC:2.7.10.1]	Mitogenesis
B  comp25901_c0_seq1; <a href="/dbget-bin/www_bget?ko:K16641">K16641</a>  HDGF; hepatoma-derived growth factor
#
A<b>Extracellular matrix molecules</b>	(General comment) Storage depot, cell adhesion and motility, ECM/barrier formation
B  comp2152_c0_seq1; <a href="/dbget-bin/www_bget?ko:K06825">K06825</a>  FBN1; fibrillin 1
B  comp5236_c0_seq1; <a href="/dbget-bin/www_bget?ko:K06825">K06825</a>  FBN1; fibrillin 1
B  comp31432_c0_seq1; <a href="/dbget-bin/www_bget?ko:K06825">K06825</a>  FBN1; fibrillin 1
B  comp37106_c0_seq1; <a href="/dbget-bin/www_bget?ko:K06825">K06825</a>  FBN1; fibrillin 1
B  comp39528_c0_seq2; <a href="/dbget-bin/www_bget?ko:K06825">K06825</a>  FBN1; fibrillin 1
B  comp43585_c0_seq2; <a href="/dbget-bin/www_bget?ko:K06825">K06825</a>  FBN1; fibrillin 1
B  comp43960_c0_seq1; <a href="/dbget-bin/www_bget?ko:K06825">K06825</a>  FBN1; fibrillin 1
B  comp43960_c0_seq2; <a href="/dbget-bin/www_bget?ko:K06825">K06825</a>  FBN1; fibrillin 1
B  comp44927_c0_seq2; <a href="/dbget-bin/www_bget?ko:K06825">K06825</a>  FBN1; fibrillin 1
B  comp46737_c0_seq10; <a href="/dbget-bin/www_bget?ko:K06825">K06825</a>  FBN1; fibrillin 1
B  comp46737_c0_seq22; <a href="/dbget-bin/www_bget?ko:K06825">K06825</a>  FBN1; fibrillin 1
B  comp61846_c0_seq1; <a href="/dbget-bin/www_bget?ko:K06825">K06825</a>  FBN1; fibrillin 1
B  comp63020_c0_seq1; <a href="/dbget-bin/www_bget?ko:K06825">K06825</a>  FBN1; fibrillin 1
B  comp73875_c0_seq1; <a href="/dbget-bin/www_bget?ko:K06825">K06825</a>  FBN1; fibrillin 1
B  comp74889_c0_seq1; <a href="/dbget-bin/www_bget?ko:K06825">K06825</a>  FBN1; fibrillin 1
B  comp89776_c0_seq1; <a href="/dbget-bin/www_bget?ko:K06825">K06825</a>  FBN1; fibrillin 1
B  comp94191_c0_seq1; <a href="/dbget-bin/www_bget?ko:K06825">K06825</a>  FBN1; fibrillin 1
B  comp94354_c0_seq1; <a href="/dbget-bin/www_bget?ko:K06825">K06825</a>  FBN1; fibrillin 1
B  comp103283_c0_seq1; <a href="/dbget-bin/www_bget?ko:K06825">K06825</a>  FBN1; fibrillin 1
B  comp107283_c0_seq1; <a href="/dbget-bin/www_bget?ko:K06825">K06825</a>  FBN1; fibrillin 1
B  comp107992_c0_seq1; <a href="/dbget-bin/www_bget?ko:K06825">K06825</a>  FBN1; fibrillin 1
B  comp152324_c0_seq1; <a href="/dbget-bin/www_bget?ko:K06825">K06825</a>  FBN1; fibrillin 1
B  comp2152_c0_seq1; ------  LAMA5; laminin, alpha 5 [HSA:3911] [KO:K06240]
B  comp5236_c0_seq1; ------  LAMA5; laminin, alpha 5 [HSA:3911] [KO:K06240]
B  comp31432_c0_seq1; ------  LAMA5; laminin, alpha 5 [HSA:3911] [KO:K06240]
B  comp37106_c0_seq1; ------  LAMA5; laminin, alpha 5 [HSA:3911] [KO:K06240]
B  comp39528_c0_seq2; ------  LAMA5; laminin, alpha 5 [HSA:3911] [KO:K06240]
B  comp43585_c0_seq2; ------  LAMA5; laminin, alpha 5 [HSA:3911] [KO:K06240]
B  comp43960_c0_seq1; ------  LAMA5; laminin, alpha 5 [HSA:3911] [KO:K06240]
B  comp43960_c0_seq2; ------  LAMA5; laminin, alpha 5 [HSA:3911] [KO:K06240]
B  comp44927_c0_seq2; ------  LAMA5; laminin, alpha 5 [HSA:3911] [KO:K06240]
B  comp46737_c0_seq10; ------  LAMA5; laminin, alpha 5 [HSA:3911] [KO:K06240]
B  comp46737_c0_seq22; ------  LAMA5; laminin, alpha 5 [HSA:3911] [KO:K06240]
B  comp61846_c0_seq1; ------  LAMA5; laminin, alpha 5 [HSA:3911] [KO:K06240]
B  comp63020_c0_seq1; ------  LAMA5; laminin, alpha 5 [HSA:3911] [KO:K06240]
B  comp73875_c0_seq1; ------  LAMA5; laminin, alpha 5 [HSA:3911] [KO:K06240]
B  comp74889_c0_seq1; ------  LAMA5; laminin, alpha 5 [HSA:3911] [KO:K06240]
B  comp89776_c0_seq1; ------  LAMA5; laminin, alpha 5 [HSA:3911] [KO:K06240]
B  comp94191_c0_seq1; ------  LAMA5; laminin, alpha 5 [HSA:3911] [KO:K06240]
B  comp94354_c0_seq1; ------  LAMA5; laminin, alpha 5 [HSA:3911] [KO:K06240]
B  comp103283_c0_seq1; ------  LAMA5; laminin, alpha 5 [HSA:3911] [KO:K06240]
B  comp107283_c0_seq1; ------  LAMA5; laminin, alpha 5 [HSA:3911] [KO:K06240]
B  comp107992_c0_seq1; ------  LAMA5; laminin, alpha 5 [HSA:3911] [KO:K06240]
B  comp152324_c0_seq1; ------  LAMA5; laminin, alpha 5 [HSA:3911] [KO:K06240]
B  comp28833_c0_seq2; <a href="/dbget-bin/www_bget?ko:K06252">K06252</a>  TN; tenascin
B  comp41330_c0_seq1; <a href="/dbget-bin/www_bget?ko:K06252">K06252</a>  TN; tenascin
B  comp43572_c0_seq1; <a href="/dbget-bin/www_bget?ko:K06252">K06252</a>  TN; tenascin
B  comp43572_c0_seq2; <a href="/dbget-bin/www_bget?ko:K06252">K06252</a>  TN; tenascin
B  comp44171_c0_seq2; <a href="/dbget-bin/www_bget?ko:K06252">K06252</a>  TN; tenascin
B  comp81591_c0_seq1; <a href="/dbget-bin/www_bget?ko:K06252">K06252</a>  TN; tenascin
B  comp116788_c0_seq1; <a href="/dbget-bin/www_bget?ko:K06252">K06252</a>  TN; tenascin
B  comp121974_c0_seq1; <a href="/dbget-bin/www_bget?ko:K06252">K06252</a>  TN; tenascin
B  comp6411_c0_seq1; <a href="/dbget-bin/www_bget?ko:K16857">K16857</a>  THBS1; thrombospondin 1
B  comp9541_c0_seq1; <a href="/dbget-bin/www_bget?ko:K16857">K16857</a>  THBS1; thrombospondin 1
B  comp45591_c0_seq1; <a href="/dbget-bin/www_bget?ko:K16857">K16857</a>  THBS1; thrombospondin 1
B  comp92816_c0_seq1; <a href="/dbget-bin/www_bget?ko:K16857">K16857</a>  THBS1; thrombospondin 1
B  comp5866_c0_seq1; <a href="/dbget-bin/www_bget?ko:K04659">K04659</a>  THBS2S; thrombospondin 2/3/4/5
B  comp38152_c0_seq2; <a href="/dbget-bin/www_bget?ko:K04659">K04659</a>  THBS2S; thrombospondin 2/3/4/5
B  comp43892_c0_seq1; <a href="/dbget-bin/www_bget?ko:K04659">K04659</a>  THBS2S; thrombospondin 2/3/4/5
B  comp45938_c0_seq1; <a href="/dbget-bin/www_bget?ko:K04659">K04659</a>  THBS2S; thrombospondin 2/3/4/5
B  comp45938_c0_seq2; <a href="/dbget-bin/www_bget?ko:K04659">K04659</a>  THBS2S; thrombospondin 2/3/4/5
B  comp45938_c0_seq3; <a href="/dbget-bin/www_bget?ko:K04659">K04659</a>  THBS2S; thrombospondin 2/3/4/5
B  comp45938_c0_seq4; <a href="/dbget-bin/www_bget?ko:K04659">K04659</a>  THBS2S; thrombospondin 2/3/4/5
B  comp45938_c0_seq5; <a href="/dbget-bin/www_bget?ko:K04659">K04659</a>  THBS2S; thrombospondin 2/3/4/5
B  comp45938_c0_seq6; <a href="/dbget-bin/www_bget?ko:K04659">K04659</a>  THBS2S; thrombospondin 2/3/4/5
B  comp46661_c0_seq8; <a href="/dbget-bin/www_bget?ko:K04659">K04659</a>  THBS2S; thrombospondin 2/3/4/5
B  comp129872_c0_seq1; <a href="/dbget-bin/www_bget?ko:K04659">K04659</a>  THBS2S; thrombospondin 2/3/4/5
B  comp145011_c0_seq1; <a href="/dbget-bin/www_bget?ko:K04659">K04659</a>  THBS2S; thrombospondin 2/3/4/5
B  comp26680_c0_seq1; <a href="/dbget-bin/www_bget?ko:K06236">K06236</a>  COL1AS; collagen, type I/II/III/V/XI/XXIV/XXVII, alpha
B  comp38892_c0_seq1; <a href="/dbget-bin/www_bget?ko:K06236">K06236</a>  COL1AS; collagen, type I/II/III/V/XI/XXIV/XXVII, alpha
B  comp38892_c0_seq2; <a href="/dbget-bin/www_bget?ko:K06236">K06236</a>  COL1AS; collagen, type I/II/III/V/XI/XXIV/XXVII, alpha
B  comp40823_c0_seq1; <a href="/dbget-bin/www_bget?ko:K06236">K06236</a>  COL1AS; collagen, type I/II/III/V/XI/XXIV/XXVII, alpha
B  comp41759_c0_seq3; <a href="/dbget-bin/www_bget?ko:K06236">K06236</a>  COL1AS; collagen, type I/II/III/V/XI/XXIV/XXVII, alpha
B  comp41759_c0_seq4; <a href="/dbget-bin/www_bget?ko:K06236">K06236</a>  COL1AS; collagen, type I/II/III/V/XI/XXIV/XXVII, alpha
B  comp43120_c0_seq1; <a href="/dbget-bin/www_bget?ko:K06236">K06236</a>  COL1AS; collagen, type I/II/III/V/XI/XXIV/XXVII, alpha
B  comp44439_c0_seq1; <a href="/dbget-bin/www_bget?ko:K06236">K06236</a>  COL1AS; collagen, type I/II/III/V/XI/XXIV/XXVII, alpha
B  comp44513_c0_seq1; <a href="/dbget-bin/www_bget?ko:K06236">K06236</a>  COL1AS; collagen, type I/II/III/V/XI/XXIV/XXVII, alpha
B  comp45578_c0_seq1; <a href="/dbget-bin/www_bget?ko:K06236">K06236</a>  COL1AS; collagen, type I/II/III/V/XI/XXIV/XXVII, alpha
B  comp45774_c0_seq1; <a href="/dbget-bin/www_bget?ko:K06236">K06236</a>  COL1AS; collagen, type I/II/III/V/XI/XXIV/XXVII, alpha
B  comp45797_c0_seq1; <a href="/dbget-bin/www_bget?ko:K06236">K06236</a>  COL1AS; collagen, type I/II/III/V/XI/XXIV/XXVII, alpha
B  comp46245_c0_seq1; <a href="/dbget-bin/www_bget?ko:K06236">K06236</a>  COL1AS; collagen, type I/II/III/V/XI/XXIV/XXVII, alpha
B  comp46342_c0_seq1; <a href="/dbget-bin/www_bget?ko:K06236">K06236</a>  COL1AS; collagen, type I/II/III/V/XI/XXIV/XXVII, alpha
B  comp46495_c0_seq1; <a href="/dbget-bin/www_bget?ko:K06236">K06236</a>  COL1AS; collagen, type I/II/III/V/XI/XXIV/XXVII, alpha
B  comp46495_c0_seq2; <a href="/dbget-bin/www_bget?ko:K06236">K06236</a>  COL1AS; collagen, type I/II/III/V/XI/XXIV/XXVII, alpha
B  comp46495_c0_seq3; <a href="/dbget-bin/www_bget?ko:K06236">K06236</a>  COL1AS; collagen, type I/II/III/V/XI/XXIV/XXVII, alpha
B  comp46495_c0_seq4; <a href="/dbget-bin/www_bget?ko:K06236">K06236</a>  COL1AS; collagen, type I/II/III/V/XI/XXIV/XXVII, alpha
B  comp46512_c0_seq1; <a href="/dbget-bin/www_bget?ko:K06236">K06236</a>  COL1AS; collagen, type I/II/III/V/XI/XXIV/XXVII, alpha
B  comp46787_c0_seq1; <a href="/dbget-bin/www_bget?ko:K06236">K06236</a>  COL1AS; collagen, type I/II/III/V/XI/XXIV/XXVII, alpha
B  comp46787_c0_seq2; <a href="/dbget-bin/www_bget?ko:K06236">K06236</a>  COL1AS; collagen, type I/II/III/V/XI/XXIV/XXVII, alpha
B  comp52860_c0_seq1; <a href="/dbget-bin/www_bget?ko:K06236">K06236</a>  COL1AS; collagen, type I/II/III/V/XI/XXIV/XXVII, alpha
B  comp108615_c0_seq1; <a href="/dbget-bin/www_bget?ko:K06236">K06236</a>  COL1AS; collagen, type I/II/III/V/XI/XXIV/XXVII, alpha
B  comp27209_c0_seq1; <a href="/dbget-bin/www_bget?ko:K06237">K06237</a>  COL4A; collagen, type IV, alpha
B  comp46796_c0_seq4; <a href="/dbget-bin/www_bget?ko:K06237">K06237</a>  COL4A; collagen, type IV, alpha
B  comp46796_c0_seq7; <a href="/dbget-bin/www_bget?ko:K06237">K06237</a>  COL4A; collagen, type IV, alpha
B  comp11415_c0_seq1; <a href="/dbget-bin/www_bget?ko:K06238">K06238</a>  COL6A; collagen, type VI, alpha
B  comp21830_c0_seq1; <a href="/dbget-bin/www_bget?ko:K06238">K06238</a>  COL6A; collagen, type VI, alpha
B  comp24826_c0_seq1; <a href="/dbget-bin/www_bget?ko:K06238">K06238</a>  COL6A; collagen, type VI, alpha
B  comp29055_c0_seq1; <a href="/dbget-bin/www_bget?ko:K06238">K06238</a>  COL6A; collagen, type VI, alpha
B  comp29505_c0_seq1; <a href="/dbget-bin/www_bget?ko:K06238">K06238</a>  COL6A; collagen, type VI, alpha
B  comp35172_c0_seq1; <a href="/dbget-bin/www_bget?ko:K06238">K06238</a>  COL6A; collagen, type VI, alpha
B  comp41520_c0_seq1; <a href="/dbget-bin/www_bget?ko:K06238">K06238</a>  COL6A; collagen, type VI, alpha
B  comp42233_c0_seq1; <a href="/dbget-bin/www_bget?ko:K06238">K06238</a>  COL6A; collagen, type VI, alpha
B  comp45514_c0_seq2; <a href="/dbget-bin/www_bget?ko:K06238">K06238</a>  COL6A; collagen, type VI, alpha
B  comp46332_c0_seq1; <a href="/dbget-bin/www_bget?ko:K06238">K06238</a>  COL6A; collagen, type VI, alpha
B  comp46332_c0_seq3; <a href="/dbget-bin/www_bget?ko:K06238">K06238</a>  COL6A; collagen, type VI, alpha
B  comp46636_c0_seq1; <a href="/dbget-bin/www_bget?ko:K06238">K06238</a>  COL6A; collagen, type VI, alpha
B  comp46636_c0_seq2; <a href="/dbget-bin/www_bget?ko:K06238">K06238</a>  COL6A; collagen, type VI, alpha
B  comp91536_c0_seq1; <a href="/dbget-bin/www_bget?ko:K06238">K06238</a>  COL6A; collagen, type VI, alpha
B  comp43336_c0_seq1; <a href="/dbget-bin/www_bget?ko:K16617">K16617</a>  COL13A; collagen, type XIII, alpha
B  comp81311_c0_seq1; <a href="/dbget-bin/www_bget?ko:K16617">K16617</a>  COL13A; collagen, type XIII, alpha
#
A<b>Axon guidance molecules</b>
B  comp74789_c0_seq1; <a href="/dbget-bin/www_bget?ko:K06843">K06843</a>  NTN1; netrin 1
B  comp81823_c0_seq1; <a href="/dbget-bin/www_bget?ko:K06843">K06843</a>  NTN1; netrin 1
B  comp90754_c0_seq1; <a href="/dbget-bin/www_bget?ko:K06843">K06843</a>  NTN1; netrin 1
B  comp136360_c0_seq1; <a href="/dbget-bin/www_bget?ko:K06843">K06843</a>  NTN1; netrin 1
#
A<b>Coagulation and fibrinolysis</b>	(General comment) Coagulation, inflammation, complement control
B  comp46531_c0_seq1; <a href="/dbget-bin/www_bget?ko:K01313">K01313</a>  F2; coagulation factor II (thrombin) [EC:3.4.21.5]
B  comp1577_c0_seq1; <a href="/dbget-bin/www_bget?ko:K03909">K03909</a>  TFPI; tissue factor pathway inhibitor
B  comp32691_c0_seq1; <a href="/dbget-bin/www_bget?ko:K03909">K03909</a>  TFPI; tissue factor pathway inhibitor
B  comp38815_c0_seq1; <a href="/dbget-bin/www_bget?ko:K03909">K03909</a>  TFPI; tissue factor pathway inhibitor
B  comp45890_c0_seq1; <a href="/dbget-bin/www_bget?ko:K03909">K03909</a>  TFPI; tissue factor pathway inhibitor
B  comp45890_c0_seq2; <a href="/dbget-bin/www_bget?ko:K03909">K03909</a>  TFPI; tissue factor pathway inhibitor
B  comp143392_c0_seq1; <a href="/dbget-bin/www_bget?ko:K03909">K03909</a>  TFPI; tissue factor pathway inhibitor
#
A<b>Enzymes</b>	(General comment) Variety
B  comp82353_c0_seq1; <a href="/dbget-bin/www_bget?ko:K07964">K07964</a>  HPSE; heparanase 1 [EC:3.2.1.166]	Cleavage of HS, participation of degradation and remodelling of the ECM
B  comp36314_c0_seq1; <a href="/dbget-bin/www_bget?ko:K01197">K01197</a>  hya; hyaluronoglucosaminidase [EC:3.2.1.35]
B  comp46421_c1_seq2; <a href="/dbget-bin/www_bget?ko:K01197">K01197</a>  hya; hyaluronoglucosaminidase [EC:3.2.1.35]
B  comp46421_c1_seq3; <a href="/dbget-bin/www_bget?ko:K01197">K01197</a>  hya; hyaluronoglucosaminidase [EC:3.2.1.35]
B  comp46421_c1_seq5; <a href="/dbget-bin/www_bget?ko:K01197">K01197</a>  hya; hyaluronoglucosaminidase [EC:3.2.1.35]
B  comp46421_c1_seq13; <a href="/dbget-bin/www_bget?ko:K01197">K01197</a>  hya; hyaluronoglucosaminidase [EC:3.2.1.35]
B  comp78958_c0_seq1; <a href="/dbget-bin/www_bget?ko:K01197">K01197</a>  hya; hyaluronoglucosaminidase [EC:3.2.1.35]
#
A<b>Microbial pathogens</b>	(General comment) Adhesion of microorganism to host cells
#
A<b>Others</b>
B  comp45354_c0_seq2; <a href="/dbget-bin/www_bget?ko:K14462">K14462</a>  APOB; apolipoprotein B	Mediating lipoprotein uptake by cells; role in atherosclerosis
B  comp45366_c0_seq1; <a href="/dbget-bin/www_bget?ko:K14462">K14462</a>  APOB; apolipoprotein B	Mediating lipoprotein uptake by cells; role in atherosclerosis
B  comp45466_c0_seq1; <a href="/dbget-bin/www_bget?ko:K14462">K14462</a>  APOB; apolipoprotein B	Mediating lipoprotein uptake by cells; role in atherosclerosis
B  comp32907_c0_seq1; <a href="/dbget-bin/www_bget?ko:K04520">K04520</a>  APP; amyloid beta A4 protein	Plaque formation
B  comp36668_c0_seq1; <a href="/dbget-bin/www_bget?ko:K04520">K04520</a>  APP; amyloid beta A4 protein	Plaque formation
B  comp36668_c0_seq2; <a href="/dbget-bin/www_bget?ko:K04520">K04520</a>  APP; amyloid beta A4 protein	Plaque formation
B  comp46303_c0_seq3; <a href="/dbget-bin/www_bget?ko:K04520">K04520</a>  APP; amyloid beta A4 protein	Plaque formation
B  comp41374_c0_seq1; <a href="/dbget-bin/www_bget?ko:K01363">K01363</a>  CTSB; cathepsin B [EC:3.4.22.1]	Increasing endopeptidase activity, protection from alkaline pH denaturation
B  comp41374_c0_seq2; <a href="/dbget-bin/www_bget?ko:K01363">K01363</a>  CTSB; cathepsin B [EC:3.4.22.1]	Increasing endopeptidase activity, protection from alkaline pH denaturation
B  comp103193_c0_seq1; <a href="/dbget-bin/www_bget?ko:K01363">K01363</a>  CTSB; cathepsin B [EC:3.4.22.1]	Increasing endopeptidase activity, protection from alkaline pH denaturation
B  comp43016_c0_seq1; <a href="/dbget-bin/www_bget?ko:K05849">K05849</a>  SLC8A, NCX; solute carrier family 8 (sodium/calcium exchanger)
!
#<hr>
#<b>[ <a href="/kegg/brite.html">BRITE</a> | <a href="/kegg/kegg2.html">KEGG2</a> | <a href="/kegg/">KEGG</a> ]</b><br>
#Last updated: July 24, 2013
