# Supplementary material for: RNA-Seq of the Caribbean reef-building coral Orbicella faveolata (Scleractinia-Merulinidae) under bleaching and disease stress expands models of coral innate immunity
Source: PeerJ. 2016 Feb 15;4:e1616. doi: 10.7717/peerj.1616 (PMC4768675; doi:10.7717/peerj.1616)
Supplement: Supplemental Information 10 [file peerj-04-1616-s010.gz › hier/q01000.keg]

+E	Enzyme
#<h2><a href="/kegg/kegg2.html"><img src="/Fig/bget/kegg3.gif" align="middle" border=0></a> &nbsp; Enzymes</h2>
#<!---
#ENTRY       ko01000
#NAME        Enzyme
#DEFINITION  Enzymes Mfaveolata transcriptome
#--->
!
A<b>1. Oxidoreductases</b>
B  1.1  Acting on the CH-OH group of donors
C    1.1.1  With NAD+ or NADP+ as acceptor
D      <a href="/dbget-bin/www_bget?ec:1.1.1.1">1.1.1.1</a>  alcohol dehydrogenase
E        comp11923_c0_seq1; <a href="/dbget-bin/www_bget?ko:K00121">K00121</a>  frmA, ADH5, adhC; S-(hydroxymethyl)glutathione dehydrogenase / alcohol dehydrogenase [EC:1.1.1.284 1.1.1.1]
D      <a href="/dbget-bin/www_bget?ec:1.1.1.2">1.1.1.2</a>  alcohol dehydrogenase (NADP+)
E        comp22881_c0_seq1; <a href="/dbget-bin/www_bget?ko:K00002">K00002</a>  AKR1A1, adh; alcohol dehydrogenase (NADP+) [EC:1.1.1.2]
E        comp40598_c0_seq1; <a href="/dbget-bin/www_bget?ko:K00002">K00002</a>  AKR1A1, adh; alcohol dehydrogenase (NADP+) [EC:1.1.1.2]
E        comp42213_c0_seq1; <a href="/dbget-bin/www_bget?ko:K00002">K00002</a>  AKR1A1, adh; alcohol dehydrogenase (NADP+) [EC:1.1.1.2]
E        comp70017_c0_seq1; <a href="/dbget-bin/www_bget?ko:K00002">K00002</a>  AKR1A1, adh; alcohol dehydrogenase (NADP+) [EC:1.1.1.2]
D      <a href="/dbget-bin/www_bget?ec:1.1.1.3">1.1.1.3</a>  homoserine dehydrogenase
D      <a href="/dbget-bin/www_bget?ec:1.1.1.4">1.1.1.4</a>  (R,R)-butanediol dehydrogenase
D      <a href="/dbget-bin/www_bget?ec:1.1.1.6">1.1.1.6</a>  glycerol dehydrogenase
D      <a href="/dbget-bin/www_bget?ec:1.1.1.7">1.1.1.7</a>  propanediol-phosphate dehydrogenase
D      <a href="/dbget-bin/www_bget?ec:1.1.1.8">1.1.1.8</a>  glycerol-3-phosphate dehydrogenase (NAD+)
D      <a href="/dbget-bin/www_bget?ec:1.1.1.9">1.1.1.9</a>  D-xylulose reductase
D      <a href="/dbget-bin/www_bget?ec:1.1.1.10">1.1.1.10</a>  L-xylulose reductase
E        comp21319_c0_seq1; <a href="/dbget-bin/www_bget?ko:K03331">K03331</a>  DCXR; L-xylulose reductase [EC:1.1.1.10]
E        comp106354_c0_seq1; <a href="/dbget-bin/www_bget?ko:K03331">K03331</a>  DCXR; L-xylulose reductase [EC:1.1.1.10]
D      <a href="/dbget-bin/www_bget?ec:1.1.1.11">1.1.1.11</a>  D-arabinitol 4-dehydrogenase
D      <a href="/dbget-bin/www_bget?ec:1.1.1.12">1.1.1.12</a>  L-arabinitol 4-dehydrogenase
D      <a href="/dbget-bin/www_bget?ec:1.1.1.13">1.1.1.13</a>  L-arabinitol 2-dehydrogenase
D      <a href="/dbget-bin/www_bget?ec:1.1.1.14">1.1.1.14</a>  L-iditol 2-dehydrogenase
E        comp29956_c0_seq1; <a href="/dbget-bin/www_bget?ko:K00008">K00008</a>  SORD, gutB; L-iditol 2-dehydrogenase [EC:1.1.1.14]
E        comp38627_c0_seq1; <a href="/dbget-bin/www_bget?ko:K00008">K00008</a>  SORD, gutB; L-iditol 2-dehydrogenase [EC:1.1.1.14]
D      <a href="/dbget-bin/www_bget?ec:1.1.1.15">1.1.1.15</a>  D-iditol 2-dehydrogenase
D      <a href="/dbget-bin/www_bget?ec:1.1.1.16">1.1.1.16</a>  galactitol 2-dehydrogenase
D      <a href="/dbget-bin/www_bget?ec:1.1.1.17">1.1.1.17</a>  mannitol-1-phosphate 5-dehydrogenase
D      <a href="/dbget-bin/www_bget?ec:1.1.1.18">1.1.1.18</a>  inositol 2-dehydrogenase
E        comp154602_c0_seq1; <a href="/dbget-bin/www_bget?ko:K00010">K00010</a>  iolG; myo-inositol 2-dehydrogenase [EC:1.1.1.18]
D      <a href="/dbget-bin/www_bget?ec:1.1.1.19">1.1.1.19</a>  glucuronate reductase
D      <a href="/dbget-bin/www_bget?ec:1.1.1.20">1.1.1.20</a>  glucuronolactone reductase
D      <a href="/dbget-bin/www_bget?ec:1.1.1.21">1.1.1.21</a>  aldehyde reductase
E        comp1475_c0_seq1; <a href="/dbget-bin/www_bget?ko:K00011">K00011</a>  E1.1.1.21, AKR1; aldehyde reductase [EC:1.1.1.21]
E        comp26168_c0_seq1; <a href="/dbget-bin/www_bget?ko:K00011">K00011</a>  E1.1.1.21, AKR1; aldehyde reductase [EC:1.1.1.21]
E        comp44646_c0_seq1; <a href="/dbget-bin/www_bget?ko:K00011">K00011</a>  E1.1.1.21, AKR1; aldehyde reductase [EC:1.1.1.21]
E        comp45069_c0_seq1; <a href="/dbget-bin/www_bget?ko:K00011">K00011</a>  E1.1.1.21, AKR1; aldehyde reductase [EC:1.1.1.21]
E        comp62503_c0_seq1; <a href="/dbget-bin/www_bget?ko:K00011">K00011</a>  E1.1.1.21, AKR1; aldehyde reductase [EC:1.1.1.21]
E        comp88692_c0_seq1; <a href="/dbget-bin/www_bget?ko:K00011">K00011</a>  E1.1.1.21, AKR1; aldehyde reductase [EC:1.1.1.21]
D      <a href="/dbget-bin/www_bget?ec:1.1.1.22">1.1.1.22</a>  UDP-glucose 6-dehydrogenase
E        comp42237_c0_seq1; <a href="/dbget-bin/www_bget?ko:K00012">K00012</a>  UGDH, ugd; UDPglucose 6-dehydrogenase [EC:1.1.1.22]
D      <a href="/dbget-bin/www_bget?ec:1.1.1.23">1.1.1.23</a>  histidinol dehydrogenase
D      <a href="/dbget-bin/www_bget?ec:1.1.1.24">1.1.1.24</a>  quinate dehydrogenase
D      <a href="/dbget-bin/www_bget?ec:1.1.1.25">1.1.1.25</a>  shikimate dehydrogenase
D      <a href="/dbget-bin/www_bget?ec:1.1.1.26">1.1.1.26</a>  glyoxylate reductase
D      <a href="/dbget-bin/www_bget?ec:1.1.1.27">1.1.1.27</a>  L-lactate dehydrogenase
E        comp36889_c0_seq1; <a href="/dbget-bin/www_bget?ko:K00016">K00016</a>  LDH, ldh; L-lactate dehydrogenase [EC:1.1.1.27]
E        comp39148_c0_seq2; <a href="/dbget-bin/www_bget?ko:K00016">K00016</a>  LDH, ldh; L-lactate dehydrogenase [EC:1.1.1.27]
E        comp39148_c0_seq4; <a href="/dbget-bin/www_bget?ko:K00016">K00016</a>  LDH, ldh; L-lactate dehydrogenase [EC:1.1.1.27]
E        comp39148_c0_seq5; <a href="/dbget-bin/www_bget?ko:K00016">K00016</a>  LDH, ldh; L-lactate dehydrogenase [EC:1.1.1.27]
E        comp39148_c0_seq9; <a href="/dbget-bin/www_bget?ko:K00016">K00016</a>  LDH, ldh; L-lactate dehydrogenase [EC:1.1.1.27]
D      <a href="/dbget-bin/www_bget?ec:1.1.1.28">1.1.1.28</a>  D-lactate dehydrogenase
D      <a href="/dbget-bin/www_bget?ec:1.1.1.29">1.1.1.29</a>  glycerate dehydrogenase
D      <a href="/dbget-bin/www_bget?ec:1.1.1.30">1.1.1.30</a>  3-hydroxybutyrate dehydrogenase
E        comp39224_c0_seq1; <a href="/dbget-bin/www_bget?ko:K00019">K00019</a>  E1.1.1.30, bdh; 3-hydroxybutyrate dehydrogenase [EC:1.1.1.30]
D      <a href="/dbget-bin/www_bget?ec:1.1.1.31">1.1.1.31</a>  3-hydroxyisobutyrate dehydrogenase
E        comp34123_c0_seq1; <a href="/dbget-bin/www_bget?ko:K00020">K00020</a>  E1.1.1.31, mmsB; 3-hydroxyisobutyrate dehydrogenase [EC:1.1.1.31]
E        comp92487_c0_seq1; <a href="/dbget-bin/www_bget?ko:K00020">K00020</a>  E1.1.1.31, mmsB; 3-hydroxyisobutyrate dehydrogenase [EC:1.1.1.31]
D      <a href="/dbget-bin/www_bget?ec:1.1.1.32">1.1.1.32</a>  mevaldate reductase
D      <a href="/dbget-bin/www_bget?ec:1.1.1.33">1.1.1.33</a>  mevaldate reductase (NADPH)
D      <a href="/dbget-bin/www_bget?ec:1.1.1.34">1.1.1.34</a>  hydroxymethylglutaryl-CoA reductase (NADPH)
E        comp10676_c0_seq1; <a href="/dbget-bin/www_bget?ko:K00021">K00021</a>  E1.1.1.34; hydroxymethylglutaryl-CoA reductase (NADPH) [EC:1.1.1.34]
E        comp28619_c0_seq1; <a href="/dbget-bin/www_bget?ko:K00021">K00021</a>  E1.1.1.34; hydroxymethylglutaryl-CoA reductase (NADPH) [EC:1.1.1.34]
E        comp43503_c0_seq1; <a href="/dbget-bin/www_bget?ko:K00021">K00021</a>  E1.1.1.34; hydroxymethylglutaryl-CoA reductase (NADPH) [EC:1.1.1.34]
E        comp60855_c0_seq1; <a href="/dbget-bin/www_bget?ko:K00021">K00021</a>  E1.1.1.34; hydroxymethylglutaryl-CoA reductase (NADPH) [EC:1.1.1.34]
D      <a href="/dbget-bin/www_bget?ec:1.1.1.35">1.1.1.35</a>  3-hydroxyacyl-CoA dehydrogenase
E        comp45452_c0_seq1; <a href="/dbget-bin/www_bget?ko:K00022">K00022</a>  HADH; 3-hydroxyacyl-CoA dehydrogenase [EC:1.1.1.35]
E        comp18335_c0_seq1; <a href="/dbget-bin/www_bget?ko:K08683">K08683</a>  HSD17B10; 3-hydroxyacyl-CoA dehydrogenase / 3-hydroxy-2-methylbutyryl-CoA dehydrogenase [EC:1.1.1.35 1.1.1.178]
E        comp52382_c0_seq1; <a href="/dbget-bin/www_bget?ko:K08683">K08683</a>  HSD17B10; 3-hydroxyacyl-CoA dehydrogenase / 3-hydroxy-2-methylbutyryl-CoA dehydrogenase [EC:1.1.1.35 1.1.1.178]
E        comp65419_c0_seq1; <a href="/dbget-bin/www_bget?ko:K08683">K08683</a>  HSD17B10; 3-hydroxyacyl-CoA dehydrogenase / 3-hydroxy-2-methylbutyryl-CoA dehydrogenase [EC:1.1.1.35 1.1.1.178]
E        comp8595_c0_seq1; <a href="/dbget-bin/www_bget?ko:K12405">K12405</a>  HSD17B4; 3-hydroxyacyl-CoA dehydrogenase / 3a,7a,12a-trihydroxy-5b-cholest-24-enoyl-CoA hydratase [EC:1.1.1.35 4.2.1.107]
E        comp36146_c0_seq2; <a href="/dbget-bin/www_bget?ko:K12405">K12405</a>  HSD17B4; 3-hydroxyacyl-CoA dehydrogenase / 3a,7a,12a-trihydroxy-5b-cholest-24-enoyl-CoA hydratase [EC:1.1.1.35 4.2.1.107]
E        comp100021_c0_seq1; <a href="/dbget-bin/www_bget?ko:K12405">K12405</a>  HSD17B4; 3-hydroxyacyl-CoA dehydrogenase / 3a,7a,12a-trihydroxy-5b-cholest-24-enoyl-CoA hydratase [EC:1.1.1.35 4.2.1.107]
E        comp101910_c0_seq1; <a href="/dbget-bin/www_bget?ko:K12405">K12405</a>  HSD17B4; 3-hydroxyacyl-CoA dehydrogenase / 3a,7a,12a-trihydroxy-5b-cholest-24-enoyl-CoA hydratase [EC:1.1.1.35 4.2.1.107]
E        comp119786_c0_seq1; <a href="/dbget-bin/www_bget?ko:K12405">K12405</a>  HSD17B4; 3-hydroxyacyl-CoA dehydrogenase / 3a,7a,12a-trihydroxy-5b-cholest-24-enoyl-CoA hydratase [EC:1.1.1.35 4.2.1.107]
D      <a href="/dbget-bin/www_bget?ec:1.1.1.36">1.1.1.36</a>  acetoacetyl-CoA reductase
D      <a href="/dbget-bin/www_bget?ec:1.1.1.37">1.1.1.37</a>  malate dehydrogenase
E        comp41103_c0_seq1; <a href="/dbget-bin/www_bget?ko:K00025">K00025</a>  MDH1; malate dehydrogenase [EC:1.1.1.37]
E        comp42121_c0_seq1; <a href="/dbget-bin/www_bget?ko:K00025">K00025</a>  MDH1; malate dehydrogenase [EC:1.1.1.37]
D      <a href="/dbget-bin/www_bget?ec:1.1.1.38">1.1.1.38</a>  malate dehydrogenase (oxaloacetate-decarboxylating)
E        comp122318_c0_seq1; <a href="/dbget-bin/www_bget?ko:K00027">K00027</a>  E1.1.1.38, sfcA, maeA; malate dehydrogenase (oxaloacetate-decarboxylating) [EC:1.1.1.38]
D      <a href="/dbget-bin/www_bget?ec:1.1.1.39">1.1.1.39</a>  malate dehydrogenase (decarboxylating)
D      <a href="/dbget-bin/www_bget?ec:1.1.1.40">1.1.1.40</a>  malate dehydrogenase (oxaloacetate-decarboxylating) (NADP+)
E        comp19214_c0_seq1; <a href="/dbget-bin/www_bget?ko:K00029">K00029</a>  E1.1.1.40, maeB; malate dehydrogenase (oxaloacetate-decarboxylating)(NADP+) [EC:1.1.1.40]
E        comp39723_c0_seq1; <a href="/dbget-bin/www_bget?ko:K00029">K00029</a>  E1.1.1.40, maeB; malate dehydrogenase (oxaloacetate-decarboxylating)(NADP+) [EC:1.1.1.40]
E        comp62098_c0_seq1; <a href="/dbget-bin/www_bget?ko:K00029">K00029</a>  E1.1.1.40, maeB; malate dehydrogenase (oxaloacetate-decarboxylating)(NADP+) [EC:1.1.1.40]
E        comp67864_c0_seq1; <a href="/dbget-bin/www_bget?ko:K00029">K00029</a>  E1.1.1.40, maeB; malate dehydrogenase (oxaloacetate-decarboxylating)(NADP+) [EC:1.1.1.40]
E        comp104072_c0_seq1; <a href="/dbget-bin/www_bget?ko:K00029">K00029</a>  E1.1.1.40, maeB; malate dehydrogenase (oxaloacetate-decarboxylating)(NADP+) [EC:1.1.1.40]
E        comp122823_c0_seq1; <a href="/dbget-bin/www_bget?ko:K00029">K00029</a>  E1.1.1.40, maeB; malate dehydrogenase (oxaloacetate-decarboxylating)(NADP+) [EC:1.1.1.40]
E        comp127724_c0_seq1; <a href="/dbget-bin/www_bget?ko:K00029">K00029</a>  E1.1.1.40, maeB; malate dehydrogenase (oxaloacetate-decarboxylating)(NADP+) [EC:1.1.1.40]
D      <a href="/dbget-bin/www_bget?ec:1.1.1.41">1.1.1.41</a>  isocitrate dehydrogenase (NAD+)
E        comp7169_c0_seq1; <a href="/dbget-bin/www_bget?ko:K00030">K00030</a>  IDH3; isocitrate dehydrogenase (NAD+) [EC:1.1.1.41]
E        comp10494_c0_seq1; <a href="/dbget-bin/www_bget?ko:K00030">K00030</a>  IDH3; isocitrate dehydrogenase (NAD+) [EC:1.1.1.41]
E        comp36706_c0_seq1; <a href="/dbget-bin/www_bget?ko:K00030">K00030</a>  IDH3; isocitrate dehydrogenase (NAD+) [EC:1.1.1.41]
E        comp38861_c0_seq1; <a href="/dbget-bin/www_bget?ko:K00030">K00030</a>  IDH3; isocitrate dehydrogenase (NAD+) [EC:1.1.1.41]
E        comp47504_c0_seq1; <a href="/dbget-bin/www_bget?ko:K00030">K00030</a>  IDH3; isocitrate dehydrogenase (NAD+) [EC:1.1.1.41]
E        comp48282_c0_seq1; <a href="/dbget-bin/www_bget?ko:K00030">K00030</a>  IDH3; isocitrate dehydrogenase (NAD+) [EC:1.1.1.41]
E        comp59060_c0_seq1; <a href="/dbget-bin/www_bget?ko:K00030">K00030</a>  IDH3; isocitrate dehydrogenase (NAD+) [EC:1.1.1.41]
D      <a href="/dbget-bin/www_bget?ec:1.1.1.42">1.1.1.42</a>  isocitrate dehydrogenase (NADP+)
E        comp3426_c0_seq1; <a href="/dbget-bin/www_bget?ko:K00031">K00031</a>  IDH1, IDH2, icd; isocitrate dehydrogenase [EC:1.1.1.42]
E        comp7019_c0_seq1; <a href="/dbget-bin/www_bget?ko:K00031">K00031</a>  IDH1, IDH2, icd; isocitrate dehydrogenase [EC:1.1.1.42]
E        comp23797_c0_seq1; <a href="/dbget-bin/www_bget?ko:K00031">K00031</a>  IDH1, IDH2, icd; isocitrate dehydrogenase [EC:1.1.1.42]
E        comp25925_c0_seq1; <a href="/dbget-bin/www_bget?ko:K00031">K00031</a>  IDH1, IDH2, icd; isocitrate dehydrogenase [EC:1.1.1.42]
E        comp34334_c0_seq1; <a href="/dbget-bin/www_bget?ko:K00031">K00031</a>  IDH1, IDH2, icd; isocitrate dehydrogenase [EC:1.1.1.42]
E        comp46378_c0_seq4; <a href="/dbget-bin/www_bget?ko:K00031">K00031</a>  IDH1, IDH2, icd; isocitrate dehydrogenase [EC:1.1.1.42]
E        comp48405_c0_seq1; <a href="/dbget-bin/www_bget?ko:K00031">K00031</a>  IDH1, IDH2, icd; isocitrate dehydrogenase [EC:1.1.1.42]
D      <a href="/dbget-bin/www_bget?ec:1.1.1.43">1.1.1.43</a>  phosphogluconate 2-dehydrogenase
D      <a href="/dbget-bin/www_bget?ec:1.1.1.44">1.1.1.44</a>  phosphogluconate dehydrogenase (NADP+-dependent, decarboxylating)
E        comp43410_c0_seq1; <a href="/dbget-bin/www_bget?ko:K00033">K00033</a>  PGD, gnd; 6-phosphogluconate dehydrogenase [EC:1.1.1.44]
E        comp44860_c0_seq1; <a href="/dbget-bin/www_bget?ko:K00033">K00033</a>  PGD, gnd; 6-phosphogluconate dehydrogenase [EC:1.1.1.44]
E        comp55224_c0_seq1; <a href="/dbget-bin/www_bget?ko:K00033">K00033</a>  PGD, gnd; 6-phosphogluconate dehydrogenase [EC:1.1.1.44]
E        comp94510_c0_seq1; <a href="/dbget-bin/www_bget?ko:K00033">K00033</a>  PGD, gnd; 6-phosphogluconate dehydrogenase [EC:1.1.1.44]
E        comp96087_c0_seq1; <a href="/dbget-bin/www_bget?ko:K00033">K00033</a>  PGD, gnd; 6-phosphogluconate dehydrogenase [EC:1.1.1.44]
E        comp115789_c0_seq1; <a href="/dbget-bin/www_bget?ko:K00033">K00033</a>  PGD, gnd; 6-phosphogluconate dehydrogenase [EC:1.1.1.44]
E        comp132487_c0_seq1; <a href="/dbget-bin/www_bget?ko:K00033">K00033</a>  PGD, gnd; 6-phosphogluconate dehydrogenase [EC:1.1.1.44]
E        comp135665_c0_seq1; <a href="/dbget-bin/www_bget?ko:K00033">K00033</a>  PGD, gnd; 6-phosphogluconate dehydrogenase [EC:1.1.1.44]
D      <a href="/dbget-bin/www_bget?ec:1.1.1.45">1.1.1.45</a>  L-gulonate 3-dehydrogenase
E        comp64946_c0_seq1; <a href="/dbget-bin/www_bget?ko:K13247">K13247</a>  CRYL1; L-gulonate 3-dehydrogenase [EC:1.1.1.45]
D      <a href="/dbget-bin/www_bget?ec:1.1.1.46">1.1.1.46</a>  L-arabinose 1-dehydrogenase
D      <a href="/dbget-bin/www_bget?ec:1.1.1.47">1.1.1.47</a>  glucose 1-dehydrogenase
D      <a href="/dbget-bin/www_bget?ec:1.1.1.48">1.1.1.48</a>  D-galactose 1-dehydrogenase
D      <a href="/dbget-bin/www_bget?ec:1.1.1.49">1.1.1.49</a>  glucose-6-phosphate dehydrogenase
E        comp82357_c0_seq1; <a href="/dbget-bin/www_bget?ko:K00036">K00036</a>  G6PD, zwf; glucose-6-phosphate 1-dehydrogenase [EC:1.1.1.49]
E        comp83949_c0_seq1; <a href="/dbget-bin/www_bget?ko:K00036">K00036</a>  G6PD, zwf; glucose-6-phosphate 1-dehydrogenase [EC:1.1.1.49]
E        comp120052_c0_seq1; <a href="/dbget-bin/www_bget?ko:K00036">K00036</a>  G6PD, zwf; glucose-6-phosphate 1-dehydrogenase [EC:1.1.1.49]
D      <a href="/dbget-bin/www_bget?ec:1.1.1.50">1.1.1.50</a>  3alpha-hydroxysteroid 3-dehydrogenase (Si-specific)
D      <a href="/dbget-bin/www_bget?ec:1.1.1.51">1.1.1.51</a>  3(or 17)beta-hydroxysteroid dehydrogenase
D      <a href="/dbget-bin/www_bget?ec:1.1.1.52">1.1.1.52</a>  3alpha-hydroxycholanate dehydrogenase
D      <a href="/dbget-bin/www_bget?ec:1.1.1.53">1.1.1.53</a>  3alpha(or 20beta)-hydroxysteroid dehydrogenase
D      <a href="/dbget-bin/www_bget?ec:1.1.1.54">1.1.1.54</a>  allyl-alcohol dehydrogenase
D      <a href="/dbget-bin/www_bget?ec:1.1.1.55">1.1.1.55</a>  lactaldehyde reductase (NADPH)
D      <a href="/dbget-bin/www_bget?ec:1.1.1.56">1.1.1.56</a>  ribitol 2-dehydrogenase
D      <a href="/dbget-bin/www_bget?ec:1.1.1.57">1.1.1.57</a>  fructuronate reductase
D      <a href="/dbget-bin/www_bget?ec:1.1.1.58">1.1.1.58</a>  tagaturonate reductase
D      <a href="/dbget-bin/www_bget?ec:1.1.1.59">1.1.1.59</a>  3-hydroxypropionate dehydrogenase
D      <a href="/dbget-bin/www_bget?ec:1.1.1.60">1.1.1.60</a>  2-hydroxy-3-oxopropionate reductase
D      <a href="/dbget-bin/www_bget?ec:1.1.1.61">1.1.1.61</a>  4-hydroxybutyrate dehydrogenase
D      <a href="/dbget-bin/www_bget?ec:1.1.1.62">1.1.1.62</a>  17beta-estradiol 17-dehydrogenase
E        comp40211_c0_seq1; <a href="/dbget-bin/www_bget?ko:K10251">K10251</a>  HSD17B12, KAR, IFA38; 17beta-estradiol 17-dehydrogenase / very-long-chain 3-oxoacyl-CoA reductase [EC:1.1.1.62 1.1.1.330]
E        comp53566_c0_seq1; <a href="/dbget-bin/www_bget?ko:K10251">K10251</a>  HSD17B12, KAR, IFA38; 17beta-estradiol 17-dehydrogenase / very-long-chain 3-oxoacyl-CoA reductase [EC:1.1.1.62 1.1.1.330]
E        comp43529_c0_seq1; <a href="/dbget-bin/www_bget?ko:K13369">K13369</a>  HSD17B6; 17beta-estradiol 17-dehydrogenase / all-trans-retinol dehydrogenase (NAD+) / 3alpha(17beta)-hydroxysteroid dehydrogenase (NAD+) [EC:1.1.1.62 1.1.1.105 1.1.1.239]
E        comp43529_c0_seq2; <a href="/dbget-bin/www_bget?ko:K13369">K13369</a>  HSD17B6; 17beta-estradiol 17-dehydrogenase / all-trans-retinol dehydrogenase (NAD+) / 3alpha(17beta)-hydroxysteroid dehydrogenase (NAD+) [EC:1.1.1.62 1.1.1.105 1.1.1.239]
E        comp5195_c0_seq1; <a href="/dbget-bin/www_bget?ko:K13370">K13370</a>  HSD17B8; 17beta-estradiol 17-dehydrogenase / 3alpha(17beta)-hydroxysteroid dehydrogenase (NAD+) [EC:1.1.1.62 1.1.1.239]
E        comp5195_c0_seq2; <a href="/dbget-bin/www_bget?ko:K13370">K13370</a>  HSD17B8; 17beta-estradiol 17-dehydrogenase / 3alpha(17beta)-hydroxysteroid dehydrogenase (NAD+) [EC:1.1.1.62 1.1.1.239]
E        comp34411_c0_seq1; <a href="/dbget-bin/www_bget?ko:K13370">K13370</a>  HSD17B8; 17beta-estradiol 17-dehydrogenase / 3alpha(17beta)-hydroxysteroid dehydrogenase (NAD+) [EC:1.1.1.62 1.1.1.239]
D      <a href="/dbget-bin/www_bget?ec:1.1.1.64">1.1.1.64</a>  testosterone 17beta-dehydrogenase (NADP+)
D      <a href="/dbget-bin/www_bget?ec:1.1.1.65">1.1.1.65</a>  pyridoxine 4-dehydrogenase
D      <a href="/dbget-bin/www_bget?ec:1.1.1.66">1.1.1.66</a>  omega-hydroxydecanoate dehydrogenase
D      <a href="/dbget-bin/www_bget?ec:1.1.1.67">1.1.1.67</a>  mannitol 2-dehydrogenase
D      <a href="/dbget-bin/www_bget?ec:1.1.1.69">1.1.1.69</a>  gluconate 5-dehydrogenase
D      <a href="/dbget-bin/www_bget?ec:1.1.1.71">1.1.1.71</a>  alcohol dehydrogenase [NAD(P)+]
D      <a href="/dbget-bin/www_bget?ec:1.1.1.72">1.1.1.72</a>  glycerol dehydrogenase (NADP+)
D      <a href="/dbget-bin/www_bget?ec:1.1.1.73">1.1.1.73</a>  octanol dehydrogenase
D      <a href="/dbget-bin/www_bget?ec:1.1.1.75">1.1.1.75</a>  (R)-aminopropanol dehydrogenase
D      <a href="/dbget-bin/www_bget?ec:1.1.1.76">1.1.1.76</a>  (S,S)-butanediol dehydrogenase
D      <a href="/dbget-bin/www_bget?ec:1.1.1.77">1.1.1.77</a>  lactaldehyde reductase
D      <a href="/dbget-bin/www_bget?ec:1.1.1.78">1.1.1.78</a>  methylglyoxal reductase (NADH-dependent)
D      <a href="/dbget-bin/www_bget?ec:1.1.1.79">1.1.1.79</a>  glyoxylate reductase (NADP+)
E        comp3816_c0_seq1; <a href="/dbget-bin/www_bget?ko:K00049">K00049</a>  GRHPR; glyoxylate/hydroxypyruvate reductase [EC:1.1.1.79 1.1.1.81]
E        comp44985_c0_seq4; <a href="/dbget-bin/www_bget?ko:K00049">K00049</a>  GRHPR; glyoxylate/hydroxypyruvate reductase [EC:1.1.1.79 1.1.1.81]
E        comp63115_c0_seq1; <a href="/dbget-bin/www_bget?ko:K00049">K00049</a>  GRHPR; glyoxylate/hydroxypyruvate reductase [EC:1.1.1.79 1.1.1.81]
D      <a href="/dbget-bin/www_bget?ec:1.1.1.80">1.1.1.80</a>  isopropanol dehydrogenase (NADP+)
D      <a href="/dbget-bin/www_bget?ec:1.1.1.81">1.1.1.81</a>  hydroxypyruvate reductase
E        comp3816_c0_seq1; <a href="/dbget-bin/www_bget?ko:K00049">K00049</a>  GRHPR; glyoxylate/hydroxypyruvate reductase [EC:1.1.1.79 1.1.1.81]
E        comp44985_c0_seq4; <a href="/dbget-bin/www_bget?ko:K00049">K00049</a>  GRHPR; glyoxylate/hydroxypyruvate reductase [EC:1.1.1.79 1.1.1.81]
E        comp63115_c0_seq1; <a href="/dbget-bin/www_bget?ko:K00049">K00049</a>  GRHPR; glyoxylate/hydroxypyruvate reductase [EC:1.1.1.79 1.1.1.81]
D      <a href="/dbget-bin/www_bget?ec:1.1.1.82">1.1.1.82</a>  malate dehydrogenase (NADP+)
D      <a href="/dbget-bin/www_bget?ec:1.1.1.83">1.1.1.83</a>  D-malate dehydrogenase (decarboxylating)
D      <a href="/dbget-bin/www_bget?ec:1.1.1.84">1.1.1.84</a>  dimethylmalate dehydrogenase
D      <a href="/dbget-bin/www_bget?ec:1.1.1.85">1.1.1.85</a>  3-isopropylmalate dehydrogenase
D      <a href="/dbget-bin/www_bget?ec:1.1.1.86">1.1.1.86</a>  ketol-acid reductoisomerase
D      <a href="/dbget-bin/www_bget?ec:1.1.1.87">1.1.1.87</a>  homoisocitrate dehydrogenase
D      <a href="/dbget-bin/www_bget?ec:1.1.1.88">1.1.1.88</a>  hydroxymethylglutaryl-CoA reductase
D      <a href="/dbget-bin/www_bget?ec:1.1.1.90">1.1.1.90</a>  aryl-alcohol dehydrogenase
D      <a href="/dbget-bin/www_bget?ec:1.1.1.91">1.1.1.91</a>  aryl-alcohol dehydrogenase (NADP+)
D      <a href="/dbget-bin/www_bget?ec:1.1.1.92">1.1.1.92</a>  oxaloglycolate reductase (decarboxylating)
D      <a href="/dbget-bin/www_bget?ec:1.1.1.93">1.1.1.93</a>  tartrate dehydrogenase
D      <a href="/dbget-bin/www_bget?ec:1.1.1.94">1.1.1.94</a>  glycerol-3-phosphate dehydrogenase [NAD(P)+]
D      <a href="/dbget-bin/www_bget?ec:1.1.1.95">1.1.1.95</a>  phosphoglycerate dehydrogenase
E        comp10874_c0_seq1; <a href="/dbget-bin/www_bget?ko:K00058">K00058</a>  serA, PHGDH; D-3-phosphoglycerate dehydrogenase [EC:1.1.1.95]
E        comp34925_c0_seq1; <a href="/dbget-bin/www_bget?ko:K00058">K00058</a>  serA, PHGDH; D-3-phosphoglycerate dehydrogenase [EC:1.1.1.95]
E        comp36751_c0_seq1; <a href="/dbget-bin/www_bget?ko:K00058">K00058</a>  serA, PHGDH; D-3-phosphoglycerate dehydrogenase [EC:1.1.1.95]
E        comp52524_c0_seq1; <a href="/dbget-bin/www_bget?ko:K00058">K00058</a>  serA, PHGDH; D-3-phosphoglycerate dehydrogenase [EC:1.1.1.95]
E        comp57502_c0_seq1; <a href="/dbget-bin/www_bget?ko:K00058">K00058</a>  serA, PHGDH; D-3-phosphoglycerate dehydrogenase [EC:1.1.1.95]
D      <a href="/dbget-bin/www_bget?ec:1.1.1.96">1.1.1.96</a>  diiodophenylpyruvate reductase
D      <a href="/dbget-bin/www_bget?ec:1.1.1.97">1.1.1.97</a>  3-hydroxybenzyl-alcohol dehydrogenase
D      <a href="/dbget-bin/www_bget?ec:1.1.1.98">1.1.1.98</a>  (R)-2-hydroxy-fatty-acid dehydrogenase
D      <a href="/dbget-bin/www_bget?ec:1.1.1.99">1.1.1.99</a>  (S)-2-hydroxy-fatty-acid dehydrogenase
D      <a href="/dbget-bin/www_bget?ec:1.1.1.100">1.1.1.100</a>  3-oxoacyl-[acyl-carrier-protein] reductase
D      <a href="/dbget-bin/www_bget?ec:1.1.1.101">1.1.1.101</a>  acylglycerone-phosphate reductase
D      <a href="/dbget-bin/www_bget?ec:1.1.1.102">1.1.1.102</a>  3-dehydrosphinganine reductase
E        comp64287_c0_seq1; <a href="/dbget-bin/www_bget?ko:K04708">K04708</a>  E1.1.1.102; 3-dehydrosphinganine reductase [EC:1.1.1.102]
E        comp157414_c0_seq1; <a href="/dbget-bin/www_bget?ko:K04708">K04708</a>  E1.1.1.102; 3-dehydrosphinganine reductase [EC:1.1.1.102]
D      <a href="/dbget-bin/www_bget?ec:1.1.1.103">1.1.1.103</a>  L-threonine 3-dehydrogenase
E        comp21967_c0_seq1; <a href="/dbget-bin/www_bget?ko:K15789">K15789</a>  TDH; threonine 3-dehydrogenase [EC:1.1.1.103]
E        comp44695_c0_seq1; <a href="/dbget-bin/www_bget?ko:K15789">K15789</a>  TDH; threonine 3-dehydrogenase [EC:1.1.1.103]
D      <a href="/dbget-bin/www_bget?ec:1.1.1.104">1.1.1.104</a>  4-oxoproline reductase
D      <a href="/dbget-bin/www_bget?ec:1.1.1.105">1.1.1.105</a>  all-trans-retinol dehydrogenase (NAD+)
E        comp43529_c0_seq1; <a href="/dbget-bin/www_bget?ko:K13369">K13369</a>  HSD17B6; 17beta-estradiol 17-dehydrogenase / all-trans-retinol dehydrogenase (NAD+) / 3alpha(17beta)-hydroxysteroid dehydrogenase (NAD+) [EC:1.1.1.62 1.1.1.105 1.1.1.239]
E        comp43529_c0_seq2; <a href="/dbget-bin/www_bget?ko:K13369">K13369</a>  HSD17B6; 17beta-estradiol 17-dehydrogenase / all-trans-retinol dehydrogenase (NAD+) / 3alpha(17beta)-hydroxysteroid dehydrogenase (NAD+) [EC:1.1.1.62 1.1.1.105 1.1.1.239]
E        comp9850_c0_seq1; <a href="/dbget-bin/www_bget?ko:K15734">K15734</a>  SDR16C5; all-trans-retinol dehydrogenase (NAD+) [EC:1.1.1.105]
E        comp45258_c0_seq1; <a href="/dbget-bin/www_bget?ko:K15734">K15734</a>  SDR16C5; all-trans-retinol dehydrogenase (NAD+) [EC:1.1.1.105]
E        comp53909_c0_seq1; <a href="/dbget-bin/www_bget?ko:K15734">K15734</a>  SDR16C5; all-trans-retinol dehydrogenase (NAD+) [EC:1.1.1.105]
E        comp154388_c0_seq1; <a href="/dbget-bin/www_bget?ko:K15734">K15734</a>  SDR16C5; all-trans-retinol dehydrogenase (NAD+) [EC:1.1.1.105]
E        comp155625_c0_seq1; <a href="/dbget-bin/www_bget?ko:K15734">K15734</a>  SDR16C5; all-trans-retinol dehydrogenase (NAD+) [EC:1.1.1.105]
D      <a href="/dbget-bin/www_bget?ec:1.1.1.106">1.1.1.106</a>  pantoate 4-dehydrogenase
D      <a href="/dbget-bin/www_bget?ec:1.1.1.107">1.1.1.107</a>  pyridoxal 4-dehydrogenase
D      <a href="/dbget-bin/www_bget?ec:1.1.1.108">1.1.1.108</a>  carnitine 3-dehydrogenase
D      <a href="/dbget-bin/www_bget?ec:1.1.1.110">1.1.1.110</a>  indolelactate dehydrogenase
D      <a href="/dbget-bin/www_bget?ec:1.1.1.111">1.1.1.111</a>  3-(imidazol-5-yl)lactate dehydrogenase
D      <a href="/dbget-bin/www_bget?ec:1.1.1.112">1.1.1.112</a>  indanol dehydrogenase
D      <a href="/dbget-bin/www_bget?ec:1.1.1.113">1.1.1.113</a>  L-xylose 1-dehydrogenase
D      <a href="/dbget-bin/www_bget?ec:1.1.1.114">1.1.1.114</a>  apiose 1-reductase
D      <a href="/dbget-bin/www_bget?ec:1.1.1.115">1.1.1.115</a>  ribose 1-dehydrogenase (NADP+)
D      <a href="/dbget-bin/www_bget?ec:1.1.1.116">1.1.1.116</a>  D-arabinose 1-dehydrogenase (NAD+)
D      <a href="/dbget-bin/www_bget?ec:1.1.1.117">1.1.1.117</a>  D-arabinose 1-dehydrogenase [NAD(P)+]
D      <a href="/dbget-bin/www_bget?ec:1.1.1.118">1.1.1.118</a>  glucose 1-dehydrogenase (NAD+)
D      <a href="/dbget-bin/www_bget?ec:1.1.1.119">1.1.1.119</a>  glucose 1-dehydrogenase (NADP+)
D      <a href="/dbget-bin/www_bget?ec:1.1.1.120">1.1.1.120</a>  galactose 1-dehydrogenase (NADP+)
D      <a href="/dbget-bin/www_bget?ec:1.1.1.121">1.1.1.121</a>  aldose 1-dehydrogenase (NAD+)
D      <a href="/dbget-bin/www_bget?ec:1.1.1.122">1.1.1.122</a>  D-threo-aldose 1-dehydrogenase
D      <a href="/dbget-bin/www_bget?ec:1.1.1.123">1.1.1.123</a>  sorbose 5-dehydrogenase (NADP+)
D      <a href="/dbget-bin/www_bget?ec:1.1.1.124">1.1.1.124</a>  fructose 5-dehydrogenase (NADP+)
D      <a href="/dbget-bin/www_bget?ec:1.1.1.125">1.1.1.125</a>  2-deoxy-D-gluconate 3-dehydrogenase
D      <a href="/dbget-bin/www_bget?ec:1.1.1.126">1.1.1.126</a>  2-dehydro-3-deoxy-D-gluconate 6-dehydrogenase
D      <a href="/dbget-bin/www_bget?ec:1.1.1.127">1.1.1.127</a>  2-dehydro-3-deoxy-D-gluconate 5-dehydrogenase
D      <a href="/dbget-bin/www_bget?ec:1.1.1.129">1.1.1.129</a>  L-threonate 3-dehydrogenase
D      <a href="/dbget-bin/www_bget?ec:1.1.1.130">1.1.1.130</a>  3-dehydro-L-gulonate 2-dehydrogenase
D      <a href="/dbget-bin/www_bget?ec:1.1.1.131">1.1.1.131</a>  mannuronate reductase
D      <a href="/dbget-bin/www_bget?ec:1.1.1.132">1.1.1.132</a>  GDP-mannose 6-dehydrogenase
D      <a href="/dbget-bin/www_bget?ec:1.1.1.133">1.1.1.133</a>  dTDP-4-dehydrorhamnose reductase
D      <a href="/dbget-bin/www_bget?ec:1.1.1.134">1.1.1.134</a>  dTDP-6-deoxy-L-talose 4-dehydrogenase (NADP+)
D      <a href="/dbget-bin/www_bget?ec:1.1.1.135">1.1.1.135</a>  GDP-6-deoxy-D-talose 4-dehydrogenase
D      <a href="/dbget-bin/www_bget?ec:1.1.1.136">1.1.1.136</a>  UDP-N-acetylglucosamine 6-dehydrogenase
D      <a href="/dbget-bin/www_bget?ec:1.1.1.137">1.1.1.137</a>  ribitol-5-phosphate 2-dehydrogenase
D      <a href="/dbget-bin/www_bget?ec:1.1.1.138">1.1.1.138</a>  mannitol 2-dehydrogenase (NADP+)
D      <a href="/dbget-bin/www_bget?ec:1.1.1.140">1.1.1.140</a>  sorbitol-6-phosphate 2-dehydrogenase
D      <a href="/dbget-bin/www_bget?ec:1.1.1.141">1.1.1.141</a>  15-hydroxyprostaglandin dehydrogenase (NAD+)
E        comp78905_c0_seq1; <a href="/dbget-bin/www_bget?ko:K00069">K00069</a>  HPGD; 15-hydroxyprostaglandin dehydrogenase (NAD) [EC:1.1.1.141]
D      <a href="/dbget-bin/www_bget?ec:1.1.1.142">1.1.1.142</a>  D-pinitol dehydrogenase
D      <a href="/dbget-bin/www_bget?ec:1.1.1.143">1.1.1.143</a>  sequoyitol dehydrogenase
D      <a href="/dbget-bin/www_bget?ec:1.1.1.144">1.1.1.144</a>  perillyl-alcohol dehydrogenase
D      <a href="/dbget-bin/www_bget?ec:1.1.1.145">1.1.1.145</a>  3beta-hydroxy-Delta5-steroid dehydrogenase
D      <a href="/dbget-bin/www_bget?ec:1.1.1.146">1.1.1.146</a>  11beta-hydroxysteroid dehydrogenase
D      <a href="/dbget-bin/www_bget?ec:1.1.1.147">1.1.1.147</a>  16alpha-hydroxysteroid dehydrogenase
D      <a href="/dbget-bin/www_bget?ec:1.1.1.148">1.1.1.148</a>  estradiol 17alpha-dehydrogenase
D      <a href="/dbget-bin/www_bget?ec:1.1.1.149">1.1.1.149</a>  20alpha-hydroxysteroid dehydrogenase
D      <a href="/dbget-bin/www_bget?ec:1.1.1.150">1.1.1.150</a>  21-hydroxysteroid dehydrogenase (NAD+)
D      <a href="/dbget-bin/www_bget?ec:1.1.1.151">1.1.1.151</a>  21-hydroxysteroid dehydrogenase (NADP+)
D      <a href="/dbget-bin/www_bget?ec:1.1.1.152">1.1.1.152</a>  3alpha-hydroxy-5beta-androstane-17-one 3alpha-dehydrogenase
D      <a href="/dbget-bin/www_bget?ec:1.1.1.153">1.1.1.153</a>  sepiapterin reductase (L-erythro-7,8-dihydrobiopterin forming)
D      <a href="/dbget-bin/www_bget?ec:1.1.1.154">1.1.1.154</a>  ureidoglycolate dehydrogenase
D      <a href="/dbget-bin/www_bget?ec:1.1.1.156">1.1.1.156</a>  glycerol 2-dehydrogenase (NADP+)
D      <a href="/dbget-bin/www_bget?ec:1.1.1.157">1.1.1.157</a>  3-hydroxybutyryl-CoA dehydrogenase
D      <a href="/dbget-bin/www_bget?ec:1.1.1.159">1.1.1.159</a>  7alpha-hydroxysteroid dehydrogenase
D      <a href="/dbget-bin/www_bget?ec:1.1.1.160">1.1.1.160</a>  dihydrobunolol dehydrogenase
D      <a href="/dbget-bin/www_bget?ec:1.1.1.162">1.1.1.162</a>  erythrulose reductase
D      <a href="/dbget-bin/www_bget?ec:1.1.1.163">1.1.1.163</a>  cyclopentanol dehydrogenase
D      <a href="/dbget-bin/www_bget?ec:1.1.1.164">1.1.1.164</a>  hexadecanol dehydrogenase
D      <a href="/dbget-bin/www_bget?ec:1.1.1.165">1.1.1.165</a>  2-alkyn-1-ol dehydrogenase
D      <a href="/dbget-bin/www_bget?ec:1.1.1.166">1.1.1.166</a>  hydroxycyclohexanecarboxylate dehydrogenase
D      <a href="/dbget-bin/www_bget?ec:1.1.1.167">1.1.1.167</a>  hydroxymalonate dehydrogenase
D      <a href="/dbget-bin/www_bget?ec:1.1.1.168">1.1.1.168</a>  2-dehydropantolactone reductase (Re-specific)
D      <a href="/dbget-bin/www_bget?ec:1.1.1.169">1.1.1.169</a>  2-dehydropantoate 2-reductase
D      <a href="/dbget-bin/www_bget?ec:1.1.1.170">1.1.1.170</a>  3beta-hydroxysteroid-4alpha-carboxylate 3-dehydrogenase (decarboxylating)
D      <a href="/dbget-bin/www_bget?ec:1.1.1.172">1.1.1.172</a>  2-oxoadipate reductase
D      <a href="/dbget-bin/www_bget?ec:1.1.1.173">1.1.1.173</a>  L-rhamnose 1-dehydrogenase
D      <a href="/dbget-bin/www_bget?ec:1.1.1.174">1.1.1.174</a>  cyclohexane-1,2-diol dehydrogenase
D      <a href="/dbget-bin/www_bget?ec:1.1.1.175">1.1.1.175</a>  D-xylose 1-dehydrogenase
D      <a href="/dbget-bin/www_bget?ec:1.1.1.176">1.1.1.176</a>  12alpha-hydroxysteroid dehydrogenase
D      <a href="/dbget-bin/www_bget?ec:1.1.1.177">1.1.1.177</a>  glycerol-3-phosphate 1-dehydrogenase (NADP+)
D      <a href="/dbget-bin/www_bget?ec:1.1.1.178">1.1.1.178</a>  3-hydroxy-2-methylbutyryl-CoA dehydrogenase
E        comp18335_c0_seq1; <a href="/dbget-bin/www_bget?ko:K08683">K08683</a>  HSD17B10; 3-hydroxyacyl-CoA dehydrogenase / 3-hydroxy-2-methylbutyryl-CoA dehydrogenase [EC:1.1.1.35 1.1.1.178]
E        comp52382_c0_seq1; <a href="/dbget-bin/www_bget?ko:K08683">K08683</a>  HSD17B10; 3-hydroxyacyl-CoA dehydrogenase / 3-hydroxy-2-methylbutyryl-CoA dehydrogenase [EC:1.1.1.35 1.1.1.178]
E        comp65419_c0_seq1; <a href="/dbget-bin/www_bget?ko:K08683">K08683</a>  HSD17B10; 3-hydroxyacyl-CoA dehydrogenase / 3-hydroxy-2-methylbutyryl-CoA dehydrogenase [EC:1.1.1.35 1.1.1.178]
D      <a href="/dbget-bin/www_bget?ec:1.1.1.179">1.1.1.179</a>  D-xylose 1-dehydrogenase (NADP+)
E        comp69925_c0_seq1; <a href="/dbget-bin/www_bget?ko:K00078">K00078</a>  DHDH; dihydrodiol dehydrogenase / D-xylose 1-dehydrogenase (NADP) [EC:1.3.1.20 1.1.1.179]
D      <a href="/dbget-bin/www_bget?ec:1.1.1.181">1.1.1.181</a>  cholest-5-ene-3beta,7alpha-diol 3beta-dehydrogenase
D      <a href="/dbget-bin/www_bget?ec:1.1.1.183">1.1.1.183</a>  geraniol dehydrogenase (NADP+)
D      <a href="/dbget-bin/www_bget?ec:1.1.1.184">1.1.1.184</a>  carbonyl reductase (NADPH)
E        comp43785_c0_seq1; <a href="/dbget-bin/www_bget?ko:K00079">K00079</a>  CBR1; carbonyl reductase 1 [EC:1.1.1.184 1.1.1.189 1.1.1.197]
E        comp81073_c0_seq1; <a href="/dbget-bin/www_bget?ko:K00079">K00079</a>  CBR1; carbonyl reductase 1 [EC:1.1.1.184 1.1.1.189 1.1.1.197]
E        comp86419_c0_seq1; <a href="/dbget-bin/www_bget?ko:K00079">K00079</a>  CBR1; carbonyl reductase 1 [EC:1.1.1.184 1.1.1.189 1.1.1.197]
D      <a href="/dbget-bin/www_bget?ec:1.1.1.185">1.1.1.185</a>  L-glycol dehydrogenase
D      <a href="/dbget-bin/www_bget?ec:1.1.1.186">1.1.1.186</a>  dTDP-galactose 6-dehydrogenase
D      <a href="/dbget-bin/www_bget?ec:1.1.1.187">1.1.1.187</a>  GDP-4-dehydro-D-rhamnose reductase
D      <a href="/dbget-bin/www_bget?ec:1.1.1.188">1.1.1.188</a>  prostaglandin-F synthase
D      <a href="/dbget-bin/www_bget?ec:1.1.1.189">1.1.1.189</a>  prostaglandin-E2 9-reductase
E        comp43785_c0_seq1; <a href="/dbget-bin/www_bget?ko:K00079">K00079</a>  CBR1; carbonyl reductase 1 [EC:1.1.1.184 1.1.1.189 1.1.1.197]
E        comp81073_c0_seq1; <a href="/dbget-bin/www_bget?ko:K00079">K00079</a>  CBR1; carbonyl reductase 1 [EC:1.1.1.184 1.1.1.189 1.1.1.197]
E        comp86419_c0_seq1; <a href="/dbget-bin/www_bget?ko:K00079">K00079</a>  CBR1; carbonyl reductase 1 [EC:1.1.1.184 1.1.1.189 1.1.1.197]
D      <a href="/dbget-bin/www_bget?ec:1.1.1.190">1.1.1.190</a>  indole-3-acetaldehyde reductase (NADH)
D      <a href="/dbget-bin/www_bget?ec:1.1.1.191">1.1.1.191</a>  indole-3-acetaldehyde reductase (NADPH)
D      <a href="/dbget-bin/www_bget?ec:1.1.1.192">1.1.1.192</a>  long-chain-alcohol dehydrogenase
D      <a href="/dbget-bin/www_bget?ec:1.1.1.193">1.1.1.193</a>  5-amino-6-(5-phosphoribosylamino)uracil reductase
D      <a href="/dbget-bin/www_bget?ec:1.1.1.194">1.1.1.194</a>  coniferyl-alcohol dehydrogenase
D      <a href="/dbget-bin/www_bget?ec:1.1.1.195">1.1.1.195</a>  cinnamyl-alcohol dehydrogenase
D      <a href="/dbget-bin/www_bget?ec:1.1.1.196">1.1.1.196</a>  15-hydroxyprostaglandin-D dehydrogenase (NADP+)
D      <a href="/dbget-bin/www_bget?ec:1.1.1.197">1.1.1.197</a>  15-hydroxyprostaglandin dehydrogenase (NADP+)
E        comp43785_c0_seq1; <a href="/dbget-bin/www_bget?ko:K00079">K00079</a>  CBR1; carbonyl reductase 1 [EC:1.1.1.184 1.1.1.189 1.1.1.197]
E        comp81073_c0_seq1; <a href="/dbget-bin/www_bget?ko:K00079">K00079</a>  CBR1; carbonyl reductase 1 [EC:1.1.1.184 1.1.1.189 1.1.1.197]
E        comp86419_c0_seq1; <a href="/dbget-bin/www_bget?ko:K00079">K00079</a>  CBR1; carbonyl reductase 1 [EC:1.1.1.184 1.1.1.189 1.1.1.197]
D      <a href="/dbget-bin/www_bget?ec:1.1.1.198">1.1.1.198</a>  (+)-borneol dehydrogenase
D      <a href="/dbget-bin/www_bget?ec:1.1.1.199">1.1.1.199</a>  (S)-usnate reductase
D      <a href="/dbget-bin/www_bget?ec:1.1.1.200">1.1.1.200</a>  aldose-6-phosphate reductase (NADPH)
D      <a href="/dbget-bin/www_bget?ec:1.1.1.201">1.1.1.201</a>  7beta-hydroxysteroid dehydrogenase (NADP+)
D      <a href="/dbget-bin/www_bget?ec:1.1.1.202">1.1.1.202</a>  1,3-propanediol dehydrogenase
D      <a href="/dbget-bin/www_bget?ec:1.1.1.203">1.1.1.203</a>  uronate dehydrogenase
D      <a href="/dbget-bin/www_bget?ec:1.1.1.205">1.1.1.205</a>  IMP dehydrogenase
E        comp45573_c0_seq3; <a href="/dbget-bin/www_bget?ko:K00088">K00088</a>  guaB; IMP dehydrogenase [EC:1.1.1.205]
E        comp45573_c0_seq10; <a href="/dbget-bin/www_bget?ko:K00088">K00088</a>  guaB; IMP dehydrogenase [EC:1.1.1.205]
E        comp45573_c0_seq17; <a href="/dbget-bin/www_bget?ko:K00088">K00088</a>  guaB; IMP dehydrogenase [EC:1.1.1.205]
E        comp45573_c0_seq18; <a href="/dbget-bin/www_bget?ko:K00088">K00088</a>  guaB; IMP dehydrogenase [EC:1.1.1.205]
E        comp62214_c0_seq1; <a href="/dbget-bin/www_bget?ko:K00088">K00088</a>  guaB; IMP dehydrogenase [EC:1.1.1.205]
E        comp79334_c0_seq1; <a href="/dbget-bin/www_bget?ko:K00088">K00088</a>  guaB; IMP dehydrogenase [EC:1.1.1.205]
D      <a href="/dbget-bin/www_bget?ec:1.1.1.206">1.1.1.206</a>  tropinone reductase I
D      <a href="/dbget-bin/www_bget?ec:1.1.1.207">1.1.1.207</a>  (-)-menthol dehydrogenase
D      <a href="/dbget-bin/www_bget?ec:1.1.1.208">1.1.1.208</a>  (+)-neomenthol dehydrogenase
D      <a href="/dbget-bin/www_bget?ec:1.1.1.209">1.1.1.209</a>  3(or 17)alpha-hydroxysteroid dehydrogenase
D      <a href="/dbget-bin/www_bget?ec:1.1.1.210">1.1.1.210</a>  3beta(or 20alpha)-hydroxysteroid dehydrogenase
D      <a href="/dbget-bin/www_bget?ec:1.1.1.211">1.1.1.211</a>  long-chain-3-hydroxyacyl-CoA dehydrogenase
E        comp43021_c0_seq1; <a href="/dbget-bin/www_bget?ko:K07515">K07515</a>  HADHA; enoyl-CoA hydratase / long-chain 3-hydroxyacyl-CoA dehydrogenase [EC:4.2.1.17 1.1.1.211]
E        comp45130_c0_seq1; <a href="/dbget-bin/www_bget?ko:K07515">K07515</a>  HADHA; enoyl-CoA hydratase / long-chain 3-hydroxyacyl-CoA dehydrogenase [EC:4.2.1.17 1.1.1.211]
D      <a href="/dbget-bin/www_bget?ec:1.1.1.212">1.1.1.212</a>  3-oxoacyl-[acyl-carrier-protein] reductase (NADH)
D      <a href="/dbget-bin/www_bget?ec:1.1.1.213">1.1.1.213</a>  3alpha-hydroxysteroid 3-dehydrogenase (Re-specific)
D      <a href="/dbget-bin/www_bget?ec:1.1.1.214">1.1.1.214</a>  2-dehydropantolactone reductase (Si-specific)
D      <a href="/dbget-bin/www_bget?ec:1.1.1.215">1.1.1.215</a>  gluconate 2-dehydrogenase
D      <a href="/dbget-bin/www_bget?ec:1.1.1.216">1.1.1.216</a>  farnesol dehydrogenase (NADP+)
D      <a href="/dbget-bin/www_bget?ec:1.1.1.217">1.1.1.217</a>  benzyl-2-methyl-hydroxybutyrate dehydrogenase
D      <a href="/dbget-bin/www_bget?ec:1.1.1.218">1.1.1.218</a>  morphine 6-dehydrogenase
D      <a href="/dbget-bin/www_bget?ec:1.1.1.219">1.1.1.219</a>  dihydrokaempferol 4-reductase
D      <a href="/dbget-bin/www_bget?ec:1.1.1.220">1.1.1.220</a>  6-pyruvoyltetrahydropterin 2'-reductase
D      <a href="/dbget-bin/www_bget?ec:1.1.1.221">1.1.1.221</a>  vomifoliol dehydrogenase
D      <a href="/dbget-bin/www_bget?ec:1.1.1.222">1.1.1.222</a>  (R)-4-hydroxyphenyllactate dehydrogenase
D      <a href="/dbget-bin/www_bget?ec:1.1.1.223">1.1.1.223</a>  isopiperitenol dehydrogenase
D      <a href="/dbget-bin/www_bget?ec:1.1.1.224">1.1.1.224</a>  mannose-6-phosphate 6-reductase
D      <a href="/dbget-bin/www_bget?ec:1.1.1.225">1.1.1.225</a>  chlordecone reductase
D      <a href="/dbget-bin/www_bget?ec:1.1.1.226">1.1.1.226</a>  4-hydroxycyclohexanecarboxylate dehydrogenase
D      <a href="/dbget-bin/www_bget?ec:1.1.1.227">1.1.1.227</a>  (-)-borneol dehydrogenase
D      <a href="/dbget-bin/www_bget?ec:1.1.1.228">1.1.1.228</a>  (+)-sabinol dehydrogenase
D      <a href="/dbget-bin/www_bget?ec:1.1.1.229">1.1.1.229</a>  diethyl 2-methyl-3-oxosuccinate reductase
D      <a href="/dbget-bin/www_bget?ec:1.1.1.230">1.1.1.230</a>  3alpha-hydroxyglycyrrhetinate dehydrogenase
D      <a href="/dbget-bin/www_bget?ec:1.1.1.231">1.1.1.231</a>  15-hydroxyprostaglandin-I dehydrogenase (NADP+)
D      <a href="/dbget-bin/www_bget?ec:1.1.1.232">1.1.1.232</a>  15-hydroxyicosatetraenoate dehydrogenase
D      <a href="/dbget-bin/www_bget?ec:1.1.1.233">1.1.1.233</a>  N-acylmannosamine 1-dehydrogenase
D      <a href="/dbget-bin/www_bget?ec:1.1.1.234">1.1.1.234</a>  flavanone 4-reductase
D      <a href="/dbget-bin/www_bget?ec:1.1.1.235">1.1.1.235</a>  8-oxocoformycin reductase
D      <a href="/dbget-bin/www_bget?ec:1.1.1.236">1.1.1.236</a>  tropinone reductase II
D      <a href="/dbget-bin/www_bget?ec:1.1.1.237">1.1.1.237</a>  hydroxyphenylpyruvate reductase
D      <a href="/dbget-bin/www_bget?ec:1.1.1.238">1.1.1.238</a>  12beta-hydroxysteroid dehydrogenase
D      <a href="/dbget-bin/www_bget?ec:1.1.1.239">1.1.1.239</a>  3alpha(17beta)-hydroxysteroid dehydrogenase (NAD+)
E        comp43529_c0_seq1; <a href="/dbget-bin/www_bget?ko:K13369">K13369</a>  HSD17B6; 17beta-estradiol 17-dehydrogenase / all-trans-retinol dehydrogenase (NAD+) / 3alpha(17beta)-hydroxysteroid dehydrogenase (NAD+) [EC:1.1.1.62 1.1.1.105 1.1.1.239]
E        comp43529_c0_seq2; <a href="/dbget-bin/www_bget?ko:K13369">K13369</a>  HSD17B6; 17beta-estradiol 17-dehydrogenase / all-trans-retinol dehydrogenase (NAD+) / 3alpha(17beta)-hydroxysteroid dehydrogenase (NAD+) [EC:1.1.1.62 1.1.1.105 1.1.1.239]
E        comp5195_c0_seq1; <a href="/dbget-bin/www_bget?ko:K13370">K13370</a>  HSD17B8; 17beta-estradiol 17-dehydrogenase / 3alpha(17beta)-hydroxysteroid dehydrogenase (NAD+) [EC:1.1.1.62 1.1.1.239]
E        comp5195_c0_seq2; <a href="/dbget-bin/www_bget?ko:K13370">K13370</a>  HSD17B8; 17beta-estradiol 17-dehydrogenase / 3alpha(17beta)-hydroxysteroid dehydrogenase (NAD+) [EC:1.1.1.62 1.1.1.239]
E        comp34411_c0_seq1; <a href="/dbget-bin/www_bget?ko:K13370">K13370</a>  HSD17B8; 17beta-estradiol 17-dehydrogenase / 3alpha(17beta)-hydroxysteroid dehydrogenase (NAD+) [EC:1.1.1.62 1.1.1.239]
D      <a href="/dbget-bin/www_bget?ec:1.1.1.240">1.1.1.240</a>  N-acetylhexosamine 1-dehydrogenase
D      <a href="/dbget-bin/www_bget?ec:1.1.1.241">1.1.1.241</a>  6-endo-hydroxycineole dehydrogenase
D      <a href="/dbget-bin/www_bget?ec:1.1.1.243">1.1.1.243</a>  carveol dehydrogenase
D      <a href="/dbget-bin/www_bget?ec:1.1.1.244">1.1.1.244</a>  methanol dehydrogenase
D      <a href="/dbget-bin/www_bget?ec:1.1.1.245">1.1.1.245</a>  cyclohexanol dehydrogenase
D      <a href="/dbget-bin/www_bget?ec:1.1.1.247">1.1.1.247</a>  codeinone reductase (NADPH)
D      <a href="/dbget-bin/www_bget?ec:1.1.1.248">1.1.1.248</a>  salutaridine reductase (NADPH)
D      <a href="/dbget-bin/www_bget?ec:1.1.1.250">1.1.1.250</a>  D-arabinitol 2-dehydrogenase
D      <a href="/dbget-bin/www_bget?ec:1.1.1.251">1.1.1.251</a>  galactitol-1-phosphate 5-dehydrogenase
D      <a href="/dbget-bin/www_bget?ec:1.1.1.252">1.1.1.252</a>  tetrahydroxynaphthalene reductase
D      <a href="/dbget-bin/www_bget?ec:1.1.1.254">1.1.1.254</a>  (S)-carnitine 3-dehydrogenase
D      <a href="/dbget-bin/www_bget?ec:1.1.1.255">1.1.1.255</a>  mannitol dehydrogenase
D      <a href="/dbget-bin/www_bget?ec:1.1.1.256">1.1.1.256</a>  fluoren-9-ol dehydrogenase
D      <a href="/dbget-bin/www_bget?ec:1.1.1.257">1.1.1.257</a>  4-(hydroxymethyl)benzenesulfonate dehydrogenase
D      <a href="/dbget-bin/www_bget?ec:1.1.1.258">1.1.1.258</a>  6-hydroxyhexanoate dehydrogenase
D      <a href="/dbget-bin/www_bget?ec:1.1.1.259">1.1.1.259</a>  3-hydroxypimeloyl-CoA dehydrogenase
D      <a href="/dbget-bin/www_bget?ec:1.1.1.260">1.1.1.260</a>  sulcatone reductase
D      <a href="/dbget-bin/www_bget?ec:1.1.1.261">1.1.1.261</a>  sn-glycerol-1-phosphate dehydrogenase
D      <a href="/dbget-bin/www_bget?ec:1.1.1.262">1.1.1.262</a>  4-hydroxythreonine-4-phosphate dehydrogenase
D      <a href="/dbget-bin/www_bget?ec:1.1.1.263">1.1.1.263</a>  1,5-anhydro-D-fructose reductase
D      <a href="/dbget-bin/www_bget?ec:1.1.1.264">1.1.1.264</a>  L-idonate 5-dehydrogenase
D      <a href="/dbget-bin/www_bget?ec:1.1.1.265">1.1.1.265</a>  3-methylbutanal reductase
D      <a href="/dbget-bin/www_bget?ec:1.1.1.266">1.1.1.266</a>  dTDP-4-dehydro-6-deoxyglucose reductase
D      <a href="/dbget-bin/www_bget?ec:1.1.1.267">1.1.1.267</a>  1-deoxy-D-xylulose-5-phosphate reductoisomerase
D      <a href="/dbget-bin/www_bget?ec:1.1.1.268">1.1.1.268</a>  2-(R)-hydroxypropyl-CoM dehydrogenase
D      <a href="/dbget-bin/www_bget?ec:1.1.1.269">1.1.1.269</a>  2-(S)-hydroxypropyl-CoM dehydrogenase
D      <a href="/dbget-bin/www_bget?ec:1.1.1.270">1.1.1.270</a>  3beta-hydroxysteroid 3-dehydrogenase
D      <a href="/dbget-bin/www_bget?ec:1.1.1.271">1.1.1.271</a>  GDP-L-fucose synthase
E        comp43317_c0_seq1; <a href="/dbget-bin/www_bget?ko:K02377">K02377</a>  TSTA3, fcl; GDP-L-fucose synthase [EC:1.1.1.271]
D      <a href="/dbget-bin/www_bget?ec:1.1.1.272">1.1.1.272</a>  D-2-hydroxyacid dehydrogenase (NADP+)
D      <a href="/dbget-bin/www_bget?ec:1.1.1.273">1.1.1.273</a>  vellosimine dehydrogenase
D      <a href="/dbget-bin/www_bget?ec:1.1.1.274">1.1.1.274</a>  2,5-didehydrogluconate reductase (2-dehydro-D-gluconate-forming)
D      <a href="/dbget-bin/www_bget?ec:1.1.1.275">1.1.1.275</a>  (+)-trans-carveol dehydrogenase
D      <a href="/dbget-bin/www_bget?ec:1.1.1.276">1.1.1.276</a>  serine 3-dehydrogenase
D      <a href="/dbget-bin/www_bget?ec:1.1.1.277">1.1.1.277</a>  3beta-hydroxy-5beta-steroid dehydrogenase
D      <a href="/dbget-bin/www_bget?ec:1.1.1.278">1.1.1.278</a>  3beta-hydroxy-5alpha-steroid dehydrogenase
D      <a href="/dbget-bin/www_bget?ec:1.1.1.279">1.1.1.279</a>  (R)-3-hydroxyacid-ester dehydrogenase
D      <a href="/dbget-bin/www_bget?ec:1.1.1.280">1.1.1.280</a>  (S)-3-hydroxyacid-ester dehydrogenase
D      <a href="/dbget-bin/www_bget?ec:1.1.1.281">1.1.1.281</a>  GDP-4-dehydro-6-deoxy-D-mannose reductase
D      <a href="/dbget-bin/www_bget?ec:1.1.1.282">1.1.1.282</a>  quinate/shikimate dehydrogenase
D      <a href="/dbget-bin/www_bget?ec:1.1.1.283">1.1.1.283</a>  methylglyoxal reductase (NADPH-dependent)
D      <a href="/dbget-bin/www_bget?ec:1.1.1.284">1.1.1.284</a>  S-(hydroxymethyl)glutathione dehydrogenase
E        comp11923_c0_seq1; <a href="/dbget-bin/www_bget?ko:K00121">K00121</a>  frmA, ADH5, adhC; S-(hydroxymethyl)glutathione dehydrogenase / alcohol dehydrogenase [EC:1.1.1.284 1.1.1.1]
D      <a href="/dbget-bin/www_bget?ec:1.1.1.285">1.1.1.285</a>  3''-deamino-3''-oxonicotianamine reductase
D      <a href="/dbget-bin/www_bget?ec:1.1.1.286">1.1.1.286</a>  isocitrate---homoisocitrate dehydrogenase
D      <a href="/dbget-bin/www_bget?ec:1.1.1.287">1.1.1.287</a>  D-arabinitol dehydrogenase (NADP+)
D      <a href="/dbget-bin/www_bget?ec:1.1.1.288">1.1.1.288</a>  xanthoxin dehydrogenase
D      <a href="/dbget-bin/www_bget?ec:1.1.1.289">1.1.1.289</a>  sorbose reductase
D      <a href="/dbget-bin/www_bget?ec:1.1.1.290">1.1.1.290</a>  4-phosphoerythronate dehydrogenase
D      <a href="/dbget-bin/www_bget?ec:1.1.1.291">1.1.1.291</a>  2-hydroxymethylglutarate dehydrogenase
D      <a href="/dbget-bin/www_bget?ec:1.1.1.292">1.1.1.292</a>  1,5-anhydro-D-fructose reductase (1,5-anhydro-D-mannitol-forming)
D      <a href="/dbget-bin/www_bget?ec:1.1.1.294">1.1.1.294</a>  chlorophyll(ide) b reductase
D      <a href="/dbget-bin/www_bget?ec:1.1.1.295">1.1.1.295</a>  momilactone-A synthase
D      <a href="/dbget-bin/www_bget?ec:1.1.1.296">1.1.1.296</a>  dihydrocarveol dehydrogenase
D      <a href="/dbget-bin/www_bget?ec:1.1.1.297">1.1.1.297</a>  limonene-1,2-diol dehydrogenase
D      <a href="/dbget-bin/www_bget?ec:1.1.1.298">1.1.1.298</a>  3-hydroxypropionate dehydrogenase (NADP+)
D      <a href="/dbget-bin/www_bget?ec:1.1.1.299">1.1.1.299</a>  malate dehydrogenase [NAD(P)+]
D      <a href="/dbget-bin/www_bget?ec:1.1.1.300">1.1.1.300</a>  NADP-retinol dehydrogenase
E        comp31283_c0_seq1; <a href="/dbget-bin/www_bget?ko:K11152">K11152</a>  RDH11; retinol dehydrogenase 11 [EC:1.1.1.300]
E        comp122921_c0_seq1; <a href="/dbget-bin/www_bget?ko:K11152">K11152</a>  RDH11; retinol dehydrogenase 11 [EC:1.1.1.300]
E        comp128560_c0_seq1; <a href="/dbget-bin/www_bget?ko:K11152">K11152</a>  RDH11; retinol dehydrogenase 11 [EC:1.1.1.300]
E        comp154441_c0_seq1; <a href="/dbget-bin/www_bget?ko:K11153">K11153</a>  RDH12; retinol dehydrogenase 12 [EC:1.1.1.300]
E        comp39759_c0_seq1; <a href="/dbget-bin/www_bget?ko:K11161">K11161</a>  RDH13; retinol dehydrogenase 13 [EC:1.1.1.300]
E        comp84512_c0_seq1; <a href="/dbget-bin/www_bget?ko:K11161">K11161</a>  RDH13; retinol dehydrogenase 13 [EC:1.1.1.300]
D      <a href="/dbget-bin/www_bget?ec:1.1.1.301">1.1.1.301</a>  D-arabitol-phosphate dehydrogenase
D      <a href="/dbget-bin/www_bget?ec:1.1.1.302">1.1.1.302</a>  2,5-diamino-6-(ribosylamino)-4(3H)-pyrimidinone 5'-phosphate reductase
D      <a href="/dbget-bin/www_bget?ec:1.1.1.303">1.1.1.303</a>  diacetyl reductase [(R)-acetoin forming]
D      <a href="/dbget-bin/www_bget?ec:1.1.1.304">1.1.1.304</a>  diacetyl reductase [(S)-acetoin forming]
D      <a href="/dbget-bin/www_bget?ec:1.1.1.305">1.1.1.305</a>  UDP-glucuronic acid dehydrogenase (UDP-4-keto-hexauronic acid decarboxylating)
D      <a href="/dbget-bin/www_bget?ec:1.1.1.306">1.1.1.306</a>  S-(hydroxymethyl)mycothiol dehydrogenase
D      <a href="/dbget-bin/www_bget?ec:1.1.1.307">1.1.1.307</a>  D-xylose reductase
D      <a href="/dbget-bin/www_bget?ec:1.1.1.308">1.1.1.308</a>  sulfopropanediol 3-dehydrogenase
D      <a href="/dbget-bin/www_bget?ec:1.1.1.309">1.1.1.309</a>  phosphonoacetaldehyde reductase (NADH)
D      <a href="/dbget-bin/www_bget?ec:1.1.1.310">1.1.1.310</a>  (S)-sulfolactate dehydrogenase
D      <a href="/dbget-bin/www_bget?ec:1.1.1.311">1.1.1.311</a>  (S)-1-phenylethanol dehydrogenase
D      <a href="/dbget-bin/www_bget?ec:1.1.1.312">1.1.1.312</a>  2-hydroxy-4-carboxymuconate semialdehyde hemiacetal dehydrogenase
D      <a href="/dbget-bin/www_bget?ec:1.1.1.313">1.1.1.313</a>  sulfoacetaldehyde reductase
D      <a href="/dbget-bin/www_bget?ec:1.1.1.314">1.1.1.314</a>  germacrene A alcohol dehydrogenase
D      <a href="/dbget-bin/www_bget?ec:1.1.1.315">1.1.1.315</a>  11-cis-retinol dehydrogenase
D      <a href="/dbget-bin/www_bget?ec:1.1.1.316">1.1.1.316</a>  L-galactose 1-dehydrogenase
D      <a href="/dbget-bin/www_bget?ec:1.1.1.317">1.1.1.317</a>  perakine reductase
D      <a href="/dbget-bin/www_bget?ec:1.1.1.318">1.1.1.318</a>  eugenol synthase
D      <a href="/dbget-bin/www_bget?ec:1.1.1.319">1.1.1.319</a>  isoeugenol synthase
D      <a href="/dbget-bin/www_bget?ec:1.1.1.320">1.1.1.320</a>  benzil reductase [(S)-benzoin forming]
D      <a href="/dbget-bin/www_bget?ec:1.1.1.321">1.1.1.321</a>  benzil reductase [(R)-benzoin forming]
D      <a href="/dbget-bin/www_bget?ec:1.1.1.322">1.1.1.322</a>  (-)-endo-fenchol dehydrogenase
D      <a href="/dbget-bin/www_bget?ec:1.1.1.323">1.1.1.323</a>  (+)-thujan-3-ol dehydrogenase
D      <a href="/dbget-bin/www_bget?ec:1.1.1.324">1.1.1.324</a>  8-hydroxygeraniol dehydrogenase
D      <a href="/dbget-bin/www_bget?ec:1.1.1.325">1.1.1.325</a>  sepiapterin reductase (L-threo-7,8-dihydrobiopterin forming)
D      <a href="/dbget-bin/www_bget?ec:1.1.1.326">1.1.1.326</a>  zerumbone synthase
D      <a href="/dbget-bin/www_bget?ec:1.1.1.327">1.1.1.327</a>  5-exo-hydroxycamphor dehydrogenase
D      <a href="/dbget-bin/www_bget?ec:1.1.1.328">1.1.1.328</a>  nicotine blue oxidoreductase
D      <a href="/dbget-bin/www_bget?ec:1.1.1.329">1.1.1.329</a>  2-deoxy-scyllo-inosamine dehydrogenase
D      <a href="/dbget-bin/www_bget?ec:1.1.1.330">1.1.1.330</a>  very-long-chain 3-oxoacyl-CoA reductase
E        comp40211_c0_seq1; <a href="/dbget-bin/www_bget?ko:K10251">K10251</a>  HSD17B12, KAR, IFA38; 17beta-estradiol 17-dehydrogenase / very-long-chain 3-oxoacyl-CoA reductase [EC:1.1.1.62 1.1.1.330]
E        comp53566_c0_seq1; <a href="/dbget-bin/www_bget?ko:K10251">K10251</a>  HSD17B12, KAR, IFA38; 17beta-estradiol 17-dehydrogenase / very-long-chain 3-oxoacyl-CoA reductase [EC:1.1.1.62 1.1.1.330]
D      <a href="/dbget-bin/www_bget?ec:1.1.1.331">1.1.1.331</a>  secoisolariciresinol dehydrogenase
D      <a href="/dbget-bin/www_bget?ec:1.1.1.332">1.1.1.332</a>  chanoclavine-I dehydrogenase
D      <a href="/dbget-bin/www_bget?ec:1.1.1.333">1.1.1.333</a>  decaprenylphospho-beta-D-erythro-pentofuranosid-2-ulose 2-reductase
D      <a href="/dbget-bin/www_bget?ec:1.1.1.334">1.1.1.334</a>  methylecgonone reductase
D      <a href="/dbget-bin/www_bget?ec:1.1.1.335">1.1.1.335</a>  UDP-N-acetyl-2-amino-2-deoxyglucuronate dehydrogenase
D      <a href="/dbget-bin/www_bget?ec:1.1.1.336">1.1.1.336</a>  UDP-N-acetyl-D-mannosamine dehydrogenase
D      <a href="/dbget-bin/www_bget?ec:1.1.1.337">1.1.1.337</a>  L-2-hydroxycarboxylate dehydrogenase (NAD+)
D      <a href="/dbget-bin/www_bget?ec:1.1.1.338">1.1.1.338</a>  (2R)-3-sulfolactate dehydrogenase (NADP+)
D      <a href="/dbget-bin/www_bget?ec:1.1.1.339">1.1.1.339</a>  dTDP-6-deoxy-L-talose 4-dehydrogenase (NAD+)
D      <a href="/dbget-bin/www_bget?ec:1.1.1.340">1.1.1.340</a>  1-deoxy-11beta-hydroxypentalenate dehydrogenase
D      <a href="/dbget-bin/www_bget?ec:1.1.1.341">1.1.1.341</a>  CDP-abequose synthase
D      <a href="/dbget-bin/www_bget?ec:1.1.1.342">1.1.1.342</a>  CDP-paratose synthase
D      <a href="/dbget-bin/www_bget?ec:1.1.1.343">1.1.1.343</a>  phosphogluconate dehydrogenase (NAD+-dependent, decarboxylating)
D      <a href="/dbget-bin/www_bget?ec:1.1.1.344">1.1.1.344</a>  dTDP-6-deoxy-L-talose 4-dehydrogenase [NAD(P)+]
D      <a href="/dbget-bin/www_bget?ec:1.1.1.345">1.1.1.345</a>  D-2-hydroxyacid dehydrogenase (NAD+)
D      <a href="/dbget-bin/www_bget?ec:1.1.1.346">1.1.1.346</a>  2,5-didehydrogluconate reductase (2-dehydro-L-gulonate-forming)
D      <a href="/dbget-bin/www_bget?ec:1.1.1.347">1.1.1.347</a>  geraniol dehydrogenase (NAD+)
D      <a href="/dbget-bin/www_bget?ec:1.1.1.348">1.1.1.348</a>  vestitone reductase
D      <a href="/dbget-bin/www_bget?ec:1.1.1.349">1.1.1.349</a>  norsolorinic acid ketoreductase
D      <a href="/dbget-bin/www_bget?ec:1.1.1.350">1.1.1.350</a>  ureidoglycolate dehydrogenase (NAD+)
D      <a href="/dbget-bin/www_bget?ec:1.1.1.351">1.1.1.351</a>  phosphogluconate dehydrogenase [NAD(P)+-dependent, decarboxylating]
D      <a href="/dbget-bin/www_bget?ec:1.1.1.352">1.1.1.352</a>  5'-hydroxyaverantin dehydrogenase
D      <a href="/dbget-bin/www_bget?ec:1.1.1.353">1.1.1.353</a>  versiconal hemiacetal acetate reductase
D      <a href="/dbget-bin/www_bget?ec:1.1.1.354">1.1.1.354</a>  farnesol dehydrogenase (NAD+)
D      <a href="/dbget-bin/www_bget?ec:1.1.1.355">1.1.1.355</a>  2'-dehydrokanamycin reductase
D      <a href="/dbget-bin/www_bget?ec:1.1.1.356">1.1.1.356</a>  GDP-L-colitose synthase
D      <a href="/dbget-bin/www_bget?ec:1.1.1.357">1.1.1.357</a>  3alpha-hydroxysteroid 3-dehydrogenase
D      <a href="/dbget-bin/www_bget?ec:1.1.1.358">1.1.1.358</a>  2-dehydropantolactone reductase
D      <a href="/dbget-bin/www_bget?ec:1.1.1.359">1.1.1.359</a>  aldose 1-dehydrogenase [NAD(P)+]
D      <a href="/dbget-bin/www_bget?ec:1.1.1.360">1.1.1.360</a>  glucose/galactose 1-dehydrogenase
D      1.1.1.-  
E        comp19530_c0_seq1; <a href="/dbget-bin/www_bget?ko:K11150">K11150</a>  RDH8; retinol dehydrogenase 8 [EC:1.1.1.-]
E        comp23385_c0_seq1; <a href="/dbget-bin/www_bget?ko:K11150">K11150</a>  RDH8; retinol dehydrogenase 8 [EC:1.1.1.-]
E        comp43413_c0_seq1; <a href="/dbget-bin/www_bget?ko:K11150">K11150</a>  RDH8; retinol dehydrogenase 8 [EC:1.1.1.-]
E        comp129146_c0_seq1; <a href="/dbget-bin/www_bget?ko:K11150">K11150</a>  RDH8; retinol dehydrogenase 8 [EC:1.1.1.-]
E        comp135925_c0_seq1; <a href="/dbget-bin/www_bget?ko:K11150">K11150</a>  RDH8; retinol dehydrogenase 8 [EC:1.1.1.-]
E        comp52343_c0_seq1; <a href="/dbget-bin/www_bget?ko:K11154">K11154</a>  RDH16; retinol dehydrogenase 16 [EC:1.1.1.-]
E        comp57055_c0_seq1; <a href="/dbget-bin/www_bget?ko:K11154">K11154</a>  RDH16; retinol dehydrogenase 16 [EC:1.1.1.-]
E        comp123130_c0_seq1; <a href="/dbget-bin/www_bget?ko:K11154">K11154</a>  RDH16; retinol dehydrogenase 16 [EC:1.1.1.-]
E        comp74516_c0_seq1; <a href="/dbget-bin/www_bget?ko:K17290">K17290</a>  HTATIP2; oxidoreductase [EC:1.1.1.-]
C    1.1.2  With a cytochrome as acceptor
D      <a href="/dbget-bin/www_bget?ec:1.1.2.2">1.1.2.2</a>  mannitol dehydrogenase (cytochrome)
D      <a href="/dbget-bin/www_bget?ec:1.1.2.3">1.1.2.3</a>  L-lactate dehydrogenase (cytochrome)
D      <a href="/dbget-bin/www_bget?ec:1.1.2.4">1.1.2.4</a>  D-lactate dehydrogenase (cytochrome)
E        comp41927_c0_seq1; <a href="/dbget-bin/www_bget?ko:K00102">K00102</a>  E1.1.2.4, dld; D-lactate dehydrogenase (cytochrome) [EC:1.1.2.4]
E        comp65849_c0_seq1; <a href="/dbget-bin/www_bget?ko:K00102">K00102</a>  E1.1.2.4, dld; D-lactate dehydrogenase (cytochrome) [EC:1.1.2.4]
D      <a href="/dbget-bin/www_bget?ec:1.1.2.5">1.1.2.5</a>  D-lactate dehydrogenase (cytochrome c-553)
D      <a href="/dbget-bin/www_bget?ec:1.1.2.6">1.1.2.6</a>  polyvinyl alcohol dehydrogenase (cytochrome)
D      <a href="/dbget-bin/www_bget?ec:1.1.2.7">1.1.2.7</a>  methanol dehydrogenase (cytochrome c)
D      <a href="/dbget-bin/www_bget?ec:1.1.2.8">1.1.2.8</a>  alcohol dehydrogenase (cytochrome c)
D      1.1.2.-  
C    1.1.3  With oxygen as acceptor
D      <a href="/dbget-bin/www_bget?ec:1.1.3.3">1.1.3.3</a>  malate oxidase
D      <a href="/dbget-bin/www_bget?ec:1.1.3.4">1.1.3.4</a>  glucose oxidase
D      <a href="/dbget-bin/www_bget?ec:1.1.3.5">1.1.3.5</a>  hexose oxidase
D      <a href="/dbget-bin/www_bget?ec:1.1.3.6">1.1.3.6</a>  cholesterol oxidase
D      <a href="/dbget-bin/www_bget?ec:1.1.3.7">1.1.3.7</a>  aryl-alcohol oxidase
D      <a href="/dbget-bin/www_bget?ec:1.1.3.8">1.1.3.8</a>  L-gulonolactone oxidase
E        comp7443_c0_seq1; <a href="/dbget-bin/www_bget?ko:K00103">K00103</a>  E1.1.3.8; L-gulonolactone oxidase [EC:1.1.3.8]
E        comp79555_c0_seq1; <a href="/dbget-bin/www_bget?ko:K00103">K00103</a>  E1.1.3.8; L-gulonolactone oxidase [EC:1.1.3.8]
D      <a href="/dbget-bin/www_bget?ec:1.1.3.9">1.1.3.9</a>  galactose oxidase
D      <a href="/dbget-bin/www_bget?ec:1.1.3.10">1.1.3.10</a>  pyranose oxidase
D      <a href="/dbget-bin/www_bget?ec:1.1.3.11">1.1.3.11</a>  L-sorbose oxidase
D      <a href="/dbget-bin/www_bget?ec:1.1.3.12">1.1.3.12</a>  pyridoxine 4-oxidase
D      <a href="/dbget-bin/www_bget?ec:1.1.3.13">1.1.3.13</a>  alcohol oxidase
D      <a href="/dbget-bin/www_bget?ec:1.1.3.14">1.1.3.14</a>  catechol oxidase (dimerizing)
D      <a href="/dbget-bin/www_bget?ec:1.1.3.15">1.1.3.15</a>  (S)-2-hydroxy-acid oxidase
E        comp9650_c0_seq1; <a href="/dbget-bin/www_bget?ko:K11517">K11517</a>  HAO; (S)-2-hydroxy-acid oxidase [EC:1.1.3.15]
E        comp43150_c0_seq1; <a href="/dbget-bin/www_bget?ko:K11517">K11517</a>  HAO; (S)-2-hydroxy-acid oxidase [EC:1.1.3.15]
E        comp109765_c0_seq1; <a href="/dbget-bin/www_bget?ko:K11517">K11517</a>  HAO; (S)-2-hydroxy-acid oxidase [EC:1.1.3.15]
D      <a href="/dbget-bin/www_bget?ec:1.1.3.16">1.1.3.16</a>  ecdysone oxidase
D      <a href="/dbget-bin/www_bget?ec:1.1.3.17">1.1.3.17</a>  choline oxidase
D      <a href="/dbget-bin/www_bget?ec:1.1.3.18">1.1.3.18</a>  secondary-alcohol oxidase
D      <a href="/dbget-bin/www_bget?ec:1.1.3.19">1.1.3.19</a>  4-hydroxymandelate oxidase
D      <a href="/dbget-bin/www_bget?ec:1.1.3.20">1.1.3.20</a>  long-chain-alcohol oxidase
D      <a href="/dbget-bin/www_bget?ec:1.1.3.21">1.1.3.21</a>  glycerol-3-phosphate oxidase
D      <a href="/dbget-bin/www_bget?ec:1.1.3.23">1.1.3.23</a>  thiamine oxidase
D      <a href="/dbget-bin/www_bget?ec:1.1.3.27">1.1.3.27</a>  hydroxyphytanate oxidase
D      <a href="/dbget-bin/www_bget?ec:1.1.3.28">1.1.3.28</a>  nucleoside oxidase
D      <a href="/dbget-bin/www_bget?ec:1.1.3.29">1.1.3.29</a>  N-acylhexosamine oxidase
D      <a href="/dbget-bin/www_bget?ec:1.1.3.30">1.1.3.30</a>  polyvinyl-alcohol oxidase
D      <a href="/dbget-bin/www_bget?ec:1.1.3.37">1.1.3.37</a>  D-arabinono-1,4-lactone oxidase
D      <a href="/dbget-bin/www_bget?ec:1.1.3.38">1.1.3.38</a>  vanillyl-alcohol oxidase
D      <a href="/dbget-bin/www_bget?ec:1.1.3.39">1.1.3.39</a>  nucleoside oxidase (H2O2-forming)
D      <a href="/dbget-bin/www_bget?ec:1.1.3.40">1.1.3.40</a>  D-mannitol oxidase
D      <a href="/dbget-bin/www_bget?ec:1.1.3.41">1.1.3.41</a>  alditol oxidase
D      <a href="/dbget-bin/www_bget?ec:1.1.3.42">1.1.3.42</a>  prosolanapyrone-II oxidase
D      <a href="/dbget-bin/www_bget?ec:1.1.3.43">1.1.3.43</a>  paromamine 6'-oxidase
D      <a href="/dbget-bin/www_bget?ec:1.1.3.44">1.1.3.44</a>  6'''-hydroxyneomycin C oxidase
D      1.1.3.-  
C    1.1.4  With a disulfide as acceptor
D      <a href="/dbget-bin/www_bget?ec:1.1.4.1">1.1.4.1</a>  vitamin-K-epoxide reductase (warfarin-sensitive)
E        comp40323_c0_seq1; <a href="/dbget-bin/www_bget?ko:K05357">K05357</a>  VKORC1; vitamin-K-epoxide reductase (warfarin-sensitive) [EC:1.1.4.1]
E        comp56094_c0_seq1; <a href="/dbget-bin/www_bget?ko:K05357">K05357</a>  VKORC1; vitamin-K-epoxide reductase (warfarin-sensitive) [EC:1.1.4.1]
D      <a href="/dbget-bin/www_bget?ec:1.1.4.2">1.1.4.2</a>  vitamin-K-epoxide reductase (warfarin-insensitive)
C    1.1.5  With a quinone or similar compound as acceptor
D      <a href="/dbget-bin/www_bget?ec:1.1.5.2">1.1.5.2</a>  glucose 1-dehydrogenase (PQQ, quinone)
D      <a href="/dbget-bin/www_bget?ec:1.1.5.3">1.1.5.3</a>  glycerol-3-phosphate dehydrogenase
E        comp38233_c0_seq1; <a href="/dbget-bin/www_bget?ko:K00111">K00111</a>  glpA, glpD; glycerol-3-phosphate dehydrogenase [EC:1.1.5.3]
E        comp58116_c0_seq1; <a href="/dbget-bin/www_bget?ko:K00111">K00111</a>  glpA, glpD; glycerol-3-phosphate dehydrogenase [EC:1.1.5.3]
D      <a href="/dbget-bin/www_bget?ec:1.1.5.4">1.1.5.4</a>  malate dehydrogenase (quinone)
D      <a href="/dbget-bin/www_bget?ec:1.1.5.5">1.1.5.5</a>  alcohol dehydrogenase (quinone)
D      <a href="/dbget-bin/www_bget?ec:1.1.5.6">1.1.5.6</a>  formate dehydrogenase-N
D      <a href="/dbget-bin/www_bget?ec:1.1.5.7">1.1.5.7</a>  cyclic alcohol dehydrogenase (quinone)
D      <a href="/dbget-bin/www_bget?ec:1.1.5.8">1.1.5.8</a>  quinate dehydrogenase (quinone)
D      <a href="/dbget-bin/www_bget?ec:1.1.5.9">1.1.5.9</a>  glucose 1-dehydrogenase (FAD, quinone)
C    1.1.9  With a copper protein as acceptor
D      <a href="/dbget-bin/www_bget?ec:1.1.9.1">1.1.9.1</a>  alcohol dehydrogenase (azurin)
C    1.1.98  With other, known, acceptors
D      <a href="/dbget-bin/www_bget?ec:1.1.98.2">1.1.98.2</a>  glucose-6-phosphate dehydrogenase (coenzyme-F420)
D      <a href="/dbget-bin/www_bget?ec:1.1.98.3">1.1.98.3</a>  decaprenylphospho-beta-D-ribofuranose 2-oxidase
C    1.1.99  With other acceptors
D      <a href="/dbget-bin/www_bget?ec:1.1.99.1">1.1.99.1</a>  choline dehydrogenase
E        comp1967_c0_seq1; <a href="/dbget-bin/www_bget?ko:K00108">K00108</a>  E1.1.99.1, betA, CHDH; choline dehydrogenase [EC:1.1.99.1]
E        comp127644_c0_seq1; <a href="/dbget-bin/www_bget?ko:K00108">K00108</a>  E1.1.99.1, betA, CHDH; choline dehydrogenase [EC:1.1.99.1]
E        comp143171_c0_seq1; <a href="/dbget-bin/www_bget?ko:K00108">K00108</a>  E1.1.99.1, betA, CHDH; choline dehydrogenase [EC:1.1.99.1]
D      <a href="/dbget-bin/www_bget?ec:1.1.99.2">1.1.99.2</a>  2-hydroxyglutarate dehydrogenase
E        comp113482_c0_seq1; <a href="/dbget-bin/www_bget?ko:K00109">K00109</a>  E1.1.99.2; 2-hydroxyglutarate dehydrogenase [EC:1.1.99.2]
E        comp145324_c0_seq1; <a href="/dbget-bin/www_bget?ko:K00109">K00109</a>  E1.1.99.2; 2-hydroxyglutarate dehydrogenase [EC:1.1.99.2]
E        comp145959_c0_seq1; <a href="/dbget-bin/www_bget?ko:K00109">K00109</a>  E1.1.99.2; 2-hydroxyglutarate dehydrogenase [EC:1.1.99.2]
D      <a href="/dbget-bin/www_bget?ec:1.1.99.3">1.1.99.3</a>  gluconate 2-dehydrogenase (acceptor)
D      <a href="/dbget-bin/www_bget?ec:1.1.99.4">1.1.99.4</a>  dehydrogluconate dehydrogenase
D      <a href="/dbget-bin/www_bget?ec:1.1.99.6">1.1.99.6</a>  D-2-hydroxy-acid dehydrogenase
D      <a href="/dbget-bin/www_bget?ec:1.1.99.7">1.1.99.7</a>  lactate---malate transhydrogenase
D      <a href="/dbget-bin/www_bget?ec:1.1.99.9">1.1.99.9</a>  pyridoxine 5-dehydrogenase
D      <a href="/dbget-bin/www_bget?ec:1.1.99.11">1.1.99.11</a>  fructose 5-dehydrogenase
D      <a href="/dbget-bin/www_bget?ec:1.1.99.12">1.1.99.12</a>  sorbose dehydrogenase
D      <a href="/dbget-bin/www_bget?ec:1.1.99.13">1.1.99.13</a>  glucoside 3-dehydrogenase
D      <a href="/dbget-bin/www_bget?ec:1.1.99.14">1.1.99.14</a>  glycolate dehydrogenase
D      <a href="/dbget-bin/www_bget?ec:1.1.99.18">1.1.99.18</a>  cellobiose dehydrogenase (acceptor)
D      <a href="/dbget-bin/www_bget?ec:1.1.99.20">1.1.99.20</a>  alkan-1-ol dehydrogenase (acceptor)
D      <a href="/dbget-bin/www_bget?ec:1.1.99.21">1.1.99.21</a>  D-sorbitol dehydrogenase (acceptor)
D      <a href="/dbget-bin/www_bget?ec:1.1.99.22">1.1.99.22</a>  glycerol dehydrogenase (acceptor)
D      <a href="/dbget-bin/www_bget?ec:1.1.99.24">1.1.99.24</a>  hydroxyacid-oxoacid transhydrogenase
E        comp59302_c0_seq1; <a href="/dbget-bin/www_bget?ko:K11173">K11173</a>  ADHFE1; hydroxyacid-oxoacid transhydrogenase [EC:1.1.99.24]
E        comp74760_c0_seq1; <a href="/dbget-bin/www_bget?ko:K11173">K11173</a>  ADHFE1; hydroxyacid-oxoacid transhydrogenase [EC:1.1.99.24]
E        comp108989_c0_seq1; <a href="/dbget-bin/www_bget?ko:K11173">K11173</a>  ADHFE1; hydroxyacid-oxoacid transhydrogenase [EC:1.1.99.24]
E        comp112981_c0_seq1; <a href="/dbget-bin/www_bget?ko:K11173">K11173</a>  ADHFE1; hydroxyacid-oxoacid transhydrogenase [EC:1.1.99.24]
D      <a href="/dbget-bin/www_bget?ec:1.1.99.26">1.1.99.26</a>  3-hydroxycyclohexanone dehydrogenase
D      <a href="/dbget-bin/www_bget?ec:1.1.99.27">1.1.99.27</a>  (R)-pantolactone dehydrogenase (flavin)
D      <a href="/dbget-bin/www_bget?ec:1.1.99.28">1.1.99.28</a>  glucose-fructose oxidoreductase
D      <a href="/dbget-bin/www_bget?ec:1.1.99.29">1.1.99.29</a>  pyranose dehydrogenase (acceptor)
D      <a href="/dbget-bin/www_bget?ec:1.1.99.30">1.1.99.30</a>  2-oxo-acid reductase
D      <a href="/dbget-bin/www_bget?ec:1.1.99.31">1.1.99.31</a>  (S)-mandelate dehydrogenase
D      <a href="/dbget-bin/www_bget?ec:1.1.99.32">1.1.99.32</a>  L-sorbose 1-dehydrogenase
D      <a href="/dbget-bin/www_bget?ec:1.1.99.33">1.1.99.33</a>  formate dehydrogenase (acceptor)
D      <a href="/dbget-bin/www_bget?ec:1.1.99.35">1.1.99.35</a>  soluble quinoprotein glucose dehydrogenase
D      <a href="/dbget-bin/www_bget?ec:1.1.99.36">1.1.99.36</a>  alcohol dehydrogenase (nicotinoprotein)
D      <a href="/dbget-bin/www_bget?ec:1.1.99.37">1.1.99.37</a>  methanol dehydrogenase (nicotinoprotein)
D      <a href="/dbget-bin/www_bget?ec:1.1.99.38">1.1.99.38</a>  2-deoxy-scyllo-inosamine dehydrogenase (AdoMet-dependent)
D      1.1.99.-  
C    1.1.-  Acting on the CH-OH group of donors
D      1.1.-.-  
E        comp36367_c0_seq1; <a href="/dbget-bin/www_bget?ko:K11147">K11147</a>  DHRS4; dehydrogenase/reductase SDR family member 4 [EC:1.1.-.-]
E        comp30431_c0_seq1; <a href="/dbget-bin/www_bget?ko:K11149">K11149</a>  DHRS9; dehydrogenase/reductase SDR family member 9 [EC:1.1.-.-]
E        comp4187_c0_seq1; <a href="/dbget-bin/www_bget?ko:K11165">K11165</a>  DHRS7; dehydrogenase/reductase SDR family member 7 [EC:1.1.-.-]
E        comp25647_c0_seq1; <a href="/dbget-bin/www_bget?ko:K11165">K11165</a>  DHRS7; dehydrogenase/reductase SDR family member 7 [EC:1.1.-.-]
E        comp32334_c0_seq1; <a href="/dbget-bin/www_bget?ko:K11165">K11165</a>  DHRS7; dehydrogenase/reductase SDR family member 7 [EC:1.1.-.-]
E        comp32334_c0_seq2; <a href="/dbget-bin/www_bget?ko:K11165">K11165</a>  DHRS7; dehydrogenase/reductase SDR family member 7 [EC:1.1.-.-]
E        comp32334_c0_seq3; <a href="/dbget-bin/www_bget?ko:K11165">K11165</a>  DHRS7; dehydrogenase/reductase SDR family member 7 [EC:1.1.-.-]
E        comp35565_c0_seq1; <a href="/dbget-bin/www_bget?ko:K11165">K11165</a>  DHRS7; dehydrogenase/reductase SDR family member 7 [EC:1.1.-.-]
E        comp36127_c0_seq1; <a href="/dbget-bin/www_bget?ko:K11165">K11165</a>  DHRS7; dehydrogenase/reductase SDR family member 7 [EC:1.1.-.-]
E        comp46546_c0_seq8; <a href="/dbget-bin/www_bget?ko:K11165">K11165</a>  DHRS7; dehydrogenase/reductase SDR family member 7 [EC:1.1.-.-]
E        comp46546_c0_seq9; <a href="/dbget-bin/www_bget?ko:K11165">K11165</a>  DHRS7; dehydrogenase/reductase SDR family member 7 [EC:1.1.-.-]
E        comp46546_c0_seq11; <a href="/dbget-bin/www_bget?ko:K11165">K11165</a>  DHRS7; dehydrogenase/reductase SDR family member 7 [EC:1.1.-.-]
E        comp46546_c0_seq13; <a href="/dbget-bin/www_bget?ko:K11165">K11165</a>  DHRS7; dehydrogenase/reductase SDR family member 7 [EC:1.1.-.-]
E        comp46546_c0_seq15; <a href="/dbget-bin/www_bget?ko:K11165">K11165</a>  DHRS7; dehydrogenase/reductase SDR family member 7 [EC:1.1.-.-]
E        comp46546_c0_seq16; <a href="/dbget-bin/www_bget?ko:K11165">K11165</a>  DHRS7; dehydrogenase/reductase SDR family member 7 [EC:1.1.-.-]
E        comp46546_c0_seq17; <a href="/dbget-bin/www_bget?ko:K11165">K11165</a>  DHRS7; dehydrogenase/reductase SDR family member 7 [EC:1.1.-.-]
E        comp46546_c0_seq18; <a href="/dbget-bin/www_bget?ko:K11165">K11165</a>  DHRS7; dehydrogenase/reductase SDR family member 7 [EC:1.1.-.-]
E        comp46546_c0_seq19; <a href="/dbget-bin/www_bget?ko:K11165">K11165</a>  DHRS7; dehydrogenase/reductase SDR family member 7 [EC:1.1.-.-]
E        comp46546_c0_seq21; <a href="/dbget-bin/www_bget?ko:K11165">K11165</a>  DHRS7; dehydrogenase/reductase SDR family member 7 [EC:1.1.-.-]
E        comp137905_c0_seq1; <a href="/dbget-bin/www_bget?ko:K11165">K11165</a>  DHRS7; dehydrogenase/reductase SDR family member 7 [EC:1.1.-.-]
E        comp69020_c0_seq1; <a href="/dbget-bin/www_bget?ko:K11168">K11168</a>  DHRS12; dehydrogenase/reductase SDR family member 12 [EC:1.1.-.-]
B  1.2  Acting on the aldehyde or oxo group of donors
C    1.2.1  With NAD+ or NADP+ as acceptor
D      <a href="/dbget-bin/www_bget?ec:1.2.1.2">1.2.1.2</a>  formate dehydrogenase
D      <a href="/dbget-bin/www_bget?ec:1.2.1.3">1.2.1.3</a>  aldehyde dehydrogenase (NAD+)
E        comp27718_c0_seq1; <a href="/dbget-bin/www_bget?ko:K00128">K00128</a>  E1.2.1.3; aldehyde dehydrogenase (NAD+) [EC:1.2.1.3]
E        comp30537_c0_seq1; <a href="/dbget-bin/www_bget?ko:K00128">K00128</a>  E1.2.1.3; aldehyde dehydrogenase (NAD+) [EC:1.2.1.3]
E        comp41953_c0_seq1; <a href="/dbget-bin/www_bget?ko:K00128">K00128</a>  E1.2.1.3; aldehyde dehydrogenase (NAD+) [EC:1.2.1.3]
E        comp41953_c0_seq4; <a href="/dbget-bin/www_bget?ko:K00128">K00128</a>  E1.2.1.3; aldehyde dehydrogenase (NAD+) [EC:1.2.1.3]
E        comp44363_c0_seq1; <a href="/dbget-bin/www_bget?ko:K00128">K00128</a>  E1.2.1.3; aldehyde dehydrogenase (NAD+) [EC:1.2.1.3]
E        comp45407_c0_seq1; <a href="/dbget-bin/www_bget?ko:K00128">K00128</a>  E1.2.1.3; aldehyde dehydrogenase (NAD+) [EC:1.2.1.3]
E        comp46924_c0_seq1; <a href="/dbget-bin/www_bget?ko:K00128">K00128</a>  E1.2.1.3; aldehyde dehydrogenase (NAD+) [EC:1.2.1.3]
E        comp51992_c0_seq1; <a href="/dbget-bin/www_bget?ko:K00128">K00128</a>  E1.2.1.3; aldehyde dehydrogenase (NAD+) [EC:1.2.1.3]
E        comp54539_c0_seq1; <a href="/dbget-bin/www_bget?ko:K00128">K00128</a>  E1.2.1.3; aldehyde dehydrogenase (NAD+) [EC:1.2.1.3]
E        comp55759_c0_seq1; <a href="/dbget-bin/www_bget?ko:K00128">K00128</a>  E1.2.1.3; aldehyde dehydrogenase (NAD+) [EC:1.2.1.3]
E        comp56042_c0_seq1; <a href="/dbget-bin/www_bget?ko:K00128">K00128</a>  E1.2.1.3; aldehyde dehydrogenase (NAD+) [EC:1.2.1.3]
E        comp64642_c0_seq1; <a href="/dbget-bin/www_bget?ko:K00128">K00128</a>  E1.2.1.3; aldehyde dehydrogenase (NAD+) [EC:1.2.1.3]
E        comp75409_c0_seq1; <a href="/dbget-bin/www_bget?ko:K00128">K00128</a>  E1.2.1.3; aldehyde dehydrogenase (NAD+) [EC:1.2.1.3]
E        comp75693_c0_seq1; <a href="/dbget-bin/www_bget?ko:K00128">K00128</a>  E1.2.1.3; aldehyde dehydrogenase (NAD+) [EC:1.2.1.3]
E        comp82960_c0_seq1; <a href="/dbget-bin/www_bget?ko:K00128">K00128</a>  E1.2.1.3; aldehyde dehydrogenase (NAD+) [EC:1.2.1.3]
E        comp97871_c0_seq1; <a href="/dbget-bin/www_bget?ko:K00128">K00128</a>  E1.2.1.3; aldehyde dehydrogenase (NAD+) [EC:1.2.1.3]
E        comp104341_c0_seq1; <a href="/dbget-bin/www_bget?ko:K00128">K00128</a>  E1.2.1.3; aldehyde dehydrogenase (NAD+) [EC:1.2.1.3]
E        comp115583_c0_seq1; <a href="/dbget-bin/www_bget?ko:K00128">K00128</a>  E1.2.1.3; aldehyde dehydrogenase (NAD+) [EC:1.2.1.3]
E        comp121074_c0_seq1; <a href="/dbget-bin/www_bget?ko:K00128">K00128</a>  E1.2.1.3; aldehyde dehydrogenase (NAD+) [EC:1.2.1.3]
E        comp125599_c0_seq1; <a href="/dbget-bin/www_bget?ko:K00128">K00128</a>  E1.2.1.3; aldehyde dehydrogenase (NAD+) [EC:1.2.1.3]
E        comp142328_c0_seq1; <a href="/dbget-bin/www_bget?ko:K00128">K00128</a>  E1.2.1.3; aldehyde dehydrogenase (NAD+) [EC:1.2.1.3]
E        comp150227_c0_seq1; <a href="/dbget-bin/www_bget?ko:K00128">K00128</a>  E1.2.1.3; aldehyde dehydrogenase (NAD+) [EC:1.2.1.3]
E        comp153944_c0_seq1; <a href="/dbget-bin/www_bget?ko:K00128">K00128</a>  E1.2.1.3; aldehyde dehydrogenase (NAD+) [EC:1.2.1.3]
E        comp157742_c0_seq1; <a href="/dbget-bin/www_bget?ko:K00128">K00128</a>  E1.2.1.3; aldehyde dehydrogenase (NAD+) [EC:1.2.1.3]
E        comp158128_c0_seq1; <a href="/dbget-bin/www_bget?ko:K00128">K00128</a>  E1.2.1.3; aldehyde dehydrogenase (NAD+) [EC:1.2.1.3]
E        comp159519_c0_seq1; <a href="/dbget-bin/www_bget?ko:K00128">K00128</a>  E1.2.1.3; aldehyde dehydrogenase (NAD+) [EC:1.2.1.3]
E        comp36465_c0_seq1; <a href="/dbget-bin/www_bget?ko:K00149">K00149</a>  ALDH9A1; aldehyde dehydrogenase family 9 member A1 [EC:1.2.1.47 1.2.1.3]
E        comp75374_c0_seq1; <a href="/dbget-bin/www_bget?ko:K00149">K00149</a>  ALDH9A1; aldehyde dehydrogenase family 9 member A1 [EC:1.2.1.47 1.2.1.3]
E        comp131764_c0_seq1; <a href="/dbget-bin/www_bget?ko:K00149">K00149</a>  ALDH9A1; aldehyde dehydrogenase family 9 member A1 [EC:1.2.1.47 1.2.1.3]
E        comp143894_c0_seq1; <a href="/dbget-bin/www_bget?ko:K00149">K00149</a>  ALDH9A1; aldehyde dehydrogenase family 9 member A1 [EC:1.2.1.47 1.2.1.3]
E        comp44531_c0_seq1; <a href="/dbget-bin/www_bget?ko:K14085">K14085</a>  ALDH7A1; aldehyde dehydrogenase family 7 member A1 [EC:1.2.1.31 1.2.1.8 1.2.1.3]
D      <a href="/dbget-bin/www_bget?ec:1.2.1.4">1.2.1.4</a>  aldehyde dehydrogenase (NADP+)
D      <a href="/dbget-bin/www_bget?ec:1.2.1.5">1.2.1.5</a>  aldehyde dehydrogenase [NAD(P)+]
D      <a href="/dbget-bin/www_bget?ec:1.2.1.7">1.2.1.7</a>  benzaldehyde dehydrogenase (NADP+)
D      <a href="/dbget-bin/www_bget?ec:1.2.1.8">1.2.1.8</a>  betaine-aldehyde dehydrogenase
E        comp44531_c0_seq1; <a href="/dbget-bin/www_bget?ko:K14085">K14085</a>  ALDH7A1; aldehyde dehydrogenase family 7 member A1 [EC:1.2.1.31 1.2.1.8 1.2.1.3]
D      <a href="/dbget-bin/www_bget?ec:1.2.1.9">1.2.1.9</a>  glyceraldehyde-3-phosphate dehydrogenase (NADP+)
D      <a href="/dbget-bin/www_bget?ec:1.2.1.10">1.2.1.10</a>  acetaldehyde dehydrogenase (acetylating)
D      <a href="/dbget-bin/www_bget?ec:1.2.1.11">1.2.1.11</a>  aspartate-semialdehyde dehydrogenase
D      <a href="/dbget-bin/www_bget?ec:1.2.1.12">1.2.1.12</a>  glyceraldehyde-3-phosphate dehydrogenase (phosphorylating)
E        comp43460_c0_seq1; <a href="/dbget-bin/www_bget?ko:K00134">K00134</a>  GAPDH, gapA; glyceraldehyde 3-phosphate dehydrogenase [EC:1.2.1.12]
D      <a href="/dbget-bin/www_bget?ec:1.2.1.13">1.2.1.13</a>  glyceraldehyde-3-phosphate dehydrogenase (NADP+) (phosphorylating)
D      <a href="/dbget-bin/www_bget?ec:1.2.1.15">1.2.1.15</a>  malonate-semialdehyde dehydrogenase
D      <a href="/dbget-bin/www_bget?ec:1.2.1.16">1.2.1.16</a>  succinate-semialdehyde dehydrogenase [NAD(P)+]
D      <a href="/dbget-bin/www_bget?ec:1.2.1.17">1.2.1.17</a>  glyoxylate dehydrogenase (acylating)
D      <a href="/dbget-bin/www_bget?ec:1.2.1.18">1.2.1.18</a>  malonate-semialdehyde dehydrogenase (acetylating)
E        comp89316_c0_seq1; <a href="/dbget-bin/www_bget?ko:K00140">K00140</a>  mmsA, iolA, ALDH6A1; malonate-semialdehyde dehydrogenase (acetylating) / methylmalonate-semialdehyde dehydrogenase [EC:1.2.1.18 1.2.1.27]
D      <a href="/dbget-bin/www_bget?ec:1.2.1.19">1.2.1.19</a>  aminobutyraldehyde dehydrogenase
D      <a href="/dbget-bin/www_bget?ec:1.2.1.20">1.2.1.20</a>  glutarate-semialdehyde dehydrogenase
D      <a href="/dbget-bin/www_bget?ec:1.2.1.21">1.2.1.21</a>  glycolaldehyde dehydrogenase
D      <a href="/dbget-bin/www_bget?ec:1.2.1.22">1.2.1.22</a>  lactaldehyde dehydrogenase
D      <a href="/dbget-bin/www_bget?ec:1.2.1.23">1.2.1.23</a>  2-oxoaldehyde dehydrogenase (NAD+)
D      <a href="/dbget-bin/www_bget?ec:1.2.1.24">1.2.1.24</a>  succinate-semialdehyde dehydrogenase (NAD+)
E        comp23584_c0_seq1; <a href="/dbget-bin/www_bget?ko:K00139">K00139</a>  ALDH5A1; succinate-semialdehyde dehydrogenase [EC:1.2.1.24]
E        comp49245_c0_seq1; <a href="/dbget-bin/www_bget?ko:K00139">K00139</a>  ALDH5A1; succinate-semialdehyde dehydrogenase [EC:1.2.1.24]
E        comp61533_c0_seq1; <a href="/dbget-bin/www_bget?ko:K00139">K00139</a>  ALDH5A1; succinate-semialdehyde dehydrogenase [EC:1.2.1.24]
E        comp84095_c0_seq1; <a href="/dbget-bin/www_bget?ko:K00139">K00139</a>  ALDH5A1; succinate-semialdehyde dehydrogenase [EC:1.2.1.24]
E        comp89744_c0_seq1; <a href="/dbget-bin/www_bget?ko:K00139">K00139</a>  ALDH5A1; succinate-semialdehyde dehydrogenase [EC:1.2.1.24]
E        comp99431_c0_seq1; <a href="/dbget-bin/www_bget?ko:K00139">K00139</a>  ALDH5A1; succinate-semialdehyde dehydrogenase [EC:1.2.1.24]
E        comp113171_c0_seq1; <a href="/dbget-bin/www_bget?ko:K00139">K00139</a>  ALDH5A1; succinate-semialdehyde dehydrogenase [EC:1.2.1.24]
D      <a href="/dbget-bin/www_bget?ec:1.2.1.25">1.2.1.25</a>  2-oxoisovalerate dehydrogenase (acylating)
D      <a href="/dbget-bin/www_bget?ec:1.2.1.26">1.2.1.26</a>  2,5-dioxovalerate dehydrogenase
D      <a href="/dbget-bin/www_bget?ec:1.2.1.27">1.2.1.27</a>  methylmalonate-semialdehyde dehydrogenase (acylating)
E        comp89316_c0_seq1; <a href="/dbget-bin/www_bget?ko:K00140">K00140</a>  mmsA, iolA, ALDH6A1; malonate-semialdehyde dehydrogenase (acetylating) / methylmalonate-semialdehyde dehydrogenase [EC:1.2.1.18 1.2.1.27]
D      <a href="/dbget-bin/www_bget?ec:1.2.1.28">1.2.1.28</a>  benzaldehyde dehydrogenase (NAD+)
D      <a href="/dbget-bin/www_bget?ec:1.2.1.29">1.2.1.29</a>  aryl-aldehyde dehydrogenase
D      <a href="/dbget-bin/www_bget?ec:1.2.1.30">1.2.1.30</a>  aryl-aldehyde dehydrogenase (NADP+)
D      <a href="/dbget-bin/www_bget?ec:1.2.1.31">1.2.1.31</a>  L-aminoadipate-semialdehyde dehydrogenase
E        comp44531_c0_seq1; <a href="/dbget-bin/www_bget?ko:K14085">K14085</a>  ALDH7A1; aldehyde dehydrogenase family 7 member A1 [EC:1.2.1.31 1.2.1.8 1.2.1.3]
D      <a href="/dbget-bin/www_bget?ec:1.2.1.32">1.2.1.32</a>  aminomuconate-semialdehyde dehydrogenase
D      <a href="/dbget-bin/www_bget?ec:1.2.1.33">1.2.1.33</a>  (R)-dehydropantoate dehydrogenase
D      <a href="/dbget-bin/www_bget?ec:1.2.1.36">1.2.1.36</a>  retinal dehydrogenase
D      <a href="/dbget-bin/www_bget?ec:1.2.1.38">1.2.1.38</a>  N-acetyl-gamma-glutamyl-phosphate reductase
D      <a href="/dbget-bin/www_bget?ec:1.2.1.39">1.2.1.39</a>  phenylacetaldehyde dehydrogenase
D      <a href="/dbget-bin/www_bget?ec:1.2.1.41">1.2.1.41</a>  glutamate-5-semialdehyde dehydrogenase
E        comp6293_c0_seq1; <a href="/dbget-bin/www_bget?ko:K12657">K12657</a>  ALDH18A1, P5CS; delta-1-pyrroline-5-carboxylate synthetase [EC:2.7.2.11 1.2.1.41]
E        comp6293_c0_seq2; <a href="/dbget-bin/www_bget?ko:K12657">K12657</a>  ALDH18A1, P5CS; delta-1-pyrroline-5-carboxylate synthetase [EC:2.7.2.11 1.2.1.41]
E        comp37993_c0_seq1; <a href="/dbget-bin/www_bget?ko:K12657">K12657</a>  ALDH18A1, P5CS; delta-1-pyrroline-5-carboxylate synthetase [EC:2.7.2.11 1.2.1.41]
E        comp90915_c0_seq1; <a href="/dbget-bin/www_bget?ko:K12657">K12657</a>  ALDH18A1, P5CS; delta-1-pyrroline-5-carboxylate synthetase [EC:2.7.2.11 1.2.1.41]
E        comp124607_c0_seq1; <a href="/dbget-bin/www_bget?ko:K12657">K12657</a>  ALDH18A1, P5CS; delta-1-pyrroline-5-carboxylate synthetase [EC:2.7.2.11 1.2.1.41]
D      <a href="/dbget-bin/www_bget?ec:1.2.1.42">1.2.1.42</a>  hexadecanal dehydrogenase (acylating)
D      <a href="/dbget-bin/www_bget?ec:1.2.1.43">1.2.1.43</a>  formate dehydrogenase (NADP+)
D      <a href="/dbget-bin/www_bget?ec:1.2.1.44">1.2.1.44</a>  cinnamoyl-CoA reductase
D      <a href="/dbget-bin/www_bget?ec:1.2.1.46">1.2.1.46</a>  formaldehyde dehydrogenase
D      <a href="/dbget-bin/www_bget?ec:1.2.1.47">1.2.1.47</a>  4-trimethylammoniobutyraldehyde dehydrogenase
E        comp36465_c0_seq1; <a href="/dbget-bin/www_bget?ko:K00149">K00149</a>  ALDH9A1; aldehyde dehydrogenase family 9 member A1 [EC:1.2.1.47 1.2.1.3]
E        comp75374_c0_seq1; <a href="/dbget-bin/www_bget?ko:K00149">K00149</a>  ALDH9A1; aldehyde dehydrogenase family 9 member A1 [EC:1.2.1.47 1.2.1.3]
E        comp131764_c0_seq1; <a href="/dbget-bin/www_bget?ko:K00149">K00149</a>  ALDH9A1; aldehyde dehydrogenase family 9 member A1 [EC:1.2.1.47 1.2.1.3]
E        comp143894_c0_seq1; <a href="/dbget-bin/www_bget?ko:K00149">K00149</a>  ALDH9A1; aldehyde dehydrogenase family 9 member A1 [EC:1.2.1.47 1.2.1.3]
D      <a href="/dbget-bin/www_bget?ec:1.2.1.48">1.2.1.48</a>  long-chain-aldehyde dehydrogenase
D      <a href="/dbget-bin/www_bget?ec:1.2.1.49">1.2.1.49</a>  2-oxoaldehyde dehydrogenase (NADP+)
D      <a href="/dbget-bin/www_bget?ec:1.2.1.50">1.2.1.50</a>  long-chain-fatty-acyl-CoA reductase
D      <a href="/dbget-bin/www_bget?ec:1.2.1.51">1.2.1.51</a>  pyruvate dehydrogenase (NADP+)
D      <a href="/dbget-bin/www_bget?ec:1.2.1.52">1.2.1.52</a>  oxoglutarate dehydrogenase (NADP+)
D      <a href="/dbget-bin/www_bget?ec:1.2.1.53">1.2.1.53</a>  4-hydroxyphenylacetaldehyde dehydrogenase
D      <a href="/dbget-bin/www_bget?ec:1.2.1.54">1.2.1.54</a>  gamma-guanidinobutyraldehyde dehydrogenase
D      <a href="/dbget-bin/www_bget?ec:1.2.1.57">1.2.1.57</a>  butanal dehydrogenase
D      <a href="/dbget-bin/www_bget?ec:1.2.1.58">1.2.1.58</a>  phenylglyoxylate dehydrogenase (acylating)
D      <a href="/dbget-bin/www_bget?ec:1.2.1.59">1.2.1.59</a>  glyceraldehyde-3-phosphate dehydrogenase (NAD(P)+) (phosphorylating)
D      <a href="/dbget-bin/www_bget?ec:1.2.1.60">1.2.1.60</a>  5-carboxymethyl-2-hydroxymuconic-semialdehyde dehydrogenase
D      <a href="/dbget-bin/www_bget?ec:1.2.1.61">1.2.1.61</a>  4-hydroxymuconic-semialdehyde dehydrogenase
D      <a href="/dbget-bin/www_bget?ec:1.2.1.62">1.2.1.62</a>  4-formylbenzenesulfonate dehydrogenase
D      <a href="/dbget-bin/www_bget?ec:1.2.1.63">1.2.1.63</a>  6-oxohexanoate dehydrogenase
D      <a href="/dbget-bin/www_bget?ec:1.2.1.64">1.2.1.64</a>  4-hydroxybenzaldehyde dehydrogenase
D      <a href="/dbget-bin/www_bget?ec:1.2.1.65">1.2.1.65</a>  salicylaldehyde dehydrogenase
D      <a href="/dbget-bin/www_bget?ec:1.2.1.67">1.2.1.67</a>  vanillin dehydrogenase
D      <a href="/dbget-bin/www_bget?ec:1.2.1.68">1.2.1.68</a>  coniferyl-aldehyde dehydrogenase
D      <a href="/dbget-bin/www_bget?ec:1.2.1.69">1.2.1.69</a>  fluoroacetaldehyde dehydrogenase
D      <a href="/dbget-bin/www_bget?ec:1.2.1.70">1.2.1.70</a>  glutamyl-tRNA reductase
D      <a href="/dbget-bin/www_bget?ec:1.2.1.71">1.2.1.71</a>  succinylglutamate-semialdehyde dehydrogenase
D      <a href="/dbget-bin/www_bget?ec:1.2.1.72">1.2.1.72</a>  erythrose-4-phosphate dehydrogenase
D      <a href="/dbget-bin/www_bget?ec:1.2.1.73">1.2.1.73</a>  sulfoacetaldehyde dehydrogenase
D      <a href="/dbget-bin/www_bget?ec:1.2.1.74">1.2.1.74</a>  abieta-7,13-dien-18-al dehydrogenase
D      <a href="/dbget-bin/www_bget?ec:1.2.1.75">1.2.1.75</a>  malonyl CoA reductase (malonate semialdehyde-forming)
D      <a href="/dbget-bin/www_bget?ec:1.2.1.76">1.2.1.76</a>  succinate-semialdehyde dehydrogenase (acylating)
D      <a href="/dbget-bin/www_bget?ec:1.2.1.77">1.2.1.77</a>  3,4-dehydroadipyl-CoA semialdehyde dehydrogenase (NADP+)
D      <a href="/dbget-bin/www_bget?ec:1.2.1.78">1.2.1.78</a>  2-formylbenzoate dehydrogenase
D      <a href="/dbget-bin/www_bget?ec:1.2.1.79">1.2.1.79</a>  succinate-semialdehyde dehydrogenase (NADP+)
D      <a href="/dbget-bin/www_bget?ec:1.2.1.80">1.2.1.80</a>  long-chain acyl-[acyl-carrier-protein] reductase
D      <a href="/dbget-bin/www_bget?ec:1.2.1.81">1.2.1.81</a>  sulfoacetaldehyde dehydrogenase (acylating)
D      <a href="/dbget-bin/www_bget?ec:1.2.1.82">1.2.1.82</a>  beta-apo-4'-carotenal oxygenase
D      <a href="/dbget-bin/www_bget?ec:1.2.1.83">1.2.1.83</a>  3-succinoylsemialdehyde-pyridine dehydrogenase
D      <a href="/dbget-bin/www_bget?ec:1.2.1.84">1.2.1.84</a>  alcohol-forming fatty acyl-CoA reductase
D      <a href="/dbget-bin/www_bget?ec:1.2.1.85">1.2.1.85</a>  2-hydroxymuconate-6-semialdehyde dehydrogenase
D      <a href="/dbget-bin/www_bget?ec:1.2.1.86">1.2.1.86</a>  geranial dehydrogenase
D      <a href="/dbget-bin/www_bget?ec:1.2.1.87">1.2.1.87</a>  propanal dehydrogenase (CoA-propanoylating)
D      <a href="/dbget-bin/www_bget?ec:1.2.1.88">1.2.1.88</a>  L-glutamate gamma-semialdehyde dehydrogenase
E        comp44432_c0_seq2; <a href="/dbget-bin/www_bget?ko:K00294">K00294</a>  E1.2.1.88; 1-pyrroline-5-carboxylate dehydrogenase [EC:1.2.1.88]
E        comp145887_c0_seq1; <a href="/dbget-bin/www_bget?ko:K00294">K00294</a>  E1.2.1.88; 1-pyrroline-5-carboxylate dehydrogenase [EC:1.2.1.88]
D      1.2.1.-  
E        comp42119_c0_seq1; <a href="/dbget-bin/www_bget?ko:K13356">K13356</a>  FAR; fatty acyl-CoA reductase [EC:1.2.1.-]
E        comp73085_c0_seq1; <a href="/dbget-bin/www_bget?ko:K13356">K13356</a>  FAR; fatty acyl-CoA reductase [EC:1.2.1.-]
C    1.2.2  With a cytochrome as acceptor
D      <a href="/dbget-bin/www_bget?ec:1.2.2.1">1.2.2.1</a>  formate dehydrogenase (cytochrome)
D      <a href="/dbget-bin/www_bget?ec:1.2.2.3">1.2.2.3</a>  formate dehydrogenase (cytochrome-c-553)
D      <a href="/dbget-bin/www_bget?ec:1.2.2.4">1.2.2.4</a>  carbon-monoxide dehydrogenase (cytochrome b-561)
C    1.2.3  With oxygen as acceptor
D      <a href="/dbget-bin/www_bget?ec:1.2.3.1">1.2.3.1</a>  aldehyde oxidase
D      <a href="/dbget-bin/www_bget?ec:1.2.3.3">1.2.3.3</a>  pyruvate oxidase
D      <a href="/dbget-bin/www_bget?ec:1.2.3.4">1.2.3.4</a>  oxalate oxidase
D      <a href="/dbget-bin/www_bget?ec:1.2.3.5">1.2.3.5</a>  glyoxylate oxidase
D      <a href="/dbget-bin/www_bget?ec:1.2.3.6">1.2.3.6</a>  pyruvate oxidase (CoA-acetylating)
D      <a href="/dbget-bin/www_bget?ec:1.2.3.7">1.2.3.7</a>  indole-3-acetaldehyde oxidase
D      <a href="/dbget-bin/www_bget?ec:1.2.3.8">1.2.3.8</a>  pyridoxal oxidase
D      <a href="/dbget-bin/www_bget?ec:1.2.3.9">1.2.3.9</a>  aryl-aldehyde oxidase
D      <a href="/dbget-bin/www_bget?ec:1.2.3.13">1.2.3.13</a>  4-hydroxyphenylpyruvate oxidase
D      <a href="/dbget-bin/www_bget?ec:1.2.3.14">1.2.3.14</a>  abscisic-aldehyde oxidase
D      1.2.3.-  
C    1.2.4  With a disulfide as acceptor
D      <a href="/dbget-bin/www_bget?ec:1.2.4.1">1.2.4.1</a>  pyruvate dehydrogenase (acetyl-transferring)
E        comp11359_c0_seq1; <a href="/dbget-bin/www_bget?ko:K00161">K00161</a>  PDHA, pdhA; pyruvate dehydrogenase E1 component subunit alpha [EC:1.2.4.1]
E        comp17704_c0_seq1; <a href="/dbget-bin/www_bget?ko:K00161">K00161</a>  PDHA, pdhA; pyruvate dehydrogenase E1 component subunit alpha [EC:1.2.4.1]
E        comp29660_c0_seq1; <a href="/dbget-bin/www_bget?ko:K00161">K00161</a>  PDHA, pdhA; pyruvate dehydrogenase E1 component subunit alpha [EC:1.2.4.1]
E        comp41291_c0_seq1; <a href="/dbget-bin/www_bget?ko:K00161">K00161</a>  PDHA, pdhA; pyruvate dehydrogenase E1 component subunit alpha [EC:1.2.4.1]
E        comp78291_c0_seq1; <a href="/dbget-bin/www_bget?ko:K00161">K00161</a>  PDHA, pdhA; pyruvate dehydrogenase E1 component subunit alpha [EC:1.2.4.1]
E        comp38320_c0_seq1; <a href="/dbget-bin/www_bget?ko:K00162">K00162</a>  PDHB, pdhB; pyruvate dehydrogenase E1 component subunit beta [EC:1.2.4.1]
E        comp39359_c0_seq1; <a href="/dbget-bin/www_bget?ko:K00162">K00162</a>  PDHB, pdhB; pyruvate dehydrogenase E1 component subunit beta [EC:1.2.4.1]
D      <a href="/dbget-bin/www_bget?ec:1.2.4.2">1.2.4.2</a>  oxoglutarate dehydrogenase (succinyl-transferring)
E        comp12758_c0_seq1; <a href="/dbget-bin/www_bget?ko:K00164">K00164</a>  OGDH, sucA; 2-oxoglutarate dehydrogenase E1 component [EC:1.2.4.2]
E        comp39094_c0_seq2; <a href="/dbget-bin/www_bget?ko:K00164">K00164</a>  OGDH, sucA; 2-oxoglutarate dehydrogenase E1 component [EC:1.2.4.2]
E        comp46352_c0_seq1; <a href="/dbget-bin/www_bget?ko:K00164">K00164</a>  OGDH, sucA; 2-oxoglutarate dehydrogenase E1 component [EC:1.2.4.2]
E        comp8989_c0_seq1; <a href="/dbget-bin/www_bget?ko:K15791">K15791</a>  DHKTD1; probable 2-oxoglutarate dehydrogenase E1 component DHKTD1 [EC:1.2.4.2]
E        comp23627_c0_seq1; <a href="/dbget-bin/www_bget?ko:K15791">K15791</a>  DHKTD1; probable 2-oxoglutarate dehydrogenase E1 component DHKTD1 [EC:1.2.4.2]
E        comp32221_c0_seq1; <a href="/dbget-bin/www_bget?ko:K15791">K15791</a>  DHKTD1; probable 2-oxoglutarate dehydrogenase E1 component DHKTD1 [EC:1.2.4.2]
E        comp71313_c0_seq1; <a href="/dbget-bin/www_bget?ko:K15791">K15791</a>  DHKTD1; probable 2-oxoglutarate dehydrogenase E1 component DHKTD1 [EC:1.2.4.2]
D      <a href="/dbget-bin/www_bget?ec:1.2.4.4">1.2.4.4</a>  3-methyl-2-oxobutanoate dehydrogenase (2-methylpropanoyl-transferring)
E        comp39023_c0_seq1; <a href="/dbget-bin/www_bget?ko:K00166">K00166</a>  E1.2.4.4A, bkdA1; 2-oxoisovalerate dehydrogenase E1 component, alpha subunit [EC:1.2.4.4]
E        comp39023_c0_seq2; <a href="/dbget-bin/www_bget?ko:K00166">K00166</a>  E1.2.4.4A, bkdA1; 2-oxoisovalerate dehydrogenase E1 component, alpha subunit [EC:1.2.4.4]
E        comp41575_c0_seq1; <a href="/dbget-bin/www_bget?ko:K00166">K00166</a>  E1.2.4.4A, bkdA1; 2-oxoisovalerate dehydrogenase E1 component, alpha subunit [EC:1.2.4.4]
E        comp41575_c0_seq2; <a href="/dbget-bin/www_bget?ko:K00166">K00166</a>  E1.2.4.4A, bkdA1; 2-oxoisovalerate dehydrogenase E1 component, alpha subunit [EC:1.2.4.4]
E        comp60125_c0_seq1; <a href="/dbget-bin/www_bget?ko:K00167">K00167</a>  E1.2.4.4B, bkdA2; 2-oxoisovalerate dehydrogenase E1 component, beta subunit [EC:1.2.4.4]
D      1.2.4.-  
C    1.2.5  With a quinone or similar compound as acceptor
D      <a href="/dbget-bin/www_bget?ec:1.2.5.1">1.2.5.1</a>  pyruvate dehydrogenase (quinone)
C    1.2.7  With an iron-sulfur protein as acceptor
D      <a href="/dbget-bin/www_bget?ec:1.2.7.1">1.2.7.1</a>  pyruvate synthase
D      <a href="/dbget-bin/www_bget?ec:1.2.7.3">1.2.7.3</a>  2-oxoglutarate synthase
D      <a href="/dbget-bin/www_bget?ec:1.2.7.4">1.2.7.4</a>  carbon-monoxide dehydrogenase (ferredoxin)
D      <a href="/dbget-bin/www_bget?ec:1.2.7.5">1.2.7.5</a>  aldehyde ferredoxin oxidoreductase
D      <a href="/dbget-bin/www_bget?ec:1.2.7.6">1.2.7.6</a>  glyceraldehyde-3-phosphate dehydrogenase (ferredoxin)
D      <a href="/dbget-bin/www_bget?ec:1.2.7.7">1.2.7.7</a>  3-methyl-2-oxobutanoate dehydrogenase (ferredoxin)
D      <a href="/dbget-bin/www_bget?ec:1.2.7.8">1.2.7.8</a>  indolepyruvate ferredoxin oxidoreductase
D      <a href="/dbget-bin/www_bget?ec:1.2.7.10">1.2.7.10</a>  oxalate oxidoreductase
D      1.2.7.-  
C    1.2.99  With other acceptors
D      <a href="/dbget-bin/www_bget?ec:1.2.99.2">1.2.99.2</a>  carbon-monoxide dehydrogenase (acceptor)
D      <a href="/dbget-bin/www_bget?ec:1.2.99.3">1.2.99.3</a>  aldehyde dehydrogenase (pyrroloquinoline-quinone)
D      <a href="/dbget-bin/www_bget?ec:1.2.99.4">1.2.99.4</a>  formaldehyde dismutase
D      <a href="/dbget-bin/www_bget?ec:1.2.99.5">1.2.99.5</a>  formylmethanofuran dehydrogenase
D      <a href="/dbget-bin/www_bget?ec:1.2.99.6">1.2.99.6</a>  carboxylate reductase
D      <a href="/dbget-bin/www_bget?ec:1.2.99.7">1.2.99.7</a>  aldehyde dehydrogenase (FAD-independent)
D      <a href="/dbget-bin/www_bget?ec:1.2.99.8">1.2.99.8</a>  glyceraldehyde dehydrogenase (FAD-containing)
C    1.2.-  Acting on the aldehyde or oxo group of donors
D      1.2.-.-  
B  1.3  Acting on the CH-CH group of donors
C    1.3.1  With NAD+ or NADP+ as acceptor
D      <a href="/dbget-bin/www_bget?ec:1.3.1.1">1.3.1.1</a>  dihydropyrimidine dehydrogenase (NAD+)
D      <a href="/dbget-bin/www_bget?ec:1.3.1.2">1.3.1.2</a>  dihydropyrimidine dehydrogenase (NADP+)
E        comp40769_c0_seq1; <a href="/dbget-bin/www_bget?ko:K00207">K00207</a>  DPYD; dihydropyrimidine dehydrogenase (NADP+) [EC:1.3.1.2]
E        comp40769_c0_seq2; <a href="/dbget-bin/www_bget?ko:K00207">K00207</a>  DPYD; dihydropyrimidine dehydrogenase (NADP+) [EC:1.3.1.2]
E        comp51018_c0_seq1; <a href="/dbget-bin/www_bget?ko:K00207">K00207</a>  DPYD; dihydropyrimidine dehydrogenase (NADP+) [EC:1.3.1.2]
E        comp54927_c0_seq1; <a href="/dbget-bin/www_bget?ko:K00207">K00207</a>  DPYD; dihydropyrimidine dehydrogenase (NADP+) [EC:1.3.1.2]
E        comp63773_c0_seq1; <a href="/dbget-bin/www_bget?ko:K00207">K00207</a>  DPYD; dihydropyrimidine dehydrogenase (NADP+) [EC:1.3.1.2]
E        comp68729_c0_seq1; <a href="/dbget-bin/www_bget?ko:K00207">K00207</a>  DPYD; dihydropyrimidine dehydrogenase (NADP+) [EC:1.3.1.2]
E        comp89538_c0_seq1; <a href="/dbget-bin/www_bget?ko:K00207">K00207</a>  DPYD; dihydropyrimidine dehydrogenase (NADP+) [EC:1.3.1.2]
E        comp92174_c0_seq1; <a href="/dbget-bin/www_bget?ko:K00207">K00207</a>  DPYD; dihydropyrimidine dehydrogenase (NADP+) [EC:1.3.1.2]
E        comp124044_c0_seq1; <a href="/dbget-bin/www_bget?ko:K00207">K00207</a>  DPYD; dihydropyrimidine dehydrogenase (NADP+) [EC:1.3.1.2]
E        comp158566_c0_seq1; <a href="/dbget-bin/www_bget?ko:K00207">K00207</a>  DPYD; dihydropyrimidine dehydrogenase (NADP+) [EC:1.3.1.2]
D      <a href="/dbget-bin/www_bget?ec:1.3.1.3">1.3.1.3</a>  Delta4-3-oxosteroid 5beta-reductase
D      <a href="/dbget-bin/www_bget?ec:1.3.1.5">1.3.1.5</a>  cucurbitacin Delta23-reductase
D      <a href="/dbget-bin/www_bget?ec:1.3.1.6">1.3.1.6</a>  fumarate reductase (NADH)
D      <a href="/dbget-bin/www_bget?ec:1.3.1.7">1.3.1.7</a>  meso-tartrate dehydrogenase
D      <a href="/dbget-bin/www_bget?ec:1.3.1.8">1.3.1.8</a>  acyl-CoA dehydrogenase (NADP+)
D      <a href="/dbget-bin/www_bget?ec:1.3.1.9">1.3.1.9</a>  enoyl-[acyl-carrier-protein] reductase (NADH)
D      <a href="/dbget-bin/www_bget?ec:1.3.1.10">1.3.1.10</a>  enoyl-[acyl-carrier-protein] reductase (NADPH, Si-specific)
D      <a href="/dbget-bin/www_bget?ec:1.3.1.11">1.3.1.11</a>  2-coumarate reductase
D      <a href="/dbget-bin/www_bget?ec:1.3.1.12">1.3.1.12</a>  prephenate dehydrogenase
D      <a href="/dbget-bin/www_bget?ec:1.3.1.13">1.3.1.13</a>  prephenate dehydrogenase (NADP+)
D      <a href="/dbget-bin/www_bget?ec:1.3.1.14">1.3.1.14</a>  dihydroorotate dehydrogenase (NAD+)
D      <a href="/dbget-bin/www_bget?ec:1.3.1.15">1.3.1.15</a>  dihydroorotate dehydrogenase (NADP+)
D      <a href="/dbget-bin/www_bget?ec:1.3.1.16">1.3.1.16</a>  beta-nitroacrylate reductase
D      <a href="/dbget-bin/www_bget?ec:1.3.1.17">1.3.1.17</a>  3-methyleneoxindole reductase
D      <a href="/dbget-bin/www_bget?ec:1.3.1.18">1.3.1.18</a>  kynurenate-7,8-dihydrodiol dehydrogenase
D      <a href="/dbget-bin/www_bget?ec:1.3.1.19">1.3.1.19</a>  cis-1,2-dihydrobenzene-1,2-diol dehydrogenase
D      <a href="/dbget-bin/www_bget?ec:1.3.1.20">1.3.1.20</a>  trans-1,2-dihydrobenzene-1,2-diol dehydrogenase
E        comp69925_c0_seq1; <a href="/dbget-bin/www_bget?ko:K00078">K00078</a>  DHDH; dihydrodiol dehydrogenase / D-xylose 1-dehydrogenase (NADP) [EC:1.3.1.20 1.1.1.179]
D      <a href="/dbget-bin/www_bget?ec:1.3.1.21">1.3.1.21</a>  7-dehydrocholesterol reductase
E        comp38601_c0_seq1; <a href="/dbget-bin/www_bget?ko:K00213">K00213</a>  DHCR7; 7-dehydrocholesterol reductase [EC:1.3.1.21]
E        comp80385_c0_seq1; <a href="/dbget-bin/www_bget?ko:K00213">K00213</a>  DHCR7; 7-dehydrocholesterol reductase [EC:1.3.1.21]
D      <a href="/dbget-bin/www_bget?ec:1.3.1.22">1.3.1.22</a>  3-oxo-5alpha-steroid 4-dehydrogenase (NADP+)
E        comp4962_c0_seq1; <a href="/dbget-bin/www_bget?ko:K12343">K12343</a>  SRD5A1; 3-oxo-5-alpha-steroid 4-dehydrogenase 1 [EC:1.3.1.22]
D      <a href="/dbget-bin/www_bget?ec:1.3.1.24">1.3.1.24</a>  biliverdin reductase
E        comp44330_c0_seq1; <a href="/dbget-bin/www_bget?ko:K00214">K00214</a>  BLVRA, bvdR; biliverdin reductase [EC:1.3.1.24]
D      <a href="/dbget-bin/www_bget?ec:1.3.1.25">1.3.1.25</a>  1,6-dihydroxycyclohexa-2,4-diene-1-carboxylate dehydrogenase
D      <a href="/dbget-bin/www_bget?ec:1.3.1.27">1.3.1.27</a>  2-hexadecenal reductase
D      <a href="/dbget-bin/www_bget?ec:1.3.1.28">1.3.1.28</a>  2,3-dihydro-2,3-dihydroxybenzoate dehydrogenase
D      <a href="/dbget-bin/www_bget?ec:1.3.1.29">1.3.1.29</a>  cis-1,2-dihydro-1,2-dihydroxynaphthalene dehydrogenase
D      <a href="/dbget-bin/www_bget?ec:1.3.1.31">1.3.1.31</a>  2-enoate reductase
D      <a href="/dbget-bin/www_bget?ec:1.3.1.32">1.3.1.32</a>  maleylacetate reductase
D      <a href="/dbget-bin/www_bget?ec:1.3.1.33">1.3.1.33</a>  protochlorophyllide reductase
D      <a href="/dbget-bin/www_bget?ec:1.3.1.34">1.3.1.34</a>  2,4-dienoyl-CoA reductase (NADPH)
E        comp8576_c0_seq1; <a href="/dbget-bin/www_bget?ko:K13236">K13236</a>  DECR1; 2,4-dienoyl-CoA reductase, mitochondrial [EC:1.3.1.34]
E        comp129811_c0_seq1; <a href="/dbget-bin/www_bget?ko:K13236">K13236</a>  DECR1; 2,4-dienoyl-CoA reductase, mitochondrial [EC:1.3.1.34]
E        comp22214_c0_seq1; <a href="/dbget-bin/www_bget?ko:K13237">K13237</a>  DECR2; peroxisomal 2,4-dienoyl-CoA reductase [EC:1.3.1.34]
D      <a href="/dbget-bin/www_bget?ec:1.3.1.35">1.3.1.35</a>  phosphatidylcholine desaturase
D      <a href="/dbget-bin/www_bget?ec:1.3.1.36">1.3.1.36</a>  geissoschizine dehydrogenase
D      <a href="/dbget-bin/www_bget?ec:1.3.1.37">1.3.1.37</a>  cis-2-enoyl-CoA reductase (NADPH)
D      <a href="/dbget-bin/www_bget?ec:1.3.1.38">1.3.1.38</a>  trans-2-enoyl-CoA reductase (NADPH)
E        comp59502_c0_seq1; <a href="/dbget-bin/www_bget?ko:K07512">K07512</a>  MECR, NRBF1; mitochondrial trans-2-enoyl-CoA reductase [EC:1.3.1.38]
E        comp80400_c0_seq1; <a href="/dbget-bin/www_bget?ko:K07512">K07512</a>  MECR, NRBF1; mitochondrial trans-2-enoyl-CoA reductase [EC:1.3.1.38]
E        comp93207_c0_seq1; <a href="/dbget-bin/www_bget?ko:K07512">K07512</a>  MECR, NRBF1; mitochondrial trans-2-enoyl-CoA reductase [EC:1.3.1.38]
D      <a href="/dbget-bin/www_bget?ec:1.3.1.39">1.3.1.39</a>  enoyl-[acyl-carrier-protein] reductase (NADPH, Re-specific)
D      <a href="/dbget-bin/www_bget?ec:1.3.1.40">1.3.1.40</a>  2-hydroxy-6-oxo-6-phenylhexa-2,4-dienoate reductase
D      <a href="/dbget-bin/www_bget?ec:1.3.1.41">1.3.1.41</a>  xanthommatin reductase
D      <a href="/dbget-bin/www_bget?ec:1.3.1.42">1.3.1.42</a>  12-oxophytodienoate reductase
D      <a href="/dbget-bin/www_bget?ec:1.3.1.43">1.3.1.43</a>  arogenate dehydrogenase
D      <a href="/dbget-bin/www_bget?ec:1.3.1.44">1.3.1.44</a>  trans-2-enoyl-CoA reductase (NAD+)
D      <a href="/dbget-bin/www_bget?ec:1.3.1.45">1.3.1.45</a>  2'-hydroxyisoflavone reductase
D      <a href="/dbget-bin/www_bget?ec:1.3.1.46">1.3.1.46</a>  biochanin-A reductase
D      <a href="/dbget-bin/www_bget?ec:1.3.1.47">1.3.1.47</a>  alpha-santonin 1,2-reductase
D      <a href="/dbget-bin/www_bget?ec:1.3.1.48">1.3.1.48</a>  15-oxoprostaglandin 13-oxidase
E        comp60108_c0_seq1; <a href="/dbget-bin/www_bget?ko:K13949">K13949</a>  PTGR2, ZADH1; prostaglandin reductase 2 [EC:1.3.1.48]
E        comp79134_c0_seq1; <a href="/dbget-bin/www_bget?ko:K13949">K13949</a>  PTGR2, ZADH1; prostaglandin reductase 2 [EC:1.3.1.48]
D      <a href="/dbget-bin/www_bget?ec:1.3.1.49">1.3.1.49</a>  cis-3,4-dihydrophenanthrene-3,4-diol dehydrogenase
D      <a href="/dbget-bin/www_bget?ec:1.3.1.51">1.3.1.51</a>  2'-hydroxydaidzein reductase
D      <a href="/dbget-bin/www_bget?ec:1.3.1.53">1.3.1.53</a>  (3S,4R)-3,4-dihydroxycyclohexa-1,5-diene-1,4-dicarboxylate dehydrogenase
D      <a href="/dbget-bin/www_bget?ec:1.3.1.54">1.3.1.54</a>  precorrin-6A reductase
D      <a href="/dbget-bin/www_bget?ec:1.3.1.56">1.3.1.56</a>  cis-2,3-dihydrobiphenyl-2,3-diol dehydrogenase
D      <a href="/dbget-bin/www_bget?ec:1.3.1.57">1.3.1.57</a>  phloroglucinol reductase
D      <a href="/dbget-bin/www_bget?ec:1.3.1.58">1.3.1.58</a>  2,3-dihydroxy-2,3-dihydro-p-cumate dehydrogenase
D      <a href="/dbget-bin/www_bget?ec:1.3.1.60">1.3.1.60</a>  dibenzothiophene dihydrodiol dehydrogenase
D      <a href="/dbget-bin/www_bget?ec:1.3.1.62">1.3.1.62</a>  pimeloyl-CoA dehydrogenase
D      <a href="/dbget-bin/www_bget?ec:1.3.1.63">1.3.1.63</a>  2,4-dichlorobenzoyl-CoA reductase
D      <a href="/dbget-bin/www_bget?ec:1.3.1.64">1.3.1.64</a>  phthalate 4,5-cis-dihydrodiol dehydrogenase
D      <a href="/dbget-bin/www_bget?ec:1.3.1.65">1.3.1.65</a>  5,6-dihydroxy-3-methyl-2-oxo-1,2,5,6-tetrahydroquinoline dehydrogenase
D      <a href="/dbget-bin/www_bget?ec:1.3.1.66">1.3.1.66</a>  cis-dihydroethylcatechol dehydrogenase
D      <a href="/dbget-bin/www_bget?ec:1.3.1.67">1.3.1.67</a>  cis-1,2-dihydroxy-4-methylcyclohexa-3,5-diene-1-carboxylate dehydrogenase
D      <a href="/dbget-bin/www_bget?ec:1.3.1.68">1.3.1.68</a>  1,2-dihydroxy-6-methylcyclohexa-3,5-dienecarboxylate dehydrogenase
D      <a href="/dbget-bin/www_bget?ec:1.3.1.69">1.3.1.69</a>  zeatin reductase
D      <a href="/dbget-bin/www_bget?ec:1.3.1.70">1.3.1.70</a>  Delta14-sterol reductase
E        comp73448_c0_seq1; <a href="/dbget-bin/www_bget?ko:K00222">K00222</a>  E1.3.1.70, TM7SF2, ERG24; delta14-sterol reductase [EC:1.3.1.70]
E        comp100287_c0_seq1; <a href="/dbget-bin/www_bget?ko:K00222">K00222</a>  E1.3.1.70, TM7SF2, ERG24; delta14-sterol reductase [EC:1.3.1.70]
E        comp125361_c0_seq1; <a href="/dbget-bin/www_bget?ko:K00222">K00222</a>  E1.3.1.70, TM7SF2, ERG24; delta14-sterol reductase [EC:1.3.1.70]
E        comp158945_c0_seq1; <a href="/dbget-bin/www_bget?ko:K00222">K00222</a>  E1.3.1.70, TM7SF2, ERG24; delta14-sterol reductase [EC:1.3.1.70]
D      <a href="/dbget-bin/www_bget?ec:1.3.1.71">1.3.1.71</a>  Delta24(241)-sterol reductase
D      <a href="/dbget-bin/www_bget?ec:1.3.1.72">1.3.1.72</a>  Delta24-sterol reductase
E        comp66146_c0_seq1; <a href="/dbget-bin/www_bget?ko:K09828">K09828</a>  DHCR24; delta24-sterol reductase [EC:1.3.1.72]
D      <a href="/dbget-bin/www_bget?ec:1.3.1.73">1.3.1.73</a>  1,2-dihydrovomilenine reductase
D      <a href="/dbget-bin/www_bget?ec:1.3.1.74">1.3.1.74</a>  2-alkenal reductase
D      <a href="/dbget-bin/www_bget?ec:1.3.1.75">1.3.1.75</a>  divinyl chlorophyllide a 8-vinyl-reductase
D      <a href="/dbget-bin/www_bget?ec:1.3.1.76">1.3.1.76</a>  precorrin-2 dehydrogenase
D      <a href="/dbget-bin/www_bget?ec:1.3.1.77">1.3.1.77</a>  anthocyanidin reductase
D      <a href="/dbget-bin/www_bget?ec:1.3.1.78">1.3.1.78</a>  arogenate dehydrogenase (NADP+)
D      <a href="/dbget-bin/www_bget?ec:1.3.1.79">1.3.1.79</a>  arogenate dehydrogenase [NAD(P)+]
D      <a href="/dbget-bin/www_bget?ec:1.3.1.80">1.3.1.80</a>  red chlorophyll catabolite reductase
D      <a href="/dbget-bin/www_bget?ec:1.3.1.81">1.3.1.81</a>  (+)-pulegone reductase
D      <a href="/dbget-bin/www_bget?ec:1.3.1.82">1.3.1.82</a>  (-)-isopiperitenone reductase
D      <a href="/dbget-bin/www_bget?ec:1.3.1.83">1.3.1.83</a>  geranylgeranyl diphosphate reductase
D      <a href="/dbget-bin/www_bget?ec:1.3.1.84">1.3.1.84</a>  acrylyl-CoA reductase (NADPH)
D      <a href="/dbget-bin/www_bget?ec:1.3.1.85">1.3.1.85</a>  crotonyl-CoA carboxylase/reductase
D      <a href="/dbget-bin/www_bget?ec:1.3.1.86">1.3.1.86</a>  crotonyl-CoA reductase
D      <a href="/dbget-bin/www_bget?ec:1.3.1.87">1.3.1.87</a>  3-(cis-5,6-dihydroxycyclohexa-1,3-dien-1-yl)propanoate dehydrogenase
D      <a href="/dbget-bin/www_bget?ec:1.3.1.88">1.3.1.88</a>  tRNA-dihydrouridine16/17 synthase [NAD(P)+]
E        comp7983_c0_seq1; <a href="/dbget-bin/www_bget?ko:K05542">K05542</a>  DUS1; tRNA-dihydrouridine synthase 1 [EC:1.3.1.88]
E        comp76950_c0_seq1; <a href="/dbget-bin/www_bget?ko:K05542">K05542</a>  DUS1; tRNA-dihydrouridine synthase 1 [EC:1.3.1.88]
E        comp89332_c0_seq1; <a href="/dbget-bin/www_bget?ko:K05542">K05542</a>  DUS1; tRNA-dihydrouridine synthase 1 [EC:1.3.1.88]
D      <a href="/dbget-bin/www_bget?ec:1.3.1.89">1.3.1.89</a>  tRNA-dihydrouridine47 synthase [NAD(P)+]
E        comp92726_c0_seq1; <a href="/dbget-bin/www_bget?ko:K05544">K05544</a>  DUS3; tRNA-dihydrouridine synthase 3 [EC:1.3.1.89]
E        comp96781_c0_seq1; <a href="/dbget-bin/www_bget?ko:K05544">K05544</a>  DUS3; tRNA-dihydrouridine synthase 3 [EC:1.3.1.89]
E        comp135255_c0_seq1; <a href="/dbget-bin/www_bget?ko:K05544">K05544</a>  DUS3; tRNA-dihydrouridine synthase 3 [EC:1.3.1.89]
D      <a href="/dbget-bin/www_bget?ec:1.3.1.90">1.3.1.90</a>  tRNA-dihydrouridine20a/20b synthase [NAD(P)+]
E        comp83490_c0_seq1; <a href="/dbget-bin/www_bget?ko:K05545">K05545</a>  DUS4; tRNA-dihydrouridine synthase 4 [EC:1.3.1.90]
E        comp116527_c0_seq1; <a href="/dbget-bin/www_bget?ko:K05545">K05545</a>  DUS4; tRNA-dihydrouridine synthase 4 [EC:1.3.1.90]
D      <a href="/dbget-bin/www_bget?ec:1.3.1.91">1.3.1.91</a>  tRNA-dihydrouridine20 synthase [NAD(P)+]
D      <a href="/dbget-bin/www_bget?ec:1.3.1.92">1.3.1.92</a>  artemisinic aldehyde Delta11(13)-reductase
D      <a href="/dbget-bin/www_bget?ec:1.3.1.93">1.3.1.93</a>  very-long-chain enoyl-CoA reductase
E        comp11268_c0_seq1; <a href="/dbget-bin/www_bget?ko:K10258">K10258</a>  TER, TSC13, CER10; very-long-chain enoyl-CoA reductase [EC:1.3.1.93]
E        comp11268_c0_seq2; <a href="/dbget-bin/www_bget?ko:K10258">K10258</a>  TER, TSC13, CER10; very-long-chain enoyl-CoA reductase [EC:1.3.1.93]
E        comp25850_c0_seq1; <a href="/dbget-bin/www_bget?ko:K10258">K10258</a>  TER, TSC13, CER10; very-long-chain enoyl-CoA reductase [EC:1.3.1.93]
E        comp37101_c0_seq1; <a href="/dbget-bin/www_bget?ko:K10258">K10258</a>  TER, TSC13, CER10; very-long-chain enoyl-CoA reductase [EC:1.3.1.93]
E        comp42263_c0_seq1; <a href="/dbget-bin/www_bget?ko:K10258">K10258</a>  TER, TSC13, CER10; very-long-chain enoyl-CoA reductase [EC:1.3.1.93]
E        comp89901_c0_seq1; <a href="/dbget-bin/www_bget?ko:K10258">K10258</a>  TER, TSC13, CER10; very-long-chain enoyl-CoA reductase [EC:1.3.1.93]
D      <a href="/dbget-bin/www_bget?ec:1.3.1.94">1.3.1.94</a>  polyprenol reductase
D      <a href="/dbget-bin/www_bget?ec:1.3.1.95">1.3.1.95</a>  acrylyl-CoA reductase (NADH)
D      <a href="/dbget-bin/www_bget?ec:1.3.1.96">1.3.1.96</a>  Botryococcus squalene synthase
D      <a href="/dbget-bin/www_bget?ec:1.3.1.97">1.3.1.97</a>  botryococcene synthase
D      <a href="/dbget-bin/www_bget?ec:1.3.1.98">1.3.1.98</a>  UDP-N-acetylmuramate dehydrogenase
D      <a href="/dbget-bin/www_bget?ec:1.3.1.99">1.3.1.99</a>  iridoid synthase
D      <a href="/dbget-bin/www_bget?ec:1.3.1.100">1.3.1.100</a>  chanoclavine-I aldehyde reductase
D      <a href="/dbget-bin/www_bget?ec:1.3.1.101">1.3.1.101</a>  2,3-bis-O-geranylgeranyl-sn-glycerol 1-phosphate reductase [NAD(P)H]
D      <a href="/dbget-bin/www_bget?ec:1.3.1.102">1.3.1.102</a>  2-alkenal reductase (NADP+)
D      <a href="/dbget-bin/www_bget?ec:1.3.1.103">1.3.1.103</a>  2-haloacrylate reductase
D      1.3.1.-  
C    1.3.2  With a cytochrome as acceptor
D      <a href="/dbget-bin/www_bget?ec:1.3.2.3">1.3.2.3</a>  L-galactonolactone dehydrogenase
C    1.3.3  With oxygen as acceptor
D      <a href="/dbget-bin/www_bget?ec:1.3.3.3">1.3.3.3</a>  coproporphyrinogen oxidase
E        comp146962_c0_seq1; <a href="/dbget-bin/www_bget?ko:K00228">K00228</a>  hemF, CPOX; coproporphyrinogen III oxidase [EC:1.3.3.3]
D      <a href="/dbget-bin/www_bget?ec:1.3.3.4">1.3.3.4</a>  protoporphyrinogen oxidase
D      <a href="/dbget-bin/www_bget?ec:1.3.3.5">1.3.3.5</a>  bilirubin oxidase
D      <a href="/dbget-bin/www_bget?ec:1.3.3.6">1.3.3.6</a>  acyl-CoA oxidase
E        comp3067_c0_seq1; <a href="/dbget-bin/www_bget?ko:K00232">K00232</a>  E1.3.3.6, ACOX1, ACOX3; acyl-CoA oxidase [EC:1.3.3.6]
E        comp28739_c0_seq1; <a href="/dbget-bin/www_bget?ko:K00232">K00232</a>  E1.3.3.6, ACOX1, ACOX3; acyl-CoA oxidase [EC:1.3.3.6]
E        comp32468_c0_seq1; <a href="/dbget-bin/www_bget?ko:K00232">K00232</a>  E1.3.3.6, ACOX1, ACOX3; acyl-CoA oxidase [EC:1.3.3.6]
E        comp40775_c0_seq1; <a href="/dbget-bin/www_bget?ko:K00232">K00232</a>  E1.3.3.6, ACOX1, ACOX3; acyl-CoA oxidase [EC:1.3.3.6]
E        comp42646_c0_seq1; <a href="/dbget-bin/www_bget?ko:K00232">K00232</a>  E1.3.3.6, ACOX1, ACOX3; acyl-CoA oxidase [EC:1.3.3.6]
E        comp42646_c0_seq3; <a href="/dbget-bin/www_bget?ko:K00232">K00232</a>  E1.3.3.6, ACOX1, ACOX3; acyl-CoA oxidase [EC:1.3.3.6]
E        comp44747_c0_seq1; <a href="/dbget-bin/www_bget?ko:K00232">K00232</a>  E1.3.3.6, ACOX1, ACOX3; acyl-CoA oxidase [EC:1.3.3.6]
E        comp57504_c0_seq1; <a href="/dbget-bin/www_bget?ko:K00232">K00232</a>  E1.3.3.6, ACOX1, ACOX3; acyl-CoA oxidase [EC:1.3.3.6]
E        comp69154_c0_seq1; <a href="/dbget-bin/www_bget?ko:K00232">K00232</a>  E1.3.3.6, ACOX1, ACOX3; acyl-CoA oxidase [EC:1.3.3.6]
E        comp89091_c0_seq1; <a href="/dbget-bin/www_bget?ko:K00232">K00232</a>  E1.3.3.6, ACOX1, ACOX3; acyl-CoA oxidase [EC:1.3.3.6]
E        comp146041_c0_seq1; <a href="/dbget-bin/www_bget?ko:K00232">K00232</a>  E1.3.3.6, ACOX1, ACOX3; acyl-CoA oxidase [EC:1.3.3.6]
D      <a href="/dbget-bin/www_bget?ec:1.3.3.7">1.3.3.7</a>  dihydrouracil oxidase
D      <a href="/dbget-bin/www_bget?ec:1.3.3.8">1.3.3.8</a>  tetrahydroberberine oxidase
D      <a href="/dbget-bin/www_bget?ec:1.3.3.9">1.3.3.9</a>  secologanin synthase
D      <a href="/dbget-bin/www_bget?ec:1.3.3.10">1.3.3.10</a>  tryptophan alpha,beta-oxidase
D      <a href="/dbget-bin/www_bget?ec:1.3.3.11">1.3.3.11</a>  pyrroloquinoline-quinone synthase
D      <a href="/dbget-bin/www_bget?ec:1.3.3.12">1.3.3.12</a>  L-galactonolactone oxidase
D      <a href="/dbget-bin/www_bget?ec:1.3.3.13">1.3.3.13</a>  albonoursin synthase
D      1.3.3.-  
C    1.3.5  With a quinone or related compound as acceptor
D      <a href="/dbget-bin/www_bget?ec:1.3.5.1">1.3.5.1</a>  succinate dehydrogenase (ubiquinone)
E        comp46542_c0_seq1; <a href="/dbget-bin/www_bget?ko:K00234">K00234</a>  SDHA, SDH1; succinate dehydrogenase (ubiquinone) flavoprotein subunit [EC:1.3.5.1]
E        comp7948_c0_seq1; <a href="/dbget-bin/www_bget?ko:K00235">K00235</a>  SDHB, SDH2; succinate dehydrogenase (ubiquinone) iron-sulfur subunit [EC:1.3.5.1]
D      <a href="/dbget-bin/www_bget?ec:1.3.5.2">1.3.5.2</a>  dihydroorotate dehydrogenase (quinone)
E        comp2068_c0_seq1; <a href="/dbget-bin/www_bget?ko:K00254">K00254</a>  DHODH; dihydroorotate dehydrogenase [EC:1.3.5.2]
E        comp103837_c0_seq1; <a href="/dbget-bin/www_bget?ko:K00254">K00254</a>  DHODH; dihydroorotate dehydrogenase [EC:1.3.5.2]
D      <a href="/dbget-bin/www_bget?ec:1.3.5.3">1.3.5.3</a>  protoporphyrinogen IX dehydrogenase (menaquinone)
D      <a href="/dbget-bin/www_bget?ec:1.3.5.4">1.3.5.4</a>  fumarate reductase (menaquinone)
D      <a href="/dbget-bin/www_bget?ec:1.3.5.5">1.3.5.5</a>  15-cis-phytoene desaturase
D      <a href="/dbget-bin/www_bget?ec:1.3.5.6">1.3.5.6</a>  9,9'-dicis-zeta-carotene desaturase
C    1.3.7  With an iron-sulfur protein as acceptor
D      <a href="/dbget-bin/www_bget?ec:1.3.7.1">1.3.7.1</a>  6-hydroxynicotinate reductase
D      <a href="/dbget-bin/www_bget?ec:1.3.7.2">1.3.7.2</a>  15,16-dihydrobiliverdin:ferredoxin oxidoreductase
D      <a href="/dbget-bin/www_bget?ec:1.3.7.3">1.3.7.3</a>  phycoerythrobilin:ferredoxin oxidoreductase
D      <a href="/dbget-bin/www_bget?ec:1.3.7.4">1.3.7.4</a>  phytochromobilin:ferredoxin oxidoreductase
D      <a href="/dbget-bin/www_bget?ec:1.3.7.5">1.3.7.5</a>  phycocyanobilin:ferredoxin oxidoreductase
D      <a href="/dbget-bin/www_bget?ec:1.3.7.6">1.3.7.6</a>  phycoerythrobilin synthase
D      <a href="/dbget-bin/www_bget?ec:1.3.7.7">1.3.7.7</a>  ferredoxin:protochlorophyllide reductase (ATP-dependent)
D      <a href="/dbget-bin/www_bget?ec:1.3.7.8">1.3.7.8</a>  benzoyl-CoA reductase
D      <a href="/dbget-bin/www_bget?ec:1.3.7.9">1.3.7.9</a>  4-hydroxybenzoyl-CoA reductase
C    1.3.8  With a flavin as acceptor
D      <a href="/dbget-bin/www_bget?ec:1.3.8.1">1.3.8.1</a>  short-chain acyl-CoA dehydrogenase
E        comp7389_c0_seq1; <a href="/dbget-bin/www_bget?ko:K00248">K00248</a>  ACADS, bcd; butyryl-CoA dehydrogenase [EC:1.3.8.1]
E        comp72736_c0_seq1; <a href="/dbget-bin/www_bget?ko:K00248">K00248</a>  ACADS, bcd; butyryl-CoA dehydrogenase [EC:1.3.8.1]
E        comp132546_c0_seq1; <a href="/dbget-bin/www_bget?ko:K00248">K00248</a>  ACADS, bcd; butyryl-CoA dehydrogenase [EC:1.3.8.1]
D      <a href="/dbget-bin/www_bget?ec:1.3.8.2">1.3.8.2</a>  4,4'-diapophytoene desaturase
D      <a href="/dbget-bin/www_bget?ec:1.3.8.3">1.3.8.3</a>  (R)-benzylsuccinyl-CoA dehydrogenase
D      <a href="/dbget-bin/www_bget?ec:1.3.8.4">1.3.8.4</a>  isovaleryl-CoA dehydrogenase
E        comp20457_c0_seq1; <a href="/dbget-bin/www_bget?ko:K00253">K00253</a>  IVD, ivd; isovaleryl-CoA dehydrogenase [EC:1.3.8.4]
E        comp40974_c0_seq1; <a href="/dbget-bin/www_bget?ko:K00253">K00253</a>  IVD, ivd; isovaleryl-CoA dehydrogenase [EC:1.3.8.4]
E        comp42568_c0_seq4; <a href="/dbget-bin/www_bget?ko:K00253">K00253</a>  IVD, ivd; isovaleryl-CoA dehydrogenase [EC:1.3.8.4]
E        comp49849_c0_seq1; <a href="/dbget-bin/www_bget?ko:K00253">K00253</a>  IVD, ivd; isovaleryl-CoA dehydrogenase [EC:1.3.8.4]
D      <a href="/dbget-bin/www_bget?ec:1.3.8.5">1.3.8.5</a>  2-methyl-branched-chain-enoyl-CoA reductase
D      <a href="/dbget-bin/www_bget?ec:1.3.8.6">1.3.8.6</a>  glutaryl-CoA dehydrogenase
E        comp89081_c0_seq1; <a href="/dbget-bin/www_bget?ko:K00252">K00252</a>  GCDH, gcdH; glutaryl-CoA dehydrogenase [EC:1.3.8.6]
D      <a href="/dbget-bin/www_bget?ec:1.3.8.7">1.3.8.7</a>  medium-chain acyl-CoA dehydrogenase
E        comp16557_c0_seq1; <a href="/dbget-bin/www_bget?ko:K00249">K00249</a>  ACADM, acd; acyl-CoA dehydrogenase [EC:1.3.8.7]
E        comp43134_c0_seq1; <a href="/dbget-bin/www_bget?ko:K00249">K00249</a>  ACADM, acd; acyl-CoA dehydrogenase [EC:1.3.8.7]
D      <a href="/dbget-bin/www_bget?ec:1.3.8.8">1.3.8.8</a>  long-chain acyl-CoA dehydrogenase
E        comp9412_c0_seq1; <a href="/dbget-bin/www_bget?ko:K00255">K00255</a>  ACADL; long-chain-acyl-CoA dehydrogenase [EC:1.3.8.8]
D      <a href="/dbget-bin/www_bget?ec:1.3.8.9">1.3.8.9</a>  very-long-chain acyl-CoA dehydrogenase
E        comp45858_c0_seq1; <a href="/dbget-bin/www_bget?ko:K09479">K09479</a>  ACADVL; very long chain acyl-CoA dehydrogenase [EC:1.3.8.9]
E        comp53080_c0_seq1; <a href="/dbget-bin/www_bget?ko:K09479">K09479</a>  ACADVL; very long chain acyl-CoA dehydrogenase [EC:1.3.8.9]
E        comp61660_c0_seq1; <a href="/dbget-bin/www_bget?ko:K09479">K09479</a>  ACADVL; very long chain acyl-CoA dehydrogenase [EC:1.3.8.9]
C    1.3.98  With other, known, acceptors
D      <a href="/dbget-bin/www_bget?ec:1.3.98.1">1.3.98.1</a>  dihydroorotate dehydrogenase (fumarate)
C    1.3.99  With other acceptors
D      <a href="/dbget-bin/www_bget?ec:1.3.99.1">1.3.99.1</a>  succinate dehydrogenase
D      <a href="/dbget-bin/www_bget?ec:1.3.99.4">1.3.99.4</a>  3-oxosteroid 1-dehydrogenase
D      <a href="/dbget-bin/www_bget?ec:1.3.99.5">1.3.99.5</a>  3-oxo-5alpha-steroid 4-dehydrogenase (acceptor)
D      <a href="/dbget-bin/www_bget?ec:1.3.99.6">1.3.99.6</a>  3-oxo-5beta-steroid 4-dehydrogenase
D      <a href="/dbget-bin/www_bget?ec:1.3.99.8">1.3.99.8</a>  2-furoyl-CoA dehydrogenase
D      <a href="/dbget-bin/www_bget?ec:1.3.99.12">1.3.99.12</a>  2-methylacyl-CoA dehydrogenase
E        comp13123_c0_seq1; <a href="/dbget-bin/www_bget?ko:K09478">K09478</a>  ACADSB; short/branched chain acyl-CoA dehydrogenase [EC:1.3.99.12]
E        comp20885_c0_seq1; <a href="/dbget-bin/www_bget?ko:K09478">K09478</a>  ACADSB; short/branched chain acyl-CoA dehydrogenase [EC:1.3.99.12]
D      <a href="/dbget-bin/www_bget?ec:1.3.99.14">1.3.99.14</a>  cyclohexanone dehydrogenase
D      <a href="/dbget-bin/www_bget?ec:1.3.99.16">1.3.99.16</a>  isoquinoline 1-oxidoreductase
D      <a href="/dbget-bin/www_bget?ec:1.3.99.17">1.3.99.17</a>  quinoline 2-oxidoreductase
D      <a href="/dbget-bin/www_bget?ec:1.3.99.18">1.3.99.18</a>  quinaldate 4-oxidoreductase
D      <a href="/dbget-bin/www_bget?ec:1.3.99.19">1.3.99.19</a>  quinoline-4-carboxylate 2-oxidoreductase
D      <a href="/dbget-bin/www_bget?ec:1.3.99.22">1.3.99.22</a>  coproporphyrinogen dehydrogenase
D      <a href="/dbget-bin/www_bget?ec:1.3.99.23">1.3.99.23</a>  all-trans-retinol 13,14-reductase
E        comp6769_c0_seq1; <a href="/dbget-bin/www_bget?ko:K09516">K09516</a>  RETSAT; all-trans-retinol 13,14-reductase [EC:1.3.99.23]
E        comp42860_c0_seq1; <a href="/dbget-bin/www_bget?ko:K09516">K09516</a>  RETSAT; all-trans-retinol 13,14-reductase [EC:1.3.99.23]
D      <a href="/dbget-bin/www_bget?ec:1.3.99.24">1.3.99.24</a>  2-amino-4-deoxychorismate dehydrogenase
D      <a href="/dbget-bin/www_bget?ec:1.3.99.25">1.3.99.25</a>  carvone reductase
D      <a href="/dbget-bin/www_bget?ec:1.3.99.26">1.3.99.26</a>  all-trans-zeta-carotene desaturase
D      <a href="/dbget-bin/www_bget?ec:1.3.99.27">1.3.99.27</a>  1-hydroxycarotenoid 3,4-desaturase
D      <a href="/dbget-bin/www_bget?ec:1.3.99.28">1.3.99.28</a>  phytoene desaturase (neurosporene-forming)
D      <a href="/dbget-bin/www_bget?ec:1.3.99.29">1.3.99.29</a>  phytoene desaturase (zeta-carotene-forming)
D      <a href="/dbget-bin/www_bget?ec:1.3.99.30">1.3.99.30</a>  phytoene desaturase (3,4-didehydrolycopene-forming)
D      <a href="/dbget-bin/www_bget?ec:1.3.99.31">1.3.99.31</a>  phytoene desaturase (lycopene-forming)
D      <a href="/dbget-bin/www_bget?ec:1.3.99.32">1.3.99.32</a>  glutaryl-CoA dehydrogenase (non-decarboxylating)
D      <a href="/dbget-bin/www_bget?ec:1.3.99.33">1.3.99.33</a>  urocanate reductase
D      <a href="/dbget-bin/www_bget?ec:1.3.99.34">1.3.99.34</a>  2,3-bis-O-geranylgeranyl-sn-glycerol 1-phosphate reductase (donor)
D      1.3.99.-  
E        comp13593_c0_seq1; <a href="/dbget-bin/www_bget?ko:K11538">K11538</a>  ACAD8; isobutyryl-CoA dehydrogenase [EC:1.3.99.-]
E        comp53253_c0_seq1; <a href="/dbget-bin/www_bget?ko:K11538">K11538</a>  ACAD8; isobutyryl-CoA dehydrogenase [EC:1.3.99.-]
E        comp74073_c0_seq1; <a href="/dbget-bin/www_bget?ko:K11538">K11538</a>  ACAD8; isobutyryl-CoA dehydrogenase [EC:1.3.99.-]
E        comp109449_c0_seq1; <a href="/dbget-bin/www_bget?ko:K11538">K11538</a>  ACAD8; isobutyryl-CoA dehydrogenase [EC:1.3.99.-]
E        comp65888_c0_seq1; <a href="/dbget-bin/www_bget?ko:K11731">K11731</a>  atuD; citronellyl-CoA dehydrogenase [EC:1.3.99.-]
E        comp144625_c0_seq1; <a href="/dbget-bin/www_bget?ko:K11731">K11731</a>  atuD; citronellyl-CoA dehydrogenase [EC:1.3.99.-]
E        comp67683_c0_seq1; <a href="/dbget-bin/www_bget?ko:K15980">K15980</a>  ACAD9; Acyl-CoA dehydrogenase family member 9 [EC:1.3.99.-]
E        comp68245_c0_seq1; <a href="/dbget-bin/www_bget?ko:K15980">K15980</a>  ACAD9; Acyl-CoA dehydrogenase family member 9 [EC:1.3.99.-]
C    1.3.-  Acting on the CH-CH group of donors
D      1.3.-.-  
B  1.4  Acting on the CH-NH2 group of donors
C    1.4.1  With NAD+ or NADP+ as acceptor
D      <a href="/dbget-bin/www_bget?ec:1.4.1.1">1.4.1.1</a>  alanine dehydrogenase
D      <a href="/dbget-bin/www_bget?ec:1.4.1.2">1.4.1.2</a>  glutamate dehydrogenase
D      <a href="/dbget-bin/www_bget?ec:1.4.1.3">1.4.1.3</a>  glutamate dehydrogenase [NAD(P)+]
E        comp40933_c0_seq1; <a href="/dbget-bin/www_bget?ko:K00261">K00261</a>  GLUD1_2, gdhA; glutamate dehydrogenase (NAD(P)+) [EC:1.4.1.3]
E        comp44112_c0_seq1; <a href="/dbget-bin/www_bget?ko:K00261">K00261</a>  GLUD1_2, gdhA; glutamate dehydrogenase (NAD(P)+) [EC:1.4.1.3]
E        comp44112_c0_seq2; <a href="/dbget-bin/www_bget?ko:K00261">K00261</a>  GLUD1_2, gdhA; glutamate dehydrogenase (NAD(P)+) [EC:1.4.1.3]
E        comp44112_c0_seq3; <a href="/dbget-bin/www_bget?ko:K00261">K00261</a>  GLUD1_2, gdhA; glutamate dehydrogenase (NAD(P)+) [EC:1.4.1.3]
E        comp44112_c0_seq4; <a href="/dbget-bin/www_bget?ko:K00261">K00261</a>  GLUD1_2, gdhA; glutamate dehydrogenase (NAD(P)+) [EC:1.4.1.3]
E        comp44886_c0_seq1; <a href="/dbget-bin/www_bget?ko:K00261">K00261</a>  GLUD1_2, gdhA; glutamate dehydrogenase (NAD(P)+) [EC:1.4.1.3]
E        comp44886_c0_seq2; <a href="/dbget-bin/www_bget?ko:K00261">K00261</a>  GLUD1_2, gdhA; glutamate dehydrogenase (NAD(P)+) [EC:1.4.1.3]
D      <a href="/dbget-bin/www_bget?ec:1.4.1.4">1.4.1.4</a>  glutamate dehydrogenase (NADP+)
D      <a href="/dbget-bin/www_bget?ec:1.4.1.5">1.4.1.5</a>  L-amino-acid dehydrogenase
D      <a href="/dbget-bin/www_bget?ec:1.4.1.7">1.4.1.7</a>  serine 2-dehydrogenase
D      <a href="/dbget-bin/www_bget?ec:1.4.1.8">1.4.1.8</a>  valine dehydrogenase (NADP+)
D      <a href="/dbget-bin/www_bget?ec:1.4.1.9">1.4.1.9</a>  leucine dehydrogenase
D      <a href="/dbget-bin/www_bget?ec:1.4.1.10">1.4.1.10</a>  glycine dehydrogenase
D      <a href="/dbget-bin/www_bget?ec:1.4.1.11">1.4.1.11</a>  L-erythro-3,5-diaminohexanoate dehydrogenase
D      <a href="/dbget-bin/www_bget?ec:1.4.1.12">1.4.1.12</a>  2,4-diaminopentanoate dehydrogenase
D      <a href="/dbget-bin/www_bget?ec:1.4.1.13">1.4.1.13</a>  glutamate synthase (NADPH)
E        comp29414_c0_seq1; <a href="/dbget-bin/www_bget?ko:K00264">K00264</a>  GLT1; glutamate synthase (NADPH/NADH) [EC:1.4.1.13 1.4.1.14]
E        comp59792_c0_seq1; <a href="/dbget-bin/www_bget?ko:K00264">K00264</a>  GLT1; glutamate synthase (NADPH/NADH) [EC:1.4.1.13 1.4.1.14]
E        comp89648_c0_seq1; <a href="/dbget-bin/www_bget?ko:K00264">K00264</a>  GLT1; glutamate synthase (NADPH/NADH) [EC:1.4.1.13 1.4.1.14]
D      <a href="/dbget-bin/www_bget?ec:1.4.1.14">1.4.1.14</a>  glutamate synthase (NADH)
E        comp29414_c0_seq1; <a href="/dbget-bin/www_bget?ko:K00264">K00264</a>  GLT1; glutamate synthase (NADPH/NADH) [EC:1.4.1.13 1.4.1.14]
E        comp59792_c0_seq1; <a href="/dbget-bin/www_bget?ko:K00264">K00264</a>  GLT1; glutamate synthase (NADPH/NADH) [EC:1.4.1.13 1.4.1.14]
E        comp89648_c0_seq1; <a href="/dbget-bin/www_bget?ko:K00264">K00264</a>  GLT1; glutamate synthase (NADPH/NADH) [EC:1.4.1.13 1.4.1.14]
D      <a href="/dbget-bin/www_bget?ec:1.4.1.15">1.4.1.15</a>  lysine dehydrogenase
D      <a href="/dbget-bin/www_bget?ec:1.4.1.16">1.4.1.16</a>  diaminopimelate dehydrogenase
D      <a href="/dbget-bin/www_bget?ec:1.4.1.17">1.4.1.17</a>  N-methylalanine dehydrogenase
D      <a href="/dbget-bin/www_bget?ec:1.4.1.18">1.4.1.18</a>  lysine 6-dehydrogenase
D      <a href="/dbget-bin/www_bget?ec:1.4.1.19">1.4.1.19</a>  tryptophan dehydrogenase
D      <a href="/dbget-bin/www_bget?ec:1.4.1.20">1.4.1.20</a>  phenylalanine dehydrogenase
D      <a href="/dbget-bin/www_bget?ec:1.4.1.21">1.4.1.21</a>  aspartate dehydrogenase
D      <a href="/dbget-bin/www_bget?ec:1.4.1.23">1.4.1.23</a>  valine dehydrogenase (NAD+)
D      <a href="/dbget-bin/www_bget?ec:1.4.1.24">1.4.1.24</a>  3-dehydroquinate synthase II
D      1.4.1.-  
C    1.4.2  With a cytochrome as acceptor
D      <a href="/dbget-bin/www_bget?ec:1.4.2.1">1.4.2.1</a>  glycine dehydrogenase (cytochrome)
D      1.4.2.-  
C    1.4.3  With oxygen as acceptor
D      <a href="/dbget-bin/www_bget?ec:1.4.3.1">1.4.3.1</a>  D-aspartate oxidase
E        comp19054_c0_seq1; <a href="/dbget-bin/www_bget?ko:K00272">K00272</a>  DDO; D-aspartate oxidase [EC:1.4.3.1]
D      <a href="/dbget-bin/www_bget?ec:1.4.3.2">1.4.3.2</a>  L-amino-acid oxidase
E        comp46407_c0_seq1; <a href="/dbget-bin/www_bget?ko:K03334">K03334</a>  IL4I1; L-amino-acid oxidase [EC:1.4.3.2]
D      <a href="/dbget-bin/www_bget?ec:1.4.3.3">1.4.3.3</a>  D-amino-acid oxidase
E        comp19054_c0_seq2; <a href="/dbget-bin/www_bget?ko:K00273">K00273</a>  E1.4.3.3, DAO; D-amino-acid oxidase [EC:1.4.3.3]
D      <a href="/dbget-bin/www_bget?ec:1.4.3.4">1.4.3.4</a>  monoamine oxidase
E        comp2106_c0_seq1; <a href="/dbget-bin/www_bget?ko:K00274">K00274</a>  MAO, aofH; monoamine oxidase [EC:1.4.3.4]
E        comp67437_c0_seq1; <a href="/dbget-bin/www_bget?ko:K00274">K00274</a>  MAO, aofH; monoamine oxidase [EC:1.4.3.4]
E        comp79167_c0_seq1; <a href="/dbget-bin/www_bget?ko:K00274">K00274</a>  MAO, aofH; monoamine oxidase [EC:1.4.3.4]
E        comp82832_c0_seq1; <a href="/dbget-bin/www_bget?ko:K00274">K00274</a>  MAO, aofH; monoamine oxidase [EC:1.4.3.4]
E        comp86428_c0_seq1; <a href="/dbget-bin/www_bget?ko:K00274">K00274</a>  MAO, aofH; monoamine oxidase [EC:1.4.3.4]
E        comp113491_c0_seq1; <a href="/dbget-bin/www_bget?ko:K00274">K00274</a>  MAO, aofH; monoamine oxidase [EC:1.4.3.4]
E        comp148272_c0_seq1; <a href="/dbget-bin/www_bget?ko:K00274">K00274</a>  MAO, aofH; monoamine oxidase [EC:1.4.3.4]
D      <a href="/dbget-bin/www_bget?ec:1.4.3.5">1.4.3.5</a>  pyridoxal 5'-phosphate synthase
E        comp140817_c0_seq1; <a href="/dbget-bin/www_bget?ko:K00275">K00275</a>  pdxH, PNPO; pyridoxamine 5'-phosphate oxidase [EC:1.4.3.5]
D      <a href="/dbget-bin/www_bget?ec:1.4.3.7">1.4.3.7</a>  D-glutamate oxidase
D      <a href="/dbget-bin/www_bget?ec:1.4.3.8">1.4.3.8</a>  ethanolamine oxidase
D      <a href="/dbget-bin/www_bget?ec:1.4.3.10">1.4.3.10</a>  putrescine oxidase
D      <a href="/dbget-bin/www_bget?ec:1.4.3.11">1.4.3.11</a>  L-glutamate oxidase
D      <a href="/dbget-bin/www_bget?ec:1.4.3.12">1.4.3.12</a>  cyclohexylamine oxidase
D      <a href="/dbget-bin/www_bget?ec:1.4.3.13">1.4.3.13</a>  protein-lysine 6-oxidase
D      <a href="/dbget-bin/www_bget?ec:1.4.3.14">1.4.3.14</a>  L-lysine oxidase
D      <a href="/dbget-bin/www_bget?ec:1.4.3.15">1.4.3.15</a>  D-glutamate(D-aspartate) oxidase
D      <a href="/dbget-bin/www_bget?ec:1.4.3.16">1.4.3.16</a>  L-aspartate oxidase
D      <a href="/dbget-bin/www_bget?ec:1.4.3.19">1.4.3.19</a>  glycine oxidase
D      <a href="/dbget-bin/www_bget?ec:1.4.3.20">1.4.3.20</a>  L-lysine 6-oxidase
D      <a href="/dbget-bin/www_bget?ec:1.4.3.21">1.4.3.21</a>  primary-amine oxidase
D      <a href="/dbget-bin/www_bget?ec:1.4.3.22">1.4.3.22</a>  diamine oxidase
E        comp13866_c0_seq1; <a href="/dbget-bin/www_bget?ko:K11182">K11182</a>  ABP1, AOC1; diamine oxidase [EC:1.4.3.22]
E        comp28140_c0_seq1; <a href="/dbget-bin/www_bget?ko:K11182">K11182</a>  ABP1, AOC1; diamine oxidase [EC:1.4.3.22]
E        comp43318_c0_seq1; <a href="/dbget-bin/www_bget?ko:K11182">K11182</a>  ABP1, AOC1; diamine oxidase [EC:1.4.3.22]
E        comp43318_c0_seq2; <a href="/dbget-bin/www_bget?ko:K11182">K11182</a>  ABP1, AOC1; diamine oxidase [EC:1.4.3.22]
E        comp65790_c0_seq1; <a href="/dbget-bin/www_bget?ko:K11182">K11182</a>  ABP1, AOC1; diamine oxidase [EC:1.4.3.22]
E        comp74055_c0_seq1; <a href="/dbget-bin/www_bget?ko:K11182">K11182</a>  ABP1, AOC1; diamine oxidase [EC:1.4.3.22]
E        comp77064_c0_seq1; <a href="/dbget-bin/www_bget?ko:K11182">K11182</a>  ABP1, AOC1; diamine oxidase [EC:1.4.3.22]
E        comp138043_c0_seq1; <a href="/dbget-bin/www_bget?ko:K11182">K11182</a>  ABP1, AOC1; diamine oxidase [EC:1.4.3.22]
E        comp160338_c0_seq1; <a href="/dbget-bin/www_bget?ko:K11182">K11182</a>  ABP1, AOC1; diamine oxidase [EC:1.4.3.22]
D      <a href="/dbget-bin/www_bget?ec:1.4.3.23">1.4.3.23</a>  7-chloro-L-tryptophan oxidase
D      <a href="/dbget-bin/www_bget?ec:1.4.3.24">1.4.3.24</a>  pseudooxynicotine oxidase
D      1.4.3.-  
E        comp20217_c0_seq1; <a href="/dbget-bin/www_bget?ko:K00280">K00280</a>  LOXL2_3_4; lysyl oxidase-like protein 2/3/4 [EC:1.4.3.-]
E        comp27269_c0_seq1; <a href="/dbget-bin/www_bget?ko:K00280">K00280</a>  LOXL2_3_4; lysyl oxidase-like protein 2/3/4 [EC:1.4.3.-]
E        comp34371_c0_seq1; <a href="/dbget-bin/www_bget?ko:K00280">K00280</a>  LOXL2_3_4; lysyl oxidase-like protein 2/3/4 [EC:1.4.3.-]
E        comp40100_c0_seq1; <a href="/dbget-bin/www_bget?ko:K00280">K00280</a>  LOXL2_3_4; lysyl oxidase-like protein 2/3/4 [EC:1.4.3.-]
E        comp45600_c0_seq1; <a href="/dbget-bin/www_bget?ko:K00280">K00280</a>  LOXL2_3_4; lysyl oxidase-like protein 2/3/4 [EC:1.4.3.-]
E        comp45600_c0_seq2; <a href="/dbget-bin/www_bget?ko:K00280">K00280</a>  LOXL2_3_4; lysyl oxidase-like protein 2/3/4 [EC:1.4.3.-]
E        comp45600_c0_seq3; <a href="/dbget-bin/www_bget?ko:K00280">K00280</a>  LOXL2_3_4; lysyl oxidase-like protein 2/3/4 [EC:1.4.3.-]
E        comp45600_c0_seq4; <a href="/dbget-bin/www_bget?ko:K00280">K00280</a>  LOXL2_3_4; lysyl oxidase-like protein 2/3/4 [EC:1.4.3.-]
C    1.4.4  With a disulfide as acceptor
D      <a href="/dbget-bin/www_bget?ec:1.4.4.2">1.4.4.2</a>  glycine dehydrogenase (decarboxylating)
E        comp30775_c0_seq1; <a href="/dbget-bin/www_bget?ko:K00281">K00281</a>  GLDC, gcvP; glycine dehydrogenase [EC:1.4.4.2]
E        comp53186_c0_seq1; <a href="/dbget-bin/www_bget?ko:K00281">K00281</a>  GLDC, gcvP; glycine dehydrogenase [EC:1.4.4.2]
E        comp99479_c0_seq1; <a href="/dbget-bin/www_bget?ko:K00281">K00281</a>  GLDC, gcvP; glycine dehydrogenase [EC:1.4.4.2]
E        comp131768_c0_seq1; <a href="/dbget-bin/www_bget?ko:K00281">K00281</a>  GLDC, gcvP; glycine dehydrogenase [EC:1.4.4.2]
E        comp147167_c0_seq1; <a href="/dbget-bin/www_bget?ko:K00281">K00281</a>  GLDC, gcvP; glycine dehydrogenase [EC:1.4.4.2]
E        comp150939_c0_seq1; <a href="/dbget-bin/www_bget?ko:K00281">K00281</a>  GLDC, gcvP; glycine dehydrogenase [EC:1.4.4.2]
E        comp157885_c0_seq1; <a href="/dbget-bin/www_bget?ko:K00281">K00281</a>  GLDC, gcvP; glycine dehydrogenase [EC:1.4.4.2]
C    1.4.5  With a quinone or other compound as acceptor
D      <a href="/dbget-bin/www_bget?ec:1.4.5.1">1.4.5.1</a>  D-amino acid dehydrogenase (quinone)
C    1.4.7  With an iron-sulfur protein as acceptor
D      <a href="/dbget-bin/www_bget?ec:1.4.7.1">1.4.7.1</a>  glutamate synthase (ferredoxin)
C    1.4.9  With a copper protein as acceptor
D      <a href="/dbget-bin/www_bget?ec:1.4.9.1">1.4.9.1</a>  methylamine dehydrogenase (amicyanin)
D      <a href="/dbget-bin/www_bget?ec:1.4.9.2">1.4.9.2</a>  aralkylamine dehydrogenase (azurin)
C    1.4.99  With other acceptors
D      <a href="/dbget-bin/www_bget?ec:1.4.99.1">1.4.99.1</a>  D-amino-acid dehydrogenase
D      <a href="/dbget-bin/www_bget?ec:1.4.99.2">1.4.99.2</a>  taurine dehydrogenase
D      <a href="/dbget-bin/www_bget?ec:1.4.99.5">1.4.99.5</a>  glycine dehydrogenase (cyanide-forming)
D      1.4.99.-  
C    1.4.-  Acting on the CH-NH2 group of donors
D      1.4.-.-  
B  1.5  Acting on the CH-NH group of donors
C    1.5.1  With NAD+ or NADP+ as acceptor
D      <a href="/dbget-bin/www_bget?ec:1.5.1.1">1.5.1.1</a>  pyrroline-2-carboxylate reductase
D      <a href="/dbget-bin/www_bget?ec:1.5.1.2">1.5.1.2</a>  pyrroline-5-carboxylate reductase
E        comp8065_c0_seq1; <a href="/dbget-bin/www_bget?ko:K00286">K00286</a>  E1.5.1.2, proC; pyrroline-5-carboxylate reductase [EC:1.5.1.2]
E        comp77398_c0_seq1; <a href="/dbget-bin/www_bget?ko:K00286">K00286</a>  E1.5.1.2, proC; pyrroline-5-carboxylate reductase [EC:1.5.1.2]
E        comp152513_c0_seq1; <a href="/dbget-bin/www_bget?ko:K00286">K00286</a>  E1.5.1.2, proC; pyrroline-5-carboxylate reductase [EC:1.5.1.2]
D      <a href="/dbget-bin/www_bget?ec:1.5.1.3">1.5.1.3</a>  dihydrofolate reductase
D      <a href="/dbget-bin/www_bget?ec:1.5.1.5">1.5.1.5</a>  methylenetetrahydrofolate dehydrogenase (NADP+)
E        comp10263_c0_seq1; <a href="/dbget-bin/www_bget?ko:K00288">K00288</a>  MTHFD; methylenetetrahydrofolate dehydrogenase (NADP+) / methenyltetrahydrofolate cyclohydrolase / formyltetrahydrofolate synthetase [EC:1.5.1.5 3.5.4.9 6.3.4.3]
E        comp53591_c0_seq1; <a href="/dbget-bin/www_bget?ko:K00288">K00288</a>  MTHFD; methylenetetrahydrofolate dehydrogenase (NADP+) / methenyltetrahydrofolate cyclohydrolase / formyltetrahydrofolate synthetase [EC:1.5.1.5 3.5.4.9 6.3.4.3]
D      <a href="/dbget-bin/www_bget?ec:1.5.1.6">1.5.1.6</a>  formyltetrahydrofolate dehydrogenase
E        comp45438_c0_seq1; <a href="/dbget-bin/www_bget?ko:K00289">K00289</a>  E1.5.1.6, FTHFD; formyltetrahydrofolate dehydrogenase [EC:1.5.1.6]
E        comp69303_c0_seq1; <a href="/dbget-bin/www_bget?ko:K00289">K00289</a>  E1.5.1.6, FTHFD; formyltetrahydrofolate dehydrogenase [EC:1.5.1.6]
E        comp77541_c0_seq1; <a href="/dbget-bin/www_bget?ko:K00289">K00289</a>  E1.5.1.6, FTHFD; formyltetrahydrofolate dehydrogenase [EC:1.5.1.6]
E        comp83697_c0_seq1; <a href="/dbget-bin/www_bget?ko:K00289">K00289</a>  E1.5.1.6, FTHFD; formyltetrahydrofolate dehydrogenase [EC:1.5.1.6]
E        comp126194_c0_seq1; <a href="/dbget-bin/www_bget?ko:K00289">K00289</a>  E1.5.1.6, FTHFD; formyltetrahydrofolate dehydrogenase [EC:1.5.1.6]
E        comp159326_c0_seq1; <a href="/dbget-bin/www_bget?ko:K00289">K00289</a>  E1.5.1.6, FTHFD; formyltetrahydrofolate dehydrogenase [EC:1.5.1.6]
D      <a href="/dbget-bin/www_bget?ec:1.5.1.7">1.5.1.7</a>  saccharopine dehydrogenase (NAD+, L-lysine-forming)
E        comp44878_c0_seq1; <a href="/dbget-bin/www_bget?ko:K00290">K00290</a>  LYS1; saccharopine dehydrogenase (NAD+, L-lysine forming) [EC:1.5.1.7]
D      <a href="/dbget-bin/www_bget?ec:1.5.1.8">1.5.1.8</a>  saccharopine dehydrogenase (NADP+, L-lysine-forming)
E        comp4922_c0_seq1; <a href="/dbget-bin/www_bget?ko:K14157">K14157</a>  AASS; alpha-aminoadipic semialdehyde synthase [EC:1.5.1.8 1.5.1.9]
E        comp59172_c0_seq1; <a href="/dbget-bin/www_bget?ko:K14157">K14157</a>  AASS; alpha-aminoadipic semialdehyde synthase [EC:1.5.1.8 1.5.1.9]
E        comp68174_c0_seq1; <a href="/dbget-bin/www_bget?ko:K14157">K14157</a>  AASS; alpha-aminoadipic semialdehyde synthase [EC:1.5.1.8 1.5.1.9]
E        comp74147_c0_seq1; <a href="/dbget-bin/www_bget?ko:K14157">K14157</a>  AASS; alpha-aminoadipic semialdehyde synthase [EC:1.5.1.8 1.5.1.9]
E        comp75157_c0_seq1; <a href="/dbget-bin/www_bget?ko:K14157">K14157</a>  AASS; alpha-aminoadipic semialdehyde synthase [EC:1.5.1.8 1.5.1.9]
E        comp101671_c0_seq1; <a href="/dbget-bin/www_bget?ko:K14157">K14157</a>  AASS; alpha-aminoadipic semialdehyde synthase [EC:1.5.1.8 1.5.1.9]
D      <a href="/dbget-bin/www_bget?ec:1.5.1.9">1.5.1.9</a>  saccharopine dehydrogenase (NAD+, L-glutamate-forming)
E        comp4922_c0_seq1; <a href="/dbget-bin/www_bget?ko:K14157">K14157</a>  AASS; alpha-aminoadipic semialdehyde synthase [EC:1.5.1.8 1.5.1.9]
E        comp59172_c0_seq1; <a href="/dbget-bin/www_bget?ko:K14157">K14157</a>  AASS; alpha-aminoadipic semialdehyde synthase [EC:1.5.1.8 1.5.1.9]
E        comp68174_c0_seq1; <a href="/dbget-bin/www_bget?ko:K14157">K14157</a>  AASS; alpha-aminoadipic semialdehyde synthase [EC:1.5.1.8 1.5.1.9]
E        comp74147_c0_seq1; <a href="/dbget-bin/www_bget?ko:K14157">K14157</a>  AASS; alpha-aminoadipic semialdehyde synthase [EC:1.5.1.8 1.5.1.9]
E        comp75157_c0_seq1; <a href="/dbget-bin/www_bget?ko:K14157">K14157</a>  AASS; alpha-aminoadipic semialdehyde synthase [EC:1.5.1.8 1.5.1.9]
E        comp101671_c0_seq1; <a href="/dbget-bin/www_bget?ko:K14157">K14157</a>  AASS; alpha-aminoadipic semialdehyde synthase [EC:1.5.1.8 1.5.1.9]
D      <a href="/dbget-bin/www_bget?ec:1.5.1.10">1.5.1.10</a>  saccharopine dehydrogenase (NADP+, L-glutamate-forming)
D      <a href="/dbget-bin/www_bget?ec:1.5.1.11">1.5.1.11</a>  D-octopine dehydrogenase
D      <a href="/dbget-bin/www_bget?ec:1.5.1.15">1.5.1.15</a>  methylenetetrahydrofolate dehydrogenase (NAD+)
D      <a href="/dbget-bin/www_bget?ec:1.5.1.16">1.5.1.16</a>  D-lysopine dehydrogenase
D      <a href="/dbget-bin/www_bget?ec:1.5.1.17">1.5.1.17</a>  alanopine dehydrogenase
D      <a href="/dbget-bin/www_bget?ec:1.5.1.18">1.5.1.18</a>  ephedrine dehydrogenase
D      <a href="/dbget-bin/www_bget?ec:1.5.1.19">1.5.1.19</a>  D-nopaline dehydrogenase
D      <a href="/dbget-bin/www_bget?ec:1.5.1.20">1.5.1.20</a>  methylenetetrahydrofolate reductase [NAD(P)H]
E        comp54232_c0_seq1; <a href="/dbget-bin/www_bget?ko:K00297">K00297</a>  metF, MTHFR; methylenetetrahydrofolate reductase (NADPH) [EC:1.5.1.20]
E        comp60032_c0_seq1; <a href="/dbget-bin/www_bget?ko:K00297">K00297</a>  metF, MTHFR; methylenetetrahydrofolate reductase (NADPH) [EC:1.5.1.20]
E        comp95984_c0_seq1; <a href="/dbget-bin/www_bget?ko:K00297">K00297</a>  metF, MTHFR; methylenetetrahydrofolate reductase (NADPH) [EC:1.5.1.20]
E        comp96338_c0_seq1; <a href="/dbget-bin/www_bget?ko:K00297">K00297</a>  metF, MTHFR; methylenetetrahydrofolate reductase (NADPH) [EC:1.5.1.20]
E        comp106360_c0_seq1; <a href="/dbget-bin/www_bget?ko:K00297">K00297</a>  metF, MTHFR; methylenetetrahydrofolate reductase (NADPH) [EC:1.5.1.20]
D      <a href="/dbget-bin/www_bget?ec:1.5.1.21">1.5.1.21</a>  Delta1-piperideine-2-carboxylate reductase
D      <a href="/dbget-bin/www_bget?ec:1.5.1.22">1.5.1.22</a>  strombine dehydrogenase
D      <a href="/dbget-bin/www_bget?ec:1.5.1.23">1.5.1.23</a>  tauropine dehydrogenase
D      <a href="/dbget-bin/www_bget?ec:1.5.1.24">1.5.1.24</a>  N5-(carboxyethyl)ornithine synthase
D      <a href="/dbget-bin/www_bget?ec:1.5.1.25">1.5.1.25</a>  thiomorpholine-carboxylate dehydrogenase
D      <a href="/dbget-bin/www_bget?ec:1.5.1.26">1.5.1.26</a>  beta-alanopine dehydrogenase
D      <a href="/dbget-bin/www_bget?ec:1.5.1.27">1.5.1.27</a>  1,2-dehydroreticulinium reductase (NADPH)
D      <a href="/dbget-bin/www_bget?ec:1.5.1.28">1.5.1.28</a>  opine dehydrogenase
D      <a href="/dbget-bin/www_bget?ec:1.5.1.30">1.5.1.30</a>  flavin reductase (NADPH)
D      <a href="/dbget-bin/www_bget?ec:1.5.1.31">1.5.1.31</a>  berberine reductase
D      <a href="/dbget-bin/www_bget?ec:1.5.1.32">1.5.1.32</a>  vomilenine reductase
D      <a href="/dbget-bin/www_bget?ec:1.5.1.33">1.5.1.33</a>  pteridine reductase
D      <a href="/dbget-bin/www_bget?ec:1.5.1.34">1.5.1.34</a>  6,7-dihydropteridine reductase
E        comp40949_c0_seq1; <a href="/dbget-bin/www_bget?ko:K00357">K00357</a>  QDPR; dihydropteridine reductase [EC:1.5.1.34]
D      <a href="/dbget-bin/www_bget?ec:1.5.1.36">1.5.1.36</a>  flavin reductase (NADH)
D      <a href="/dbget-bin/www_bget?ec:1.5.1.37">1.5.1.37</a>  FAD reductase (NADH)
D      <a href="/dbget-bin/www_bget?ec:1.5.1.38">1.5.1.38</a>  FMN reductase (NADPH)
D      <a href="/dbget-bin/www_bget?ec:1.5.1.39">1.5.1.39</a>  FMN reductase [NAD(P)H]
D      <a href="/dbget-bin/www_bget?ec:1.5.1.40">1.5.1.40</a>  8-hydroxy-5-deazaflavin:NADPH oxidoreductase
D      <a href="/dbget-bin/www_bget?ec:1.5.1.41">1.5.1.41</a>  riboflavin reductase [NAD(P)H]
D      <a href="/dbget-bin/www_bget?ec:1.5.1.42">1.5.1.42</a>  FMN reductase (NADH)
D      <a href="/dbget-bin/www_bget?ec:1.5.1.43">1.5.1.43</a>  carboxynorspermidine synthase
D      <a href="/dbget-bin/www_bget?ec:1.5.1.44">1.5.1.44</a>  festuclavine dehydrogenase
D      <a href="/dbget-bin/www_bget?ec:1.5.1.45">1.5.1.45</a>  FAD reductase [NAD(P)H]
D      <a href="/dbget-bin/www_bget?ec:1.5.1.46">1.5.1.46</a>  agroclavine dehydrogenase
D      <a href="/dbget-bin/www_bget?ec:1.5.1.47">1.5.1.47</a>  dihydromethanopterin reductase
D      1.5.1.-  
C    1.5.3  With oxygen as acceptor
D      <a href="/dbget-bin/www_bget?ec:1.5.3.1">1.5.3.1</a>  sarcosine oxidase
E        comp998_c0_seq1; <a href="/dbget-bin/www_bget?ko:K00306">K00306</a>  PIPOX; sarcosine oxidase / L-pipecolate oxidase [EC:1.5.3.1 1.5.3.7]
E        comp44573_c0_seq1; <a href="/dbget-bin/www_bget?ko:K00306">K00306</a>  PIPOX; sarcosine oxidase / L-pipecolate oxidase [EC:1.5.3.1 1.5.3.7]
E        comp149271_c0_seq1; <a href="/dbget-bin/www_bget?ko:K00306">K00306</a>  PIPOX; sarcosine oxidase / L-pipecolate oxidase [EC:1.5.3.1 1.5.3.7]
E        comp158698_c0_seq1; <a href="/dbget-bin/www_bget?ko:K00306">K00306</a>  PIPOX; sarcosine oxidase / L-pipecolate oxidase [EC:1.5.3.1 1.5.3.7]
D      <a href="/dbget-bin/www_bget?ec:1.5.3.2">1.5.3.2</a>  N-methyl-L-amino-acid oxidase
D      <a href="/dbget-bin/www_bget?ec:1.5.3.4">1.5.3.4</a>  N6-methyl-lysine oxidase
D      <a href="/dbget-bin/www_bget?ec:1.5.3.5">1.5.3.5</a>  (S)-6-hydroxynicotine oxidase
D      <a href="/dbget-bin/www_bget?ec:1.5.3.6">1.5.3.6</a>  (R)-6-hydroxynicotine oxidase
D      <a href="/dbget-bin/www_bget?ec:1.5.3.7">1.5.3.7</a>  L-pipecolate oxidase
E        comp998_c0_seq1; <a href="/dbget-bin/www_bget?ko:K00306">K00306</a>  PIPOX; sarcosine oxidase / L-pipecolate oxidase [EC:1.5.3.1 1.5.3.7]
E        comp44573_c0_seq1; <a href="/dbget-bin/www_bget?ko:K00306">K00306</a>  PIPOX; sarcosine oxidase / L-pipecolate oxidase [EC:1.5.3.1 1.5.3.7]
E        comp149271_c0_seq1; <a href="/dbget-bin/www_bget?ko:K00306">K00306</a>  PIPOX; sarcosine oxidase / L-pipecolate oxidase [EC:1.5.3.1 1.5.3.7]
E        comp158698_c0_seq1; <a href="/dbget-bin/www_bget?ko:K00306">K00306</a>  PIPOX; sarcosine oxidase / L-pipecolate oxidase [EC:1.5.3.1 1.5.3.7]
D      <a href="/dbget-bin/www_bget?ec:1.5.3.10">1.5.3.10</a>  dimethylglycine oxidase
D      <a href="/dbget-bin/www_bget?ec:1.5.3.12">1.5.3.12</a>  dihydrobenzophenanthridine oxidase
D      <a href="/dbget-bin/www_bget?ec:1.5.3.13">1.5.3.13</a>  N1-acetylpolyamine oxidase
D      <a href="/dbget-bin/www_bget?ec:1.5.3.14">1.5.3.14</a>  polyamine oxidase (propane-1,3-diamine-forming)
E        comp31425_c0_seq1; <a href="/dbget-bin/www_bget?ko:K13366">K13366</a>  MPAO; polyamine oxidase (propane-1,3-diamine-forming) [EC:1.5.3.14]
D      <a href="/dbget-bin/www_bget?ec:1.5.3.15">1.5.3.15</a>  N8-acetylspermidine oxidase (propane-1,3-diamine-forming)
D      <a href="/dbget-bin/www_bget?ec:1.5.3.16">1.5.3.16</a>  spermine oxidase
D      <a href="/dbget-bin/www_bget?ec:1.5.3.17">1.5.3.17</a>  non-specific polyamine oxidase
D      <a href="/dbget-bin/www_bget?ec:1.5.3.18">1.5.3.18</a>  L-saccharopine oxidase
D      <a href="/dbget-bin/www_bget?ec:1.5.3.19">1.5.3.19</a>  4-methylaminobutanoate oxidase (formaldehyde-forming)
D      <a href="/dbget-bin/www_bget?ec:1.5.3.20">1.5.3.20</a>  N-alkylglycine oxidase
D      <a href="/dbget-bin/www_bget?ec:1.5.3.21">1.5.3.21</a>  4-methylaminobutanoate oxidase (methylamine-forming)
D      1.5.3.-  
C    1.5.4  With a disulfide as acceptor
D      <a href="/dbget-bin/www_bget?ec:1.5.4.1">1.5.4.1</a>  pyrimidodiazepine synthase
C    1.5.5  With a quinone or similar compound as acceptor
D      <a href="/dbget-bin/www_bget?ec:1.5.5.1">1.5.5.1</a>  electron-transferring-flavoprotein dehydrogenase
E        comp42106_c0_seq1; <a href="/dbget-bin/www_bget?ko:K00311">K00311</a>  E1.5.5.1, etf; electron-transferring-flavoprotein dehydrogenase [EC:1.5.5.1]
E        comp60546_c0_seq1; <a href="/dbget-bin/www_bget?ko:K00311">K00311</a>  E1.5.5.1, etf; electron-transferring-flavoprotein dehydrogenase [EC:1.5.5.1]
E        comp96626_c0_seq1; <a href="/dbget-bin/www_bget?ko:K00311">K00311</a>  E1.5.5.1, etf; electron-transferring-flavoprotein dehydrogenase [EC:1.5.5.1]
D      1.5.5.-  
C    1.5.7  With an iron-sulfur protein as acceptor
D      <a href="/dbget-bin/www_bget?ec:1.5.7.1">1.5.7.1</a>  methylenetetrahydrofolate reductase (ferredoxin)
C    1.5.8  With a flavin or flavoprotein as acceptor
D      <a href="/dbget-bin/www_bget?ec:1.5.8.1">1.5.8.1</a>  dimethylamine dehydrogenase
D      <a href="/dbget-bin/www_bget?ec:1.5.8.2">1.5.8.2</a>  trimethylamine dehydrogenase
D      <a href="/dbget-bin/www_bget?ec:1.5.8.3">1.5.8.3</a>  sarcosine dehydrogenase
E        comp33774_c0_seq1; <a href="/dbget-bin/www_bget?ko:K00314">K00314</a>  SARDH; sarcosine dehydrogenase [EC:1.5.8.3]
D      <a href="/dbget-bin/www_bget?ec:1.5.8.4">1.5.8.4</a>  dimethylglycine dehydrogenase
E        comp35692_c0_seq1; <a href="/dbget-bin/www_bget?ko:K00315">K00315</a>  DMGDH; dimethylglycine dehydrogenase [EC:1.5.8.4]
E        comp60912_c0_seq1; <a href="/dbget-bin/www_bget?ko:K00315">K00315</a>  DMGDH; dimethylglycine dehydrogenase [EC:1.5.8.4]
E        comp68566_c0_seq1; <a href="/dbget-bin/www_bget?ko:K00315">K00315</a>  DMGDH; dimethylglycine dehydrogenase [EC:1.5.8.4]
C    1.5.99  With other acceptors
D      <a href="/dbget-bin/www_bget?ec:1.5.99.3">1.5.99.3</a>  L-pipecolate dehydrogenase
D      <a href="/dbget-bin/www_bget?ec:1.5.99.4">1.5.99.4</a>  nicotine dehydrogenase
D      <a href="/dbget-bin/www_bget?ec:1.5.99.5">1.5.99.5</a>  methylglutamate dehydrogenase
D      <a href="/dbget-bin/www_bget?ec:1.5.99.6">1.5.99.6</a>  spermidine dehydrogenase
D      <a href="/dbget-bin/www_bget?ec:1.5.99.8">1.5.99.8</a>  proline dehydrogenase
E        comp54084_c0_seq1; <a href="/dbget-bin/www_bget?ko:K00318">K00318</a>  E1.5.99.8; proline dehydrogenase [EC:1.5.99.8]
E        comp57687_c0_seq1; <a href="/dbget-bin/www_bget?ko:K00318">K00318</a>  E1.5.99.8; proline dehydrogenase [EC:1.5.99.8]
E        comp59133_c0_seq1; <a href="/dbget-bin/www_bget?ko:K00318">K00318</a>  E1.5.99.8; proline dehydrogenase [EC:1.5.99.8]
E        comp124822_c0_seq1; <a href="/dbget-bin/www_bget?ko:K00318">K00318</a>  E1.5.99.8; proline dehydrogenase [EC:1.5.99.8]
E        comp129050_c0_seq1; <a href="/dbget-bin/www_bget?ko:K00318">K00318</a>  E1.5.99.8; proline dehydrogenase [EC:1.5.99.8]
D      <a href="/dbget-bin/www_bget?ec:1.5.99.9">1.5.99.9</a>  methylenetetrahydromethanopterin dehydrogenase
D      <a href="/dbget-bin/www_bget?ec:1.5.99.11">1.5.99.11</a>  5,10-methylenetetrahydromethanopterin reductase
D      <a href="/dbget-bin/www_bget?ec:1.5.99.12">1.5.99.12</a>  cytokinin dehydrogenase
D      <a href="/dbget-bin/www_bget?ec:1.5.99.13">1.5.99.13</a>  D-proline dehydrogenase
D      <a href="/dbget-bin/www_bget?ec:1.5.99.14">1.5.99.14</a>  6-hydroxypseudooxynicotine dehydrogenase
D      1.5.99.-  
C    1.5.-  Acting on the CH-NH group of donors
D      1.5.-.-  
B  1.6  Acting on NADH or NADPH
C    1.6.1  With NAD+ or NADP+ as acceptor
D      <a href="/dbget-bin/www_bget?ec:1.6.1.1">1.6.1.1</a>  NAD(P)+ transhydrogenase (Si-specific)
D      <a href="/dbget-bin/www_bget?ec:1.6.1.2">1.6.1.2</a>  NAD(P)+ transhydrogenase (Re/Si-specific)
E        comp70163_c0_seq1; <a href="/dbget-bin/www_bget?ko:K00323">K00323</a>  NNT; NAD(P) transhydrogenase [EC:1.6.1.2]
E        comp89828_c0_seq1; <a href="/dbget-bin/www_bget?ko:K00323">K00323</a>  NNT; NAD(P) transhydrogenase [EC:1.6.1.2]
E        comp93463_c0_seq1; <a href="/dbget-bin/www_bget?ko:K00323">K00323</a>  NNT; NAD(P) transhydrogenase [EC:1.6.1.2]
D      <a href="/dbget-bin/www_bget?ec:1.6.1.3">1.6.1.3</a>  NAD(P)+ transhydrogenase
C    1.6.2  With a heme protein as acceptor
D      <a href="/dbget-bin/www_bget?ec:1.6.2.2">1.6.2.2</a>  cytochrome-b5 reductase
E        comp15834_c0_seq1; <a href="/dbget-bin/www_bget?ko:K00326">K00326</a>  E1.6.2.2; cytochrome-b5 reductase [EC:1.6.2.2]
E        comp18850_c0_seq1; <a href="/dbget-bin/www_bget?ko:K00326">K00326</a>  E1.6.2.2; cytochrome-b5 reductase [EC:1.6.2.2]
E        comp36321_c0_seq1; <a href="/dbget-bin/www_bget?ko:K00326">K00326</a>  E1.6.2.2; cytochrome-b5 reductase [EC:1.6.2.2]
E        comp46308_c0_seq1; <a href="/dbget-bin/www_bget?ko:K00326">K00326</a>  E1.6.2.2; cytochrome-b5 reductase [EC:1.6.2.2]
E        comp46397_c0_seq4; <a href="/dbget-bin/www_bget?ko:K00326">K00326</a>  E1.6.2.2; cytochrome-b5 reductase [EC:1.6.2.2]
E        comp111185_c0_seq1; <a href="/dbget-bin/www_bget?ko:K00326">K00326</a>  E1.6.2.2; cytochrome-b5 reductase [EC:1.6.2.2]
D      <a href="/dbget-bin/www_bget?ec:1.6.2.4">1.6.2.4</a>  NADPH---hemoprotein reductase
E        comp5561_c0_seq1; <a href="/dbget-bin/www_bget?ko:K00327">K00327</a>  E1.6.2.4; NADPH-ferrihemoprotein reductase [EC:1.6.2.4]
E        comp22969_c0_seq1; <a href="/dbget-bin/www_bget?ko:K00327">K00327</a>  E1.6.2.4; NADPH-ferrihemoprotein reductase [EC:1.6.2.4]
E        comp59178_c0_seq1; <a href="/dbget-bin/www_bget?ko:K00327">K00327</a>  E1.6.2.4; NADPH-ferrihemoprotein reductase [EC:1.6.2.4]
E        comp69567_c0_seq1; <a href="/dbget-bin/www_bget?ko:K00327">K00327</a>  E1.6.2.4; NADPH-ferrihemoprotein reductase [EC:1.6.2.4]
E        comp76815_c0_seq1; <a href="/dbget-bin/www_bget?ko:K00327">K00327</a>  E1.6.2.4; NADPH-ferrihemoprotein reductase [EC:1.6.2.4]
D      <a href="/dbget-bin/www_bget?ec:1.6.2.5">1.6.2.5</a>  NADPH---cytochrome-c2 reductase
D      <a href="/dbget-bin/www_bget?ec:1.6.2.6">1.6.2.6</a>  leghemoglobin reductase
C    1.6.3  With oxygen as acceptor
D      <a href="/dbget-bin/www_bget?ec:1.6.3.1">1.6.3.1</a>  NAD(P)H oxidase
E        comp73762_c0_seq1; <a href="/dbget-bin/www_bget?ko:K13411">K13411</a>  DUOX, THOX; dual oxidase [EC:1.6.3.1 1.11.1.-]
D      1.6.3.-  
C    1.6.4  With a disulfide as acceptor
D      1.6.4.-  
C    1.6.5  With a quinone or similar compound as acceptor
D      <a href="/dbget-bin/www_bget?ec:1.6.5.2">1.6.5.2</a>  NAD(P)H dehydrogenase (quinone)
D      <a href="/dbget-bin/www_bget?ec:1.6.5.3">1.6.5.3</a>  NADH:ubiquinone reductase (H+-translocating)
E        comp82654_c0_seq1; <a href="/dbget-bin/www_bget?ko:K03878">K03878</a>  ND1; NADH-ubiquinone oxidoreductase chain 1 [EC:1.6.5.3]
E        comp142115_c0_seq1; <a href="/dbget-bin/www_bget?ko:K03878">K03878</a>  ND1; NADH-ubiquinone oxidoreductase chain 1 [EC:1.6.5.3]
E        comp73199_c0_seq1; <a href="/dbget-bin/www_bget?ko:K03879">K03879</a>  ND2; NADH-ubiquinone oxidoreductase chain 2 [EC:1.6.5.3]
E        comp92248_c0_seq1; <a href="/dbget-bin/www_bget?ko:K03879">K03879</a>  ND2; NADH-ubiquinone oxidoreductase chain 2 [EC:1.6.5.3]
E        comp11005_c0_seq1; <a href="/dbget-bin/www_bget?ko:K03881">K03881</a>  ND4; NADH-ubiquinone oxidoreductase chain 4 [EC:1.6.5.3]
E        comp15560_c0_seq1; <a href="/dbget-bin/www_bget?ko:K03881">K03881</a>  ND4; NADH-ubiquinone oxidoreductase chain 4 [EC:1.6.5.3]
E        comp46875_c0_seq1; <a href="/dbget-bin/www_bget?ko:K03883">K03883</a>  ND5; NADH-ubiquinone oxidoreductase chain 5 [EC:1.6.5.3]
E        comp50307_c0_seq1; <a href="/dbget-bin/www_bget?ko:K03883">K03883</a>  ND5; NADH-ubiquinone oxidoreductase chain 5 [EC:1.6.5.3]
E        comp5126_c0_seq1; <a href="/dbget-bin/www_bget?ko:K03934">K03934</a>  NDUFS1; NADH dehydrogenase (ubiquinone) Fe-S protein 1 [EC:1.6.5.3 1.6.99.3]
E        comp5126_c0_seq2; <a href="/dbget-bin/www_bget?ko:K03934">K03934</a>  NDUFS1; NADH dehydrogenase (ubiquinone) Fe-S protein 1 [EC:1.6.5.3 1.6.99.3]
E        comp8625_c0_seq1; <a href="/dbget-bin/www_bget?ko:K03934">K03934</a>  NDUFS1; NADH dehydrogenase (ubiquinone) Fe-S protein 1 [EC:1.6.5.3 1.6.99.3]
E        comp25586_c0_seq1; <a href="/dbget-bin/www_bget?ko:K03934">K03934</a>  NDUFS1; NADH dehydrogenase (ubiquinone) Fe-S protein 1 [EC:1.6.5.3 1.6.99.3]
E        comp46687_c0_seq1; <a href="/dbget-bin/www_bget?ko:K03934">K03934</a>  NDUFS1; NADH dehydrogenase (ubiquinone) Fe-S protein 1 [EC:1.6.5.3 1.6.99.3]
E        comp17397_c0_seq1; <a href="/dbget-bin/www_bget?ko:K03935">K03935</a>  NDUFS2; NADH dehydrogenase (ubiquinone) Fe-S protein 2 [EC:1.6.5.3 1.6.99.3]
E        comp35595_c0_seq1; <a href="/dbget-bin/www_bget?ko:K03935">K03935</a>  NDUFS2; NADH dehydrogenase (ubiquinone) Fe-S protein 2 [EC:1.6.5.3 1.6.99.3]
E        comp46129_c0_seq1; <a href="/dbget-bin/www_bget?ko:K03935">K03935</a>  NDUFS2; NADH dehydrogenase (ubiquinone) Fe-S protein 2 [EC:1.6.5.3 1.6.99.3]
E        comp46129_c0_seq2; <a href="/dbget-bin/www_bget?ko:K03935">K03935</a>  NDUFS2; NADH dehydrogenase (ubiquinone) Fe-S protein 2 [EC:1.6.5.3 1.6.99.3]
E        comp147539_c0_seq1; <a href="/dbget-bin/www_bget?ko:K03935">K03935</a>  NDUFS2; NADH dehydrogenase (ubiquinone) Fe-S protein 2 [EC:1.6.5.3 1.6.99.3]
E        comp34633_c0_seq1; <a href="/dbget-bin/www_bget?ko:K03936">K03936</a>  NDUFS3; NADH dehydrogenase (ubiquinone) Fe-S protein 3 [EC:1.6.5.3 1.6.99.3]
E        comp27663_c0_seq1; <a href="/dbget-bin/www_bget?ko:K03940">K03940</a>  NDUFS7; NADH dehydrogenase (ubiquinone) Fe-S protein 7 [EC:1.6.5.3 1.6.99.3]
E        comp31131_c0_seq1; <a href="/dbget-bin/www_bget?ko:K03940">K03940</a>  NDUFS7; NADH dehydrogenase (ubiquinone) Fe-S protein 7 [EC:1.6.5.3 1.6.99.3]
E        comp43305_c0_seq1; <a href="/dbget-bin/www_bget?ko:K03940">K03940</a>  NDUFS7; NADH dehydrogenase (ubiquinone) Fe-S protein 7 [EC:1.6.5.3 1.6.99.3]
E        comp48432_c0_seq1; <a href="/dbget-bin/www_bget?ko:K03940">K03940</a>  NDUFS7; NADH dehydrogenase (ubiquinone) Fe-S protein 7 [EC:1.6.5.3 1.6.99.3]
E        comp10207_c0_seq1; <a href="/dbget-bin/www_bget?ko:K03941">K03941</a>  NDUFS8; NADH dehydrogenase (ubiquinone) Fe-S protein 8 [EC:1.6.5.3 1.6.99.3]
E        comp10207_c0_seq2; <a href="/dbget-bin/www_bget?ko:K03941">K03941</a>  NDUFS8; NADH dehydrogenase (ubiquinone) Fe-S protein 8 [EC:1.6.5.3 1.6.99.3]
E        comp10358_c0_seq1; <a href="/dbget-bin/www_bget?ko:K03941">K03941</a>  NDUFS8; NADH dehydrogenase (ubiquinone) Fe-S protein 8 [EC:1.6.5.3 1.6.99.3]
E        comp152671_c0_seq1; <a href="/dbget-bin/www_bget?ko:K03941">K03941</a>  NDUFS8; NADH dehydrogenase (ubiquinone) Fe-S protein 8 [EC:1.6.5.3 1.6.99.3]
E        comp35125_c0_seq1; <a href="/dbget-bin/www_bget?ko:K03942">K03942</a>  NDUFV1; NADH dehydrogenase (ubiquinone) flavoprotein 1 [EC:1.6.5.3 1.6.99.3]
E        comp40425_c0_seq1; <a href="/dbget-bin/www_bget?ko:K03942">K03942</a>  NDUFV1; NADH dehydrogenase (ubiquinone) flavoprotein 1 [EC:1.6.5.3 1.6.99.3]
E        comp41865_c0_seq1; <a href="/dbget-bin/www_bget?ko:K03942">K03942</a>  NDUFV1; NADH dehydrogenase (ubiquinone) flavoprotein 1 [EC:1.6.5.3 1.6.99.3]
E        comp47592_c0_seq1; <a href="/dbget-bin/www_bget?ko:K03942">K03942</a>  NDUFV1; NADH dehydrogenase (ubiquinone) flavoprotein 1 [EC:1.6.5.3 1.6.99.3]
E        comp8834_c0_seq1; <a href="/dbget-bin/www_bget?ko:K03943">K03943</a>  NDUFV2; NADH dehydrogenase (ubiquinone) flavoprotein 2 [EC:1.6.5.3 1.6.99.3]
E        comp15273_c0_seq1; <a href="/dbget-bin/www_bget?ko:K03943">K03943</a>  NDUFV2; NADH dehydrogenase (ubiquinone) flavoprotein 2 [EC:1.6.5.3 1.6.99.3]
E        comp42530_c0_seq1; <a href="/dbget-bin/www_bget?ko:K03943">K03943</a>  NDUFV2; NADH dehydrogenase (ubiquinone) flavoprotein 2 [EC:1.6.5.3 1.6.99.3]
E        comp47138_c0_seq1; <a href="/dbget-bin/www_bget?ko:K03943">K03943</a>  NDUFV2; NADH dehydrogenase (ubiquinone) flavoprotein 2 [EC:1.6.5.3 1.6.99.3]
D      <a href="/dbget-bin/www_bget?ec:1.6.5.4">1.6.5.4</a>  monodehydroascorbate reductase (NADH)
D      <a href="/dbget-bin/www_bget?ec:1.6.5.5">1.6.5.5</a>  NADPH:quinone reductase
E        comp33181_c0_seq1; <a href="/dbget-bin/www_bget?ko:K00344">K00344</a>  E1.6.5.5, qor; NADPH2:quinone reductase [EC:1.6.5.5]
E        comp34076_c0_seq1; <a href="/dbget-bin/www_bget?ko:K00344">K00344</a>  E1.6.5.5, qor; NADPH2:quinone reductase [EC:1.6.5.5]
E        comp42763_c0_seq1; <a href="/dbget-bin/www_bget?ko:K00344">K00344</a>  E1.6.5.5, qor; NADPH2:quinone reductase [EC:1.6.5.5]
E        comp46686_c0_seq3; <a href="/dbget-bin/www_bget?ko:K00344">K00344</a>  E1.6.5.5, qor; NADPH2:quinone reductase [EC:1.6.5.5]
E        comp46686_c0_seq6; <a href="/dbget-bin/www_bget?ko:K00344">K00344</a>  E1.6.5.5, qor; NADPH2:quinone reductase [EC:1.6.5.5]
E        comp46686_c0_seq7; <a href="/dbget-bin/www_bget?ko:K00344">K00344</a>  E1.6.5.5, qor; NADPH2:quinone reductase [EC:1.6.5.5]
E        comp46686_c0_seq26; <a href="/dbget-bin/www_bget?ko:K00344">K00344</a>  E1.6.5.5, qor; NADPH2:quinone reductase [EC:1.6.5.5]
E        comp77381_c0_seq1; <a href="/dbget-bin/www_bget?ko:K00344">K00344</a>  E1.6.5.5, qor; NADPH2:quinone reductase [EC:1.6.5.5]
E        comp88788_c0_seq1; <a href="/dbget-bin/www_bget?ko:K00344">K00344</a>  E1.6.5.5, qor; NADPH2:quinone reductase [EC:1.6.5.5]
D      <a href="/dbget-bin/www_bget?ec:1.6.5.6">1.6.5.6</a>  p-benzoquinone reductase (NADPH)
D      <a href="/dbget-bin/www_bget?ec:1.6.5.7">1.6.5.7</a>  2-hydroxy-1,4-benzoquinone reductase
D      <a href="/dbget-bin/www_bget?ec:1.6.5.8">1.6.5.8</a>  NADH:ubiquinone reductase (Na+-transporting)
D      <a href="/dbget-bin/www_bget?ec:1.6.5.9">1.6.5.9</a>  NADH:ubiquinone reductase (non-electrogenic)
D      <a href="/dbget-bin/www_bget?ec:1.6.5.10">1.6.5.10</a>  NADPH dehydrogenase (quinone)
D      1.6.5.-  
C    1.6.6  With a nitrogenous group as acceptor
D      <a href="/dbget-bin/www_bget?ec:1.6.6.9">1.6.6.9</a>  trimethylamine-N-oxide reductase
D      1.6.6.-  
C    1.6.99  With other acceptors
D      <a href="/dbget-bin/www_bget?ec:1.6.99.1">1.6.99.1</a>  NADPH dehydrogenase
D      <a href="/dbget-bin/www_bget?ec:1.6.99.3">1.6.99.3</a>  NADH dehydrogenase
E        comp5126_c0_seq1; <a href="/dbget-bin/www_bget?ko:K03934">K03934</a>  NDUFS1; NADH dehydrogenase (ubiquinone) Fe-S protein 1 [EC:1.6.5.3 1.6.99.3]
E        comp5126_c0_seq2; <a href="/dbget-bin/www_bget?ko:K03934">K03934</a>  NDUFS1; NADH dehydrogenase (ubiquinone) Fe-S protein 1 [EC:1.6.5.3 1.6.99.3]
E        comp8625_c0_seq1; <a href="/dbget-bin/www_bget?ko:K03934">K03934</a>  NDUFS1; NADH dehydrogenase (ubiquinone) Fe-S protein 1 [EC:1.6.5.3 1.6.99.3]
E        comp25586_c0_seq1; <a href="/dbget-bin/www_bget?ko:K03934">K03934</a>  NDUFS1; NADH dehydrogenase (ubiquinone) Fe-S protein 1 [EC:1.6.5.3 1.6.99.3]
E        comp46687_c0_seq1; <a href="/dbget-bin/www_bget?ko:K03934">K03934</a>  NDUFS1; NADH dehydrogenase (ubiquinone) Fe-S protein 1 [EC:1.6.5.3 1.6.99.3]
E        comp17397_c0_seq1; <a href="/dbget-bin/www_bget?ko:K03935">K03935</a>  NDUFS2; NADH dehydrogenase (ubiquinone) Fe-S protein 2 [EC:1.6.5.3 1.6.99.3]
E        comp35595_c0_seq1; <a href="/dbget-bin/www_bget?ko:K03935">K03935</a>  NDUFS2; NADH dehydrogenase (ubiquinone) Fe-S protein 2 [EC:1.6.5.3 1.6.99.3]
E        comp46129_c0_seq1; <a href="/dbget-bin/www_bget?ko:K03935">K03935</a>  NDUFS2; NADH dehydrogenase (ubiquinone) Fe-S protein 2 [EC:1.6.5.3 1.6.99.3]
E        comp46129_c0_seq2; <a href="/dbget-bin/www_bget?ko:K03935">K03935</a>  NDUFS2; NADH dehydrogenase (ubiquinone) Fe-S protein 2 [EC:1.6.5.3 1.6.99.3]
E        comp147539_c0_seq1; <a href="/dbget-bin/www_bget?ko:K03935">K03935</a>  NDUFS2; NADH dehydrogenase (ubiquinone) Fe-S protein 2 [EC:1.6.5.3 1.6.99.3]
E        comp34633_c0_seq1; <a href="/dbget-bin/www_bget?ko:K03936">K03936</a>  NDUFS3; NADH dehydrogenase (ubiquinone) Fe-S protein 3 [EC:1.6.5.3 1.6.99.3]
E        comp27663_c0_seq1; <a href="/dbget-bin/www_bget?ko:K03940">K03940</a>  NDUFS7; NADH dehydrogenase (ubiquinone) Fe-S protein 7 [EC:1.6.5.3 1.6.99.3]
E        comp31131_c0_seq1; <a href="/dbget-bin/www_bget?ko:K03940">K03940</a>  NDUFS7; NADH dehydrogenase (ubiquinone) Fe-S protein 7 [EC:1.6.5.3 1.6.99.3]
E        comp43305_c0_seq1; <a href="/dbget-bin/www_bget?ko:K03940">K03940</a>  NDUFS7; NADH dehydrogenase (ubiquinone) Fe-S protein 7 [EC:1.6.5.3 1.6.99.3]
E        comp48432_c0_seq1; <a href="/dbget-bin/www_bget?ko:K03940">K03940</a>  NDUFS7; NADH dehydrogenase (ubiquinone) Fe-S protein 7 [EC:1.6.5.3 1.6.99.3]
E        comp10207_c0_seq1; <a href="/dbget-bin/www_bget?ko:K03941">K03941</a>  NDUFS8; NADH dehydrogenase (ubiquinone) Fe-S protein 8 [EC:1.6.5.3 1.6.99.3]
E        comp10207_c0_seq2; <a href="/dbget-bin/www_bget?ko:K03941">K03941</a>  NDUFS8; NADH dehydrogenase (ubiquinone) Fe-S protein 8 [EC:1.6.5.3 1.6.99.3]
E        comp10358_c0_seq1; <a href="/dbget-bin/www_bget?ko:K03941">K03941</a>  NDUFS8; NADH dehydrogenase (ubiquinone) Fe-S protein 8 [EC:1.6.5.3 1.6.99.3]
E        comp152671_c0_seq1; <a href="/dbget-bin/www_bget?ko:K03941">K03941</a>  NDUFS8; NADH dehydrogenase (ubiquinone) Fe-S protein 8 [EC:1.6.5.3 1.6.99.3]
E        comp35125_c0_seq1; <a href="/dbget-bin/www_bget?ko:K03942">K03942</a>  NDUFV1; NADH dehydrogenase (ubiquinone) flavoprotein 1 [EC:1.6.5.3 1.6.99.3]
E        comp40425_c0_seq1; <a href="/dbget-bin/www_bget?ko:K03942">K03942</a>  NDUFV1; NADH dehydrogenase (ubiquinone) flavoprotein 1 [EC:1.6.5.3 1.6.99.3]
E        comp41865_c0_seq1; <a href="/dbget-bin/www_bget?ko:K03942">K03942</a>  NDUFV1; NADH dehydrogenase (ubiquinone) flavoprotein 1 [EC:1.6.5.3 1.6.99.3]
E        comp47592_c0_seq1; <a href="/dbget-bin/www_bget?ko:K03942">K03942</a>  NDUFV1; NADH dehydrogenase (ubiquinone) flavoprotein 1 [EC:1.6.5.3 1.6.99.3]
E        comp8834_c0_seq1; <a href="/dbget-bin/www_bget?ko:K03943">K03943</a>  NDUFV2; NADH dehydrogenase (ubiquinone) flavoprotein 2 [EC:1.6.5.3 1.6.99.3]
E        comp15273_c0_seq1; <a href="/dbget-bin/www_bget?ko:K03943">K03943</a>  NDUFV2; NADH dehydrogenase (ubiquinone) flavoprotein 2 [EC:1.6.5.3 1.6.99.3]
E        comp42530_c0_seq1; <a href="/dbget-bin/www_bget?ko:K03943">K03943</a>  NDUFV2; NADH dehydrogenase (ubiquinone) flavoprotein 2 [EC:1.6.5.3 1.6.99.3]
E        comp47138_c0_seq1; <a href="/dbget-bin/www_bget?ko:K03943">K03943</a>  NDUFV2; NADH dehydrogenase (ubiquinone) flavoprotein 2 [EC:1.6.5.3 1.6.99.3]
D      <a href="/dbget-bin/www_bget?ec:1.6.99.5">1.6.99.5</a>  NADH dehydrogenase (quinone)
D      1.6.99.-  
C    1.6.-  Acting on NADH or NADPH
D      1.6.-.-  
B  1.7  Acting on other nitrogenous compounds as donors
C    1.7.1  With NAD+ or NADP+ as acceptor
D      <a href="/dbget-bin/www_bget?ec:1.7.1.1">1.7.1.1</a>  nitrate reductase (NADH)
D      <a href="/dbget-bin/www_bget?ec:1.7.1.2">1.7.1.2</a>  nitrate reductase [NAD(P)H]
D      <a href="/dbget-bin/www_bget?ec:1.7.1.3">1.7.1.3</a>  nitrate reductase (NADPH)
D      <a href="/dbget-bin/www_bget?ec:1.7.1.4">1.7.1.4</a>  nitrite reductase [NAD(P)H]
D      <a href="/dbget-bin/www_bget?ec:1.7.1.5">1.7.1.5</a>  hyponitrite reductase
D      <a href="/dbget-bin/www_bget?ec:1.7.1.6">1.7.1.6</a>  azobenzene reductase
D      <a href="/dbget-bin/www_bget?ec:1.7.1.7">1.7.1.7</a>  GMP reductase
E        comp79183_c0_seq1; <a href="/dbget-bin/www_bget?ko:K00364">K00364</a>  E1.7.1.7, guaC; GMP reductase [EC:1.7.1.7]
E        comp112061_c0_seq1; <a href="/dbget-bin/www_bget?ko:K00364">K00364</a>  E1.7.1.7, guaC; GMP reductase [EC:1.7.1.7]
D      <a href="/dbget-bin/www_bget?ec:1.7.1.9">1.7.1.9</a>  nitroquinoline-N-oxide reductase
D      <a href="/dbget-bin/www_bget?ec:1.7.1.10">1.7.1.10</a>  hydroxylamine reductase (NADH)
D      <a href="/dbget-bin/www_bget?ec:1.7.1.11">1.7.1.11</a>  4-(dimethylamino)phenylazoxybenzene reductase
D      <a href="/dbget-bin/www_bget?ec:1.7.1.12">1.7.1.12</a>  N-hydroxy-2-acetamidofluorene reductase
D      <a href="/dbget-bin/www_bget?ec:1.7.1.13">1.7.1.13</a>  preQ1 synthase
D      <a href="/dbget-bin/www_bget?ec:1.7.1.14">1.7.1.14</a>  nitric oxide reductase [NAD(P)+, nitrous oxide-forming]
D      <a href="/dbget-bin/www_bget?ec:1.7.1.15">1.7.1.15</a>  nitrite reductase (NADH)
D      1.7.1.-  
C    1.7.2  With a cytochrome as acceptor
D      <a href="/dbget-bin/www_bget?ec:1.7.2.1">1.7.2.1</a>  nitrite reductase (NO-forming)
D      <a href="/dbget-bin/www_bget?ec:1.7.2.2">1.7.2.2</a>  nitrite reductase (cytochrome; ammonia-forming)
D      <a href="/dbget-bin/www_bget?ec:1.7.2.3">1.7.2.3</a>  trimethylamine-N-oxide reductase (cytochrome c)
D      <a href="/dbget-bin/www_bget?ec:1.7.2.4">1.7.2.4</a>  nitrous-oxide reductase
D      <a href="/dbget-bin/www_bget?ec:1.7.2.5">1.7.2.5</a>  nitric oxide reductase (cytochrome c)
D      <a href="/dbget-bin/www_bget?ec:1.7.2.6">1.7.2.6</a>  hydroxylamine dehydrogenase
C    1.7.3  With oxygen as acceptor
D      <a href="/dbget-bin/www_bget?ec:1.7.3.1">1.7.3.1</a>  nitroalkane oxidase
D      <a href="/dbget-bin/www_bget?ec:1.7.3.2">1.7.3.2</a>  acetylindoxyl oxidase
D      <a href="/dbget-bin/www_bget?ec:1.7.3.3">1.7.3.3</a>  factor-independent urate hydroxylase
E        comp40986_c0_seq1; <a href="/dbget-bin/www_bget?ko:K00365">K00365</a>  E1.7.3.3; urate oxidase [EC:1.7.3.3]
D      <a href="/dbget-bin/www_bget?ec:1.7.3.5">1.7.3.5</a>  3-aci-nitropropanoate oxidase
D      <a href="/dbget-bin/www_bget?ec:1.7.3.6">1.7.3.6</a>  hydroxylamine oxidase (cytochrome)
D      1.7.3.-  
C    1.7.5  With a quinone or similar compound as acceptor
D      <a href="/dbget-bin/www_bget?ec:1.7.5.1">1.7.5.1</a>  nitrate reductase (quinone)
D      <a href="/dbget-bin/www_bget?ec:1.7.5.2">1.7.5.2</a>  nitric oxide reductase (menaquinol)
C    1.7.6  With a nitrogenous group as acceptor
D      <a href="/dbget-bin/www_bget?ec:1.7.6.1">1.7.6.1</a>  nitrite dismutase
C    1.7.7  With an iron-sulfur protein as acceptor
D      <a href="/dbget-bin/www_bget?ec:1.7.7.1">1.7.7.1</a>  ferredoxin---nitrite reductase
D      <a href="/dbget-bin/www_bget?ec:1.7.7.2">1.7.7.2</a>  ferredoxin---nitrate reductase
C    1.7.99  With other acceptors
D      <a href="/dbget-bin/www_bget?ec:1.7.99.1">1.7.99.1</a>  hydroxylamine reductase
D      <a href="/dbget-bin/www_bget?ec:1.7.99.4">1.7.99.4</a>  nitrate reductase
D      <a href="/dbget-bin/www_bget?ec:1.7.99.8">1.7.99.8</a>  hydrazine oxidoreductase
C    1.7.-  Acting on other nitrogenous compounds as donors
D      1.7.-.-  
B  1.8  Acting on a sulfur group of donors
C    1.8.1  With NAD+ or NADP+ as acceptor
D      <a href="/dbget-bin/www_bget?ec:1.8.1.2">1.8.1.2</a>  sulfite reductase (NADPH)
D      <a href="/dbget-bin/www_bget?ec:1.8.1.3">1.8.1.3</a>  hypotaurine dehydrogenase
D      <a href="/dbget-bin/www_bget?ec:1.8.1.4">1.8.1.4</a>  dihydrolipoyl dehydrogenase
E        comp45610_c0_seq1; <a href="/dbget-bin/www_bget?ko:K00382">K00382</a>  DLD, lpd, pdhD; dihydrolipoamide dehydrogenase [EC:1.8.1.4]
D      <a href="/dbget-bin/www_bget?ec:1.8.1.5">1.8.1.5</a>  2-oxopropyl-CoM reductase (carboxylating)
D      <a href="/dbget-bin/www_bget?ec:1.8.1.6">1.8.1.6</a>  cystine reductase
D      <a href="/dbget-bin/www_bget?ec:1.8.1.7">1.8.1.7</a>  glutathione-disulfide reductase
E        comp41043_c0_seq1; <a href="/dbget-bin/www_bget?ko:K00383">K00383</a>  E1.8.1.7, GSR, gor; glutathione reductase (NADPH) [EC:1.8.1.7]
E        comp41483_c0_seq1; <a href="/dbget-bin/www_bget?ko:K00383">K00383</a>  E1.8.1.7, GSR, gor; glutathione reductase (NADPH) [EC:1.8.1.7]
D      <a href="/dbget-bin/www_bget?ec:1.8.1.8">1.8.1.8</a>  protein-disulfide reductase
D      <a href="/dbget-bin/www_bget?ec:1.8.1.9">1.8.1.9</a>  thioredoxin-disulfide reductase
E        comp30871_c0_seq1; <a href="/dbget-bin/www_bget?ko:K00384">K00384</a>  E1.8.1.9, trxB; thioredoxin reductase (NADPH) [EC:1.8.1.9]
E        comp35406_c0_seq1; <a href="/dbget-bin/www_bget?ko:K00384">K00384</a>  E1.8.1.9, trxB; thioredoxin reductase (NADPH) [EC:1.8.1.9]
E        comp46757_c0_seq1; <a href="/dbget-bin/www_bget?ko:K00384">K00384</a>  E1.8.1.9, trxB; thioredoxin reductase (NADPH) [EC:1.8.1.9]
E        comp46757_c0_seq2; <a href="/dbget-bin/www_bget?ko:K00384">K00384</a>  E1.8.1.9, trxB; thioredoxin reductase (NADPH) [EC:1.8.1.9]
E        comp46757_c0_seq3; <a href="/dbget-bin/www_bget?ko:K00384">K00384</a>  E1.8.1.9, trxB; thioredoxin reductase (NADPH) [EC:1.8.1.9]
E        comp46757_c0_seq4; <a href="/dbget-bin/www_bget?ko:K00384">K00384</a>  E1.8.1.9, trxB; thioredoxin reductase (NADPH) [EC:1.8.1.9]
E        comp46757_c0_seq5; <a href="/dbget-bin/www_bget?ko:K00384">K00384</a>  E1.8.1.9, trxB; thioredoxin reductase (NADPH) [EC:1.8.1.9]
E        comp46757_c0_seq6; <a href="/dbget-bin/www_bget?ko:K00384">K00384</a>  E1.8.1.9, trxB; thioredoxin reductase (NADPH) [EC:1.8.1.9]
E        comp109854_c0_seq1; <a href="/dbget-bin/www_bget?ko:K00384">K00384</a>  E1.8.1.9, trxB; thioredoxin reductase (NADPH) [EC:1.8.1.9]
E        comp117169_c0_seq1; <a href="/dbget-bin/www_bget?ko:K00384">K00384</a>  E1.8.1.9, trxB; thioredoxin reductase (NADPH) [EC:1.8.1.9]
D      <a href="/dbget-bin/www_bget?ec:1.8.1.10">1.8.1.10</a>  CoA-glutathione reductase
D      <a href="/dbget-bin/www_bget?ec:1.8.1.11">1.8.1.11</a>  asparagusate reductase
D      <a href="/dbget-bin/www_bget?ec:1.8.1.12">1.8.1.12</a>  trypanothione-disulfide reductase
D      <a href="/dbget-bin/www_bget?ec:1.8.1.13">1.8.1.13</a>  bis-gamma-glutamylcystine reductase
D      <a href="/dbget-bin/www_bget?ec:1.8.1.14">1.8.1.14</a>  CoA-disulfide reductase
D      <a href="/dbget-bin/www_bget?ec:1.8.1.15">1.8.1.15</a>  mycothione reductase
D      <a href="/dbget-bin/www_bget?ec:1.8.1.16">1.8.1.16</a>  glutathione amide reductase
D      <a href="/dbget-bin/www_bget?ec:1.8.1.17">1.8.1.17</a>  dimethylsulfone reductase
D      <a href="/dbget-bin/www_bget?ec:1.8.1.18">1.8.1.18</a>  NAD(P)H sulfur oxidoreductase (CoA-dependent)
C    1.8.2  With a cytochrome as acceptor
D      <a href="/dbget-bin/www_bget?ec:1.8.2.1">1.8.2.1</a>  sulfite dehydrogenase
D      <a href="/dbget-bin/www_bget?ec:1.8.2.2">1.8.2.2</a>  thiosulfate dehydrogenase
D      <a href="/dbget-bin/www_bget?ec:1.8.2.3">1.8.2.3</a>  sulfide-cytochrome-c reductase (flavocytochrome c)
D      <a href="/dbget-bin/www_bget?ec:1.8.2.4">1.8.2.4</a>  dimethyl sulfide:cytochrome c2 reductase
D      1.8.2.-  
C    1.8.3  With oxygen as acceptor
D      <a href="/dbget-bin/www_bget?ec:1.8.3.1">1.8.3.1</a>  sulfite oxidase
E        comp35841_c0_seq1; <a href="/dbget-bin/www_bget?ko:K00387">K00387</a>  SUOX; sulfite oxidase [EC:1.8.3.1]
D      <a href="/dbget-bin/www_bget?ec:1.8.3.2">1.8.3.2</a>  thiol oxidase
E        comp15687_c0_seq1; <a href="/dbget-bin/www_bget?ko:K10758">K10758</a>  QSOX; thiol oxidase [EC:1.8.3.2]
E        comp2533_c0_seq1; <a href="/dbget-bin/www_bget?ko:K17783">K17783</a>  ERV1, GFER, ALR; mitochondrial FAD-linked sulfhydryl oxidase [EC:1.8.3.2]
D      <a href="/dbget-bin/www_bget?ec:1.8.3.3">1.8.3.3</a>  glutathione oxidase
D      <a href="/dbget-bin/www_bget?ec:1.8.3.4">1.8.3.4</a>  methanethiol oxidase
D      <a href="/dbget-bin/www_bget?ec:1.8.3.5">1.8.3.5</a>  prenylcysteine oxidase
E        comp36941_c0_seq1; <a href="/dbget-bin/www_bget?ko:K05906">K05906</a>  PCYOX1, FCLY; prenylcysteine oxidase / farnesylcysteine lyase [EC:1.8.3.5 1.8.3.6]
E        comp160055_c0_seq1; <a href="/dbget-bin/www_bget?ko:K05906">K05906</a>  PCYOX1, FCLY; prenylcysteine oxidase / farnesylcysteine lyase [EC:1.8.3.5 1.8.3.6]
D      <a href="/dbget-bin/www_bget?ec:1.8.3.6">1.8.3.6</a>  farnesylcysteine lyase
E        comp36941_c0_seq1; <a href="/dbget-bin/www_bget?ko:K05906">K05906</a>  PCYOX1, FCLY; prenylcysteine oxidase / farnesylcysteine lyase [EC:1.8.3.5 1.8.3.6]
E        comp160055_c0_seq1; <a href="/dbget-bin/www_bget?ko:K05906">K05906</a>  PCYOX1, FCLY; prenylcysteine oxidase / farnesylcysteine lyase [EC:1.8.3.5 1.8.3.6]
C    1.8.4  With a disulfide as acceptor
D      <a href="/dbget-bin/www_bget?ec:1.8.4.1">1.8.4.1</a>  glutathione---homocystine transhydrogenase
D      <a href="/dbget-bin/www_bget?ec:1.8.4.2">1.8.4.2</a>  protein-disulfide reductase (glutathione)
E        comp32280_c0_seq1; <a href="/dbget-bin/www_bget?ko:K05360">K05360</a>  TXNDC12; protein-disulfide reductase (glutathione) [EC:1.8.4.2]
E        comp74666_c0_seq1; <a href="/dbget-bin/www_bget?ko:K05360">K05360</a>  TXNDC12; protein-disulfide reductase (glutathione) [EC:1.8.4.2]
D      <a href="/dbget-bin/www_bget?ec:1.8.4.3">1.8.4.3</a>  glutathione---CoA-glutathione transhydrogenase
D      <a href="/dbget-bin/www_bget?ec:1.8.4.4">1.8.4.4</a>  glutathione---cystine transhydrogenase
D      <a href="/dbget-bin/www_bget?ec:1.8.4.7">1.8.4.7</a>  enzyme-thiol transhydrogenase (glutathione-disulfide)
D      <a href="/dbget-bin/www_bget?ec:1.8.4.8">1.8.4.8</a>  phosphoadenylyl-sulfate reductase (thioredoxin)
D      <a href="/dbget-bin/www_bget?ec:1.8.4.9">1.8.4.9</a>  adenylyl-sulfate reductase (glutathione)
D      <a href="/dbget-bin/www_bget?ec:1.8.4.10">1.8.4.10</a>  adenylyl-sulfate reductase (thioredoxin)
D      <a href="/dbget-bin/www_bget?ec:1.8.4.11">1.8.4.11</a>  peptide-methionine (S)-S-oxide reductase
E        comp46157_c0_seq4; <a href="/dbget-bin/www_bget?ko:K07304">K07304</a>  msrA; peptide-methionine (S)-S-oxide reductase [EC:1.8.4.11]
D      <a href="/dbget-bin/www_bget?ec:1.8.4.12">1.8.4.12</a>  peptide-methionine (R)-S-oxide reductase
E        comp31331_c0_seq1; <a href="/dbget-bin/www_bget?ko:K07305">K07305</a>  msrB; peptide-methionine (R)-S-oxide reductase [EC:1.8.4.12]
E        comp41619_c0_seq1; <a href="/dbget-bin/www_bget?ko:K07305">K07305</a>  msrB; peptide-methionine (R)-S-oxide reductase [EC:1.8.4.12]
D      <a href="/dbget-bin/www_bget?ec:1.8.4.13">1.8.4.13</a>  L-methionine (S)-S-oxide reductase
D      <a href="/dbget-bin/www_bget?ec:1.8.4.14">1.8.4.14</a>  L-methionine (R)-S-oxide reductase
D      1.8.4.-  
E        comp4008_c0_seq1; <a href="/dbget-bin/www_bget?ko:K10950">K10950</a>  ERO1L; ERO1-like protein alpha [EC:1.8.4.-]
E        comp18247_c0_seq1; <a href="/dbget-bin/www_bget?ko:K10950">K10950</a>  ERO1L; ERO1-like protein alpha [EC:1.8.4.-]
E        comp82010_c0_seq1; <a href="/dbget-bin/www_bget?ko:K10950">K10950</a>  ERO1L; ERO1-like protein alpha [EC:1.8.4.-]
E        comp29870_c0_seq1; <a href="/dbget-bin/www_bget?ko:K10976">K10976</a>  ERO1LB; ERO1-like protein beta [EC:1.8.4.-]
E        comp90489_c0_seq1; <a href="/dbget-bin/www_bget?ko:K10976">K10976</a>  ERO1LB; ERO1-like protein beta [EC:1.8.4.-]
C    1.8.5  With a quinone or similar compound as acceptor
D      <a href="/dbget-bin/www_bget?ec:1.8.5.1">1.8.5.1</a>  glutathione dehydrogenase (ascorbate)
D      <a href="/dbget-bin/www_bget?ec:1.8.5.2">1.8.5.2</a>  thiosulfate dehydrogenase (quinone)
D      <a href="/dbget-bin/www_bget?ec:1.8.5.3">1.8.5.3</a>  dimethylsulfoxide reductase
D      <a href="/dbget-bin/www_bget?ec:1.8.5.4">1.8.5.4</a>  sulfide:quinone reductase
D      1.8.5.-  
E        comp44955_c0_seq1; <a href="/dbget-bin/www_bget?ko:K17218">K17218</a>  sqr; sulfide:quinone oxidoreductase [EC:1.8.5.-]
E        comp52205_c0_seq1; <a href="/dbget-bin/www_bget?ko:K17218">K17218</a>  sqr; sulfide:quinone oxidoreductase [EC:1.8.5.-]
C    1.8.7  With an iron-sulfur protein as acceptor
D      <a href="/dbget-bin/www_bget?ec:1.8.7.1">1.8.7.1</a>  sulfite reductase (ferredoxin)
D      <a href="/dbget-bin/www_bget?ec:1.8.7.2">1.8.7.2</a>  ferredoxin:thioredoxin reductase
C    1.8.98  With other, known, acceptors
D      <a href="/dbget-bin/www_bget?ec:1.8.98.1">1.8.98.1</a>  CoB---CoM heterodisulfide reductase
D      <a href="/dbget-bin/www_bget?ec:1.8.98.2">1.8.98.2</a>  sulfiredoxin
E        comp49201_c0_seq1; <a href="/dbget-bin/www_bget?ko:K12260">K12260</a>  SRX1; sulfiredoxin [EC:1.8.98.2]
E        comp98415_c0_seq1; <a href="/dbget-bin/www_bget?ko:K12260">K12260</a>  SRX1; sulfiredoxin [EC:1.8.98.2]
C    1.8.99  With other acceptors
D      <a href="/dbget-bin/www_bget?ec:1.8.99.1">1.8.99.1</a>  sulfite reductase
D      <a href="/dbget-bin/www_bget?ec:1.8.99.2">1.8.99.2</a>  adenylyl-sulfate reductase
D      <a href="/dbget-bin/www_bget?ec:1.8.99.3">1.8.99.3</a>  hydrogensulfite reductase
D      1.8.99.-  
C    1.8.-  Acting on a sulfur group of donors
D      1.8.-.-  
B  1.9  Acting on a heme group of donors
C    1.9.3  With oxygen as acceptor
D      <a href="/dbget-bin/www_bget?ec:1.9.3.1">1.9.3.1</a>  cytochrome-c oxidase
E        comp1555_c0_seq1; <a href="/dbget-bin/www_bget?ko:K02256">K02256</a>  COX1; cytochrome c oxidase subunit 1 [EC:1.9.3.1]
E        comp24318_c0_seq2; <a href="/dbget-bin/www_bget?ko:K02256">K02256</a>  COX1; cytochrome c oxidase subunit 1 [EC:1.9.3.1]
E        comp24947_c0_seq1; <a href="/dbget-bin/www_bget?ko:K02256">K02256</a>  COX1; cytochrome c oxidase subunit 1 [EC:1.9.3.1]
E        comp24971_c0_seq1; <a href="/dbget-bin/www_bget?ko:K02256">K02256</a>  COX1; cytochrome c oxidase subunit 1 [EC:1.9.3.1]
E        comp28790_c0_seq3; <a href="/dbget-bin/www_bget?ko:K02256">K02256</a>  COX1; cytochrome c oxidase subunit 1 [EC:1.9.3.1]
E        comp28790_c0_seq4; <a href="/dbget-bin/www_bget?ko:K02256">K02256</a>  COX1; cytochrome c oxidase subunit 1 [EC:1.9.3.1]
E        comp29795_c0_seq1; <a href="/dbget-bin/www_bget?ko:K02256">K02256</a>  COX1; cytochrome c oxidase subunit 1 [EC:1.9.3.1]
E        comp37296_c0_seq1; <a href="/dbget-bin/www_bget?ko:K02256">K02256</a>  COX1; cytochrome c oxidase subunit 1 [EC:1.9.3.1]
E        comp37296_c0_seq2; <a href="/dbget-bin/www_bget?ko:K02256">K02256</a>  COX1; cytochrome c oxidase subunit 1 [EC:1.9.3.1]
E        comp49118_c0_seq1; <a href="/dbget-bin/www_bget?ko:K02256">K02256</a>  COX1; cytochrome c oxidase subunit 1 [EC:1.9.3.1]
E        comp49830_c0_seq1; <a href="/dbget-bin/www_bget?ko:K02256">K02256</a>  COX1; cytochrome c oxidase subunit 1 [EC:1.9.3.1]
E        comp77060_c0_seq1; <a href="/dbget-bin/www_bget?ko:K02256">K02256</a>  COX1; cytochrome c oxidase subunit 1 [EC:1.9.3.1]
E        comp77680_c0_seq1; <a href="/dbget-bin/www_bget?ko:K02256">K02256</a>  COX1; cytochrome c oxidase subunit 1 [EC:1.9.3.1]
E        comp107402_c0_seq1; <a href="/dbget-bin/www_bget?ko:K02256">K02256</a>  COX1; cytochrome c oxidase subunit 1 [EC:1.9.3.1]
E        comp127138_c0_seq1; <a href="/dbget-bin/www_bget?ko:K02256">K02256</a>  COX1; cytochrome c oxidase subunit 1 [EC:1.9.3.1]
E        comp129476_c0_seq1; <a href="/dbget-bin/www_bget?ko:K02256">K02256</a>  COX1; cytochrome c oxidase subunit 1 [EC:1.9.3.1]
E        comp132480_c0_seq1; <a href="/dbget-bin/www_bget?ko:K02256">K02256</a>  COX1; cytochrome c oxidase subunit 1 [EC:1.9.3.1]
E        comp159433_c0_seq1; <a href="/dbget-bin/www_bget?ko:K02256">K02256</a>  COX1; cytochrome c oxidase subunit 1 [EC:1.9.3.1]
C    1.9.6  With a nitrogenous group as acceptor
D      <a href="/dbget-bin/www_bget?ec:1.9.6.1">1.9.6.1</a>  nitrate reductase (cytochrome)
C    1.9.99  With other acceptors
D      <a href="/dbget-bin/www_bget?ec:1.9.99.1">1.9.99.1</a>  iron---cytochrome-c reductase
B  1.10  Acting on diphenols and related substances as donors
C    1.10.1  With NAD+ or NADP+ as acceptor
D      <a href="/dbget-bin/www_bget?ec:1.10.1.1">1.10.1.1</a>  trans-acenaphthene-1,2-diol dehydrogenase
C    1.10.2  With a cytochrome as acceptor
D      <a href="/dbget-bin/www_bget?ec:1.10.2.1">1.10.2.1</a>  L-ascorbate---cytochrome-b5 reductase
D      <a href="/dbget-bin/www_bget?ec:1.10.2.2">1.10.2.2</a>  ubiquinol---cytochrome-c reductase
E        comp41811_c0_seq1; <a href="/dbget-bin/www_bget?ko:K00411">K00411</a>  UQCRFS1, RIP1, petA; ubiquinol-cytochrome c reductase iron-sulfur subunit [EC:1.10.2.2]
E        comp47218_c0_seq1; <a href="/dbget-bin/www_bget?ko:K00411">K00411</a>  UQCRFS1, RIP1, petA; ubiquinol-cytochrome c reductase iron-sulfur subunit [EC:1.10.2.2]
E        comp110666_c0_seq1; <a href="/dbget-bin/www_bget?ko:K00411">K00411</a>  UQCRFS1, RIP1, petA; ubiquinol-cytochrome c reductase iron-sulfur subunit [EC:1.10.2.2]
D      1.10.2.-  
C    1.10.3  With oxygen as acceptor
D      <a href="/dbget-bin/www_bget?ec:1.10.3.1">1.10.3.1</a>  catechol oxidase
D      <a href="/dbget-bin/www_bget?ec:1.10.3.2">1.10.3.2</a>  laccase
D      <a href="/dbget-bin/www_bget?ec:1.10.3.3">1.10.3.3</a>  L-ascorbate oxidase
D      <a href="/dbget-bin/www_bget?ec:1.10.3.4">1.10.3.4</a>  o-aminophenol oxidase
D      <a href="/dbget-bin/www_bget?ec:1.10.3.5">1.10.3.5</a>  3-hydroxyanthranilate oxidase
D      <a href="/dbget-bin/www_bget?ec:1.10.3.6">1.10.3.6</a>  rifamycin-B oxidase
D      <a href="/dbget-bin/www_bget?ec:1.10.3.9">1.10.3.9</a>  photosystem II
D      <a href="/dbget-bin/www_bget?ec:1.10.3.10">1.10.3.10</a>  ubiquinol oxidase (H+-transporting)
D      <a href="/dbget-bin/www_bget?ec:1.10.3.11">1.10.3.11</a>  ubiquinol oxidase
D      <a href="/dbget-bin/www_bget?ec:1.10.3.12">1.10.3.12</a>  menaquinol oxidase (H+-transporting)
D      <a href="/dbget-bin/www_bget?ec:1.10.3.13">1.10.3.13</a>  caldariellaquinol oxidase (H+-transporting)
D      1.10.3.-  
C    1.10.9  With a copper protein as acceptor
D      <a href="/dbget-bin/www_bget?ec:1.10.9.1">1.10.9.1</a>  plastoquinol---plastocyanin reductase
C    1.10.99  With other acceptors
D      <a href="/dbget-bin/www_bget?ec:1.10.99.2">1.10.99.2</a>  ribosyldihydronicotinamide dehydrogenase (quinone)
D      <a href="/dbget-bin/www_bget?ec:1.10.99.3">1.10.99.3</a>  violaxanthin de-epoxidase
B  1.11  Acting on a peroxide as acceptor
C    1.11.1  Peroxidases
D      <a href="/dbget-bin/www_bget?ec:1.11.1.1">1.11.1.1</a>  NADH peroxidase
D      <a href="/dbget-bin/www_bget?ec:1.11.1.2">1.11.1.2</a>  NADPH peroxidase
D      <a href="/dbget-bin/www_bget?ec:1.11.1.3">1.11.1.3</a>  fatty-acid peroxidase
D      <a href="/dbget-bin/www_bget?ec:1.11.1.5">1.11.1.5</a>  cytochrome-c peroxidase
D      <a href="/dbget-bin/www_bget?ec:1.11.1.6">1.11.1.6</a>  catalase
E        comp37827_c0_seq1; <a href="/dbget-bin/www_bget?ko:K03781">K03781</a>  katE, CAT, catB, srpA; catalase [EC:1.11.1.6]
E        comp39622_c0_seq1; <a href="/dbget-bin/www_bget?ko:K03781">K03781</a>  katE, CAT, catB, srpA; catalase [EC:1.11.1.6]
E        comp98580_c0_seq1; <a href="/dbget-bin/www_bget?ko:K03781">K03781</a>  katE, CAT, catB, srpA; catalase [EC:1.11.1.6]
E        comp128506_c0_seq1; <a href="/dbget-bin/www_bget?ko:K03781">K03781</a>  katE, CAT, catB, srpA; catalase [EC:1.11.1.6]
E        comp131698_c0_seq1; <a href="/dbget-bin/www_bget?ko:K03781">K03781</a>  katE, CAT, catB, srpA; catalase [EC:1.11.1.6]
E        comp147083_c0_seq1; <a href="/dbget-bin/www_bget?ko:K03781">K03781</a>  katE, CAT, catB, srpA; catalase [EC:1.11.1.6]
E        comp160190_c0_seq1; <a href="/dbget-bin/www_bget?ko:K03781">K03781</a>  katE, CAT, catB, srpA; catalase [EC:1.11.1.6]
D      <a href="/dbget-bin/www_bget?ec:1.11.1.7">1.11.1.7</a>  peroxidase
E        comp134096_c0_seq1; <a href="/dbget-bin/www_bget?ko:K10788">K10788</a>  EPX, EPO; eosinophil peroxidase [EC:1.11.1.7]
E        comp41994_c0_seq1; <a href="/dbget-bin/www_bget?ko:K11188">K11188</a>  PRDX6; peroxiredoxin 6, 1-Cys peroxiredoxin [EC:1.11.1.7 1.11.1.15 3.1.1.-]
E        comp44583_c0_seq1; <a href="/dbget-bin/www_bget?ko:K11188">K11188</a>  PRDX6; peroxiredoxin 6, 1-Cys peroxiredoxin [EC:1.11.1.7 1.11.1.15 3.1.1.-]
E        comp114012_c0_seq1; <a href="/dbget-bin/www_bget?ko:K11188">K11188</a>  PRDX6; peroxiredoxin 6, 1-Cys peroxiredoxin [EC:1.11.1.7 1.11.1.15 3.1.1.-]
D      <a href="/dbget-bin/www_bget?ec:1.11.1.8">1.11.1.8</a>  iodide peroxidase
E        comp45509_c0_seq1; <a href="/dbget-bin/www_bget?ko:K00431">K00431</a>  TPO; thyroid peroxidase [EC:1.11.1.8]
D      <a href="/dbget-bin/www_bget?ec:1.11.1.9">1.11.1.9</a>  glutathione peroxidase
E        comp10480_c0_seq1; <a href="/dbget-bin/www_bget?ko:K00432">K00432</a>  E1.11.1.9; glutathione peroxidase [EC:1.11.1.9]
E        comp34879_c0_seq1; <a href="/dbget-bin/www_bget?ko:K00432">K00432</a>  E1.11.1.9; glutathione peroxidase [EC:1.11.1.9]
E        comp39350_c0_seq1; <a href="/dbget-bin/www_bget?ko:K00432">K00432</a>  E1.11.1.9; glutathione peroxidase [EC:1.11.1.9]
E        comp39350_c0_seq2; <a href="/dbget-bin/www_bget?ko:K00432">K00432</a>  E1.11.1.9; glutathione peroxidase [EC:1.11.1.9]
E        comp43575_c0_seq1; <a href="/dbget-bin/www_bget?ko:K00432">K00432</a>  E1.11.1.9; glutathione peroxidase [EC:1.11.1.9]
E        comp43575_c0_seq2; <a href="/dbget-bin/www_bget?ko:K00432">K00432</a>  E1.11.1.9; glutathione peroxidase [EC:1.11.1.9]
E        comp44638_c0_seq1; <a href="/dbget-bin/www_bget?ko:K00432">K00432</a>  E1.11.1.9; glutathione peroxidase [EC:1.11.1.9]
E        comp102141_c0_seq1; <a href="/dbget-bin/www_bget?ko:K00432">K00432</a>  E1.11.1.9; glutathione peroxidase [EC:1.11.1.9]
E        comp110241_c0_seq1; <a href="/dbget-bin/www_bget?ko:K00432">K00432</a>  E1.11.1.9; glutathione peroxidase [EC:1.11.1.9]
D      <a href="/dbget-bin/www_bget?ec:1.11.1.10">1.11.1.10</a>  chloride peroxidase
D      <a href="/dbget-bin/www_bget?ec:1.11.1.11">1.11.1.11</a>  L-ascorbate peroxidase
D      <a href="/dbget-bin/www_bget?ec:1.11.1.12">1.11.1.12</a>  phospholipid-hydroperoxide glutathione peroxidase
D      <a href="/dbget-bin/www_bget?ec:1.11.1.13">1.11.1.13</a>  manganese peroxidase
D      <a href="/dbget-bin/www_bget?ec:1.11.1.14">1.11.1.14</a>  lignin peroxidase
D      <a href="/dbget-bin/www_bget?ec:1.11.1.15">1.11.1.15</a>  peroxiredoxin
E        comp51150_c0_seq1; <a href="/dbget-bin/www_bget?ko:K03386">K03386</a>  E1.11.1.15, PRDX, ahpC; peroxiredoxin (alkyl hydroperoxide reductase subunit C) [EC:1.11.1.15]
E        comp110187_c0_seq1; <a href="/dbget-bin/www_bget?ko:K03386">K03386</a>  E1.11.1.15, PRDX, ahpC; peroxiredoxin (alkyl hydroperoxide reductase subunit C) [EC:1.11.1.15]
E        comp133930_c0_seq1; <a href="/dbget-bin/www_bget?ko:K03386">K03386</a>  E1.11.1.15, PRDX, ahpC; peroxiredoxin (alkyl hydroperoxide reductase subunit C) [EC:1.11.1.15]
E        comp41994_c0_seq1; <a href="/dbget-bin/www_bget?ko:K11188">K11188</a>  PRDX6; peroxiredoxin 6, 1-Cys peroxiredoxin [EC:1.11.1.7 1.11.1.15 3.1.1.-]
E        comp44583_c0_seq1; <a href="/dbget-bin/www_bget?ko:K11188">K11188</a>  PRDX6; peroxiredoxin 6, 1-Cys peroxiredoxin [EC:1.11.1.7 1.11.1.15 3.1.1.-]
E        comp114012_c0_seq1; <a href="/dbget-bin/www_bget?ko:K11188">K11188</a>  PRDX6; peroxiredoxin 6, 1-Cys peroxiredoxin [EC:1.11.1.7 1.11.1.15 3.1.1.-]
D      <a href="/dbget-bin/www_bget?ec:1.11.1.16">1.11.1.16</a>  versatile peroxidase
D      <a href="/dbget-bin/www_bget?ec:1.11.1.17">1.11.1.17</a>  glutathione amide-dependent peroxidase
D      <a href="/dbget-bin/www_bget?ec:1.11.1.18">1.11.1.18</a>  bromide peroxidase
D      <a href="/dbget-bin/www_bget?ec:1.11.1.19">1.11.1.19</a>  dye decolorizing peroxidase
D      <a href="/dbget-bin/www_bget?ec:1.11.1.20">1.11.1.20</a>  prostamide/prostaglandin F2alpha synthase
E        comp45556_c0_seq1; <a href="/dbget-bin/www_bget?ko:K15717">K15717</a>  K15717; prostamide/prostaglandin F2alpha synthase [EC:1.11.1.20]
E        comp45556_c0_seq4; <a href="/dbget-bin/www_bget?ko:K15717">K15717</a>  K15717; prostamide/prostaglandin F2alpha synthase [EC:1.11.1.20]
E        comp45556_c0_seq5; <a href="/dbget-bin/www_bget?ko:K15717">K15717</a>  K15717; prostamide/prostaglandin F2alpha synthase [EC:1.11.1.20]
D      <a href="/dbget-bin/www_bget?ec:1.11.1.21">1.11.1.21</a>  catalase-peroxidase
D      <a href="/dbget-bin/www_bget?ec:1.11.1.22">1.11.1.22</a>  hydroperoxy fatty acid reductase
D      1.11.1.-  
E        comp73762_c0_seq1; <a href="/dbget-bin/www_bget?ko:K13411">K13411</a>  DUOX, THOX; dual oxidase [EC:1.6.3.1 1.11.1.-]
C    1.11.2  Peroxygenases
D      <a href="/dbget-bin/www_bget?ec:1.11.2.1">1.11.2.1</a>  unspecific peroxygenase
D      <a href="/dbget-bin/www_bget?ec:1.11.2.2">1.11.2.2</a>  myeloperoxidase
E        comp10535_c0_seq1; <a href="/dbget-bin/www_bget?ko:K10789">K10789</a>  MPO; myeloperoxidase [EC:1.11.2.2]
D      <a href="/dbget-bin/www_bget?ec:1.11.2.3">1.11.2.3</a>  plant seed peroxygenase
D      <a href="/dbget-bin/www_bget?ec:1.11.2.4">1.11.2.4</a>  fatty-acid peroxygenase
B  1.12  Acting on hydrogen as donor
C    1.12.1  With NAD+ or NADP+ as acceptor
D      <a href="/dbget-bin/www_bget?ec:1.12.1.2">1.12.1.2</a>  hydrogen dehydrogenase
D      <a href="/dbget-bin/www_bget?ec:1.12.1.3">1.12.1.3</a>  hydrogen dehydrogenase (NADP+)
D      <a href="/dbget-bin/www_bget?ec:1.12.1.4">1.12.1.4</a>  hydrogenase (NAD+, ferredoxin)
D      <a href="/dbget-bin/www_bget?ec:1.12.1.5">1.12.1.5</a>  hydrogen dehydrogenase [NAD(P)+]
C    1.12.2  With a cytochrome as acceptor
D      <a href="/dbget-bin/www_bget?ec:1.12.2.1">1.12.2.1</a>  cytochrome-c3 hydrogenase
D      1.12.2.-  
C    1.12.5  With a quinone or similar compound as acceptor
D      <a href="/dbget-bin/www_bget?ec:1.12.5.1">1.12.5.1</a>  hydrogen:quinone oxidoreductase
C    1.12.7  With an iron-sulfur protein as acceptor
D      <a href="/dbget-bin/www_bget?ec:1.12.7.2">1.12.7.2</a>  ferredoxin hydrogenase
C    1.12.98  With other, known, acceptors
D      <a href="/dbget-bin/www_bget?ec:1.12.98.1">1.12.98.1</a>  coenzyme F420 hydrogenase
D      <a href="/dbget-bin/www_bget?ec:1.12.98.2">1.12.98.2</a>  5,10-methenyltetrahydromethanopterin hydrogenase
D      <a href="/dbget-bin/www_bget?ec:1.12.98.3">1.12.98.3</a>  Methanosarcina-phenazine hydrogenase
D      <a href="/dbget-bin/www_bget?ec:1.12.98.4">1.12.98.4</a>  sulfhydrogenase
C    1.12.99  With other acceptors
D      <a href="/dbget-bin/www_bget?ec:1.12.99.6">1.12.99.6</a>  hydrogenase (acceptor)
D      1.12.99.-  
C    1.12.-  Acting on hydrogen as donor
D      1.12.-.-  
B  1.13  Acting on single donors with O2 as oxidant and incorporation of oxygen into the substrate (oxygenases). The oxygen incorporated need not be derived from O2
C    1.13.11  With incorporation of two atoms of oxygen
D      <a href="/dbget-bin/www_bget?ec:1.13.11.1">1.13.11.1</a>  catechol 1,2-dioxygenase
D      <a href="/dbget-bin/www_bget?ec:1.13.11.2">1.13.11.2</a>  catechol 2,3-dioxygenase
D      <a href="/dbget-bin/www_bget?ec:1.13.11.3">1.13.11.3</a>  protocatechuate 3,4-dioxygenase
D      <a href="/dbget-bin/www_bget?ec:1.13.11.4">1.13.11.4</a>  gentisate 1,2-dioxygenase
D      <a href="/dbget-bin/www_bget?ec:1.13.11.5">1.13.11.5</a>  homogentisate 1,2-dioxygenase
E        comp38538_c0_seq1; <a href="/dbget-bin/www_bget?ko:K00451">K00451</a>  HGD, hmgA; homogentisate 1,2-dioxygenase [EC:1.13.11.5]
E        comp44730_c0_seq1; <a href="/dbget-bin/www_bget?ko:K00451">K00451</a>  HGD, hmgA; homogentisate 1,2-dioxygenase [EC:1.13.11.5]
E        comp44730_c0_seq2; <a href="/dbget-bin/www_bget?ko:K00451">K00451</a>  HGD, hmgA; homogentisate 1,2-dioxygenase [EC:1.13.11.5]
D      <a href="/dbget-bin/www_bget?ec:1.13.11.6">1.13.11.6</a>  3-hydroxyanthranilate 3,4-dioxygenase
E        comp40548_c0_seq1; <a href="/dbget-bin/www_bget?ko:K00452">K00452</a>  HAAO; 3-hydroxyanthranilate 3,4-dioxygenase [EC:1.13.11.6]
D      <a href="/dbget-bin/www_bget?ec:1.13.11.8">1.13.11.8</a>  protocatechuate 4,5-dioxygenase
D      <a href="/dbget-bin/www_bget?ec:1.13.11.9">1.13.11.9</a>  2,5-dihydroxypyridine 5,6-dioxygenase
D      <a href="/dbget-bin/www_bget?ec:1.13.11.10">1.13.11.10</a>  7,8-dihydroxykynurenate 8,8a-dioxygenase
D      <a href="/dbget-bin/www_bget?ec:1.13.11.11">1.13.11.11</a>  tryptophan 2,3-dioxygenase
E        comp43409_c0_seq1; <a href="/dbget-bin/www_bget?ko:K00453">K00453</a>  E1.13.11.11, TDO2; tryptophan 2,3-dioxygenase [EC:1.13.11.11]
E        comp48495_c0_seq1; <a href="/dbget-bin/www_bget?ko:K00453">K00453</a>  E1.13.11.11, TDO2; tryptophan 2,3-dioxygenase [EC:1.13.11.11]
E        comp66568_c0_seq1; <a href="/dbget-bin/www_bget?ko:K00453">K00453</a>  E1.13.11.11, TDO2; tryptophan 2,3-dioxygenase [EC:1.13.11.11]
E        comp92172_c0_seq1; <a href="/dbget-bin/www_bget?ko:K00453">K00453</a>  E1.13.11.11, TDO2; tryptophan 2,3-dioxygenase [EC:1.13.11.11]
D      <a href="/dbget-bin/www_bget?ec:1.13.11.12">1.13.11.12</a>  linoleate 13S-lipoxygenase
D      <a href="/dbget-bin/www_bget?ec:1.13.11.14">1.13.11.14</a>  2,3-dihydroxybenzoate 3,4-dioxygenase
D      <a href="/dbget-bin/www_bget?ec:1.13.11.15">1.13.11.15</a>  3,4-dihydroxyphenylacetate 2,3-dioxygenase
D      <a href="/dbget-bin/www_bget?ec:1.13.11.16">1.13.11.16</a>  3-carboxyethylcatechol 2,3-dioxygenase
D      <a href="/dbget-bin/www_bget?ec:1.13.11.17">1.13.11.17</a>  indole 2,3-dioxygenase
D      <a href="/dbget-bin/www_bget?ec:1.13.11.18">1.13.11.18</a>  sulfur dioxygenase
E        comp46225_c1_seq1; <a href="/dbget-bin/www_bget?ko:K17725">K17725</a>  ETHE1; sulfur dioxygenase [EC:1.13.11.18]
D      <a href="/dbget-bin/www_bget?ec:1.13.11.19">1.13.11.19</a>  cysteamine dioxygenase
E        comp39845_c0_seq1; <a href="/dbget-bin/www_bget?ko:K10712">K10712</a>  ADO; cysteamine dioxygenase [EC:1.13.11.19]
E        comp39845_c0_seq2; <a href="/dbget-bin/www_bget?ko:K10712">K10712</a>  ADO; cysteamine dioxygenase [EC:1.13.11.19]
D      <a href="/dbget-bin/www_bget?ec:1.13.11.20">1.13.11.20</a>  cysteine dioxygenase
E        comp41437_c0_seq1; <a href="/dbget-bin/www_bget?ko:K00456">K00456</a>  CDO1; cysteine dioxygenase [EC:1.13.11.20]
D      <a href="/dbget-bin/www_bget?ec:1.13.11.22">1.13.11.22</a>  caffeate 3,4-dioxygenase
D      <a href="/dbget-bin/www_bget?ec:1.13.11.23">1.13.11.23</a>  2,3-dihydroxyindole 2,3-dioxygenase
D      <a href="/dbget-bin/www_bget?ec:1.13.11.24">1.13.11.24</a>  quercetin 2,3-dioxygenase
D      <a href="/dbget-bin/www_bget?ec:1.13.11.25">1.13.11.25</a>  3,4-dihydroxy-9,10-secoandrosta-1,3,5(10)-triene-9,17-dione 4,5-dioxygenase
D      <a href="/dbget-bin/www_bget?ec:1.13.11.26">1.13.11.26</a>  peptide-tryptophan 2,3-dioxygenase
D      <a href="/dbget-bin/www_bget?ec:1.13.11.27">1.13.11.27</a>  4-hydroxyphenylpyruvate dioxygenase
E        comp43458_c0_seq1; <a href="/dbget-bin/www_bget?ko:K00457">K00457</a>  HPD, hppD; 4-hydroxyphenylpyruvate dioxygenase [EC:1.13.11.27]
D      <a href="/dbget-bin/www_bget?ec:1.13.11.28">1.13.11.28</a>  2,3-dihydroxybenzoate 2,3-dioxygenase
D      <a href="/dbget-bin/www_bget?ec:1.13.11.29">1.13.11.29</a>  stizolobate synthase
D      <a href="/dbget-bin/www_bget?ec:1.13.11.30">1.13.11.30</a>  stizolobinate synthase
D      <a href="/dbget-bin/www_bget?ec:1.13.11.31">1.13.11.31</a>  arachidonate 12-lipoxygenase
D      <a href="/dbget-bin/www_bget?ec:1.13.11.33">1.13.11.33</a>  arachidonate 15-lipoxygenase
D      <a href="/dbget-bin/www_bget?ec:1.13.11.34">1.13.11.34</a>  arachidonate 5-lipoxygenase
E        comp45323_c0_seq6; <a href="/dbget-bin/www_bget?ko:K00461">K00461</a>  ALOX5; arachidonate 5-lipoxygenase [EC:1.13.11.34]
E        comp45323_c0_seq8; <a href="/dbget-bin/www_bget?ko:K00461">K00461</a>  ALOX5; arachidonate 5-lipoxygenase [EC:1.13.11.34]
E        comp45323_c0_seq20; <a href="/dbget-bin/www_bget?ko:K00461">K00461</a>  ALOX5; arachidonate 5-lipoxygenase [EC:1.13.11.34]
E        comp46290_c0_seq1; <a href="/dbget-bin/www_bget?ko:K00461">K00461</a>  ALOX5; arachidonate 5-lipoxygenase [EC:1.13.11.34]
E        comp46290_c0_seq2; <a href="/dbget-bin/www_bget?ko:K00461">K00461</a>  ALOX5; arachidonate 5-lipoxygenase [EC:1.13.11.34]
E        comp46608_c0_seq1; <a href="/dbget-bin/www_bget?ko:K00461">K00461</a>  ALOX5; arachidonate 5-lipoxygenase [EC:1.13.11.34]
E        comp46608_c0_seq2; <a href="/dbget-bin/www_bget?ko:K00461">K00461</a>  ALOX5; arachidonate 5-lipoxygenase [EC:1.13.11.34]
E        comp46608_c0_seq4; <a href="/dbget-bin/www_bget?ko:K00461">K00461</a>  ALOX5; arachidonate 5-lipoxygenase [EC:1.13.11.34]
E        comp46608_c0_seq6; <a href="/dbget-bin/www_bget?ko:K00461">K00461</a>  ALOX5; arachidonate 5-lipoxygenase [EC:1.13.11.34]
E        comp46608_c0_seq7; <a href="/dbget-bin/www_bget?ko:K00461">K00461</a>  ALOX5; arachidonate 5-lipoxygenase [EC:1.13.11.34]
E        comp46748_c0_seq1; <a href="/dbget-bin/www_bget?ko:K00461">K00461</a>  ALOX5; arachidonate 5-lipoxygenase [EC:1.13.11.34]
E        comp46748_c0_seq2; <a href="/dbget-bin/www_bget?ko:K00461">K00461</a>  ALOX5; arachidonate 5-lipoxygenase [EC:1.13.11.34]
E        comp111167_c0_seq1; <a href="/dbget-bin/www_bget?ko:K00461">K00461</a>  ALOX5; arachidonate 5-lipoxygenase [EC:1.13.11.34]
D      <a href="/dbget-bin/www_bget?ec:1.13.11.35">1.13.11.35</a>  pyrogallol 1,2-oxygenase
D      <a href="/dbget-bin/www_bget?ec:1.13.11.36">1.13.11.36</a>  chloridazon-catechol dioxygenase
D      <a href="/dbget-bin/www_bget?ec:1.13.11.37">1.13.11.37</a>  hydroxyquinol 1,2-dioxygenase
D      <a href="/dbget-bin/www_bget?ec:1.13.11.38">1.13.11.38</a>  1-hydroxy-2-naphthoate 1,2-dioxygenase
D      <a href="/dbget-bin/www_bget?ec:1.13.11.39">1.13.11.39</a>  biphenyl-2,3-diol 1,2-dioxygenase
D      <a href="/dbget-bin/www_bget?ec:1.13.11.40">1.13.11.40</a>  arachidonate 8-lipoxygenase
D      <a href="/dbget-bin/www_bget?ec:1.13.11.41">1.13.11.41</a>  2,4'-dihydroxyacetophenone dioxygenase
D      <a href="/dbget-bin/www_bget?ec:1.13.11.43">1.13.11.43</a>  lignostilbene alphabeta-dioxygenase
D      <a href="/dbget-bin/www_bget?ec:1.13.11.45">1.13.11.45</a>  linoleate 11-lipoxygenase
D      <a href="/dbget-bin/www_bget?ec:1.13.11.46">1.13.11.46</a>  4-hydroxymandelate synthase
D      <a href="/dbget-bin/www_bget?ec:1.13.11.47">1.13.11.47</a>  3-hydroxy-4-oxoquinoline 2,4-dioxygenase
D      <a href="/dbget-bin/www_bget?ec:1.13.11.48">1.13.11.48</a>  3-hydroxy-2-methylquinolin-4-one 2,4-dioxygenase
D      <a href="/dbget-bin/www_bget?ec:1.13.11.49">1.13.11.49</a>  chlorite O2-lyase
D      <a href="/dbget-bin/www_bget?ec:1.13.11.50">1.13.11.50</a>  acetylacetone-cleaving enzyme
D      <a href="/dbget-bin/www_bget?ec:1.13.11.51">1.13.11.51</a>  9-cis-epoxycarotenoid dioxygenase
D      <a href="/dbget-bin/www_bget?ec:1.13.11.52">1.13.11.52</a>  indoleamine 2,3-dioxygenase
D      <a href="/dbget-bin/www_bget?ec:1.13.11.53">1.13.11.53</a>  acireductone dioxygenase (Ni2+-requiring)
E        comp36278_c0_seq1; <a href="/dbget-bin/www_bget?ko:K08967">K08967</a>  mtnD, mtnZ, ADI1; 1,2-dihydroxy-3-keto-5-methylthiopentene dioxygenase [EC:1.13.11.53 1.13.11.54]
D      <a href="/dbget-bin/www_bget?ec:1.13.11.54">1.13.11.54</a>  acireductone dioxygenase [iron(II)-requiring]
E        comp36278_c0_seq1; <a href="/dbget-bin/www_bget?ko:K08967">K08967</a>  mtnD, mtnZ, ADI1; 1,2-dihydroxy-3-keto-5-methylthiopentene dioxygenase [EC:1.13.11.53 1.13.11.54]
D      <a href="/dbget-bin/www_bget?ec:1.13.11.55">1.13.11.55</a>  sulfur oxygenase/reductase
D      <a href="/dbget-bin/www_bget?ec:1.13.11.56">1.13.11.56</a>  1,2-dihydroxynaphthalene dioxygenase
D      <a href="/dbget-bin/www_bget?ec:1.13.11.57">1.13.11.57</a>  gallate dioxygenase
D      <a href="/dbget-bin/www_bget?ec:1.13.11.58">1.13.11.58</a>  linoleate 9S-lipoxygenase
D      <a href="/dbget-bin/www_bget?ec:1.13.11.59">1.13.11.59</a>  torulene dioxygenase
D      <a href="/dbget-bin/www_bget?ec:1.13.11.60">1.13.11.60</a>  linoleate 8R-lipoxygenase
D      <a href="/dbget-bin/www_bget?ec:1.13.11.61">1.13.11.61</a>  linolenate 9R-lipoxygenase
D      <a href="/dbget-bin/www_bget?ec:1.13.11.62">1.13.11.62</a>  linoleate 10R-lipoxygenase
D      <a href="/dbget-bin/www_bget?ec:1.13.11.63">1.13.11.63</a>  beta-carotene 15,15'-dioxygenase
D      <a href="/dbget-bin/www_bget?ec:1.13.11.64">1.13.11.64</a>  5-nitrosalicylate dioxygenase
D      <a href="/dbget-bin/www_bget?ec:1.13.11.65">1.13.11.65</a>  carotenoid isomerooxygenase
D      <a href="/dbget-bin/www_bget?ec:1.13.11.66">1.13.11.66</a>  hydroquinone 1,2-dioxygenase
D      <a href="/dbget-bin/www_bget?ec:1.13.11.67">1.13.11.67</a>  8'-apo-beta-carotenoid 14',13'-cleaving dioxygenase
D      <a href="/dbget-bin/www_bget?ec:1.13.11.68">1.13.11.68</a>  9-cis-beta-carotene 9',10'-cleaving dioxygenase
D      <a href="/dbget-bin/www_bget?ec:1.13.11.69">1.13.11.69</a>  carlactone synthase
D      <a href="/dbget-bin/www_bget?ec:1.13.11.70">1.13.11.70</a>  all-trans-10'-apo-beta-carotenal 13,14-cleaving dioxygenase
D      <a href="/dbget-bin/www_bget?ec:1.13.11.71">1.13.11.71</a>  carotenoid-9',10'-cleaving dioxygenase
D      <a href="/dbget-bin/www_bget?ec:1.13.11.72">1.13.11.72</a>  2-hydroxyethylphosphonate dioxygenase
D      <a href="/dbget-bin/www_bget?ec:1.13.11.73">1.13.11.73</a>  methylphosphonate synthase
D      <a href="/dbget-bin/www_bget?ec:1.13.11.74">1.13.11.74</a>  2-aminophenol 1,6-dioxygenase
D      <a href="/dbget-bin/www_bget?ec:1.13.11.75">1.13.11.75</a>  all-trans-8'-apo-beta-carotenal 15,15'-oxygenase
D      1.13.11.-  
C    1.13.12  With incorporation of one atom of oxygen (internal monooxygenases or internal mixed-function oxidases)
D      <a href="/dbget-bin/www_bget?ec:1.13.12.1">1.13.12.1</a>  arginine 2-monooxygenase
D      <a href="/dbget-bin/www_bget?ec:1.13.12.2">1.13.12.2</a>  lysine 2-monooxygenase
D      <a href="/dbget-bin/www_bget?ec:1.13.12.3">1.13.12.3</a>  tryptophan 2-monooxygenase
D      <a href="/dbget-bin/www_bget?ec:1.13.12.4">1.13.12.4</a>  lactate 2-monooxygenase
D      <a href="/dbget-bin/www_bget?ec:1.13.12.5">1.13.12.5</a>  Renilla-luciferin 2-monooxygenase
D      <a href="/dbget-bin/www_bget?ec:1.13.12.6">1.13.12.6</a>  Cypridina-luciferin 2-monooxygenase
D      <a href="/dbget-bin/www_bget?ec:1.13.12.7">1.13.12.7</a>  Photinus-luciferin 4-monooxygenase (ATP-hydrolysing)
D      <a href="/dbget-bin/www_bget?ec:1.13.12.8">1.13.12.8</a>  Watasenia-luciferin 2-monooxygenase
D      <a href="/dbget-bin/www_bget?ec:1.13.12.9">1.13.12.9</a>  phenylalanine 2-monooxygenase
D      <a href="/dbget-bin/www_bget?ec:1.13.12.13">1.13.12.13</a>  Oplophorus-luciferin 2-monooxygenase
D      <a href="/dbget-bin/www_bget?ec:1.13.12.15">1.13.12.15</a>  3,4-dihydroxyphenylalanine oxidative deaminase
D      <a href="/dbget-bin/www_bget?ec:1.13.12.16">1.13.12.16</a>  nitronate monooxygenase
D      <a href="/dbget-bin/www_bget?ec:1.13.12.17">1.13.12.17</a>  dichloroarcyriaflavin A synthase
D      <a href="/dbget-bin/www_bget?ec:1.13.12.18">1.13.12.18</a>  dinoflagellate luciferase
D      <a href="/dbget-bin/www_bget?ec:1.13.12.19">1.13.12.19</a>  2-oxoglutarate dioxygenase (ethylene-forming)
D      <a href="/dbget-bin/www_bget?ec:1.13.12.20">1.13.12.20</a>  noranthrone monooxygenase
D      1.13.12.-  
C    1.13.99  Miscellaneous
D      <a href="/dbget-bin/www_bget?ec:1.13.99.1">1.13.99.1</a>  inositol oxygenase
E        comp63807_c0_seq1; <a href="/dbget-bin/www_bget?ko:K00469">K00469</a>  MIOX; inositol oxygenase [EC:1.13.99.1]
D      <a href="/dbget-bin/www_bget?ec:1.13.99.3">1.13.99.3</a>  tryptophan 2'-dioxygenase
C    1.13.-  Acting on single donors with O2 as oxidant and incorporation of oxygen into the substrate (oxygenases). The oxygen incorporated need not be derived from O2
D      1.13.-.-  
B  1.14  Acting on paired donors with incorporation of molecular oxygen
C    1.14.1  
D      1.14.1.-  
C    1.14.11  With 2-oxoglutarate as one donor, and incorporation of one atom of oxygen into each donor
D      <a href="/dbget-bin/www_bget?ec:1.14.11.1">1.14.11.1</a>  gamma-butyrobetaine dioxygenase
E        comp128829_c0_seq1; <a href="/dbget-bin/www_bget?ko:K00471">K00471</a>  E1.14.11.1; gamma-butyrobetaine dioxygenase [EC:1.14.11.1]
D      <a href="/dbget-bin/www_bget?ec:1.14.11.2">1.14.11.2</a>  procollagen-proline dioxygenase
E        comp2391_c0_seq1; <a href="/dbget-bin/www_bget?ko:K00472">K00472</a>  E1.14.11.2; prolyl 4-hydroxylase [EC:1.14.11.2]
E        comp22088_c0_seq1; <a href="/dbget-bin/www_bget?ko:K00472">K00472</a>  E1.14.11.2; prolyl 4-hydroxylase [EC:1.14.11.2]
E        comp38023_c0_seq1; <a href="/dbget-bin/www_bget?ko:K00472">K00472</a>  E1.14.11.2; prolyl 4-hydroxylase [EC:1.14.11.2]
E        comp40309_c0_seq1; <a href="/dbget-bin/www_bget?ko:K00472">K00472</a>  E1.14.11.2; prolyl 4-hydroxylase [EC:1.14.11.2]
E        comp44398_c0_seq1; <a href="/dbget-bin/www_bget?ko:K00472">K00472</a>  E1.14.11.2; prolyl 4-hydroxylase [EC:1.14.11.2]
E        comp89577_c0_seq1; <a href="/dbget-bin/www_bget?ko:K00472">K00472</a>  E1.14.11.2; prolyl 4-hydroxylase [EC:1.14.11.2]
E        comp98398_c0_seq1; <a href="/dbget-bin/www_bget?ko:K00472">K00472</a>  E1.14.11.2; prolyl 4-hydroxylase [EC:1.14.11.2]
D      <a href="/dbget-bin/www_bget?ec:1.14.11.3">1.14.11.3</a>  pyrimidine-deoxynucleoside 2'-dioxygenase
D      <a href="/dbget-bin/www_bget?ec:1.14.11.4">1.14.11.4</a>  procollagen-lysine 5-dioxygenase
E        comp138017_c0_seq1; <a href="/dbget-bin/www_bget?ko:K00473">K00473</a>  PLOD1; procollagen-lysine,2-oxoglutarate 5-dioxygenase 1 [EC:1.14.11.4]
E        comp140257_c0_seq1; <a href="/dbget-bin/www_bget?ko:K00473">K00473</a>  PLOD1; procollagen-lysine,2-oxoglutarate 5-dioxygenase 1 [EC:1.14.11.4]
E        comp49416_c0_seq1; <a href="/dbget-bin/www_bget?ko:K13646">K13646</a>  PLOD3; lysyl hydroxylase/galactosyltransferase/glucosyltransferase [EC:1.14.11.4 2.4.1.50 2.4.1.66]
E        comp90790_c0_seq1; <a href="/dbget-bin/www_bget?ko:K13646">K13646</a>  PLOD3; lysyl hydroxylase/galactosyltransferase/glucosyltransferase [EC:1.14.11.4 2.4.1.50 2.4.1.66]
E        comp132578_c0_seq1; <a href="/dbget-bin/www_bget?ko:K13646">K13646</a>  PLOD3; lysyl hydroxylase/galactosyltransferase/glucosyltransferase [EC:1.14.11.4 2.4.1.50 2.4.1.66]
E        comp26603_c0_seq1; <a href="/dbget-bin/www_bget?ko:K13647">K13647</a>  PLODN; procollagen-lysine,2-oxoglutarate 5-dioxygenase, invertebrate [EC:1.14.11.4]
E        comp46052_c0_seq1; <a href="/dbget-bin/www_bget?ko:K13647">K13647</a>  PLODN; procollagen-lysine,2-oxoglutarate 5-dioxygenase, invertebrate [EC:1.14.11.4]
D      <a href="/dbget-bin/www_bget?ec:1.14.11.6">1.14.11.6</a>  thymine dioxygenase
D      <a href="/dbget-bin/www_bget?ec:1.14.11.7">1.14.11.7</a>  procollagen-proline 3-dioxygenase
D      <a href="/dbget-bin/www_bget?ec:1.14.11.8">1.14.11.8</a>  trimethyllysine dioxygenase
D      <a href="/dbget-bin/www_bget?ec:1.14.11.9">1.14.11.9</a>  flavanone 3-dioxygenase
D      <a href="/dbget-bin/www_bget?ec:1.14.11.10">1.14.11.10</a>  pyrimidine-deoxynucleoside 1'-dioxygenase
D      <a href="/dbget-bin/www_bget?ec:1.14.11.11">1.14.11.11</a>  hyoscyamine (6S)-dioxygenase
D      <a href="/dbget-bin/www_bget?ec:1.14.11.12">1.14.11.12</a>  gibberellin-44 dioxygenase
D      <a href="/dbget-bin/www_bget?ec:1.14.11.13">1.14.11.13</a>  gibberellin 2beta-dioxygenase
D      <a href="/dbget-bin/www_bget?ec:1.14.11.14">1.14.11.14</a>  6beta-hydroxyhyoscyamine epoxidase
D      <a href="/dbget-bin/www_bget?ec:1.14.11.15">1.14.11.15</a>  gibberellin 3beta-dioxygenase
E        comp94011_c0_seq1; <a href="/dbget-bin/www_bget?ko:K04124">K04124</a>  E1.14.11.15; gibberellin 3-beta-dioxygenase [EC:1.14.11.15]
D      <a href="/dbget-bin/www_bget?ec:1.14.11.16">1.14.11.16</a>  peptide-aspartate beta-dioxygenase
E        comp12259_c0_seq1; <a href="/dbget-bin/www_bget?ko:K00476">K00476</a>  E1.14.11.16; aspartate beta-hydroxylase [EC:1.14.11.16]
E        comp34175_c0_seq1; <a href="/dbget-bin/www_bget?ko:K00476">K00476</a>  E1.14.11.16; aspartate beta-hydroxylase [EC:1.14.11.16]
D      <a href="/dbget-bin/www_bget?ec:1.14.11.17">1.14.11.17</a>  taurine dioxygenase
D      <a href="/dbget-bin/www_bget?ec:1.14.11.18">1.14.11.18</a>  phytanoyl-CoA dioxygenase
E        comp5958_c0_seq1; <a href="/dbget-bin/www_bget?ko:K00477">K00477</a>  E1.14.11.18, PHYH; phytanoyl-CoA hydroxylase [EC:1.14.11.18]
E        comp10216_c0_seq1; <a href="/dbget-bin/www_bget?ko:K00477">K00477</a>  E1.14.11.18, PHYH; phytanoyl-CoA hydroxylase [EC:1.14.11.18]
D      <a href="/dbget-bin/www_bget?ec:1.14.11.19">1.14.11.19</a>  leucocyanidin oxygenase
D      <a href="/dbget-bin/www_bget?ec:1.14.11.20">1.14.11.20</a>  deacetoxyvindoline 4-hydroxylase
D      <a href="/dbget-bin/www_bget?ec:1.14.11.21">1.14.11.21</a>  clavaminate synthase
D      <a href="/dbget-bin/www_bget?ec:1.14.11.22">1.14.11.22</a>  flavone synthase
D      <a href="/dbget-bin/www_bget?ec:1.14.11.23">1.14.11.23</a>  flavonol synthase
D      <a href="/dbget-bin/www_bget?ec:1.14.11.24">1.14.11.24</a>  2'-deoxymugineic-acid 2'-dioxygenase
D      <a href="/dbget-bin/www_bget?ec:1.14.11.25">1.14.11.25</a>  mugineic-acid 3-dioxygenase
D      <a href="/dbget-bin/www_bget?ec:1.14.11.26">1.14.11.26</a>  deacetoxycephalosporin-C hydroxylase
D      <a href="/dbget-bin/www_bget?ec:1.14.11.27">1.14.11.27</a>  [histone-H3]-lysine-36 demethylase
E        comp46033_c0_seq1; <a href="/dbget-bin/www_bget?ko:K10276">K10276</a>  FBXL10_11; F-box and leucine-rich repeat protein 10/11 [EC:1.14.11.27]
E        comp46033_c0_seq2; <a href="/dbget-bin/www_bget?ko:K10276">K10276</a>  FBXL10_11; F-box and leucine-rich repeat protein 10/11 [EC:1.14.11.27]
E        comp46033_c0_seq3; <a href="/dbget-bin/www_bget?ko:K10276">K10276</a>  FBXL10_11; F-box and leucine-rich repeat protein 10/11 [EC:1.14.11.27]
E        comp46033_c0_seq4; <a href="/dbget-bin/www_bget?ko:K10276">K10276</a>  FBXL10_11; F-box and leucine-rich repeat protein 10/11 [EC:1.14.11.27]
E        comp59636_c0_seq1; <a href="/dbget-bin/www_bget?ko:K10276">K10276</a>  FBXL10_11; F-box and leucine-rich repeat protein 10/11 [EC:1.14.11.27]
E        comp80899_c0_seq1; <a href="/dbget-bin/www_bget?ko:K10276">K10276</a>  FBXL10_11; F-box and leucine-rich repeat protein 10/11 [EC:1.14.11.27]
E        comp90431_c0_seq1; <a href="/dbget-bin/www_bget?ko:K10276">K10276</a>  FBXL10_11; F-box and leucine-rich repeat protein 10/11 [EC:1.14.11.27]
E        comp94177_c0_seq1; <a href="/dbget-bin/www_bget?ko:K10276">K10276</a>  FBXL10_11; F-box and leucine-rich repeat protein 10/11 [EC:1.14.11.27]
E        comp138490_c0_seq1; <a href="/dbget-bin/www_bget?ko:K10276">K10276</a>  FBXL10_11; F-box and leucine-rich repeat protein 10/11 [EC:1.14.11.27]
E        comp118619_c0_seq1; <a href="/dbget-bin/www_bget?ko:K16914">K16914</a>  NO66; bifunctional lysine-specific demethylase and histidyl-hydroxylase NO66 [EC:1.14.11.- 1.14.11.27]
E        comp129930_c0_seq1; <a href="/dbget-bin/www_bget?ko:K16914">K16914</a>  NO66; bifunctional lysine-specific demethylase and histidyl-hydroxylase NO66 [EC:1.14.11.- 1.14.11.27]
D      <a href="/dbget-bin/www_bget?ec:1.14.11.28">1.14.11.28</a>  proline 3-hydroxylase
D      <a href="/dbget-bin/www_bget?ec:1.14.11.29">1.14.11.29</a>  hypoxia-inducible factor-proline dioxygenase
D      <a href="/dbget-bin/www_bget?ec:1.14.11.30">1.14.11.30</a>  hypoxia-inducible factor-asparagine dioxygenase
D      <a href="/dbget-bin/www_bget?ec:1.14.11.31">1.14.11.31</a>  thebaine 6-O-demethylase
D      <a href="/dbget-bin/www_bget?ec:1.14.11.32">1.14.11.32</a>  codeine 3-O-demethylase
D      <a href="/dbget-bin/www_bget?ec:1.14.11.33">1.14.11.33</a>  DNA oxidative demethylase
D      <a href="/dbget-bin/www_bget?ec:1.14.11.34">1.14.11.34</a>  2-oxoglutarate/L-arginine monooxygenase/decarboxylase (succinate-forming)
D      <a href="/dbget-bin/www_bget?ec:1.14.11.35">1.14.11.35</a>  1-deoxypentalenic acid 11beta-hydroxylase
D      <a href="/dbget-bin/www_bget?ec:1.14.11.36">1.14.11.36</a>  pentalenolactone F synthase
D      <a href="/dbget-bin/www_bget?ec:1.14.11.37">1.14.11.37</a>  kanamycin B dioxygenase
D      <a href="/dbget-bin/www_bget?ec:1.14.11.38">1.14.11.38</a>  verruculogen synthase
D      <a href="/dbget-bin/www_bget?ec:1.14.11.39">1.14.11.39</a>  L-asparagine hydroxylase
D      <a href="/dbget-bin/www_bget?ec:1.14.11.40">1.14.11.40</a>  enduracididine beta-hydroxylase
D      <a href="/dbget-bin/www_bget?ec:1.14.11.41">1.14.11.41</a>  L-arginine hydroxylase
D      1.14.11.-  
E        comp8263_c0_seq1; <a href="/dbget-bin/www_bget?ko:K06709">K06709</a>  JMJD2, JHDM3; jumonji domain-containing protein 2 [EC:1.14.11.-]
E        comp30336_c0_seq1; <a href="/dbget-bin/www_bget?ko:K06709">K06709</a>  JMJD2, JHDM3; jumonji domain-containing protein 2 [EC:1.14.11.-]
E        comp70338_c0_seq1; <a href="/dbget-bin/www_bget?ko:K06709">K06709</a>  JMJD2, JHDM3; jumonji domain-containing protein 2 [EC:1.14.11.-]
E        comp72588_c0_seq1; <a href="/dbget-bin/www_bget?ko:K06709">K06709</a>  JMJD2, JHDM3; jumonji domain-containing protein 2 [EC:1.14.11.-]
E        comp82045_c0_seq1; <a href="/dbget-bin/www_bget?ko:K06709">K06709</a>  JMJD2, JHDM3; jumonji domain-containing protein 2 [EC:1.14.11.-]
E        comp84926_c0_seq1; <a href="/dbget-bin/www_bget?ko:K06709">K06709</a>  JMJD2, JHDM3; jumonji domain-containing protein 2 [EC:1.14.11.-]
E        comp86941_c0_seq1; <a href="/dbget-bin/www_bget?ko:K06709">K06709</a>  JMJD2, JHDM3; jumonji domain-containing protein 2 [EC:1.14.11.-]
E        comp131386_c0_seq1; <a href="/dbget-bin/www_bget?ko:K06709">K06709</a>  JMJD2, JHDM3; jumonji domain-containing protein 2 [EC:1.14.11.-]
E        comp134700_c0_seq1; <a href="/dbget-bin/www_bget?ko:K06709">K06709</a>  JMJD2, JHDM3; jumonji domain-containing protein 2 [EC:1.14.11.-]
E        comp1873_c0_seq1; <a href="/dbget-bin/www_bget?ko:K06711">K06711</a>  PH-4; hypoxia-inducible factor prolyl 4-hydroxylase [EC:1.14.11.-]
E        comp12185_c0_seq1; <a href="/dbget-bin/www_bget?ko:K06711">K06711</a>  PH-4; hypoxia-inducible factor prolyl 4-hydroxylase [EC:1.14.11.-]
E        comp27433_c0_seq1; <a href="/dbget-bin/www_bget?ko:K06711">K06711</a>  PH-4; hypoxia-inducible factor prolyl 4-hydroxylase [EC:1.14.11.-]
E        comp32414_c0_seq1; <a href="/dbget-bin/www_bget?ko:K06711">K06711</a>  PH-4; hypoxia-inducible factor prolyl 4-hydroxylase [EC:1.14.11.-]
E        comp41381_c0_seq1; <a href="/dbget-bin/www_bget?ko:K06711">K06711</a>  PH-4; hypoxia-inducible factor prolyl 4-hydroxylase [EC:1.14.11.-]
E        comp42410_c0_seq1; <a href="/dbget-bin/www_bget?ko:K06711">K06711</a>  PH-4; hypoxia-inducible factor prolyl 4-hydroxylase [EC:1.14.11.-]
E        comp56815_c0_seq1; <a href="/dbget-bin/www_bget?ko:K06711">K06711</a>  PH-4; hypoxia-inducible factor prolyl 4-hydroxylase [EC:1.14.11.-]
E        comp88950_c0_seq1; <a href="/dbget-bin/www_bget?ko:K06711">K06711</a>  PH-4; hypoxia-inducible factor prolyl 4-hydroxylase [EC:1.14.11.-]
E        comp46524_c0_seq2; <a href="/dbget-bin/www_bget?ko:K09592">K09592</a>  EGLN, HPH; hypoxia-inducible factor prolyl hydroxylase [EC:1.14.11.-]
E        comp6808_c0_seq1; <a href="/dbget-bin/www_bget?ko:K10767">K10767</a>  ALKBH5; alkylated DNA repair protein alkB homolog 5 [EC:1.14.11.-]
E        comp29456_c0_seq1; <a href="/dbget-bin/www_bget?ko:K10768">K10768</a>  ALKBH6; alkylated DNA repair protein alkB homolog 6 [EC:1.14.11.-]
E        comp84578_c0_seq1; <a href="/dbget-bin/www_bget?ko:K10769">K10769</a>  ALKBH7; alkylated DNA repair protein alkB homolog 7 [EC:1.14.11.-]
E        comp46419_c0_seq1; <a href="/dbget-bin/www_bget?ko:K11446">K11446</a>  JARID1; histone demethylase JARID1 [EC:1.14.11.-]
E        comp49539_c0_seq1; <a href="/dbget-bin/www_bget?ko:K11446">K11446</a>  JARID1; histone demethylase JARID1 [EC:1.14.11.-]
E        comp52171_c0_seq1; <a href="/dbget-bin/www_bget?ko:K11446">K11446</a>  JARID1; histone demethylase JARID1 [EC:1.14.11.-]
E        comp53197_c0_seq1; <a href="/dbget-bin/www_bget?ko:K11446">K11446</a>  JARID1; histone demethylase JARID1 [EC:1.14.11.-]
E        comp88838_c0_seq1; <a href="/dbget-bin/www_bget?ko:K11446">K11446</a>  JARID1; histone demethylase JARID1 [EC:1.14.11.-]
E        comp106414_c0_seq1; <a href="/dbget-bin/www_bget?ko:K11446">K11446</a>  JARID1; histone demethylase JARID1 [EC:1.14.11.-]
E        comp138137_c0_seq1; <a href="/dbget-bin/www_bget?ko:K11446">K11446</a>  JARID1; histone demethylase JARID1 [EC:1.14.11.-]
E        comp143991_c0_seq1; <a href="/dbget-bin/www_bget?ko:K11446">K11446</a>  JARID1; histone demethylase JARID1 [EC:1.14.11.-]
E        comp146975_c0_seq1; <a href="/dbget-bin/www_bget?ko:K11446">K11446</a>  JARID1; histone demethylase JARID1 [EC:1.14.11.-]
E        comp34301_c0_seq1; <a href="/dbget-bin/www_bget?ko:K11447">K11447</a>  UTX, UTY; histone demethylase [EC:1.14.11.-]
E        comp46647_c0_seq1; <a href="/dbget-bin/www_bget?ko:K11447">K11447</a>  UTX, UTY; histone demethylase [EC:1.14.11.-]
E        comp131092_c0_seq1; <a href="/dbget-bin/www_bget?ko:K11447">K11447</a>  UTX, UTY; histone demethylase [EC:1.14.11.-]
E        comp152904_c0_seq1; <a href="/dbget-bin/www_bget?ko:K11447">K11447</a>  UTX, UTY; histone demethylase [EC:1.14.11.-]
E        comp98614_c0_seq1; <a href="/dbget-bin/www_bget?ko:K11448">K11448</a>  JMJD3; histone demethylase JMJD3 [EC:1.14.11.-]
E        comp100735_c0_seq1; <a href="/dbget-bin/www_bget?ko:K11448">K11448</a>  JMJD3; histone demethylase JMJD3 [EC:1.14.11.-]
E        comp14341_c0_seq1; <a href="/dbget-bin/www_bget?ko:K11449">K11449</a>  JMJD1C; jumonji domain-containing protein 1C [EC:1.14.11.-]
E        comp56876_c0_seq1; <a href="/dbget-bin/www_bget?ko:K11449">K11449</a>  JMJD1C; jumonji domain-containing protein 1C [EC:1.14.11.-]
E        comp49991_c0_seq1; <a href="/dbget-bin/www_bget?ko:K13097">K13097</a>  TET1; methylcytosine dioxygenase [EC:1.14.11.-]
E        comp60309_c0_seq1; <a href="/dbget-bin/www_bget?ko:K13097">K13097</a>  TET1; methylcytosine dioxygenase [EC:1.14.11.-]
E        comp89371_c0_seq1; <a href="/dbget-bin/www_bget?ko:K13097">K13097</a>  TET1; methylcytosine dioxygenase [EC:1.14.11.-]
E        comp129008_c0_seq1; <a href="/dbget-bin/www_bget?ko:K13097">K13097</a>  TET1; methylcytosine dioxygenase [EC:1.14.11.-]
E        comp6584_c0_seq1; <a href="/dbget-bin/www_bget?ko:K15601">K15601</a>  KDM3; lysine-specific demethylase 3 [EC:1.14.11.-]
E        comp73668_c0_seq1; <a href="/dbget-bin/www_bget?ko:K15601">K15601</a>  KDM3; lysine-specific demethylase 3 [EC:1.14.11.-]
E        comp78899_c0_seq1; <a href="/dbget-bin/www_bget?ko:K15601">K15601</a>  KDM3; lysine-specific demethylase 3 [EC:1.14.11.-]
E        comp131777_c0_seq1; <a href="/dbget-bin/www_bget?ko:K15601">K15601</a>  KDM3; lysine-specific demethylase 3 [EC:1.14.11.-]
E        comp118619_c0_seq1; <a href="/dbget-bin/www_bget?ko:K16914">K16914</a>  NO66; bifunctional lysine-specific demethylase and histidyl-hydroxylase NO66 [EC:1.14.11.- 1.14.11.27]
E        comp129930_c0_seq1; <a href="/dbget-bin/www_bget?ko:K16914">K16914</a>  NO66; bifunctional lysine-specific demethylase and histidyl-hydroxylase NO66 [EC:1.14.11.- 1.14.11.27]
C    1.14.12  With NADH or NADPH as one donor, and incorporation of two atoms of oxygen into the other donor
D      <a href="/dbget-bin/www_bget?ec:1.14.12.1">1.14.12.1</a>  anthranilate 1,2-dioxygenase (deaminating, decarboxylating)
D      <a href="/dbget-bin/www_bget?ec:1.14.12.3">1.14.12.3</a>  benzene 1,2-dioxygenase
D      <a href="/dbget-bin/www_bget?ec:1.14.12.4">1.14.12.4</a>  3-hydroxy-2-methylpyridinecarboxylate dioxygenase
D      <a href="/dbget-bin/www_bget?ec:1.14.12.5">1.14.12.5</a>  5-pyridoxate dioxygenase
D      <a href="/dbget-bin/www_bget?ec:1.14.12.7">1.14.12.7</a>  phthalate 4,5-dioxygenase
D      <a href="/dbget-bin/www_bget?ec:1.14.12.8">1.14.12.8</a>  4-sulfobenzoate 3,4-dioxygenase
D      <a href="/dbget-bin/www_bget?ec:1.14.12.9">1.14.12.9</a>  4-chlorophenylacetate 3,4-dioxygenase
D      <a href="/dbget-bin/www_bget?ec:1.14.12.10">1.14.12.10</a>  benzoate 1,2-dioxygenase
D      <a href="/dbget-bin/www_bget?ec:1.14.12.11">1.14.12.11</a>  toluene dioxygenase
D      <a href="/dbget-bin/www_bget?ec:1.14.12.12">1.14.12.12</a>  naphthalene 1,2-dioxygenase
D      <a href="/dbget-bin/www_bget?ec:1.14.12.13">1.14.12.13</a>  2-halobenzoate 1,2-dioxygenase
D      <a href="/dbget-bin/www_bget?ec:1.14.12.14">1.14.12.14</a>  2-aminobenzenesulfonate 2,3-dioxygenase
D      <a href="/dbget-bin/www_bget?ec:1.14.12.15">1.14.12.15</a>  terephthalate 1,2-dioxygenase
D      <a href="/dbget-bin/www_bget?ec:1.14.12.16">1.14.12.16</a>  2-hydroxyquinoline 5,6-dioxygenase
D      <a href="/dbget-bin/www_bget?ec:1.14.12.17">1.14.12.17</a>  nitric oxide dioxygenase
D      <a href="/dbget-bin/www_bget?ec:1.14.12.18">1.14.12.18</a>  biphenyl 2,3-dioxygenase
D      <a href="/dbget-bin/www_bget?ec:1.14.12.19">1.14.12.19</a>  3-phenylpropanoate dioxygenase
D      <a href="/dbget-bin/www_bget?ec:1.14.12.20">1.14.12.20</a>  pheophorbide a oxygenase
D      <a href="/dbget-bin/www_bget?ec:1.14.12.21">1.14.12.21</a>  benzoyl-CoA 2,3-dioxygenase
D      <a href="/dbget-bin/www_bget?ec:1.14.12.22">1.14.12.22</a>  carbazole 1,9a-dioxygenase
D      1.14.12.-  
C    1.14.13  With NADH or NADPH as one donor, and incorporation of one atom of oxygen into the other donor
D      <a href="/dbget-bin/www_bget?ec:1.14.13.1">1.14.13.1</a>  salicylate 1-monooxygenase
D      <a href="/dbget-bin/www_bget?ec:1.14.13.2">1.14.13.2</a>  4-hydroxybenzoate 3-monooxygenase
D      <a href="/dbget-bin/www_bget?ec:1.14.13.4">1.14.13.4</a>  melilotate 3-monooxygenase
D      <a href="/dbget-bin/www_bget?ec:1.14.13.5">1.14.13.5</a>  imidazoleacetate 4-monooxygenase
D      <a href="/dbget-bin/www_bget?ec:1.14.13.6">1.14.13.6</a>  orcinol 2-monooxygenase
D      <a href="/dbget-bin/www_bget?ec:1.14.13.7">1.14.13.7</a>  phenol 2-monooxygenase
D      <a href="/dbget-bin/www_bget?ec:1.14.13.8">1.14.13.8</a>  flavin-containing monooxygenase
E        comp24608_c0_seq1; <a href="/dbget-bin/www_bget?ko:K00485">K00485</a>  FMO; dimethylaniline monooxygenase (N-oxide forming) [EC:1.14.13.8]
E        comp32661_c0_seq1; <a href="/dbget-bin/www_bget?ko:K00485">K00485</a>  FMO; dimethylaniline monooxygenase (N-oxide forming) [EC:1.14.13.8]
E        comp37778_c0_seq1; <a href="/dbget-bin/www_bget?ko:K00485">K00485</a>  FMO; dimethylaniline monooxygenase (N-oxide forming) [EC:1.14.13.8]
E        comp37778_c0_seq2; <a href="/dbget-bin/www_bget?ko:K00485">K00485</a>  FMO; dimethylaniline monooxygenase (N-oxide forming) [EC:1.14.13.8]
D      <a href="/dbget-bin/www_bget?ec:1.14.13.9">1.14.13.9</a>  kynurenine 3-monooxygenase
E        comp28981_c0_seq1; <a href="/dbget-bin/www_bget?ko:K00486">K00486</a>  KMO; kynurenine 3-monooxygenase [EC:1.14.13.9]
E        comp59598_c0_seq1; <a href="/dbget-bin/www_bget?ko:K00486">K00486</a>  KMO; kynurenine 3-monooxygenase [EC:1.14.13.9]
D      <a href="/dbget-bin/www_bget?ec:1.14.13.10">1.14.13.10</a>  2,6-dihydroxypyridine 3-monooxygenase
D      <a href="/dbget-bin/www_bget?ec:1.14.13.11">1.14.13.11</a>  trans-cinnamate 4-monooxygenase
D      <a href="/dbget-bin/www_bget?ec:1.14.13.12">1.14.13.12</a>  benzoate 4-monooxygenase
D      <a href="/dbget-bin/www_bget?ec:1.14.13.13">1.14.13.13</a>  calcidiol 1-monooxygenase
D      <a href="/dbget-bin/www_bget?ec:1.14.13.14">1.14.13.14</a>  trans-cinnamate 2-monooxygenase
D      <a href="/dbget-bin/www_bget?ec:1.14.13.15">1.14.13.15</a>  cholestanetriol 26-monooxygenase
E        comp13515_c0_seq1; <a href="/dbget-bin/www_bget?ko:K00488">K00488</a>  CYP27A; cytochrome P450, family 27, subfamily A (cholestanetriol 26-monooxygenase) [EC:1.14.13.15]
E        comp27312_c0_seq1; <a href="/dbget-bin/www_bget?ko:K00488">K00488</a>  CYP27A; cytochrome P450, family 27, subfamily A (cholestanetriol 26-monooxygenase) [EC:1.14.13.15]
E        comp79785_c0_seq1; <a href="/dbget-bin/www_bget?ko:K00488">K00488</a>  CYP27A; cytochrome P450, family 27, subfamily A (cholestanetriol 26-monooxygenase) [EC:1.14.13.15]
D      <a href="/dbget-bin/www_bget?ec:1.14.13.16">1.14.13.16</a>  cyclopentanone monooxygenase
D      <a href="/dbget-bin/www_bget?ec:1.14.13.17">1.14.13.17</a>  cholesterol 7alpha-monooxygenase
D      <a href="/dbget-bin/www_bget?ec:1.14.13.18">1.14.13.18</a>  4-hydroxyphenylacetate 1-monooxygenase
D      <a href="/dbget-bin/www_bget?ec:1.14.13.19">1.14.13.19</a>  taxifolin 8-monooxygenase
D      <a href="/dbget-bin/www_bget?ec:1.14.13.20">1.14.13.20</a>  2,4-dichlorophenol 6-monooxygenase
D      <a href="/dbget-bin/www_bget?ec:1.14.13.21">1.14.13.21</a>  flavonoid 3'-monooxygenase
D      <a href="/dbget-bin/www_bget?ec:1.14.13.22">1.14.13.22</a>  cyclohexanone monooxygenase
D      <a href="/dbget-bin/www_bget?ec:1.14.13.23">1.14.13.23</a>  3-hydroxybenzoate 4-monooxygenase
D      <a href="/dbget-bin/www_bget?ec:1.14.13.24">1.14.13.24</a>  3-hydroxybenzoate 6-monooxygenase
D      <a href="/dbget-bin/www_bget?ec:1.14.13.25">1.14.13.25</a>  methane monooxygenase (soluble)
D      <a href="/dbget-bin/www_bget?ec:1.14.13.26">1.14.13.26</a>  phosphatidylcholine 12-monooxygenase
D      <a href="/dbget-bin/www_bget?ec:1.14.13.27">1.14.13.27</a>  4-aminobenzoate 1-monooxygenase
D      <a href="/dbget-bin/www_bget?ec:1.14.13.28">1.14.13.28</a>  3,9-dihydroxypterocarpan 6a-monooxygenase
D      <a href="/dbget-bin/www_bget?ec:1.14.13.29">1.14.13.29</a>  4-nitrophenol 2-monooxygenase
D      <a href="/dbget-bin/www_bget?ec:1.14.13.30">1.14.13.30</a>  leukotriene-B4 20-monooxygenase
D      <a href="/dbget-bin/www_bget?ec:1.14.13.31">1.14.13.31</a>  2-nitrophenol 2-monooxygenase
D      <a href="/dbget-bin/www_bget?ec:1.14.13.32">1.14.13.32</a>  albendazole monooxygenase
D      <a href="/dbget-bin/www_bget?ec:1.14.13.33">1.14.13.33</a>  4-hydroxybenzoate 3-monooxygenase [NAD(P)H]
D      <a href="/dbget-bin/www_bget?ec:1.14.13.34">1.14.13.34</a>  leukotriene-E4 20-monooxygenase
D      <a href="/dbget-bin/www_bget?ec:1.14.13.35">1.14.13.35</a>  anthranilate 3-monooxygenase (deaminating)
D      <a href="/dbget-bin/www_bget?ec:1.14.13.36">1.14.13.36</a>  5-O-(4-coumaroyl)-D-quinate 3'-monooxygenase
D      <a href="/dbget-bin/www_bget?ec:1.14.13.37">1.14.13.37</a>  methyltetrahydroprotoberberine 14-monooxygenase
D      <a href="/dbget-bin/www_bget?ec:1.14.13.38">1.14.13.38</a>  anhydrotetracycline monooxygenase
D      <a href="/dbget-bin/www_bget?ec:1.14.13.39">1.14.13.39</a>  nitric-oxide synthase (NADPH dependent)
E        comp71002_c0_seq1; <a href="/dbget-bin/www_bget?ko:K13240">K13240</a>  NOS1; nitric-oxide synthase, brain [EC:1.14.13.39]
E        comp111116_c0_seq1; <a href="/dbget-bin/www_bget?ko:K13240">K13240</a>  NOS1; nitric-oxide synthase, brain [EC:1.14.13.39]
E        comp147532_c0_seq1; <a href="/dbget-bin/www_bget?ko:K13240">K13240</a>  NOS1; nitric-oxide synthase, brain [EC:1.14.13.39]
E        comp41554_c0_seq2; <a href="/dbget-bin/www_bget?ko:K13253">K13253</a>  DNOS; nitric-oxide synthase, invertebrate [EC:1.14.13.39]
E        comp46755_c0_seq1; <a href="/dbget-bin/www_bget?ko:K13253">K13253</a>  DNOS; nitric-oxide synthase, invertebrate [EC:1.14.13.39]
D      <a href="/dbget-bin/www_bget?ec:1.14.13.40">1.14.13.40</a>  anthraniloyl-CoA monooxygenase
D      <a href="/dbget-bin/www_bget?ec:1.14.13.41">1.14.13.41</a>  tyrosine N-monooxygenase
D      <a href="/dbget-bin/www_bget?ec:1.14.13.43">1.14.13.43</a>  questin monooxygenase
D      <a href="/dbget-bin/www_bget?ec:1.14.13.44">1.14.13.44</a>  2-hydroxybiphenyl 3-monooxygenase
D      <a href="/dbget-bin/www_bget?ec:1.14.13.46">1.14.13.46</a>  (-)-menthol monooxygenase
D      <a href="/dbget-bin/www_bget?ec:1.14.13.47">1.14.13.47</a>  (S)-limonene 3-monooxygenase
D      <a href="/dbget-bin/www_bget?ec:1.14.13.48">1.14.13.48</a>  (S)-limonene 6-monooxygenase
D      <a href="/dbget-bin/www_bget?ec:1.14.13.49">1.14.13.49</a>  (S)-limonene 7-monooxygenase
D      <a href="/dbget-bin/www_bget?ec:1.14.13.50">1.14.13.50</a>  pentachlorophenol monooxygenase
D      <a href="/dbget-bin/www_bget?ec:1.14.13.51">1.14.13.51</a>  6-oxocineole dehydrogenase
D      <a href="/dbget-bin/www_bget?ec:1.14.13.52">1.14.13.52</a>  isoflavone 3'-hydroxylase
D      <a href="/dbget-bin/www_bget?ec:1.14.13.53">1.14.13.53</a>  4'-methoxyisoflavone 2'-hydroxylase
D      <a href="/dbget-bin/www_bget?ec:1.14.13.54">1.14.13.54</a>  ketosteroid monooxygenase
D      <a href="/dbget-bin/www_bget?ec:1.14.13.55">1.14.13.55</a>  protopine 6-monooxygenase
D      <a href="/dbget-bin/www_bget?ec:1.14.13.56">1.14.13.56</a>  dihydrosanguinarine 10-monooxygenase
D      <a href="/dbget-bin/www_bget?ec:1.14.13.57">1.14.13.57</a>  dihydrochelirubine 12-monooxygenase
D      <a href="/dbget-bin/www_bget?ec:1.14.13.58">1.14.13.58</a>  benzoyl-CoA 3-monooxygenase
D      <a href="/dbget-bin/www_bget?ec:1.14.13.59">1.14.13.59</a>  L-lysine N6-monooxygenase (NADPH)
D      <a href="/dbget-bin/www_bget?ec:1.14.13.60">1.14.13.60</a>  27-hydroxycholesterol 7alpha-monooxygenase
D      <a href="/dbget-bin/www_bget?ec:1.14.13.61">1.14.13.61</a>  2-hydroxyquinoline 8-monooxygenase
D      <a href="/dbget-bin/www_bget?ec:1.14.13.62">1.14.13.62</a>  4-hydroxyquinoline 3-monooxygenase
D      <a href="/dbget-bin/www_bget?ec:1.14.13.63">1.14.13.63</a>  3-hydroxyphenylacetate 6-hydroxylase
D      <a href="/dbget-bin/www_bget?ec:1.14.13.64">1.14.13.64</a>  4-hydroxybenzoate 1-hydroxylase
D      <a href="/dbget-bin/www_bget?ec:1.14.13.66">1.14.13.66</a>  2-hydroxycyclohexanone 2-monooxygenase
D      <a href="/dbget-bin/www_bget?ec:1.14.13.67">1.14.13.67</a>  quinine 3-monooxygenase
D      <a href="/dbget-bin/www_bget?ec:1.14.13.68">1.14.13.68</a>  4-hydroxyphenylacetaldehyde oxime monooxygenase
D      <a href="/dbget-bin/www_bget?ec:1.14.13.69">1.14.13.69</a>  alkene monooxygenase
D      <a href="/dbget-bin/www_bget?ec:1.14.13.70">1.14.13.70</a>  sterol 14alpha-demethylase
E        comp20593_c0_seq1; <a href="/dbget-bin/www_bget?ko:K05917">K05917</a>  CYP51; cytochrome P450, family 51 (sterol 14-demethylase) [EC:1.14.13.70]
D      <a href="/dbget-bin/www_bget?ec:1.14.13.71">1.14.13.71</a>  N-methylcoclaurine 3'-monooxygenase
D      <a href="/dbget-bin/www_bget?ec:1.14.13.72">1.14.13.72</a>  methylsterol monooxygenase
E        comp40984_c0_seq1; <a href="/dbget-bin/www_bget?ko:K07750">K07750</a>  E1.14.13.72, SC4MOL, ERG25; methylsterol monooxygenase [EC:1.14.13.72]
E        comp44394_c0_seq1; <a href="/dbget-bin/www_bget?ko:K07750">K07750</a>  E1.14.13.72, SC4MOL, ERG25; methylsterol monooxygenase [EC:1.14.13.72]
E        comp49893_c0_seq1; <a href="/dbget-bin/www_bget?ko:K07750">K07750</a>  E1.14.13.72, SC4MOL, ERG25; methylsterol monooxygenase [EC:1.14.13.72]
E        comp92891_c0_seq1; <a href="/dbget-bin/www_bget?ko:K07750">K07750</a>  E1.14.13.72, SC4MOL, ERG25; methylsterol monooxygenase [EC:1.14.13.72]
D      <a href="/dbget-bin/www_bget?ec:1.14.13.73">1.14.13.73</a>  tabersonine 16-hydroxylase
D      <a href="/dbget-bin/www_bget?ec:1.14.13.74">1.14.13.74</a>  7-deoxyloganin 7-hydroxylase
D      <a href="/dbget-bin/www_bget?ec:1.14.13.75">1.14.13.75</a>  vinorine hydroxylase
D      <a href="/dbget-bin/www_bget?ec:1.14.13.76">1.14.13.76</a>  taxane 10beta-hydroxylase
D      <a href="/dbget-bin/www_bget?ec:1.14.13.77">1.14.13.77</a>  taxane 13alpha-hydroxylase
D      <a href="/dbget-bin/www_bget?ec:1.14.13.78">1.14.13.78</a>  ent-kaurene oxidase
D      <a href="/dbget-bin/www_bget?ec:1.14.13.79">1.14.13.79</a>  ent-kaurenoic acid oxidase
D      <a href="/dbget-bin/www_bget?ec:1.14.13.80">1.14.13.80</a>  (R)-limonene 6-monooxygenase
D      <a href="/dbget-bin/www_bget?ec:1.14.13.81">1.14.13.81</a>  magnesium-protoporphyrin IX monomethyl ester (oxidative) cyclase
D      <a href="/dbget-bin/www_bget?ec:1.14.13.82">1.14.13.82</a>  vanillate monooxygenase
D      <a href="/dbget-bin/www_bget?ec:1.14.13.83">1.14.13.83</a>  precorrin-3B synthase
D      <a href="/dbget-bin/www_bget?ec:1.14.13.84">1.14.13.84</a>  4-hydroxyacetophenone monooxygenase
D      <a href="/dbget-bin/www_bget?ec:1.14.13.85">1.14.13.85</a>  glyceollin synthase
D      <a href="/dbget-bin/www_bget?ec:1.14.13.87">1.14.13.87</a>  licodione synthase
D      <a href="/dbget-bin/www_bget?ec:1.14.13.88">1.14.13.88</a>  flavanoid 3',5'-hydroxylase
D      <a href="/dbget-bin/www_bget?ec:1.14.13.89">1.14.13.89</a>  isoflavone 2'-hydroxylase
D      <a href="/dbget-bin/www_bget?ec:1.14.13.90">1.14.13.90</a>  zeaxanthin epoxidase
D      <a href="/dbget-bin/www_bget?ec:1.14.13.91">1.14.13.91</a>  deoxysarpagine hydroxylase
D      <a href="/dbget-bin/www_bget?ec:1.14.13.92">1.14.13.92</a>  phenylacetone monooxygenase
D      <a href="/dbget-bin/www_bget?ec:1.14.13.93">1.14.13.93</a>  (+)-abscisic acid 8'-hydroxylase
D      <a href="/dbget-bin/www_bget?ec:1.14.13.94">1.14.13.94</a>  lithocholate 6beta-hydroxylase
D      <a href="/dbget-bin/www_bget?ec:1.14.13.95">1.14.13.95</a>  7alpha-hydroxycholest-4-en-3-one 12alpha-hydroxylase
D      <a href="/dbget-bin/www_bget?ec:1.14.13.96">1.14.13.96</a>  5beta-cholestane-3alpha,7alpha-diol 12alpha-hydroxylase
D      <a href="/dbget-bin/www_bget?ec:1.14.13.97">1.14.13.97</a>  taurochenodeoxycholate 6alpha-hydroxylase
D      <a href="/dbget-bin/www_bget?ec:1.14.13.98">1.14.13.98</a>  cholesterol 24-hydroxylase
E        comp10715_c0_seq1; <a href="/dbget-bin/www_bget?ko:K07440">K07440</a>  CYP46A1; cytochrome P450, family 46, subfamily A, polypeptide 1 (cholesterol 24(S)-hydroxylase) [EC:1.14.13.98]
E        comp38732_c0_seq2; <a href="/dbget-bin/www_bget?ko:K07440">K07440</a>  CYP46A1; cytochrome P450, family 46, subfamily A, polypeptide 1 (cholesterol 24(S)-hydroxylase) [EC:1.14.13.98]
E        comp46259_c0_seq1; <a href="/dbget-bin/www_bget?ko:K07440">K07440</a>  CYP46A1; cytochrome P450, family 46, subfamily A, polypeptide 1 (cholesterol 24(S)-hydroxylase) [EC:1.14.13.98]
E        comp46259_c0_seq2; <a href="/dbget-bin/www_bget?ko:K07440">K07440</a>  CYP46A1; cytochrome P450, family 46, subfamily A, polypeptide 1 (cholesterol 24(S)-hydroxylase) [EC:1.14.13.98]
E        comp56503_c0_seq1; <a href="/dbget-bin/www_bget?ko:K07440">K07440</a>  CYP46A1; cytochrome P450, family 46, subfamily A, polypeptide 1 (cholesterol 24(S)-hydroxylase) [EC:1.14.13.98]
E        comp158407_c0_seq1; <a href="/dbget-bin/www_bget?ko:K07440">K07440</a>  CYP46A1; cytochrome P450, family 46, subfamily A, polypeptide 1 (cholesterol 24(S)-hydroxylase) [EC:1.14.13.98]
E        comp159504_c0_seq1; <a href="/dbget-bin/www_bget?ko:K07440">K07440</a>  CYP46A1; cytochrome P450, family 46, subfamily A, polypeptide 1 (cholesterol 24(S)-hydroxylase) [EC:1.14.13.98]
D      <a href="/dbget-bin/www_bget?ec:1.14.13.99">1.14.13.99</a>  24-hydroxycholesterol 7alpha-hydroxylase
D      <a href="/dbget-bin/www_bget?ec:1.14.13.100">1.14.13.100</a>  25-hydroxycholesterol 7alpha-hydroxylase
D      <a href="/dbget-bin/www_bget?ec:1.14.13.101">1.14.13.101</a>  senecionine N-oxygenase
D      <a href="/dbget-bin/www_bget?ec:1.14.13.102">1.14.13.102</a>  psoralen synthase
D      <a href="/dbget-bin/www_bget?ec:1.14.13.103">1.14.13.103</a>  8-dimethylallylnaringenin 2'-hydroxylase
D      <a href="/dbget-bin/www_bget?ec:1.14.13.104">1.14.13.104</a>  (+)-menthofuran synthase
D      <a href="/dbget-bin/www_bget?ec:1.14.13.105">1.14.13.105</a>  monocyclic monoterpene ketone monooxygenase
D      <a href="/dbget-bin/www_bget?ec:1.14.13.106">1.14.13.106</a>  epi-isozizaene 5-monooxygenase
D      <a href="/dbget-bin/www_bget?ec:1.14.13.107">1.14.13.107</a>  limonene 1,2-monooxygenase
D      <a href="/dbget-bin/www_bget?ec:1.14.13.108">1.14.13.108</a>  abieta-7,13-diene hydroxylase
D      <a href="/dbget-bin/www_bget?ec:1.14.13.109">1.14.13.109</a>  abieta-7,13-dien-18-ol hydroxylase
D      <a href="/dbget-bin/www_bget?ec:1.14.13.110">1.14.13.110</a>  geranylgeraniol 18-hydroxylase
D      <a href="/dbget-bin/www_bget?ec:1.14.13.111">1.14.13.111</a>  methanesulfonate monooxygenase
D      <a href="/dbget-bin/www_bget?ec:1.14.13.112">1.14.13.112</a>  3-epi-6-deoxocathasterone 23-monooxygenase
D      <a href="/dbget-bin/www_bget?ec:1.14.13.113">1.14.13.113</a>  FAD-dependent urate hydroxylase
D      <a href="/dbget-bin/www_bget?ec:1.14.13.114">1.14.13.114</a>  6-hydroxynicotinate 3-monooxygenase
D      <a href="/dbget-bin/www_bget?ec:1.14.13.115">1.14.13.115</a>  angelicin synthase
D      <a href="/dbget-bin/www_bget?ec:1.14.13.116">1.14.13.116</a>  geranylhydroquinone 3''-hydroxylase
D      <a href="/dbget-bin/www_bget?ec:1.14.13.117">1.14.13.117</a>  isoleucine N-monooxygenase
D      <a href="/dbget-bin/www_bget?ec:1.14.13.118">1.14.13.118</a>  valine N-monooxygenase
D      <a href="/dbget-bin/www_bget?ec:1.14.13.119">1.14.13.119</a>  5-epiaristolochene 1,3-dihydroxylase
D      <a href="/dbget-bin/www_bget?ec:1.14.13.120">1.14.13.120</a>  costunolide synthase
D      <a href="/dbget-bin/www_bget?ec:1.14.13.121">1.14.13.121</a>  premnaspirodiene oxygenase
D      <a href="/dbget-bin/www_bget?ec:1.14.13.122">1.14.13.122</a>  chlorophyllide-a oxygenase
D      <a href="/dbget-bin/www_bget?ec:1.14.13.123">1.14.13.123</a>  germacrene A hydroxylase
D      <a href="/dbget-bin/www_bget?ec:1.14.13.124">1.14.13.124</a>  phenylalanine N-monooxygenase
D      <a href="/dbget-bin/www_bget?ec:1.14.13.125">1.14.13.125</a>  tryptophan N-monooxygenase
D      <a href="/dbget-bin/www_bget?ec:1.14.13.126">1.14.13.126</a>  vitamin D3 24-hydroxylase
E        comp83101_c0_seq1; <a href="/dbget-bin/www_bget?ko:K07436">K07436</a>  CYP24A1; cytochrome P450, family 24, subfamily A, polypeptide 1 (vitamin D3 24-hydroxylase) [EC:1.14.13.126]
D      <a href="/dbget-bin/www_bget?ec:1.14.13.127">1.14.13.127</a>  3-(3-hydroxyphenyl)propanoate hydroxylase
D      <a href="/dbget-bin/www_bget?ec:1.14.13.128">1.14.13.128</a>  7-methylxanthine demethylase
D      <a href="/dbget-bin/www_bget?ec:1.14.13.129">1.14.13.129</a>  beta-carotene 3-hydroxylase
D      <a href="/dbget-bin/www_bget?ec:1.14.13.130">1.14.13.130</a>  pyrrole-2-carboxylate monooxygenase
D      <a href="/dbget-bin/www_bget?ec:1.14.13.131">1.14.13.131</a>  dimethyl-sulfide monooxygenase
D      <a href="/dbget-bin/www_bget?ec:1.14.13.132">1.14.13.132</a>  squalene monooxygenase
D      <a href="/dbget-bin/www_bget?ec:1.14.13.133">1.14.13.133</a>  pentalenene oxygenase
D      <a href="/dbget-bin/www_bget?ec:1.14.13.134">1.14.13.134</a>  beta-amyrin 11-oxidase
D      <a href="/dbget-bin/www_bget?ec:1.14.13.135">1.14.13.135</a>  1-hydroxy-2-naphthoate hydroxylase
D      <a href="/dbget-bin/www_bget?ec:1.14.13.136">1.14.13.136</a>  2-hydroxyisoflavanone synthase
D      <a href="/dbget-bin/www_bget?ec:1.14.13.137">1.14.13.137</a>  indole-2-monooxygenase
D      <a href="/dbget-bin/www_bget?ec:1.14.13.138">1.14.13.138</a>  indolin-2-one monooxygenase
D      <a href="/dbget-bin/www_bget?ec:1.14.13.139">1.14.13.139</a>  3-hydroxyindolin-2-one monooxygenase
D      <a href="/dbget-bin/www_bget?ec:1.14.13.140">1.14.13.140</a>  2-hydroxy-1,4-benzoxazin-3-one monooxygenase
D      <a href="/dbget-bin/www_bget?ec:1.14.13.141">1.14.13.141</a>  cholest-4-en-3-one 26-monooxygenase
D      <a href="/dbget-bin/www_bget?ec:1.14.13.142">1.14.13.142</a>  3-ketosteroid 9alpha-monooxygenase
D      <a href="/dbget-bin/www_bget?ec:1.14.13.143">1.14.13.143</a>  ent-isokaurene C2-hydroxylase
D      <a href="/dbget-bin/www_bget?ec:1.14.13.144">1.14.13.144</a>  9beta-pimara-7,15-diene oxidase
D      <a href="/dbget-bin/www_bget?ec:1.14.13.145">1.14.13.145</a>  ent-cassa-12,15-diene 11-hydroxylase
D      <a href="/dbget-bin/www_bget?ec:1.14.13.146">1.14.13.146</a>  taxoid 14beta-hydroxylase
D      <a href="/dbget-bin/www_bget?ec:1.14.13.147">1.14.13.147</a>  taxoid 7beta-hydroxylase
D      <a href="/dbget-bin/www_bget?ec:1.14.13.148">1.14.13.148</a>  trimethylamine monooxygenase
D      <a href="/dbget-bin/www_bget?ec:1.14.13.149">1.14.13.149</a>  phenylacetyl-CoA 1,2-epoxidase
D      <a href="/dbget-bin/www_bget?ec:1.14.13.150">1.14.13.150</a>  alpha-humulene 10-hydroxylase
D      <a href="/dbget-bin/www_bget?ec:1.14.13.151">1.14.13.151</a>  linalool 8-monooxygenase
D      <a href="/dbget-bin/www_bget?ec:1.14.13.152">1.14.13.152</a>  geraniol 8-hydroxylase
D      <a href="/dbget-bin/www_bget?ec:1.14.13.153">1.14.13.153</a>  (+)-sabinene 3-hydroxylase
D      <a href="/dbget-bin/www_bget?ec:1.14.13.154">1.14.13.154</a>  erythromycin 12 hydroxylase
D      <a href="/dbget-bin/www_bget?ec:1.14.13.155">1.14.13.155</a>  alpha-pinene monooxygenase
D      <a href="/dbget-bin/www_bget?ec:1.14.13.156">1.14.13.156</a>  1,8-cineole 2-endo-monooxygenase
D      <a href="/dbget-bin/www_bget?ec:1.14.13.157">1.14.13.157</a>  1,8-cineole 2-exo-monooxygenase
D      <a href="/dbget-bin/www_bget?ec:1.14.13.158">1.14.13.158</a>  amorpha-4,11-diene 12-monooxygenase
D      <a href="/dbget-bin/www_bget?ec:1.14.13.159">1.14.13.159</a>  vitamin D 25-hydroxylase
D      <a href="/dbget-bin/www_bget?ec:1.14.13.160">1.14.13.160</a>  (2,2,3-trimethyl-5-oxocyclopent-3-enyl)acetyl-CoA 1,5-monooxygenase
D      <a href="/dbget-bin/www_bget?ec:1.14.13.161">1.14.13.161</a>  (+)-camphor 6-exo-hydroxylase
D      <a href="/dbget-bin/www_bget?ec:1.14.13.162">1.14.13.162</a>  2,5-diketocamphane 1,2-monooxygenase
D      <a href="/dbget-bin/www_bget?ec:1.14.13.163">1.14.13.163</a>  6-hydroxy-3-succinoylpyridine 3-monooxygenase
D      <a href="/dbget-bin/www_bget?ec:1.14.13.165">1.14.13.165</a>  nitric-oxide synthase [NAD(P)H-dependent]
D      <a href="/dbget-bin/www_bget?ec:1.14.13.166">1.14.13.166</a>  4-nitrocatechol 4-monooxygenase
D      <a href="/dbget-bin/www_bget?ec:1.14.13.167">1.14.13.167</a>  4-nitrophenol 4-monooxygenase
D      <a href="/dbget-bin/www_bget?ec:1.14.13.168">1.14.13.168</a>  indole-3-pyruvate monooxygenase
D      <a href="/dbget-bin/www_bget?ec:1.14.13.169">1.14.13.169</a>  sphinganine C4-monooxygenase
D      <a href="/dbget-bin/www_bget?ec:1.14.13.170">1.14.13.170</a>  pentalenolactone D synthase
D      <a href="/dbget-bin/www_bget?ec:1.14.13.171">1.14.13.171</a>  neopentalenolactone D synthase
D      <a href="/dbget-bin/www_bget?ec:1.14.13.172">1.14.13.172</a>  salicylate 5-hydroxylase
D      <a href="/dbget-bin/www_bget?ec:1.14.13.173">1.14.13.173</a>  11-oxo-beta-amyrin 30-oxidase
D      <a href="/dbget-bin/www_bget?ec:1.14.13.174">1.14.13.174</a>  averantin hydroxylase
D      <a href="/dbget-bin/www_bget?ec:1.14.13.175">1.14.13.175</a>  aflatoxin B synthase
D      <a href="/dbget-bin/www_bget?ec:1.14.13.176">1.14.13.176</a>  tryprostatin B 6-hydroxylase
D      <a href="/dbget-bin/www_bget?ec:1.14.13.177">1.14.13.177</a>  fumitremorgin C monooxygenase
D      <a href="/dbget-bin/www_bget?ec:1.14.13.178">1.14.13.178</a>  methylxanthine N1-demethylase
D      <a href="/dbget-bin/www_bget?ec:1.14.13.179">1.14.13.179</a>  methylxanthine N3-demethylase
D      1.14.13.-  
E        comp70718_c0_seq1; <a href="/dbget-bin/www_bget?ko:K06126">K06126</a>  COQ6; ubiquinone biosynthesis monooxygenase Coq6 [EC:1.14.13.-]
E        comp77312_c0_seq1; <a href="/dbget-bin/www_bget?ko:K06126">K06126</a>  COQ6; ubiquinone biosynthesis monooxygenase Coq6 [EC:1.14.13.-]
E        comp86232_c0_seq1; <a href="/dbget-bin/www_bget?ko:K06126">K06126</a>  COQ6; ubiquinone biosynthesis monooxygenase Coq6 [EC:1.14.13.-]
E        comp88044_c0_seq1; <a href="/dbget-bin/www_bget?ko:K06126">K06126</a>  COQ6; ubiquinone biosynthesis monooxygenase Coq6 [EC:1.14.13.-]
E        comp92886_c0_seq1; <a href="/dbget-bin/www_bget?ko:K06126">K06126</a>  COQ6; ubiquinone biosynthesis monooxygenase Coq6 [EC:1.14.13.-]
C    1.14.14  With reduced flavin or flavoprotein as one donor, and incorporation of one atom of oxygen into the other donor
D      <a href="/dbget-bin/www_bget?ec:1.14.14.1">1.14.14.1</a>  unspecific monooxygenase
E        comp26845_c0_seq1; <a href="/dbget-bin/www_bget?ko:K07424">K07424</a>  CYP3A; cytochrome P450, family 3, subfamily A [EC:1.14.14.1]
E        comp31884_c0_seq1; <a href="/dbget-bin/www_bget?ko:K07424">K07424</a>  CYP3A; cytochrome P450, family 3, subfamily A [EC:1.14.14.1]
E        comp37940_c0_seq1; <a href="/dbget-bin/www_bget?ko:K07424">K07424</a>  CYP3A; cytochrome P450, family 3, subfamily A [EC:1.14.14.1]
E        comp43965_c0_seq1; <a href="/dbget-bin/www_bget?ko:K07424">K07424</a>  CYP3A; cytochrome P450, family 3, subfamily A [EC:1.14.14.1]
E        comp44106_c0_seq1; <a href="/dbget-bin/www_bget?ko:K07424">K07424</a>  CYP3A; cytochrome P450, family 3, subfamily A [EC:1.14.14.1]
E        comp45530_c0_seq1; <a href="/dbget-bin/www_bget?ko:K07424">K07424</a>  CYP3A; cytochrome P450, family 3, subfamily A [EC:1.14.14.1]
E        comp45530_c0_seq3; <a href="/dbget-bin/www_bget?ko:K07424">K07424</a>  CYP3A; cytochrome P450, family 3, subfamily A [EC:1.14.14.1]
E        comp45530_c0_seq4; <a href="/dbget-bin/www_bget?ko:K07424">K07424</a>  CYP3A; cytochrome P450, family 3, subfamily A [EC:1.14.14.1]
E        comp45530_c0_seq5; <a href="/dbget-bin/www_bget?ko:K07424">K07424</a>  CYP3A; cytochrome P450, family 3, subfamily A [EC:1.14.14.1]
E        comp45530_c0_seq14; <a href="/dbget-bin/www_bget?ko:K07424">K07424</a>  CYP3A; cytochrome P450, family 3, subfamily A [EC:1.14.14.1]
E        comp45530_c0_seq17; <a href="/dbget-bin/www_bget?ko:K07424">K07424</a>  CYP3A; cytochrome P450, family 3, subfamily A [EC:1.14.14.1]
E        comp50655_c0_seq1; <a href="/dbget-bin/www_bget?ko:K07424">K07424</a>  CYP3A; cytochrome P450, family 3, subfamily A [EC:1.14.14.1]
E        comp56051_c0_seq1; <a href="/dbget-bin/www_bget?ko:K07424">K07424</a>  CYP3A; cytochrome P450, family 3, subfamily A [EC:1.14.14.1]
E        comp65387_c0_seq1; <a href="/dbget-bin/www_bget?ko:K07424">K07424</a>  CYP3A; cytochrome P450, family 3, subfamily A [EC:1.14.14.1]
E        comp93755_c0_seq1; <a href="/dbget-bin/www_bget?ko:K07424">K07424</a>  CYP3A; cytochrome P450, family 3, subfamily A [EC:1.14.14.1]
E        comp114204_c0_seq1; <a href="/dbget-bin/www_bget?ko:K07424">K07424</a>  CYP3A; cytochrome P450, family 3, subfamily A [EC:1.14.14.1]
E        comp53169_c0_seq1; <a href="/dbget-bin/www_bget?ko:K07426">K07426</a>  CYP4B1; cytochrome P450, family 4, subfamily B, polypeptide 1 [EC:1.14.14.1]
D      <a href="/dbget-bin/www_bget?ec:1.14.14.3">1.14.14.3</a>  alkanal monooxygenase (FMN)
D      <a href="/dbget-bin/www_bget?ec:1.14.14.5">1.14.14.5</a>  alkanesulfonate monooxygenase
D      <a href="/dbget-bin/www_bget?ec:1.14.14.7">1.14.14.7</a>  tryptophan 7-halogenase
D      <a href="/dbget-bin/www_bget?ec:1.14.14.8">1.14.14.8</a>  anthranilate 3-monooxygenase (FAD)
D      <a href="/dbget-bin/www_bget?ec:1.14.14.9">1.14.14.9</a>  4-hydroxyphenylacetate 3-monooxygenase
D      <a href="/dbget-bin/www_bget?ec:1.14.14.10">1.14.14.10</a>  nitrilotriacetate monooxygenase
D      <a href="/dbget-bin/www_bget?ec:1.14.14.11">1.14.14.11</a>  styrene monooxygenase
D      <a href="/dbget-bin/www_bget?ec:1.14.14.12">1.14.14.12</a>  3-hydroxy-9,10-secoandrosta-1,3,5(10)-triene-9,17-dione monooxygenase
D      <a href="/dbget-bin/www_bget?ec:1.14.14.13">1.14.14.13</a>  4-(gamma-L-glutamylamino)butanoyl-[BtrI acyl-carrier protein] monooxygenase
D      1.14.14.-  
C    1.14.15  With reduced iron-sulfur protein as one donor, and incorporation of one atom of oxygen into the other donor
D      <a href="/dbget-bin/www_bget?ec:1.14.15.1">1.14.15.1</a>  camphor 5-monooxygenase
D      <a href="/dbget-bin/www_bget?ec:1.14.15.3">1.14.15.3</a>  alkane 1-monooxygenase
D      <a href="/dbget-bin/www_bget?ec:1.14.15.4">1.14.15.4</a>  steroid 11beta-monooxygenase
D      <a href="/dbget-bin/www_bget?ec:1.14.15.5">1.14.15.5</a>  corticosterone 18-monooxygenase
D      <a href="/dbget-bin/www_bget?ec:1.14.15.6">1.14.15.6</a>  cholesterol monooxygenase (side-chain-cleaving)
D      <a href="/dbget-bin/www_bget?ec:1.14.15.7">1.14.15.7</a>  choline monooxygenase
D      <a href="/dbget-bin/www_bget?ec:1.14.15.8">1.14.15.8</a>  steroid 15beta-monooxygenase
D      <a href="/dbget-bin/www_bget?ec:1.14.15.9">1.14.15.9</a>  spheroidene monooxygenase
D      <a href="/dbget-bin/www_bget?ec:1.14.15.10">1.14.15.10</a>  (+)-camphor 6-endo-hydroxylase
D      <a href="/dbget-bin/www_bget?ec:1.14.15.11">1.14.15.11</a>  pentalenic acid synthase
D      <a href="/dbget-bin/www_bget?ec:1.14.15.12">1.14.15.12</a>  pimeloyl-[acyl-carrier protein] synthase
D      <a href="/dbget-bin/www_bget?ec:1.14.15.13">1.14.15.13</a>  pulcherriminic acid synthase
D      1.14.15.-  
C    1.14.16  With reduced pteridine as one donor, and incorporation of one atom of oxygen into the other donor
D      <a href="/dbget-bin/www_bget?ec:1.14.16.1">1.14.16.1</a>  phenylalanine 4-monooxygenase
E        comp31837_c0_seq1; <a href="/dbget-bin/www_bget?ko:K00500">K00500</a>  phhA, PAH; phenylalanine-4-hydroxylase [EC:1.14.16.1]
E        comp31837_c0_seq2; <a href="/dbget-bin/www_bget?ko:K00500">K00500</a>  phhA, PAH; phenylalanine-4-hydroxylase [EC:1.14.16.1]
E        comp146758_c0_seq1; <a href="/dbget-bin/www_bget?ko:K00500">K00500</a>  phhA, PAH; phenylalanine-4-hydroxylase [EC:1.14.16.1]
D      <a href="/dbget-bin/www_bget?ec:1.14.16.2">1.14.16.2</a>  tyrosine 3-monooxygenase
D      <a href="/dbget-bin/www_bget?ec:1.14.16.3">1.14.16.3</a>  anthranilate 3-monooxygenase
D      <a href="/dbget-bin/www_bget?ec:1.14.16.4">1.14.16.4</a>  tryptophan 5-monooxygenase
D      <a href="/dbget-bin/www_bget?ec:1.14.16.5">1.14.16.5</a>  alkylglycerol monooxygenase
E        comp27545_c0_seq1; <a href="/dbget-bin/www_bget?ko:K15537">K15537</a>  AGMO; alkylglycerol monooxygenase [EC:1.14.16.5]
E        comp32972_c0_seq1; <a href="/dbget-bin/www_bget?ko:K15537">K15537</a>  AGMO; alkylglycerol monooxygenase [EC:1.14.16.5]
E        comp43705_c0_seq1; <a href="/dbget-bin/www_bget?ko:K15537">K15537</a>  AGMO; alkylglycerol monooxygenase [EC:1.14.16.5]
D      <a href="/dbget-bin/www_bget?ec:1.14.16.6">1.14.16.6</a>  mandelate 4-monooxygenase
D      1.14.16.-  
C    1.14.17  With reduced ascorbate as one donor, and incorporation of one atom of oxygen into the other donor
D      <a href="/dbget-bin/www_bget?ec:1.14.17.1">1.14.17.1</a>  dopamine beta-monooxygenase
E        comp1813_c0_seq1; <a href="/dbget-bin/www_bget?ko:K00503">K00503</a>  DBH; dopamine beta-monooxygenase [EC:1.14.17.1]
E        comp30667_c0_seq1; <a href="/dbget-bin/www_bget?ko:K00503">K00503</a>  DBH; dopamine beta-monooxygenase [EC:1.14.17.1]
D      <a href="/dbget-bin/www_bget?ec:1.14.17.3">1.14.17.3</a>  peptidylglycine monooxygenase
E        comp29691_c0_seq1; <a href="/dbget-bin/www_bget?ko:K00504">K00504</a>  E1.14.17.3; peptidylglycine monooxygenase [EC:1.14.17.3]
E        comp39956_c0_seq1; <a href="/dbget-bin/www_bget?ko:K00504">K00504</a>  E1.14.17.3; peptidylglycine monooxygenase [EC:1.14.17.3]
E        comp45257_c0_seq1; <a href="/dbget-bin/www_bget?ko:K00504">K00504</a>  E1.14.17.3; peptidylglycine monooxygenase [EC:1.14.17.3]
E        comp45257_c0_seq2; <a href="/dbget-bin/www_bget?ko:K00504">K00504</a>  E1.14.17.3; peptidylglycine monooxygenase [EC:1.14.17.3]
D      <a href="/dbget-bin/www_bget?ec:1.14.17.4">1.14.17.4</a>  aminocyclopropanecarboxylate oxidase
C    1.14.18  With another compound as one donor, and incorporation of one atom of oxygen into the other donor
D      <a href="/dbget-bin/www_bget?ec:1.14.18.1">1.14.18.1</a>  tyrosinase
E        comp27537_c0_seq1; <a href="/dbget-bin/www_bget?ko:K00505">K00505</a>  TYR; tyrosinase [EC:1.14.18.1]
E        comp36231_c0_seq1; <a href="/dbget-bin/www_bget?ko:K00505">K00505</a>  TYR; tyrosinase [EC:1.14.18.1]
E        comp36231_c0_seq2; <a href="/dbget-bin/www_bget?ko:K00505">K00505</a>  TYR; tyrosinase [EC:1.14.18.1]
D      <a href="/dbget-bin/www_bget?ec:1.14.18.2">1.14.18.2</a>  CMP-N-acetylneuraminate monooxygenase
D      <a href="/dbget-bin/www_bget?ec:1.14.18.3">1.14.18.3</a>  methane monooxygenase (particulate)
D      1.14.18.-  
C    1.14.19  With oxidation of a pair of donors resulting in the reduction of O2 to two molecules of water
D      <a href="/dbget-bin/www_bget?ec:1.14.19.1">1.14.19.1</a>  stearoyl-CoA 9-desaturase
E        comp46775_c1_seq8; <a href="/dbget-bin/www_bget?ko:K00507">K00507</a>  SCD, desC; stearoyl-CoA desaturase (delta-9 desaturase) [EC:1.14.19.1]
E        comp46775_c1_seq9; <a href="/dbget-bin/www_bget?ko:K00507">K00507</a>  SCD, desC; stearoyl-CoA desaturase (delta-9 desaturase) [EC:1.14.19.1]
E        comp46775_c1_seq11; <a href="/dbget-bin/www_bget?ko:K00507">K00507</a>  SCD, desC; stearoyl-CoA desaturase (delta-9 desaturase) [EC:1.14.19.1]
E        comp46775_c1_seq13; <a href="/dbget-bin/www_bget?ko:K00507">K00507</a>  SCD, desC; stearoyl-CoA desaturase (delta-9 desaturase) [EC:1.14.19.1]
E        comp46775_c1_seq14; <a href="/dbget-bin/www_bget?ko:K00507">K00507</a>  SCD, desC; stearoyl-CoA desaturase (delta-9 desaturase) [EC:1.14.19.1]
E        comp46775_c1_seq15; <a href="/dbget-bin/www_bget?ko:K00507">K00507</a>  SCD, desC; stearoyl-CoA desaturase (delta-9 desaturase) [EC:1.14.19.1]
E        comp46775_c1_seq17; <a href="/dbget-bin/www_bget?ko:K00507">K00507</a>  SCD, desC; stearoyl-CoA desaturase (delta-9 desaturase) [EC:1.14.19.1]
E        comp46775_c1_seq19; <a href="/dbget-bin/www_bget?ko:K00507">K00507</a>  SCD, desC; stearoyl-CoA desaturase (delta-9 desaturase) [EC:1.14.19.1]
D      <a href="/dbget-bin/www_bget?ec:1.14.19.2">1.14.19.2</a>  acyl-[acyl-carrier-protein] desaturase
D      <a href="/dbget-bin/www_bget?ec:1.14.19.3">1.14.19.3</a>  linoleoyl-CoA desaturase
D      <a href="/dbget-bin/www_bget?ec:1.14.19.4">1.14.19.4</a>  Delta8-fatty-acid desaturase
E        comp146599_c0_seq1; <a href="/dbget-bin/www_bget?ko:K13076">K13076</a>  SLD; delta8-fatty-acid desaturase [EC:1.14.19.4]
D      <a href="/dbget-bin/www_bget?ec:1.14.19.5">1.14.19.5</a>  Delta11-fatty-acid desaturase
D      <a href="/dbget-bin/www_bget?ec:1.14.19.6">1.14.19.6</a>  Delta12-fatty-acid desaturase
D      <a href="/dbget-bin/www_bget?ec:1.14.19.7">1.14.19.7</a>  (S)-2-hydroxypropylphosphonic acid epoxidase
D      <a href="/dbget-bin/www_bget?ec:1.14.19.8">1.14.19.8</a>  pentalenolactone synthase
D      1.14.19.-  
C    1.14.20  With 2-oxoglutarate as one donor, and the other dehydrogenated
D      <a href="/dbget-bin/www_bget?ec:1.14.20.1">1.14.20.1</a>  deacetoxycephalosporin-C synthase
D      <a href="/dbget-bin/www_bget?ec:1.14.20.2">1.14.20.2</a>  2,4-dihydroxy-1,4-benzoxazin-3-one-glucoside dioxygenase
D      <a href="/dbget-bin/www_bget?ec:1.14.20.3">1.14.20.3</a>  (5R)-carbapenem-3-carboxylate synthase
C    1.14.21  With NADH or NADPH as one donor, and the other dehydrogenated
D      <a href="/dbget-bin/www_bget?ec:1.14.21.1">1.14.21.1</a>  (S)-stylopine synthase
D      <a href="/dbget-bin/www_bget?ec:1.14.21.2">1.14.21.2</a>  (S)-cheilanthifoline synthase
D      <a href="/dbget-bin/www_bget?ec:1.14.21.3">1.14.21.3</a>  berbamunine synthase
D      <a href="/dbget-bin/www_bget?ec:1.14.21.4">1.14.21.4</a>  salutaridine synthase
D      <a href="/dbget-bin/www_bget?ec:1.14.21.5">1.14.21.5</a>  (S)-canadine synthase
D      <a href="/dbget-bin/www_bget?ec:1.14.21.6">1.14.21.6</a>  lathosterol oxidase
E        comp53135_c0_seq1; <a href="/dbget-bin/www_bget?ko:K00227">K00227</a>  SC5DL, ERG3; lathosterol oxidase [EC:1.14.21.6]
E        comp62022_c0_seq1; <a href="/dbget-bin/www_bget?ko:K00227">K00227</a>  SC5DL, ERG3; lathosterol oxidase [EC:1.14.21.6]
D      <a href="/dbget-bin/www_bget?ec:1.14.21.7">1.14.21.7</a>  biflaviolin synthase
D      <a href="/dbget-bin/www_bget?ec:1.14.21.8">1.14.21.8</a>  pseudobaptigenin synthase
D      <a href="/dbget-bin/www_bget?ec:1.14.21.9">1.14.21.9</a>  mycocyclosin synthase
D      <a href="/dbget-bin/www_bget?ec:1.14.21.10">1.14.21.10</a>  fumitremorgin C synthase
D      1.14.21.-  
C    1.14.99  Miscellaneous
D      <a href="/dbget-bin/www_bget?ec:1.14.99.1">1.14.99.1</a>  prostaglandin-endoperoxide synthase
D      <a href="/dbget-bin/www_bget?ec:1.14.99.2">1.14.99.2</a>  kynurenine 7,8-hydroxylase
D      <a href="/dbget-bin/www_bget?ec:1.14.99.3">1.14.99.3</a>  heme oxygenase (biliverdin-producing)
E        comp114915_c0_seq1; <a href="/dbget-bin/www_bget?ko:K00510">K00510</a>  HMOX, hmuO, ho; heme oxygenase [EC:1.14.99.3]
E        comp124792_c0_seq1; <a href="/dbget-bin/www_bget?ko:K00510">K00510</a>  HMOX, hmuO, ho; heme oxygenase [EC:1.14.99.3]
E        comp143132_c0_seq1; <a href="/dbget-bin/www_bget?ko:K00510">K00510</a>  HMOX, hmuO, ho; heme oxygenase [EC:1.14.99.3]
D      <a href="/dbget-bin/www_bget?ec:1.14.99.4">1.14.99.4</a>  progesterone monooxygenase
D      <a href="/dbget-bin/www_bget?ec:1.14.99.9">1.14.99.9</a>  steroid 17alpha-monooxygenase
D      <a href="/dbget-bin/www_bget?ec:1.14.99.10">1.14.99.10</a>  steroid 21-monooxygenase
E        comp103558_c0_seq1; <a href="/dbget-bin/www_bget?ko:K00513">K00513</a>  CYP21A; cytochrome P450, family 21, subfamily A (steroid 21-monooxygenase) [EC:1.14.99.10]
D      <a href="/dbget-bin/www_bget?ec:1.14.99.11">1.14.99.11</a>  estradiol 6beta-monooxygenase
D      <a href="/dbget-bin/www_bget?ec:1.14.99.12">1.14.99.12</a>  androst-4-ene-3,17-dione monooxygenase
D      <a href="/dbget-bin/www_bget?ec:1.14.99.14">1.14.99.14</a>  progesterone 11alpha-monooxygenase
D      <a href="/dbget-bin/www_bget?ec:1.14.99.15">1.14.99.15</a>  4-methoxybenzoate monooxygenase (O-demethylating)
D      <a href="/dbget-bin/www_bget?ec:1.14.99.19">1.14.99.19</a>  plasmanylethanolamine desaturase
D      <a href="/dbget-bin/www_bget?ec:1.14.99.20">1.14.99.20</a>  phylloquinone monooxygenase (2,3-epoxidizing)
D      <a href="/dbget-bin/www_bget?ec:1.14.99.21">1.14.99.21</a>  Latia-luciferin monooxygenase (demethylating)
D      <a href="/dbget-bin/www_bget?ec:1.14.99.22">1.14.99.22</a>  ecdysone 20-monooxygenase
D      <a href="/dbget-bin/www_bget?ec:1.14.99.23">1.14.99.23</a>  3-hydroxybenzoate 2-monooxygenase
D      <a href="/dbget-bin/www_bget?ec:1.14.99.24">1.14.99.24</a>  steroid 9alpha-monooxygenase
D      <a href="/dbget-bin/www_bget?ec:1.14.99.26">1.14.99.26</a>  2-hydroxypyridine 5-monooxygenase
D      <a href="/dbget-bin/www_bget?ec:1.14.99.27">1.14.99.27</a>  juglone 3-monooxygenase
D      <a href="/dbget-bin/www_bget?ec:1.14.99.29">1.14.99.29</a>  deoxyhypusine monooxygenase
E        comp98881_c0_seq1; <a href="/dbget-bin/www_bget?ko:K06072">K06072</a>  E1.14.99.29, DOHH; deoxyhypusine monooxygenase [EC:1.14.99.29]
D      <a href="/dbget-bin/www_bget?ec:1.14.99.31">1.14.99.31</a>  myristoyl-CoA 11-(E) desaturase
D      <a href="/dbget-bin/www_bget?ec:1.14.99.32">1.14.99.32</a>  myristoyl-CoA 11-(Z) desaturase
D      <a href="/dbget-bin/www_bget?ec:1.14.99.33">1.14.99.33</a>  Delta12-fatty acid dehydrogenase
D      <a href="/dbget-bin/www_bget?ec:1.14.99.34">1.14.99.34</a>  monoprenyl isoflavone epoxidase
D      <a href="/dbget-bin/www_bget?ec:1.14.99.35">1.14.99.35</a>  thiophene-2-carbonyl-CoA monooxygenase
D      <a href="/dbget-bin/www_bget?ec:1.14.99.36">1.14.99.36</a>  beta-carotene 15,15'-monooxygenase
D      <a href="/dbget-bin/www_bget?ec:1.14.99.37">1.14.99.37</a>  taxadiene 5alpha-hydroxylase
D      <a href="/dbget-bin/www_bget?ec:1.14.99.38">1.14.99.38</a>  cholesterol 25-hydroxylase
D      <a href="/dbget-bin/www_bget?ec:1.14.99.39">1.14.99.39</a>  ammonia monooxygenase
D      <a href="/dbget-bin/www_bget?ec:1.14.99.40">1.14.99.40</a>  5,6-dimethylbenzimidazole synthase
D      <a href="/dbget-bin/www_bget?ec:1.14.99.42">1.14.99.42</a>  zeaxanthin 7,8-dioxygenase
D      <a href="/dbget-bin/www_bget?ec:1.14.99.43">1.14.99.43</a>  beta-amyrin 24-hydroxylase
D      <a href="/dbget-bin/www_bget?ec:1.14.99.44">1.14.99.44</a>  diapolycopene oxygenase
D      <a href="/dbget-bin/www_bget?ec:1.14.99.45">1.14.99.45</a>  carotene epsilon-monooxygenase
D      <a href="/dbget-bin/www_bget?ec:1.14.99.46">1.14.99.46</a>  pyrimidine oxygenase
D      <a href="/dbget-bin/www_bget?ec:1.14.99.47">1.14.99.47</a>  (+)-larreatricin hydroxylase
D      1.14.99.-  
C    1.14.-  Acting on paired donors with incorporation of molecular oxygen
D      1.14.-.-  
E        comp23640_c0_seq1; <a href="/dbget-bin/www_bget?ko:K00517">K00517</a>  E1.14.-.- [EC:1.14.-.-]
E        comp35308_c0_seq2; <a href="/dbget-bin/www_bget?ko:K04712">K04712</a>  DEGS; sphingolipid delta-4 desaturase [EC:1.14.-.-]
E        comp44014_c0_seq1; <a href="/dbget-bin/www_bget?ko:K04712">K04712</a>  DEGS; sphingolipid delta-4 desaturase [EC:1.14.-.-]
E        comp44014_c0_seq2; <a href="/dbget-bin/www_bget?ko:K04712">K04712</a>  DEGS; sphingolipid delta-4 desaturase [EC:1.14.-.-]
B  1.15  Acting on superoxide as acceptor
C    1.15.1  Acting on superoxide as acceptor (only sub-subclass identified to date)
D      <a href="/dbget-bin/www_bget?ec:1.15.1.1">1.15.1.1</a>  superoxide dismutase
E        comp46541_c0_seq2; <a href="/dbget-bin/www_bget?ko:K04564">K04564</a>  SOD2; superoxide dismutase, Fe-Mn family [EC:1.15.1.1]
E        comp46541_c0_seq3; <a href="/dbget-bin/www_bget?ko:K04564">K04564</a>  SOD2; superoxide dismutase, Fe-Mn family [EC:1.15.1.1]
E        comp46541_c0_seq5; <a href="/dbget-bin/www_bget?ko:K04564">K04564</a>  SOD2; superoxide dismutase, Fe-Mn family [EC:1.15.1.1]
E        comp30130_c0_seq1; <a href="/dbget-bin/www_bget?ko:K04565">K04565</a>  SOD1; superoxide dismutase, Cu-Zn family [EC:1.15.1.1]
E        comp39791_c0_seq1; <a href="/dbget-bin/www_bget?ko:K04565">K04565</a>  SOD1; superoxide dismutase, Cu-Zn family [EC:1.15.1.1]
E        comp55586_c0_seq1; <a href="/dbget-bin/www_bget?ko:K04565">K04565</a>  SOD1; superoxide dismutase, Cu-Zn family [EC:1.15.1.1]
E        comp55816_c0_seq1; <a href="/dbget-bin/www_bget?ko:K04565">K04565</a>  SOD1; superoxide dismutase, Cu-Zn family [EC:1.15.1.1]
E        comp144714_c0_seq1; <a href="/dbget-bin/www_bget?ko:K04565">K04565</a>  SOD1; superoxide dismutase, Cu-Zn family [EC:1.15.1.1]
D      <a href="/dbget-bin/www_bget?ec:1.15.1.2">1.15.1.2</a>  superoxide reductase
C    1.15.-  Acting on superoxide as acceptor
D      1.15.-.-  
B  1.16  Oxidizing metal ions
C    1.16.1  With NAD+ or NADP+ as acceptor
D      <a href="/dbget-bin/www_bget?ec:1.16.1.1">1.16.1.1</a>  mercury(II) reductase
D      <a href="/dbget-bin/www_bget?ec:1.16.1.2">1.16.1.2</a>  diferric-transferrin reductase
D      <a href="/dbget-bin/www_bget?ec:1.16.1.3">1.16.1.3</a>  aquacobalamin reductase
D      <a href="/dbget-bin/www_bget?ec:1.16.1.4">1.16.1.4</a>  cob(II)alamin reductase
D      <a href="/dbget-bin/www_bget?ec:1.16.1.5">1.16.1.5</a>  aquacobalamin reductase (NADPH)
D      <a href="/dbget-bin/www_bget?ec:1.16.1.6">1.16.1.6</a>  cyanocobalamin reductase (cyanide-eliminating)
D      <a href="/dbget-bin/www_bget?ec:1.16.1.7">1.16.1.7</a>  ferric-chelate reductase (NADH)
D      <a href="/dbget-bin/www_bget?ec:1.16.1.8">1.16.1.8</a>  [methionine synthase] reductase
E        comp81834_c0_seq1; <a href="/dbget-bin/www_bget?ko:K00597">K00597</a>  E1.16.1.8; [methionine synthase] reductase [EC:1.16.1.8]
D      <a href="/dbget-bin/www_bget?ec:1.16.1.9">1.16.1.9</a>  ferric-chelate reductase (NADPH)
D      1.16.1.-  
C    1.16.3  With oxygen as acceptor
D      <a href="/dbget-bin/www_bget?ec:1.16.3.1">1.16.3.1</a>  ferroxidase
E        comp5715_c0_seq1; <a href="/dbget-bin/www_bget?ko:K00522">K00522</a>  FTH1; ferritin heavy chain [EC:1.16.3.1]
E        comp8089_c0_seq1; <a href="/dbget-bin/www_bget?ko:K00522">K00522</a>  FTH1; ferritin heavy chain [EC:1.16.3.1]
E        comp14966_c0_seq1; <a href="/dbget-bin/www_bget?ko:K00522">K00522</a>  FTH1; ferritin heavy chain [EC:1.16.3.1]
E        comp15975_c0_seq1; <a href="/dbget-bin/www_bget?ko:K00522">K00522</a>  FTH1; ferritin heavy chain [EC:1.16.3.1]
E        comp18276_c0_seq1; <a href="/dbget-bin/www_bget?ko:K00522">K00522</a>  FTH1; ferritin heavy chain [EC:1.16.3.1]
E        comp20812_c0_seq1; <a href="/dbget-bin/www_bget?ko:K00522">K00522</a>  FTH1; ferritin heavy chain [EC:1.16.3.1]
E        comp32040_c0_seq1; <a href="/dbget-bin/www_bget?ko:K00522">K00522</a>  FTH1; ferritin heavy chain [EC:1.16.3.1]
E        comp33847_c0_seq2; <a href="/dbget-bin/www_bget?ko:K00522">K00522</a>  FTH1; ferritin heavy chain [EC:1.16.3.1]
E        comp39675_c0_seq1; <a href="/dbget-bin/www_bget?ko:K00522">K00522</a>  FTH1; ferritin heavy chain [EC:1.16.3.1]
E        comp40919_c0_seq1; <a href="/dbget-bin/www_bget?ko:K00522">K00522</a>  FTH1; ferritin heavy chain [EC:1.16.3.1]
E        comp41271_c0_seq1; <a href="/dbget-bin/www_bget?ko:K00522">K00522</a>  FTH1; ferritin heavy chain [EC:1.16.3.1]
E        comp44455_c0_seq1; <a href="/dbget-bin/www_bget?ko:K00522">K00522</a>  FTH1; ferritin heavy chain [EC:1.16.3.1]
E        comp46175_c0_seq1; <a href="/dbget-bin/www_bget?ko:K00522">K00522</a>  FTH1; ferritin heavy chain [EC:1.16.3.1]
E        comp46175_c0_seq2; <a href="/dbget-bin/www_bget?ko:K00522">K00522</a>  FTH1; ferritin heavy chain [EC:1.16.3.1]
E        comp46175_c0_seq6; <a href="/dbget-bin/www_bget?ko:K00522">K00522</a>  FTH1; ferritin heavy chain [EC:1.16.3.1]
E        comp46175_c0_seq8; <a href="/dbget-bin/www_bget?ko:K00522">K00522</a>  FTH1; ferritin heavy chain [EC:1.16.3.1]
E        comp46175_c0_seq9; <a href="/dbget-bin/www_bget?ko:K00522">K00522</a>  FTH1; ferritin heavy chain [EC:1.16.3.1]
E        comp46175_c0_seq16; <a href="/dbget-bin/www_bget?ko:K00522">K00522</a>  FTH1; ferritin heavy chain [EC:1.16.3.1]
E        comp55212_c0_seq1; <a href="/dbget-bin/www_bget?ko:K00522">K00522</a>  FTH1; ferritin heavy chain [EC:1.16.3.1]
E        comp71260_c0_seq1; <a href="/dbget-bin/www_bget?ko:K00522">K00522</a>  FTH1; ferritin heavy chain [EC:1.16.3.1]
E        comp79734_c0_seq1; <a href="/dbget-bin/www_bget?ko:K00522">K00522</a>  FTH1; ferritin heavy chain [EC:1.16.3.1]
E        comp100299_c0_seq1; <a href="/dbget-bin/www_bget?ko:K00522">K00522</a>  FTH1; ferritin heavy chain [EC:1.16.3.1]
E        comp119306_c0_seq1; <a href="/dbget-bin/www_bget?ko:K00522">K00522</a>  FTH1; ferritin heavy chain [EC:1.16.3.1]
E        comp145558_c0_seq1; <a href="/dbget-bin/www_bget?ko:K00522">K00522</a>  FTH1; ferritin heavy chain [EC:1.16.3.1]
E        comp147640_c0_seq1; <a href="/dbget-bin/www_bget?ko:K00522">K00522</a>  FTH1; ferritin heavy chain [EC:1.16.3.1]
E        comp157908_c0_seq1; <a href="/dbget-bin/www_bget?ko:K00522">K00522</a>  FTH1; ferritin heavy chain [EC:1.16.3.1]
C    1.16.5  With a quinone or similar compound as acceptor
D      <a href="/dbget-bin/www_bget?ec:1.16.5.1">1.16.5.1</a>  ascorbate ferrireductase (transmembrane)
C    1.16.8  With a flavin as acceptor
D      <a href="/dbget-bin/www_bget?ec:1.16.8.1">1.16.8.1</a>  cob(II)yrinic acid a,c-diamide reductase
C    1.16.9  With a copper protein as acceptor
D      <a href="/dbget-bin/www_bget?ec:1.16.9.1">1.16.9.1</a>  iron:rusticyanin reductase
B  1.17  Acting on CH or CH2 groups
C    1.17.1  With NAD+ or NADP+ as acceptor
D      <a href="/dbget-bin/www_bget?ec:1.17.1.1">1.17.1.1</a>  CDP-4-dehydro-6-deoxyglucose reductase
D      <a href="/dbget-bin/www_bget?ec:1.17.1.2">1.17.1.2</a>  4-hydroxy-3-methylbut-2-enyl diphosphate reductase
D      <a href="/dbget-bin/www_bget?ec:1.17.1.3">1.17.1.3</a>  leucoanthocyanidin reductase
D      <a href="/dbget-bin/www_bget?ec:1.17.1.4">1.17.1.4</a>  xanthine dehydrogenase
E        comp22753_c0_seq1; <a href="/dbget-bin/www_bget?ko:K00106">K00106</a>  XDH; xanthine dehydrogenase/oxidase [EC:1.17.1.4 1.17.3.2]
E        comp22753_c0_seq2; <a href="/dbget-bin/www_bget?ko:K00106">K00106</a>  XDH; xanthine dehydrogenase/oxidase [EC:1.17.1.4 1.17.3.2]
E        comp55616_c0_seq1; <a href="/dbget-bin/www_bget?ko:K00106">K00106</a>  XDH; xanthine dehydrogenase/oxidase [EC:1.17.1.4 1.17.3.2]
E        comp58697_c0_seq1; <a href="/dbget-bin/www_bget?ko:K00106">K00106</a>  XDH; xanthine dehydrogenase/oxidase [EC:1.17.1.4 1.17.3.2]
E        comp71170_c0_seq1; <a href="/dbget-bin/www_bget?ko:K00106">K00106</a>  XDH; xanthine dehydrogenase/oxidase [EC:1.17.1.4 1.17.3.2]
E        comp116374_c0_seq1; <a href="/dbget-bin/www_bget?ko:K00106">K00106</a>  XDH; xanthine dehydrogenase/oxidase [EC:1.17.1.4 1.17.3.2]
E        comp124158_c0_seq1; <a href="/dbget-bin/www_bget?ko:K00106">K00106</a>  XDH; xanthine dehydrogenase/oxidase [EC:1.17.1.4 1.17.3.2]
D      <a href="/dbget-bin/www_bget?ec:1.17.1.5">1.17.1.5</a>  nicotinate dehydrogenase
D      <a href="/dbget-bin/www_bget?ec:1.17.1.7">1.17.1.7</a>  3-oxo-5,6-dehydrosuberyl-CoA semialdehyde dehydrogenase
D      <a href="/dbget-bin/www_bget?ec:1.17.1.8">1.17.1.8</a>  4-hydroxy-tetrahydrodipicolinate reductase
C    1.17.2  With a cytochrome as acceptor
D      <a href="/dbget-bin/www_bget?ec:1.17.2.1">1.17.2.1</a>  nicotinate dehydrogenase (cytochrome)
D      <a href="/dbget-bin/www_bget?ec:1.17.2.2">1.17.2.2</a>  lupanine 17-hydroxylase (cytochrome c)
C    1.17.3  With oxygen as acceptor
D      <a href="/dbget-bin/www_bget?ec:1.17.3.1">1.17.3.1</a>  pteridine oxidase
D      <a href="/dbget-bin/www_bget?ec:1.17.3.2">1.17.3.2</a>  xanthine oxidase
E        comp22753_c0_seq1; <a href="/dbget-bin/www_bget?ko:K00106">K00106</a>  XDH; xanthine dehydrogenase/oxidase [EC:1.17.1.4 1.17.3.2]
E        comp22753_c0_seq2; <a href="/dbget-bin/www_bget?ko:K00106">K00106</a>  XDH; xanthine dehydrogenase/oxidase [EC:1.17.1.4 1.17.3.2]
E        comp55616_c0_seq1; <a href="/dbget-bin/www_bget?ko:K00106">K00106</a>  XDH; xanthine dehydrogenase/oxidase [EC:1.17.1.4 1.17.3.2]
E        comp58697_c0_seq1; <a href="/dbget-bin/www_bget?ko:K00106">K00106</a>  XDH; xanthine dehydrogenase/oxidase [EC:1.17.1.4 1.17.3.2]
E        comp71170_c0_seq1; <a href="/dbget-bin/www_bget?ko:K00106">K00106</a>  XDH; xanthine dehydrogenase/oxidase [EC:1.17.1.4 1.17.3.2]
E        comp116374_c0_seq1; <a href="/dbget-bin/www_bget?ko:K00106">K00106</a>  XDH; xanthine dehydrogenase/oxidase [EC:1.17.1.4 1.17.3.2]
E        comp124158_c0_seq1; <a href="/dbget-bin/www_bget?ko:K00106">K00106</a>  XDH; xanthine dehydrogenase/oxidase [EC:1.17.1.4 1.17.3.2]
D      <a href="/dbget-bin/www_bget?ec:1.17.3.3">1.17.3.3</a>  6-hydroxynicotinate dehydrogenase
C    1.17.4  With a disulfide as acceptor
D      <a href="/dbget-bin/www_bget?ec:1.17.4.1">1.17.4.1</a>  ribonucleoside-diphosphate reductase
E        comp42644_c0_seq1; <a href="/dbget-bin/www_bget?ko:K10807">K10807</a>  RRM1; ribonucleoside-diphosphate reductase subunit M1 [EC:1.17.4.1]
E        comp48552_c0_seq1; <a href="/dbget-bin/www_bget?ko:K10807">K10807</a>  RRM1; ribonucleoside-diphosphate reductase subunit M1 [EC:1.17.4.1]
E        comp49027_c0_seq1; <a href="/dbget-bin/www_bget?ko:K10807">K10807</a>  RRM1; ribonucleoside-diphosphate reductase subunit M1 [EC:1.17.4.1]
D      <a href="/dbget-bin/www_bget?ec:1.17.4.2">1.17.4.2</a>  ribonucleoside-triphosphate reductase
C    1.17.5  With a quinone or similar compound as acceptor
D      <a href="/dbget-bin/www_bget?ec:1.17.5.1">1.17.5.1</a>  phenylacetyl-CoA dehydrogenase
D      <a href="/dbget-bin/www_bget?ec:1.17.5.2">1.17.5.2</a>  caffeine dehydrogenase
D      1.17.5.-  
C    1.17.7  With an iron-sulfur protein as acceptor
D      <a href="/dbget-bin/www_bget?ec:1.17.7.1">1.17.7.1</a>  (E)-4-hydroxy-3-methylbut-2-enyl-diphosphate synthase
D      <a href="/dbget-bin/www_bget?ec:1.17.7.2">1.17.7.2</a>  7-hydroxymethyl chlorophyll a reductase
C    1.17.99  With other acceptors
D      <a href="/dbget-bin/www_bget?ec:1.17.99.1">1.17.99.1</a>  4-methylphenol dehydrogenase (hydroxylating)
D      <a href="/dbget-bin/www_bget?ec:1.17.99.2">1.17.99.2</a>  ethylbenzene hydroxylase
D      <a href="/dbget-bin/www_bget?ec:1.17.99.3">1.17.99.3</a>  3alpha,7alpha,12alpha-trihydroxy-5beta-cholestanoyl-CoA 24-hydroxylase
D      <a href="/dbget-bin/www_bget?ec:1.17.99.4">1.17.99.4</a>  uracil/thymine dehydrogenase
D      <a href="/dbget-bin/www_bget?ec:1.17.99.5">1.17.99.5</a>  bile-acid 7alpha-dehydroxylase
C    1.17.-  Acting on CH or CH2 groups
D      1.17.-.-  
B  1.18  Acting on iron-sulfur proteins as donors
C    1.18.1  With NAD+ or NADP+ as acceptor
D      <a href="/dbget-bin/www_bget?ec:1.18.1.1">1.18.1.1</a>  rubredoxin---NAD+ reductase
D      <a href="/dbget-bin/www_bget?ec:1.18.1.2">1.18.1.2</a>  ferredoxin---NADP+ reductase
E        comp84782_c0_seq1; <a href="/dbget-bin/www_bget?ko:K00528">K00528</a>  E1.18.1.2, fpr; ferredoxin--NADP+ reductase [EC:1.18.1.2]
E        comp111621_c0_seq1; <a href="/dbget-bin/www_bget?ko:K00528">K00528</a>  E1.18.1.2, fpr; ferredoxin--NADP+ reductase [EC:1.18.1.2]
E        comp137807_c0_seq1; <a href="/dbget-bin/www_bget?ko:K00528">K00528</a>  E1.18.1.2, fpr; ferredoxin--NADP+ reductase [EC:1.18.1.2]
D      <a href="/dbget-bin/www_bget?ec:1.18.1.3">1.18.1.3</a>  ferredoxin---NAD+ reductase
D      <a href="/dbget-bin/www_bget?ec:1.18.1.4">1.18.1.4</a>  rubredoxin---NAD(P)+ reductase
D      <a href="/dbget-bin/www_bget?ec:1.18.1.5">1.18.1.5</a>  putidaredoxin---NAD+ reductase
D      <a href="/dbget-bin/www_bget?ec:1.18.1.6">1.18.1.6</a>  adrenodoxin-NADP+ reductase
D      <a href="/dbget-bin/www_bget?ec:1.18.1.7">1.18.1.7</a>  ferredoxin---NAD(P)+ reductase (naphthalene dioxygenase ferredoxin-specific)
D      1.18.1.-  
C    1.18.6  With dinitrogen as acceptor
D      <a href="/dbget-bin/www_bget?ec:1.18.6.1">1.18.6.1</a>  nitrogenase
C    1.18.-  Acting on iron-sulfur proteins as donors
D      1.18.-.-  
B  1.19  Acting on reduced flavodoxin as donor
C    1.19.6  With dinitrogen as acceptor
D      <a href="/dbget-bin/www_bget?ec:1.19.6.1">1.19.6.1</a>  nitrogenase (flavodoxin)
D      1.19.6.-  
B  1.20  Acting on phosphorus or arsenic in donors
C    1.20.1  With NAD+ or NADP+ as acceptor
D      <a href="/dbget-bin/www_bget?ec:1.20.1.1">1.20.1.1</a>  phosphonate dehydrogenase
C    1.20.2  With a cytochrome as acceptor
D      <a href="/dbget-bin/www_bget?ec:1.20.2.1">1.20.2.1</a>  arsenate reductase (cytochrome c)
C    1.20.4  With disulfide as acceptor
D      <a href="/dbget-bin/www_bget?ec:1.20.4.1">1.20.4.1</a>  arsenate reductase (glutaredoxin)
D      <a href="/dbget-bin/www_bget?ec:1.20.4.2">1.20.4.2</a>  methylarsonate reductase
D      <a href="/dbget-bin/www_bget?ec:1.20.4.3">1.20.4.3</a>  mycoredoxin
C    1.20.9  With a copper protein as acceptor
D      <a href="/dbget-bin/www_bget?ec:1.20.9.1">1.20.9.1</a>  arsenate reductase (azurin)
C    1.20.99  With other acceptors
D      <a href="/dbget-bin/www_bget?ec:1.20.99.1">1.20.99.1</a>  arsenate reductase (donor)
B  1.21  Acting on X-H and Y-H to form an X-Y bond
C    1.21.3  With oxygen as acceptor
D      <a href="/dbget-bin/www_bget?ec:1.21.3.1">1.21.3.1</a>  isopenicillin-N synthase
D      <a href="/dbget-bin/www_bget?ec:1.21.3.2">1.21.3.2</a>  columbamine oxidase
D      <a href="/dbget-bin/www_bget?ec:1.21.3.3">1.21.3.3</a>  reticuline oxidase
D      <a href="/dbget-bin/www_bget?ec:1.21.3.4">1.21.3.4</a>  sulochrin oxidase [(+)-bisdechlorogeodin-forming]
D      <a href="/dbget-bin/www_bget?ec:1.21.3.5">1.21.3.5</a>  sulochrin oxidase [(-)-bisdechlorogeodin-forming]
D      <a href="/dbget-bin/www_bget?ec:1.21.3.6">1.21.3.6</a>  aureusidin synthase
D      <a href="/dbget-bin/www_bget?ec:1.21.3.7">1.21.3.7</a>  tetrahydrocannabinolic acid synthase
D      <a href="/dbget-bin/www_bget?ec:1.21.3.8">1.21.3.8</a>  cannabidiolic acid synthase
D      <a href="/dbget-bin/www_bget?ec:1.21.3.9">1.21.3.9</a>  dichlorochromopyrrolate synthase
C    1.21.4  With a disulfide as acceptor
D      <a href="/dbget-bin/www_bget?ec:1.21.4.1">1.21.4.1</a>  D-proline reductase (dithiol)
D      <a href="/dbget-bin/www_bget?ec:1.21.4.2">1.21.4.2</a>  glycine reductase
D      <a href="/dbget-bin/www_bget?ec:1.21.4.3">1.21.4.3</a>  sarcosine reductase
D      <a href="/dbget-bin/www_bget?ec:1.21.4.4">1.21.4.4</a>  betaine reductase
C    1.21.99  With other acceptors
D      <a href="/dbget-bin/www_bget?ec:1.21.99.1">1.21.99.1</a>  beta-cyclopiazonate dehydrogenase
C    1.21.-  Acting on X-H and Y-H to form an X-Y bond
D      1.21.-.-  
B  1.22  Acting on halogen in donors
C    1.22.1  With NAD+ or NADP+ as acceptor
D      <a href="/dbget-bin/www_bget?ec:1.22.1.1">1.22.1.1</a>  iodotyrosine deiodinase
E        comp159063_c0_seq1; <a href="/dbget-bin/www_bget?ko:K17231">K17231</a>  IYD, DEHAL1; iodotyrosine deiodinase [EC:1.22.1.1]
B  1.23  Reducing C-O-C group as acceptor
C    1.23.1  With NADH or NADPH as donor (only sub-subclass identified to date)
D      <a href="/dbget-bin/www_bget?ec:1.23.1.1">1.23.1.1</a>  (+)-pinoresinol reductase
D      <a href="/dbget-bin/www_bget?ec:1.23.1.2">1.23.1.2</a>  (+)-lariciresinol reductase
D      <a href="/dbget-bin/www_bget?ec:1.23.1.3">1.23.1.3</a>  (-)-pinoresinol reductase
D      <a href="/dbget-bin/www_bget?ec:1.23.1.4">1.23.1.4</a>  (-)-lariciresinol reductase
D      1.23.1.-  
B  1.97  Other oxidoreductases
C    1.97.1  Sole sub-subclass for oxidoreductases that do not belong in the other subclasses
D      <a href="/dbget-bin/www_bget?ec:1.97.1.1">1.97.1.1</a>  chlorate reductase
D      <a href="/dbget-bin/www_bget?ec:1.97.1.2">1.97.1.2</a>  pyrogallol hydroxytransferase
D      <a href="/dbget-bin/www_bget?ec:1.97.1.4">1.97.1.4</a>  [formate-C-acetyltransferase]-activating enzyme
D      <a href="/dbget-bin/www_bget?ec:1.97.1.8">1.97.1.8</a>  tetrachloroethene reductive dehalogenase
D      <a href="/dbget-bin/www_bget?ec:1.97.1.9">1.97.1.9</a>  selenate reductase
D      <a href="/dbget-bin/www_bget?ec:1.97.1.10">1.97.1.10</a>  thyroxine 5'-deiodinase
E        comp25167_c0_seq1; <a href="/dbget-bin/www_bget?ko:K01562">K01562</a>  E1.97.1.10; thyroxine 5'-deiodinase [EC:1.97.1.10]
E        comp31901_c0_seq1; <a href="/dbget-bin/www_bget?ko:K01562">K01562</a>  E1.97.1.10; thyroxine 5'-deiodinase [EC:1.97.1.10]
E        comp37113_c0_seq1; <a href="/dbget-bin/www_bget?ko:K01562">K01562</a>  E1.97.1.10; thyroxine 5'-deiodinase [EC:1.97.1.10]
E        comp118140_c0_seq1; <a href="/dbget-bin/www_bget?ko:K01562">K01562</a>  E1.97.1.10; thyroxine 5'-deiodinase [EC:1.97.1.10]
D      <a href="/dbget-bin/www_bget?ec:1.97.1.11">1.97.1.11</a>  thyroxine 5-deiodinase
D      <a href="/dbget-bin/www_bget?ec:1.97.1.12">1.97.1.12</a>  photosystem I
D      1.97.1.-  
B  1.-  
C    1.-.-  
D      1.-.-.-  
E        comp37720_c0_seq1; <a href="/dbget-bin/www_bget?ko:K00540">K00540</a>  E1.-.-.- [EC:1.-.-.-]
E        comp37847_c0_seq1; <a href="/dbget-bin/www_bget?ko:K00540">K00540</a>  E1.-.-.- [EC:1.-.-.-]
E        comp70713_c0_seq1; <a href="/dbget-bin/www_bget?ko:K00540">K00540</a>  E1.-.-.- [EC:1.-.-.-]
E        comp41869_c0_seq1; <a href="/dbget-bin/www_bget?ko:K04727">K04727</a>  PDCD8, AIF; programmed cell death 8 (apoptosis-inducing factor) [EC:1.-.-.-]
E        comp41869_c0_seq2; <a href="/dbget-bin/www_bget?ko:K04727">K04727</a>  PDCD8, AIF; programmed cell death 8 (apoptosis-inducing factor) [EC:1.-.-.-]
E        comp44407_c0_seq1; <a href="/dbget-bin/www_bget?ko:K04727">K04727</a>  PDCD8, AIF; programmed cell death 8 (apoptosis-inducing factor) [EC:1.-.-.-]
E        comp80504_c0_seq1; <a href="/dbget-bin/www_bget?ko:K04727">K04727</a>  PDCD8, AIF; programmed cell death 8 (apoptosis-inducing factor) [EC:1.-.-.-]
E        comp76247_c0_seq1; <a href="/dbget-bin/www_bget?ko:K10133">K10133</a>  TP53I3; tumor protein p53-inducible protein 3 [EC:1.-.-.-]
E        comp106247_c0_seq1; <a href="/dbget-bin/www_bget?ko:K10133">K10133</a>  TP53I3; tumor protein p53-inducible protein 3 [EC:1.-.-.-]
E        comp42928_c0_seq1; <a href="/dbget-bin/www_bget?ko:K11450">K11450</a>  AOF2, LSD1; lysine-specific histone demethylase 1 [EC:1.-.-.-]
E        comp43180_c0_seq1; <a href="/dbget-bin/www_bget?ko:K11450">K11450</a>  AOF2, LSD1; lysine-specific histone demethylase 1 [EC:1.-.-.-]
#
A<b>2. Transferases</b>
B  2.1  Transferring one-carbon groups
C    2.1.1  Methyltransferases
D      <a href="/dbget-bin/www_bget?ec:2.1.1.1">2.1.1.1</a>  nicotinamide N-methyltransferase
D      <a href="/dbget-bin/www_bget?ec:2.1.1.2">2.1.1.2</a>  guanidinoacetate N-methyltransferase
E        comp59118_c0_seq1; <a href="/dbget-bin/www_bget?ko:K00542">K00542</a>  GAMT; guanidinoacetate N-methyltransferase [EC:2.1.1.2]
E        comp70563_c0_seq1; <a href="/dbget-bin/www_bget?ko:K00542">K00542</a>  GAMT; guanidinoacetate N-methyltransferase [EC:2.1.1.2]
D      <a href="/dbget-bin/www_bget?ec:2.1.1.3">2.1.1.3</a>  thetin---homocysteine S-methyltransferase
D      <a href="/dbget-bin/www_bget?ec:2.1.1.4">2.1.1.4</a>  acetylserotonin O-methyltransferase
E        comp29665_c0_seq1; <a href="/dbget-bin/www_bget?ko:K00543">K00543</a>  ASMT; acetylserotonin N-methyltransferase [EC:2.1.1.4]
D      <a href="/dbget-bin/www_bget?ec:2.1.1.5">2.1.1.5</a>  betaine---homocysteine S-methyltransferase
E        comp35166_c0_seq1; <a href="/dbget-bin/www_bget?ko:K00544">K00544</a>  BHMT; betaine-homocysteine S-methyltransferase [EC:2.1.1.5]
E        comp35166_c0_seq2; <a href="/dbget-bin/www_bget?ko:K00544">K00544</a>  BHMT; betaine-homocysteine S-methyltransferase [EC:2.1.1.5]
E        comp43978_c0_seq1; <a href="/dbget-bin/www_bget?ko:K00544">K00544</a>  BHMT; betaine-homocysteine S-methyltransferase [EC:2.1.1.5]
E        comp53737_c0_seq1; <a href="/dbget-bin/www_bget?ko:K00544">K00544</a>  BHMT; betaine-homocysteine S-methyltransferase [EC:2.1.1.5]
E        comp66906_c0_seq1; <a href="/dbget-bin/www_bget?ko:K00544">K00544</a>  BHMT; betaine-homocysteine S-methyltransferase [EC:2.1.1.5]
E        comp91029_c0_seq1; <a href="/dbget-bin/www_bget?ko:K00544">K00544</a>  BHMT; betaine-homocysteine S-methyltransferase [EC:2.1.1.5]
E        comp113063_c0_seq1; <a href="/dbget-bin/www_bget?ko:K00544">K00544</a>  BHMT; betaine-homocysteine S-methyltransferase [EC:2.1.1.5]
D      <a href="/dbget-bin/www_bget?ec:2.1.1.6">2.1.1.6</a>  catechol O-methyltransferase
D      <a href="/dbget-bin/www_bget?ec:2.1.1.7">2.1.1.7</a>  nicotinate N-methyltransferase
D      <a href="/dbget-bin/www_bget?ec:2.1.1.8">2.1.1.8</a>  histamine N-methyltransferase
D      <a href="/dbget-bin/www_bget?ec:2.1.1.9">2.1.1.9</a>  thiol S-methyltransferase
D      <a href="/dbget-bin/www_bget?ec:2.1.1.10">2.1.1.10</a>  homocysteine S-methyltransferase
D      <a href="/dbget-bin/www_bget?ec:2.1.1.11">2.1.1.11</a>  magnesium protoporphyrin IX methyltransferase
D      <a href="/dbget-bin/www_bget?ec:2.1.1.12">2.1.1.12</a>  methionine S-methyltransferase
D      <a href="/dbget-bin/www_bget?ec:2.1.1.13">2.1.1.13</a>  methionine synthase
E        comp5720_c0_seq1; <a href="/dbget-bin/www_bget?ko:K00548">K00548</a>  metH, MTR; 5-methyltetrahydrofolate--homocysteine methyltransferase [EC:2.1.1.13]
E        comp9308_c0_seq1; <a href="/dbget-bin/www_bget?ko:K00548">K00548</a>  metH, MTR; 5-methyltetrahydrofolate--homocysteine methyltransferase [EC:2.1.1.13]
E        comp46248_c0_seq1; <a href="/dbget-bin/www_bget?ko:K00548">K00548</a>  metH, MTR; 5-methyltetrahydrofolate--homocysteine methyltransferase [EC:2.1.1.13]
E        comp46248_c0_seq2; <a href="/dbget-bin/www_bget?ko:K00548">K00548</a>  metH, MTR; 5-methyltetrahydrofolate--homocysteine methyltransferase [EC:2.1.1.13]
E        comp46248_c0_seq3; <a href="/dbget-bin/www_bget?ko:K00548">K00548</a>  metH, MTR; 5-methyltetrahydrofolate--homocysteine methyltransferase [EC:2.1.1.13]
E        comp46248_c0_seq4; <a href="/dbget-bin/www_bget?ko:K00548">K00548</a>  metH, MTR; 5-methyltetrahydrofolate--homocysteine methyltransferase [EC:2.1.1.13]
E        comp50791_c0_seq1; <a href="/dbget-bin/www_bget?ko:K00548">K00548</a>  metH, MTR; 5-methyltetrahydrofolate--homocysteine methyltransferase [EC:2.1.1.13]
E        comp54889_c0_seq1; <a href="/dbget-bin/www_bget?ko:K00548">K00548</a>  metH, MTR; 5-methyltetrahydrofolate--homocysteine methyltransferase [EC:2.1.1.13]
E        comp55953_c0_seq1; <a href="/dbget-bin/www_bget?ko:K00548">K00548</a>  metH, MTR; 5-methyltetrahydrofolate--homocysteine methyltransferase [EC:2.1.1.13]
E        comp59819_c0_seq1; <a href="/dbget-bin/www_bget?ko:K00548">K00548</a>  metH, MTR; 5-methyltetrahydrofolate--homocysteine methyltransferase [EC:2.1.1.13]
D      <a href="/dbget-bin/www_bget?ec:2.1.1.14">2.1.1.14</a>  5-methyltetrahydropteroyltriglutamate---homocysteine S-methyltransferase
D      <a href="/dbget-bin/www_bget?ec:2.1.1.15">2.1.1.15</a>  fatty-acid O-methyltransferase
D      <a href="/dbget-bin/www_bget?ec:2.1.1.16">2.1.1.16</a>  methylene-fatty-acyl-phospholipid synthase
D      <a href="/dbget-bin/www_bget?ec:2.1.1.17">2.1.1.17</a>  phosphatidylethanolamine N-methyltransferase
E        comp37110_c0_seq1; <a href="/dbget-bin/www_bget?ko:K00551">K00551</a>  PEMT; phosphatidylethanolamine N-methyltransferase [EC:2.1.1.17]
D      <a href="/dbget-bin/www_bget?ec:2.1.1.18">2.1.1.18</a>  polysaccharide O-methyltransferase
D      <a href="/dbget-bin/www_bget?ec:2.1.1.19">2.1.1.19</a>  trimethylsulfonium---tetrahydrofolate N-methyltransferase
D      <a href="/dbget-bin/www_bget?ec:2.1.1.20">2.1.1.20</a>  glycine N-methyltransferase
E        comp38742_c0_seq1; <a href="/dbget-bin/www_bget?ko:K00552">K00552</a>  GNMT; glycine N-methyltransferase [EC:2.1.1.20]
D      <a href="/dbget-bin/www_bget?ec:2.1.1.21">2.1.1.21</a>  methylamine---glutamate N-methyltransferase
D      <a href="/dbget-bin/www_bget?ec:2.1.1.22">2.1.1.22</a>  carnosine N-methyltransferase
D      <a href="/dbget-bin/www_bget?ec:2.1.1.25">2.1.1.25</a>  phenol O-methyltransferase
D      <a href="/dbget-bin/www_bget?ec:2.1.1.26">2.1.1.26</a>  iodophenol O-methyltransferase
D      <a href="/dbget-bin/www_bget?ec:2.1.1.27">2.1.1.27</a>  tyramine N-methyltransferase
D      <a href="/dbget-bin/www_bget?ec:2.1.1.28">2.1.1.28</a>  phenylethanolamine N-methyltransferase
D      <a href="/dbget-bin/www_bget?ec:2.1.1.33">2.1.1.33</a>  tRNA (guanine46-N7)-methyltransferase
E        comp16508_c0_seq1; <a href="/dbget-bin/www_bget?ko:K03439">K03439</a>  trmB, METTL1; tRNA (guanine-N7-)-methyltransferase [EC:2.1.1.33]
E        comp156069_c0_seq1; <a href="/dbget-bin/www_bget?ko:K03439">K03439</a>  trmB, METTL1; tRNA (guanine-N7-)-methyltransferase [EC:2.1.1.33]
D      <a href="/dbget-bin/www_bget?ec:2.1.1.34">2.1.1.34</a>  tRNA (guanosine18-2'-O)-methyltransferase
D      <a href="/dbget-bin/www_bget?ec:2.1.1.35">2.1.1.35</a>  tRNA (uracil54-C5)-methyltransferase
D      <a href="/dbget-bin/www_bget?ec:2.1.1.37">2.1.1.37</a>  DNA (cytosine-5-)-methyltransferase
E        comp91274_c0_seq1; <a href="/dbget-bin/www_bget?ko:K00558">K00558</a>  DNMT1, dcm; DNA (cytosine-5)-methyltransferase 1 [EC:2.1.1.37]
E        comp96113_c0_seq1; <a href="/dbget-bin/www_bget?ko:K00558">K00558</a>  DNMT1, dcm; DNA (cytosine-5)-methyltransferase 1 [EC:2.1.1.37]
E        comp98170_c0_seq1; <a href="/dbget-bin/www_bget?ko:K00558">K00558</a>  DNMT1, dcm; DNA (cytosine-5)-methyltransferase 1 [EC:2.1.1.37]
E        comp103339_c0_seq1; <a href="/dbget-bin/www_bget?ko:K00558">K00558</a>  DNMT1, dcm; DNA (cytosine-5)-methyltransferase 1 [EC:2.1.1.37]
E        comp125275_c0_seq1; <a href="/dbget-bin/www_bget?ko:K00558">K00558</a>  DNMT1, dcm; DNA (cytosine-5)-methyltransferase 1 [EC:2.1.1.37]
E        comp156028_c0_seq1; <a href="/dbget-bin/www_bget?ko:K00558">K00558</a>  DNMT1, dcm; DNA (cytosine-5)-methyltransferase 1 [EC:2.1.1.37]
E        comp233_c0_seq1; <a href="/dbget-bin/www_bget?ko:K17398">K17398</a>  DNMT3A; DNA (cytosine-5)-methyltransferase 3A [EC:2.1.1.37]
E        comp54697_c0_seq1; <a href="/dbget-bin/www_bget?ko:K17398">K17398</a>  DNMT3A; DNA (cytosine-5)-methyltransferase 3A [EC:2.1.1.37]
E        comp69742_c0_seq1; <a href="/dbget-bin/www_bget?ko:K17398">K17398</a>  DNMT3A; DNA (cytosine-5)-methyltransferase 3A [EC:2.1.1.37]
E        comp82014_c0_seq1; <a href="/dbget-bin/www_bget?ko:K17398">K17398</a>  DNMT3A; DNA (cytosine-5)-methyltransferase 3A [EC:2.1.1.37]
E        comp97793_c0_seq1; <a href="/dbget-bin/www_bget?ko:K17398">K17398</a>  DNMT3A; DNA (cytosine-5)-methyltransferase 3A [EC:2.1.1.37]
E        comp134870_c0_seq1; <a href="/dbget-bin/www_bget?ko:K17398">K17398</a>  DNMT3A; DNA (cytosine-5)-methyltransferase 3A [EC:2.1.1.37]
D      <a href="/dbget-bin/www_bget?ec:2.1.1.38">2.1.1.38</a>  O-demethylpuromycin O-methyltransferase
D      <a href="/dbget-bin/www_bget?ec:2.1.1.39">2.1.1.39</a>  inositol 3-methyltransferase
D      <a href="/dbget-bin/www_bget?ec:2.1.1.40">2.1.1.40</a>  inositol 1-methyltransferase
D      <a href="/dbget-bin/www_bget?ec:2.1.1.41">2.1.1.41</a>  sterol 24-C-methyltransferase
E        comp41153_c0_seq1; <a href="/dbget-bin/www_bget?ko:K00559">K00559</a>  E2.1.1.41, SMT1, ERG6; sterol 24-C-methyltransferase [EC:2.1.1.41]
D      <a href="/dbget-bin/www_bget?ec:2.1.1.42">2.1.1.42</a>  flavone 3'-O-methyltransferase
D      <a href="/dbget-bin/www_bget?ec:2.1.1.43">2.1.1.43</a>  histone-lysine N-methyltransferase
E        comp75145_c0_seq1; <a href="/dbget-bin/www_bget?ko:K09186">K09186</a>  MLL1; histone-lysine N-methyltransferase MLL1 [EC:2.1.1.43]
E        comp92618_c0_seq1; <a href="/dbget-bin/www_bget?ko:K09186">K09186</a>  MLL1; histone-lysine N-methyltransferase MLL1 [EC:2.1.1.43]
E        comp31732_c0_seq1; <a href="/dbget-bin/www_bget?ko:K09188">K09188</a>  MLL3; histone-lysine N-methyltransferase MLL3 [EC:2.1.1.43]
E        comp46663_c0_seq1; <a href="/dbget-bin/www_bget?ko:K09188">K09188</a>  MLL3; histone-lysine N-methyltransferase MLL3 [EC:2.1.1.43]
E        comp77841_c0_seq1; <a href="/dbget-bin/www_bget?ko:K09188">K09188</a>  MLL3; histone-lysine N-methyltransferase MLL3 [EC:2.1.1.43]
E        comp46683_c0_seq2; <a href="/dbget-bin/www_bget?ko:K09189">K09189</a>  MLL5; histone-lysine N-methyltransferase MLL5 [EC:2.1.1.43]
E        comp46683_c0_seq4; <a href="/dbget-bin/www_bget?ko:K09189">K09189</a>  MLL5; histone-lysine N-methyltransferase MLL5 [EC:2.1.1.43]
E        comp110346_c0_seq1; <a href="/dbget-bin/www_bget?ko:K09189">K09189</a>  MLL5; histone-lysine N-methyltransferase MLL5 [EC:2.1.1.43]
E        comp25084_c0_seq1; <a href="/dbget-bin/www_bget?ko:K11420">K11420</a>  EHMT; euchromatic histone-lysine N-methyltransferase [EC:2.1.1.43]
E        comp804_c0_seq1; <a href="/dbget-bin/www_bget?ko:K11421">K11421</a>  SETDB; histone-lysine N-methyltransferase SETDB [EC:2.1.1.43]
E        comp40714_c0_seq1; <a href="/dbget-bin/www_bget?ko:K11421">K11421</a>  SETDB; histone-lysine N-methyltransferase SETDB [EC:2.1.1.43]
E        comp40714_c0_seq2; <a href="/dbget-bin/www_bget?ko:K11421">K11421</a>  SETDB; histone-lysine N-methyltransferase SETDB [EC:2.1.1.43]
E        comp60755_c0_seq1; <a href="/dbget-bin/www_bget?ko:K11421">K11421</a>  SETDB; histone-lysine N-methyltransferase SETDB [EC:2.1.1.43]
E        comp81529_c0_seq1; <a href="/dbget-bin/www_bget?ko:K11421">K11421</a>  SETDB; histone-lysine N-methyltransferase SETDB [EC:2.1.1.43]
E        comp84409_c0_seq1; <a href="/dbget-bin/www_bget?ko:K11421">K11421</a>  SETDB; histone-lysine N-methyltransferase SETDB [EC:2.1.1.43]
E        comp3276_c0_seq1; <a href="/dbget-bin/www_bget?ko:K11422">K11422</a>  SETD1, SET1; histone-lysine N-methyltransferase SETD1 [EC:2.1.1.43]
E        comp26631_c0_seq1; <a href="/dbget-bin/www_bget?ko:K11422">K11422</a>  SETD1, SET1; histone-lysine N-methyltransferase SETD1 [EC:2.1.1.43]
E        comp63909_c0_seq1; <a href="/dbget-bin/www_bget?ko:K11422">K11422</a>  SETD1, SET1; histone-lysine N-methyltransferase SETD1 [EC:2.1.1.43]
E        comp45860_c0_seq1; <a href="/dbget-bin/www_bget?ko:K11423">K11423</a>  SETD2, SET2; histone-lysine N-methyltransferase SETD2 [EC:2.1.1.43]
E        comp45860_c0_seq2; <a href="/dbget-bin/www_bget?ko:K11423">K11423</a>  SETD2, SET2; histone-lysine N-methyltransferase SETD2 [EC:2.1.1.43]
E        comp97245_c0_seq1; <a href="/dbget-bin/www_bget?ko:K11423">K11423</a>  SETD2, SET2; histone-lysine N-methyltransferase SETD2 [EC:2.1.1.43]
E        comp67774_c0_seq1; <a href="/dbget-bin/www_bget?ko:K11424">K11424</a>  WHSC1, MMSET, NSD2; histone-lysine N-methyltransferase NSD2 [EC:2.1.1.43]
E        comp72445_c0_seq1; <a href="/dbget-bin/www_bget?ko:K11424">K11424</a>  WHSC1, MMSET, NSD2; histone-lysine N-methyltransferase NSD2 [EC:2.1.1.43]
E        comp119905_c0_seq1; <a href="/dbget-bin/www_bget?ko:K11424">K11424</a>  WHSC1, MMSET, NSD2; histone-lysine N-methyltransferase NSD2 [EC:2.1.1.43]
E        comp144307_c0_seq1; <a href="/dbget-bin/www_bget?ko:K11424">K11424</a>  WHSC1, MMSET, NSD2; histone-lysine N-methyltransferase NSD2 [EC:2.1.1.43]
E        comp46744_c0_seq1; <a href="/dbget-bin/www_bget?ko:K11427">K11427</a>  DOT1L, DOT1; histone-lysine N-methyltransferase, H3 lysine-79 specific [EC:2.1.1.43]
E        comp92433_c0_seq1; <a href="/dbget-bin/www_bget?ko:K11427">K11427</a>  DOT1L, DOT1; histone-lysine N-methyltransferase, H3 lysine-79 specific [EC:2.1.1.43]
E        comp103640_c0_seq1; <a href="/dbget-bin/www_bget?ko:K11427">K11427</a>  DOT1L, DOT1; histone-lysine N-methyltransferase, H3 lysine-79 specific [EC:2.1.1.43]
E        comp113079_c0_seq1; <a href="/dbget-bin/www_bget?ko:K11427">K11427</a>  DOT1L, DOT1; histone-lysine N-methyltransferase, H3 lysine-79 specific [EC:2.1.1.43]
E        comp27491_c0_seq1; <a href="/dbget-bin/www_bget?ko:K11429">K11429</a>  SUV420H; histone-lysine N-methyltransferase SUV420H [EC:2.1.1.43]
E        comp57638_c0_seq1; <a href="/dbget-bin/www_bget?ko:K11429">K11429</a>  SUV420H; histone-lysine N-methyltransferase SUV420H [EC:2.1.1.43]
E        comp107915_c0_seq1; <a href="/dbget-bin/www_bget?ko:K11429">K11429</a>  SUV420H; histone-lysine N-methyltransferase SUV420H [EC:2.1.1.43]
E        comp22227_c0_seq1; <a href="/dbget-bin/www_bget?ko:K11430">K11430</a>  EZH2; histone-lysine N-methyltransferase EZH2 [EC:2.1.1.43]
E        comp66476_c0_seq1; <a href="/dbget-bin/www_bget?ko:K11430">K11430</a>  EZH2; histone-lysine N-methyltransferase EZH2 [EC:2.1.1.43]
E        comp86340_c0_seq1; <a href="/dbget-bin/www_bget?ko:K11430">K11430</a>  EZH2; histone-lysine N-methyltransferase EZH2 [EC:2.1.1.43]
E        comp131843_c0_seq1; <a href="/dbget-bin/www_bget?ko:K11430">K11430</a>  EZH2; histone-lysine N-methyltransferase EZH2 [EC:2.1.1.43]
E        comp153116_c0_seq1; <a href="/dbget-bin/www_bget?ko:K11430">K11430</a>  EZH2; histone-lysine N-methyltransferase EZH2 [EC:2.1.1.43]
E        comp141510_c0_seq1; <a href="/dbget-bin/www_bget?ko:K11433">K11433</a>  SETMAR; histone-lysine N-methyltransferase SETMAR [EC:2.1.1.43]
E        comp109506_c0_seq1; <a href="/dbget-bin/www_bget?ko:K14959">K14959</a>  MLL4; histone-lysine N-methyltransferase MLL4 [EC:2.1.1.43]
D      <a href="/dbget-bin/www_bget?ec:2.1.1.44">2.1.1.44</a>  dimethylhistidine N-methyltransferase
D      <a href="/dbget-bin/www_bget?ec:2.1.1.45">2.1.1.45</a>  thymidylate synthase
E        comp98465_c0_seq1; <a href="/dbget-bin/www_bget?ko:K00560">K00560</a>  thyA, TYMS; thymidylate synthase [EC:2.1.1.45]
E        comp108817_c0_seq1; <a href="/dbget-bin/www_bget?ko:K00560">K00560</a>  thyA, TYMS; thymidylate synthase [EC:2.1.1.45]
D      <a href="/dbget-bin/www_bget?ec:2.1.1.46">2.1.1.46</a>  isoflavone 4'-O-methyltransferase
D      <a href="/dbget-bin/www_bget?ec:2.1.1.47">2.1.1.47</a>  indolepyruvate C-methyltransferase
D      <a href="/dbget-bin/www_bget?ec:2.1.1.49">2.1.1.49</a>  amine N-methyltransferase
D      <a href="/dbget-bin/www_bget?ec:2.1.1.50">2.1.1.50</a>  loganate O-methyltransferase
D      <a href="/dbget-bin/www_bget?ec:2.1.1.53">2.1.1.53</a>  putrescine N-methyltransferase
D      <a href="/dbget-bin/www_bget?ec:2.1.1.54">2.1.1.54</a>  deoxycytidylate C-methyltransferase
D      <a href="/dbget-bin/www_bget?ec:2.1.1.55">2.1.1.55</a>  tRNA (adenine-N6-)-methyltransferase
D      <a href="/dbget-bin/www_bget?ec:2.1.1.56">2.1.1.56</a>  mRNA (guanine-N7)-methyltransferase
E        comp13247_c0_seq1; <a href="/dbget-bin/www_bget?ko:K00565">K00565</a>  RNMT; mRNA (guanine-N7-)-methyltransferase [EC:2.1.1.56]
E        comp35940_c0_seq1; <a href="/dbget-bin/www_bget?ko:K00565">K00565</a>  RNMT; mRNA (guanine-N7-)-methyltransferase [EC:2.1.1.56]
D      <a href="/dbget-bin/www_bget?ec:2.1.1.57">2.1.1.57</a>  mRNA (nucleoside-2'-O)-methyltransferase
E        comp104895_c0_seq1; <a href="/dbget-bin/www_bget?ko:K14589">K14589</a>  FTSJD2, MTR1; cap-specific mRNA (nucleoside-2'-O-)-methyltransferase 1 [EC:2.1.1.57]
E        comp104897_c0_seq1; <a href="/dbget-bin/www_bget?ko:K14589">K14589</a>  FTSJD2, MTR1; cap-specific mRNA (nucleoside-2'-O-)-methyltransferase 1 [EC:2.1.1.57]
E        comp136257_c0_seq1; <a href="/dbget-bin/www_bget?ko:K14589">K14589</a>  FTSJD2, MTR1; cap-specific mRNA (nucleoside-2'-O-)-methyltransferase 1 [EC:2.1.1.57]
E        comp137606_c0_seq1; <a href="/dbget-bin/www_bget?ko:K14589">K14589</a>  FTSJD2, MTR1; cap-specific mRNA (nucleoside-2'-O-)-methyltransferase 1 [EC:2.1.1.57]
E        comp151028_c0_seq1; <a href="/dbget-bin/www_bget?ko:K14589">K14589</a>  FTSJD2, MTR1; cap-specific mRNA (nucleoside-2'-O-)-methyltransferase 1 [EC:2.1.1.57]
D      <a href="/dbget-bin/www_bget?ec:2.1.1.59">2.1.1.59</a>  [cytochrome c]-lysine N-methyltransferase
D      <a href="/dbget-bin/www_bget?ec:2.1.1.60">2.1.1.60</a>  calmodulin-lysine N-methyltransferase
D      <a href="/dbget-bin/www_bget?ec:2.1.1.61">2.1.1.61</a>  tRNA (5-methylaminomethyl-2-thiouridylate)-methyltransferase
D      <a href="/dbget-bin/www_bget?ec:2.1.1.62">2.1.1.62</a>  mRNA (2'-O-methyladenosine-N6-)-methyltransferase
E        comp6038_c0_seq1; <a href="/dbget-bin/www_bget?ko:K05925">K05925</a>  METTL3; mRNA (2'-O-methyladenosine-N6-)-methyltransferase [EC:2.1.1.62]
E        comp30188_c0_seq1; <a href="/dbget-bin/www_bget?ko:K05925">K05925</a>  METTL3; mRNA (2'-O-methyladenosine-N6-)-methyltransferase [EC:2.1.1.62]
D      <a href="/dbget-bin/www_bget?ec:2.1.1.63">2.1.1.63</a>  methylated-DNA---[protein]-cysteine S-methyltransferase
D      <a href="/dbget-bin/www_bget?ec:2.1.1.64">2.1.1.64</a>  3-demethylubiquinol 3-O-methyltransferase
D      <a href="/dbget-bin/www_bget?ec:2.1.1.65">2.1.1.65</a>  licodione 2'-O-methyltransferase
D      <a href="/dbget-bin/www_bget?ec:2.1.1.66">2.1.1.66</a>  rRNA (adenosine-2'-O-)-methyltransferase
D      <a href="/dbget-bin/www_bget?ec:2.1.1.67">2.1.1.67</a>  thiopurine S-methyltransferase
D      <a href="/dbget-bin/www_bget?ec:2.1.1.68">2.1.1.68</a>  caffeate O-methyltransferase
D      <a href="/dbget-bin/www_bget?ec:2.1.1.69">2.1.1.69</a>  5-hydroxyfuranocoumarin 5-O-methyltransferase
D      <a href="/dbget-bin/www_bget?ec:2.1.1.70">2.1.1.70</a>  8-hydroxyfuranocoumarin 8-O-methyltransferase
D      <a href="/dbget-bin/www_bget?ec:2.1.1.71">2.1.1.71</a>  phosphatidyl-N-methylethanolamine N-methyltransferase
D      <a href="/dbget-bin/www_bget?ec:2.1.1.72">2.1.1.72</a>  site-specific DNA-methyltransferase (adenine-specific)
D      <a href="/dbget-bin/www_bget?ec:2.1.1.74">2.1.1.74</a>  methylenetetrahydrofolate---tRNA-(uracil54-C5)-methyltransferase (FADH2-oxidizing)
D      <a href="/dbget-bin/www_bget?ec:2.1.1.75">2.1.1.75</a>  apigenin 4'-O-methyltransferase
D      <a href="/dbget-bin/www_bget?ec:2.1.1.76">2.1.1.76</a>  quercetin 3-O-methyltransferase
D      <a href="/dbget-bin/www_bget?ec:2.1.1.77">2.1.1.77</a>  protein-L-isoaspartate(D-aspartate) O-methyltransferase
E        comp31761_c0_seq1; <a href="/dbget-bin/www_bget?ko:K00573">K00573</a>  E2.1.1.77, pcm; protein-L-isoaspartate(D-aspartate) O-methyltransferase [EC:2.1.1.77]
E        comp31761_c0_seq2; <a href="/dbget-bin/www_bget?ko:K00573">K00573</a>  E2.1.1.77, pcm; protein-L-isoaspartate(D-aspartate) O-methyltransferase [EC:2.1.1.77]
D      <a href="/dbget-bin/www_bget?ec:2.1.1.78">2.1.1.78</a>  isoorientin 3'-O-methyltransferase
D      <a href="/dbget-bin/www_bget?ec:2.1.1.79">2.1.1.79</a>  cyclopropane-fatty-acyl-phospholipid synthase
D      <a href="/dbget-bin/www_bget?ec:2.1.1.80">2.1.1.80</a>  protein-glutamate O-methyltransferase
D      <a href="/dbget-bin/www_bget?ec:2.1.1.82">2.1.1.82</a>  3-methylquercetin 7-O-methyltransferase
D      <a href="/dbget-bin/www_bget?ec:2.1.1.83">2.1.1.83</a>  3,7-dimethylquercetin 4'-O-methyltransferase
D      <a href="/dbget-bin/www_bget?ec:2.1.1.84">2.1.1.84</a>  methylquercetagetin 6-O-methyltransferase
D      <a href="/dbget-bin/www_bget?ec:2.1.1.85">2.1.1.85</a>  protein-histidine N-methyltransferase
D      <a href="/dbget-bin/www_bget?ec:2.1.1.86">2.1.1.86</a>  tetrahydromethanopterin S-methyltransferase
D      <a href="/dbget-bin/www_bget?ec:2.1.1.87">2.1.1.87</a>  pyridine N-methyltransferase
D      <a href="/dbget-bin/www_bget?ec:2.1.1.88">2.1.1.88</a>  8-hydroxyquercetin 8-O-methyltransferase
D      <a href="/dbget-bin/www_bget?ec:2.1.1.89">2.1.1.89</a>  tetrahydrocolumbamine 2-O-methyltransferase
D      <a href="/dbget-bin/www_bget?ec:2.1.1.90">2.1.1.90</a>  methanol---corrinoid protein Co-methyltransferase
D      <a href="/dbget-bin/www_bget?ec:2.1.1.91">2.1.1.91</a>  isobutyraldoxime O-methyltransferase
D      <a href="/dbget-bin/www_bget?ec:2.1.1.94">2.1.1.94</a>  tabersonine 16-O-methyltransferase
D      <a href="/dbget-bin/www_bget?ec:2.1.1.95">2.1.1.95</a>  tocopherol O-methyltransferase
D      <a href="/dbget-bin/www_bget?ec:2.1.1.96">2.1.1.96</a>  thioether S-methyltransferase
D      <a href="/dbget-bin/www_bget?ec:2.1.1.97">2.1.1.97</a>  3-hydroxyanthranilate 4-C-methyltransferase
D      <a href="/dbget-bin/www_bget?ec:2.1.1.98">2.1.1.98</a>  diphthine synthase
E        comp87183_c0_seq1; <a href="/dbget-bin/www_bget?ko:K00586">K00586</a>  DPH5; diphthine synthase [EC:2.1.1.98]
E        comp89435_c0_seq1; <a href="/dbget-bin/www_bget?ko:K00586">K00586</a>  DPH5; diphthine synthase [EC:2.1.1.98]
D      <a href="/dbget-bin/www_bget?ec:2.1.1.99">2.1.1.99</a>  3-hydroxy-16-methoxy-2,3-dihydrotabersonine N-methyltransferase
D      <a href="/dbget-bin/www_bget?ec:2.1.1.100">2.1.1.100</a>  protein-S-isoprenylcysteine O-methyltransferase
E        comp82229_c0_seq1; <a href="/dbget-bin/www_bget?ko:K00587">K00587</a>  ICMT, STE14; protein-S-isoprenylcysteine O-methyltransferase [EC:2.1.1.100]
D      <a href="/dbget-bin/www_bget?ec:2.1.1.101">2.1.1.101</a>  macrocin O-methyltransferase
D      <a href="/dbget-bin/www_bget?ec:2.1.1.102">2.1.1.102</a>  demethylmacrocin O-methyltransferase
D      <a href="/dbget-bin/www_bget?ec:2.1.1.103">2.1.1.103</a>  phosphoethanolamine N-methyltransferase
E        comp40247_c0_seq1; <a href="/dbget-bin/www_bget?ko:K05929">K05929</a>  E2.1.1.103, NMT; phosphoethanolamine N-methyltransferase [EC:2.1.1.103]
D      <a href="/dbget-bin/www_bget?ec:2.1.1.104">2.1.1.104</a>  caffeoyl-CoA O-methyltransferase
E        comp25660_c0_seq1; <a href="/dbget-bin/www_bget?ko:K00588">K00588</a>  E2.1.1.104; caffeoyl-CoA O-methyltransferase [EC:2.1.1.104]
D      <a href="/dbget-bin/www_bget?ec:2.1.1.105">2.1.1.105</a>  N-benzoyl-4-hydroxyanthranilate 4-O-methyltransferase
D      <a href="/dbget-bin/www_bget?ec:2.1.1.106">2.1.1.106</a>  tryptophan 2-C-methyltransferase
D      <a href="/dbget-bin/www_bget?ec:2.1.1.107">2.1.1.107</a>  uroporphyrinogen-III C-methyltransferase
D      <a href="/dbget-bin/www_bget?ec:2.1.1.108">2.1.1.108</a>  6-hydroxymellein O-methyltransferase
D      <a href="/dbget-bin/www_bget?ec:2.1.1.109">2.1.1.109</a>  demethylsterigmatocystin 6-O-methyltransferase
D      <a href="/dbget-bin/www_bget?ec:2.1.1.110">2.1.1.110</a>  sterigmatocystin 8-O-methyltransferase
D      <a href="/dbget-bin/www_bget?ec:2.1.1.111">2.1.1.111</a>  anthranilate N-methyltransferase
D      <a href="/dbget-bin/www_bget?ec:2.1.1.112">2.1.1.112</a>  glucuronoxylan 4-O-methyltransferase
D      <a href="/dbget-bin/www_bget?ec:2.1.1.113">2.1.1.113</a>  site-specific DNA-methyltransferase (cytosine-N4-specific)
D      <a href="/dbget-bin/www_bget?ec:2.1.1.114">2.1.1.114</a>  polyprenyldihydroxybenzoate methyltransferase
E        comp117306_c0_seq1; <a href="/dbget-bin/www_bget?ko:K00591">K00591</a>  COQ3; hexaprenyldihydroxybenzoate methyltransferase [EC:2.1.1.114]
E        comp121582_c0_seq1; <a href="/dbget-bin/www_bget?ko:K00591">K00591</a>  COQ3; hexaprenyldihydroxybenzoate methyltransferase [EC:2.1.1.114]
D      <a href="/dbget-bin/www_bget?ec:2.1.1.115">2.1.1.115</a>  (RS)-1-benzyl-1,2,3,4-tetrahydroisoquinoline N-methyltransferase
D      <a href="/dbget-bin/www_bget?ec:2.1.1.116">2.1.1.116</a>  3'-hydroxy-N-methyl-(S)-coclaurine 4'-O-methyltransferase
D      <a href="/dbget-bin/www_bget?ec:2.1.1.117">2.1.1.117</a>  (S)-scoulerine 9-O-methyltransferase
D      <a href="/dbget-bin/www_bget?ec:2.1.1.118">2.1.1.118</a>  columbamine O-methyltransferase
D      <a href="/dbget-bin/www_bget?ec:2.1.1.119">2.1.1.119</a>  10-hydroxydihydrosanguinarine 10-O-methyltransferase
D      <a href="/dbget-bin/www_bget?ec:2.1.1.120">2.1.1.120</a>  12-hydroxydihydrochelirubine 12-O-methyltransferase
D      <a href="/dbget-bin/www_bget?ec:2.1.1.121">2.1.1.121</a>  6-O-methylnorlaudanosoline 5'-O-methyltransferase
D      <a href="/dbget-bin/www_bget?ec:2.1.1.122">2.1.1.122</a>  (S)-tetrahydroprotoberberine N-methyltransferase
D      <a href="/dbget-bin/www_bget?ec:2.1.1.123">2.1.1.123</a>  [cytochrome-c]-methionine S-methyltransferase
D      <a href="/dbget-bin/www_bget?ec:2.1.1.124">2.1.1.124</a>  [cytochrome c]-arginine N-methyltransferase
D      <a href="/dbget-bin/www_bget?ec:2.1.1.125">2.1.1.125</a>  histone-arginine N-methyltransferase
E        comp118367_c0_seq1; <a href="/dbget-bin/www_bget?ko:K02516">K02516</a>  PRMT5, HSL7; protein arginine N-methyltransferase 5 [EC:2.1.1.125]
E        comp26911_c0_seq1; <a href="/dbget-bin/www_bget?ko:K05931">K05931</a>  CARM1, PRMT4; histone-arginine methyltransferase CARM1 [EC:2.1.1.125]
E        comp63856_c0_seq1; <a href="/dbget-bin/www_bget?ko:K05931">K05931</a>  CARM1, PRMT4; histone-arginine methyltransferase CARM1 [EC:2.1.1.125]
E        comp68966_c0_seq1; <a href="/dbget-bin/www_bget?ko:K05931">K05931</a>  CARM1, PRMT4; histone-arginine methyltransferase CARM1 [EC:2.1.1.125]
E        comp71406_c0_seq1; <a href="/dbget-bin/www_bget?ko:K05931">K05931</a>  CARM1, PRMT4; histone-arginine methyltransferase CARM1 [EC:2.1.1.125]
D      <a href="/dbget-bin/www_bget?ec:2.1.1.126">2.1.1.126</a>  [myelin basic protein]-arginine N-methyltransferase
D      <a href="/dbget-bin/www_bget?ec:2.1.1.127">2.1.1.127</a>  [ribulose-bisphosphate carboxylase]-lysine N-methyltransferase
D      <a href="/dbget-bin/www_bget?ec:2.1.1.128">2.1.1.128</a>  (RS)-norcoclaurine 6-O-methyltransferase
D      <a href="/dbget-bin/www_bget?ec:2.1.1.129">2.1.1.129</a>  inositol 4-methyltransferase
D      <a href="/dbget-bin/www_bget?ec:2.1.1.130">2.1.1.130</a>  precorrin-2 C20-methyltransferase
D      <a href="/dbget-bin/www_bget?ec:2.1.1.131">2.1.1.131</a>  precorrin-3B C17-methyltransferase
D      <a href="/dbget-bin/www_bget?ec:2.1.1.132">2.1.1.132</a>  precorrin-6B C5,15-methyltransferase (decarboxylating)
D      <a href="/dbget-bin/www_bget?ec:2.1.1.133">2.1.1.133</a>  precorrin-4 C11-methyltransferase
D      <a href="/dbget-bin/www_bget?ec:2.1.1.136">2.1.1.136</a>  chlorophenol O-methyltransferase
D      <a href="/dbget-bin/www_bget?ec:2.1.1.137">2.1.1.137</a>  arsenite methyltransferase
E        comp43568_c0_seq1; <a href="/dbget-bin/www_bget?ko:K07755">K07755</a>  AS3MT; arsenite methyltransferase [EC:2.1.1.137]
E        comp50443_c0_seq1; <a href="/dbget-bin/www_bget?ko:K07755">K07755</a>  AS3MT; arsenite methyltransferase [EC:2.1.1.137]
D      <a href="/dbget-bin/www_bget?ec:2.1.1.139">2.1.1.139</a>  3'-demethylstaurosporine O-methyltransferase
D      <a href="/dbget-bin/www_bget?ec:2.1.1.140">2.1.1.140</a>  (S)-coclaurine-N-methyltransferase
D      <a href="/dbget-bin/www_bget?ec:2.1.1.141">2.1.1.141</a>  jasmonate O-methyltransferase
D      <a href="/dbget-bin/www_bget?ec:2.1.1.142">2.1.1.142</a>  cycloartenol 24-C-methyltransferase
D      <a href="/dbget-bin/www_bget?ec:2.1.1.143">2.1.1.143</a>  24-methylenesterol C-methyltransferase
D      <a href="/dbget-bin/www_bget?ec:2.1.1.144">2.1.1.144</a>  trans-aconitate 2-methyltransferase
D      <a href="/dbget-bin/www_bget?ec:2.1.1.145">2.1.1.145</a>  trans-aconitate 3-methyltransferase
D      <a href="/dbget-bin/www_bget?ec:2.1.1.146">2.1.1.146</a>  (iso)eugenol O-methyltransferase
D      <a href="/dbget-bin/www_bget?ec:2.1.1.147">2.1.1.147</a>  corydaline synthase
D      <a href="/dbget-bin/www_bget?ec:2.1.1.148">2.1.1.148</a>  thymidylate synthase (FAD)
D      <a href="/dbget-bin/www_bget?ec:2.1.1.150">2.1.1.150</a>  isoflavone 7-O-methyltransferase
D      <a href="/dbget-bin/www_bget?ec:2.1.1.151">2.1.1.151</a>  cobalt-factor II C20-methyltransferase
D      <a href="/dbget-bin/www_bget?ec:2.1.1.152">2.1.1.152</a>  precorrin-6A synthase (deacetylating)
D      <a href="/dbget-bin/www_bget?ec:2.1.1.153">2.1.1.153</a>  vitexin 2''-O-rhamnoside 7-O-methyltransferase
D      <a href="/dbget-bin/www_bget?ec:2.1.1.154">2.1.1.154</a>  isoliquiritigenin 2'-O-methyltransferase
D      <a href="/dbget-bin/www_bget?ec:2.1.1.155">2.1.1.155</a>  kaempferol 4'-O-methyltransferase
D      <a href="/dbget-bin/www_bget?ec:2.1.1.156">2.1.1.156</a>  glycine/sarcosine N-methyltransferase
D      <a href="/dbget-bin/www_bget?ec:2.1.1.157">2.1.1.157</a>  sarcosine/dimethylglycine N-methyltransferase
D      <a href="/dbget-bin/www_bget?ec:2.1.1.158">2.1.1.158</a>  7-methylxanthosine synthase
D      <a href="/dbget-bin/www_bget?ec:2.1.1.159">2.1.1.159</a>  theobromine synthase
D      <a href="/dbget-bin/www_bget?ec:2.1.1.160">2.1.1.160</a>  caffeine synthase
D      <a href="/dbget-bin/www_bget?ec:2.1.1.161">2.1.1.161</a>  dimethylglycine N-methyltransferase
D      <a href="/dbget-bin/www_bget?ec:2.1.1.162">2.1.1.162</a>  glycine/sarcosine/dimethylglycine N-methyltransferase
D      <a href="/dbget-bin/www_bget?ec:2.1.1.163">2.1.1.163</a>  demethylmenaquinone methyltransferase
D      <a href="/dbget-bin/www_bget?ec:2.1.1.164">2.1.1.164</a>  demethylrebeccamycin-D-glucose O-methyltransferase
D      <a href="/dbget-bin/www_bget?ec:2.1.1.165">2.1.1.165</a>  methyl halide transferase
D      <a href="/dbget-bin/www_bget?ec:2.1.1.166">2.1.1.166</a>  23S rRNA (uridine2552-2'-O)-methyltransferase
E        comp130095_c0_seq1; <a href="/dbget-bin/www_bget?ko:K02427">K02427</a>  rlmE, rrmJ, ftsJ; 23S rRNA (uridine2552-2'-O)-methyltransferase [EC:2.1.1.166]
D      <a href="/dbget-bin/www_bget?ec:2.1.1.167">2.1.1.167</a>  27S pre-rRNA (guanosine2922-2'-O)-methyltransferase
D      <a href="/dbget-bin/www_bget?ec:2.1.1.168">2.1.1.168</a>  21S rRNA (uridine2791-2'-O)-methyltransferase
D      <a href="/dbget-bin/www_bget?ec:2.1.1.169">2.1.1.169</a>  tricetin 3',4',5'-O-trimethyltransferase
D      <a href="/dbget-bin/www_bget?ec:2.1.1.170">2.1.1.170</a>  16S rRNA (guanine527-N7)-methyltransferase
D      <a href="/dbget-bin/www_bget?ec:2.1.1.171">2.1.1.171</a>  16S rRNA (guanine966-N2)-methyltransferase
D      <a href="/dbget-bin/www_bget?ec:2.1.1.172">2.1.1.172</a>  16S rRNA (guanine1207-N2)-methyltransferase
D      <a href="/dbget-bin/www_bget?ec:2.1.1.173">2.1.1.173</a>  23S rRNA (guanine2445-N2)-methyltransferase
D      <a href="/dbget-bin/www_bget?ec:2.1.1.174">2.1.1.174</a>  23S rRNA (guanine1835-N2)-methyltransferase
D      <a href="/dbget-bin/www_bget?ec:2.1.1.175">2.1.1.175</a>  tricin synthase
D      <a href="/dbget-bin/www_bget?ec:2.1.1.176">2.1.1.176</a>  16S rRNA (cytosine967-C5)-methyltransferase
D      <a href="/dbget-bin/www_bget?ec:2.1.1.177">2.1.1.177</a>  23S rRNA (pseudouridine1915-N3)-methyltransferase
D      <a href="/dbget-bin/www_bget?ec:2.1.1.178">2.1.1.178</a>  16S rRNA (cytosine1407-C5)-methyltransferase
D      <a href="/dbget-bin/www_bget?ec:2.1.1.179">2.1.1.179</a>  16S rRNA (guanine1405-N7)-methyltransferase
D      <a href="/dbget-bin/www_bget?ec:2.1.1.180">2.1.1.180</a>  16S rRNA (adenine1408-N1)-methyltransferase
D      <a href="/dbget-bin/www_bget?ec:2.1.1.181">2.1.1.181</a>  23S rRNA (adenine1618-N6)-methyltransferase
D      <a href="/dbget-bin/www_bget?ec:2.1.1.182">2.1.1.182</a>  16S rRNA (adenine1518-N6/adenine1519-N6)-dimethyltransferase
D      <a href="/dbget-bin/www_bget?ec:2.1.1.183">2.1.1.183</a>  18S rRNA (adenine1779-N6/adenine1780-N6)-dimethyltransferase
E        comp6076_c0_seq1; <a href="/dbget-bin/www_bget?ko:K14191">K14191</a>  DIM1; 18S rRNA (adenine1779-N6/adenine1780-N6)-dimethyltransferase [EC:2.1.1.183]
D      <a href="/dbget-bin/www_bget?ec:2.1.1.184">2.1.1.184</a>  23S rRNA (adenine2085-N6)-dimethyltransferase
D      <a href="/dbget-bin/www_bget?ec:2.1.1.185">2.1.1.185</a>  23S rRNA (guanosine2251-2'-O)-methyltransferase
D      <a href="/dbget-bin/www_bget?ec:2.1.1.186">2.1.1.186</a>  23S rRNA (cytidine2498-2'-O)-methyltransferase
D      <a href="/dbget-bin/www_bget?ec:2.1.1.187">2.1.1.187</a>  23S rRNA (guanine745-N1)-methyltransferase
D      <a href="/dbget-bin/www_bget?ec:2.1.1.188">2.1.1.188</a>  23S rRNA (guanine748-N1)-methyltransferase
D      <a href="/dbget-bin/www_bget?ec:2.1.1.189">2.1.1.189</a>  23S rRNA (uracil747-C5)-methyltransferase
D      <a href="/dbget-bin/www_bget?ec:2.1.1.190">2.1.1.190</a>  23S rRNA (uracil1939-C5)-methyltransferase
D      <a href="/dbget-bin/www_bget?ec:2.1.1.191">2.1.1.191</a>  23S rRNA (cytosine1962-C5)-methyltransferase
D      <a href="/dbget-bin/www_bget?ec:2.1.1.192">2.1.1.192</a>  23S rRNA (adenine2503-C2)-methyltransferase
D      <a href="/dbget-bin/www_bget?ec:2.1.1.193">2.1.1.193</a>  16S rRNA (uracil1498-N3)-methyltransferase
D      <a href="/dbget-bin/www_bget?ec:2.1.1.195">2.1.1.195</a>  cobalt-precorrin-5B (C1)-methyltransferase
D      <a href="/dbget-bin/www_bget?ec:2.1.1.196">2.1.1.196</a>  cobalt-precorrin-7 (C15)-methyltransferase [decarboxylating]
D      <a href="/dbget-bin/www_bget?ec:2.1.1.197">2.1.1.197</a>  malonyl-[acyl-carrier protein] O-methyltransferase
D      <a href="/dbget-bin/www_bget?ec:2.1.1.198">2.1.1.198</a>  16S rRNA (cytidine1402-2'-O)-methyltransferase
D      <a href="/dbget-bin/www_bget?ec:2.1.1.199">2.1.1.199</a>  16S rRNA (cytosine1402-N4)-methyltransferase
D      <a href="/dbget-bin/www_bget?ec:2.1.1.200">2.1.1.200</a>  tRNA (cytidine32/uridine32-2'-O)-methyltransferase
D      <a href="/dbget-bin/www_bget?ec:2.1.1.201">2.1.1.201</a>  2-methoxy-6-polyprenyl-1,4-benzoquinol methylase
E        comp20381_c0_seq1; <a href="/dbget-bin/www_bget?ko:K06127">K06127</a>  COQ5; ubiquinone biosynthesis methyltransferase [EC:2.1.1.201]
E        comp73682_c0_seq1; <a href="/dbget-bin/www_bget?ko:K06127">K06127</a>  COQ5; ubiquinone biosynthesis methyltransferase [EC:2.1.1.201]
D      <a href="/dbget-bin/www_bget?ec:2.1.1.202">2.1.1.202</a>  multisite-specific tRNA:(cytosine-C5)-methyltransferase
D      <a href="/dbget-bin/www_bget?ec:2.1.1.203">2.1.1.203</a>  tRNA (cytosine34-C5)-methyltransferase
E        comp62046_c0_seq1; <a href="/dbget-bin/www_bget?ko:K15335">K15335</a>  NSUN2; tRNA (cytosine34-C5)-methyltransferase [EC:2.1.1.203]
E        comp77409_c0_seq1; <a href="/dbget-bin/www_bget?ko:K15335">K15335</a>  NSUN2; tRNA (cytosine34-C5)-methyltransferase [EC:2.1.1.203]
D      <a href="/dbget-bin/www_bget?ec:2.1.1.204">2.1.1.204</a>  tRNA (cytosine38-C5)-methyltransferase
D      <a href="/dbget-bin/www_bget?ec:2.1.1.205">2.1.1.205</a>  tRNA (cytidine32/guanosine34-2'-O)-methyltransferase
E        comp33314_c0_seq1; <a href="/dbget-bin/www_bget?ko:K14864">K14864</a>  FTSJ1, TRM7; tRNA (cytidine32/guanosine34-2'-O)-methyltransferase [EC:2.1.1.205]
E        comp58619_c0_seq1; <a href="/dbget-bin/www_bget?ko:K14864">K14864</a>  FTSJ1, TRM7; tRNA (cytidine32/guanosine34-2'-O)-methyltransferase [EC:2.1.1.205]
D      <a href="/dbget-bin/www_bget?ec:2.1.1.206">2.1.1.206</a>  tRNA (cytidine56-2'-O)-methyltransferase
D      <a href="/dbget-bin/www_bget?ec:2.1.1.207">2.1.1.207</a>  tRNA (cytidine34-2'-O)-methyltransferase
D      <a href="/dbget-bin/www_bget?ec:2.1.1.208">2.1.1.208</a>  23S rRNA (uridine2479-2'-O)-methyltransferase
D      <a href="/dbget-bin/www_bget?ec:2.1.1.209">2.1.1.209</a>  23S rRNA (guanine2535-N1)-methyltransferase
D      <a href="/dbget-bin/www_bget?ec:2.1.1.210">2.1.1.210</a>  demethylspheroidene O-methyltransferase
D      <a href="/dbget-bin/www_bget?ec:2.1.1.211">2.1.1.211</a>  tRNASer (uridine44-2'-O)-methyltransferase
E        comp26549_c0_seq1; <a href="/dbget-bin/www_bget?ko:K15447">K15447</a>  TRM44, METTL19; tRNASer (uridine44-2'-O)-methyltransferase [EC:2.1.1.211]
E        comp98428_c0_seq1; <a href="/dbget-bin/www_bget?ko:K15447">K15447</a>  TRM44, METTL19; tRNASer (uridine44-2'-O)-methyltransferase [EC:2.1.1.211]
D      <a href="/dbget-bin/www_bget?ec:2.1.1.212">2.1.1.212</a>  2,7,4'-trihydroxyisoflavanone 4'-O-methyltransferase
D      <a href="/dbget-bin/www_bget?ec:2.1.1.213">2.1.1.213</a>  tRNA (guanine10-N2)-dimethyltransferase
D      <a href="/dbget-bin/www_bget?ec:2.1.1.214">2.1.1.214</a>  tRNA (guanine10-N2)-methyltransferase
D      <a href="/dbget-bin/www_bget?ec:2.1.1.215">2.1.1.215</a>  tRNA (guanine26-N2/guanine27-N2)-dimethyltransferase
E        comp82966_c0_seq1; <a href="/dbget-bin/www_bget?ko:K00555">K00555</a>  TRMT1, trm1; tRNA (guanine26-N2/guanine27-N2)-dimethyltransferase [EC:2.1.1.215 2.1.1.216]
E        comp137658_c0_seq1; <a href="/dbget-bin/www_bget?ko:K00555">K00555</a>  TRMT1, trm1; tRNA (guanine26-N2/guanine27-N2)-dimethyltransferase [EC:2.1.1.215 2.1.1.216]
D      <a href="/dbget-bin/www_bget?ec:2.1.1.216">2.1.1.216</a>  tRNA (guanine26-N2)-dimethyltransferase
E        comp82966_c0_seq1; <a href="/dbget-bin/www_bget?ko:K00555">K00555</a>  TRMT1, trm1; tRNA (guanine26-N2/guanine27-N2)-dimethyltransferase [EC:2.1.1.215 2.1.1.216]
E        comp137658_c0_seq1; <a href="/dbget-bin/www_bget?ko:K00555">K00555</a>  TRMT1, trm1; tRNA (guanine26-N2/guanine27-N2)-dimethyltransferase [EC:2.1.1.215 2.1.1.216]
D      <a href="/dbget-bin/www_bget?ec:2.1.1.217">2.1.1.217</a>  tRNA (adenine22-N1)-methyltransferase
D      <a href="/dbget-bin/www_bget?ec:2.1.1.218">2.1.1.218</a>  tRNA (adenine9-N1)-methyltransferase
D      <a href="/dbget-bin/www_bget?ec:2.1.1.219">2.1.1.219</a>  tRNA (adenine57-N1/adenine58-N1)-methyltransferase
E        comp75681_c0_seq1; <a href="/dbget-bin/www_bget?ko:K07442">K07442</a>  TRM61, GCD14; tRNA (adenine57-N1/adenine58-N1)-methyltransferase [EC:2.1.1.219 2.1.1.220]
E        comp91846_c0_seq1; <a href="/dbget-bin/www_bget?ko:K07442">K07442</a>  TRM61, GCD14; tRNA (adenine57-N1/adenine58-N1)-methyltransferase [EC:2.1.1.219 2.1.1.220]
E        comp130860_c0_seq1; <a href="/dbget-bin/www_bget?ko:K07442">K07442</a>  TRM61, GCD14; tRNA (adenine57-N1/adenine58-N1)-methyltransferase [EC:2.1.1.219 2.1.1.220]
D      <a href="/dbget-bin/www_bget?ec:2.1.1.220">2.1.1.220</a>  tRNA (adenine58-N1)-methyltransferase
E        comp75681_c0_seq1; <a href="/dbget-bin/www_bget?ko:K07442">K07442</a>  TRM61, GCD14; tRNA (adenine57-N1/adenine58-N1)-methyltransferase [EC:2.1.1.219 2.1.1.220]
E        comp91846_c0_seq1; <a href="/dbget-bin/www_bget?ko:K07442">K07442</a>  TRM61, GCD14; tRNA (adenine57-N1/adenine58-N1)-methyltransferase [EC:2.1.1.219 2.1.1.220]
E        comp130860_c0_seq1; <a href="/dbget-bin/www_bget?ko:K07442">K07442</a>  TRM61, GCD14; tRNA (adenine57-N1/adenine58-N1)-methyltransferase [EC:2.1.1.219 2.1.1.220]
D      <a href="/dbget-bin/www_bget?ec:2.1.1.221">2.1.1.221</a>  tRNA (guanine9-N1)-methyltransferase
D      <a href="/dbget-bin/www_bget?ec:2.1.1.222">2.1.1.222</a>  2-polyprenyl-6-hydroxyphenyl methylase
D      <a href="/dbget-bin/www_bget?ec:2.1.1.223">2.1.1.223</a>  tRNA1Val (adenine37-N6)-methyltransferase
D      <a href="/dbget-bin/www_bget?ec:2.1.1.224">2.1.1.224</a>  23S rRNA (adenine2503-C8)-methyltransferase
D      <a href="/dbget-bin/www_bget?ec:2.1.1.225">2.1.1.225</a>  tRNA:m4X modification enzyme
D      <a href="/dbget-bin/www_bget?ec:2.1.1.226">2.1.1.226</a>  23S rRNA (cytidine1920-2'-O)-methyltransferase
D      <a href="/dbget-bin/www_bget?ec:2.1.1.227">2.1.1.227</a>  16S rRNA (cytidine1409-2'-O)-methyltransferase
D      <a href="/dbget-bin/www_bget?ec:2.1.1.228">2.1.1.228</a>  tRNA (guanine37-N1)-methyltransferase
D      <a href="/dbget-bin/www_bget?ec:2.1.1.229">2.1.1.229</a>  tRNA (carboxymethyluridine34-5-O)-methyltransferase
D      <a href="/dbget-bin/www_bget?ec:2.1.1.230">2.1.1.230</a>  23S rRNA (adenosine1067-2'-O)-methyltransferase
D      <a href="/dbget-bin/www_bget?ec:2.1.1.231">2.1.1.231</a>  flavonoid 4'-O-methyltransferase
D      <a href="/dbget-bin/www_bget?ec:2.1.1.232">2.1.1.232</a>  naringenin 7-O-methyltransferase
D      <a href="/dbget-bin/www_bget?ec:2.1.1.233">2.1.1.233</a>  [phosphatase 2A protein]-leucine-carboxy methyltransferase
D      <a href="/dbget-bin/www_bget?ec:2.1.1.234">2.1.1.234</a>  dTDP-3-amino-3,4,6-trideoxy-alpha-D-glucopyranose N,N-dimethyltransferase
D      <a href="/dbget-bin/www_bget?ec:2.1.1.235">2.1.1.235</a>  dTDP-3-amino-3,6-dideoxy-alpha-D-glucopyranose N,N-dimethyltransferase
D      <a href="/dbget-bin/www_bget?ec:2.1.1.236">2.1.1.236</a>  dTDP-3-amino-3,6-dideoxy-alpha-D-galactopyranose N,N-dimethyltransferase
D      <a href="/dbget-bin/www_bget?ec:2.1.1.237">2.1.1.237</a>  mycinamicin III 3''-O-methyltransferase
D      <a href="/dbget-bin/www_bget?ec:2.1.1.238">2.1.1.238</a>  mycinamicin VI 2''-O-methyltransferase
D      <a href="/dbget-bin/www_bget?ec:2.1.1.239">2.1.1.239</a>  L-olivosyl-oleandolide 3-O-methyltransferase
D      <a href="/dbget-bin/www_bget?ec:2.1.1.240">2.1.1.240</a>  trans-resveratrol di-O-methyltransferase
D      <a href="/dbget-bin/www_bget?ec:2.1.1.241">2.1.1.241</a>  2,4,7-trihydroxy-1,4-benzoxazin-3-one-glucoside 7-O-methyltransferase
D      <a href="/dbget-bin/www_bget?ec:2.1.1.242">2.1.1.242</a>  16S rRNA (guanine1516-N2)-methyltransferase
D      <a href="/dbget-bin/www_bget?ec:2.1.1.243">2.1.1.243</a>  2-ketoarginine methyltransferase
D      <a href="/dbget-bin/www_bget?ec:2.1.1.244">2.1.1.244</a>  protein N-terminal methyltransferase
E        comp35883_c0_seq1; <a href="/dbget-bin/www_bget?ko:K16219">K16219</a>  METTL11, NTM1; protein N-terminal methyltransferase [EC:2.1.1.244]
D      <a href="/dbget-bin/www_bget?ec:2.1.1.245">2.1.1.245</a>  5-methyltetrahydrosarcinapterin:corrinoid/iron-sulfur protein Co-methyltransferase
D      <a href="/dbget-bin/www_bget?ec:2.1.1.246">2.1.1.246</a>  [methyl-Co(III) methanol-specific corrinoid protein]:coenzyme M methyltransferase
D      <a href="/dbget-bin/www_bget?ec:2.1.1.247">2.1.1.247</a>  [methyl-Co(III) methylamine-specific corrinoid protein]:coenzyme M methyltransferase
D      <a href="/dbget-bin/www_bget?ec:2.1.1.248">2.1.1.248</a>  methylamine---corrinoid protein Co-methyltransferase
D      <a href="/dbget-bin/www_bget?ec:2.1.1.249">2.1.1.249</a>  dimethylamine---corrinoid protein Co-methyltransferase
D      <a href="/dbget-bin/www_bget?ec:2.1.1.250">2.1.1.250</a>  trimethylamine---corrinoid protein Co-methyltransferase
D      <a href="/dbget-bin/www_bget?ec:2.1.1.251">2.1.1.251</a>  methylated-thiol---coenzyme M methyltransferase
D      <a href="/dbget-bin/www_bget?ec:2.1.1.252">2.1.1.252</a>  tetramethylammonium---corrinoid protein Co-methyltransferase
D      <a href="/dbget-bin/www_bget?ec:2.1.1.253">2.1.1.253</a>  [methyl-Co(III) tetramethylammonium-specific corrinoid protein]:coenzyme M methyltransferase
D      <a href="/dbget-bin/www_bget?ec:2.1.1.254">2.1.1.254</a>  erythromycin 3''-O-methyltransferase
D      <a href="/dbget-bin/www_bget?ec:2.1.1.255">2.1.1.255</a>  geranyl diphosphate 2-C-methyltransferase
D      <a href="/dbget-bin/www_bget?ec:2.1.1.256">2.1.1.256</a>  tRNA (guanine6-N2)-methyltransferase
D      <a href="/dbget-bin/www_bget?ec:2.1.1.257">2.1.1.257</a>  tRNA (pseudouridine54-N1)-methyltransferase
D      <a href="/dbget-bin/www_bget?ec:2.1.1.258">2.1.1.258</a>  5-methyltetrahydrofolate:corrinoid/iron-sulfur protein Co-methyltransferase
D      <a href="/dbget-bin/www_bget?ec:2.1.1.259">2.1.1.259</a>  [fructose-bisphosphate aldolase]-lysine N-methyltransferase
D      <a href="/dbget-bin/www_bget?ec:2.1.1.260">2.1.1.260</a>  rRNA small subunit pseudouridine methyltransferase Nep1
E        comp21824_c0_seq1; <a href="/dbget-bin/www_bget?ko:K14568">K14568</a>  EMG1, NEP1; rRNA small subunit pseudouridine methyltransferase Nep1 [EC:2.1.1.260]
D      <a href="/dbget-bin/www_bget?ec:2.1.1.261">2.1.1.261</a>  4-dimethylallyltryptophan N-methyltransferase
D      <a href="/dbget-bin/www_bget?ec:2.1.1.262">2.1.1.262</a>  squalene methyltransferase
D      <a href="/dbget-bin/www_bget?ec:2.1.1.263">2.1.1.263</a>  botryococcene C-methyltransferase
D      <a href="/dbget-bin/www_bget?ec:2.1.1.264">2.1.1.264</a>  23S rRNA (guanine2069-N7)-methyltransferase
D      <a href="/dbget-bin/www_bget?ec:2.1.1.265">2.1.1.265</a>  tellurite methyltransferase
D      <a href="/dbget-bin/www_bget?ec:2.1.1.266">2.1.1.266</a>  23S rRNA (adenine2030-N6)-methyltransferase
D      <a href="/dbget-bin/www_bget?ec:2.1.1.267">2.1.1.267</a>  flavonoid 3',5'-methyltransferase
D      <a href="/dbget-bin/www_bget?ec:2.1.1.268">2.1.1.268</a>  tRNAThr (cytosine32-N3)-methyltransferase
D      <a href="/dbget-bin/www_bget?ec:2.1.1.269">2.1.1.269</a>  dimethylsulfoniopropionate demethylase
D      <a href="/dbget-bin/www_bget?ec:2.1.1.270">2.1.1.270</a>  (+)-6a-hydroxymaackiain 3-O-methyltransferase
D      <a href="/dbget-bin/www_bget?ec:2.1.1.271">2.1.1.271</a>  cobalt-precorrin-4 methyltransferase
D      <a href="/dbget-bin/www_bget?ec:2.1.1.272">2.1.1.272</a>  cobalt-factor III methyltransferase
D      <a href="/dbget-bin/www_bget?ec:2.1.1.273">2.1.1.273</a>  benzoate O-methyltransferase
D      <a href="/dbget-bin/www_bget?ec:2.1.1.274">2.1.1.274</a>  salicylate 1-O-methyltransferase
D      <a href="/dbget-bin/www_bget?ec:2.1.1.275">2.1.1.275</a>  gibberellin A9 O-methyltransferase
D      <a href="/dbget-bin/www_bget?ec:2.1.1.276">2.1.1.276</a>  gibberellin A4 carboxyl methyltransferase
D      <a href="/dbget-bin/www_bget?ec:2.1.1.277">2.1.1.277</a>  anthranilate O-methyltransferase
D      <a href="/dbget-bin/www_bget?ec:2.1.1.278">2.1.1.278</a>  indole-3-acetate O-methyltransferase
D      <a href="/dbget-bin/www_bget?ec:2.1.1.279">2.1.1.279</a>  trans-anol O-methyltransferase
D      <a href="/dbget-bin/www_bget?ec:2.1.1.280">2.1.1.280</a>  selenocysteine Se-methyltransferase
D      <a href="/dbget-bin/www_bget?ec:2.1.1.281">2.1.1.281</a>  phenylpyruvate C3-methyltransferase
D      <a href="/dbget-bin/www_bget?ec:2.1.1.282">2.1.1.282</a>  tRNAPhe [7-[(3-amino-3-carboxypropyl)-4-demethyl]wyosine37-N4]-methyltransferase
D      <a href="/dbget-bin/www_bget?ec:2.1.1.283">2.1.1.283</a>  emodin O-methyltransferase
D      <a href="/dbget-bin/www_bget?ec:2.1.1.284">2.1.1.284</a>  8-demethylnovobiocic acid C8-methyltransferase
D      <a href="/dbget-bin/www_bget?ec:2.1.1.285">2.1.1.285</a>  demethyldecarbamoylnovobiocin O-methyltransferase
D      <a href="/dbget-bin/www_bget?ec:2.1.1.286">2.1.1.286</a>  25S rRNA (adenine2142-N1)-methyltransferase
D      <a href="/dbget-bin/www_bget?ec:2.1.1.287">2.1.1.287</a>  25S rRNA (adenine645-N1)-methyltransferase
D      2.1.1.-  
E        comp34145_c0_seq1; <a href="/dbget-bin/www_bget?ko:K00599">K00599</a>  E2.1.1.- [EC:2.1.1.-]
E        comp88024_c0_seq1; <a href="/dbget-bin/www_bget?ko:K00599">K00599</a>  E2.1.1.- [EC:2.1.1.-]
E        comp94822_c0_seq1; <a href="/dbget-bin/www_bget?ko:K00599">K00599</a>  E2.1.1.- [EC:2.1.1.-]
E        comp96356_c0_seq1; <a href="/dbget-bin/www_bget?ko:K00599">K00599</a>  E2.1.1.- [EC:2.1.1.-]
E        comp151705_c0_seq1; <a href="/dbget-bin/www_bget?ko:K00599">K00599</a>  E2.1.1.- [EC:2.1.1.-]
E        comp60589_c0_seq1; <a href="/dbget-bin/www_bget?ko:K11393">K11393</a>  METT10D; methyltransferase [EC:2.1.1.-]
E        comp39644_c0_seq1; <a href="/dbget-bin/www_bget?ko:K11434">K11434</a>  PRMT1; protein arginine N-methyltransferase 1 [EC:2.1.1.-]
E        comp49323_c0_seq1; <a href="/dbget-bin/www_bget?ko:K11434">K11434</a>  PRMT1; protein arginine N-methyltransferase 1 [EC:2.1.1.-]
E        comp141513_c0_seq1; <a href="/dbget-bin/www_bget?ko:K11434">K11434</a>  PRMT1; protein arginine N-methyltransferase 1 [EC:2.1.1.-]
E        comp37619_c0_seq1; <a href="/dbget-bin/www_bget?ko:K11435">K11435</a>  PRMT2; protein arginine N-methyltransferase 2 [EC:2.1.1.-]
E        comp24095_c0_seq1; <a href="/dbget-bin/www_bget?ko:K11436">K11436</a>  PRMT3; protein arginine N-methyltransferase 3 [EC:2.1.1.-]
E        comp19636_c0_seq1; <a href="/dbget-bin/www_bget?ko:K14292">K14292</a>  TGS1; trimethylguanosine synthase [EC:2.1.1.-]
E        comp56262_c0_seq1; <a href="/dbget-bin/www_bget?ko:K14292">K14292</a>  TGS1; trimethylguanosine synthase [EC:2.1.1.-]
E        comp63440_c0_seq1; <a href="/dbget-bin/www_bget?ko:K14292">K14292</a>  TGS1; trimethylguanosine synthase [EC:2.1.1.-]
E        comp87213_c0_seq1; <a href="/dbget-bin/www_bget?ko:K14292">K14292</a>  TGS1; trimethylguanosine synthase [EC:2.1.1.-]
E        comp89923_c0_seq1; <a href="/dbget-bin/www_bget?ko:K14292">K14292</a>  TGS1; trimethylguanosine synthase [EC:2.1.1.-]
E        comp139654_c0_seq1; <a href="/dbget-bin/www_bget?ko:K14292">K14292</a>  TGS1; trimethylguanosine synthase [EC:2.1.1.-]
E        comp46691_c0_seq1; <a href="/dbget-bin/www_bget?ko:K14563">K14563</a>  NOP1, FBL; rRNA 2'-O-methyltransferase fibrillarin [EC:2.1.1.-]
E        comp46691_c0_seq2; <a href="/dbget-bin/www_bget?ko:K14563">K14563</a>  NOP1, FBL; rRNA 2'-O-methyltransferase fibrillarin [EC:2.1.1.-]
E        comp8966_c0_seq1; <a href="/dbget-bin/www_bget?ko:K14835">K14835</a>  NOP2; ribosomal RNA methyltransferase Nop2 [EC:2.1.1.-]
E        comp19173_c0_seq1; <a href="/dbget-bin/www_bget?ko:K14835">K14835</a>  NOP2; ribosomal RNA methyltransferase Nop2 [EC:2.1.1.-]
E        comp69041_c0_seq1; <a href="/dbget-bin/www_bget?ko:K14835">K14835</a>  NOP2; ribosomal RNA methyltransferase Nop2 [EC:2.1.1.-]
E        comp80988_c0_seq1; <a href="/dbget-bin/www_bget?ko:K14835">K14835</a>  NOP2; ribosomal RNA methyltransferase Nop2 [EC:2.1.1.-]
E        comp88689_c0_seq1; <a href="/dbget-bin/www_bget?ko:K14835">K14835</a>  NOP2; ribosomal RNA methyltransferase Nop2 [EC:2.1.1.-]
E        comp102695_c0_seq1; <a href="/dbget-bin/www_bget?ko:K14835">K14835</a>  NOP2; ribosomal RNA methyltransferase Nop2 [EC:2.1.1.-]
E        comp67655_c0_seq1; <a href="/dbget-bin/www_bget?ko:K14857">K14857</a>  SPB1, FTSJ3; AdoMet-dependent rRNA methyltransferase SPB1 [EC:2.1.1.-]
E        comp71492_c0_seq1; <a href="/dbget-bin/www_bget?ko:K14857">K14857</a>  SPB1, FTSJ3; AdoMet-dependent rRNA methyltransferase SPB1 [EC:2.1.1.-]
E        comp119278_c0_seq1; <a href="/dbget-bin/www_bget?ko:K14857">K14857</a>  SPB1, FTSJ3; AdoMet-dependent rRNA methyltransferase SPB1 [EC:2.1.1.-]
E        comp4354_c0_seq1; <a href="/dbget-bin/www_bget?ko:K15190">K15190</a>  MEPCE, BCDIN3; 7SK snRNA methylphosphate capping enzyme [EC:2.1.1.-]
E        comp15425_c0_seq1; <a href="/dbget-bin/www_bget?ko:K15190">K15190</a>  MEPCE, BCDIN3; 7SK snRNA methylphosphate capping enzyme [EC:2.1.1.-]
E        comp52414_c0_seq1; <a href="/dbget-bin/www_bget?ko:K15190">K15190</a>  MEPCE, BCDIN3; 7SK snRNA methylphosphate capping enzyme [EC:2.1.1.-]
E        comp122236_c0_seq1; <a href="/dbget-bin/www_bget?ko:K15450">K15450</a>  TYW3; tRNA wybutosine-synthesizing protein 3 [EC:2.1.1.-]
E        comp1590_c0_seq1; <a href="/dbget-bin/www_bget?ko:K15451">K15451</a>  PPM2, LCMT2, TYW4; tRNA wybutosine-synthesizing protein 4 [EC:2.1.1.-]
E        comp22665_c0_seq1; <a href="/dbget-bin/www_bget?ko:K17653">K17653</a>  TFB2M; dimethyladenosine transferase 2, mitochondrial [EC:2.1.1.-]
E        comp67563_c0_seq1; <a href="/dbget-bin/www_bget?ko:K17653">K17653</a>  TFB2M; dimethyladenosine transferase 2, mitochondrial [EC:2.1.1.-]
E        comp68713_c0_seq1; <a href="/dbget-bin/www_bget?ko:K17653">K17653</a>  TFB2M; dimethyladenosine transferase 2, mitochondrial [EC:2.1.1.-]
C    2.1.2  Hydroxymethyl-, formyl- and related transferases
D      <a href="/dbget-bin/www_bget?ec:2.1.2.1">2.1.2.1</a>  glycine hydroxymethyltransferase
E        comp35508_c0_seq1; <a href="/dbget-bin/www_bget?ko:K00600">K00600</a>  glyA, SHMT; glycine hydroxymethyltransferase [EC:2.1.2.1]
E        comp45764_c0_seq1; <a href="/dbget-bin/www_bget?ko:K00600">K00600</a>  glyA, SHMT; glycine hydroxymethyltransferase [EC:2.1.2.1]
E        comp56056_c0_seq1; <a href="/dbget-bin/www_bget?ko:K00600">K00600</a>  glyA, SHMT; glycine hydroxymethyltransferase [EC:2.1.2.1]
D      <a href="/dbget-bin/www_bget?ec:2.1.2.2">2.1.2.2</a>  phosphoribosylglycinamide formyltransferase
E        comp73516_c0_seq1; <a href="/dbget-bin/www_bget?ko:K11787">K11787</a>  GART; phosphoribosylamine--glycine ligase / phosphoribosylglycinamide formyltransferase / phosphoribosylformylglycinamidine cyclo-ligase [EC:6.3.4.13 2.1.2.2 6.3.3.1]
E        comp88985_c0_seq1; <a href="/dbget-bin/www_bget?ko:K11787">K11787</a>  GART; phosphoribosylamine--glycine ligase / phosphoribosylglycinamide formyltransferase / phosphoribosylformylglycinamidine cyclo-ligase [EC:6.3.4.13 2.1.2.2 6.3.3.1]
E        comp148409_c0_seq1; <a href="/dbget-bin/www_bget?ko:K11787">K11787</a>  GART; phosphoribosylamine--glycine ligase / phosphoribosylglycinamide formyltransferase / phosphoribosylformylglycinamidine cyclo-ligase [EC:6.3.4.13 2.1.2.2 6.3.3.1]
D      <a href="/dbget-bin/www_bget?ec:2.1.2.3">2.1.2.3</a>  phosphoribosylaminoimidazolecarboxamide formyltransferase
D      <a href="/dbget-bin/www_bget?ec:2.1.2.4">2.1.2.4</a>  glycine formimidoyltransferase
D      <a href="/dbget-bin/www_bget?ec:2.1.2.5">2.1.2.5</a>  glutamate formimidoyltransferase
E        comp109025_c0_seq1; <a href="/dbget-bin/www_bget?ko:K13990">K13990</a>  FTCD; glutamate formiminotransferase / formiminotetrahydrofolate cyclodeaminase [EC:2.1.2.5 4.3.1.4]
D      <a href="/dbget-bin/www_bget?ec:2.1.2.7">2.1.2.7</a>  D-alanine 2-hydroxymethyltransferase
D      <a href="/dbget-bin/www_bget?ec:2.1.2.8">2.1.2.8</a>  deoxycytidylate 5-hydroxymethyltransferase
D      <a href="/dbget-bin/www_bget?ec:2.1.2.9">2.1.2.9</a>  methionyl-tRNA formyltransferase
D      <a href="/dbget-bin/www_bget?ec:2.1.2.10">2.1.2.10</a>  aminomethyltransferase
E        comp61884_c0_seq1; <a href="/dbget-bin/www_bget?ko:K00605">K00605</a>  gcvT, AMT; aminomethyltransferase [EC:2.1.2.10]
E        comp95029_c0_seq1; <a href="/dbget-bin/www_bget?ko:K00605">K00605</a>  gcvT, AMT; aminomethyltransferase [EC:2.1.2.10]
E        comp106654_c0_seq1; <a href="/dbget-bin/www_bget?ko:K00605">K00605</a>  gcvT, AMT; aminomethyltransferase [EC:2.1.2.10]
E        comp120317_c0_seq1; <a href="/dbget-bin/www_bget?ko:K00605">K00605</a>  gcvT, AMT; aminomethyltransferase [EC:2.1.2.10]
E        comp122130_c0_seq1; <a href="/dbget-bin/www_bget?ko:K00605">K00605</a>  gcvT, AMT; aminomethyltransferase [EC:2.1.2.10]
D      <a href="/dbget-bin/www_bget?ec:2.1.2.11">2.1.2.11</a>  3-methyl-2-oxobutanoate hydroxymethyltransferase
D      <a href="/dbget-bin/www_bget?ec:2.1.2.13">2.1.2.13</a>  UDP-4-amino-4-deoxy-L-arabinose formyltransferase
D      2.1.2.-  
C    2.1.3  Carboxy- and carbamoyltransferases
D      <a href="/dbget-bin/www_bget?ec:2.1.3.1">2.1.3.1</a>  methylmalonyl-CoA carboxytransferase
D      <a href="/dbget-bin/www_bget?ec:2.1.3.2">2.1.3.2</a>  aspartate carbamoyltransferase
E        comp19680_c0_seq2; <a href="/dbget-bin/www_bget?ko:K11540">K11540</a>  CAD; carbamoyl-phosphate synthase / aspartate carbamoyltransferase / dihydroorotase [EC:6.3.5.5 2.1.3.2 3.5.2.3]
E        comp51298_c0_seq1; <a href="/dbget-bin/www_bget?ko:K11540">K11540</a>  CAD; carbamoyl-phosphate synthase / aspartate carbamoyltransferase / dihydroorotase [EC:6.3.5.5 2.1.3.2 3.5.2.3]
E        comp118770_c0_seq1; <a href="/dbget-bin/www_bget?ko:K11540">K11540</a>  CAD; carbamoyl-phosphate synthase / aspartate carbamoyltransferase / dihydroorotase [EC:6.3.5.5 2.1.3.2 3.5.2.3]
D      <a href="/dbget-bin/www_bget?ec:2.1.3.3">2.1.3.3</a>  ornithine carbamoyltransferase
E        comp44450_c0_seq1; <a href="/dbget-bin/www_bget?ko:K00611">K00611</a>  OTC, argF, argI; ornithine carbamoyltransferase [EC:2.1.3.3]
D      <a href="/dbget-bin/www_bget?ec:2.1.3.5">2.1.3.5</a>  oxamate carbamoyltransferase
D      <a href="/dbget-bin/www_bget?ec:2.1.3.6">2.1.3.6</a>  putrescine carbamoyltransferase
D      <a href="/dbget-bin/www_bget?ec:2.1.3.7">2.1.3.7</a>  3-hydroxymethylcephem carbamoyltransferase
D      <a href="/dbget-bin/www_bget?ec:2.1.3.8">2.1.3.8</a>  lysine carbamoyltransferase
D      <a href="/dbget-bin/www_bget?ec:2.1.3.9">2.1.3.9</a>  N-acetylornithine carbamoyltransferase
D      <a href="/dbget-bin/www_bget?ec:2.1.3.10">2.1.3.10</a>  malonyl-S-ACP:biotin-protein carboxyltransferase
D      <a href="/dbget-bin/www_bget?ec:2.1.3.11">2.1.3.11</a>  N-succinylornithine carbamoyltransferase
D      <a href="/dbget-bin/www_bget?ec:2.1.3.12">2.1.3.12</a>  decarbamoylnovobiocin carbamoyltransferase
D      2.1.3.-  
C    2.1.4  Amidinotransferases
D      <a href="/dbget-bin/www_bget?ec:2.1.4.1">2.1.4.1</a>  glycine amidinotransferase
E        comp39851_c1_seq1; <a href="/dbget-bin/www_bget?ko:K00613">K00613</a>  GATM; glycine amidinotransferase [EC:2.1.4.1]
E        comp43191_c0_seq2; <a href="/dbget-bin/www_bget?ko:K00613">K00613</a>  GATM; glycine amidinotransferase [EC:2.1.4.1]
D      <a href="/dbget-bin/www_bget?ec:2.1.4.2">2.1.4.2</a>  scyllo-inosamine-4-phosphate amidinotransferase
C    2.1.-  Transferring one-carbon groups
D      2.1.-.-  
B  2.2  Transferring aldehyde or ketonic groups
C    2.2.1  Transketolases and transaldolases
D      <a href="/dbget-bin/www_bget?ec:2.2.1.1">2.2.1.1</a>  transketolase
E        comp10562_c0_seq1; <a href="/dbget-bin/www_bget?ko:K00615">K00615</a>  E2.2.1.1, tktA, tktB; transketolase [EC:2.2.1.1]
E        comp45541_c0_seq1; <a href="/dbget-bin/www_bget?ko:K00615">K00615</a>  E2.2.1.1, tktA, tktB; transketolase [EC:2.2.1.1]
E        comp46213_c0_seq1; <a href="/dbget-bin/www_bget?ko:K00615">K00615</a>  E2.2.1.1, tktA, tktB; transketolase [EC:2.2.1.1]
E        comp107990_c0_seq1; <a href="/dbget-bin/www_bget?ko:K00615">K00615</a>  E2.2.1.1, tktA, tktB; transketolase [EC:2.2.1.1]
D      <a href="/dbget-bin/www_bget?ec:2.2.1.2">2.2.1.2</a>  transaldolase
E        comp40239_c0_seq1; <a href="/dbget-bin/www_bget?ko:K00616">K00616</a>  E2.2.1.2, talA, talB; transaldolase [EC:2.2.1.2]
E        comp40875_c0_seq1; <a href="/dbget-bin/www_bget?ko:K00616">K00616</a>  E2.2.1.2, talA, talB; transaldolase [EC:2.2.1.2]
E        comp40875_c1_seq1; <a href="/dbget-bin/www_bget?ko:K00616">K00616</a>  E2.2.1.2, talA, talB; transaldolase [EC:2.2.1.2]
E        comp155943_c0_seq1; <a href="/dbget-bin/www_bget?ko:K00616">K00616</a>  E2.2.1.2, talA, talB; transaldolase [EC:2.2.1.2]
D      <a href="/dbget-bin/www_bget?ec:2.2.1.3">2.2.1.3</a>  formaldehyde transketolase
D      <a href="/dbget-bin/www_bget?ec:2.2.1.4">2.2.1.4</a>  acetoin---ribose-5-phosphate transaldolase
D      <a href="/dbget-bin/www_bget?ec:2.2.1.5">2.2.1.5</a>  2-hydroxy-3-oxoadipate synthase
D      <a href="/dbget-bin/www_bget?ec:2.2.1.6">2.2.1.6</a>  acetolactate synthase
D      <a href="/dbget-bin/www_bget?ec:2.2.1.7">2.2.1.7</a>  1-deoxy-D-xylulose-5-phosphate synthase
D      <a href="/dbget-bin/www_bget?ec:2.2.1.8">2.2.1.8</a>  fluorothreonine transaldolase
D      <a href="/dbget-bin/www_bget?ec:2.2.1.9">2.2.1.9</a>  2-succinyl-5-enolpyruvyl-6-hydroxy-3-cyclohexene-1-carboxylic-acid synthase
D      <a href="/dbget-bin/www_bget?ec:2.2.1.10">2.2.1.10</a>  2-amino-3,7-dideoxy-D-threo-hept-6-ulosonate synthase
D      <a href="/dbget-bin/www_bget?ec:2.2.1.11">2.2.1.11</a>  6-deoxy-5-ketofructose 1-phosphate synthase
D      2.2.1.-  
E        comp104855_c0_seq1; <a href="/dbget-bin/www_bget?ko:K11259">K11259</a>  ILVBL; acetolactate synthase-like protein [EC:2.2.1.-]
E        comp116949_c0_seq1; <a href="/dbget-bin/www_bget?ko:K11259">K11259</a>  ILVBL; acetolactate synthase-like protein [EC:2.2.1.-]
E        comp132169_c0_seq1; <a href="/dbget-bin/www_bget?ko:K11259">K11259</a>  ILVBL; acetolactate synthase-like protein [EC:2.2.1.-]
B  2.3  Acyltransferases
C    2.3.1  Transferring groups other than aminoacyl groups
D      <a href="/dbget-bin/www_bget?ec:2.3.1.1">2.3.1.1</a>  amino-acid N-acetyltransferase
E        comp24481_c0_seq1; <a href="/dbget-bin/www_bget?ko:K11067">K11067</a>  NAGS; N-acetylglutamate synthase [EC:2.3.1.1]
E        comp24481_c0_seq2; <a href="/dbget-bin/www_bget?ko:K11067">K11067</a>  NAGS; N-acetylglutamate synthase [EC:2.3.1.1]
D      <a href="/dbget-bin/www_bget?ec:2.3.1.2">2.3.1.2</a>  imidazole N-acetyltransferase
D      <a href="/dbget-bin/www_bget?ec:2.3.1.3">2.3.1.3</a>  glucosamine N-acetyltransferase
D      <a href="/dbget-bin/www_bget?ec:2.3.1.4">2.3.1.4</a>  glucosamine-phosphate N-acetyltransferase
E        comp33295_c0_seq1; <a href="/dbget-bin/www_bget?ko:K00621">K00621</a>  E2.3.1.4, GNA1; glucosamine-phosphate N-acetyltransferase [EC:2.3.1.4]
D      <a href="/dbget-bin/www_bget?ec:2.3.1.5">2.3.1.5</a>  arylamine N-acetyltransferase
E        comp1712_c0_seq1; <a href="/dbget-bin/www_bget?ko:K00622">K00622</a>  nat; arylamine N-acetyltransferase [EC:2.3.1.5]
D      <a href="/dbget-bin/www_bget?ec:2.3.1.6">2.3.1.6</a>  choline O-acetyltransferase
D      <a href="/dbget-bin/www_bget?ec:2.3.1.7">2.3.1.7</a>  carnitine O-acetyltransferase
E        comp42322_c0_seq1; <a href="/dbget-bin/www_bget?ko:K00624">K00624</a>  E2.3.1.7; carnitine O-acetyltransferase [EC:2.3.1.7]
E        comp42322_c0_seq2; <a href="/dbget-bin/www_bget?ko:K00624">K00624</a>  E2.3.1.7; carnitine O-acetyltransferase [EC:2.3.1.7]
E        comp43414_c0_seq1; <a href="/dbget-bin/www_bget?ko:K00624">K00624</a>  E2.3.1.7; carnitine O-acetyltransferase [EC:2.3.1.7]
E        comp55371_c0_seq1; <a href="/dbget-bin/www_bget?ko:K00624">K00624</a>  E2.3.1.7; carnitine O-acetyltransferase [EC:2.3.1.7]
D      <a href="/dbget-bin/www_bget?ec:2.3.1.8">2.3.1.8</a>  phosphate acetyltransferase
D      <a href="/dbget-bin/www_bget?ec:2.3.1.9">2.3.1.9</a>  acetyl-CoA C-acetyltransferase
E        comp38327_c0_seq1; <a href="/dbget-bin/www_bget?ko:K00626">K00626</a>  E2.3.1.9, atoB; acetyl-CoA C-acetyltransferase [EC:2.3.1.9]
E        comp61342_c0_seq1; <a href="/dbget-bin/www_bget?ko:K00626">K00626</a>  E2.3.1.9, atoB; acetyl-CoA C-acetyltransferase [EC:2.3.1.9]
E        comp71227_c0_seq1; <a href="/dbget-bin/www_bget?ko:K00626">K00626</a>  E2.3.1.9, atoB; acetyl-CoA C-acetyltransferase [EC:2.3.1.9]
D      <a href="/dbget-bin/www_bget?ec:2.3.1.10">2.3.1.10</a>  hydrogen-sulfide S-acetyltransferase
D      <a href="/dbget-bin/www_bget?ec:2.3.1.11">2.3.1.11</a>  thioethanolamine S-acetyltransferase
D      <a href="/dbget-bin/www_bget?ec:2.3.1.12">2.3.1.12</a>  dihydrolipoyllysine-residue acetyltransferase
E        comp28799_c0_seq1; <a href="/dbget-bin/www_bget?ko:K00627">K00627</a>  DLAT, aceF, pdhC; pyruvate dehydrogenase E2 component (dihydrolipoamide acetyltransferase) [EC:2.3.1.12]
E        comp29364_c0_seq1; <a href="/dbget-bin/www_bget?ko:K00627">K00627</a>  DLAT, aceF, pdhC; pyruvate dehydrogenase E2 component (dihydrolipoamide acetyltransferase) [EC:2.3.1.12]
E        comp41557_c0_seq1; <a href="/dbget-bin/www_bget?ko:K00627">K00627</a>  DLAT, aceF, pdhC; pyruvate dehydrogenase E2 component (dihydrolipoamide acetyltransferase) [EC:2.3.1.12]
E        comp44983_c0_seq1; <a href="/dbget-bin/www_bget?ko:K00627">K00627</a>  DLAT, aceF, pdhC; pyruvate dehydrogenase E2 component (dihydrolipoamide acetyltransferase) [EC:2.3.1.12]
E        comp64916_c0_seq1; <a href="/dbget-bin/www_bget?ko:K00627">K00627</a>  DLAT, aceF, pdhC; pyruvate dehydrogenase E2 component (dihydrolipoamide acetyltransferase) [EC:2.3.1.12]
E        comp96357_c0_seq1; <a href="/dbget-bin/www_bget?ko:K00627">K00627</a>  DLAT, aceF, pdhC; pyruvate dehydrogenase E2 component (dihydrolipoamide acetyltransferase) [EC:2.3.1.12]
D      <a href="/dbget-bin/www_bget?ec:2.3.1.13">2.3.1.13</a>  glycine N-acyltransferase
D      <a href="/dbget-bin/www_bget?ec:2.3.1.14">2.3.1.14</a>  glutamine N-phenylacetyltransferase
D      <a href="/dbget-bin/www_bget?ec:2.3.1.15">2.3.1.15</a>  glycerol-3-phosphate 1-O-acyltransferase
E        comp24309_c0_seq1; <a href="/dbget-bin/www_bget?ko:K00629">K00629</a>  GPAT1_2; glycerol-3-phosphate O-acyltransferase 1/2 [EC:2.3.1.15]
E        comp64025_c0_seq1; <a href="/dbget-bin/www_bget?ko:K13506">K13506</a>  GPAT3_4, AGPAT9, AGPAT6; glycerol-3-phosphate O-acyltransferase 3/4 [EC:2.3.1.15]
E        comp124231_c0_seq1; <a href="/dbget-bin/www_bget?ko:K13506">K13506</a>  GPAT3_4, AGPAT9, AGPAT6; glycerol-3-phosphate O-acyltransferase 3/4 [EC:2.3.1.15]
D      <a href="/dbget-bin/www_bget?ec:2.3.1.16">2.3.1.16</a>  acetyl-CoA C-acyltransferase
E        comp38092_c0_seq1; <a href="/dbget-bin/www_bget?ko:K07508">K07508</a>  ACAA2; acetyl-CoA acyltransferase 2 [EC:2.3.1.16]
E        comp39826_c0_seq1; <a href="/dbget-bin/www_bget?ko:K07508">K07508</a>  ACAA2; acetyl-CoA acyltransferase 2 [EC:2.3.1.16]
E        comp108583_c0_seq1; <a href="/dbget-bin/www_bget?ko:K07508">K07508</a>  ACAA2; acetyl-CoA acyltransferase 2 [EC:2.3.1.16]
E        comp21441_c0_seq1; <a href="/dbget-bin/www_bget?ko:K07509">K07509</a>  HADHB; acetyl-CoA acyltransferase [EC:2.3.1.16]
D      <a href="/dbget-bin/www_bget?ec:2.3.1.17">2.3.1.17</a>  aspartate N-acetyltransferase
D      <a href="/dbget-bin/www_bget?ec:2.3.1.18">2.3.1.18</a>  galactoside O-acetyltransferase
D      <a href="/dbget-bin/www_bget?ec:2.3.1.19">2.3.1.19</a>  phosphate butyryltransferase
D      <a href="/dbget-bin/www_bget?ec:2.3.1.20">2.3.1.20</a>  diacylglycerol O-acyltransferase
E        comp41848_c0_seq1; <a href="/dbget-bin/www_bget?ko:K11155">K11155</a>  DGAT1; diacylglycerol O-acyltransferase 1 [EC:2.3.1.20 2.3.1.75 2.3.1.76]
E        comp41848_c0_seq2; <a href="/dbget-bin/www_bget?ko:K11155">K11155</a>  DGAT1; diacylglycerol O-acyltransferase 1 [EC:2.3.1.20 2.3.1.75 2.3.1.76]
E        comp124620_c0_seq1; <a href="/dbget-bin/www_bget?ko:K11155">K11155</a>  DGAT1; diacylglycerol O-acyltransferase 1 [EC:2.3.1.20 2.3.1.75 2.3.1.76]
D      <a href="/dbget-bin/www_bget?ec:2.3.1.21">2.3.1.21</a>  carnitine O-palmitoyltransferase
E        comp39854_c0_seq1; <a href="/dbget-bin/www_bget?ko:K08765">K08765</a>  CPT1; carnitine O-palmitoyltransferase 1 [EC:2.3.1.21]
E        comp40837_c0_seq1; <a href="/dbget-bin/www_bget?ko:K08765">K08765</a>  CPT1; carnitine O-palmitoyltransferase 1 [EC:2.3.1.21]
E        comp53758_c0_seq1; <a href="/dbget-bin/www_bget?ko:K08765">K08765</a>  CPT1; carnitine O-palmitoyltransferase 1 [EC:2.3.1.21]
E        comp44253_c0_seq1; <a href="/dbget-bin/www_bget?ko:K08766">K08766</a>  CPT2; carnitine O-palmitoyltransferase 2 [EC:2.3.1.21]
E        comp44253_c0_seq2; <a href="/dbget-bin/www_bget?ko:K08766">K08766</a>  CPT2; carnitine O-palmitoyltransferase 2 [EC:2.3.1.21]
D      <a href="/dbget-bin/www_bget?ec:2.3.1.22">2.3.1.22</a>  2-acylglycerol O-acyltransferase
E        comp18631_c0_seq1; <a href="/dbget-bin/www_bget?ko:K14457">K14457</a>  MOGAT2, MGAT2; 2-acylglycerol O-acyltransferase 2 [EC:2.3.1.22]
E        comp22469_c0_seq1; <a href="/dbget-bin/www_bget?ko:K14457">K14457</a>  MOGAT2, MGAT2; 2-acylglycerol O-acyltransferase 2 [EC:2.3.1.22]
E        comp115969_c0_seq1; <a href="/dbget-bin/www_bget?ko:K14457">K14457</a>  MOGAT2, MGAT2; 2-acylglycerol O-acyltransferase 2 [EC:2.3.1.22]
E        comp128568_c0_seq1; <a href="/dbget-bin/www_bget?ko:K14457">K14457</a>  MOGAT2, MGAT2; 2-acylglycerol O-acyltransferase 2 [EC:2.3.1.22]
D      <a href="/dbget-bin/www_bget?ec:2.3.1.23">2.3.1.23</a>  1-acylglycerophosphocholine O-acyltransferase
E        comp41217_c0_seq1; <a href="/dbget-bin/www_bget?ko:K13515">K13515</a>  LPCAT3, MBOAT5; lysophospholipid acyltransferase 5 [EC:2.3.1.23 2.3.1.-]
E        comp111711_c0_seq1; <a href="/dbget-bin/www_bget?ko:K13515">K13515</a>  LPCAT3, MBOAT5; lysophospholipid acyltransferase 5 [EC:2.3.1.23 2.3.1.-]
D      <a href="/dbget-bin/www_bget?ec:2.3.1.24">2.3.1.24</a>  sphingosine N-acyltransferase
E        comp39850_c0_seq1; <a href="/dbget-bin/www_bget?ko:K04710">K04710</a>  CERS; ceramide synthetase [EC:2.3.1.24]
E        comp56802_c0_seq1; <a href="/dbget-bin/www_bget?ko:K04710">K04710</a>  CERS; ceramide synthetase [EC:2.3.1.24]
E        comp69140_c0_seq1; <a href="/dbget-bin/www_bget?ko:K04710">K04710</a>  CERS; ceramide synthetase [EC:2.3.1.24]
D      <a href="/dbget-bin/www_bget?ec:2.3.1.25">2.3.1.25</a>  plasmalogen synthase
D      <a href="/dbget-bin/www_bget?ec:2.3.1.26">2.3.1.26</a>  sterol O-acyltransferase
E        comp42181_c0_seq1; <a href="/dbget-bin/www_bget?ko:K00637">K00637</a>  E2.3.1.26, SOAT; sterol O-acyltransferase [EC:2.3.1.26]
D      <a href="/dbget-bin/www_bget?ec:2.3.1.27">2.3.1.27</a>  cortisol O-acetyltransferase
D      <a href="/dbget-bin/www_bget?ec:2.3.1.28">2.3.1.28</a>  chloramphenicol O-acetyltransferase
D      <a href="/dbget-bin/www_bget?ec:2.3.1.29">2.3.1.29</a>  glycine C-acetyltransferase
E        comp6667_c0_seq1; <a href="/dbget-bin/www_bget?ko:K00639">K00639</a>  kbl, GCAT; glycine C-acetyltransferase [EC:2.3.1.29]
D      <a href="/dbget-bin/www_bget?ec:2.3.1.30">2.3.1.30</a>  serine O-acetyltransferase
D      <a href="/dbget-bin/www_bget?ec:2.3.1.31">2.3.1.31</a>  homoserine O-acetyltransferase
E        comp46065_c0_seq1; <a href="/dbget-bin/www_bget?ko:K00641">K00641</a>  metX; homoserine O-acetyltransferase [EC:2.3.1.31]
E        comp46065_c0_seq2; <a href="/dbget-bin/www_bget?ko:K00641">K00641</a>  metX; homoserine O-acetyltransferase [EC:2.3.1.31]
E        comp46065_c0_seq3; <a href="/dbget-bin/www_bget?ko:K00641">K00641</a>  metX; homoserine O-acetyltransferase [EC:2.3.1.31]
D      <a href="/dbget-bin/www_bget?ec:2.3.1.32">2.3.1.32</a>  lysine N-acetyltransferase
D      <a href="/dbget-bin/www_bget?ec:2.3.1.33">2.3.1.33</a>  histidine N-acetyltransferase
D      <a href="/dbget-bin/www_bget?ec:2.3.1.34">2.3.1.34</a>  D-tryptophan N-acetyltransferase
D      <a href="/dbget-bin/www_bget?ec:2.3.1.35">2.3.1.35</a>  glutamate N-acetyltransferase
D      <a href="/dbget-bin/www_bget?ec:2.3.1.36">2.3.1.36</a>  D-amino-acid N-acetyltransferase
D      <a href="/dbget-bin/www_bget?ec:2.3.1.37">2.3.1.37</a>  5-aminolevulinate synthase
E        comp42652_c0_seq1; <a href="/dbget-bin/www_bget?ko:K00643">K00643</a>  E2.3.1.37, ALAS; 5-aminolevulinate synthase [EC:2.3.1.37]
E        comp115183_c0_seq1; <a href="/dbget-bin/www_bget?ko:K00643">K00643</a>  E2.3.1.37, ALAS; 5-aminolevulinate synthase [EC:2.3.1.37]
D      <a href="/dbget-bin/www_bget?ec:2.3.1.38">2.3.1.38</a>  [acyl-carrier-protein] S-acetyltransferase
D      <a href="/dbget-bin/www_bget?ec:2.3.1.39">2.3.1.39</a>  [acyl-carrier-protein] S-malonyltransferase
D      <a href="/dbget-bin/www_bget?ec:2.3.1.40">2.3.1.40</a>  acyl-[acyl-carrier-protein]---phospholipid O-acyltransferase
D      <a href="/dbget-bin/www_bget?ec:2.3.1.41">2.3.1.41</a>  beta-ketoacyl-[acyl-carrier-protein] synthase I
D      <a href="/dbget-bin/www_bget?ec:2.3.1.42">2.3.1.42</a>  glycerone-phosphate O-acyltransferase
E        comp87094_c0_seq1; <a href="/dbget-bin/www_bget?ko:K00649">K00649</a>  GNPAT; glyceronephosphate O-acyltransferase [EC:2.3.1.42]
E        comp124810_c0_seq1; <a href="/dbget-bin/www_bget?ko:K00649">K00649</a>  GNPAT; glyceronephosphate O-acyltransferase [EC:2.3.1.42]
D      <a href="/dbget-bin/www_bget?ec:2.3.1.43">2.3.1.43</a>  phosphatidylcholine---sterol O-acyltransferase
D      <a href="/dbget-bin/www_bget?ec:2.3.1.44">2.3.1.44</a>  N-acetylneuraminate 4-O-acetyltransferase
D      <a href="/dbget-bin/www_bget?ec:2.3.1.45">2.3.1.45</a>  N-acetylneuraminate 7-O(or 9-O)-acetyltransferase
D      <a href="/dbget-bin/www_bget?ec:2.3.1.46">2.3.1.46</a>  homoserine O-succinyltransferase
D      <a href="/dbget-bin/www_bget?ec:2.3.1.47">2.3.1.47</a>  8-amino-7-oxononanoate synthase
D      <a href="/dbget-bin/www_bget?ec:2.3.1.48">2.3.1.48</a>  histone acetyltransferase
E        comp3842_c0_seq1; <a href="/dbget-bin/www_bget?ko:K02223">K02223</a>  CLOCK, KAT13D; circadian locomoter output cycles kaput protein [EC:2.3.1.48]
E        comp40430_c0_seq1; <a href="/dbget-bin/www_bget?ko:K02223">K02223</a>  CLOCK, KAT13D; circadian locomoter output cycles kaput protein [EC:2.3.1.48]
E        comp63469_c0_seq1; <a href="/dbget-bin/www_bget?ko:K02223">K02223</a>  CLOCK, KAT13D; circadian locomoter output cycles kaput protein [EC:2.3.1.48]
E        comp136845_c0_seq1; <a href="/dbget-bin/www_bget?ko:K02223">K02223</a>  CLOCK, KAT13D; circadian locomoter output cycles kaput protein [EC:2.3.1.48]
E        comp9186_c0_seq1; <a href="/dbget-bin/www_bget?ko:K04498">K04498</a>  EP300, CREBBP, KAT3; E1A/CREB-binding protein [EC:2.3.1.48]
E        comp12340_c0_seq1; <a href="/dbget-bin/www_bget?ko:K04498">K04498</a>  EP300, CREBBP, KAT3; E1A/CREB-binding protein [EC:2.3.1.48]
E        comp23404_c0_seq1; <a href="/dbget-bin/www_bget?ko:K04498">K04498</a>  EP300, CREBBP, KAT3; E1A/CREB-binding protein [EC:2.3.1.48]
E        comp37697_c0_seq1; <a href="/dbget-bin/www_bget?ko:K04498">K04498</a>  EP300, CREBBP, KAT3; E1A/CREB-binding protein [EC:2.3.1.48]
E        comp40593_c0_seq1; <a href="/dbget-bin/www_bget?ko:K04498">K04498</a>  EP300, CREBBP, KAT3; E1A/CREB-binding protein [EC:2.3.1.48]
E        comp40962_c0_seq1; <a href="/dbget-bin/www_bget?ko:K04498">K04498</a>  EP300, CREBBP, KAT3; E1A/CREB-binding protein [EC:2.3.1.48]
E        comp43753_c0_seq1; <a href="/dbget-bin/www_bget?ko:K04498">K04498</a>  EP300, CREBBP, KAT3; E1A/CREB-binding protein [EC:2.3.1.48]
E        comp58479_c0_seq1; <a href="/dbget-bin/www_bget?ko:K04498">K04498</a>  EP300, CREBBP, KAT3; E1A/CREB-binding protein [EC:2.3.1.48]
E        comp63362_c0_seq1; <a href="/dbget-bin/www_bget?ko:K04498">K04498</a>  EP300, CREBBP, KAT3; E1A/CREB-binding protein [EC:2.3.1.48]
E        comp81875_c0_seq1; <a href="/dbget-bin/www_bget?ko:K04498">K04498</a>  EP300, CREBBP, KAT3; E1A/CREB-binding protein [EC:2.3.1.48]
E        comp83065_c0_seq1; <a href="/dbget-bin/www_bget?ko:K04498">K04498</a>  EP300, CREBBP, KAT3; E1A/CREB-binding protein [EC:2.3.1.48]
E        comp96664_c0_seq1; <a href="/dbget-bin/www_bget?ko:K04498">K04498</a>  EP300, CREBBP, KAT3; E1A/CREB-binding protein [EC:2.3.1.48]
E        comp102427_c0_seq1; <a href="/dbget-bin/www_bget?ko:K04498">K04498</a>  EP300, CREBBP, KAT3; E1A/CREB-binding protein [EC:2.3.1.48]
E        comp106651_c0_seq1; <a href="/dbget-bin/www_bget?ko:K04498">K04498</a>  EP300, CREBBP, KAT3; E1A/CREB-binding protein [EC:2.3.1.48]
E        comp134213_c0_seq1; <a href="/dbget-bin/www_bget?ko:K04498">K04498</a>  EP300, CREBBP, KAT3; E1A/CREB-binding protein [EC:2.3.1.48]
E        comp7806_c0_seq1; <a href="/dbget-bin/www_bget?ko:K06062">K06062</a>  PCAF, KAT2, GCN5; histone acetyltransferase [EC:2.3.1.48]
E        comp12116_c0_seq1; <a href="/dbget-bin/www_bget?ko:K06062">K06062</a>  PCAF, KAT2, GCN5; histone acetyltransferase [EC:2.3.1.48]
E        comp18532_c0_seq1; <a href="/dbget-bin/www_bget?ko:K06062">K06062</a>  PCAF, KAT2, GCN5; histone acetyltransferase [EC:2.3.1.48]
E        comp71507_c0_seq1; <a href="/dbget-bin/www_bget?ko:K06062">K06062</a>  PCAF, KAT2, GCN5; histone acetyltransferase [EC:2.3.1.48]
E        comp130543_c0_seq1; <a href="/dbget-bin/www_bget?ko:K06062">K06062</a>  PCAF, KAT2, GCN5; histone acetyltransferase [EC:2.3.1.48]
E        comp131460_c0_seq1; <a href="/dbget-bin/www_bget?ko:K06062">K06062</a>  PCAF, KAT2, GCN5; histone acetyltransferase [EC:2.3.1.48]
E        comp146323_c0_seq1; <a href="/dbget-bin/www_bget?ko:K06062">K06062</a>  PCAF, KAT2, GCN5; histone acetyltransferase [EC:2.3.1.48]
E        comp33545_c0_seq1; <a href="/dbget-bin/www_bget?ko:K07739">K07739</a>  ELP3, KAT9; elongator complex protein 3 [EC:2.3.1.48]
E        comp51440_c0_seq1; <a href="/dbget-bin/www_bget?ko:K07739">K07739</a>  ELP3, KAT9; elongator complex protein 3 [EC:2.3.1.48]
E        comp96646_c0_seq1; <a href="/dbget-bin/www_bget?ko:K07739">K07739</a>  ELP3, KAT9; elongator complex protein 3 [EC:2.3.1.48]
E        comp141233_c0_seq1; <a href="/dbget-bin/www_bget?ko:K07739">K07739</a>  ELP3, KAT9; elongator complex protein 3 [EC:2.3.1.48]
E        comp7656_c0_seq1; <a href="/dbget-bin/www_bget?ko:K11303">K11303</a>  HAT1, KAT1; histone acetyltransferase 1 [EC:2.3.1.48]
E        comp58504_c0_seq1; <a href="/dbget-bin/www_bget?ko:K11303">K11303</a>  HAT1, KAT1; histone acetyltransferase 1 [EC:2.3.1.48]
E        comp62087_c0_seq1; <a href="/dbget-bin/www_bget?ko:K11303">K11303</a>  HAT1, KAT1; histone acetyltransferase 1 [EC:2.3.1.48]
E        comp42806_c0_seq1; <a href="/dbget-bin/www_bget?ko:K11304">K11304</a>  TIP60, KAT5, ESA1; histone acetyltransferase HTATIP [EC:2.3.1.48]
E        comp50242_c0_seq1; <a href="/dbget-bin/www_bget?ko:K11304">K11304</a>  TIP60, KAT5, ESA1; histone acetyltransferase HTATIP [EC:2.3.1.48]
E        comp20712_c0_seq1; <a href="/dbget-bin/www_bget?ko:K11305">K11305</a>  MYST3, KAT6A; histone acetyltransferase MYST3 [EC:2.3.1.48]
E        comp24749_c0_seq1; <a href="/dbget-bin/www_bget?ko:K11305">K11305</a>  MYST3, KAT6A; histone acetyltransferase MYST3 [EC:2.3.1.48]
E        comp63828_c0_seq1; <a href="/dbget-bin/www_bget?ko:K11305">K11305</a>  MYST3, KAT6A; histone acetyltransferase MYST3 [EC:2.3.1.48]
E        comp70330_c0_seq1; <a href="/dbget-bin/www_bget?ko:K11305">K11305</a>  MYST3, KAT6A; histone acetyltransferase MYST3 [EC:2.3.1.48]
E        comp112684_c0_seq1; <a href="/dbget-bin/www_bget?ko:K11305">K11305</a>  MYST3, KAT6A; histone acetyltransferase MYST3 [EC:2.3.1.48]
E        comp144386_c0_seq1; <a href="/dbget-bin/www_bget?ko:K11305">K11305</a>  MYST3, KAT6A; histone acetyltransferase MYST3 [EC:2.3.1.48]
E        comp155154_c0_seq1; <a href="/dbget-bin/www_bget?ko:K11305">K11305</a>  MYST3, KAT6A; histone acetyltransferase MYST3 [EC:2.3.1.48]
E        comp32317_c0_seq1; <a href="/dbget-bin/www_bget?ko:K11306">K11306</a>  MYST4, KAT6B; histone acetyltransferase MYST4 [EC:2.3.1.48]
E        comp111000_c0_seq1; <a href="/dbget-bin/www_bget?ko:K11306">K11306</a>  MYST4, KAT6B; histone acetyltransferase MYST4 [EC:2.3.1.48]
E        comp66830_c0_seq1; <a href="/dbget-bin/www_bget?ko:K11307">K11307</a>  MYST2, HBO1, KAT7; histone acetyltransferase MYST2 [EC:2.3.1.48]
E        comp68400_c0_seq1; <a href="/dbget-bin/www_bget?ko:K11307">K11307</a>  MYST2, HBO1, KAT7; histone acetyltransferase MYST2 [EC:2.3.1.48]
E        comp15033_c0_seq1; <a href="/dbget-bin/www_bget?ko:K11308">K11308</a>  MYST1, MOF, KAT8; histone acetyltransferase MYST1 [EC:2.3.1.48]
E        comp16853_c0_seq1; <a href="/dbget-bin/www_bget?ko:K11308">K11308</a>  MYST1, MOF, KAT8; histone acetyltransferase MYST1 [EC:2.3.1.48]
E        comp31699_c0_seq1; <a href="/dbget-bin/www_bget?ko:K11308">K11308</a>  MYST1, MOF, KAT8; histone acetyltransferase MYST1 [EC:2.3.1.48]
E        comp86091_c0_seq1; <a href="/dbget-bin/www_bget?ko:K11308">K11308</a>  MYST1, MOF, KAT8; histone acetyltransferase MYST1 [EC:2.3.1.48]
E        comp89768_c0_seq1; <a href="/dbget-bin/www_bget?ko:K11308">K11308</a>  MYST1, MOF, KAT8; histone acetyltransferase MYST1 [EC:2.3.1.48]
E        comp12867_c0_seq1; <a href="/dbget-bin/www_bget?ko:K15719">K15719</a>  NCOAT, MGEA5; protein O-GlcNAcase / histone acetyltransferase [EC:3.2.1.169 2.3.1.48]
E        comp41031_c0_seq1; <a href="/dbget-bin/www_bget?ko:K15719">K15719</a>  NCOAT, MGEA5; protein O-GlcNAcase / histone acetyltransferase [EC:3.2.1.169 2.3.1.48]
D      <a href="/dbget-bin/www_bget?ec:2.3.1.49">2.3.1.49</a>  deacetyl-[citrate-(pro-3S)-lyase] S-acetyltransferase
D      <a href="/dbget-bin/www_bget?ec:2.3.1.50">2.3.1.50</a>  serine C-palmitoyltransferase
E        comp29036_c0_seq1; <a href="/dbget-bin/www_bget?ko:K00654">K00654</a>  E2.3.1.50; serine palmitoyltransferase [EC:2.3.1.50]
E        comp44270_c0_seq1; <a href="/dbget-bin/www_bget?ko:K00654">K00654</a>  E2.3.1.50; serine palmitoyltransferase [EC:2.3.1.50]
E        comp60398_c0_seq1; <a href="/dbget-bin/www_bget?ko:K00654">K00654</a>  E2.3.1.50; serine palmitoyltransferase [EC:2.3.1.50]
E        comp80047_c0_seq1; <a href="/dbget-bin/www_bget?ko:K00654">K00654</a>  E2.3.1.50; serine palmitoyltransferase [EC:2.3.1.50]
E        comp92606_c0_seq1; <a href="/dbget-bin/www_bget?ko:K00654">K00654</a>  E2.3.1.50; serine palmitoyltransferase [EC:2.3.1.50]
E        comp120018_c0_seq1; <a href="/dbget-bin/www_bget?ko:K00654">K00654</a>  E2.3.1.50; serine palmitoyltransferase [EC:2.3.1.50]
E        comp133035_c0_seq1; <a href="/dbget-bin/www_bget?ko:K00654">K00654</a>  E2.3.1.50; serine palmitoyltransferase [EC:2.3.1.50]
E        comp142141_c0_seq1; <a href="/dbget-bin/www_bget?ko:K00654">K00654</a>  E2.3.1.50; serine palmitoyltransferase [EC:2.3.1.50]
D      <a href="/dbget-bin/www_bget?ec:2.3.1.51">2.3.1.51</a>  1-acylglycerol-3-phosphate O-acyltransferase
E        comp139745_c0_seq1; <a href="/dbget-bin/www_bget?ko:K13509">K13509</a>  LPAAT, AGPAT1, AGPAT2; lysophosphatidate acyltransferase [EC:2.3.1.51]
E        comp57359_c0_seq1; <a href="/dbget-bin/www_bget?ko:K13513">K13513</a>  LCLAT1, AGPAT8; lysocardiolipin and lysophospholipid acyltransferase [EC:2.3.1.- 2.3.1.51]
E        comp135264_c0_seq1; <a href="/dbget-bin/www_bget?ko:K13517">K13517</a>  MBOAT1_2; lysophospholipid acyltransferase 1/2 [EC:2.3.1.51 2.3.1.-]
E        comp26154_c0_seq1; <a href="/dbget-bin/www_bget?ko:K13523">K13523</a>  AGPAT3_4; lysophosphatidic acid acyltransferase / lysophosphatidylinositol acyltransferase [EC:2.3.1.51 2.3.1.-]
E        comp63132_c0_seq1; <a href="/dbget-bin/www_bget?ko:K13523">K13523</a>  AGPAT3_4; lysophosphatidic acid acyltransferase / lysophosphatidylinositol acyltransferase [EC:2.3.1.51 2.3.1.-]
E        comp46197_c0_seq1; <a href="/dbget-bin/www_bget?ko:K13699">K13699</a>  ABHD5, CGI-58; abhydrolase domain-containing protein 5 [EC:2.3.1.51]
E        comp46197_c0_seq2; <a href="/dbget-bin/www_bget?ko:K13699">K13699</a>  ABHD5, CGI-58; abhydrolase domain-containing protein 5 [EC:2.3.1.51]
E        comp88455_c0_seq1; <a href="/dbget-bin/www_bget?ko:K13699">K13699</a>  ABHD5, CGI-58; abhydrolase domain-containing protein 5 [EC:2.3.1.51]
E        comp90240_c0_seq1; <a href="/dbget-bin/www_bget?ko:K13699">K13699</a>  ABHD5, CGI-58; abhydrolase domain-containing protein 5 [EC:2.3.1.51]
E        comp159640_c0_seq1; <a href="/dbget-bin/www_bget?ko:K13699">K13699</a>  ABHD5, CGI-58; abhydrolase domain-containing protein 5 [EC:2.3.1.51]
D      <a href="/dbget-bin/www_bget?ec:2.3.1.52">2.3.1.52</a>  2-acylglycerol-3-phosphate O-acyltransferase
D      <a href="/dbget-bin/www_bget?ec:2.3.1.53">2.3.1.53</a>  phenylalanine N-acetyltransferase
D      <a href="/dbget-bin/www_bget?ec:2.3.1.54">2.3.1.54</a>  formate C-acetyltransferase
D      <a href="/dbget-bin/www_bget?ec:2.3.1.56">2.3.1.56</a>  aromatic-hydroxylamine O-acetyltransferase
D      <a href="/dbget-bin/www_bget?ec:2.3.1.57">2.3.1.57</a>  diamine N-acetyltransferase
E        comp52812_c0_seq1; <a href="/dbget-bin/www_bget?ko:K00657">K00657</a>  E2.3.1.57, speG; diamine N-acetyltransferase [EC:2.3.1.57]
D      <a href="/dbget-bin/www_bget?ec:2.3.1.58">2.3.1.58</a>  2,3-diaminopropionate N-oxalyltransferase
D      <a href="/dbget-bin/www_bget?ec:2.3.1.59">2.3.1.59</a>  gentamicin 2'-N-acetyltransferase
D      <a href="/dbget-bin/www_bget?ec:2.3.1.60">2.3.1.60</a>  gentamicin 3'-N-acetyltransferase
D      <a href="/dbget-bin/www_bget?ec:2.3.1.61">2.3.1.61</a>  dihydrolipoyllysine-residue succinyltransferase
E        comp9690_c0_seq1; <a href="/dbget-bin/www_bget?ko:K00658">K00658</a>  DLST, sucB; 2-oxoglutarate dehydrogenase E2 component (dihydrolipoamide succinyltransferase) [EC:2.3.1.61]
E        comp38089_c0_seq2; <a href="/dbget-bin/www_bget?ko:K00658">K00658</a>  DLST, sucB; 2-oxoglutarate dehydrogenase E2 component (dihydrolipoamide succinyltransferase) [EC:2.3.1.61]
E        comp48315_c0_seq1; <a href="/dbget-bin/www_bget?ko:K00658">K00658</a>  DLST, sucB; 2-oxoglutarate dehydrogenase E2 component (dihydrolipoamide succinyltransferase) [EC:2.3.1.61]
E        comp48505_c0_seq1; <a href="/dbget-bin/www_bget?ko:K00658">K00658</a>  DLST, sucB; 2-oxoglutarate dehydrogenase E2 component (dihydrolipoamide succinyltransferase) [EC:2.3.1.61]
D      <a href="/dbget-bin/www_bget?ec:2.3.1.62">2.3.1.62</a>  2-acylglycerophosphocholine O-acyltransferase
D      <a href="/dbget-bin/www_bget?ec:2.3.1.63">2.3.1.63</a>  1-alkylglycerophosphocholine O-acyltransferase
D      <a href="/dbget-bin/www_bget?ec:2.3.1.64">2.3.1.64</a>  agmatine N4-coumaroyltransferase
D      <a href="/dbget-bin/www_bget?ec:2.3.1.65">2.3.1.65</a>  bile acid-CoA:amino acid N-acyltransferase
E        comp92097_c0_seq1; <a href="/dbget-bin/www_bget?ko:K00659">K00659</a>  BAAT; bile acid-CoA:amino acid N-acyltransferase [EC:2.3.1.65 3.1.2.2]
D      <a href="/dbget-bin/www_bget?ec:2.3.1.66">2.3.1.66</a>  leucine N-acetyltransferase
D      <a href="/dbget-bin/www_bget?ec:2.3.1.67">2.3.1.67</a>  1-alkylglycerophosphocholine O-acetyltransferase
D      <a href="/dbget-bin/www_bget?ec:2.3.1.68">2.3.1.68</a>  glutamine N-acyltransferase
D      <a href="/dbget-bin/www_bget?ec:2.3.1.69">2.3.1.69</a>  monoterpenol O-acetyltransferase
D      <a href="/dbget-bin/www_bget?ec:2.3.1.71">2.3.1.71</a>  glycine N-benzoyltransferase
D      <a href="/dbget-bin/www_bget?ec:2.3.1.72">2.3.1.72</a>  indoleacetylglucose---inositol O-acyltransferase
D      <a href="/dbget-bin/www_bget?ec:2.3.1.73">2.3.1.73</a>  diacylglycerol---sterol O-acyltransferase
D      <a href="/dbget-bin/www_bget?ec:2.3.1.74">2.3.1.74</a>  naringenin-chalcone synthase
D      <a href="/dbget-bin/www_bget?ec:2.3.1.75">2.3.1.75</a>  long-chain-alcohol O-fatty-acyltransferase
E        comp41848_c0_seq1; <a href="/dbget-bin/www_bget?ko:K11155">K11155</a>  DGAT1; diacylglycerol O-acyltransferase 1 [EC:2.3.1.20 2.3.1.75 2.3.1.76]
E        comp41848_c0_seq2; <a href="/dbget-bin/www_bget?ko:K11155">K11155</a>  DGAT1; diacylglycerol O-acyltransferase 1 [EC:2.3.1.20 2.3.1.75 2.3.1.76]
E        comp124620_c0_seq1; <a href="/dbget-bin/www_bget?ko:K11155">K11155</a>  DGAT1; diacylglycerol O-acyltransferase 1 [EC:2.3.1.20 2.3.1.75 2.3.1.76]
D      <a href="/dbget-bin/www_bget?ec:2.3.1.76">2.3.1.76</a>  retinol O-fatty-acyltransferase
E        comp41848_c0_seq1; <a href="/dbget-bin/www_bget?ko:K11155">K11155</a>  DGAT1; diacylglycerol O-acyltransferase 1 [EC:2.3.1.20 2.3.1.75 2.3.1.76]
E        comp41848_c0_seq2; <a href="/dbget-bin/www_bget?ko:K11155">K11155</a>  DGAT1; diacylglycerol O-acyltransferase 1 [EC:2.3.1.20 2.3.1.75 2.3.1.76]
E        comp124620_c0_seq1; <a href="/dbget-bin/www_bget?ko:K11155">K11155</a>  DGAT1; diacylglycerol O-acyltransferase 1 [EC:2.3.1.20 2.3.1.75 2.3.1.76]
D      <a href="/dbget-bin/www_bget?ec:2.3.1.77">2.3.1.77</a>  triacylglycerol---sterol O-acyltransferase
D      <a href="/dbget-bin/www_bget?ec:2.3.1.78">2.3.1.78</a>  heparan-alpha-glucosaminide N-acetyltransferase
E        comp31245_c0_seq1; <a href="/dbget-bin/www_bget?ko:K10532">K10532</a>  HGSNAT; heparan-alpha-glucosaminide N-acetyltransferase [EC:2.3.1.78]
E        comp45189_c0_seq1; <a href="/dbget-bin/www_bget?ko:K10532">K10532</a>  HGSNAT; heparan-alpha-glucosaminide N-acetyltransferase [EC:2.3.1.78]
E        comp45189_c0_seq2; <a href="/dbget-bin/www_bget?ko:K10532">K10532</a>  HGSNAT; heparan-alpha-glucosaminide N-acetyltransferase [EC:2.3.1.78]
E        comp48038_c0_seq1; <a href="/dbget-bin/www_bget?ko:K10532">K10532</a>  HGSNAT; heparan-alpha-glucosaminide N-acetyltransferase [EC:2.3.1.78]
E        comp85883_c0_seq1; <a href="/dbget-bin/www_bget?ko:K10532">K10532</a>  HGSNAT; heparan-alpha-glucosaminide N-acetyltransferase [EC:2.3.1.78]
E        comp97429_c0_seq1; <a href="/dbget-bin/www_bget?ko:K10532">K10532</a>  HGSNAT; heparan-alpha-glucosaminide N-acetyltransferase [EC:2.3.1.78]
D      <a href="/dbget-bin/www_bget?ec:2.3.1.79">2.3.1.79</a>  maltose O-acetyltransferase
D      <a href="/dbget-bin/www_bget?ec:2.3.1.80">2.3.1.80</a>  cysteine-S-conjugate N-acetyltransferase
D      <a href="/dbget-bin/www_bget?ec:2.3.1.81">2.3.1.81</a>  aminoglycoside N3'-acetyltransferase
D      <a href="/dbget-bin/www_bget?ec:2.3.1.82">2.3.1.82</a>  aminoglycoside N6'-acetyltransferase
D      <a href="/dbget-bin/www_bget?ec:2.3.1.83">2.3.1.83</a>  phosphatidylcholine---dolichol O-acyltransferase
D      <a href="/dbget-bin/www_bget?ec:2.3.1.84">2.3.1.84</a>  alcohol O-acetyltransferase
D      <a href="/dbget-bin/www_bget?ec:2.3.1.85">2.3.1.85</a>  fatty-acid synthase
E        comp25193_c0_seq1; <a href="/dbget-bin/www_bget?ko:K00665">K00665</a>  FASN; fatty acid synthase, animal type [EC:2.3.1.85]
E        comp43211_c0_seq1; <a href="/dbget-bin/www_bget?ko:K00665">K00665</a>  FASN; fatty acid synthase, animal type [EC:2.3.1.85]
E        comp45992_c0_seq3; <a href="/dbget-bin/www_bget?ko:K00665">K00665</a>  FASN; fatty acid synthase, animal type [EC:2.3.1.85]
E        comp45992_c0_seq4; <a href="/dbget-bin/www_bget?ko:K00665">K00665</a>  FASN; fatty acid synthase, animal type [EC:2.3.1.85]
E        comp49405_c0_seq1; <a href="/dbget-bin/www_bget?ko:K00665">K00665</a>  FASN; fatty acid synthase, animal type [EC:2.3.1.85]
D      <a href="/dbget-bin/www_bget?ec:2.3.1.86">2.3.1.86</a>  fatty-acyl-CoA synthase
D      <a href="/dbget-bin/www_bget?ec:2.3.1.87">2.3.1.87</a>  aralkylamine N-acetyltransferase
D      <a href="/dbget-bin/www_bget?ec:2.3.1.88">2.3.1.88</a>  peptide alpha-N-acetyltransferase
E        comp34748_c0_seq1; <a href="/dbget-bin/www_bget?ko:K00670">K00670</a>  E2.3.1.88; peptide alpha-N-acetyltransferase [EC:2.3.1.88]
E        comp44913_c0_seq2; <a href="/dbget-bin/www_bget?ko:K00670">K00670</a>  E2.3.1.88; peptide alpha-N-acetyltransferase [EC:2.3.1.88]
E        comp47735_c0_seq1; <a href="/dbget-bin/www_bget?ko:K00670">K00670</a>  E2.3.1.88; peptide alpha-N-acetyltransferase [EC:2.3.1.88]
E        comp48173_c0_seq1; <a href="/dbget-bin/www_bget?ko:K00670">K00670</a>  E2.3.1.88; peptide alpha-N-acetyltransferase [EC:2.3.1.88]
E        comp59369_c0_seq1; <a href="/dbget-bin/www_bget?ko:K00670">K00670</a>  E2.3.1.88; peptide alpha-N-acetyltransferase [EC:2.3.1.88]
D      <a href="/dbget-bin/www_bget?ec:2.3.1.89">2.3.1.89</a>  tetrahydrodipicolinate N-acetyltransferase
D      <a href="/dbget-bin/www_bget?ec:2.3.1.90">2.3.1.90</a>  beta-glucogallin O-galloyltransferase
D      <a href="/dbget-bin/www_bget?ec:2.3.1.91">2.3.1.91</a>  sinapoylglucose---choline O-sinapoyltransferase
D      <a href="/dbget-bin/www_bget?ec:2.3.1.92">2.3.1.92</a>  sinapoylglucose---malate O-sinapoyltransferase
D      <a href="/dbget-bin/www_bget?ec:2.3.1.93">2.3.1.93</a>  13-hydroxylupanine O-tigloyltransferase
D      <a href="/dbget-bin/www_bget?ec:2.3.1.94">2.3.1.94</a>  6-deoxyerythronolide-B synthase
D      <a href="/dbget-bin/www_bget?ec:2.3.1.95">2.3.1.95</a>  trihydroxystilbene synthase
D      <a href="/dbget-bin/www_bget?ec:2.3.1.96">2.3.1.96</a>  glycoprotein N-palmitoyltransferase
D      <a href="/dbget-bin/www_bget?ec:2.3.1.97">2.3.1.97</a>  glycylpeptide N-tetradecanoyltransferase
E        comp8312_c0_seq1; <a href="/dbget-bin/www_bget?ko:K00671">K00671</a>  E2.3.1.97, NMT; glycylpeptide N-tetradecanoyltransferase [EC:2.3.1.97]
E        comp12013_c0_seq1; <a href="/dbget-bin/www_bget?ko:K00671">K00671</a>  E2.3.1.97, NMT; glycylpeptide N-tetradecanoyltransferase [EC:2.3.1.97]
E        comp73356_c0_seq1; <a href="/dbget-bin/www_bget?ko:K00671">K00671</a>  E2.3.1.97, NMT; glycylpeptide N-tetradecanoyltransferase [EC:2.3.1.97]
D      <a href="/dbget-bin/www_bget?ec:2.3.1.98">2.3.1.98</a>  chlorogenate---glucarate O-hydroxycinnamoyltransferase
D      <a href="/dbget-bin/www_bget?ec:2.3.1.99">2.3.1.99</a>  quinate O-hydroxycinnamoyltransferase
D      <a href="/dbget-bin/www_bget?ec:2.3.1.100">2.3.1.100</a>  [myelin-proteolipid] O-palmitoyltransferase
D      <a href="/dbget-bin/www_bget?ec:2.3.1.101">2.3.1.101</a>  formylmethanofuran---tetrahydromethanopterin N-formyltransferase
D      <a href="/dbget-bin/www_bget?ec:2.3.1.102">2.3.1.102</a>  N6-hydroxylysine O-acetyltransferase
D      <a href="/dbget-bin/www_bget?ec:2.3.1.103">2.3.1.103</a>  sinapoylglucose---sinapoylglucose O-sinapoyltransferase
D      <a href="/dbget-bin/www_bget?ec:2.3.1.105">2.3.1.105</a>  alkylglycerophosphate 2-O-acetyltransferase
D      <a href="/dbget-bin/www_bget?ec:2.3.1.106">2.3.1.106</a>  tartronate O-hydroxycinnamoyltransferase
D      <a href="/dbget-bin/www_bget?ec:2.3.1.107">2.3.1.107</a>  deacetylvindoline O-acetyltransferase
D      <a href="/dbget-bin/www_bget?ec:2.3.1.108">2.3.1.108</a>  alpha-tubulin N-acetyltransferase
D      <a href="/dbget-bin/www_bget?ec:2.3.1.109">2.3.1.109</a>  arginine N-succinyltransferase
D      <a href="/dbget-bin/www_bget?ec:2.3.1.110">2.3.1.110</a>  tyramine N-feruloyltransferase
D      <a href="/dbget-bin/www_bget?ec:2.3.1.111">2.3.1.111</a>  mycocerosate synthase
D      <a href="/dbget-bin/www_bget?ec:2.3.1.112">2.3.1.112</a>  D-tryptophan N-malonyltransferase
D      <a href="/dbget-bin/www_bget?ec:2.3.1.113">2.3.1.113</a>  anthranilate N-malonyltransferase
D      <a href="/dbget-bin/www_bget?ec:2.3.1.114">2.3.1.114</a>  3,4-dichloroaniline N-malonyltransferase
D      <a href="/dbget-bin/www_bget?ec:2.3.1.115">2.3.1.115</a>  isoflavone-7-O-beta-glucoside 6''-O-malonyltransferase
D      <a href="/dbget-bin/www_bget?ec:2.3.1.116">2.3.1.116</a>  flavonol-3-O-beta-glucoside O-malonyltransferase
D      <a href="/dbget-bin/www_bget?ec:2.3.1.117">2.3.1.117</a>  2,3,4,5-tetrahydropyridine-2,6-dicarboxylate N-succinyltransferase
D      <a href="/dbget-bin/www_bget?ec:2.3.1.118">2.3.1.118</a>  N-hydroxyarylamine O-acetyltransferase
D      <a href="/dbget-bin/www_bget?ec:2.3.1.119">2.3.1.119</a>  icosanoyl-CoA synthase
D      <a href="/dbget-bin/www_bget?ec:2.3.1.121">2.3.1.121</a>  1-alkenylglycerophosphoethanolamine O-acyltransferase
D      <a href="/dbget-bin/www_bget?ec:2.3.1.122">2.3.1.122</a>  trehalose O-mycolyltransferase
D      <a href="/dbget-bin/www_bget?ec:2.3.1.123">2.3.1.123</a>  dolichol O-acyltransferase
D      <a href="/dbget-bin/www_bget?ec:2.3.1.125">2.3.1.125</a>  1-alkyl-2-acetylglycerol O-acyltransferase
D      <a href="/dbget-bin/www_bget?ec:2.3.1.126">2.3.1.126</a>  isocitrate O-dihydroxycinnamoyltransferase
D      <a href="/dbget-bin/www_bget?ec:2.3.1.127">2.3.1.127</a>  ornithine N-benzoyltransferase
D      <a href="/dbget-bin/www_bget?ec:2.3.1.128">2.3.1.128</a>  ribosomal-protein-alanine N-acetyltransferase
D      <a href="/dbget-bin/www_bget?ec:2.3.1.129">2.3.1.129</a>  acyl-[acyl-carrier-protein]---UDP-N-acetylglucosamine O-acyltransferase
D      <a href="/dbget-bin/www_bget?ec:2.3.1.130">2.3.1.130</a>  galactarate O-hydroxycinnamoyltransferase
D      <a href="/dbget-bin/www_bget?ec:2.3.1.131">2.3.1.131</a>  glucarate O-hydroxycinnamoyltransferase
D      <a href="/dbget-bin/www_bget?ec:2.3.1.132">2.3.1.132</a>  glucarolactone O-hydroxycinnamoyltransferase
D      <a href="/dbget-bin/www_bget?ec:2.3.1.133">2.3.1.133</a>  shikimate O-hydroxycinnamoyltransferase
D      <a href="/dbget-bin/www_bget?ec:2.3.1.134">2.3.1.134</a>  galactolipid O-acyltransferase
D      <a href="/dbget-bin/www_bget?ec:2.3.1.135">2.3.1.135</a>  phosphatidylcholine---retinol O-acyltransferase
D      <a href="/dbget-bin/www_bget?ec:2.3.1.136">2.3.1.136</a>  polysialic-acid O-acetyltransferase
D      <a href="/dbget-bin/www_bget?ec:2.3.1.137">2.3.1.137</a>  carnitine O-octanoyltransferase
E        comp71081_c0_seq1; <a href="/dbget-bin/www_bget?ko:K05940">K05940</a>  CROT; carnitine O-octanoyltransferase [EC:2.3.1.137]
E        comp82566_c0_seq1; <a href="/dbget-bin/www_bget?ko:K05940">K05940</a>  CROT; carnitine O-octanoyltransferase [EC:2.3.1.137]
D      <a href="/dbget-bin/www_bget?ec:2.3.1.138">2.3.1.138</a>  putrescine N-hydroxycinnamoyltransferase
D      <a href="/dbget-bin/www_bget?ec:2.3.1.139">2.3.1.139</a>  ecdysone O-acyltransferase
D      <a href="/dbget-bin/www_bget?ec:2.3.1.140">2.3.1.140</a>  rosmarinate synthase
D      <a href="/dbget-bin/www_bget?ec:2.3.1.141">2.3.1.141</a>  galactosylacylglycerol O-acyltransferase
D      <a href="/dbget-bin/www_bget?ec:2.3.1.142">2.3.1.142</a>  glycoprotein O-fatty-acyltransferase
D      <a href="/dbget-bin/www_bget?ec:2.3.1.143">2.3.1.143</a>  beta-glucogallin---tetrakisgalloylglucose O-galloyltransferase
D      <a href="/dbget-bin/www_bget?ec:2.3.1.144">2.3.1.144</a>  anthranilate N-benzoyltransferase
D      <a href="/dbget-bin/www_bget?ec:2.3.1.145">2.3.1.145</a>  piperidine N-piperoyltransferase
D      <a href="/dbget-bin/www_bget?ec:2.3.1.146">2.3.1.146</a>  pinosylvin synthase
D      <a href="/dbget-bin/www_bget?ec:2.3.1.147">2.3.1.147</a>  glycerophospholipid arachidonoyl-transferase (CoA-independent)
D      <a href="/dbget-bin/www_bget?ec:2.3.1.148">2.3.1.148</a>  glycerophospholipid acyltransferase (CoA-dependent)
D      <a href="/dbget-bin/www_bget?ec:2.3.1.149">2.3.1.149</a>  platelet-activating factor acetyltransferase
D      <a href="/dbget-bin/www_bget?ec:2.3.1.150">2.3.1.150</a>  salutaridinol 7-O-acetyltransferase
D      <a href="/dbget-bin/www_bget?ec:2.3.1.151">2.3.1.151</a>  2,3',4,6-tetrahydroxybenzophenone synthase
D      <a href="/dbget-bin/www_bget?ec:2.3.1.152">2.3.1.152</a>  alcohol O-cinnamoyltransferase
D      <a href="/dbget-bin/www_bget?ec:2.3.1.153">2.3.1.153</a>  anthocyanin 5-(6'''-hydroxycinnamoyltransferase)
D      <a href="/dbget-bin/www_bget?ec:2.3.1.154">2.3.1.154</a>  propionyl-CoA C2-trimethyltridecanoyltransferase
D      <a href="/dbget-bin/www_bget?ec:2.3.1.155">2.3.1.155</a>  acetyl-CoA C-myristoyltransferase
D      <a href="/dbget-bin/www_bget?ec:2.3.1.156">2.3.1.156</a>  phloroisovalerophenone synthase
D      <a href="/dbget-bin/www_bget?ec:2.3.1.157">2.3.1.157</a>  glucosamine-1-phosphate N-acetyltransferase
D      <a href="/dbget-bin/www_bget?ec:2.3.1.158">2.3.1.158</a>  phospholipid:diacylglycerol acyltransferase
D      <a href="/dbget-bin/www_bget?ec:2.3.1.159">2.3.1.159</a>  acridone synthase
D      <a href="/dbget-bin/www_bget?ec:2.3.1.160">2.3.1.160</a>  vinorine synthase
D      <a href="/dbget-bin/www_bget?ec:2.3.1.161">2.3.1.161</a>  lovastatin nonaketide synthase
D      <a href="/dbget-bin/www_bget?ec:2.3.1.162">2.3.1.162</a>  taxadien-5alpha-ol O-acetyltransferase
D      <a href="/dbget-bin/www_bget?ec:2.3.1.163">2.3.1.163</a>  10-hydroxytaxane O-acetyltransferase
D      <a href="/dbget-bin/www_bget?ec:2.3.1.164">2.3.1.164</a>  isopenicillin-N N-acyltransferase
D      <a href="/dbget-bin/www_bget?ec:2.3.1.165">2.3.1.165</a>  6-methylsalicylic-acid synthase
D      <a href="/dbget-bin/www_bget?ec:2.3.1.166">2.3.1.166</a>  2alpha-hydroxytaxane 2-O-benzoyltransferase
D      <a href="/dbget-bin/www_bget?ec:2.3.1.167">2.3.1.167</a>  10-deacetylbaccatin III 10-O-acetyltransferase
D      <a href="/dbget-bin/www_bget?ec:2.3.1.168">2.3.1.168</a>  dihydrolipoyllysine-residue (2-methylpropanoyl)transferase
E        comp6705_c0_seq1; <a href="/dbget-bin/www_bget?ko:K09699">K09699</a>  E2.3.1.168, bkdB; 2-oxoisovalerate dehydrogenase E2 component (dihydrolipoyl transacylase) [EC:2.3.1.168]
E        comp20597_c0_seq1; <a href="/dbget-bin/www_bget?ko:K09699">K09699</a>  E2.3.1.168, bkdB; 2-oxoisovalerate dehydrogenase E2 component (dihydrolipoyl transacylase) [EC:2.3.1.168]
E        comp37114_c0_seq1; <a href="/dbget-bin/www_bget?ko:K09699">K09699</a>  E2.3.1.168, bkdB; 2-oxoisovalerate dehydrogenase E2 component (dihydrolipoyl transacylase) [EC:2.3.1.168]
D      <a href="/dbget-bin/www_bget?ec:2.3.1.169">2.3.1.169</a>  CO-methylating acetyl-CoA synthase
D      <a href="/dbget-bin/www_bget?ec:2.3.1.170">2.3.1.170</a>  6'-deoxychalcone synthase
D      <a href="/dbget-bin/www_bget?ec:2.3.1.171">2.3.1.171</a>  anthocyanin 6''-O-malonyltransferase
D      <a href="/dbget-bin/www_bget?ec:2.3.1.172">2.3.1.172</a>  anthocyanin 5-O-glucoside 6'''-O-malonyltransferase
D      <a href="/dbget-bin/www_bget?ec:2.3.1.173">2.3.1.173</a>  flavonol-3-O-triglucoside O-coumaroyltransferase
D      <a href="/dbget-bin/www_bget?ec:2.3.1.174">2.3.1.174</a>  3-oxoadipyl-CoA thiolase
D      <a href="/dbget-bin/www_bget?ec:2.3.1.175">2.3.1.175</a>  deacetylcephalosporin-C acetyltransferase
D      <a href="/dbget-bin/www_bget?ec:2.3.1.176">2.3.1.176</a>  propanoyl-CoA C-acyltransferase
E        comp12890_c0_seq1; <a href="/dbget-bin/www_bget?ko:K08764">K08764</a>  SCP2, SCPX; sterol carrier protein 2 [EC:2.3.1.176]
E        comp20655_c0_seq1; <a href="/dbget-bin/www_bget?ko:K08764">K08764</a>  SCP2, SCPX; sterol carrier protein 2 [EC:2.3.1.176]
E        comp40080_c0_seq1; <a href="/dbget-bin/www_bget?ko:K08764">K08764</a>  SCP2, SCPX; sterol carrier protein 2 [EC:2.3.1.176]
E        comp42002_c0_seq1; <a href="/dbget-bin/www_bget?ko:K08764">K08764</a>  SCP2, SCPX; sterol carrier protein 2 [EC:2.3.1.176]
E        comp59193_c0_seq1; <a href="/dbget-bin/www_bget?ko:K08764">K08764</a>  SCP2, SCPX; sterol carrier protein 2 [EC:2.3.1.176]
E        comp67657_c0_seq1; <a href="/dbget-bin/www_bget?ko:K08764">K08764</a>  SCP2, SCPX; sterol carrier protein 2 [EC:2.3.1.176]
E        comp91399_c0_seq1; <a href="/dbget-bin/www_bget?ko:K08764">K08764</a>  SCP2, SCPX; sterol carrier protein 2 [EC:2.3.1.176]
E        comp102963_c0_seq1; <a href="/dbget-bin/www_bget?ko:K08764">K08764</a>  SCP2, SCPX; sterol carrier protein 2 [EC:2.3.1.176]
E        comp112782_c0_seq1; <a href="/dbget-bin/www_bget?ko:K08764">K08764</a>  SCP2, SCPX; sterol carrier protein 2 [EC:2.3.1.176]
D      <a href="/dbget-bin/www_bget?ec:2.3.1.177">2.3.1.177</a>  3,5-dihydroxybiphenyl synthase
D      <a href="/dbget-bin/www_bget?ec:2.3.1.178">2.3.1.178</a>  diaminobutyrate acetyltransferase
D      <a href="/dbget-bin/www_bget?ec:2.3.1.179">2.3.1.179</a>  beta-ketoacyl-[acyl-carrier-protein] synthase II
D      <a href="/dbget-bin/www_bget?ec:2.3.1.180">2.3.1.180</a>  beta-ketoacyl-[acyl-carrier-protein] synthase III
D      <a href="/dbget-bin/www_bget?ec:2.3.1.181">2.3.1.181</a>  lipoyl(octanoyl) transferase
E        comp74156_c0_seq1; <a href="/dbget-bin/www_bget?ko:K03801">K03801</a>  lipB; lipoyl(octanoyl) transferase [EC:2.3.1.181]
D      <a href="/dbget-bin/www_bget?ec:2.3.1.182">2.3.1.182</a>  (R)-citramalate synthase
D      <a href="/dbget-bin/www_bget?ec:2.3.1.183">2.3.1.183</a>  phosphinothricin acetyltransferase
D      <a href="/dbget-bin/www_bget?ec:2.3.1.184">2.3.1.184</a>  acyl-homoserine-lactone synthase
D      <a href="/dbget-bin/www_bget?ec:2.3.1.185">2.3.1.185</a>  tropine acyltransferase
D      <a href="/dbget-bin/www_bget?ec:2.3.1.186">2.3.1.186</a>  pseudotropine acyltransferase
D      <a href="/dbget-bin/www_bget?ec:2.3.1.187">2.3.1.187</a>  acetyl-S-ACP:malonate ACP transferase
D      <a href="/dbget-bin/www_bget?ec:2.3.1.188">2.3.1.188</a>  omega-hydroxypalmitate O-feruloyl transferase
D      <a href="/dbget-bin/www_bget?ec:2.3.1.189">2.3.1.189</a>  mycothiol synthase
D      <a href="/dbget-bin/www_bget?ec:2.3.1.190">2.3.1.190</a>  acetoin dehydrogenase
D      <a href="/dbget-bin/www_bget?ec:2.3.1.191">2.3.1.191</a>  UDP-3-O-(3-hydroxymyristoyl)glucosamine N-acyltransferase
D      <a href="/dbget-bin/www_bget?ec:2.3.1.192">2.3.1.192</a>  glycine N-phenylacetyltransferase
D      <a href="/dbget-bin/www_bget?ec:2.3.1.193">2.3.1.193</a>  tRNAMet cytidine acetyltransferase
D      <a href="/dbget-bin/www_bget?ec:2.3.1.194">2.3.1.194</a>  acetoacetyl-CoA synthase
D      <a href="/dbget-bin/www_bget?ec:2.3.1.195">2.3.1.195</a>  (Z)-3-hexen-1-ol acetyltransferase
D      <a href="/dbget-bin/www_bget?ec:2.3.1.196">2.3.1.196</a>  benzyl alcohol O-benzoyltransferase
D      <a href="/dbget-bin/www_bget?ec:2.3.1.197">2.3.1.197</a>  dTDP-3-amino-3,6-dideoxy-alpha-D-galactopyranose 3-N-acetyltransferase
D      <a href="/dbget-bin/www_bget?ec:2.3.1.198">2.3.1.198</a>  glycerol-3-phosphate 2-O-acyltransferase
D      <a href="/dbget-bin/www_bget?ec:2.3.1.199">2.3.1.199</a>  very-long-chain 3-oxoacyl-CoA synthase
E        comp29762_c0_seq1; <a href="/dbget-bin/www_bget?ko:K10249">K10249</a>  ELOVL4; elongation of very long chain fatty acids protein 4 [EC:2.3.1.199]
E        comp147393_c0_seq1; <a href="/dbget-bin/www_bget?ko:K10249">K10249</a>  ELOVL4; elongation of very long chain fatty acids protein 4 [EC:2.3.1.199]
D      <a href="/dbget-bin/www_bget?ec:2.3.1.200">2.3.1.200</a>  lipoyl amidotransferase
D      <a href="/dbget-bin/www_bget?ec:2.3.1.201">2.3.1.201</a>  UDP-2-acetamido-3-amino-2,3-dideoxy-glucuronate N-acetyltransferase
D      <a href="/dbget-bin/www_bget?ec:2.3.1.202">2.3.1.202</a>  UDP-4-amino-4,6-dideoxy-N-acetyl-beta-L-altrosamine N-acetyltransferase
D      <a href="/dbget-bin/www_bget?ec:2.3.1.203">2.3.1.203</a>  UDP-N-acetylbacillosamine N-acetyltransferase
D      <a href="/dbget-bin/www_bget?ec:2.3.1.204">2.3.1.204</a>  octanoyl-[GcvH]:protein N-octanoyltransferase
D      <a href="/dbget-bin/www_bget?ec:2.3.1.205">2.3.1.205</a>  fumigaclavine B O-acetyltransferase
D      <a href="/dbget-bin/www_bget?ec:2.3.1.206">2.3.1.206</a>  3,5,7-trioxododecanoyl-CoA synthase
D      <a href="/dbget-bin/www_bget?ec:2.3.1.207">2.3.1.207</a>  beta-ketodecanoyl-[acyl-carrier-protein] synthase
D      <a href="/dbget-bin/www_bget?ec:2.3.1.208">2.3.1.208</a>  4-hydroxycoumarin synthase
D      <a href="/dbget-bin/www_bget?ec:2.3.1.209">2.3.1.209</a>  dTDP-4-amino-4,6-dideoxy-D-glucose acyltransferase
D      <a href="/dbget-bin/www_bget?ec:2.3.1.210">2.3.1.210</a>  dTDP-4-amino-4,6-dideoxy-D-galactose acyltransferase
D      <a href="/dbget-bin/www_bget?ec:2.3.1.211">2.3.1.211</a>  bisdemethoxycurcumin synthase
D      <a href="/dbget-bin/www_bget?ec:2.3.1.212">2.3.1.212</a>  benzalacetone synthase
D      <a href="/dbget-bin/www_bget?ec:2.3.1.213">2.3.1.213</a>  cyanidin 3-O-(6-O-glucosyl-2-O-xylosylgalactoside) 6'''-O-hydroxycinnamoyltransferase
D      <a href="/dbget-bin/www_bget?ec:2.3.1.214">2.3.1.214</a>  pelargonidin 3-O-(6-caffeoylglucoside) 5-O-(6-O-malonylglucoside) 4'''-malonyltransferase
D      <a href="/dbget-bin/www_bget?ec:2.3.1.215">2.3.1.215</a>  anthocyanidin 3-O-glucoside 6''-O-acyltransferase
D      <a href="/dbget-bin/www_bget?ec:2.3.1.216">2.3.1.216</a>  5,7-dihydroxy-2-methylchromone synthase
D      <a href="/dbget-bin/www_bget?ec:2.3.1.217">2.3.1.217</a>  curcumin synthase
D      <a href="/dbget-bin/www_bget?ec:2.3.1.218">2.3.1.218</a>  phenylpropanoylacetyl-CoA synthase
D      <a href="/dbget-bin/www_bget?ec:2.3.1.219">2.3.1.219</a>  demethoxycurcumin synthase
D      <a href="/dbget-bin/www_bget?ec:2.3.1.220">2.3.1.220</a>  2,4,6-trihydroxybenzophenone synthase
D      <a href="/dbget-bin/www_bget?ec:2.3.1.221">2.3.1.221</a>  noranthrone synthase
D      <a href="/dbget-bin/www_bget?ec:2.3.1.222">2.3.1.222</a>  phosphate propanoyltransferase
D      <a href="/dbget-bin/www_bget?ec:2.3.1.223">2.3.1.223</a>  3-oxo-5,6-didehydrosuberyl-CoA thiolase
D      <a href="/dbget-bin/www_bget?ec:2.3.1.224">2.3.1.224</a>  acetyl-CoA-benzylalcohol acetyltransferase
D      <a href="/dbget-bin/www_bget?ec:2.3.1.225">2.3.1.225</a>  protein S-acyltransferase
D      <a href="/dbget-bin/www_bget?ec:2.3.1.226">2.3.1.226</a>  carboxymethylproline synthase
D      2.3.1.-  
E        comp22626_c0_seq1; <a href="/dbget-bin/www_bget?ko:K03372">K03372</a>  ACATN, SLC33A1; MFS transporter, PAT family, solute carrier family 33 (acetyl-CoA transportor), member 1 [EC:2.3.1.-]
E        comp73212_c0_seq1; <a href="/dbget-bin/www_bget?ko:K03372">K03372</a>  ACATN, SLC33A1; MFS transporter, PAT family, solute carrier family 33 (acetyl-CoA transportor), member 1 [EC:2.3.1.-]
E        comp83522_c0_seq1; <a href="/dbget-bin/www_bget?ko:K03372">K03372</a>  ACATN, SLC33A1; MFS transporter, PAT family, solute carrier family 33 (acetyl-CoA transportor), member 1 [EC:2.3.1.-]
E        comp83917_c0_seq1; <a href="/dbget-bin/www_bget?ko:K03372">K03372</a>  ACATN, SLC33A1; MFS transporter, PAT family, solute carrier family 33 (acetyl-CoA transportor), member 1 [EC:2.3.1.-]
E        comp112677_c0_seq1; <a href="/dbget-bin/www_bget?ko:K03372">K03372</a>  ACATN, SLC33A1; MFS transporter, PAT family, solute carrier family 33 (acetyl-CoA transportor), member 1 [EC:2.3.1.-]
E        comp112928_c0_seq1; <a href="/dbget-bin/www_bget?ko:K03372">K03372</a>  ACATN, SLC33A1; MFS transporter, PAT family, solute carrier family 33 (acetyl-CoA transportor), member 1 [EC:2.3.1.-]
E        comp57359_c0_seq1; <a href="/dbget-bin/www_bget?ko:K13513">K13513</a>  LCLAT1, AGPAT8; lysocardiolipin and lysophospholipid acyltransferase [EC:2.3.1.- 2.3.1.51]
E        comp41217_c0_seq1; <a href="/dbget-bin/www_bget?ko:K13515">K13515</a>  LPCAT3, MBOAT5; lysophospholipid acyltransferase 5 [EC:2.3.1.23 2.3.1.-]
E        comp111711_c0_seq1; <a href="/dbget-bin/www_bget?ko:K13515">K13515</a>  LPCAT3, MBOAT5; lysophospholipid acyltransferase 5 [EC:2.3.1.23 2.3.1.-]
E        comp139640_c0_seq1; <a href="/dbget-bin/www_bget?ko:K13516">K13516</a>  MBOAT7; lysophospholipid acyltransferase 7 [EC:2.3.1.-]
E        comp135264_c0_seq1; <a href="/dbget-bin/www_bget?ko:K13517">K13517</a>  MBOAT1_2; lysophospholipid acyltransferase 1/2 [EC:2.3.1.51 2.3.1.-]
E        comp26154_c0_seq1; <a href="/dbget-bin/www_bget?ko:K13523">K13523</a>  AGPAT3_4; lysophosphatidic acid acyltransferase / lysophosphatidylinositol acyltransferase [EC:2.3.1.51 2.3.1.-]
E        comp63132_c0_seq1; <a href="/dbget-bin/www_bget?ko:K13523">K13523</a>  AGPAT3_4; lysophosphatidic acid acyltransferase / lysophosphatidylinositol acyltransferase [EC:2.3.1.51 2.3.1.-]
E        comp16015_c0_seq1; <a href="/dbget-bin/www_bget?ko:K14521">K14521</a>  NAT10, KRE33; N-acetyltransferase 10 [EC:2.3.1.-]
E        comp104211_c0_seq1; <a href="/dbget-bin/www_bget?ko:K14521">K14521</a>  NAT10, KRE33; N-acetyltransferase 10 [EC:2.3.1.-]
E        comp30030_c0_seq1; <a href="/dbget-bin/www_bget?ko:K16675">K16675</a>  ZDHHC14; probable palmitoyltransferase ZDHHC14 [EC:2.3.1.-]
E        comp72029_c0_seq1; <a href="/dbget-bin/www_bget?ko:K16675">K16675</a>  ZDHHC14; probable palmitoyltransferase ZDHHC14 [EC:2.3.1.-]
E        comp121564_c0_seq1; <a href="/dbget-bin/www_bget?ko:K16675">K16675</a>  ZDHHC14; probable palmitoyltransferase ZDHHC14 [EC:2.3.1.-]
C    2.3.2  Aminoacyltransferases
D      <a href="/dbget-bin/www_bget?ec:2.3.2.1">2.3.2.1</a>  D-glutamyltransferase
D      <a href="/dbget-bin/www_bget?ec:2.3.2.2">2.3.2.2</a>  gamma-glutamyltransferase
E        comp8082_c0_seq1; <a href="/dbget-bin/www_bget?ko:K00681">K00681</a>  ggt; gamma-glutamyltranspeptidase [EC:2.3.2.2]
E        comp8513_c0_seq1; <a href="/dbget-bin/www_bget?ko:K00681">K00681</a>  ggt; gamma-glutamyltranspeptidase [EC:2.3.2.2]
E        comp29356_c0_seq1; <a href="/dbget-bin/www_bget?ko:K00681">K00681</a>  ggt; gamma-glutamyltranspeptidase [EC:2.3.2.2]
E        comp31481_c0_seq1; <a href="/dbget-bin/www_bget?ko:K00681">K00681</a>  ggt; gamma-glutamyltranspeptidase [EC:2.3.2.2]
E        comp36757_c0_seq1; <a href="/dbget-bin/www_bget?ko:K00681">K00681</a>  ggt; gamma-glutamyltranspeptidase [EC:2.3.2.2]
E        comp44586_c0_seq1; <a href="/dbget-bin/www_bget?ko:K00681">K00681</a>  ggt; gamma-glutamyltranspeptidase [EC:2.3.2.2]
E        comp46810_c0_seq1; <a href="/dbget-bin/www_bget?ko:K00681">K00681</a>  ggt; gamma-glutamyltranspeptidase [EC:2.3.2.2]
E        comp46810_c0_seq2; <a href="/dbget-bin/www_bget?ko:K00681">K00681</a>  ggt; gamma-glutamyltranspeptidase [EC:2.3.2.2]
E        comp46810_c0_seq3; <a href="/dbget-bin/www_bget?ko:K00681">K00681</a>  ggt; gamma-glutamyltranspeptidase [EC:2.3.2.2]
E        comp46810_c0_seq4; <a href="/dbget-bin/www_bget?ko:K00681">K00681</a>  ggt; gamma-glutamyltranspeptidase [EC:2.3.2.2]
E        comp46810_c0_seq5; <a href="/dbget-bin/www_bget?ko:K00681">K00681</a>  ggt; gamma-glutamyltranspeptidase [EC:2.3.2.2]
E        comp46810_c0_seq6; <a href="/dbget-bin/www_bget?ko:K00681">K00681</a>  ggt; gamma-glutamyltranspeptidase [EC:2.3.2.2]
E        comp46810_c0_seq7; <a href="/dbget-bin/www_bget?ko:K00681">K00681</a>  ggt; gamma-glutamyltranspeptidase [EC:2.3.2.2]
E        comp46810_c0_seq8; <a href="/dbget-bin/www_bget?ko:K00681">K00681</a>  ggt; gamma-glutamyltranspeptidase [EC:2.3.2.2]
E        comp46810_c0_seq9; <a href="/dbget-bin/www_bget?ko:K00681">K00681</a>  ggt; gamma-glutamyltranspeptidase [EC:2.3.2.2]
E        comp46810_c0_seq10; <a href="/dbget-bin/www_bget?ko:K00681">K00681</a>  ggt; gamma-glutamyltranspeptidase [EC:2.3.2.2]
E        comp46810_c0_seq11; <a href="/dbget-bin/www_bget?ko:K00681">K00681</a>  ggt; gamma-glutamyltranspeptidase [EC:2.3.2.2]
E        comp46810_c0_seq12; <a href="/dbget-bin/www_bget?ko:K00681">K00681</a>  ggt; gamma-glutamyltranspeptidase [EC:2.3.2.2]
E        comp46810_c0_seq13; <a href="/dbget-bin/www_bget?ko:K00681">K00681</a>  ggt; gamma-glutamyltranspeptidase [EC:2.3.2.2]
E        comp46810_c0_seq14; <a href="/dbget-bin/www_bget?ko:K00681">K00681</a>  ggt; gamma-glutamyltranspeptidase [EC:2.3.2.2]
E        comp46810_c0_seq15; <a href="/dbget-bin/www_bget?ko:K00681">K00681</a>  ggt; gamma-glutamyltranspeptidase [EC:2.3.2.2]
E        comp46810_c0_seq16; <a href="/dbget-bin/www_bget?ko:K00681">K00681</a>  ggt; gamma-glutamyltranspeptidase [EC:2.3.2.2]
E        comp46810_c0_seq17; <a href="/dbget-bin/www_bget?ko:K00681">K00681</a>  ggt; gamma-glutamyltranspeptidase [EC:2.3.2.2]
E        comp46810_c0_seq18; <a href="/dbget-bin/www_bget?ko:K00681">K00681</a>  ggt; gamma-glutamyltranspeptidase [EC:2.3.2.2]
E        comp46810_c0_seq19; <a href="/dbget-bin/www_bget?ko:K00681">K00681</a>  ggt; gamma-glutamyltranspeptidase [EC:2.3.2.2]
E        comp46810_c0_seq20; <a href="/dbget-bin/www_bget?ko:K00681">K00681</a>  ggt; gamma-glutamyltranspeptidase [EC:2.3.2.2]
E        comp46810_c0_seq21; <a href="/dbget-bin/www_bget?ko:K00681">K00681</a>  ggt; gamma-glutamyltranspeptidase [EC:2.3.2.2]
E        comp46810_c0_seq22; <a href="/dbget-bin/www_bget?ko:K00681">K00681</a>  ggt; gamma-glutamyltranspeptidase [EC:2.3.2.2]
E        comp46810_c0_seq23; <a href="/dbget-bin/www_bget?ko:K00681">K00681</a>  ggt; gamma-glutamyltranspeptidase [EC:2.3.2.2]
E        comp46810_c0_seq24; <a href="/dbget-bin/www_bget?ko:K00681">K00681</a>  ggt; gamma-glutamyltranspeptidase [EC:2.3.2.2]
E        comp46810_c0_seq25; <a href="/dbget-bin/www_bget?ko:K00681">K00681</a>  ggt; gamma-glutamyltranspeptidase [EC:2.3.2.2]
E        comp65596_c0_seq1; <a href="/dbget-bin/www_bget?ko:K00681">K00681</a>  ggt; gamma-glutamyltranspeptidase [EC:2.3.2.2]
E        comp67908_c0_seq1; <a href="/dbget-bin/www_bget?ko:K00681">K00681</a>  ggt; gamma-glutamyltranspeptidase [EC:2.3.2.2]
E        comp80922_c0_seq1; <a href="/dbget-bin/www_bget?ko:K00681">K00681</a>  ggt; gamma-glutamyltranspeptidase [EC:2.3.2.2]
E        comp90842_c0_seq1; <a href="/dbget-bin/www_bget?ko:K00681">K00681</a>  ggt; gamma-glutamyltranspeptidase [EC:2.3.2.2]
E        comp102372_c0_seq1; <a href="/dbget-bin/www_bget?ko:K00681">K00681</a>  ggt; gamma-glutamyltranspeptidase [EC:2.3.2.2]
E        comp104610_c0_seq1; <a href="/dbget-bin/www_bget?ko:K00681">K00681</a>  ggt; gamma-glutamyltranspeptidase [EC:2.3.2.2]
E        comp157326_c0_seq1; <a href="/dbget-bin/www_bget?ko:K00681">K00681</a>  ggt; gamma-glutamyltranspeptidase [EC:2.3.2.2]
E        comp158009_c0_seq1; <a href="/dbget-bin/www_bget?ko:K00681">K00681</a>  ggt; gamma-glutamyltranspeptidase [EC:2.3.2.2]
E        comp160555_c0_seq1; <a href="/dbget-bin/www_bget?ko:K00681">K00681</a>  ggt; gamma-glutamyltranspeptidase [EC:2.3.2.2]
D      <a href="/dbget-bin/www_bget?ec:2.3.2.3">2.3.2.3</a>  lysyltransferase
D      <a href="/dbget-bin/www_bget?ec:2.3.2.4">2.3.2.4</a>  gamma-glutamylcyclotransferase
E        comp30599_c0_seq1; <a href="/dbget-bin/www_bget?ko:K00682">K00682</a>  GGCT; gamma-glutamylcyclotransferase [EC:2.3.2.4]
D      <a href="/dbget-bin/www_bget?ec:2.3.2.5">2.3.2.5</a>  glutaminyl-peptide cyclotransferase
E        comp44175_c0_seq1; <a href="/dbget-bin/www_bget?ko:K00683">K00683</a>  E2.3.2.5; glutaminyl-peptide cyclotransferase [EC:2.3.2.5]
E        comp44175_c0_seq2; <a href="/dbget-bin/www_bget?ko:K00683">K00683</a>  E2.3.2.5; glutaminyl-peptide cyclotransferase [EC:2.3.2.5]
D      <a href="/dbget-bin/www_bget?ec:2.3.2.6">2.3.2.6</a>  leucyltransferase
D      <a href="/dbget-bin/www_bget?ec:2.3.2.7">2.3.2.7</a>  aspartyltransferase
D      <a href="/dbget-bin/www_bget?ec:2.3.2.8">2.3.2.8</a>  arginyltransferase
E        comp32595_c0_seq1; <a href="/dbget-bin/www_bget?ko:K00685">K00685</a>  ATE1, ate1; arginine-tRNA-protein transferase [EC:2.3.2.8]
D      <a href="/dbget-bin/www_bget?ec:2.3.2.9">2.3.2.9</a>  agaritine gamma-glutamyltransferase
D      <a href="/dbget-bin/www_bget?ec:2.3.2.10">2.3.2.10</a>  UDP-N-acetylmuramoylpentapeptide-lysine N6-alanyltransferase
D      <a href="/dbget-bin/www_bget?ec:2.3.2.11">2.3.2.11</a>  alanylphosphatidylglycerol synthase
D      <a href="/dbget-bin/www_bget?ec:2.3.2.12">2.3.2.12</a>  peptidyltransferase
D      <a href="/dbget-bin/www_bget?ec:2.3.2.13">2.3.2.13</a>  protein-glutamine gamma-glutamyltransferase
E        comp80871_c0_seq1; <a href="/dbget-bin/www_bget?ko:K03917">K03917</a>  F13A1; coagulation factor XIII A1 polypeptide [EC:2.3.2.13]
E        comp5128_c0_seq1; <a href="/dbget-bin/www_bget?ko:K05619">K05619</a>  TGM1; transglutaminase 1 [EC:2.3.2.13]
E        comp16203_c0_seq1; <a href="/dbget-bin/www_bget?ko:K05619">K05619</a>  TGM1; transglutaminase 1 [EC:2.3.2.13]
E        comp34698_c0_seq1; <a href="/dbget-bin/www_bget?ko:K05619">K05619</a>  TGM1; transglutaminase 1 [EC:2.3.2.13]
D      <a href="/dbget-bin/www_bget?ec:2.3.2.14">2.3.2.14</a>  D-alanine gamma-glutamyltransferase
D      <a href="/dbget-bin/www_bget?ec:2.3.2.15">2.3.2.15</a>  glutathione gamma-glutamylcysteinyltransferase
D      <a href="/dbget-bin/www_bget?ec:2.3.2.16">2.3.2.16</a>  lipid II:glycine glycyltransferase
D      <a href="/dbget-bin/www_bget?ec:2.3.2.17">2.3.2.17</a>  N-acetylmuramoyl-L-alanyl-D-glutamyl-L-lysyl-(N6-glycyl)-D-alanyl-D-alanine-diphosphoundecaprenyl-N-acetylglucosamine:glycine glycyltransferase
D      <a href="/dbget-bin/www_bget?ec:2.3.2.18">2.3.2.18</a>  N-acetylmuramoyl-L-alanyl-D-glutamyl-L-lysyl-(N6-triglycine)-D-alanyl-D-alanine-diphosphoundecaprenyl-N-acetylglucosamine:glycine glycyltransferase
D      <a href="/dbget-bin/www_bget?ec:2.3.2.19">2.3.2.19</a>  ribostamycin:4-(gamma-L-glutamylamino)-(S)-2-hydroxybutanoyl-[BtrI acyl-carrier protein] 4-(gamma-L-glutamylamino)-(S)-2-hydroxybutanoate transferase
D      <a href="/dbget-bin/www_bget?ec:2.3.2.20">2.3.2.20</a>  cyclo(L-leucyl-L-phenylalanyl) synthase
D      <a href="/dbget-bin/www_bget?ec:2.3.2.21">2.3.2.21</a>  cyclo(L-tyrosyl-L-tyrosyl) synthase
D      <a href="/dbget-bin/www_bget?ec:2.3.2.22">2.3.2.22</a>  cyclo(L-leucyl-L-leucyl) synthase
D      2.3.2.-  
C    2.3.3  Acyl groups converted into alkyl groups on transfer
D      <a href="/dbget-bin/www_bget?ec:2.3.3.1">2.3.3.1</a>  citrate (Si)-synthase
E        comp46577_c0_seq1; <a href="/dbget-bin/www_bget?ko:K01647">K01647</a>  CS, gltA; citrate synthase [EC:2.3.3.1]
D      <a href="/dbget-bin/www_bget?ec:2.3.3.2">2.3.3.2</a>  decylcitrate synthase
D      <a href="/dbget-bin/www_bget?ec:2.3.3.3">2.3.3.3</a>  citrate (Re)-synthase
D      <a href="/dbget-bin/www_bget?ec:2.3.3.4">2.3.3.4</a>  decylhomocitrate synthase
D      <a href="/dbget-bin/www_bget?ec:2.3.3.5">2.3.3.5</a>  2-methylcitrate synthase
D      <a href="/dbget-bin/www_bget?ec:2.3.3.6">2.3.3.6</a>  2-ethylmalate synthase
D      <a href="/dbget-bin/www_bget?ec:2.3.3.7">2.3.3.7</a>  3-ethylmalate synthase
D      <a href="/dbget-bin/www_bget?ec:2.3.3.8">2.3.3.8</a>  ATP citrate synthase
E        comp37310_c0_seq1; <a href="/dbget-bin/www_bget?ko:K01648">K01648</a>  ACLY; ATP citrate (pro-S)-lyase [EC:2.3.3.8]
D      <a href="/dbget-bin/www_bget?ec:2.3.3.9">2.3.3.9</a>  malate synthase
E        comp43805_c0_seq1; <a href="/dbget-bin/www_bget?ko:K01638">K01638</a>  E2.3.3.9, aceB, glcB; malate synthase [EC:2.3.3.9]
D      <a href="/dbget-bin/www_bget?ec:2.3.3.10">2.3.3.10</a>  hydroxymethylglutaryl-CoA synthase
E        comp45176_c0_seq1; <a href="/dbget-bin/www_bget?ko:K01641">K01641</a>  E2.3.3.10; hydroxymethylglutaryl-CoA synthase [EC:2.3.3.10]
E        comp45188_c0_seq1; <a href="/dbget-bin/www_bget?ko:K01641">K01641</a>  E2.3.3.10; hydroxymethylglutaryl-CoA synthase [EC:2.3.3.10]
D      <a href="/dbget-bin/www_bget?ec:2.3.3.11">2.3.3.11</a>  2-hydroxyglutarate synthase
D      <a href="/dbget-bin/www_bget?ec:2.3.3.12">2.3.3.12</a>  3-propylmalate synthase
D      <a href="/dbget-bin/www_bget?ec:2.3.3.13">2.3.3.13</a>  2-isopropylmalate synthase
D      <a href="/dbget-bin/www_bget?ec:2.3.3.14">2.3.3.14</a>  homocitrate synthase
D      <a href="/dbget-bin/www_bget?ec:2.3.3.15">2.3.3.15</a>  sulfoacetaldehyde acetyltransferase
D      2.3.3.-  
C    2.3.-  Acyltransferases
D      2.3.-.-  
B  2.4  Glycosyltransferases
C    2.4.1  Hexosyltransferases
D      <a href="/dbget-bin/www_bget?ec:2.4.1.1">2.4.1.1</a>  glycogen phosphorylase
E        comp7332_c0_seq1; <a href="/dbget-bin/www_bget?ko:K00688">K00688</a>  E2.4.1.1, glgP, PYG; starch phosphorylase [EC:2.4.1.1]
E        comp7332_c0_seq2; <a href="/dbget-bin/www_bget?ko:K00688">K00688</a>  E2.4.1.1, glgP, PYG; starch phosphorylase [EC:2.4.1.1]
E        comp28409_c0_seq1; <a href="/dbget-bin/www_bget?ko:K00688">K00688</a>  E2.4.1.1, glgP, PYG; starch phosphorylase [EC:2.4.1.1]
D      <a href="/dbget-bin/www_bget?ec:2.4.1.2">2.4.1.2</a>  dextrin dextranase
D      <a href="/dbget-bin/www_bget?ec:2.4.1.4">2.4.1.4</a>  amylosucrase
D      <a href="/dbget-bin/www_bget?ec:2.4.1.5">2.4.1.5</a>  dextransucrase
D      <a href="/dbget-bin/www_bget?ec:2.4.1.7">2.4.1.7</a>  sucrose phosphorylase
D      <a href="/dbget-bin/www_bget?ec:2.4.1.8">2.4.1.8</a>  maltose phosphorylase
D      <a href="/dbget-bin/www_bget?ec:2.4.1.9">2.4.1.9</a>  inulosucrase
D      <a href="/dbget-bin/www_bget?ec:2.4.1.10">2.4.1.10</a>  levansucrase
[truncated: 1,004,957 more chars]
