# Supplementary material for: RNA-Seq of the Caribbean reef-building coral Orbicella faveolata (Scleractinia-Merulinidae) under bleaching and disease stress expands models of coral innate immunity
Source: PeerJ. 2016 Feb 15;4:e1616. doi: 10.7717/peerj.1616 (PMC4768675; doi:10.7717/peerj.1616)
Supplement: Supplemental Information 10 [file peerj-04-1616-s010.gz › hier/q01001.keg]

+C	Kinase
#<h2><a href="/kegg/kegg2.html"><img src="/Fig/bget/kegg3.gif" align="middle" border=0></a>&nbsp; Protein Kinases</h2>
#<!---
#ENTRY       ko01001
#NAME        Kinase
#DEFINITION  Protein kinases Mfaveolata transcriptome
#--->
!
A<b>Serine/threonine protein kinases: AGC group</b>
B  PKA family
C    comp23801_c0_seq1; <a href="/dbget-bin/www_bget?ko:K04345">K04345</a>  PKA; protein kinase A [EC:2.7.11.11]
C    comp41500_c0_seq1; <a href="/dbget-bin/www_bget?ko:K04345">K04345</a>  PKA; protein kinase A [EC:2.7.11.11]
C    comp48171_c0_seq1; <a href="/dbget-bin/www_bget?ko:K04345">K04345</a>  PKA; protein kinase A [EC:2.7.11.11]
B  PKG family
C    comp11622_c0_seq1; <a href="/dbget-bin/www_bget?ko:K07376">K07376</a>  PRKG; protein kinase, cGMP-dependent [EC:2.7.11.12]
C    comp43914_c0_seq1; <a href="/dbget-bin/www_bget?ko:K07376">K07376</a>  PRKG; protein kinase, cGMP-dependent [EC:2.7.11.12]
C    comp50213_c0_seq1; <a href="/dbget-bin/www_bget?ko:K07376">K07376</a>  PRKG; protein kinase, cGMP-dependent [EC:2.7.11.12]
C    comp145499_c0_seq1; <a href="/dbget-bin/www_bget?ko:K07376">K07376</a>  PRKG; protein kinase, cGMP-dependent [EC:2.7.11.12]
B  PKC family [<a href="http://www.kegg.jp/kegg-bin/view_ortholog_table?orthology=K06069+K02677+K06068" target="_blank">Table</a>]
C    comp30412_c0_seq1; <a href="/dbget-bin/www_bget?ko:K06069">K06069</a>  APKC; atypical protein kinase C [EC:2.7.11.13]
C    comp43490_c0_seq1; <a href="/dbget-bin/www_bget?ko:K06069">K06069</a>  APKC; atypical protein kinase C [EC:2.7.11.13]
C    comp37520_c0_seq2; <a href="/dbget-bin/www_bget?ko:K02677">K02677</a>  CPKC; classical protein kinase C [EC:2.7.11.13]
C    comp39948_c0_seq1; <a href="/dbget-bin/www_bget?ko:K02677">K02677</a>  CPKC; classical protein kinase C [EC:2.7.11.13]
C    comp34982_c0_seq1; <a href="/dbget-bin/www_bget?ko:K06068">K06068</a>  NPKC; novel protein kinase C [EC:2.7.11.13]
C    comp46096_c0_seq6; <a href="/dbget-bin/www_bget?ko:K06068">K06068</a>  NPKC; novel protein kinase C [EC:2.7.11.13]
C    comp48102_c0_seq1; <a href="/dbget-bin/www_bget?ko:K06068">K06068</a>  NPKC; novel protein kinase C [EC:2.7.11.13]
C    comp64976_c0_seq1; <a href="/dbget-bin/www_bget?ko:K06068">K06068</a>  NPKC; novel protein kinase C [EC:2.7.11.13]
C    comp148559_c0_seq1; <a href="/dbget-bin/www_bget?ko:K06068">K06068</a>  NPKC; novel protein kinase C [EC:2.7.11.13]
B  AKT family
C    comp35500_c0_seq1; <a href="/dbget-bin/www_bget?ko:K04456">K04456</a>  AKT; RAC serine/threonine-protein kinase [EC:2.7.11.1]
C    comp36292_c0_seq2; <a href="/dbget-bin/www_bget?ko:K04456">K04456</a>  AKT; RAC serine/threonine-protein kinase [EC:2.7.11.1]
C    comp52467_c0_seq1; <a href="/dbget-bin/www_bget?ko:K04456">K04456</a>  AKT; RAC serine/threonine-protein kinase [EC:2.7.11.1]
C    comp77937_c0_seq1; <a href="/dbget-bin/www_bget?ko:K04456">K04456</a>  AKT; RAC serine/threonine-protein kinase [EC:2.7.11.1]
B  DMPK family [<a href="http://www.kegg.jp/kegg-bin/view_ortholog_table?orthology=K08788+K04514+K17388+K16307+K16308" target="_blank">Table</a>]
C    comp21880_c0_seq1; <a href="/dbget-bin/www_bget?ko:K04514">K04514</a>  ROCK1; Rho-associated protein kinase 1 [EC:2.7.11.1]
C    comp40742_c0_seq1; <a href="/dbget-bin/www_bget?ko:K04514">K04514</a>  ROCK1; Rho-associated protein kinase 1 [EC:2.7.11.1]
C    comp51204_c0_seq1; <a href="/dbget-bin/www_bget?ko:K04514">K04514</a>  ROCK1; Rho-associated protein kinase 1 [EC:2.7.11.1]
C    comp114630_c0_seq1; <a href="/dbget-bin/www_bget?ko:K04514">K04514</a>  ROCK1; Rho-associated protein kinase 1 [EC:2.7.11.1]
C    comp30460_c0_seq1; <a href="/dbget-bin/www_bget?ko:K17388">K17388</a>  ROCK2; Rho-associated protein kinase 2 [EC:2.7.11.1]
C    comp30934_c0_seq1; <a href="/dbget-bin/www_bget?ko:K17388">K17388</a>  ROCK2; Rho-associated protein kinase 2 [EC:2.7.11.1]
C    comp50989_c0_seq1; <a href="/dbget-bin/www_bget?ko:K17388">K17388</a>  ROCK2; Rho-associated protein kinase 2 [EC:2.7.11.1]
C    comp123635_c0_seq1; <a href="/dbget-bin/www_bget?ko:K17388">K17388</a>  ROCK2; Rho-associated protein kinase 2 [EC:2.7.11.1]
C    comp133574_c0_seq1; <a href="/dbget-bin/www_bget?ko:K17388">K17388</a>  ROCK2; Rho-associated protein kinase 2 [EC:2.7.11.1]
C    comp8546_c0_seq1; <a href="/dbget-bin/www_bget?ko:K16307">K16307</a>  CDC42BP; serine/threonine-protein kinase MRCK [EC:2.7.11.1]
C    comp8546_c0_seq2; <a href="/dbget-bin/www_bget?ko:K16307">K16307</a>  CDC42BP; serine/threonine-protein kinase MRCK [EC:2.7.11.1]
C    comp34273_c0_seq2; <a href="/dbget-bin/www_bget?ko:K16307">K16307</a>  CDC42BP; serine/threonine-protein kinase MRCK [EC:2.7.11.1]
C    comp34273_c0_seq3; <a href="/dbget-bin/www_bget?ko:K16307">K16307</a>  CDC42BP; serine/threonine-protein kinase MRCK [EC:2.7.11.1]
C    comp46713_c0_seq2; <a href="/dbget-bin/www_bget?ko:K16307">K16307</a>  CDC42BP; serine/threonine-protein kinase MRCK [EC:2.7.11.1]
C    comp46713_c0_seq3; <a href="/dbget-bin/www_bget?ko:K16307">K16307</a>  CDC42BP; serine/threonine-protein kinase MRCK [EC:2.7.11.1]
C    comp46713_c0_seq4; <a href="/dbget-bin/www_bget?ko:K16307">K16307</a>  CDC42BP; serine/threonine-protein kinase MRCK [EC:2.7.11.1]
C    comp46713_c0_seq5; <a href="/dbget-bin/www_bget?ko:K16307">K16307</a>  CDC42BP; serine/threonine-protein kinase MRCK [EC:2.7.11.1]
C    comp49574_c0_seq1; <a href="/dbget-bin/www_bget?ko:K16307">K16307</a>  CDC42BP; serine/threonine-protein kinase MRCK [EC:2.7.11.1]
C    comp3796_c0_seq1; <a href="/dbget-bin/www_bget?ko:K16308">K16308</a>  CIT; citron Rho-interacting kinase [EC:2.7.11.1]
C    comp83090_c0_seq1; <a href="/dbget-bin/www_bget?ko:K16308">K16308</a>  CIT; citron Rho-interacting kinase [EC:2.7.11.1]
C    comp96119_c0_seq1; <a href="/dbget-bin/www_bget?ko:K16308">K16308</a>  CIT; citron Rho-interacting kinase [EC:2.7.11.1]
C    comp156692_c0_seq1; <a href="/dbget-bin/www_bget?ko:K16308">K16308</a>  CIT; citron Rho-interacting kinase [EC:2.7.11.1]
C    comp158268_c0_seq1; <a href="/dbget-bin/www_bget?ko:K16308">K16308</a>  CIT; citron Rho-interacting kinase [EC:2.7.11.1]
B  GRK family [<a href="http://www.kegg.jp/kegg-bin/view_ortholog_table?orthology=K00909+K00910+K08291" target="_blank">Table</a>]
C    comp12941_c0_seq1; <a href="/dbget-bin/www_bget?ko:K00910">K00910</a>  ADRBK, GRK; beta-adrenergic-receptor kinase [EC:2.7.11.15]
C    comp26453_c0_seq1; <a href="/dbget-bin/www_bget?ko:K00910">K00910</a>  ADRBK, GRK; beta-adrenergic-receptor kinase [EC:2.7.11.15]
C    comp34013_c0_seq1; <a href="/dbget-bin/www_bget?ko:K00910">K00910</a>  ADRBK, GRK; beta-adrenergic-receptor kinase [EC:2.7.11.15]
C    comp47835_c0_seq1; <a href="/dbget-bin/www_bget?ko:K00910">K00910</a>  ADRBK, GRK; beta-adrenergic-receptor kinase [EC:2.7.11.15]
C    comp48342_c0_seq1; <a href="/dbget-bin/www_bget?ko:K00910">K00910</a>  ADRBK, GRK; beta-adrenergic-receptor kinase [EC:2.7.11.15]
C    comp64216_c0_seq1; <a href="/dbget-bin/www_bget?ko:K00910">K00910</a>  ADRBK, GRK; beta-adrenergic-receptor kinase [EC:2.7.11.15]
C    comp138053_c0_seq1; <a href="/dbget-bin/www_bget?ko:K00910">K00910</a>  ADRBK, GRK; beta-adrenergic-receptor kinase [EC:2.7.11.15]
C    comp40761_c0_seq1; <a href="/dbget-bin/www_bget?ko:K08291">K08291</a>  GRK4_5_6; G protein-coupled receptor kinase [EC:2.7.11.16]
B  MAST family [<a href="http://www.kegg.jp/kegg-bin/view_ortholog_table?orthology=K08789+K16309+K12767" target="_blank">Table</a>]
C    comp27326_c0_seq1; <a href="/dbget-bin/www_bget?ko:K08789">K08789</a>  MAST; microtubule-associated serine/threonine kinase [EC:2.7.11.1]
C    comp29133_c0_seq1; <a href="/dbget-bin/www_bget?ko:K08789">K08789</a>  MAST; microtubule-associated serine/threonine kinase [EC:2.7.11.1]
C    comp31840_c0_seq1; <a href="/dbget-bin/www_bget?ko:K08789">K08789</a>  MAST; microtubule-associated serine/threonine kinase [EC:2.7.11.1]
C    comp43200_c0_seq1; <a href="/dbget-bin/www_bget?ko:K08789">K08789</a>  MAST; microtubule-associated serine/threonine kinase [EC:2.7.11.1]
B  NDR family
C    comp4060_c0_seq1; <a href="/dbget-bin/www_bget?ko:K08790">K08790</a>  STK38, NDR; serine/threonine kinase 38 [EC:2.7.11.1]
C    comp35790_c0_seq1; <a href="/dbget-bin/www_bget?ko:K08790">K08790</a>  STK38, NDR; serine/threonine kinase 38 [EC:2.7.11.1]
C    comp41292_c0_seq1; <a href="/dbget-bin/www_bget?ko:K08790">K08790</a>  STK38, NDR; serine/threonine kinase 38 [EC:2.7.11.1]
C    comp100187_c0_seq1; <a href="/dbget-bin/www_bget?ko:K08790">K08790</a>  STK38, NDR; serine/threonine kinase 38 [EC:2.7.11.1]
C    comp131025_c0_seq1; <a href="/dbget-bin/www_bget?ko:K08790">K08790</a>  STK38, NDR; serine/threonine kinase 38 [EC:2.7.11.1]
C    comp46446_c0_seq1; <a href="/dbget-bin/www_bget?ko:K08791">K08791</a>  LATS1_2, Wts; serine/threonine-protein kinase LATS1/2 [EC:2.7.11.1]
C    comp46446_c0_seq2; <a href="/dbget-bin/www_bget?ko:K08791">K08791</a>  LATS1_2, Wts; serine/threonine-protein kinase LATS1/2 [EC:2.7.11.1]
C    comp146189_c0_seq1; <a href="/dbget-bin/www_bget?ko:K08791">K08791</a>  LATS1_2, Wts; serine/threonine-protein kinase LATS1/2 [EC:2.7.11.1]
C    comp154955_c0_seq1; <a href="/dbget-bin/www_bget?ko:K08791">K08791</a>  LATS1_2, Wts; serine/threonine-protein kinase LATS1/2 [EC:2.7.11.1]
B  PKB family
C    comp7166_c0_seq1; <a href="/dbget-bin/www_bget?ko:K06276">K06276</a>  PDPK1; 3-phosphoinositide dependent protein kinase-1 [EC:2.7.11.1]
C    comp21732_c0_seq1; <a href="/dbget-bin/www_bget?ko:K06276">K06276</a>  PDPK1; 3-phosphoinositide dependent protein kinase-1 [EC:2.7.11.1]
C    comp24070_c0_seq1; <a href="/dbget-bin/www_bget?ko:K06276">K06276</a>  PDPK1; 3-phosphoinositide dependent protein kinase-1 [EC:2.7.11.1]
C    comp50162_c0_seq1; <a href="/dbget-bin/www_bget?ko:K06276">K06276</a>  PDPK1; 3-phosphoinositide dependent protein kinase-1 [EC:2.7.11.1]
B  PKN family
C    comp45275_c0_seq1; <a href="/dbget-bin/www_bget?ko:K06071">K06071</a>  PKN; protein kinase N [EC:2.7.11.13]
C    comp69495_c0_seq1; <a href="/dbget-bin/www_bget?ko:K06071">K06071</a>  PKN; protein kinase N [EC:2.7.11.13]
C    comp135365_c0_seq1; <a href="/dbget-bin/www_bget?ko:K06071">K06071</a>  PKN; protein kinase N [EC:2.7.11.13]
C    comp160006_c0_seq1; <a href="/dbget-bin/www_bget?ko:K06071">K06071</a>  PKN; protein kinase N [EC:2.7.11.13]
B  RSK family [<a href="http://www.kegg.jp/kegg-bin/view_ortholog_table?orthology=K04373+K04688+K04445+K16510+K17529" target="_blank">Table</a>]
C    comp45701_c0_seq1; <a href="/dbget-bin/www_bget?ko:K04373">K04373</a>  RPS6KA, RSK2; p90 ribosomal S6 kinase [EC:2.7.11.1]
C    comp92962_c0_seq1; <a href="/dbget-bin/www_bget?ko:K04373">K04373</a>  RPS6KA, RSK2; p90 ribosomal S6 kinase [EC:2.7.11.1]
C    comp148931_c0_seq1; <a href="/dbget-bin/www_bget?ko:K04373">K04373</a>  RPS6KA, RSK2; p90 ribosomal S6 kinase [EC:2.7.11.1]
C    comp49162_c0_seq1; <a href="/dbget-bin/www_bget?ko:K04688">K04688</a>  RPS6KB; p70 ribosomal S6 kinase [EC:2.7.11.1]
C    comp84307_c0_seq1; <a href="/dbget-bin/www_bget?ko:K04688">K04688</a>  RPS6KB; p70 ribosomal S6 kinase [EC:2.7.11.1]
B  SGK family [<a href="http://www.kegg.jp/kegg-bin/view_ortholog_table?orthology=K13302+K13303+K13304" target="_blank">Table</a>]
C    comp12577_c0_seq1; <a href="/dbget-bin/www_bget?ko:K13302">K13302</a>  SGK1; serum/glucocorticoid-regulated kinase 1 [EC:2.7.11.1]
C    comp36667_c0_seq1; <a href="/dbget-bin/www_bget?ko:K13302">K13302</a>  SGK1; serum/glucocorticoid-regulated kinase 1 [EC:2.7.11.1]
C    comp60627_c0_seq1; <a href="/dbget-bin/www_bget?ko:K13302">K13302</a>  SGK1; serum/glucocorticoid-regulated kinase 1 [EC:2.7.11.1]
C    comp60617_c0_seq1; <a href="/dbget-bin/www_bget?ko:K13304">K13304</a>  SGK3; serum/glucocorticoid-regulated kinase 3 [EC:2.7.11.1]
B  YANK family
C    comp67248_c0_seq1; <a href="/dbget-bin/www_bget?ko:K08793">K08793</a>  STK32, YANK; serine/threonine kinase 32 [EC:2.7.11.1]
C    comp77188_c0_seq1; <a href="/dbget-bin/www_bget?ko:K08793">K08793</a>  STK32, YANK; serine/threonine kinase 32 [EC:2.7.11.1]
#
A<b>Serine/threonine protein kinases: CAMK group</b>
B  CAMK1 family [<a href="http://www.kegg.jp/kegg-bin/view_ortholog_table?orthology=K08794+K05869+K08795+K08812" target="_blank">Table</a>]
C    comp3178_c0_seq1; <a href="/dbget-bin/www_bget?ko:K08794">K08794</a>  CAMK1; calcium/calmodulin-dependent protein kinase I [EC:2.7.11.17]
C    comp41176_c0_seq1; <a href="/dbget-bin/www_bget?ko:K05869">K05869</a>  CAMK4; calcium/calmodulin-dependent protein kinase IV [EC:2.7.11.17]
C    comp58962_c0_seq1; <a href="/dbget-bin/www_bget?ko:K05869">K05869</a>  CAMK4; calcium/calmodulin-dependent protein kinase IV [EC:2.7.11.17]
C    comp35606_c0_seq1; <a href="/dbget-bin/www_bget?ko:K08795">K08795</a>  PNCK; pregnancy upregulated non-ubiquitously expressed CaM kinase [EC:2.7.11.17]
C    comp47057_c0_seq1; <a href="/dbget-bin/www_bget?ko:K08812">K08812</a>  CAMKV; CaM kinase-like vesicle-associated [EC:2.7.11.-]
C    comp47057_c0_seq2; <a href="/dbget-bin/www_bget?ko:K08812">K08812</a>  CAMKV; CaM kinase-like vesicle-associated [EC:2.7.11.-]
B  CAMK2 family
C    comp11075_c0_seq1; <a href="/dbget-bin/www_bget?ko:K04515">K04515</a>  CAMK2; calcium/calmodulin-dependent protein kinase (CaM kinase) II [EC:2.7.11.17]
C    comp21613_c0_seq1; <a href="/dbget-bin/www_bget?ko:K04515">K04515</a>  CAMK2; calcium/calmodulin-dependent protein kinase (CaM kinase) II [EC:2.7.11.17]
C    comp37122_c0_seq1; <a href="/dbget-bin/www_bget?ko:K04515">K04515</a>  CAMK2; calcium/calmodulin-dependent protein kinase (CaM kinase) II [EC:2.7.11.17]
C    comp44084_c0_seq1; <a href="/dbget-bin/www_bget?ko:K04515">K04515</a>  CAMK2; calcium/calmodulin-dependent protein kinase (CaM kinase) II [EC:2.7.11.17]
C    comp44084_c0_seq2; <a href="/dbget-bin/www_bget?ko:K04515">K04515</a>  CAMK2; calcium/calmodulin-dependent protein kinase (CaM kinase) II [EC:2.7.11.17]
C    comp44732_c0_seq1; <a href="/dbget-bin/www_bget?ko:K04515">K04515</a>  CAMK2; calcium/calmodulin-dependent protein kinase (CaM kinase) II [EC:2.7.11.17]
C    comp44832_c0_seq1; <a href="/dbget-bin/www_bget?ko:K04515">K04515</a>  CAMK2; calcium/calmodulin-dependent protein kinase (CaM kinase) II [EC:2.7.11.17]
C    comp44832_c0_seq2; <a href="/dbget-bin/www_bget?ko:K04515">K04515</a>  CAMK2; calcium/calmodulin-dependent protein kinase (CaM kinase) II [EC:2.7.11.17]
C    comp50779_c0_seq1; <a href="/dbget-bin/www_bget?ko:K04515">K04515</a>  CAMK2; calcium/calmodulin-dependent protein kinase (CaM kinase) II [EC:2.7.11.17]
C    comp51987_c0_seq1; <a href="/dbget-bin/www_bget?ko:K04515">K04515</a>  CAMK2; calcium/calmodulin-dependent protein kinase (CaM kinase) II [EC:2.7.11.17]
C    comp67760_c0_seq1; <a href="/dbget-bin/www_bget?ko:K04515">K04515</a>  CAMK2; calcium/calmodulin-dependent protein kinase (CaM kinase) II [EC:2.7.11.17]
C    comp84445_c0_seq1; <a href="/dbget-bin/www_bget?ko:K04515">K04515</a>  CAMK2; calcium/calmodulin-dependent protein kinase (CaM kinase) II [EC:2.7.11.17]
C    comp86688_c0_seq1; <a href="/dbget-bin/www_bget?ko:K04515">K04515</a>  CAMK2; calcium/calmodulin-dependent protein kinase (CaM kinase) II [EC:2.7.11.17]
B  CAMKL family
C    comp11766_c0_seq1; <a href="/dbget-bin/www_bget?ko:K08796">K08796</a>  BRSK; BR serine/threonine kinase [EC:2.7.11.1]
C    comp77860_c0_seq1; <a href="/dbget-bin/www_bget?ko:K08796">K08796</a>  BRSK; BR serine/threonine kinase [EC:2.7.11.1]
C    comp19560_c0_seq1; <a href="/dbget-bin/www_bget?ko:K02216">K02216</a>  CHK1; serine/threonine-protein kinase Chk1 [EC:2.7.11.1]
C    comp4921_c0_seq1; <a href="/dbget-bin/www_bget?ko:K08797">K08797</a>  HUNK; hormonally upregulated Neu-associated kinase [EC:2.7.11.1]
C    comp42166_c0_seq2; <a href="/dbget-bin/www_bget?ko:K08798">K08798</a>  MARK; MAP/microtubule affinity-regulating kinase [EC:2.7.11.1]
C    comp42166_c0_seq3; <a href="/dbget-bin/www_bget?ko:K08798">K08798</a>  MARK; MAP/microtubule affinity-regulating kinase [EC:2.7.11.1]
C    comp42166_c0_seq4; <a href="/dbget-bin/www_bget?ko:K08798">K08798</a>  MARK; MAP/microtubule affinity-regulating kinase [EC:2.7.11.1]
C    comp42166_c0_seq10; <a href="/dbget-bin/www_bget?ko:K08798">K08798</a>  MARK; MAP/microtubule affinity-regulating kinase [EC:2.7.11.1]
C    comp42166_c0_seq13; <a href="/dbget-bin/www_bget?ko:K08798">K08798</a>  MARK; MAP/microtubule affinity-regulating kinase [EC:2.7.11.1]
C    comp46835_c0_seq1; <a href="/dbget-bin/www_bget?ko:K08798">K08798</a>  MARK; MAP/microtubule affinity-regulating kinase [EC:2.7.11.1]
C    comp46835_c0_seq2; <a href="/dbget-bin/www_bget?ko:K08798">K08798</a>  MARK; MAP/microtubule affinity-regulating kinase [EC:2.7.11.1]
C    comp46835_c0_seq3; <a href="/dbget-bin/www_bget?ko:K08798">K08798</a>  MARK; MAP/microtubule affinity-regulating kinase [EC:2.7.11.1]
C    comp46835_c0_seq4; <a href="/dbget-bin/www_bget?ko:K08798">K08798</a>  MARK; MAP/microtubule affinity-regulating kinase [EC:2.7.11.1]
C    comp46835_c0_seq5; <a href="/dbget-bin/www_bget?ko:K08798">K08798</a>  MARK; MAP/microtubule affinity-regulating kinase [EC:2.7.11.1]
C    comp46835_c0_seq6; <a href="/dbget-bin/www_bget?ko:K08798">K08798</a>  MARK; MAP/microtubule affinity-regulating kinase [EC:2.7.11.1]
C    comp46835_c0_seq7; <a href="/dbget-bin/www_bget?ko:K08798">K08798</a>  MARK; MAP/microtubule affinity-regulating kinase [EC:2.7.11.1]
C    comp46835_c0_seq8; <a href="/dbget-bin/www_bget?ko:K08798">K08798</a>  MARK; MAP/microtubule affinity-regulating kinase [EC:2.7.11.1]
C    comp46835_c0_seq9; <a href="/dbget-bin/www_bget?ko:K08798">K08798</a>  MARK; MAP/microtubule affinity-regulating kinase [EC:2.7.11.1]
C    comp76623_c0_seq1; <a href="/dbget-bin/www_bget?ko:K08798">K08798</a>  MARK; MAP/microtubule affinity-regulating kinase [EC:2.7.11.1]
C    comp30766_c0_seq1; <a href="/dbget-bin/www_bget?ko:K08799">K08799</a>  MELK; maternal embryonic leucine zipper kinase [EC:2.7.11.1]
C    comp64161_c0_seq1; <a href="/dbget-bin/www_bget?ko:K16310">K16310</a>  NIM1; serine/threonine-protein kinase NIM1 [EC:2.7.11.1]
C    comp88163_c0_seq1; <a href="/dbget-bin/www_bget?ko:K16310">K16310</a>  NIM1; serine/threonine-protein kinase NIM1 [EC:2.7.11.1]
C    comp61811_c0_seq1; <a href="/dbget-bin/www_bget?ko:K08801">K08801</a>  PASK; PAS domain containing serine/threonine kinase [EC:2.7.11.1]
C    comp63810_c0_seq1; <a href="/dbget-bin/www_bget?ko:K08801">K08801</a>  PASK; PAS domain containing serine/threonine kinase [EC:2.7.11.1]
C    comp117054_c0_seq1; <a href="/dbget-bin/www_bget?ko:K08801">K08801</a>  PASK; PAS domain containing serine/threonine kinase [EC:2.7.11.1]
C    comp43047_c0_seq1; <a href="/dbget-bin/www_bget?ko:K07198">K07198</a>  PRKAA, AMPK; 5'-AMP-activated protein kinase, catalytic alpha subunit [EC:2.7.11.11]
C    comp70841_c0_seq1; <a href="/dbget-bin/www_bget?ko:K07198">K07198</a>  PRKAA, AMPK; 5'-AMP-activated protein kinase, catalytic alpha subunit [EC:2.7.11.11]
C    comp41359_c0_seq1; <a href="/dbget-bin/www_bget?ko:K16311">K16311</a>  SIK; serine/threonine-protein kinase SIK [EC:2.7.11.1]
C    comp41667_c0_seq1; <a href="/dbget-bin/www_bget?ko:K16311">K16311</a>  SIK; serine/threonine-protein kinase SIK [EC:2.7.11.1]
C    comp41667_c0_seq2; <a href="/dbget-bin/www_bget?ko:K16311">K16311</a>  SIK; serine/threonine-protein kinase SIK [EC:2.7.11.1]
C    comp45825_c0_seq1; <a href="/dbget-bin/www_bget?ko:K16311">K16311</a>  SIK; serine/threonine-protein kinase SIK [EC:2.7.11.1]
C    comp132635_c0_seq1; <a href="/dbget-bin/www_bget?ko:K16311">K16311</a>  SIK; serine/threonine-protein kinase SIK [EC:2.7.11.1]
C    comp141271_c0_seq1; <a href="/dbget-bin/www_bget?ko:K16311">K16311</a>  SIK; serine/threonine-protein kinase SIK [EC:2.7.11.1]
C    comp10452_c0_seq1; <a href="/dbget-bin/www_bget?ko:K07298">K07298</a>  STK11, LKB1; serine/threonine-protein kinase 11
C    comp40686_c0_seq1; <a href="/dbget-bin/www_bget?ko:K07298">K07298</a>  STK11, LKB1; serine/threonine-protein kinase 11
B  DAPK family
C    comp108651_c0_seq1; <a href="/dbget-bin/www_bget?ko:K08803">K08803</a>  DAPK; death-associated protein kinase [EC:2.7.11.1]
C    comp37388_c0_seq1; <a href="/dbget-bin/www_bget?ko:K08804">K08804</a>  STK17; serine/threonine kinase 17 [EC:2.7.11.1]
B  DCAMKL family
C    comp14938_c0_seq1; <a href="/dbget-bin/www_bget?ko:K08805">K08805</a>  DCLK1_2; doublecortin-like kinase 1/2 [EC:2.7.11.1]
C    comp19759_c0_seq1; <a href="/dbget-bin/www_bget?ko:K08805">K08805</a>  DCLK1_2; doublecortin-like kinase 1/2 [EC:2.7.11.1]
C    comp45565_c0_seq1; <a href="/dbget-bin/www_bget?ko:K08805">K08805</a>  DCLK1_2; doublecortin-like kinase 1/2 [EC:2.7.11.1]
C    comp45565_c0_seq2; <a href="/dbget-bin/www_bget?ko:K08805">K08805</a>  DCLK1_2; doublecortin-like kinase 1/2 [EC:2.7.11.1]
C    comp41758_c0_seq1; <a href="/dbget-bin/www_bget?ko:K17530">K17530</a>  DCLK3; doublecortin-like kinase 3 [EC:2.7.11.1]
C    comp45565_c0_seq3; <a href="/dbget-bin/www_bget?ko:K17530">K17530</a>  DCLK3; doublecortin-like kinase 3 [EC:2.7.11.1]
C    comp45565_c0_seq4; <a href="/dbget-bin/www_bget?ko:K17530">K17530</a>  DCLK3; doublecortin-like kinase 3 [EC:2.7.11.1]
B  MAPKAPK family [<a href="http://www.kegg.jp/kegg-bin/view_ortholog_table?orthology=K04443+K04444+K04442+K04372" target="_blank">Table</a>]
C    comp6336_c0_seq1; <a href="/dbget-bin/www_bget?ko:K04443">K04443</a>  MAPKAPK2; mitogen-activated protein kinase-activated protein kinase 2 [EC:2.7.11.1]
C    comp40343_c0_seq1; <a href="/dbget-bin/www_bget?ko:K04443">K04443</a>  MAPKAPK2; mitogen-activated protein kinase-activated protein kinase 2 [EC:2.7.11.1]
C    comp24014_c0_seq1; <a href="/dbget-bin/www_bget?ko:K04372">K04372</a>  MKNK, MNK; MAP kinase interacting serine/threonine kinase [EC:2.7.11.1]
C    comp86531_c0_seq1; <a href="/dbget-bin/www_bget?ko:K04372">K04372</a>  MKNK, MNK; MAP kinase interacting serine/threonine kinase [EC:2.7.11.1]
C    comp87215_c0_seq1; <a href="/dbget-bin/www_bget?ko:K04372">K04372</a>  MKNK, MNK; MAP kinase interacting serine/threonine kinase [EC:2.7.11.1]
B  MLCK family
C    comp46778_c0_seq5; <a href="/dbget-bin/www_bget?ko:K00907">K00907</a>  MYLK; myosin-light-chain kinase [EC:2.7.11.18]
C    comp58878_c0_seq1; <a href="/dbget-bin/www_bget?ko:K00907">K00907</a>  MYLK; myosin-light-chain kinase [EC:2.7.11.18]
C    comp67771_c0_seq1; <a href="/dbget-bin/www_bget?ko:K00907">K00907</a>  MYLK; myosin-light-chain kinase [EC:2.7.11.18]
C    comp75983_c0_seq1; <a href="/dbget-bin/www_bget?ko:K00907">K00907</a>  MYLK; myosin-light-chain kinase [EC:2.7.11.18]
C    comp79296_c0_seq1; <a href="/dbget-bin/www_bget?ko:K00907">K00907</a>  MYLK; myosin-light-chain kinase [EC:2.7.11.18]
C    comp92724_c0_seq1; <a href="/dbget-bin/www_bget?ko:K00907">K00907</a>  MYLK; myosin-light-chain kinase [EC:2.7.11.18]
C    comp121929_c0_seq1; <a href="/dbget-bin/www_bget?ko:K00907">K00907</a>  MYLK; myosin-light-chain kinase [EC:2.7.11.18]
C    comp8454_c0_seq1; <a href="/dbget-bin/www_bget?ko:K12567">K12567</a>  TTN; titin [EC:2.7.11.1]
C    comp44184_c0_seq1; <a href="/dbget-bin/www_bget?ko:K12567">K12567</a>  TTN; titin [EC:2.7.11.1]
C    comp46778_c0_seq1; <a href="/dbget-bin/www_bget?ko:K12567">K12567</a>  TTN; titin [EC:2.7.11.1]
C    comp46778_c0_seq3; <a href="/dbget-bin/www_bget?ko:K12567">K12567</a>  TTN; titin [EC:2.7.11.1]
C    comp46778_c0_seq4; <a href="/dbget-bin/www_bget?ko:K12567">K12567</a>  TTN; titin [EC:2.7.11.1]
C    comp59966_c0_seq1; <a href="/dbget-bin/www_bget?ko:K12567">K12567</a>  TTN; titin [EC:2.7.11.1]
C    comp97306_c0_seq1; <a href="/dbget-bin/www_bget?ko:K12567">K12567</a>  TTN; titin [EC:2.7.11.1]
C    comp107059_c0_seq1; <a href="/dbget-bin/www_bget?ko:K12567">K12567</a>  TTN; titin [EC:2.7.11.1]
B  PHK family
C    comp38005_c0_seq1; <a href="/dbget-bin/www_bget?ko:K00871">K00871</a>  PHKG; phosphorylase kinase gamma subunit [EC:2.7.11.19]
C    comp70528_c0_seq1; <a href="/dbget-bin/www_bget?ko:K00871">K00871</a>  PHKG; phosphorylase kinase gamma subunit [EC:2.7.11.19]
B  PIM family [<a href="http://www.kegg.jp/kegg-bin/view_ortholog_table?orthology=K04702+K08806+K08807" target="_blank">Table</a>]
C    comp22634_c0_seq1; <a href="/dbget-bin/www_bget?ko:K08807">K08807</a>  PIM3; proto-oncogene serine/threonine-protein kinase Pim-3 [EC:2.7.11.1]
C    comp45484_c0_seq1; <a href="/dbget-bin/www_bget?ko:K08807">K08807</a>  PIM3; proto-oncogene serine/threonine-protein kinase Pim-3 [EC:2.7.11.1]
B  PKD family
C    comp42735_c0_seq1; <a href="/dbget-bin/www_bget?ko:K06070">K06070</a>  PKD; protein kinase D [EC:2.7.11.13]
C    comp90852_c0_seq1; <a href="/dbget-bin/www_bget?ko:K06070">K06070</a>  PKD; protein kinase D [EC:2.7.11.13]
C    comp110780_c0_seq1; <a href="/dbget-bin/www_bget?ko:K06070">K06070</a>  PKD; protein kinase D [EC:2.7.11.13]
B  PSK family
C    comp35920_c0_seq1; <a href="/dbget-bin/www_bget?ko:K08808">K08808</a>  PSKH; protein serine kinase H [EC:2.7.11.1]
B  RAD53 family
C    comp27515_c0_seq1; <a href="/dbget-bin/www_bget?ko:K06641">K06641</a>  CHK2; serine/threonine-protein kinase Chk2 [EC:2.7.11.1]
B  Trio family [<a href="http://www.kegg.jp/kegg-bin/view_ortholog_table?orthology=K08809+K08810+K15048+K17531" target="_blank">Table</a>]
C    comp24508_c0_seq1; <a href="/dbget-bin/www_bget?ko:K08810">K08810</a>  TRIO; triple functional domain protein [EC:2.7.11.1]
C    comp50730_c0_seq1; <a href="/dbget-bin/www_bget?ko:K08810">K08810</a>  TRIO; triple functional domain protein [EC:2.7.11.1]
C    comp59762_c0_seq1; <a href="/dbget-bin/www_bget?ko:K08810">K08810</a>  TRIO; triple functional domain protein [EC:2.7.11.1]
C    comp137016_c0_seq1; <a href="/dbget-bin/www_bget?ko:K08810">K08810</a>  TRIO; triple functional domain protein [EC:2.7.11.1]
C    comp140860_c0_seq1; <a href="/dbget-bin/www_bget?ko:K08810">K08810</a>  TRIO; triple functional domain protein [EC:2.7.11.1]
C    comp46499_c0_seq1; <a href="/dbget-bin/www_bget?ko:K15048">K15048</a>  KALRN; kalirin [EC:2.7.11.1]
C    comp46499_c0_seq2; <a href="/dbget-bin/www_bget?ko:K15048">K15048</a>  KALRN; kalirin [EC:2.7.11.1]
C    comp46499_c0_seq6; <a href="/dbget-bin/www_bget?ko:K15048">K15048</a>  KALRN; kalirin [EC:2.7.11.1]
C    comp46499_c0_seq8; <a href="/dbget-bin/www_bget?ko:K15048">K15048</a>  KALRN; kalirin [EC:2.7.11.1]
C    comp46499_c0_seq9; <a href="/dbget-bin/www_bget?ko:K15048">K15048</a>  KALRN; kalirin [EC:2.7.11.1]
C    comp46499_c0_seq10; <a href="/dbget-bin/www_bget?ko:K15048">K15048</a>  KALRN; kalirin [EC:2.7.11.1]
C    comp46499_c0_seq11; <a href="/dbget-bin/www_bget?ko:K15048">K15048</a>  KALRN; kalirin [EC:2.7.11.1]
C    comp46499_c0_seq12; <a href="/dbget-bin/www_bget?ko:K15048">K15048</a>  KALRN; kalirin [EC:2.7.11.1]
C    comp46499_c0_seq13; <a href="/dbget-bin/www_bget?ko:K15048">K15048</a>  KALRN; kalirin [EC:2.7.11.1]
C    comp46499_c0_seq14; <a href="/dbget-bin/www_bget?ko:K15048">K15048</a>  KALRN; kalirin [EC:2.7.11.1]
C    comp46499_c0_seq15; <a href="/dbget-bin/www_bget?ko:K15048">K15048</a>  KALRN; kalirin [EC:2.7.11.1]
C    comp46499_c0_seq16; <a href="/dbget-bin/www_bget?ko:K15048">K15048</a>  KALRN; kalirin [EC:2.7.11.1]
C    comp51587_c0_seq1; <a href="/dbget-bin/www_bget?ko:K15048">K15048</a>  KALRN; kalirin [EC:2.7.11.1]
C    comp80249_c0_seq1; <a href="/dbget-bin/www_bget?ko:K15048">K15048</a>  KALRN; kalirin [EC:2.7.11.1]
C    comp53246_c0_seq1; <a href="/dbget-bin/www_bget?ko:K17531">K17531</a>  OBSCN; Obscurin-RhoGEF [EC:2.7.11.1]
B  TSSK family
B  CDPK family
B  CASK family
C    comp46590_c0_seq1; <a href="/dbget-bin/www_bget?ko:K06103">K06103</a>  CASK; calcium/calmodulin-dependent serine protein kinase [EC:2.7.11.1]
C    comp62332_c0_seq1; <a href="/dbget-bin/www_bget?ko:K06103">K06103</a>  CASK; calcium/calmodulin-dependent serine protein kinase [EC:2.7.11.1]
C    comp93024_c0_seq1; <a href="/dbget-bin/www_bget?ko:K06103">K06103</a>  CASK; calcium/calmodulin-dependent serine protein kinase [EC:2.7.11.1]
C    comp144480_c0_seq1; <a href="/dbget-bin/www_bget?ko:K06103">K06103</a>  CASK; calcium/calmodulin-dependent serine protein kinase [EC:2.7.11.1]
B  Trbl family
C    comp39990_c0_seq1; <a href="/dbget-bin/www_bget?ko:K08814">K08814</a>  TRIB; tribbles [EC:2.7.11.-]
C    comp62109_c0_seq1; <a href="/dbget-bin/www_bget?ko:K08814">K08814</a>  TRIB; tribbles [EC:2.7.11.-]
B  Other families
C    comp41570_c0_seq1; <a href="/dbget-bin/www_bget?ko:K08813">K08813</a>  STK33; serine/threonine kinase 33 [EC:2.7.11.1]
C    comp22175_c0_seq1; <a href="/dbget-bin/www_bget?ko:K16312">K16312</a>  STK40, SHIK; serine/threonine-protein kinase 40 [EC:2.7.11.1]
C    comp62095_c0_seq1; <a href="/dbget-bin/www_bget?ko:K16312">K16312</a>  STK40, SHIK; serine/threonine-protein kinase 40 [EC:2.7.11.1]
C    comp74148_c0_seq1; <a href="/dbget-bin/www_bget?ko:K16312">K16312</a>  STK40, SHIK; serine/threonine-protein kinase 40 [EC:2.7.11.1]
C    comp109774_c0_seq1; <a href="/dbget-bin/www_bget?ko:K16312">K16312</a>  STK40, SHIK; serine/threonine-protein kinase 40 [EC:2.7.11.1]
C    comp128031_c0_seq1; <a href="/dbget-bin/www_bget?ko:K16312">K16312</a>  STK40, SHIK; serine/threonine-protein kinase 40 [EC:2.7.11.1]
#
A<b>Serine/threonine protein kinases: CK1 group</b>
B  CK1 family [<a href="http://www.kegg.jp/kegg-bin/view_ortholog_table?orthology=K08957+K08958+K08959+K08960+K02218+K14758" target="_blank">Table</a>]
C    comp41469_c0_seq1; <a href="/dbget-bin/www_bget?ko:K08957">K08957</a>  CSNK1A; casein kinase 1, alpha [EC:2.7.11.1]
C    comp41469_c0_seq2; <a href="/dbget-bin/www_bget?ko:K08957">K08957</a>  CSNK1A; casein kinase 1, alpha [EC:2.7.11.1]
C    comp41469_c0_seq3; <a href="/dbget-bin/www_bget?ko:K08957">K08957</a>  CSNK1A; casein kinase 1, alpha [EC:2.7.11.1]
C    comp41469_c0_seq4; <a href="/dbget-bin/www_bget?ko:K08957">K08957</a>  CSNK1A; casein kinase 1, alpha [EC:2.7.11.1]
C    comp45879_c0_seq1; <a href="/dbget-bin/www_bget?ko:K08957">K08957</a>  CSNK1A; casein kinase 1, alpha [EC:2.7.11.1]
C    comp40377_c0_seq1; <a href="/dbget-bin/www_bget?ko:K08959">K08959</a>  CSNK1D; casein kinase 1, delta [EC:2.7.11.1]
B  TTBK family
C    comp14455_c0_seq1; <a href="/dbget-bin/www_bget?ko:K08815">K08815</a>  TTBK; tau tubulin kinase [EC:2.7.11.26]
C    comp95136_c0_seq1; <a href="/dbget-bin/www_bget?ko:K08815">K08815</a>  TTBK; tau tubulin kinase [EC:2.7.11.26]
B  VRK family
C    comp121989_c0_seq1; <a href="/dbget-bin/www_bget?ko:K08816">K08816</a>  VRK; vaccinia related kinase [EC:2.7.11.1]
C    comp155524_c0_seq1; <a href="/dbget-bin/www_bget?ko:K08816">K08816</a>  VRK; vaccinia related kinase [EC:2.7.11.1]
#
A<b>Serine/threonine protein kinases: CMGC group</b>
B  CDK family
C    comp94485_c0_seq1; <a href="/dbget-bin/www_bget?ko:K08818">K08818</a>  CDC2L; cell division cycle 2-like [EC:2.7.11.22]
C    comp81091_c0_seq1; <a href="/dbget-bin/www_bget?ko:K02087">K02087</a>  CDK1, CDC2; cyclin-dependent kinase 1 [EC:2.7.11.22 2.7.11.23]
C    comp7811_c0_seq1; <a href="/dbget-bin/www_bget?ko:K02091">K02091</a>  CDK6; cyclin-dependent kinase 6 [EC:2.7.11.22]
C    comp94978_c0_seq1; <a href="/dbget-bin/www_bget?ko:K02091">K02091</a>  CDK6; cyclin-dependent kinase 6 [EC:2.7.11.22]
C    comp76564_c0_seq1; <a href="/dbget-bin/www_bget?ko:K02202">K02202</a>  CDK7; cyclin-dependent kinase 7 [EC:2.7.11.22 2.7.11.23]
C    comp107904_c0_seq1; <a href="/dbget-bin/www_bget?ko:K02202">K02202</a>  CDK7; cyclin-dependent kinase 7 [EC:2.7.11.22 2.7.11.23]
C    comp118677_c0_seq1; <a href="/dbget-bin/www_bget?ko:K02202">K02202</a>  CDK7; cyclin-dependent kinase 7 [EC:2.7.11.22 2.7.11.23]
C    comp46082_c0_seq1; <a href="/dbget-bin/www_bget?ko:K02208">K02208</a>  CDK8_11; cyclin-dependent kinase 8/11 [EC:2.7.11.22 2.7.11.23]
C    comp46082_c0_seq2; <a href="/dbget-bin/www_bget?ko:K02208">K02208</a>  CDK8_11; cyclin-dependent kinase 8/11 [EC:2.7.11.22 2.7.11.23]
C    comp64064_c0_seq1; <a href="/dbget-bin/www_bget?ko:K02208">K02208</a>  CDK8_11; cyclin-dependent kinase 8/11 [EC:2.7.11.22 2.7.11.23]
C    comp131330_c0_seq1; <a href="/dbget-bin/www_bget?ko:K02208">K02208</a>  CDK8_11; cyclin-dependent kinase 8/11 [EC:2.7.11.22 2.7.11.23]
C    comp13552_c0_seq2; <a href="/dbget-bin/www_bget?ko:K02211">K02211</a>  CDK9; cyclin-dependent kinase 9 [EC:2.7.11.22 2.7.11.23]
C    comp35297_c0_seq1; <a href="/dbget-bin/www_bget?ko:K02211">K02211</a>  CDK9; cyclin-dependent kinase 9 [EC:2.7.11.22 2.7.11.23]
C    comp43040_c0_seq1; <a href="/dbget-bin/www_bget?ko:K08819">K08819</a>  CDK12_13; cyclin-dependent kinase 12/13 [EC:2.7.11.22 2.7.11.23]
C    comp60874_c0_seq1; <a href="/dbget-bin/www_bget?ko:K08819">K08819</a>  CDK12_13; cyclin-dependent kinase 12/13 [EC:2.7.11.22 2.7.11.23]
C    comp79762_c0_seq1; <a href="/dbget-bin/www_bget?ko:K08819">K08819</a>  CDK12_13; cyclin-dependent kinase 12/13 [EC:2.7.11.22 2.7.11.23]
C    comp85679_c0_seq1; <a href="/dbget-bin/www_bget?ko:K08819">K08819</a>  CDK12_13; cyclin-dependent kinase 12/13 [EC:2.7.11.22 2.7.11.23]
C    comp109109_c0_seq1; <a href="/dbget-bin/www_bget?ko:K08819">K08819</a>  CDK12_13; cyclin-dependent kinase 12/13 [EC:2.7.11.22 2.7.11.23]
C    comp143892_c0_seq1; <a href="/dbget-bin/www_bget?ko:K08819">K08819</a>  CDK12_13; cyclin-dependent kinase 12/13 [EC:2.7.11.22 2.7.11.23]
C    comp20672_c0_seq1; <a href="/dbget-bin/www_bget?ko:K08821">K08821</a>  CDK14, PFTK1; cyclin-dependent kinase 14 [EC:2.7.11.22]
C    comp57141_c0_seq1; <a href="/dbget-bin/www_bget?ko:K08821">K08821</a>  CDK14, PFTK1; cyclin-dependent kinase 14 [EC:2.7.11.22]
C    comp72106_c0_seq1; <a href="/dbget-bin/www_bget?ko:K08821">K08821</a>  CDK14, PFTK1; cyclin-dependent kinase 14 [EC:2.7.11.22]
C    comp81163_c0_seq1; <a href="/dbget-bin/www_bget?ko:K08821">K08821</a>  CDK14, PFTK1; cyclin-dependent kinase 14 [EC:2.7.11.22]
C    comp39456_c0_seq1; <a href="/dbget-bin/www_bget?ko:K15595">K15595</a>  CDK17, PCTK2; cyclin-dependent kinase 17 [EC:2.7.11.22]
C    comp44728_c0_seq1; <a href="/dbget-bin/www_bget?ko:K15595">K15595</a>  CDK17, PCTK2; cyclin-dependent kinase 17 [EC:2.7.11.22]
B  MAPK family [<a href="http://www.kegg.jp/kegg-bin/view_ortholog_table?orthology=K04371+K06855+K04464+K04440+K04441+K04468+K08293+K14512" target="_blank">Table</a>]
C    comp38508_c0_seq1; <a href="/dbget-bin/www_bget?ko:K04371">K04371</a>  MAPK1_3; mitogen-activated protein kinase 1/3 [EC:2.7.11.24]
C    comp141730_c0_seq1; <a href="/dbget-bin/www_bget?ko:K04371">K04371</a>  MAPK1_3; mitogen-activated protein kinase 1/3 [EC:2.7.11.24]
C    comp41886_c0_seq1; <a href="/dbget-bin/www_bget?ko:K06855">K06855</a>  MAPK4_6; mitogen-activated protein kinase 4/6 [EC:2.7.11.24]
C    comp10734_c0_seq1; <a href="/dbget-bin/www_bget?ko:K04440">K04440</a>  JNK; c-Jun N-terminal kinase [EC:2.7.11.24]
C    comp44864_c0_seq1; <a href="/dbget-bin/www_bget?ko:K04440">K04440</a>  JNK; c-Jun N-terminal kinase [EC:2.7.11.24]
C    comp54242_c0_seq1; <a href="/dbget-bin/www_bget?ko:K04440">K04440</a>  JNK; c-Jun N-terminal kinase [EC:2.7.11.24]
C    comp60240_c0_seq1; <a href="/dbget-bin/www_bget?ko:K04440">K04440</a>  JNK; c-Jun N-terminal kinase [EC:2.7.11.24]
C    comp74062_c0_seq1; <a href="/dbget-bin/www_bget?ko:K04440">K04440</a>  JNK; c-Jun N-terminal kinase [EC:2.7.11.24]
C    comp136432_c0_seq1; <a href="/dbget-bin/www_bget?ko:K04441">K04441</a>  P38; p38 MAP kinase [EC:2.7.11.24]
B  GSK family [<a href="http://www.kegg.jp/kegg-bin/view_ortholog_table?orthology=K08822+K03083+K12766+K14502" target="_blank">Table</a>]
B  CLK family
C    comp24503_c0_seq1; <a href="/dbget-bin/www_bget?ko:K08823">K08823</a>  CLK; CDC-like kinase [EC:2.7.12.1]
C    comp24503_c0_seq2; <a href="/dbget-bin/www_bget?ko:K08823">K08823</a>  CLK; CDC-like kinase [EC:2.7.12.1]
C    comp46211_c0_seq1; <a href="/dbget-bin/www_bget?ko:K08823">K08823</a>  CLK; CDC-like kinase [EC:2.7.12.1]
C    comp62428_c0_seq1; <a href="/dbget-bin/www_bget?ko:K08823">K08823</a>  CLK; CDC-like kinase [EC:2.7.12.1]
B  CDKL family
C    comp34895_c0_seq1; <a href="/dbget-bin/www_bget?ko:K08824">K08824</a>  CDKL; cyclin-dependent kinase-like [EC:2.7.11.22]
C    comp48197_c0_seq1; <a href="/dbget-bin/www_bget?ko:K08824">K08824</a>  CDKL; cyclin-dependent kinase-like [EC:2.7.11.22]
C    comp69903_c0_seq1; <a href="/dbget-bin/www_bget?ko:K08824">K08824</a>  CDKL; cyclin-dependent kinase-like [EC:2.7.11.22]
C    comp105151_c0_seq1; <a href="/dbget-bin/www_bget?ko:K08824">K08824</a>  CDKL; cyclin-dependent kinase-like [EC:2.7.11.22]
C    comp115373_c0_seq1; <a href="/dbget-bin/www_bget?ko:K08824">K08824</a>  CDKL; cyclin-dependent kinase-like [EC:2.7.11.22]
B  DYRK family [<a href="http://www.kegg.jp/kegg-bin/view_ortholog_table?orthology=K08825+K08826+K08827" target="_blank">Table</a>]
C    comp5839_c0_seq1; <a href="/dbget-bin/www_bget?ko:K08825">K08825</a>  DYRK; dual-specificity tyrosine-(Y)-phosphorylation regulated kinase [EC:2.7.12.1]
C    comp16328_c0_seq1; <a href="/dbget-bin/www_bget?ko:K08825">K08825</a>  DYRK; dual-specificity tyrosine-(Y)-phosphorylation regulated kinase [EC:2.7.12.1]
C    comp40388_c0_seq1; <a href="/dbget-bin/www_bget?ko:K08825">K08825</a>  DYRK; dual-specificity tyrosine-(Y)-phosphorylation regulated kinase [EC:2.7.12.1]
C    comp82134_c0_seq1; <a href="/dbget-bin/www_bget?ko:K08825">K08825</a>  DYRK; dual-specificity tyrosine-(Y)-phosphorylation regulated kinase [EC:2.7.12.1]
C    comp111521_c0_seq1; <a href="/dbget-bin/www_bget?ko:K08825">K08825</a>  DYRK; dual-specificity tyrosine-(Y)-phosphorylation regulated kinase [EC:2.7.12.1]
C    comp125979_c0_seq1; <a href="/dbget-bin/www_bget?ko:K08825">K08825</a>  DYRK; dual-specificity tyrosine-(Y)-phosphorylation regulated kinase [EC:2.7.12.1]
C    comp26380_c0_seq1; <a href="/dbget-bin/www_bget?ko:K08826">K08826</a>  HIPK; homeodomain interacting protein kinase [EC:2.7.11.1]
C    comp44377_c0_seq3; <a href="/dbget-bin/www_bget?ko:K08826">K08826</a>  HIPK; homeodomain interacting protein kinase [EC:2.7.11.1]
C    comp44377_c0_seq4; <a href="/dbget-bin/www_bget?ko:K08826">K08826</a>  HIPK; homeodomain interacting protein kinase [EC:2.7.11.1]
C    comp51042_c0_seq1; <a href="/dbget-bin/www_bget?ko:K08826">K08826</a>  HIPK; homeodomain interacting protein kinase [EC:2.7.11.1]
C    comp57511_c0_seq1; <a href="/dbget-bin/www_bget?ko:K08826">K08826</a>  HIPK; homeodomain interacting protein kinase [EC:2.7.11.1]
C    comp61697_c0_seq1; <a href="/dbget-bin/www_bget?ko:K08826">K08826</a>  HIPK; homeodomain interacting protein kinase [EC:2.7.11.1]
C    comp107522_c0_seq1; <a href="/dbget-bin/www_bget?ko:K08826">K08826</a>  HIPK; homeodomain interacting protein kinase [EC:2.7.11.1]
C    comp150785_c0_seq1; <a href="/dbget-bin/www_bget?ko:K08826">K08826</a>  HIPK; homeodomain interacting protein kinase [EC:2.7.11.1]
C    comp151139_c0_seq1; <a href="/dbget-bin/www_bget?ko:K08826">K08826</a>  HIPK; homeodomain interacting protein kinase [EC:2.7.11.1]
C    comp151487_c0_seq1; <a href="/dbget-bin/www_bget?ko:K08826">K08826</a>  HIPK; homeodomain interacting protein kinase [EC:2.7.11.1]
C    comp52189_c0_seq1; <a href="/dbget-bin/www_bget?ko:K08827">K08827</a>  PRPF4B; serine/threonine-protein kinase PRP4 [EC:2.7.11.1]
C    comp73389_c0_seq1; <a href="/dbget-bin/www_bget?ko:K08827">K08827</a>  PRPF4B; serine/threonine-protein kinase PRP4 [EC:2.7.11.1]
C    comp82933_c0_seq1; <a href="/dbget-bin/www_bget?ko:K08827">K08827</a>  PRPF4B; serine/threonine-protein kinase PRP4 [EC:2.7.11.1]
C    comp90310_c0_seq1; <a href="/dbget-bin/www_bget?ko:K08827">K08827</a>  PRPF4B; serine/threonine-protein kinase PRP4 [EC:2.7.11.1]
C    comp91258_c0_seq1; <a href="/dbget-bin/www_bget?ko:K08827">K08827</a>  PRPF4B; serine/threonine-protein kinase PRP4 [EC:2.7.11.1]
B  RCK family [<a href="http://www.kegg.jp/kegg-bin/view_ortholog_table?orthology=K08828+K08829+K08830+K12765" target="_blank">Table</a>]
C    comp89680_c0_seq1; <a href="/dbget-bin/www_bget?ko:K08828">K08828</a>  ICK; intestinal cell (MAK-like) kinase [EC:2.7.11.22]
C    comp142086_c0_seq1; <a href="/dbget-bin/www_bget?ko:K08830">K08830</a>  RAGE, MOK; renal tumor antigen [EC:2.7.11.22]
B  SRPK family [<a href="http://www.kegg.jp/kegg-bin/view_ortholog_table?orthology=K15409+K08831+K08832" target="_blank">Table</a>]
C    comp6803_c0_seq1; <a href="/dbget-bin/www_bget?ko:K15409">K15409</a>  SRPK1; serine/threonine-protein kinase SRPK1 [EC:2.7.11.1]
C    comp133579_c0_seq1; <a href="/dbget-bin/www_bget?ko:K08831">K08831</a>  SRPK2; serine/threonine-protein kinase SRPK2 [EC:2.7.11.1]
#
A<b>Serine/threonine protein kinases: STE group</b>
B  STE7 family
C    comp41416_c0_seq1; <a href="/dbget-bin/www_bget?ko:K04368">K04368</a>  MAP2K1, MEK1; mitogen-activated protein kinase kinase 1 [EC:2.7.12.2]
C    comp6702_c0_seq1; <a href="/dbget-bin/www_bget?ko:K04369">K04369</a>  MAP2K2, MEK2; mitogen-activated protein kinase kinase 2 [EC:2.7.12.2]
C    comp60736_c0_seq1; <a href="/dbget-bin/www_bget?ko:K04369">K04369</a>  MAP2K2, MEK2; mitogen-activated protein kinase kinase 2 [EC:2.7.12.2]
C    comp121755_c0_seq1; <a href="/dbget-bin/www_bget?ko:K04432">K04432</a>  MAP2K3, MKK3; mitogen-activated protein kinase kinase 3 [EC:2.7.12.2]
C    comp25664_c0_seq1; <a href="/dbget-bin/www_bget?ko:K04430">K04430</a>  MAP2K4, MKK4; mitogen-activated protein kinase kinase 4 [EC:2.7.12.2]
C    comp25664_c0_seq2; <a href="/dbget-bin/www_bget?ko:K04430">K04430</a>  MAP2K4, MKK4; mitogen-activated protein kinase kinase 4 [EC:2.7.12.2]
C    comp41716_c0_seq2; <a href="/dbget-bin/www_bget?ko:K04430">K04430</a>  MAP2K4, MKK4; mitogen-activated protein kinase kinase 4 [EC:2.7.12.2]
C    comp26858_c0_seq1; <a href="/dbget-bin/www_bget?ko:K04463">K04463</a>  MAP2K5, MEK5; mitogen-activated protein kinase kinase 5 [EC:2.7.12.2]
C    comp41716_c0_seq1; <a href="/dbget-bin/www_bget?ko:K04463">K04463</a>  MAP2K5, MEK5; mitogen-activated protein kinase kinase 5 [EC:2.7.12.2]
C    comp54934_c0_seq1; <a href="/dbget-bin/www_bget?ko:K04463">K04463</a>  MAP2K5, MEK5; mitogen-activated protein kinase kinase 5 [EC:2.7.12.2]
C    comp59818_c0_seq1; <a href="/dbget-bin/www_bget?ko:K04463">K04463</a>  MAP2K5, MEK5; mitogen-activated protein kinase kinase 5 [EC:2.7.12.2]
C    comp43797_c0_seq1; <a href="/dbget-bin/www_bget?ko:K04433">K04433</a>  MAP2K6, MKK6; mitogen-activated protein kinase kinase 6 [EC:2.7.12.2]
C    comp38260_c0_seq1; <a href="/dbget-bin/www_bget?ko:K04431">K04431</a>  MAP2K7, MKK7; mitogen-activated protein kinase kinase 7 [EC:2.7.12.2]
C    comp41648_c0_seq1; <a href="/dbget-bin/www_bget?ko:K04431">K04431</a>  MAP2K7, MKK7; mitogen-activated protein kinase kinase 7 [EC:2.7.12.2]
C    comp67609_c0_seq1; <a href="/dbget-bin/www_bget?ko:K04431">K04431</a>  MAP2K7, MKK7; mitogen-activated protein kinase kinase 7 [EC:2.7.12.2]
B  STE20 family
C    comp11134_c0_seq1; <a href="/dbget-bin/www_bget?ko:K04406">K04406</a>  MAP4K3, GLK; mitogen-activated protein kinase kinase kinase kinase 3 [EC:2.7.11.1]
C    comp44337_c0_seq1; <a href="/dbget-bin/www_bget?ko:K04406">K04406</a>  MAP4K3, GLK; mitogen-activated protein kinase kinase kinase kinase 3 [EC:2.7.11.1]
C    comp48322_c0_seq1; <a href="/dbget-bin/www_bget?ko:K04406">K04406</a>  MAP4K3, GLK; mitogen-activated protein kinase kinase kinase kinase 3 [EC:2.7.11.1]
C    comp59900_c0_seq1; <a href="/dbget-bin/www_bget?ko:K08833">K08833</a>  MAP4K5, KHS1; mitogen-activated protein kinase kinase kinase kinase 5 [EC:2.7.11.1]
C    comp67042_c0_seq1; <a href="/dbget-bin/www_bget?ko:K08833">K08833</a>  MAP4K5, KHS1; mitogen-activated protein kinase kinase kinase kinase 5 [EC:2.7.11.1]
C    comp92666_c0_seq1; <a href="/dbget-bin/www_bget?ko:K08833">K08833</a>  MAP4K5, KHS1; mitogen-activated protein kinase kinase kinase kinase 5 [EC:2.7.11.1]
C    comp35814_c0_seq2; <a href="/dbget-bin/www_bget?ko:K04413">K04413</a>  MINK; misshapen/NIK-related kinase [EC:2.7.11.1]
C    comp38515_c0_seq1; <a href="/dbget-bin/www_bget?ko:K04413">K04413</a>  MINK; misshapen/NIK-related kinase [EC:2.7.11.1]
C    comp38515_c0_seq2; <a href="/dbget-bin/www_bget?ko:K04413">K04413</a>  MINK; misshapen/NIK-related kinase [EC:2.7.11.1]
C    comp45331_c0_seq1; <a href="/dbget-bin/www_bget?ko:K04413">K04413</a>  MINK; misshapen/NIK-related kinase [EC:2.7.11.1]
C    comp84669_c0_seq1; <a href="/dbget-bin/www_bget?ko:K08840">K08840</a>  TNIK; TRAF2 and NCK interacting kinase [EC:2.7.11.1]
C    comp18523_c0_seq1; <a href="/dbget-bin/www_bget?ko:K08834">K08834</a>  MYO3, DFNB30; myosin III [EC:2.7.11.1]
C    comp27067_c0_seq1; <a href="/dbget-bin/www_bget?ko:K08834">K08834</a>  MYO3, DFNB30; myosin III [EC:2.7.11.1]
C    comp72396_c0_seq1; <a href="/dbget-bin/www_bget?ko:K08834">K08834</a>  MYO3, DFNB30; myosin III [EC:2.7.11.1]
C    comp87850_c0_seq1; <a href="/dbget-bin/www_bget?ko:K08834">K08834</a>  MYO3, DFNB30; myosin III [EC:2.7.11.1]
C    comp150449_c0_seq1; <a href="/dbget-bin/www_bget?ko:K08834">K08834</a>  MYO3, DFNB30; myosin III [EC:2.7.11.1]
C    comp156719_c0_seq1; <a href="/dbget-bin/www_bget?ko:K08834">K08834</a>  MYO3, DFNB30; myosin III [EC:2.7.11.1]
C    comp6865_c0_seq1; <a href="/dbget-bin/www_bget?ko:K08835">K08835</a>  OXSR1, STK39; serine/threonine-protein kinase OSR1/STK39 [EC:2.7.11.1]
C    comp6865_c0_seq2; <a href="/dbget-bin/www_bget?ko:K08835">K08835</a>  OXSR1, STK39; serine/threonine-protein kinase OSR1/STK39 [EC:2.7.11.1]
C    comp58528_c0_seq1; <a href="/dbget-bin/www_bget?ko:K08835">K08835</a>  OXSR1, STK39; serine/threonine-protein kinase OSR1/STK39 [EC:2.7.11.1]
C    comp74422_c0_seq1; <a href="/dbget-bin/www_bget?ko:K08835">K08835</a>  OXSR1, STK39; serine/threonine-protein kinase OSR1/STK39 [EC:2.7.11.1]
C    comp103413_c0_seq1; <a href="/dbget-bin/www_bget?ko:K08835">K08835</a>  OXSR1, STK39; serine/threonine-protein kinase OSR1/STK39 [EC:2.7.11.1]
C    comp113775_c0_seq1; <a href="/dbget-bin/www_bget?ko:K08835">K08835</a>  OXSR1, STK39; serine/threonine-protein kinase OSR1/STK39 [EC:2.7.11.1]
C    comp39332_c0_seq1; <a href="/dbget-bin/www_bget?ko:K04409">K04409</a>  PAK1; p21-activated kinase 1 [EC:2.7.11.1]
C    comp86731_c0_seq1; <a href="/dbget-bin/www_bget?ko:K04409">K04409</a>  PAK1; p21-activated kinase 1 [EC:2.7.11.1]
C    comp93107_c0_seq1; <a href="/dbget-bin/www_bget?ko:K04409">K04409</a>  PAK1; p21-activated kinase 1 [EC:2.7.11.1]
C    comp93505_c0_seq1; <a href="/dbget-bin/www_bget?ko:K04409">K04409</a>  PAK1; p21-activated kinase 1 [EC:2.7.11.1]
C    comp100064_c0_seq1; <a href="/dbget-bin/www_bget?ko:K04409">K04409</a>  PAK1; p21-activated kinase 1 [EC:2.7.11.1]
C    comp6194_c0_seq1; <a href="/dbget-bin/www_bget?ko:K04410">K04410</a>  PAK2; p21-activated kinase 2 [EC:2.7.11.1]
C    comp87879_c0_seq1; <a href="/dbget-bin/www_bget?ko:K04410">K04410</a>  PAK2; p21-activated kinase 2 [EC:2.7.11.1]
C    comp92055_c0_seq1; <a href="/dbget-bin/www_bget?ko:K05733">K05733</a>  PAK3, MRX30; p21-activated kinase 3 [EC:2.7.11.1]
C    comp124516_c0_seq1; <a href="/dbget-bin/www_bget?ko:K05733">K05733</a>  PAK3, MRX30; p21-activated kinase 3 [EC:2.7.11.1]
C    comp40483_c0_seq2; <a href="/dbget-bin/www_bget?ko:K05734">K05734</a>  PAK4; p21-activated kinase 4 [EC:2.7.11.1]
C    comp9551_c0_seq1; <a href="/dbget-bin/www_bget?ko:K05735">K05735</a>  PAK6; p21-activated kinase 6 [EC:2.7.11.1]
C    comp43843_c0_seq1; <a href="/dbget-bin/www_bget?ko:K05736">K05736</a>  PAK7; p21-activated kinase 7 [EC:2.7.11.1]
C    comp130045_c0_seq1; <a href="/dbget-bin/www_bget?ko:K05736">K05736</a>  PAK7; p21-activated kinase 7 [EC:2.7.11.1]
C    comp137408_c0_seq1; <a href="/dbget-bin/www_bget?ko:K05736">K05736</a>  PAK7; p21-activated kinase 7 [EC:2.7.11.1]
C    comp128884_c0_seq1; <a href="/dbget-bin/www_bget?ko:K08836">K08836</a>  SLK; STE20-like kinase [EC:2.7.11.1]
C    comp36287_c0_seq1; <a href="/dbget-bin/www_bget?ko:K08837">K08837</a>  STK10, LOK; serine/threonine kinase 10 [EC:2.7.11.1]
C    comp44566_c0_seq1; <a href="/dbget-bin/www_bget?ko:K08837">K08837</a>  STK10, LOK; serine/threonine kinase 10 [EC:2.7.11.1]
C    comp46030_c0_seq1; <a href="/dbget-bin/www_bget?ko:K08271">K08271</a>  STRADA, LYK5; STE20-related kinase adapter protein alpha
C    comp8887_c0_seq1; <a href="/dbget-bin/www_bget?ko:K17532">K17532</a>  STRADB; STE20-related kinase adapter protein beta
C    comp60229_c0_seq1; <a href="/dbget-bin/www_bget?ko:K04412">K04412</a>  STK3, MST2; serine/threonine kinase 3
C    comp69420_c0_seq1; <a href="/dbget-bin/www_bget?ko:K04412">K04412</a>  STK3, MST2; serine/threonine kinase 3
C    comp77575_c0_seq1; <a href="/dbget-bin/www_bget?ko:K04412">K04412</a>  STK3, MST2; serine/threonine kinase 3
C    comp132031_c0_seq1; <a href="/dbget-bin/www_bget?ko:K04412">K04412</a>  STK3, MST2; serine/threonine kinase 3
C    comp79321_c0_seq1; <a href="/dbget-bin/www_bget?ko:K04411">K04411</a>  STK4, MST1; serine/threonine kinase 4
C    comp12432_c0_seq1; <a href="/dbget-bin/www_bget?ko:K04429">K04429</a>  TAO; thousand and one amino acid protein kinase [EC:2.7.11.1]
C    comp25000_c0_seq1; <a href="/dbget-bin/www_bget?ko:K04429">K04429</a>  TAO; thousand and one amino acid protein kinase [EC:2.7.11.1]
C    comp44831_c0_seq2; <a href="/dbget-bin/www_bget?ko:K04429">K04429</a>  TAO; thousand and one amino acid protein kinase [EC:2.7.11.1]
C    comp44831_c0_seq6; <a href="/dbget-bin/www_bget?ko:K04429">K04429</a>  TAO; thousand and one amino acid protein kinase [EC:2.7.11.1]
C    comp44831_c0_seq7; <a href="/dbget-bin/www_bget?ko:K04429">K04429</a>  TAO; thousand and one amino acid protein kinase [EC:2.7.11.1]
C    comp44831_c0_seq10; <a href="/dbget-bin/www_bget?ko:K04429">K04429</a>  TAO; thousand and one amino acid protein kinase [EC:2.7.11.1]
C    comp45585_c0_seq1; <a href="/dbget-bin/www_bget?ko:K04429">K04429</a>  TAO; thousand and one amino acid protein kinase [EC:2.7.11.1]
C    comp45585_c0_seq2; <a href="/dbget-bin/www_bget?ko:K04429">K04429</a>  TAO; thousand and one amino acid protein kinase [EC:2.7.11.1]
C    comp53573_c0_seq1; <a href="/dbget-bin/www_bget?ko:K04429">K04429</a>  TAO; thousand and one amino acid protein kinase [EC:2.7.11.1]
C    comp75458_c0_seq1; <a href="/dbget-bin/www_bget?ko:K04429">K04429</a>  TAO; thousand and one amino acid protein kinase [EC:2.7.11.1]
C    comp145023_c0_seq1; <a href="/dbget-bin/www_bget?ko:K04429">K04429</a>  TAO; thousand and one amino acid protein kinase [EC:2.7.11.1]
B  STE11 family
C    comp24647_c0_seq1; <a href="/dbget-bin/www_bget?ko:K04416">K04416</a>  MAP3K1, MEKK1; mitogen-activated protein kinase kinase kinase 1 [EC:2.7.11.25]
C    comp70092_c0_seq1; <a href="/dbget-bin/www_bget?ko:K04416">K04416</a>  MAP3K1, MEKK1; mitogen-activated protein kinase kinase kinase 1 [EC:2.7.11.25]
C    comp32445_c0_seq1; <a href="/dbget-bin/www_bget?ko:K04420">K04420</a>  MAP3K2, MEKK2; mitogen-activated protein kinase kinase kinase 2 [EC:2.7.11.25]
C    comp44708_c0_seq1; <a href="/dbget-bin/www_bget?ko:K04420">K04420</a>  MAP3K2, MEKK2; mitogen-activated protein kinase kinase kinase 2 [EC:2.7.11.25]
C    comp54580_c0_seq1; <a href="/dbget-bin/www_bget?ko:K04420">K04420</a>  MAP3K2, MEKK2; mitogen-activated protein kinase kinase kinase 2 [EC:2.7.11.25]
C    comp84212_c0_seq1; <a href="/dbget-bin/www_bget?ko:K04420">K04420</a>  MAP3K2, MEKK2; mitogen-activated protein kinase kinase kinase 2 [EC:2.7.11.25]
C    comp21988_c0_seq1; <a href="/dbget-bin/www_bget?ko:K04428">K04428</a>  MAP3K4, MEKK4; mitogen-activated protein kinase kinase kinase 4 [EC:2.7.11.25]
C    comp32291_c0_seq1; <a href="/dbget-bin/www_bget?ko:K04428">K04428</a>  MAP3K4, MEKK4; mitogen-activated protein kinase kinase kinase 4 [EC:2.7.11.25]
C    comp44751_c0_seq1; <a href="/dbget-bin/www_bget?ko:K04428">K04428</a>  MAP3K4, MEKK4; mitogen-activated protein kinase kinase kinase 4 [EC:2.7.11.25]
C    comp45894_c0_seq2; <a href="/dbget-bin/www_bget?ko:K04428">K04428</a>  MAP3K4, MEKK4; mitogen-activated protein kinase kinase kinase 4 [EC:2.7.11.25]
C    comp51555_c0_seq1; <a href="/dbget-bin/www_bget?ko:K04428">K04428</a>  MAP3K4, MEKK4; mitogen-activated protein kinase kinase kinase 4 [EC:2.7.11.25]
C    comp53037_c0_seq1; <a href="/dbget-bin/www_bget?ko:K04428">K04428</a>  MAP3K4, MEKK4; mitogen-activated protein kinase kinase kinase 4 [EC:2.7.11.25]
C    comp61203_c0_seq1; <a href="/dbget-bin/www_bget?ko:K04428">K04428</a>  MAP3K4, MEKK4; mitogen-activated protein kinase kinase kinase 4 [EC:2.7.11.25]
C    comp45734_c0_seq1; <a href="/dbget-bin/www_bget?ko:K17533">K17533</a>  MAP3K19, YSK4; mitogen-activated protein kinase kinase kinase 19 [EC:2.7.11.1]
B  Other families
#
A<b>Serine/threonine protein kinases: TKL group</b>
B  IRAK family
B  LISK family [<a href="http://www.kegg.jp/kegg-bin/view_ortholog_table?orthology=K05743+K05744+K08841+K08842" target="_blank">Table</a>]
C    comp4239_c0_seq1; <a href="/dbget-bin/www_bget?ko:K05743">K05743</a>  LIMK1; LIM domain kinase 1 [EC:2.7.11.1]
C    comp109259_c0_seq1; <a href="/dbget-bin/www_bget?ko:K05743">K05743</a>  LIMK1; LIM domain kinase 1 [EC:2.7.11.1]
C    comp124643_c0_seq1; <a href="/dbget-bin/www_bget?ko:K05743">K05743</a>  LIMK1; LIM domain kinase 1 [EC:2.7.11.1]
B  LRRK family
C    comp1629_c0_seq1; <a href="/dbget-bin/www_bget?ko:K08843">K08843</a>  LRRK1; leucine-rich repeat kinase 1 [EC:2.7.11.1]
C    comp19547_c0_seq1; <a href="/dbget-bin/www_bget?ko:K08843">K08843</a>  LRRK1; leucine-rich repeat kinase 1 [EC:2.7.11.1]
C    comp24131_c0_seq1; <a href="/dbget-bin/www_bget?ko:K08843">K08843</a>  LRRK1; leucine-rich repeat kinase 1 [EC:2.7.11.1]
C    comp26340_c0_seq1; <a href="/dbget-bin/www_bget?ko:K08843">K08843</a>  LRRK1; leucine-rich repeat kinase 1 [EC:2.7.11.1]
C    comp27890_c0_seq1; <a href="/dbget-bin/www_bget?ko:K08843">K08843</a>  LRRK1; leucine-rich repeat kinase 1 [EC:2.7.11.1]
C    comp55161_c0_seq1; <a href="/dbget-bin/www_bget?ko:K08843">K08843</a>  LRRK1; leucine-rich repeat kinase 1 [EC:2.7.11.1]
C    comp63206_c0_seq1; <a href="/dbget-bin/www_bget?ko:K08843">K08843</a>  LRRK1; leucine-rich repeat kinase 1 [EC:2.7.11.1]
C    comp94096_c0_seq1; <a href="/dbget-bin/www_bget?ko:K08843">K08843</a>  LRRK1; leucine-rich repeat kinase 1 [EC:2.7.11.1]
C    comp153625_c0_seq1; <a href="/dbget-bin/www_bget?ko:K08843">K08843</a>  LRRK1; leucine-rich repeat kinase 1 [EC:2.7.11.1]
C    comp7566_c0_seq1; <a href="/dbget-bin/www_bget?ko:K08844">K08844</a>  LRRK2; leucine-rich repeat kinase 2 [EC:2.7.11.1]
C    comp18649_c0_seq1; <a href="/dbget-bin/www_bget?ko:K08844">K08844</a>  LRRK2; leucine-rich repeat kinase 2 [EC:2.7.11.1]
C    comp19161_c0_seq1; <a href="/dbget-bin/www_bget?ko:K08844">K08844</a>  LRRK2; leucine-rich repeat kinase 2 [EC:2.7.11.1]
C    comp30159_c0_seq1; <a href="/dbget-bin/www_bget?ko:K08844">K08844</a>  LRRK2; leucine-rich repeat kinase 2 [EC:2.7.11.1]
C    comp38301_c0_seq1; <a href="/dbget-bin/www_bget?ko:K08844">K08844</a>  LRRK2; leucine-rich repeat kinase 2 [EC:2.7.11.1]
C    comp63982_c0_seq1; <a href="/dbget-bin/www_bget?ko:K08844">K08844</a>  LRRK2; leucine-rich repeat kinase 2 [EC:2.7.11.1]
B  MLK family
C    comp41500_c0_seq3; <a href="/dbget-bin/www_bget?ko:K04427">K04427</a>  MAP3K7, TAK1; mitogen-activated protein kinase kinase kinase 7 [EC:2.7.11.25]
C    comp56867_c0_seq1; <a href="/dbget-bin/www_bget?ko:K04427">K04427</a>  MAP3K7, TAK1; mitogen-activated protein kinase kinase kinase 7 [EC:2.7.11.25]
C    comp64593_c0_seq1; <a href="/dbget-bin/www_bget?ko:K04427">K04427</a>  MAP3K7, TAK1; mitogen-activated protein kinase kinase kinase 7 [EC:2.7.11.25]
C    comp110885_c0_seq1; <a href="/dbget-bin/www_bget?ko:K04427">K04427</a>  MAP3K7, TAK1; mitogen-activated protein kinase kinase kinase 7 [EC:2.7.11.25]
C    comp14115_c0_seq1; <a href="/dbget-bin/www_bget?ko:K04417">K04417</a>  MAP3K9, MLK1; mitogen-activated protein kinase kinase kinase 9 [EC:2.7.11.25]
C    comp58117_c0_seq1; <a href="/dbget-bin/www_bget?ko:K04417">K04417</a>  MAP3K9, MLK1; mitogen-activated protein kinase kinase kinase 9 [EC:2.7.11.25]
C    comp14096_c0_seq1; <a href="/dbget-bin/www_bget?ko:K04418">K04418</a>  MAP3K10, MLK2; mitogen-activated protein kinase kinase kinase 10 [EC:2.7.11.25]
C    comp14096_c0_seq2; <a href="/dbget-bin/www_bget?ko:K04418">K04418</a>  MAP3K10, MLK2; mitogen-activated protein kinase kinase kinase 10 [EC:2.7.11.25]
C    comp71748_c0_seq1; <a href="/dbget-bin/www_bget?ko:K04419">K04419</a>  MAP3K11, MLK3; mitogen-activated protein kinase kinase kinase 11 [EC:2.7.11.25]
C    comp75034_c0_seq1; <a href="/dbget-bin/www_bget?ko:K04424">K04424</a>  ZAK, MLTK; sterile alpha motif and leucine zipper containing kinase AZK [EC:2.7.11.25]
C    comp41500_c0_seq4; <a href="/dbget-bin/www_bget?ko:K04422">K04422</a>  MAP3K13, LZK; mitogen-activated protein kinase kinase kinase 13 [EC:2.7.11.25]
C    comp45268_c0_seq1; <a href="/dbget-bin/www_bget?ko:K04422">K04422</a>  MAP3K13, LZK; mitogen-activated protein kinase kinase kinase 13 [EC:2.7.11.25]
C    comp90910_c0_seq1; <a href="/dbget-bin/www_bget?ko:K04422">K04422</a>  MAP3K13, LZK; mitogen-activated protein kinase kinase kinase 13 [EC:2.7.11.25]
C    comp109239_c0_seq1; <a href="/dbget-bin/www_bget?ko:K04422">K04422</a>  MAP3K13, LZK; mitogen-activated protein kinase kinase kinase 13 [EC:2.7.11.25]
C    comp157220_c0_seq1; <a href="/dbget-bin/www_bget?ko:K04422">K04422</a>  MAP3K13, LZK; mitogen-activated protein kinase kinase kinase 13 [EC:2.7.11.25]
C    comp11955_c0_seq1; <a href="/dbget-bin/www_bget?ko:K06272">K06272</a>  ILK; integrin-linked kinase [EC:2.7.11.1]
C    comp33739_c0_seq2; <a href="/dbget-bin/www_bget?ko:K06272">K06272</a>  ILK; integrin-linked kinase [EC:2.7.11.1]
C    comp33739_c0_seq3; <a href="/dbget-bin/www_bget?ko:K06272">K06272</a>  ILK; integrin-linked kinase [EC:2.7.11.1]
C    comp49132_c0_seq1; <a href="/dbget-bin/www_bget?ko:K06272">K06272</a>  ILK; integrin-linked kinase [EC:2.7.11.1]
B  RAF family [<a href="http://www.kegg.jp/kegg-bin/view_ortholog_table?orthology=K08845+K04365+K04366+K14958+K17536+K14510" target="_blank">Table</a>]
C    comp43700_c0_seq1; <a href="/dbget-bin/www_bget?ko:K04365">K04365</a>  BRAF; B-Raf proto-oncogene serine/threonine-protein kinase [EC:2.7.11.1]
C    comp43700_c0_seq2; <a href="/dbget-bin/www_bget?ko:K04365">K04365</a>  BRAF; B-Raf proto-oncogene serine/threonine-protein kinase [EC:2.7.11.1]
C    comp67267_c0_seq1; <a href="/dbget-bin/www_bget?ko:K04365">K04365</a>  BRAF; B-Raf proto-oncogene serine/threonine-protein kinase [EC:2.7.11.1]
C    comp101502_c0_seq1; <a href="/dbget-bin/www_bget?ko:K04365">K04365</a>  BRAF; B-Raf proto-oncogene serine/threonine-protein kinase [EC:2.7.11.1]
C    comp128494_c0_seq1; <a href="/dbget-bin/www_bget?ko:K04365">K04365</a>  BRAF; B-Raf proto-oncogene serine/threonine-protein kinase [EC:2.7.11.1]
C    comp50187_c0_seq1; <a href="/dbget-bin/www_bget?ko:K14958">K14958</a>  KSR1; kinase suppressor of Ras 1
C    comp45605_c0_seq2; <a href="/dbget-bin/www_bget?ko:K17536">K17536</a>  CNKSR2, KSR2; connector enhancer of kinase suppressor of Ras 2
B  RIPK family [<a href="http://www.kegg.jp/kegg-bin/view_ortholog_table?orthology=K02861+K08846+K08847+K08848+K16289+K16279" target="_blank">Table</a>]
C    comp70627_c0_seq1; <a href="/dbget-bin/www_bget?ko:K16289">K16289</a>  ANKK1; ankyrin repeat and protein kinase domain-containing protein 1 [EC:2.7.11.1]
B  TGFBR1 family [<a href="http://www.kegg.jp/kegg-bin/view_ortholog_table?orthology=K04675+K13594+K13567+K13568+K04673+K13578+K04674" target="_blank">Table</a>]
C    comp39393_c0_seq1; <a href="/dbget-bin/www_bget?ko:K04675">K04675</a>  ACVR1, ALK2; activin receptor type-1 [EC:2.7.11.30]
C    comp41562_c0_seq1; <a href="/dbget-bin/www_bget?ko:K04675">K04675</a>  ACVR1, ALK2; activin receptor type-1 [EC:2.7.11.30]
C    comp83309_c0_seq1; <a href="/dbget-bin/www_bget?ko:K04675">K04675</a>  ACVR1, ALK2; activin receptor type-1 [EC:2.7.11.30]
C    comp65140_c0_seq1; <a href="/dbget-bin/www_bget?ko:K04673">K04673</a>  BMPR1A, ALK3; bone morphogenetic protein receptor type-1A [EC:2.7.11.30]
C    comp83541_c0_seq1; <a href="/dbget-bin/www_bget?ko:K04673">K04673</a>  BMPR1A, ALK3; bone morphogenetic protein receptor type-1A [EC:2.7.11.30]
C    comp91477_c0_seq1; <a href="/dbget-bin/www_bget?ko:K04673">K04673</a>  BMPR1A, ALK3; bone morphogenetic protein receptor type-1A [EC:2.7.11.30]
C    comp43769_c0_seq1; <a href="/dbget-bin/www_bget?ko:K13578">K13578</a>  BMPR1B, ALK6; bone morphogenetic protein receptor type-1B [EC:2.7.11.30]
C    comp43769_c0_seq3; <a href="/dbget-bin/www_bget?ko:K13578">K13578</a>  BMPR1B, ALK6; bone morphogenetic protein receptor type-1B [EC:2.7.11.30]
C    comp46544_c0_seq3; <a href="/dbget-bin/www_bget?ko:K04674">K04674</a>  TGFBR1, ALK5; TGF-beta receptor type-1 [EC:2.7.11.30]
C    comp46544_c0_seq13; <a href="/dbget-bin/www_bget?ko:K04674">K04674</a>  TGFBR1, ALK5; TGF-beta receptor type-1 [EC:2.7.11.30]
B  TGFBR2 family [<a href="http://www.kegg.jp/kegg-bin/view_ortholog_table?orthology=K04670+K13596+K13597+K04672+K04671+K04388+K04669" target="_blank">Table</a>]
C    comp134946_c0_seq1; <a href="/dbget-bin/www_bget?ko:K04670">K04670</a>  ACVR2A; activin receptor type-2A [EC:2.7.11.30]
C    comp137021_c0_seq1; <a href="/dbget-bin/www_bget?ko:K04670">K04670</a>  ACVR2A; activin receptor type-2A [EC:2.7.11.30]
C    comp6896_c0_seq2; <a href="/dbget-bin/www_bget?ko:K13597">K13597</a>  ACVR2N; activin receptor type-2, invertebrate
C    comp43744_c0_seq1; <a href="/dbget-bin/www_bget?ko:K13597">K13597</a>  ACVR2N; activin receptor type-2, invertebrate
C    comp33712_c0_seq1; <a href="/dbget-bin/www_bget?ko:K04671">K04671</a>  BMPR2; bone morphogenetic protein receptor type-2 [EC:2.7.11.30]
B  Other families
#
A<b>Serine/threonine protein kinases: RGC group</b>
B  RGC family [<a href="http://www.kegg.jp/kegg-bin/view_ortholog_table?orthology=K12323+K12324+K12321+K12320" target="_blank">Table</a>]
C    comp22759_c0_seq1; <a href="/dbget-bin/www_bget?ko:K12323">K12323</a>  ANPRA, NPR1; atrial natriuretic peptide receptor A [EC:4.6.1.2]
C    comp22759_c0_seq2; <a href="/dbget-bin/www_bget?ko:K12323">K12323</a>  ANPRA, NPR1; atrial natriuretic peptide receptor A [EC:4.6.1.2]
C    comp25359_c0_seq1; <a href="/dbget-bin/www_bget?ko:K12323">K12323</a>  ANPRA, NPR1; atrial natriuretic peptide receptor A [EC:4.6.1.2]
C    comp36404_c0_seq1; <a href="/dbget-bin/www_bget?ko:K12323">K12323</a>  ANPRA, NPR1; atrial natriuretic peptide receptor A [EC:4.6.1.2]
C    comp37598_c0_seq1; <a href="/dbget-bin/www_bget?ko:K12323">K12323</a>  ANPRA, NPR1; atrial natriuretic peptide receptor A [EC:4.6.1.2]
C    comp38068_c0_seq1; <a href="/dbget-bin/www_bget?ko:K12323">K12323</a>  ANPRA, NPR1; atrial natriuretic peptide receptor A [EC:4.6.1.2]
C    comp46406_c0_seq1; <a href="/dbget-bin/www_bget?ko:K12323">K12323</a>  ANPRA, NPR1; atrial natriuretic peptide receptor A [EC:4.6.1.2]
C    comp46406_c0_seq2; <a href="/dbget-bin/www_bget?ko:K12323">K12323</a>  ANPRA, NPR1; atrial natriuretic peptide receptor A [EC:4.6.1.2]
C    comp63382_c0_seq1; <a href="/dbget-bin/www_bget?ko:K12323">K12323</a>  ANPRA, NPR1; atrial natriuretic peptide receptor A [EC:4.6.1.2]
C    comp68946_c0_seq1; <a href="/dbget-bin/www_bget?ko:K12323">K12323</a>  ANPRA, NPR1; atrial natriuretic peptide receptor A [EC:4.6.1.2]
C    comp71693_c0_seq1; <a href="/dbget-bin/www_bget?ko:K12323">K12323</a>  ANPRA, NPR1; atrial natriuretic peptide receptor A [EC:4.6.1.2]
C    comp101272_c0_seq1; <a href="/dbget-bin/www_bget?ko:K12323">K12323</a>  ANPRA, NPR1; atrial natriuretic peptide receptor A [EC:4.6.1.2]
C    comp132897_c0_seq1; <a href="/dbget-bin/www_bget?ko:K12323">K12323</a>  ANPRA, NPR1; atrial natriuretic peptide receptor A [EC:4.6.1.2]
C    comp157762_c0_seq1; <a href="/dbget-bin/www_bget?ko:K12323">K12323</a>  ANPRA, NPR1; atrial natriuretic peptide receptor A [EC:4.6.1.2]
#
A<b>Serine/threonine protein kinases: Other group</b>
B  Aur family [<a href="http://www.kegg.jp/kegg-bin/view_ortholog_table?orthology=K11481+K11479+K11480+K08850" target="_blank">Table</a>]
C    comp12969_c0_seq1; <a href="/dbget-bin/www_bget?ko:K11481">K11481</a>  AURKA; aurora kinase A [EC:2.7.11.1]
B  BUB family
B  Bud32 family
C    comp127567_c0_seq1; <a href="/dbget-bin/www_bget?ko:K08851">K08851</a>  TP53RK, PRPK, BUD32; TP53 regulating kinase [EC:2.7.11.1]
B  CAMKK family
C    comp6792_c0_seq1; <a href="/dbget-bin/www_bget?ko:K07359">K07359</a>  CAMKK; calcium/calmodulin-dependent protein kinase kinase [EC:2.7.11.17]
C    comp49253_c0_seq1; <a href="/dbget-bin/www_bget?ko:K07359">K07359</a>  CAMKK; calcium/calmodulin-dependent protein kinase kinase [EC:2.7.11.17]
C    comp66964_c0_seq1; <a href="/dbget-bin/www_bget?ko:K07359">K07359</a>  CAMKK; calcium/calmodulin-dependent protein kinase kinase [EC:2.7.11.17]
C    comp79001_c0_seq1; <a href="/dbget-bin/www_bget?ko:K07359">K07359</a>  CAMKK; calcium/calmodulin-dependent protein kinase kinase [EC:2.7.11.17]
C    comp130459_c0_seq1; <a href="/dbget-bin/www_bget?ko:K07359">K07359</a>  CAMKK; calcium/calmodulin-dependent protein kinase kinase [EC:2.7.11.17]
B  CDC7 family
B  CK2 family
C    comp44205_c0_seq1; <a href="/dbget-bin/www_bget?ko:K03097">K03097</a>  CSNK2A; casein kinase II subunit alpha [EC:2.7.11.1]
C    comp44205_c0_seq2; <a href="/dbget-bin/www_bget?ko:K03097">K03097</a>  CSNK2A; casein kinase II subunit alpha [EC:2.7.11.1]
B  Haspin family
B  IKK family [<a href="http://www.kegg.jp/kegg-bin/view_ortholog_table?orthology=K04467+K07209+K07210+K07211+K05410" target="_blank">Table</a>]
C    comp44188_c0_seq1; <a href="/dbget-bin/www_bget?ko:K04467">K04467</a>  IKBKA, IKKA, CHUK; inhibitor of nuclear factor kappa-B kinase subunit alpha [EC:2.7.11.10]
C    comp44188_c0_seq2; <a href="/dbget-bin/www_bget?ko:K04467">K04467</a>  IKBKA, IKKA, CHUK; inhibitor of nuclear factor kappa-B kinase subunit alpha [EC:2.7.11.10]
C    comp44188_c0_seq3; <a href="/dbget-bin/www_bget?ko:K04467">K04467</a>  IKBKA, IKKA, CHUK; inhibitor of nuclear factor kappa-B kinase subunit alpha [EC:2.7.11.10]
C    comp44188_c0_seq4; <a href="/dbget-bin/www_bget?ko:K04467">K04467</a>  IKBKA, IKKA, CHUK; inhibitor of nuclear factor kappa-B kinase subunit alpha [EC:2.7.11.10]
C    comp43383_c0_seq1; <a href="/dbget-bin/www_bget?ko:K05410">K05410</a>  TBK1; TANK-binding kinase 1 [EC:2.7.11.10]
C    comp66492_c0_seq1; <a href="/dbget-bin/www_bget?ko:K05410">K05410</a>  TBK1; TANK-binding kinase 1 [EC:2.7.11.10]
C    comp66935_c0_seq1; <a href="/dbget-bin/www_bget?ko:K05410">K05410</a>  TBK1; TANK-binding kinase 1 [EC:2.7.11.10]
C    comp81884_c0_seq1; <a href="/dbget-bin/www_bget?ko:K05410">K05410</a>  TBK1; TANK-binding kinase 1 [EC:2.7.11.10]
B  IRE family
C    comp9584_c0_seq1; <a href="/dbget-bin/www_bget?ko:K08852">K08852</a>  ERN1; serine/threonine-protein kinase/endoribonuclease IRE1 [EC:2.7.11.1 3.1.26.-]
C    comp43029_c0_seq1; <a href="/dbget-bin/www_bget?ko:K08852">K08852</a>  ERN1; serine/threonine-protein kinase/endoribonuclease IRE1 [EC:2.7.11.1 3.1.26.-]
B  MOS family
C    comp44109_c0_seq1; <a href="/dbget-bin/www_bget?ko:K04367">K04367</a>  MOS; proto-oncogene serine/threonine-protein kinase mos [EC:2.7.11.1]
C    comp44109_c0_seq2; <a href="/dbget-bin/www_bget?ko:K04367">K04367</a>  MOS; proto-oncogene serine/threonine-protein kinase mos [EC:2.7.11.1]
C    comp44592_c0_seq1; <a href="/dbget-bin/www_bget?ko:K04367">K04367</a>  MOS; proto-oncogene serine/threonine-protein kinase mos [EC:2.7.11.1]
C    comp94638_c0_seq1; <a href="/dbget-bin/www_bget?ko:K04367">K04367</a>  MOS; proto-oncogene serine/threonine-protein kinase mos [EC:2.7.11.1]
B  NAK family [<a href="http://www.kegg.jp/kegg-bin/view_ortholog_table?orthology=K08853+K08854+K08855+K08856" target="_blank">Table</a>]
C    comp13495_c0_seq1; <a href="/dbget-bin/www_bget?ko:K08853">K08853</a>  AAK; AP2-associated kinase [EC:2.7.11.1]
C    comp45199_c0_seq1; <a href="/dbget-bin/www_bget?ko:K08853">K08853</a>  AAK; AP2-associated kinase [EC:2.7.11.1]
C    comp10088_c0_seq1; <a href="/dbget-bin/www_bget?ko:K08855">K08855</a>  GAK; cyclin G-associated kinase [EC:2.7.11.1]
C    comp10088_c0_seq2; <a href="/dbget-bin/www_bget?ko:K08855">K08855</a>  GAK; cyclin G-associated kinase [EC:2.7.11.1]
C    comp35252_c0_seq1; <a href="/dbget-bin/www_bget?ko:K08855">K08855</a>  GAK; cyclin G-associated kinase [EC:2.7.11.1]
C    comp37507_c0_seq1; <a href="/dbget-bin/www_bget?ko:K08855">K08855</a>  GAK; cyclin G-associated kinase [EC:2.7.11.1]
C    comp71357_c0_seq1; <a href="/dbget-bin/www_bget?ko:K08855">K08855</a>  GAK; cyclin G-associated kinase [EC:2.7.11.1]
C    comp71892_c0_seq1; <a href="/dbget-bin/www_bget?ko:K08855">K08855</a>  GAK; cyclin G-associated kinase [EC:2.7.11.1]
C    comp124180_c0_seq1; <a href="/dbget-bin/www_bget?ko:K08855">K08855</a>  GAK; cyclin G-associated kinase [EC:2.7.11.1]
C    comp25734_c0_seq1; <a href="/dbget-bin/www_bget?ko:K08856">K08856</a>  STK16; serine/threonine kinase 16 [EC:2.7.11.1]
B  NEK family
C    comp1881_c0_seq1; <a href="/dbget-bin/www_bget?ko:K08857">K08857</a>  NEK; NIMA (never in mitosis gene a)-related kinase [EC:2.7.11.1]
C    comp7022_c0_seq1; <a href="/dbget-bin/www_bget?ko:K08857">K08857</a>  NEK; NIMA (never in mitosis gene a)-related kinase [EC:2.7.11.1]
C    comp8466_c0_seq1; <a href="/dbget-bin/www_bget?ko:K08857">K08857</a>  NEK; NIMA (never in mitosis gene a)-related kinase [EC:2.7.11.1]
C    comp8559_c0_seq1; <a href="/dbget-bin/www_bget?ko:K08857">K08857</a>  NEK; NIMA (never in mitosis gene a)-related kinase [EC:2.7.11.1]
C    comp13696_c0_seq1; <a href="/dbget-bin/www_bget?ko:K08857">K08857</a>  NEK; NIMA (never in mitosis gene a)-related kinase [EC:2.7.11.1]
C    comp14819_c0_seq1; <a href="/dbget-bin/www_bget?ko:K08857">K08857</a>  NEK; NIMA (never in mitosis gene a)-related kinase [EC:2.7.11.1]
C    comp37220_c0_seq1; <a href="/dbget-bin/www_bget?ko:K08857">K08857</a>  NEK; NIMA (never in mitosis gene a)-related kinase [EC:2.7.11.1]
C    comp41676_c0_seq1; <a href="/dbget-bin/www_bget?ko:K08857">K08857</a>  NEK; NIMA (never in mitosis gene a)-related kinase [EC:2.7.11.1]
C    comp41962_c0_seq1; <a href="/dbget-bin/www_bget?ko:K08857">K08857</a>  NEK; NIMA (never in mitosis gene a)-related kinase [EC:2.7.11.1]
C    comp41962_c0_seq2; <a href="/dbget-bin/www_bget?ko:K08857">K08857</a>  NEK; NIMA (never in mitosis gene a)-related kinase [EC:2.7.11.1]
C    comp46831_c0_seq3; <a href="/dbget-bin/www_bget?ko:K08857">K08857</a>  NEK; NIMA (never in mitosis gene a)-related kinase [EC:2.7.11.1]
C    comp46831_c0_seq4; <a href="/dbget-bin/www_bget?ko:K08857">K08857</a>  NEK; NIMA (never in mitosis gene a)-related kinase [EC:2.7.11.1]
C    comp56154_c0_seq1; <a href="/dbget-bin/www_bget?ko:K08857">K08857</a>  NEK; NIMA (never in mitosis gene a)-related kinase [EC:2.7.11.1]
C    comp57512_c0_seq1; <a href="/dbget-bin/www_bget?ko:K08857">K08857</a>  NEK; NIMA (never in mitosis gene a)-related kinase [EC:2.7.11.1]
C    comp61678_c0_seq1; <a href="/dbget-bin/www_bget?ko:K08857">K08857</a>  NEK; NIMA (never in mitosis gene a)-related kinase [EC:2.7.11.1]
C    comp73455_c0_seq1; <a href="/dbget-bin/www_bget?ko:K08857">K08857</a>  NEK; NIMA (never in mitosis gene a)-related kinase [EC:2.7.11.1]
C    comp80110_c0_seq1; <a href="/dbget-bin/www_bget?ko:K08857">K08857</a>  NEK; NIMA (never in mitosis gene a)-related kinase [EC:2.7.11.1]
C    comp85097_c0_seq1; <a href="/dbget-bin/www_bget?ko:K08857">K08857</a>  NEK; NIMA (never in mitosis gene a)-related kinase [EC:2.7.11.1]
C    comp86235_c0_seq1; <a href="/dbget-bin/www_bget?ko:K08857">K08857</a>  NEK; NIMA (never in mitosis gene a)-related kinase [EC:2.7.11.1]
C    comp96431_c0_seq1; <a href="/dbget-bin/www_bget?ko:K08857">K08857</a>  NEK; NIMA (never in mitosis gene a)-related kinase [EC:2.7.11.1]
C    comp102004_c0_seq1; <a href="/dbget-bin/www_bget?ko:K08857">K08857</a>  NEK; NIMA (never in mitosis gene a)-related kinase [EC:2.7.11.1]
C    comp117769_c0_seq1; <a href="/dbget-bin/www_bget?ko:K08857">K08857</a>  NEK; NIMA (never in mitosis gene a)-related kinase [EC:2.7.11.1]
C    comp143972_c0_seq1; <a href="/dbget-bin/www_bget?ko:K08857">K08857</a>  NEK; NIMA (never in mitosis gene a)-related kinase [EC:2.7.11.1]
B  NKF1 family
C    comp43177_c0_seq1; <a href="/dbget-bin/www_bget?ko:K08858">K08858</a>  SBK; serine/threonine-protein kinase SBK [EC:2.7.11.1]
B  NKF2 family
C    comp47157_c0_seq1; <a href="/dbget-bin/www_bget?ko:K05688">K05688</a>  PINK1; PTEN induced putative kinase 1 [EC:2.7.11.1]
B  NKF3 family
C    comp60162_c0_seq1; <a href="/dbget-bin/www_bget?ko:K17538">K17538</a>  PEAK1, SGK269; pseudopodium-enriched atypical kinase 1 [EC:2.7.10.2]
C    comp96996_c0_seq1; <a href="/dbget-bin/www_bget?ko:K17538">K17538</a>  PEAK1, SGK269; pseudopodium-enriched atypical kinase 1 [EC:2.7.10.2]
C    comp100033_c0_seq1; <a href="/dbget-bin/www_bget?ko:K17538">K17538</a>  PEAK1, SGK269; pseudopodium-enriched atypical kinase 1 [EC:2.7.10.2]
B  NKF4 family
C    comp37397_c0_seq1; <a href="/dbget-bin/www_bget?ko:K17539">K17539</a>  PDIK1L, CLIK1L; serine/threonine-protein kinase PDIK1L [EC:2.7.11.1]
B  NKF5 family
B  NRBP family
C    comp19384_c0_seq1; <a href="/dbget-bin/www_bget?ko:K08875">K08875</a>  NRBP; nuclear receptor-binding protein
C    comp27388_c0_seq1; <a href="/dbget-bin/www_bget?ko:K08875">K08875</a>  NRBP; nuclear receptor-binding protein
C    comp29239_c0_seq1; <a href="/dbget-bin/www_bget?ko:K08875">K08875</a>  NRBP; nuclear receptor-binding protein
C    comp29239_c0_seq2; <a href="/dbget-bin/www_bget?ko:K08875">K08875</a>  NRBP; nuclear receptor-binding protein
C    comp29693_c0_seq1; <a href="/dbget-bin/www_bget?ko:K08875">K08875</a>  NRBP; nuclear receptor-binding protein
C    comp65695_c0_seq1; <a href="/dbget-bin/www_bget?ko:K08875">K08875</a>  NRBP; nuclear receptor-binding protein
C    comp71887_c0_seq1; <a href="/dbget-bin/www_bget?ko:K08875">K08875</a>  NRBP; nuclear receptor-binding protein
C    comp101262_c0_seq1; <a href="/dbget-bin/www_bget?ko:K08875">K08875</a>  NRBP; nuclear receptor-binding protein
B  PEK family [<a href="http://www.kegg.jp/kegg-bin/view_ortholog_table?orthology=K16194+K16195+K08860+K16196" target="_blank">Table</a>]
C    comp32868_c0_seq1; <a href="/dbget-bin/www_bget?ko:K16194">K16194</a>  EIF2AK1; eukaryotic translation initiation factor 2-alpha kinase 1 [EC:2.7.11.1]
C    comp33612_c0_seq1; <a href="/dbget-bin/www_bget?ko:K16194">K16194</a>  EIF2AK1; eukaryotic translation initiation factor 2-alpha kinase 1 [EC:2.7.11.1]
C    comp45984_c0_seq1; <a href="/dbget-bin/www_bget?ko:K08860">K08860</a>  EIF2AK3; eukaryotic translation initiation factor 2-alpha kinase 3 [EC:2.7.11.1]
C    comp45984_c0_seq2; <a href="/dbget-bin/www_bget?ko:K08860">K08860</a>  EIF2AK3; eukaryotic translation initiation factor 2-alpha kinase 3 [EC:2.7.11.1]
C    comp51843_c0_seq1; <a href="/dbget-bin/www_bget?ko:K08860">K08860</a>  EIF2AK3; eukaryotic translation initiation factor 2-alpha kinase 3 [EC:2.7.11.1]
C    comp132201_c0_seq1; <a href="/dbget-bin/www_bget?ko:K16196">K16196</a>  EIF2AK4; eukaryotic translation initiation factor 2-alpha kinase 4 [EC:2.7.11.1]
B  PLK family [<a href="http://www.kegg.jp/kegg-bin/view_ortholog_table?orthology=K06631+K08861+K08862+K08863" target="_blank">Table</a>]
C    comp6452_c0_seq1; <a href="/dbget-bin/www_bget?ko:K06631">K06631</a>  PLK1; polo-like kinase 1 [EC:2.7.11.21]
C    comp59710_c0_seq1; <a href="/dbget-bin/www_bget?ko:K06631">K06631</a>  PLK1; polo-like kinase 1 [EC:2.7.11.21]
C    comp133812_c0_seq1; <a href="/dbget-bin/www_bget?ko:K06631">K06631</a>  PLK1; polo-like kinase 1 [EC:2.7.11.21]
C    comp159796_c0_seq1; <a href="/dbget-bin/www_bget?ko:K06631">K06631</a>  PLK1; polo-like kinase 1 [EC:2.7.11.21]
B  SCY1 family [<a href="http://www.kegg.jp/kegg-bin/view_ortholog_table?orthology=K08876+K17541+K17542" target="_blank">Table</a>]
C    comp19414_c0_seq1; <a href="/dbget-bin/www_bget?ko:K08876">K08876</a>  SCYL1; SCY1-like protein 1
C    comp100312_c0_seq1; <a href="/dbget-bin/www_bget?ko:K08876">K08876</a>  SCYL1; SCY1-like protein 1
C    comp12726_c0_seq1; <a href="/dbget-bin/www_bget?ko:K17541">K17541</a>  SCYL2; SCY1-like protein 2
C    comp21693_c0_seq1; <a href="/dbget-bin/www_bget?ko:K17541">K17541</a>  SCYL2; SCY1-like protein 2
C    comp35880_c0_seq1; <a href="/dbget-bin/www_bget?ko:K17541">K17541</a>  SCYL2; SCY1-like protein 2
C    comp36529_c0_seq1; <a href="/dbget-bin/www_bget?ko:K17541">K17541</a>  SCYL2; SCY1-like protein 2
C    comp123724_c0_seq1; <a href="/dbget-bin/www_bget?ko:K17541">K17541</a>  SCYL2; SCY1-like protein 2
B  Slob family
C    comp15066_c0_seq1; <a href="/dbget-bin/www_bget?ko:K17543">K17543</a>  PXK; PX domain-containing protein kinase-like protein
C    comp25562_c0_seq1; <a href="/dbget-bin/www_bget?ko:K17543">K17543</a>  PXK; PX domain-containing protein kinase-like protein
C    comp76448_c0_seq1; <a href="/dbget-bin/www_bget?ko:K17543">K17543</a>  PXK; PX domain-containing protein kinase-like protein
C    comp76926_c0_seq1; <a href="/dbget-bin/www_bget?ko:K17543">K17543</a>  PXK; PX domain-containing protein kinase-like protein
C    comp121873_c0_seq1; <a href="/dbget-bin/www_bget?ko:K17543">K17543</a>  PXK; PX domain-containing protein kinase-like protein
B  TBCK family
C    comp2445_c0_seq1; <a href="/dbget-bin/www_bget?ko:K17544">K17544</a>  TBCK; TBC domain-containing protein kinase-like protein
C    comp54710_c0_seq1; <a href="/dbget-bin/www_bget?ko:K17544">K17544</a>  TBCK; TBC domain-containing protein kinase-like protein
C    comp65857_c0_seq1; <a href="/dbget-bin/www_bget?ko:K17544">K17544</a>  TBCK; TBC domain-containing protein kinase-like protein
C    comp67508_c0_seq1; <a href="/dbget-bin/www_bget?ko:K17544">K17544</a>  TBCK; TBC domain-containing protein kinase-like protein
B  TLK family
C    comp20435_c0_seq1; <a href="/dbget-bin/www_bget?ko:K08864">K08864</a>  TLK; tousled-like kinase [EC:2.7.11.1]
C    comp27488_c0_seq1; <a href="/dbget-bin/www_bget?ko:K08864">K08864</a>  TLK; tousled-like kinase [EC:2.7.11.1]
C    comp27488_c0_seq2; <a href="/dbget-bin/www_bget?ko:K08864">K08864</a>  TLK; tousled-like kinase [EC:2.7.11.1]
C    comp56241_c0_seq1; <a href="/dbget-bin/www_bget?ko:K08864">K08864</a>  TLK; tousled-like kinase [EC:2.7.11.1]
C    comp69470_c0_seq1; <a href="/dbget-bin/www_bget?ko:K08864">K08864</a>  TLK; tousled-like kinase [EC:2.7.11.1]
C    comp80279_c0_seq1; <a href="/dbget-bin/www_bget?ko:K08864">K08864</a>  TLK; tousled-like kinase [EC:2.7.11.1]
C    comp149948_c0_seq1; <a href="/dbget-bin/www_bget?ko:K08864">K08864</a>  TLK; tousled-like kinase [EC:2.7.11.1]
B  TOPK family
C    comp130122_c0_seq1; <a href="/dbget-bin/www_bget?ko:K08865">K08865</a>  PBK; PDZ-binding kinase [EC:2.7.12.2]
C    comp140092_c0_seq1; <a href="/dbget-bin/www_bget?ko:K08865">K08865</a>  PBK; PDZ-binding kinase [EC:2.7.12.2]
B  TTK family
B  ULK family [<a href="http://www.kegg.jp/kegg-bin/view_ortholog_table?orthology=K06228+K08269+K17545" target="_blank">Table</a>]
C    comp158549_c0_seq1; <a href="/dbget-bin/www_bget?ko:K06228">K06228</a>  FU; fused [EC:2.7.11.1]
C    comp25679_c0_seq1; <a href="/dbget-bin/www_bget?ko:K08269">K08269</a>  ULK1_2_3, ATG1; serine/threonine-protein kinase ULK/ATG1 [EC:2.7.11.1]
C    comp49900_c0_seq1; <a href="/dbget-bin/www_bget?ko:K08269">K08269</a>  ULK1_2_3, ATG1; serine/threonine-protein kinase ULK/ATG1 [EC:2.7.11.1]
C    comp60850_c0_seq1; <a href="/dbget-bin/www_bget?ko:K08269">K08269</a>  ULK1_2_3, ATG1; serine/threonine-protein kinase ULK/ATG1 [EC:2.7.11.1]
C    comp70112_c0_seq1; <a href="/dbget-bin/www_bget?ko:K08269">K08269</a>  ULK1_2_3, ATG1; serine/threonine-protein kinase ULK/ATG1 [EC:2.7.11.1]
C    comp109941_c0_seq1; <a href="/dbget-bin/www_bget?ko:K08269">K08269</a>  ULK1_2_3, ATG1; serine/threonine-protein kinase ULK/ATG1 [EC:2.7.11.1]
C    comp128869_c0_seq1; <a href="/dbget-bin/www_bget?ko:K08269">K08269</a>  ULK1_2_3, ATG1; serine/threonine-protein kinase ULK/ATG1 [EC:2.7.11.1]
C    comp131718_c0_seq1; <a href="/dbget-bin/www_bget?ko:K08269">K08269</a>  ULK1_2_3, ATG1; serine/threonine-protein kinase ULK/ATG1 [EC:2.7.11.1]
B  VPS15 family
C    comp6140_c0_seq1; <a href="/dbget-bin/www_bget?ko:K08333">K08333</a>  PIK3R4, VPS15; phosphoinositide-3-kinase, regulatory subunit 4 [EC:2.7.11.1]
C    comp33421_c0_seq1; <a href="/dbget-bin/www_bget?ko:K08333">K08333</a>  PIK3R4, VPS15; phosphoinositide-3-kinase, regulatory subunit 4 [EC:2.7.11.1]
C    comp57811_c0_seq1; <a href="/dbget-bin/www_bget?ko:K08333">K08333</a>  PIK3R4, VPS15; phosphoinositide-3-kinase, regulatory subunit 4 [EC:2.7.11.1]
C    comp65057_c0_seq1; <a href="/dbget-bin/www_bget?ko:K08333">K08333</a>  PIK3R4, VPS15; phosphoinositide-3-kinase, regulatory subunit 4 [EC:2.7.11.1]
C    comp147820_c0_seq1; <a href="/dbget-bin/www_bget?ko:K08333">K08333</a>  PIK3R4, VPS15; phosphoinositide-3-kinase, regulatory subunit 4 [EC:2.7.11.1]
B  WEE family
C    comp20458_c0_seq1; <a href="/dbget-bin/www_bget?ko:K06633">K06633</a>  PKMYT; membrane-associated tyrosine- and threonine-specific cdc2-inhibitory kinase [EC:2.7.11.1]
C    comp37585_c0_seq1; <a href="/dbget-bin/www_bget?ko:K06633">K06633</a>  PKMYT; membrane-associated tyrosine- and threonine-specific cdc2-inhibitory kinase [EC:2.7.11.1]
C    comp83224_c0_seq1; <a href="/dbget-bin/www_bget?ko:K06632">K06632</a>  WEE1; wee1-like protein kinase [EC:2.7.11.1]
C    comp90546_c0_seq1; <a href="/dbget-bin/www_bget?ko:K06632">K06632</a>  WEE1; wee1-like protein kinase [EC:2.7.11.1]
C    comp125713_c0_seq1; <a href="/dbget-bin/www_bget?ko:K06632">K06632</a>  WEE1; wee1-like protein kinase [EC:2.7.11.1]
B  Wnk family
C    comp43138_c0_seq1; <a href="/dbget-bin/www_bget?ko:K08867">K08867</a>  WNK, PRKWNK; WNK lysine deficient protein kinase [EC:2.7.11.1]
C    comp63006_c0_seq1; <a href="/dbget-bin/www_bget?ko:K08867">K08867</a>  WNK, PRKWNK; WNK lysine deficient protein kinase [EC:2.7.11.1]
C    comp68772_c0_seq1; <a href="/dbget-bin/www_bget?ko:K08867">K08867</a>  WNK, PRKWNK; WNK lysine deficient protein kinase [EC:2.7.11.1]
C    comp105798_c0_seq1; <a href="/dbget-bin/www_bget?ko:K08867">K08867</a>  WNK, PRKWNK; WNK lysine deficient protein kinase [EC:2.7.11.1]
B  Other families
C    comp46597_c0_seq1; <a href="/dbget-bin/www_bget?ko:K08877">K08877</a>  UHMK1, KIS; U2AF homology motif (UHM) kinase 1 [EC:2.7.11.1]
C    comp41145_c0_seq1; <a href="/dbget-bin/www_bget?ko:K17546">K17546</a>  SGK071; probable inactive protein kinase-like protein SgK071
C    comp41145_c0_seq2; <a href="/dbget-bin/www_bget?ko:K17546">K17546</a>  SGK071; probable inactive protein kinase-like protein SgK071
C    comp41145_c0_seq3; <a href="/dbget-bin/www_bget?ko:K17546">K17546</a>  SGK071; probable inactive protein kinase-like protein SgK071
C    comp140587_c0_seq1; <a href="/dbget-bin/www_bget?ko:K16316">K16316</a>  STK31, TDRD8; serine/threonine-protein kinase 31 [EC:2.7.11.1]
C    comp117273_c0_seq1; <a href="/dbget-bin/www_bget?ko:K17548">K17548</a>  PKDCC; protein kinase domain-containing protein, cytoplasmic
C    comp154395_c0_seq1; <a href="/dbget-bin/www_bget?ko:K17548">K17548</a>  PKDCC; protein kinase domain-containing protein, cytoplasmic
C    comp40838_c0_seq1; <a href="/dbget-bin/www_bget?ko:K16288">K16288</a>  RIPK5, DSTYK; receptor-interacting serine/threonine-protein kinase 5 [EC:2.7.11.1]
C    comp45792_c0_seq7; <a href="/dbget-bin/www_bget?ko:K16288">K16288</a>  RIPK5, DSTYK; receptor-interacting serine/threonine-protein kinase 5 [EC:2.7.11.1]
C    comp45792_c0_seq8; <a href="/dbget-bin/www_bget?ko:K16288">K16288</a>  RIPK5, DSTYK; receptor-interacting serine/threonine-protein kinase 5 [EC:2.7.11.1]
C    comp45792_c0_seq10; <a href="/dbget-bin/www_bget?ko:K16288">K16288</a>  RIPK5, DSTYK; receptor-interacting serine/threonine-protein kinase 5 [EC:2.7.11.1]
C    comp45792_c0_seq13; <a href="/dbget-bin/www_bget?ko:K16288">K16288</a>  RIPK5, DSTYK; receptor-interacting serine/threonine-protein kinase 5 [EC:2.7.11.1]
C    comp45792_c0_seq19; <a href="/dbget-bin/www_bget?ko:K16288">K16288</a>  RIPK5, DSTYK; receptor-interacting serine/threonine-protein kinase 5 [EC:2.7.11.1]
C    comp45792_c0_seq24; <a href="/dbget-bin/www_bget?ko:K16288">K16288</a>  RIPK5, DSTYK; receptor-interacting serine/threonine-protein kinase 5 [EC:2.7.11.1]
C    comp60434_c0_seq1; <a href="/dbget-bin/www_bget?ko:K16288">K16288</a>  RIPK5, DSTYK; receptor-interacting serine/threonine-protein kinase 5 [EC:2.7.11.1]
C    comp60639_c0_seq1; <a href="/dbget-bin/www_bget?ko:K16288">K16288</a>  RIPK5, DSTYK; receptor-interacting serine/threonine-protein kinase 5 [EC:2.7.11.1]
C    comp61756_c0_seq1; <a href="/dbget-bin/www_bget?ko:K16288">K16288</a>  RIPK5, DSTYK; receptor-interacting serine/threonine-protein kinase 5 [EC:2.7.11.1]
C    comp127542_c0_seq1; <a href="/dbget-bin/www_bget?ko:K16288">K16288</a>  RIPK5, DSTYK; receptor-interacting serine/threonine-protein kinase 5 [EC:2.7.11.1]
B  Bacterial family
#
A<b>Serine/threonine protein kinases: Atypical group</b>
B  ABC1 family
C    comp7683_c0_seq1; <a href="/dbget-bin/www_bget?ko:K08869">K08869</a>  ADCK, ABC1; aarF domain-containing kinase
C    comp52259_c0_seq1; <a href="/dbget-bin/www_bget?ko:K08869">K08869</a>  ADCK, ABC1; aarF domain-containing kinase
C    comp89524_c0_seq1; <a href="/dbget-bin/www_bget?ko:K08869">K08869</a>  ADCK, ABC1; aarF domain-containing kinase
C    comp142654_c0_seq1; <a href="/dbget-bin/www_bget?ko:K08869">K08869</a>  ADCK, ABC1; aarF domain-containing kinase
C    comp150511_c0_seq1; <a href="/dbget-bin/www_bget?ko:K08869">K08869</a>  ADCK, ABC1; aarF domain-containing kinase
C    comp160748_c0_seq1; <a href="/dbget-bin/www_bget?ko:K08869">K08869</a>  ADCK, ABC1; aarF domain-containing kinase
B  Alpha family [<a href="http://www.kegg.jp/kegg-bin/view_ortholog_table?orthology=K08868+K04981+K04982+K08292" target="_blank">Table</a>]
C    comp92383_c0_seq1; <a href="/dbget-bin/www_bget?ko:K08868">K08868</a>  ALPK; alpha-kinase
C    comp114179_c0_seq1; <a href="/dbget-bin/www_bget?ko:K08868">K08868</a>  ALPK; alpha-kinase
C    comp32602_c0_seq1; <a href="/dbget-bin/www_bget?ko:K08292">K08292</a>  EEF2K; elongation factor 2 kinase [EC:2.7.11.20]
C    comp68177_c0_seq1; <a href="/dbget-bin/www_bget?ko:K08292">K08292</a>  EEF2K; elongation factor 2 kinase [EC:2.7.11.20]
B  BCR family
C    comp43553_c0_seq1; <a href="/dbget-bin/www_bget?ko:K08878">K08878</a>  BCR1, BCR; breakpoint cluster region protein [EC:2.7.11.1]
B  BRD family [<a href="http://www.kegg.jp/kegg-bin/view_ortholog_table?orthology=K08871+K11721+K11722+K11724" target="_blank">Table</a>]
C    comp47704_c0_seq1; <a href="/dbget-bin/www_bget?ko:K08871">K08871</a>  BRD2; bromodomain-containing protein 2
C    comp48075_c0_seq1; <a href="/dbget-bin/www_bget?ko:K08871">K08871</a>  BRD2; bromodomain-containing protein 2
C    comp44258_c0_seq1; <a href="/dbget-bin/www_bget?ko:K11721">K11721</a>  BRD3; bromodomain-containing protein 3
C    comp44258_c0_seq2; <a href="/dbget-bin/www_bget?ko:K11721">K11721</a>  BRD3; bromodomain-containing protein 3
C    comp76516_c0_seq1; <a href="/dbget-bin/www_bget?ko:K11721">K11721</a>  BRD3; bromodomain-containing protein 3
C    comp98072_c0_seq1; <a href="/dbget-bin/www_bget?ko:K11721">K11721</a>  BRD3; bromodomain-containing protein 3
C    comp102340_c0_seq1; <a href="/dbget-bin/www_bget?ko:K11721">K11721</a>  BRD3; bromodomain-containing protein 3
C    comp120713_c0_seq1; <a href="/dbget-bin/www_bget?ko:K11721">K11721</a>  BRD3; bromodomain-containing protein 3
B  FAST family
B  G11 family
C    comp75163_c0_seq1; <a href="/dbget-bin/www_bget?ko:K08880">K08880</a>  STK19; serine/threonine kinase 19 [EC:2.7.11.1]
B  H11 family
B  PDHK family [<a href="http://www.kegg.jp/kegg-bin/view_ortholog_table?orthology=K12077+K00898+K00905" target="_blank">Table</a>]
C    comp70857_c0_seq1; <a href="/dbget-bin/www_bget?ko:K12077">K12077</a>  PDK1; pyruvate dehydrogenase kinase isoform 1 [EC:2.7.11.2]
C    comp86523_c0_seq1; <a href="/dbget-bin/www_bget?ko:K12077">K12077</a>  PDK1; pyruvate dehydrogenase kinase isoform 1 [EC:2.7.11.2]
C    comp48186_c0_seq1; <a href="/dbget-bin/www_bget?ko:K00898">K00898</a>  PDK2_3_4; pyruvate dehydrogenase kinase 2/3/4 [EC:2.7.11.2]
C    comp51959_c0_seq1; <a href="/dbget-bin/www_bget?ko:K00898">K00898</a>  PDK2_3_4; pyruvate dehydrogenase kinase 2/3/4 [EC:2.7.11.2]
C    comp7602_c0_seq1; <a href="/dbget-bin/www_bget?ko:K00905">K00905</a>  BCKDK; [3-methyl-2-oxobutanoate dehydrogenase (acetyl-transferring)] kinase [EC:2.7.11.4]
C    comp30067_c0_seq1; <a href="/dbget-bin/www_bget?ko:K00905">K00905</a>  BCKDK; [3-methyl-2-oxobutanoate dehydrogenase (acetyl-transferring)] kinase [EC:2.7.11.4]
B  PIKK family [<a href="http://www.kegg.jp/kegg-bin/view_ortholog_table?orthology=K04728+K06640+K07203+K06642+K08873+K08874" target="_blank">Table</a>]
C    comp76557_c0_seq1; <a href="/dbget-bin/www_bget?ko:K04728">K04728</a>  ATM, TEL1; ataxia telangiectasia mutated family protein [EC:2.7.11.1]
C    comp104429_c0_seq1; <a href="/dbget-bin/www_bget?ko:K04728">K04728</a>  ATM, TEL1; ataxia telangiectasia mutated family protein [EC:2.7.11.1]
C    comp134697_c0_seq1; <a href="/dbget-bin/www_bget?ko:K04728">K04728</a>  ATM, TEL1; ataxia telangiectasia mutated family protein [EC:2.7.11.1]
C    comp160818_c0_seq1; <a href="/dbget-bin/www_bget?ko:K04728">K04728</a>  ATM, TEL1; ataxia telangiectasia mutated family protein [EC:2.7.11.1]
C    comp4831_c0_seq1; <a href="/dbget-bin/www_bget?ko:K07203">K07203</a>  FRAP; FKBP12-rapamycin complex-associated protein
C    comp4909_c0_seq1; <a href="/dbget-bin/www_bget?ko:K07203">K07203</a>  FRAP; FKBP12-rapamycin complex-associated protein
C    comp5694_c0_seq1; <a href="/dbget-bin/www_bget?ko:K07203">K07203</a>  FRAP; FKBP12-rapamycin complex-associated protein
C    comp8723_c0_seq1; <a href="/dbget-bin/www_bget?ko:K07203">K07203</a>  FRAP; FKBP12-rapamycin complex-associated protein
C    comp22352_c0_seq1; <a href="/dbget-bin/www_bget?ko:K07203">K07203</a>  FRAP; FKBP12-rapamycin complex-associated protein
C    comp26813_c0_seq1; <a href="/dbget-bin/www_bget?ko:K07203">K07203</a>  FRAP; FKBP12-rapamycin complex-associated protein
C    comp27676_c0_seq1; <a href="/dbget-bin/www_bget?ko:K07203">K07203</a>  FRAP; FKBP12-rapamycin complex-associated protein
C    comp37884_c0_seq1; <a href="/dbget-bin/www_bget?ko:K07203">K07203</a>  FRAP; FKBP12-rapamycin complex-associated protein
C    comp40672_c0_seq2; <a href="/dbget-bin/www_bget?ko:K07203">K07203</a>  FRAP; FKBP12-rapamycin complex-associated protein
C    comp49791_c0_seq1; <a href="/dbget-bin/www_bget?ko:K07203">K07203</a>  FRAP; FKBP12-rapamycin complex-associated protein
C    comp67502_c0_seq1; <a href="/dbget-bin/www_bget?ko:K07203">K07203</a>  FRAP; FKBP12-rapamycin complex-associated protein
C    comp75871_c0_seq1; <a href="/dbget-bin/www_bget?ko:K07203">K07203</a>  FRAP; FKBP12-rapamycin complex-associated protein
C    comp79316_c0_seq1; <a href="/dbget-bin/www_bget?ko:K07203">K07203</a>  FRAP; FKBP12-rapamycin complex-associated protein
C    comp82987_c0_seq1; <a href="/dbget-bin/www_bget?ko:K07203">K07203</a>  FRAP; FKBP12-rapamycin complex-associated protein
C    comp87134_c0_seq1; <a href="/dbget-bin/www_bget?ko:K07203">K07203</a>  FRAP; FKBP12-rapamycin complex-associated protein
C    comp89646_c0_seq1; <a href="/dbget-bin/www_bget?ko:K07203">K07203</a>  FRAP; FKBP12-rapamycin complex-associated protein
C    comp90052_c0_seq1; <a href="/dbget-bin/www_bget?ko:K07203">K07203</a>  FRAP; FKBP12-rapamycin complex-associated protein
C    comp99393_c0_seq1; <a href="/dbget-bin/www_bget?ko:K07203">K07203</a>  FRAP; FKBP12-rapamycin complex-associated protein
C    comp99412_c0_seq1; <a href="/dbget-bin/www_bget?ko:K07203">K07203</a>  FRAP; FKBP12-rapamycin complex-associated protein
C    comp118422_c0_seq1; <a href="/dbget-bin/www_bget?ko:K07203">K07203</a>  FRAP; FKBP12-rapamycin complex-associated protein
C    comp128350_c0_seq1; <a href="/dbget-bin/www_bget?ko:K07203">K07203</a>  FRAP; FKBP12-rapamycin complex-associated protein
C    comp60750_c0_seq1; <a href="/dbget-bin/www_bget?ko:K06642">K06642</a>  PRKDC; DNA-dependent protein kinase catalytic subunit [EC:2.7.11.1]
C    comp65986_c0_seq1; <a href="/dbget-bin/www_bget?ko:K06642">K06642</a>  PRKDC; DNA-dependent protein kinase catalytic subunit [EC:2.7.11.1]
C    comp70173_c0_seq1; <a href="/dbget-bin/www_bget?ko:K06642">K06642</a>  PRKDC; DNA-dependent protein kinase catalytic subunit [EC:2.7.11.1]
C    comp74265_c0_seq1; <a href="/dbget-bin/www_bget?ko:K06642">K06642</a>  PRKDC; DNA-dependent protein kinase catalytic subunit [EC:2.7.11.1]
C    comp77591_c0_seq1; <a href="/dbget-bin/www_bget?ko:K06642">K06642</a>  PRKDC; DNA-dependent protein kinase catalytic subunit [EC:2.7.11.1]
C    comp81630_c0_seq1; <a href="/dbget-bin/www_bget?ko:K06642">K06642</a>  PRKDC; DNA-dependent protein kinase catalytic subunit [EC:2.7.11.1]
C    comp89745_c0_seq1; <a href="/dbget-bin/www_bget?ko:K06642">K06642</a>  PRKDC; DNA-dependent protein kinase catalytic subunit [EC:2.7.11.1]
C    comp122138_c0_seq1; <a href="/dbget-bin/www_bget?ko:K06642">K06642</a>  PRKDC; DNA-dependent protein kinase catalytic subunit [EC:2.7.11.1]
C    comp127949_c0_seq1; <a href="/dbget-bin/www_bget?ko:K06642">K06642</a>  PRKDC; DNA-dependent protein kinase catalytic subunit [EC:2.7.11.1]
C    comp130400_c0_seq1; <a href="/dbget-bin/www_bget?ko:K06642">K06642</a>  PRKDC; DNA-dependent protein kinase catalytic subunit [EC:2.7.11.1]
C    comp132975_c0_seq1; <a href="/dbget-bin/www_bget?ko:K06642">K06642</a>  PRKDC; DNA-dependent protein kinase catalytic subunit [EC:2.7.11.1]
C    comp1502_c0_seq1; <a href="/dbget-bin/www_bget?ko:K08873">K08873</a>  SMG1; PI-3-kinase-related kinase SMG-1
C    comp2453_c0_seq1; <a href="/dbget-bin/www_bget?ko:K08873">K08873</a>  SMG1; PI-3-kinase-related kinase SMG-1
C    comp6154_c0_seq1; <a href="/dbget-bin/www_bget?ko:K08873">K08873</a>  SMG1; PI-3-kinase-related kinase SMG-1
C    comp6685_c0_seq1; <a href="/dbget-bin/www_bget?ko:K08873">K08873</a>  SMG1; PI-3-kinase-related kinase SMG-1
C    comp15672_c0_seq1; <a href="/dbget-bin/www_bget?ko:K08873">K08873</a>  SMG1; PI-3-kinase-related kinase SMG-1
C    comp22789_c0_seq1; <a href="/dbget-bin/www_bget?ko:K08873">K08873</a>  SMG1; PI-3-kinase-related kinase SMG-1
C    comp25921_c0_seq1; <a href="/dbget-bin/www_bget?ko:K08873">K08873</a>  SMG1; PI-3-kinase-related kinase SMG-1
C    comp27166_c0_seq1; <a href="/dbget-bin/www_bget?ko:K08873">K08873</a>  SMG1; PI-3-kinase-related kinase SMG-1
C    comp45141_c0_seq1; <a href="/dbget-bin/www_bget?ko:K08873">K08873</a>  SMG1; PI-3-kinase-related kinase SMG-1
C    comp45141_c0_seq2; <a href="/dbget-bin/www_bget?ko:K08873">K08873</a>  SMG1; PI-3-kinase-related kinase SMG-1
C    comp51148_c0_seq1; <a href="/dbget-bin/www_bget?ko:K08873">K08873</a>  SMG1; PI-3-kinase-related kinase SMG-1
C    comp63607_c0_seq1; <a href="/dbget-bin/www_bget?ko:K08873">K08873</a>  SMG1; PI-3-kinase-related kinase SMG-1
C    comp76869_c0_seq1; <a href="/dbget-bin/www_bget?ko:K08873">K08873</a>  SMG1; PI-3-kinase-related kinase SMG-1
C    comp77219_c0_seq1; <a href="/dbget-bin/www_bget?ko:K08873">K08873</a>  SMG1; PI-3-kinase-related kinase SMG-1
C    comp95944_c0_seq1; <a href="/dbget-bin/www_bget?ko:K08873">K08873</a>  SMG1; PI-3-kinase-related kinase SMG-1
C    comp107416_c0_seq1; <a href="/dbget-bin/www_bget?ko:K08873">K08873</a>  SMG1; PI-3-kinase-related kinase SMG-1
C    comp118920_c0_seq1; <a href="/dbget-bin/www_bget?ko:K08873">K08873</a>  SMG1; PI-3-kinase-related kinase SMG-1
C    comp160379_c0_seq1; <a href="/dbget-bin/www_bget?ko:K08873">K08873</a>  SMG1; PI-3-kinase-related kinase SMG-1
C    comp5216_c0_seq1; <a href="/dbget-bin/www_bget?ko:K08874">K08874</a>  TRRAP; transformation/transcription domain-associated protein
C    comp8170_c0_seq1; <a href="/dbget-bin/www_bget?ko:K08874">K08874</a>  TRRAP; transformation/transcription domain-associated protein
C    comp18645_c0_seq1; <a href="/dbget-bin/www_bget?ko:K08874">K08874</a>  TRRAP; transformation/transcription domain-associated protein
C    comp26750_c0_seq1; <a href="/dbget-bin/www_bget?ko:K08874">K08874</a>  TRRAP; transformation/transcription domain-associated protein
C    comp30853_c0_seq1; <a href="/dbget-bin/www_bget?ko:K08874">K08874</a>  TRRAP; transformation/transcription domain-associated protein
C    comp30853_c0_seq2; <a href="/dbget-bin/www_bget?ko:K08874">K08874</a>  TRRAP; transformation/transcription domain-associated protein
C    comp55003_c0_seq1; <a href="/dbget-bin/www_bget?ko:K08874">K08874</a>  TRRAP; transformation/transcription domain-associated protein
C    comp58142_c0_seq1; <a href="/dbget-bin/www_bget?ko:K08874">K08874</a>  TRRAP; transformation/transcription domain-associated protein
C    comp58688_c0_seq1; <a href="/dbget-bin/www_bget?ko:K08874">K08874</a>  TRRAP; transformation/transcription domain-associated protein
C    comp65000_c0_seq1; <a href="/dbget-bin/www_bget?ko:K08874">K08874</a>  TRRAP; transformation/transcription domain-associated protein
C    comp65318_c0_seq1; <a href="/dbget-bin/www_bget?ko:K08874">K08874</a>  TRRAP; transformation/transcription domain-associated protein
C    comp66131_c0_seq1; <a href="/dbget-bin/www_bget?ko:K08874">K08874</a>  TRRAP; transformation/transcription domain-associated protein
C    comp66950_c0_seq1; <a href="/dbget-bin/www_bget?ko:K08874">K08874</a>  TRRAP; transformation/transcription domain-associated protein
C    comp68805_c0_seq1; <a href="/dbget-bin/www_bget?ko:K08874">K08874</a>  TRRAP; transformation/transcription domain-associated protein
C    comp71922_c0_seq1; <a href="/dbget-bin/www_bget?ko:K08874">K08874</a>  TRRAP; transformation/transcription domain-associated protein
C    comp77432_c0_seq1; <a href="/dbget-bin/www_bget?ko:K08874">K08874</a>  TRRAP; transformation/transcription domain-associated protein
C    comp79169_c0_seq1; <a href="/dbget-bin/www_bget?ko:K08874">K08874</a>  TRRAP; transformation/transcription domain-associated protein
C    comp80239_c0_seq1; <a href="/dbget-bin/www_bget?ko:K08874">K08874</a>  TRRAP; transformation/transcription domain-associated protein
C    comp82705_c0_seq1; <a href="/dbget-bin/www_bget?ko:K08874">K08874</a>  TRRAP; transformation/transcription domain-associated protein
C    comp90289_c0_seq1; <a href="/dbget-bin/www_bget?ko:K08874">K08874</a>  TRRAP; transformation/transcription domain-associated protein
C    comp90518_c0_seq1; <a href="/dbget-bin/www_bget?ko:K08874">K08874</a>  TRRAP; transformation/transcription domain-associated protein
C    comp95860_c0_seq1; <a href="/dbget-bin/www_bget?ko:K08874">K08874</a>  TRRAP; transformation/transcription domain-associated protein
C    comp104171_c0_seq1; <a href="/dbget-bin/www_bget?ko:K08874">K08874</a>  TRRAP; transformation/transcription domain-associated protein
C    comp104399_c0_seq1; <a href="/dbget-bin/www_bget?ko:K08874">K08874</a>  TRRAP; transformation/transcription domain-associated protein
C    comp116135_c0_seq1; <a href="/dbget-bin/www_bget?ko:K08874">K08874</a>  TRRAP; transformation/transcription domain-associated protein
C    comp126742_c0_seq1; <a href="/dbget-bin/www_bget?ko:K08874">K08874</a>  TRRAP; transformation/transcription domain-associated protein
C    comp141605_c0_seq1; <a href="/dbget-bin/www_bget?ko:K08874">K08874</a>  TRRAP; transformation/transcription domain-associated protein
C    comp150825_c0_seq1; <a href="/dbget-bin/www_bget?ko:K08874">K08874</a>  TRRAP; transformation/transcription domain-associated protein
C    comp154461_c0_seq1; <a href="/dbget-bin/www_bget?ko:K08874">K08874</a>  TRRAP; transformation/transcription domain-associated protein
B  RIO family [<a href="http://www.kegg.jp/kegg-bin/view_ortholog_table?orthology=K07178+K07179+K08872" target="_blank">Table</a>]
C    comp76622_c0_seq1; <a href="/dbget-bin/www_bget?ko:K07178">K07178</a>  RIOK1; RIO kinase 1 [EC:2.7.11.1]
C    comp133043_c0_seq1; <a href="/dbget-bin/www_bget?ko:K07178">K07178</a>  RIOK1; RIO kinase 1 [EC:2.7.11.1]
C    comp45125_c0_seq2; <a href="/dbget-bin/www_bget?ko:K08872">K08872</a>  RIOK3, SUDD; RIO kinase 3 [EC:2.7.11.1]
C    comp47780_c0_seq1; <a href="/dbget-bin/www_bget?ko:K08872">K08872</a>  RIOK3, SUDD; RIO kinase 3 [EC:2.7.11.1]
B  TAF1 family
C    comp3254_c0_seq1; <a href="/dbget-bin/www_bget?ko:K03125">K03125</a>  TAF1; transcription initiation factor TFIID subunit 1
C    comp23590_c0_seq1; <a href="/dbget-bin/www_bget?ko:K03125">K03125</a>  TAF1; transcription initiation factor TFIID subunit 1
C    comp36413_c0_seq1; <a href="/dbget-bin/www_bget?ko:K03125">K03125</a>  TAF1; transcription initiation factor TFIID subunit 1
C    comp50864_c0_seq1; <a href="/dbget-bin/www_bget?ko:K03125">K03125</a>  TAF1; transcription initiation factor TFIID subunit 1
C    comp56736_c0_seq1; <a href="/dbget-bin/www_bget?ko:K03125">K03125</a>  TAF1; transcription initiation factor TFIID subunit 1
C    comp68914_c0_seq1; <a href="/dbget-bin/www_bget?ko:K03125">K03125</a>  TAF1; transcription initiation factor TFIID subunit 1
C    comp70972_c0_seq1; <a href="/dbget-bin/www_bget?ko:K03125">K03125</a>  TAF1; transcription initiation factor TFIID subunit 1
C    comp78224_c0_seq1; <a href="/dbget-bin/www_bget?ko:K03125">K03125</a>  TAF1; transcription initiation factor TFIID subunit 1
C    comp80105_c0_seq1; <a href="/dbget-bin/www_bget?ko:K03125">K03125</a>  TAF1; transcription initiation factor TFIID subunit 1
C    comp80444_c0_seq1; <a href="/dbget-bin/www_bget?ko:K03125">K03125</a>  TAF1; transcription initiation factor TFIID subunit 1
C    comp84657_c0_seq1; <a href="/dbget-bin/www_bget?ko:K03125">K03125</a>  TAF1; transcription initiation factor TFIID subunit 1
C    comp110830_c0_seq1; <a href="/dbget-bin/www_bget?ko:K03125">K03125</a>  TAF1; transcription initiation factor TFIID subunit 1
C    comp132939_c0_seq1; <a href="/dbget-bin/www_bget?ko:K03125">K03125</a>  TAF1; transcription initiation factor TFIID subunit 1
C    comp140679_c0_seq1; <a href="/dbget-bin/www_bget?ko:K03125">K03125</a>  TAF1; transcription initiation factor TFIID subunit 1
C    comp147660_c0_seq1; <a href="/dbget-bin/www_bget?ko:K03125">K03125</a>  TAF1; transcription initiation factor TFIID subunit 1
B  TIF1 family [<a href="http://www.kegg.jp/kegg-bin/view_ortholog_table?orthology=K08881+K08882+K08883" target="_blank">Table</a>]
C    comp30751_c0_seq1; <a href="/dbget-bin/www_bget?ko:K08883">K08883</a>  TRIM33, TIF1G; tripartite motif-containing protein 33 [EC:6.3.2.19]
C    comp58065_c0_seq1; <a href="/dbget-bin/www_bget?ko:K08883">K08883</a>  TRIM33, TIF1G; tripartite motif-containing protein 33 [EC:6.3.2.19]
C    comp59481_c0_seq1; <a href="/dbget-bin/www_bget?ko:K08883">K08883</a>  TRIM33, TIF1G; tripartite motif-containing protein 33 [EC:6.3.2.19]
C    comp72376_c0_seq1; <a href="/dbget-bin/www_bget?ko:K08883">K08883</a>  TRIM33, TIF1G; tripartite motif-containing protein 33 [EC:6.3.2.19]
C    comp84773_c0_seq1; <a href="/dbget-bin/www_bget?ko:K08883">K08883</a>  TRIM33, TIF1G; tripartite motif-containing protein 33 [EC:6.3.2.19]
C    comp158162_c0_seq1; <a href="/dbget-bin/www_bget?ko:K08883">K08883</a>  TRIM33, TIF1G; tripartite motif-containing protein 33 [EC:6.3.2.19]
#
A<b>Tyrosine protein kinases</b>
B  Ack family
C    comp46192_c0_seq1; <a href="/dbget-bin/www_bget?ko:K08886">K08886</a>  TNK2, ACK1; activated CDC42 kinase 1 [EC:2.7.10.2 2.7.11.1]
C    comp46192_c0_seq2; <a href="/dbget-bin/www_bget?ko:K08886">K08886</a>  TNK2, ACK1; activated CDC42 kinase 1 [EC:2.7.10.2 2.7.11.1]
B  Abl family
C    comp12211_c0_seq1; <a href="/dbget-bin/www_bget?ko:K06619">K06619</a>  ABL1; abelson tyrosine-protein kinase 1 [EC:2.7.10.2]
C    comp38466_c0_seq1; <a href="/dbget-bin/www_bget?ko:K06619">K06619</a>  ABL1; abelson tyrosine-protein kinase 1 [EC:2.7.10.2]
C    comp45942_c0_seq7; <a href="/dbget-bin/www_bget?ko:K06619">K06619</a>  ABL1; abelson tyrosine-protein kinase 1 [EC:2.7.10.2]
C    comp99646_c0_seq1; <a href="/dbget-bin/www_bget?ko:K06619">K06619</a>  ABL1; abelson tyrosine-protein kinase 1 [EC:2.7.10.2]
C    comp105375_c0_seq1; <a href="/dbget-bin/www_bget?ko:K06619">K06619</a>  ABL1; abelson tyrosine-protein kinase 1 [EC:2.7.10.2]
C    comp107195_c0_seq1; <a href="/dbget-bin/www_bget?ko:K06619">K06619</a>  ABL1; abelson tyrosine-protein kinase 1 [EC:2.7.10.2]
C    comp120880_c0_seq1; <a href="/dbget-bin/www_bget?ko:K06619">K06619</a>  ABL1; abelson tyrosine-protein kinase 1 [EC:2.7.10.2]
C    comp121530_c0_seq1; <a href="/dbget-bin/www_bget?ko:K06619">K06619</a>  ABL1; abelson tyrosine-protein kinase 1 [EC:2.7.10.2]
C    comp100455_c0_seq1; <a href="/dbget-bin/www_bget?ko:K08887">K08887</a>  ABL2; abelson tyrosine-protein kinase 2 [EC:2.7.10.2]
B  Csk family
C    comp9151_c0_seq1; <a href="/dbget-bin/www_bget?ko:K05728">K05728</a>  CSK; c-src tyrosine kinase [EC:2.7.10.2]
C    comp39874_c0_seq1; <a href="/dbget-bin/www_bget?ko:K05728">K05728</a>  CSK; c-src tyrosine kinase [EC:2.7.10.2]
C    comp40443_c0_seq1; <a href="/dbget-bin/www_bget?ko:K05728">K05728</a>  CSK; c-src tyrosine kinase [EC:2.7.10.2]
C    comp42124_c0_seq1; <a href="/dbget-bin/www_bget?ko:K05728">K05728</a>  CSK; c-src tyrosine kinase [EC:2.7.10.2]
C    comp42124_c0_seq2; <a href="/dbget-bin/www_bget?ko:K05728">K05728</a>  CSK; c-src tyrosine kinase [EC:2.7.10.2]
C    comp85328_c0_seq1; <a href="/dbget-bin/www_bget?ko:K05728">K05728</a>  CSK; c-src tyrosine kinase [EC:2.7.10.2]
C    comp94358_c0_seq1; <a href="/dbget-bin/www_bget?ko:K05728">K05728</a>  CSK; c-src tyrosine kinase [EC:2.7.10.2]
C    comp108720_c0_seq1; <a href="/dbget-bin/www_bget?ko:K05728">K05728</a>  CSK; c-src tyrosine kinase [EC:2.7.10.2]
C    comp12980_c0_seq1; <a href="/dbget-bin/www_bget?ko:K08888">K08888</a>  MATK; megakaryocyte-associated tyrosine kinase [EC:2.7.10.2]
B  FAK family
C    comp45942_c0_seq2; <a href="/dbget-bin/www_bget?ko:K05725">K05725</a>  PTK2, FAK; focal adhesion kinase 1 [EC:2.7.10.2]
C    comp46277_c0_seq1; <a href="/dbget-bin/www_bget?ko:K05725">K05725</a>  PTK2, FAK; focal adhesion kinase 1 [EC:2.7.10.2]
C    comp24383_c0_seq1; <a href="/dbget-bin/www_bget?ko:K05871">K05871</a>  PTK2B, FAK2; focal adhesion kinase 2 [EC:2.7.10.2]
B  Fer family
C    comp44474_c0_seq1; <a href="/dbget-bin/www_bget?ko:K08889">K08889</a>  FER, TYK3; tyrosine-protein kinase Fer [EC:2.7.10.2]
C    comp49260_c0_seq1; <a href="/dbget-bin/www_bget?ko:K08889">K08889</a>  FER, TYK3; tyrosine-protein kinase Fer [EC:2.7.10.2]
B  JAK family [<a href="http://www.kegg.jp/kegg-bin/view_ortholog_table?orthology=K11217+K04447+K11218+K11219" target="_blank">Table</a>]
B  Src family
C    comp12872_c0_seq1; <a href="/dbget-bin/www_bget?ko:K08892">K08892</a>  FRK, PTK5; fyn-related kinase [EC:2.7.10.2]
C    comp36970_c0_seq2; <a href="/dbget-bin/www_bget?ko:K08892">K08892</a>  FRK, PTK5; fyn-related kinase [EC:2.7.10.2]
C    comp40020_c0_seq1; <a href="/dbget-bin/www_bget?ko:K08892">K08892</a>  FRK, PTK5; fyn-related kinase [EC:2.7.10.2]
C    comp40068_c0_seq4; <a href="/dbget-bin/www_bget?ko:K08892">K08892</a>  FRK, PTK5; fyn-related kinase [EC:2.7.10.2]
C    comp43840_c0_seq1; <a href="/dbget-bin/www_bget?ko:K08892">K08892</a>  FRK, PTK5; fyn-related kinase [EC:2.7.10.2]
C    comp51553_c0_seq1; <a href="/dbget-bin/www_bget?ko:K08892">K08892</a>  FRK, PTK5; fyn-related kinase [EC:2.7.10.2]
C    comp62801_c0_seq1; <a href="/dbget-bin/www_bget?ko:K08892">K08892</a>  FRK, PTK5; fyn-related kinase [EC:2.7.10.2]
C    comp6453_c0_seq1; <a href="/dbget-bin/www_bget?ko:K05703">K05703</a>  FYN; tyrosine-protein kinase Fyn [EC:2.7.10.2]
C    comp41918_c0_seq1; <a href="/dbget-bin/www_bget?ko:K05703">K05703</a>  FYN; tyrosine-protein kinase Fyn [EC:2.7.10.2]
C    comp19395_c0_seq1; <a href="/dbget-bin/www_bget?ko:K08894">K08894</a>  PTK6, BRK; protein tyrosine kinase 6 [EC:2.7.10.2]
C    comp7359_c0_seq1; <a href="/dbget-bin/www_bget?ko:K05704">K05704</a>  SRC; tyrosine-protein kinase Src [EC:2.7.10.2]
C    comp7359_c0_seq2; <a href="/dbget-bin/www_bget?ko:K05704">K05704</a>  SRC; tyrosine-protein kinase Src [EC:2.7.10.2]
C    comp7196_c0_seq1; <a href="/dbget-bin/www_bget?ko:K05705">K05705</a>  YES1; tyrosine-protein kinase Yes [EC:2.7.10.2]
C    comp55603_c0_seq1; <a href="/dbget-bin/www_bget?ko:K05705">K05705</a>  YES1; tyrosine-protein kinase Yes [EC:2.7.10.2]
C    comp57754_c0_seq1; <a href="/dbget-bin/www_bget?ko:K05705">K05705</a>  YES1; tyrosine-protein kinase Yes [EC:2.7.10.2]
C    comp71571_c0_seq1; <a href="/dbget-bin/www_bget?ko:K05705">K05705</a>  YES1; tyrosine-protein kinase Yes [EC:2.7.10.2]
B  Syk family
C    comp32207_c0_seq1; <a href="/dbget-bin/www_bget?ko:K05855">K05855</a>  SYK; spleen tyrosine kinase [EC:2.7.10.2]
C    comp45135_c0_seq1; <a href="/dbget-bin/www_bget?ko:K05855">K05855</a>  SYK; spleen tyrosine kinase [EC:2.7.10.2]
C    comp22958_c0_seq1; <a href="/dbget-bin/www_bget?ko:K17512">K17512</a>  SHARK; tyrosine-protein kinase&#160;shark&#160; [EC:2.7.10.2]
C    comp58712_c0_seq1; <a href="/dbget-bin/www_bget?ko:K17512">K17512</a>  SHARK; tyrosine-protein kinase&#160;shark&#160; [EC:2.7.10.2]
B  Tec family [<a href="http://www.kegg.jp/kegg-bin/view_ortholog_table?orthology=K08896+K07370+K07363+K07364+K08016" target="_blank">Table</a>]
C    comp18469_c0_seq1; <a href="/dbget-bin/www_bget?ko:K07364">K07364</a>  TEC; tyrosine-protein kinase Tec [EC:2.7.10.2]
C    comp37104_c0_seq1; <a href="/dbget-bin/www_bget?ko:K07364">K07364</a>  TEC; tyrosine-protein kinase Tec [EC:2.7.10.2]
C    comp44822_c0_seq1; <a href="/dbget-bin/www_bget?ko:K07364">K07364</a>  TEC; tyrosine-protein kinase Tec [EC:2.7.10.2]
B  Alk family
B  Axl family [<a href="http://www.kegg.jp/kegg-bin/view_ortholog_table?orthology=K05115+K05116+K05117" target="_blank">Table</a>]
C    comp31825_c0_seq1; <a href="/dbget-bin/www_bget?ko:K05115">K05115</a>  AXL, UFO; AXL receptor tyrosine kinase [EC:2.7.10.1]
C    comp118002_c0_seq1; <a href="/dbget-bin/www_bget?ko:K05115">K05115</a>  AXL, UFO; AXL receptor tyrosine kinase [EC:2.7.10.1]
B  DDR family
C    comp8091_c0_seq1; <a href="/dbget-bin/www_bget?ko:K05124">K05124</a>  DDR1, NEP; discoidin domain receptor family member 1 [EC:2.7.10.1]
C    comp26811_c0_seq1; <a href="/dbget-bin/www_bget?ko:K05124">K05124</a>  DDR1, NEP; discoidin domain receptor family member 1 [EC:2.7.10.1]
C    comp84063_c0_seq1; <a href="/dbget-bin/www_bget?ko:K05124">K05124</a>  DDR1, NEP; discoidin domain receptor family member 1 [EC:2.7.10.1]
C    comp88062_c0_seq1; <a href="/dbget-bin/www_bget?ko:K05124">K05124</a>  DDR1, NEP; discoidin domain receptor family member 1 [EC:2.7.10.1]
C    comp37987_c0_seq1; <a href="/dbget-bin/www_bget?ko:K05125">K05125</a>  DDR2, TKT; discoidin domain receptor family member 2 [EC:2.7.10.1]
C    comp43743_c0_seq1; <a href="/dbget-bin/www_bget?ko:K05125">K05125</a>  DDR2, TKT; discoidin domain receptor family member 2 [EC:2.7.10.1]
C    comp68014_c0_seq1; <a href="/dbget-bin/www_bget?ko:K05125">K05125</a>  DDR2, TKT; discoidin domain receptor family member 2 [EC:2.7.10.1]
B  EGFR family [<a href="http://www.kegg.jp/kegg-bin/view_ortholog_table?orthology=K04361+K05083+K05084+K05085" target="_blank">Table</a>]
C    comp34994_c0_seq1; <a href="/dbget-bin/www_bget?ko:K05085">K05085</a>  ERBB4, HER4; receptor tyrosine-protein kinase erbB-4 [EC:2.7.10.1]
B  Eph family
C    comp34787_c0_seq1; <a href="/dbget-bin/www_bget?ko:K05105">K05105</a>  EPHA4, SEK, TYRO1; Eph receptor A4 [EC:2.7.10.1]
C    comp75295_c0_seq1; <a href="/dbget-bin/www_bget?ko:K05107">K05107</a>  EPHA6, EHK2; Eph receptor A6 [EC:2.7.10.1]
C    comp136849_c0_seq1; <a href="/dbget-bin/www_bget?ko:K05107">K05107</a>  EPHA6, EHK2; Eph receptor A6 [EC:2.7.10.1]
C    comp54063_c0_seq1; <a href="/dbget-bin/www_bget?ko:K05108">K05108</a>  EPHA7, EHK3, HEK11; EphA7 [EC:2.7.10.1]
C    comp127166_c0_seq1; <a href="/dbget-bin/www_bget?ko:K05108">K05108</a>  EPHA7, EHK3, HEK11; EphA7 [EC:2.7.10.1]
C    comp35691_c0_seq1; <a href="/dbget-bin/www_bget?ko:K05110">K05110</a>  EPHB1, ELK, NET; Eph receptor B1 [EC:2.7.10.1]
C    comp40724_c0_seq2; <a href="/dbget-bin/www_bget?ko:K05110">K05110</a>  EPHB1, ELK, NET; Eph receptor B1 [EC:2.7.10.1]
C    comp45220_c0_seq1; <a href="/dbget-bin/www_bget?ko:K05110">K05110</a>  EPHB1, ELK, NET; Eph receptor B1 [EC:2.7.10.1]
C    comp45371_c0_seq1; <a href="/dbget-bin/www_bget?ko:K05110">K05110</a>  EPHB1, ELK, NET; Eph receptor B1 [EC:2.7.10.1]
C    comp46167_c0_seq2; <a href="/dbget-bin/www_bget?ko:K05110">K05110</a>  EPHB1, ELK, NET; Eph receptor B1 [EC:2.7.10.1]
C    comp46167_c0_seq4; <a href="/dbget-bin/www_bget?ko:K05110">K05110</a>  EPHB1, ELK, NET; Eph receptor B1 [EC:2.7.10.1]
C    comp46670_c0_seq2; <a href="/dbget-bin/www_bget?ko:K05110">K05110</a>  EPHB1, ELK, NET; Eph receptor B1 [EC:2.7.10.1]
C    comp63162_c0_seq1; <a href="/dbget-bin/www_bget?ko:K05110">K05110</a>  EPHB1, ELK, NET; Eph receptor B1 [EC:2.7.10.1]
C    comp70468_c0_seq1; <a href="/dbget-bin/www_bget?ko:K05110">K05110</a>  EPHB1, ELK, NET; Eph receptor B1 [EC:2.7.10.1]
C    comp81754_c0_seq1; <a href="/dbget-bin/www_bget?ko:K05110">K05110</a>  EPHB1, ELK, NET; Eph receptor B1 [EC:2.7.10.1]
C    comp84640_c0_seq1; <a href="/dbget-bin/www_bget?ko:K05110">K05110</a>  EPHB1, ELK, NET; Eph receptor B1 [EC:2.7.10.1]
C    comp122326_c0_seq1; <a href="/dbget-bin/www_bget?ko:K05110">K05110</a>  EPHB1, ELK, NET; Eph receptor B1 [EC:2.7.10.1]
C    comp127446_c0_seq1; <a href="/dbget-bin/www_bget?ko:K05110">K05110</a>  EPHB1, ELK, NET; Eph receptor B1 [EC:2.7.10.1]
C    comp160953_c0_seq1; <a href="/dbget-bin/www_bget?ko:K05110">K05110</a>  EPHB1, ELK, NET; Eph receptor B1 [EC:2.7.10.1]
C    comp91778_c0_seq1; <a href="/dbget-bin/www_bget?ko:K05111">K05111</a>  EPHB2, ERK, DRT; Eph receptor B2 [EC:2.7.10.1]
C    comp121561_c0_seq1; <a href="/dbget-bin/www_bget?ko:K05111">K05111</a>  EPHB2, ERK, DRT; Eph receptor B2 [EC:2.7.10.1]
B  FGFR family [<a href="http://www.kegg.jp/kegg-bin/view_ortholog_table?orthology=K04362+K05093+K05094+K05095" target="_blank">Table</a>]
C    comp18071_c0_seq1; <a href="/dbget-bin/www_bget?ko:K04362">K04362</a>  FGFR1; fibroblast growth factor receptor 1 [EC:2.7.10.1]
C    comp35340_c0_seq1; <a href="/dbget-bin/www_bget?ko:K04362">K04362</a>  FGFR1; fibroblast growth factor receptor 1 [EC:2.7.10.1]
C    comp40019_c0_seq1; <a href="/dbget-bin/www_bget?ko:K04362">K04362</a>  FGFR1; fibroblast growth factor receptor 1 [EC:2.7.10.1]
C    comp40019_c0_seq2; <a href="/dbget-bin/www_bget?ko:K04362">K04362</a>  FGFR1; fibroblast growth factor receptor 1 [EC:2.7.10.1]
C    comp40257_c0_seq1; <a href="/dbget-bin/www_bget?ko:K04362">K04362</a>  FGFR1; fibroblast growth factor receptor 1 [EC:2.7.10.1]
C    comp40257_c0_seq2; <a href="/dbget-bin/www_bget?ko:K04362">K04362</a>  FGFR1; fibroblast growth factor receptor 1 [EC:2.7.10.1]
C    comp41674_c0_seq3; <a href="/dbget-bin/www_bget?ko:K04362">K04362</a>  FGFR1; fibroblast growth factor receptor 1 [EC:2.7.10.1]
C    comp41674_c0_seq4; <a href="/dbget-bin/www_bget?ko:K04362">K04362</a>  FGFR1; fibroblast growth factor receptor 1 [EC:2.7.10.1]
C    comp42879_c0_seq1; <a href="/dbget-bin/www_bget?ko:K04362">K04362</a>  FGFR1; fibroblast growth factor receptor 1 [EC:2.7.10.1]
C    comp42879_c0_seq2; <a href="/dbget-bin/www_bget?ko:K04362">K04362</a>  FGFR1; fibroblast growth factor receptor 1 [EC:2.7.10.1]
C    comp44203_c0_seq2; <a href="/dbget-bin/www_bget?ko:K04362">K04362</a>  FGFR1; fibroblast growth factor receptor 1 [EC:2.7.10.1]
C    comp45395_c0_seq1; <a href="/dbget-bin/www_bget?ko:K04362">K04362</a>  FGFR1; fibroblast growth factor receptor 1 [EC:2.7.10.1]
C    comp46475_c5_seq4; <a href="/dbget-bin/www_bget?ko:K04362">K04362</a>  FGFR1; fibroblast growth factor receptor 1 [EC:2.7.10.1]
C    comp46527_c0_seq1; <a href="/dbget-bin/www_bget?ko:K04362">K04362</a>  FGFR1; fibroblast growth factor receptor 1 [EC:2.7.10.1]
C    comp46527_c0_seq5; <a href="/dbget-bin/www_bget?ko:K04362">K04362</a>  FGFR1; fibroblast growth factor receptor 1 [EC:2.7.10.1]
C    comp46705_c0_seq1; <a href="/dbget-bin/www_bget?ko:K04362">K04362</a>  FGFR1; fibroblast growth factor receptor 1 [EC:2.7.10.1]
C    comp46705_c0_seq2; <a href="/dbget-bin/www_bget?ko:K04362">K04362</a>  FGFR1; fibroblast growth factor receptor 1 [EC:2.7.10.1]
C    comp46705_c0_seq5; <a href="/dbget-bin/www_bget?ko:K04362">K04362</a>  FGFR1; fibroblast growth factor receptor 1 [EC:2.7.10.1]
C    comp46705_c0_seq8; <a href="/dbget-bin/www_bget?ko:K04362">K04362</a>  FGFR1; fibroblast growth factor receptor 1 [EC:2.7.10.1]
C    comp46705_c0_seq9; <a href="/dbget-bin/www_bget?ko:K04362">K04362</a>  FGFR1; fibroblast growth factor receptor 1 [EC:2.7.10.1]
C    comp46705_c0_seq10; <a href="/dbget-bin/www_bget?ko:K04362">K04362</a>  FGFR1; fibroblast growth factor receptor 1 [EC:2.7.10.1]
C    comp46705_c0_seq12; <a href="/dbget-bin/www_bget?ko:K04362">K04362</a>  FGFR1; fibroblast growth factor receptor 1 [EC:2.7.10.1]
C    comp46705_c0_seq13; <a href="/dbget-bin/www_bget?ko:K04362">K04362</a>  FGFR1; fibroblast growth factor receptor 1 [EC:2.7.10.1]
C    comp46705_c0_seq14; <a href="/dbget-bin/www_bget?ko:K04362">K04362</a>  FGFR1; fibroblast growth factor receptor 1 [EC:2.7.10.1]
C    comp46705_c0_seq15; <a href="/dbget-bin/www_bget?ko:K04362">K04362</a>  FGFR1; fibroblast growth factor receptor 1 [EC:2.7.10.1]
C    comp46705_c0_seq16; <a href="/dbget-bin/www_bget?ko:K04362">K04362</a>  FGFR1; fibroblast growth factor receptor 1 [EC:2.7.10.1]
C    comp46705_c0_seq18; <a href="/dbget-bin/www_bget?ko:K04362">K04362</a>  FGFR1; fibroblast growth factor receptor 1 [EC:2.7.10.1]
C    comp46705_c0_seq19; <a href="/dbget-bin/www_bget?ko:K04362">K04362</a>  FGFR1; fibroblast growth factor receptor 1 [EC:2.7.10.1]
C    comp46705_c0_seq21; <a href="/dbget-bin/www_bget?ko:K04362">K04362</a>  FGFR1; fibroblast growth factor receptor 1 [EC:2.7.10.1]
C    comp57857_c0_seq1; <a href="/dbget-bin/www_bget?ko:K04362">K04362</a>  FGFR1; fibroblast growth factor receptor 1 [EC:2.7.10.1]
C    comp7853_c0_seq1; <a href="/dbget-bin/www_bget?ko:K05093">K05093</a>  FGFR2; fibroblast growth factor receptor 2 [EC:2.7.10.1]
C    comp16522_c0_seq1; <a href="/dbget-bin/www_bget?ko:K05093">K05093</a>  FGFR2; fibroblast growth factor receptor 2 [EC:2.7.10.1]
C    comp70560_c0_seq1; <a href="/dbget-bin/www_bget?ko:K05093">K05093</a>  FGFR2; fibroblast growth factor receptor 2 [EC:2.7.10.1]
C    comp99898_c0_seq1; <a href="/dbget-bin/www_bget?ko:K05093">K05093</a>  FGFR2; fibroblast growth factor receptor 2 [EC:2.7.10.1]
C    comp21524_c0_seq1; <a href="/dbget-bin/www_bget?ko:K05094">K05094</a>  FGFR3; fibroblast growth factor receptor 3 [EC:2.7.10.1]
C    comp26041_c0_seq1; <a href="/dbget-bin/www_bget?ko:K05094">K05094</a>  FGFR3; fibroblast growth factor receptor 3 [EC:2.7.10.1]
C    comp29451_c0_seq1; <a href="/dbget-bin/www_bget?ko:K05094">K05094</a>  FGFR3; fibroblast growth factor receptor 3 [EC:2.7.10.1]
C    comp29451_c0_seq2; <a href="/dbget-bin/www_bget?ko:K05094">K05094</a>  FGFR3; fibroblast growth factor receptor 3 [EC:2.7.10.1]
C    comp37332_c0_seq1; <a href="/dbget-bin/www_bget?ko:K05094">K05094</a>  FGFR3; fibroblast growth factor receptor 3 [EC:2.7.10.1]
C    comp44929_c0_seq1; <a href="/dbget-bin/www_bget?ko:K05094">K05094</a>  FGFR3; fibroblast growth factor receptor 3 [EC:2.7.10.1]
C    comp45536_c0_seq1; <a href="/dbget-bin/www_bget?ko:K05094">K05094</a>  FGFR3; fibroblast growth factor receptor 3 [EC:2.7.10.1]
C    comp46688_c0_seq10; <a href="/dbget-bin/www_bget?ko:K05094">K05094</a>  FGFR3; fibroblast growth factor receptor 3 [EC:2.7.10.1]
C    comp46688_c0_seq12; <a href="/dbget-bin/www_bget?ko:K05094">K05094</a>  FGFR3; fibroblast growth factor receptor 3 [EC:2.7.10.1]
C    comp46688_c0_seq13; <a href="/dbget-bin/www_bget?ko:K05094">K05094</a>  FGFR3; fibroblast growth factor receptor 3 [EC:2.7.10.1]
C    comp46688_c0_seq14; <a href="/dbget-bin/www_bget?ko:K05094">K05094</a>  FGFR3; fibroblast growth factor receptor 3 [EC:2.7.10.1]
C    comp46688_c0_seq18; <a href="/dbget-bin/www_bget?ko:K05094">K05094</a>  FGFR3; fibroblast growth factor receptor 3 [EC:2.7.10.1]
C    comp46688_c0_seq20; <a href="/dbget-bin/www_bget?ko:K05094">K05094</a>  FGFR3; fibroblast growth factor receptor 3 [EC:2.7.10.1]
C    comp75594_c0_seq1; <a href="/dbget-bin/www_bget?ko:K05094">K05094</a>  FGFR3; fibroblast growth factor receptor 3 [EC:2.7.10.1]
B  InsR family [<a href="http://www.kegg.jp/kegg-bin/view_ortholog_table?orthology=K05086+K04527+K05087" target="_blank">Table</a>]
C    comp46803_c0_seq4; <a href="/dbget-bin/www_bget?ko:K04527">K04527</a>  INSR; insulin receptor [EC:2.7.10.1]
B  Sev family
C    comp48688_c0_seq1; <a href="/dbget-bin/www_bget?ko:K05088">K05088</a>  ROS1; proto-oncogene tyrosine-protein kinase ROS [EC:2.7.10.1]
B  Lmr family [<a href="http://www.kegg.jp/kegg-bin/view_ortholog_table?orthology=K17480+K08898+K08899" target="_blank">Table</a>]
C    comp45783_c0_seq1; <a href="/dbget-bin/www_bget?ko:K17480">K17480</a>  AATK, LMTK1; lemur tyrosine kinase 1 [EC:2.7.10.1]
B  Met family
C    comp46422_c0_seq1; <a href="/dbget-bin/www_bget?ko:K05100">K05100</a>  MST1R, RON; macrophage-stimulating 1 receptor [EC:2.7.10.1]
B  Musk family
C    comp42598_c0_seq3; <a href="/dbget-bin/www_bget?ko:K05129">K05129</a>  MUSK; muscle, skeletal, receptor tyrosine kinase [EC:2.7.10.1]
C    comp42598_c0_seq6; <a href="/dbget-bin/www_bget?ko:K05129">K05129</a>  MUSK; muscle, skeletal, receptor tyrosine kinase [EC:2.7.10.1]
C    comp43605_c0_seq1; <a href="/dbget-bin/www_bget?ko:K05129">K05129</a>  MUSK; muscle, skeletal, receptor tyrosine kinase [EC:2.7.10.1]
C    comp46024_c0_seq1; <a href="/dbget-bin/www_bget?ko:K05129">K05129</a>  MUSK; muscle, skeletal, receptor tyrosine kinase [EC:2.7.10.1]
C    comp46024_c0_seq2; <a href="/dbget-bin/www_bget?ko:K05129">K05129</a>  MUSK; muscle, skeletal, receptor tyrosine kinase [EC:2.7.10.1]
B  PDGFR family [<a href="http://www.kegg.jp/kegg-bin/view_ortholog_table?orthology=K04363+K05089+K05090+K05091+K05092" target="_blank">Table</a>]
C    comp22189_c0_seq1; <a href="/dbget-bin/www_bget?ko:K05089">K05089</a>  PDGFRB; platelet-derived growth factor receptor beta [EC:2.7.10.1]
C    comp26145_c0_seq1; <a href="/dbget-bin/www_bget?ko:K05089">K05089</a>  PDGFRB; platelet-derived growth factor receptor beta [EC:2.7.10.1]
C    comp70363_c0_seq1; <a href="/dbget-bin/www_bget?ko:K05090">K05090</a>  CSF1R, FMS; macrophage colony-stimulating factor 1 receptor [EC:2.7.10.1]
C    comp138887_c0_seq1; <a href="/dbget-bin/www_bget?ko:K05090">K05090</a>  CSF1R, FMS; macrophage colony-stimulating factor 1 receptor [EC:2.7.10.1]
B  PTK7 family
C    comp45401_c0_seq1; <a href="/dbget-bin/www_bget?ko:K05127">K05127</a>  PTK7, CCK4; PTK7 protein tyrosine kinase 7 [EC:2.7.10.1]
C    comp64639_c0_seq1; <a href="/dbget-bin/www_bget?ko:K05127">K05127</a>  PTK7, CCK4; PTK7 protein tyrosine kinase 7 [EC:2.7.10.1]
B  Ret family
C    comp25158_c0_seq1; <a href="/dbget-bin/www_bget?ko:K05126">K05126</a>  RET; proto-oncogene tyrosine-protein kinase Ret [EC:2.7.10.1]
C    comp25714_c0_seq1; <a href="/dbget-bin/www_bget?ko:K05126">K05126</a>  RET; proto-oncogene tyrosine-protein kinase Ret [EC:2.7.10.1]
C    comp30851_c0_seq1; <a href="/dbget-bin/www_bget?ko:K05126">K05126</a>  RET; proto-oncogene tyrosine-protein kinase Ret [EC:2.7.10.1]
C    comp42721_c0_seq1; <a href="/dbget-bin/www_bget?ko:K05126">K05126</a>  RET; proto-oncogene tyrosine-protein kinase Ret [EC:2.7.10.1]
C    comp42867_c0_seq1; <a href="/dbget-bin/www_bget?ko:K05126">K05126</a>  RET; proto-oncogene tyrosine-protein kinase Ret [EC:2.7.10.1]
C    comp44203_c0_seq1; <a href="/dbget-bin/www_bget?ko:K05126">K05126</a>  RET; proto-oncogene tyrosine-protein kinase Ret [EC:2.7.10.1]
C    comp45733_c0_seq1; <a href="/dbget-bin/www_bget?ko:K05126">K05126</a>  RET; proto-oncogene tyrosine-protein kinase Ret [EC:2.7.10.1]
C    comp46427_c0_seq1; <a href="/dbget-bin/www_bget?ko:K05126">K05126</a>  RET; proto-oncogene tyrosine-protein kinase Ret [EC:2.7.10.1]
C    comp46427_c0_seq2; <a href="/dbget-bin/www_bget?ko:K05126">K05126</a>  RET; proto-oncogene tyrosine-protein kinase Ret [EC:2.7.10.1]
C    comp50227_c0_seq1; <a href="/dbget-bin/www_bget?ko:K05126">K05126</a>  RET; proto-oncogene tyrosine-protein kinase Ret [EC:2.7.10.1]
C    comp53317_c0_seq1; <a href="/dbget-bin/www_bget?ko:K05126">K05126</a>  RET; proto-oncogene tyrosine-protein kinase Ret [EC:2.7.10.1]
C    comp87697_c0_seq1; <a href="/dbget-bin/www_bget?ko:K05126">K05126</a>  RET; proto-oncogene tyrosine-protein kinase Ret [EC:2.7.10.1]
C    comp91605_c0_seq1; <a href="/dbget-bin/www_bget?ko:K05126">K05126</a>  RET; proto-oncogene tyrosine-protein kinase Ret [EC:2.7.10.1]
C    comp97082_c0_seq1; <a href="/dbget-bin/www_bget?ko:K05126">K05126</a>  RET; proto-oncogene tyrosine-protein kinase Ret [EC:2.7.10.1]
C    comp116817_c0_seq1; <a href="/dbget-bin/www_bget?ko:K05126">K05126</a>  RET; proto-oncogene tyrosine-protein kinase Ret [EC:2.7.10.1]
B  Ror family
C    comp21489_c0_seq1; <a href="/dbget-bin/www_bget?ko:K05122">K05122</a>  ROR1, NTRKR1; receptor tyrosine kinase-like orphan receptor 1 [EC:2.7.10.1]
C    comp45942_c0_seq1; <a href="/dbget-bin/www_bget?ko:K05122">K05122</a>  ROR1, NTRKR1; receptor tyrosine kinase-like orphan receptor 1 [EC:2.7.10.1]
C    comp56129_c0_seq1; <a href="/dbget-bin/www_bget?ko:K05122">K05122</a>  ROR1, NTRKR1; receptor tyrosine kinase-like orphan receptor 1 [EC:2.7.10.1]
B  RYK family
C    comp14597_c0_seq1; <a href="/dbget-bin/www_bget?ko:K05128">K05128</a>  RYK; RYK receptor-like tyrosine kinase [EC:2.7.10.1]
C    comp38927_c0_seq1; <a href="/dbget-bin/www_bget?ko:K05128">K05128</a>  RYK; RYK receptor-like tyrosine kinase [EC:2.7.10.1]
C    comp90352_c0_seq1; <a href="/dbget-bin/www_bget?ko:K05128">K05128</a>  RYK; RYK receptor-like tyrosine kinase [EC:2.7.10.1]
B  Tie family
C    comp73424_c0_seq1; <a href="/dbget-bin/www_bget?ko:K05120">K05120</a>  TIE1; tyrosine kinase receptor 1 [EC:2.7.10.1]
C    comp37048_c0_seq1; <a href="/dbget-bin/www_bget?ko:K05121">K05121</a>  TEK, TIE2; endothelial-specific receptor tyrosine kinase [EC:2.7.10.1]
C    comp37788_c0_seq1; <a href="/dbget-bin/www_bget?ko:K05121">K05121</a>  TEK, TIE2; endothelial-specific receptor tyrosine kinase [EC:2.7.10.1]
C    comp44203_c0_seq3; <a href="/dbget-bin/www_bget?ko:K05121">K05121</a>  TEK, TIE2; endothelial-specific receptor tyrosine kinase [EC:2.7.10.1]
C    comp46830_c0_seq1; <a href="/dbget-bin/www_bget?ko:K05121">K05121</a>  TEK, TIE2; endothelial-specific receptor tyrosine kinase [EC:2.7.10.1]
C    comp46830_c0_seq5; <a href="/dbget-bin/www_bget?ko:K05121">K05121</a>  TEK, TIE2; endothelial-specific receptor tyrosine kinase [EC:2.7.10.1]
C    comp97242_c0_seq1; <a href="/dbget-bin/www_bget?ko:K05121">K05121</a>  TEK, TIE2; endothelial-specific receptor tyrosine kinase [EC:2.7.10.1]
C    comp133947_c0_seq1; <a href="/dbget-bin/www_bget?ko:K05121">K05121</a>  TEK, TIE2; endothelial-specific receptor tyrosine kinase [EC:2.7.10.1]
B  Trk family [<a href="http://www.kegg.jp/kegg-bin/view_ortholog_table?orthology=K03176+K04360+K05101" target="_blank">Table</a>]
C    comp58929_c0_seq1; <a href="/dbget-bin/www_bget?ko:K03176">K03176</a>  NTRK1, TRKA; neurotrophic tyrosine kinase receptor type 1 [EC:2.7.10.1]
B  VEGFR family [<a href="http://www.kegg.jp/kegg-bin/view_ortholog_table?orthology=K05096+K05097+K05098" target="_blank">Table</a>]
C    comp40109_c0_seq1; <a href="/dbget-bin/www_bget?ko:K05096">K05096</a>  FLT1, VEGFR1; FMS-like tyrosine kinase 1 [EC:2.7.10.1]
C    comp46293_c0_seq2; <a href="/dbget-bin/www_bget?ko:K05096">K05096</a>  FLT1, VEGFR1; FMS-like tyrosine kinase 1 [EC:2.7.10.1]
C    comp46580_c0_seq2; <a href="/dbget-bin/www_bget?ko:K05096">K05096</a>  FLT1, VEGFR1; FMS-like tyrosine kinase 1 [EC:2.7.10.1]
C    comp140559_c0_seq1; <a href="/dbget-bin/www_bget?ko:K05096">K05096</a>  FLT1, VEGFR1; FMS-like tyrosine kinase 1 [EC:2.7.10.1]
C    comp149924_c0_seq1; <a href="/dbget-bin/www_bget?ko:K05097">K05097</a>  FLT4, VEGFR3; FMS-like tyrosine kinase 4 [EC:2.7.10.1]
B  Other families
B  Bacterial family
#
A<b>Histidine protein kinases</b>
B  OmpR family
B  NarL family
B  Spo family [<a href="http://www.kegg.jp/kegg-bin/view_ortholog_table?orthology=K02491+K07697+K07698+K13532+K13533" target="_blank">Table</a>]
B  CitB family [<a href="http://www.kegg.jp/kegg-bin/view_ortholog_table?orthology=K07700+K11637+K07701+K11691+K11614+K02476" target="_blank">Table</a>]
B  LytT family [<a href="http://www.kegg.jp/kegg-bin/view_ortholog_table?orthology=K07704+K08082+K11640+K02478" target="_blank">Table</a>]
B  AgrA family
B  NtrC family
B  CheA family [<a href="http://www.kegg.jp/kegg-bin/view_ortholog_table?orthology=K03407+K06596+K11526+K13490+K11354" target="_blank">Table</a>]
B  Cell cycle family [<a href="http://www.kegg.jp/kegg-bin/view_ortholog_table?orthology=K07716+K11357+K02489+K13587" target="_blank">Table</a>]
B  Lux family [<a href="http://www.kegg.jp/kegg-bin/view_ortholog_table?orthology=K10909+K10916+K15850" target="_blank">Table</a>]
B  LuxR family [<a href="http://www.kegg.jp/kegg-bin/view_ortholog_table?orthology=K11711+K13040+K14986+K14978" target="_blank">Table</a>]
B  Other families
!
#<hr>
#<b>[ <a href="/kegg/brite.html">BRITE</a> | <a href="/kegg/kegg2.html">KEGG2</a> | <a href="/kegg/">KEGG</a> ]</b><br>
#Last updated: November 19, 2013
#<br>Classification taken and modified from <a href="http://www.ncbi.nlm.nih.gov/pubmed/12734000">Hanks (2003)</a>
