# Supplementary material for: RNA-Seq of the Caribbean reef-building coral Orbicella faveolata (Scleractinia-Merulinidae) under bleaching and disease stress expands models of coral innate immunity
Source: PeerJ. 2016 Feb 15;4:e1616. doi: 10.7717/peerj.1616 (PMC4768675; doi:10.7717/peerj.1616)
Supplement: Supplemental Information 10 [file peerj-04-1616-s010.gz › hier/q01002.keg]

+C	Peptidase
#<h2><a href="/kegg/kegg2.html"><img src="/Fig/bget/kegg3.gif" align="middle" border=0></a>&nbsp; Peptidases</h2>
#<!---
#ENTRY       ko01002
#DEFINITION  Peptidases Mfaveolata transcriptome
#--->
!
A<b>Aspartic Peptidases</b>
B  Family A1: pepsin family
C    comp45445_c0_seq4; <a href="/dbget-bin/www_bget?ko:K04521">K04521</a>  BACE1; beta-site APP-cleaving enzyme 1 (memapsin 2) [EC:3.4.23.46]
C    comp3986_c0_seq1; <a href="/dbget-bin/www_bget?ko:K01379">K01379</a>  CTSD; cathepsin D [EC:3.4.23.5]
C    comp5915_c0_seq1; <a href="/dbget-bin/www_bget?ko:K01379">K01379</a>  CTSD; cathepsin D [EC:3.4.23.5]
C    comp11982_c0_seq1; <a href="/dbget-bin/www_bget?ko:K01379">K01379</a>  CTSD; cathepsin D [EC:3.4.23.5]
C    comp42065_c0_seq1; <a href="/dbget-bin/www_bget?ko:K01379">K01379</a>  CTSD; cathepsin D [EC:3.4.23.5]
C    comp42065_c0_seq2; <a href="/dbget-bin/www_bget?ko:K01379">K01379</a>  CTSD; cathepsin D [EC:3.4.23.5]
C    comp45630_c0_seq3; <a href="/dbget-bin/www_bget?ko:K01379">K01379</a>  CTSD; cathepsin D [EC:3.4.23.5]
C    comp51111_c0_seq1; <a href="/dbget-bin/www_bget?ko:K01379">K01379</a>  CTSD; cathepsin D [EC:3.4.23.5]
C    comp116420_c0_seq1; <a href="/dbget-bin/www_bget?ko:K01379">K01379</a>  CTSD; cathepsin D [EC:3.4.23.5]
B  Family A5: thermopsin family
B  Family A8: signal peptidase II family
B  Family A22: presenilin family
C    comp46019_c0_seq1; <a href="/dbget-bin/www_bget?ko:K04505">K04505</a>  PSEN1, PS1; presenilin 1 [EC:3.4.23.-]
C    comp46019_c0_seq2; <a href="/dbget-bin/www_bget?ko:K04505">K04505</a>  PSEN1, PS1; presenilin 1 [EC:3.4.23.-]
C    comp64746_c0_seq1; <a href="/dbget-bin/www_bget?ko:K04505">K04505</a>  PSEN1, PS1; presenilin 1 [EC:3.4.23.-]
C    comp99486_c0_seq1; <a href="/dbget-bin/www_bget?ko:K04522">K04522</a>  PSEN2, PS2; presenilin 2 [EC:3.4.23.-]
C    comp45061_c0_seq4; <a href="/dbget-bin/www_bget?ko:K09595">K09595</a>  HM13; minor histocompatibility antigen H13 [EC:3.4.23.-]
C    comp53235_c0_seq1; <a href="/dbget-bin/www_bget?ko:K09595">K09595</a>  HM13; minor histocompatibility antigen H13 [EC:3.4.23.-]
C    comp74499_c0_seq1; <a href="/dbget-bin/www_bget?ko:K09595">K09595</a>  HM13; minor histocompatibility antigen H13 [EC:3.4.23.-]
C    comp37121_c0_seq1; <a href="/dbget-bin/www_bget?ko:K09597">K09597</a>  SPPL2B; signal peptide peptidase-like 2B [EC:3.4.23.-]
C    comp122259_c0_seq1; <a href="/dbget-bin/www_bget?ko:K09597">K09597</a>  SPPL2B; signal peptide peptidase-like 2B [EC:3.4.23.-]
C    comp153843_c0_seq1; <a href="/dbget-bin/www_bget?ko:K09597">K09597</a>  SPPL2B; signal peptide peptidase-like 2B [EC:3.4.23.-]
C    comp37703_c0_seq1; <a href="/dbget-bin/www_bget?ko:K09598">K09598</a>  SPPL3; signal peptide peptidase-like 3 [EC:3.4.23.-]
C    comp60950_c0_seq1; <a href="/dbget-bin/www_bget?ko:K09598">K09598</a>  SPPL3; signal peptide peptidase-like 3 [EC:3.4.23.-]
C    comp81252_c0_seq1; <a href="/dbget-bin/www_bget?ko:K09598">K09598</a>  SPPL3; signal peptide peptidase-like 3 [EC:3.4.23.-]
C    comp92339_c0_seq1; <a href="/dbget-bin/www_bget?ko:K09598">K09598</a>  SPPL3; signal peptide peptidase-like 3 [EC:3.4.23.-]
B  Family A24: type IV prepilin peptidase family
B  Family A25: gpr protease family
B  Family A26: omptin family
B  Family A31: HybD endopeptidase family
#
A<b>Cysteine Peptidases</b>
B  Family C1: papain family
C    comp41374_c0_seq1; <a href="/dbget-bin/www_bget?ko:K01363">K01363</a>  CTSB; cathepsin B [EC:3.4.22.1]
C    comp41374_c0_seq2; <a href="/dbget-bin/www_bget?ko:K01363">K01363</a>  CTSB; cathepsin B [EC:3.4.22.1]
C    comp103193_c0_seq1; <a href="/dbget-bin/www_bget?ko:K01363">K01363</a>  CTSB; cathepsin B [EC:3.4.22.1]
C    comp45834_c0_seq1; <a href="/dbget-bin/www_bget?ko:K01275">K01275</a>  CTSC; cathepsin C [EC:3.4.14.1]
C    comp55645_c0_seq1; <a href="/dbget-bin/www_bget?ko:K01373">K01373</a>  CTSF; cathepsin F [EC:3.4.22.41]
C    comp76940_c0_seq1; <a href="/dbget-bin/www_bget?ko:K01373">K01373</a>  CTSF; cathepsin F [EC:3.4.22.41]
C    comp19843_c0_seq1; <a href="/dbget-bin/www_bget?ko:K01365">K01365</a>  CTSL; cathepsin L [EC:3.4.22.15]
C    comp27754_c0_seq1; <a href="/dbget-bin/www_bget?ko:K01365">K01365</a>  CTSL; cathepsin L [EC:3.4.22.15]
C    comp32190_c0_seq1; <a href="/dbget-bin/www_bget?ko:K01365">K01365</a>  CTSL; cathepsin L [EC:3.4.22.15]
C    comp41001_c0_seq1; <a href="/dbget-bin/www_bget?ko:K01365">K01365</a>  CTSL; cathepsin L [EC:3.4.22.15]
C    comp44774_c0_seq1; <a href="/dbget-bin/www_bget?ko:K01365">K01365</a>  CTSL; cathepsin L [EC:3.4.22.15]
C    comp50740_c0_seq1; <a href="/dbget-bin/www_bget?ko:K01365">K01365</a>  CTSL; cathepsin L [EC:3.4.22.15]
C    comp12326_c0_seq1; <a href="/dbget-bin/www_bget?ko:K01374">K01374</a>  CTSO; cathepsin O [EC:3.4.22.42]
C    comp104703_c0_seq1; <a href="/dbget-bin/www_bget?ko:K01368">K01368</a>  CTSS; cathepsin S [EC:3.4.22.27]
C    comp32086_c0_seq1; <a href="/dbget-bin/www_bget?ko:K08568">K08568</a>  CTSZ; cathepsin X [EC:3.4.18.1]
C    comp33006_c0_seq1; <a href="/dbget-bin/www_bget?ko:K08568">K08568</a>  CTSZ; cathepsin X [EC:3.4.18.1]
C    comp115162_c0_seq1; <a href="/dbget-bin/www_bget?ko:K08568">K08568</a>  CTSZ; cathepsin X [EC:3.4.18.1]
C    comp42299_c0_seq1; <a href="/dbget-bin/www_bget?ko:K01372">K01372</a>  E3.4.22.40, pepC; bleomycin hydrolase [EC:3.4.22.40]
B  Family C2: calpain family
C    comp124596_c0_seq1; <a href="/dbget-bin/www_bget?ko:K03853">K03853</a>  CAPN2; calpain-2 [EC:3.4.22.53]
C    comp45232_c0_seq1; <a href="/dbget-bin/www_bget?ko:K08574">K08574</a>  CAPN5; calpain-5 [EC:3.4.22.-]
C    comp60174_c0_seq1; <a href="/dbget-bin/www_bget?ko:K08574">K08574</a>  CAPN5; calpain-5 [EC:3.4.22.-]
C    comp84899_c0_seq1; <a href="/dbget-bin/www_bget?ko:K08574">K08574</a>  CAPN5; calpain-5 [EC:3.4.22.-]
C    comp94471_c0_seq1; <a href="/dbget-bin/www_bget?ko:K08574">K08574</a>  CAPN5; calpain-5 [EC:3.4.22.-]
C    comp30454_c0_seq1; <a href="/dbget-bin/www_bget?ko:K08576">K08576</a>  CAPN7; calpain-7 [EC:3.4.22.-]
C    comp34230_c0_seq1; <a href="/dbget-bin/www_bget?ko:K08576">K08576</a>  CAPN7; calpain-7 [EC:3.4.22.-]
C    comp34230_c0_seq2; <a href="/dbget-bin/www_bget?ko:K08576">K08576</a>  CAPN7; calpain-7 [EC:3.4.22.-]
C    comp91932_c0_seq1; <a href="/dbget-bin/www_bget?ko:K08576">K08576</a>  CAPN7; calpain-7 [EC:3.4.22.-]
C    comp129492_c0_seq1; <a href="/dbget-bin/www_bget?ko:K08576">K08576</a>  CAPN7; calpain-7 [EC:3.4.22.-]
C    comp135836_c0_seq1; <a href="/dbget-bin/www_bget?ko:K08576">K08576</a>  CAPN7; calpain-7 [EC:3.4.22.-]
C    comp37447_c0_seq1; <a href="/dbget-bin/www_bget?ko:K08582">K08582</a>  CAPN15; calpain-15 [EC:3.4.22.-]
C    comp69629_c0_seq1; <a href="/dbget-bin/www_bget?ko:K08582">K08582</a>  CAPN15; calpain-15 [EC:3.4.22.-]
C    comp76018_c0_seq1; <a href="/dbget-bin/www_bget?ko:K08582">K08582</a>  CAPN15; calpain-15 [EC:3.4.22.-]
C    comp126321_c0_seq1; <a href="/dbget-bin/www_bget?ko:K08582">K08582</a>  CAPN15; calpain-15 [EC:3.4.22.-]
C    comp42111_c0_seq1; <a href="/dbget-bin/www_bget?ko:K08585">K08585</a>  CAPNN; calpain, invertebrate [EC:3.4.22.-]
C    comp42111_c0_seq2; <a href="/dbget-bin/www_bget?ko:K08585">K08585</a>  CAPNN; calpain, invertebrate [EC:3.4.22.-]
C    comp63434_c0_seq1; <a href="/dbget-bin/www_bget?ko:K08585">K08585</a>  CAPNN; calpain, invertebrate [EC:3.4.22.-]
C    comp93213_c0_seq1; <a href="/dbget-bin/www_bget?ko:K08585">K08585</a>  CAPNN; calpain, invertebrate [EC:3.4.22.-]
C    comp95333_c0_seq1; <a href="/dbget-bin/www_bget?ko:K08585">K08585</a>  CAPNN; calpain, invertebrate [EC:3.4.22.-]
C    comp107614_c0_seq1; <a href="/dbget-bin/www_bget?ko:K08585">K08585</a>  CAPNN; calpain, invertebrate [EC:3.4.22.-]
B  Family C10: streptopain family
B  Family C11: clostripain family
B  Family C12: ubiquitin C-terminal hydrolase family
C    comp46940_c0_seq1; <a href="/dbget-bin/www_bget?ko:K05611">K05611</a>  UCHL1; ubiquitin carboxyl-terminal hydrolase L1 [EC:3.4.19.12]
C    comp12923_c0_seq2; <a href="/dbget-bin/www_bget?ko:K05609">K05609</a>  UCHL3, YUH1; ubiquitin carboxyl-terminal hydrolase L3 [EC:3.4.19.12]
C    comp29043_c0_seq1; <a href="/dbget-bin/www_bget?ko:K05609">K05609</a>  UCHL3, YUH1; ubiquitin carboxyl-terminal hydrolase L3 [EC:3.4.19.12]
C    comp38259_c0_seq1; <a href="/dbget-bin/www_bget?ko:K05609">K05609</a>  UCHL3, YUH1; ubiquitin carboxyl-terminal hydrolase L3 [EC:3.4.19.12]
C    comp48239_c0_seq1; <a href="/dbget-bin/www_bget?ko:K08588">K08588</a>  BAP1, UCHL2; ubiquitin carboxyl-terminal hydrolase BAP1 [EC:3.4.19.12]
C    comp106753_c0_seq1; <a href="/dbget-bin/www_bget?ko:K08588">K08588</a>  BAP1, UCHL2; ubiquitin carboxyl-terminal hydrolase BAP1 [EC:3.4.19.12]
C    comp12651_c0_seq1; <a href="/dbget-bin/www_bget?ko:K05610">K05610</a>  UCHL5, UCH37; ubiquitin carboxyl-terminal hydrolase L5 [EC:3.4.19.12]
C    comp33835_c0_seq1; <a href="/dbget-bin/www_bget?ko:K05610">K05610</a>  UCHL5, UCH37; ubiquitin carboxyl-terminal hydrolase L5 [EC:3.4.19.12]
C    comp50013_c0_seq1; <a href="/dbget-bin/www_bget?ko:K05610">K05610</a>  UCHL5, UCH37; ubiquitin carboxyl-terminal hydrolase L5 [EC:3.4.19.12]
C    comp52417_c0_seq1; <a href="/dbget-bin/www_bget?ko:K05610">K05610</a>  UCHL5, UCH37; ubiquitin carboxyl-terminal hydrolase L5 [EC:3.4.19.12]
B  Family C13: legumain family
C    comp46171_c0_seq1; <a href="/dbget-bin/www_bget?ko:K01369">K01369</a>  LGMN; legumain [EC:3.4.22.34]
B  Family C14: caspase family
C    comp101506_c0_seq1; <a href="/dbget-bin/www_bget?ko:K02186">K02186</a>  CASP2; caspase 2 [EC:3.4.22.55]
C    comp146701_c0_seq1; <a href="/dbget-bin/www_bget?ko:K02186">K02186</a>  CASP2; caspase 2 [EC:3.4.22.55]
C    comp133908_c0_seq1; <a href="/dbget-bin/www_bget?ko:K02187">K02187</a>  CASP3; caspase 3 [EC:3.4.22.56]
C    comp39349_c0_seq1; <a href="/dbget-bin/www_bget?ko:K04397">K04397</a>  CASP7; caspase 7 [EC:3.4.22.60]
C    comp41842_c0_seq1; <a href="/dbget-bin/www_bget?ko:K04397">K04397</a>  CASP7; caspase 7 [EC:3.4.22.60]
C    comp78652_c0_seq1; <a href="/dbget-bin/www_bget?ko:K04397">K04397</a>  CASP7; caspase 7 [EC:3.4.22.60]
C    comp85306_c0_seq1; <a href="/dbget-bin/www_bget?ko:K04398">K04398</a>  CASP8; caspase 8 [EC:3.4.22.61]
C    comp9954_c0_seq1; <a href="/dbget-bin/www_bget?ko:K07369">K07369</a>  MALT1; mucosa-associated lymphoid tissue lymphoma translocation protein 1 [EC:3.4.22.-]
C    comp27219_c0_seq1; <a href="/dbget-bin/www_bget?ko:K07369">K07369</a>  MALT1; mucosa-associated lymphoid tissue lymphoma translocation protein 1 [EC:3.4.22.-]
C    comp43755_c0_seq1; <a href="/dbget-bin/www_bget?ko:K07369">K07369</a>  MALT1; mucosa-associated lymphoid tissue lymphoma translocation protein 1 [EC:3.4.22.-]
B  Family C15: pyroglutamyl peptidase I family
C    comp111891_c0_seq1; <a href="/dbget-bin/www_bget?ko:K01304">K01304</a>  E3.4.19.3, pcp; pyroglutamyl-peptidase [EC:3.4.19.3]
B  Family C19: ubiquitin-specific protease family
C    comp22172_c0_seq1; <a href="/dbget-bin/www_bget?ko:K11836">K11836</a>  USP5_13, UBP14; ubiquitin carboxyl-terminal hydrolase 5/13 [EC:3.1.2.15]
C    comp31764_c0_seq1; <a href="/dbget-bin/www_bget?ko:K11836">K11836</a>  USP5_13, UBP14; ubiquitin carboxyl-terminal hydrolase 5/13 [EC:3.1.2.15]
C    comp33488_c0_seq1; <a href="/dbget-bin/www_bget?ko:K11836">K11836</a>  USP5_13, UBP14; ubiquitin carboxyl-terminal hydrolase 5/13 [EC:3.1.2.15]
C    comp33488_c0_seq3; <a href="/dbget-bin/www_bget?ko:K11836">K11836</a>  USP5_13, UBP14; ubiquitin carboxyl-terminal hydrolase 5/13 [EC:3.1.2.15]
C    comp34227_c0_seq1; <a href="/dbget-bin/www_bget?ko:K11836">K11836</a>  USP5_13, UBP14; ubiquitin carboxyl-terminal hydrolase 5/13 [EC:3.1.2.15]
C    comp71030_c0_seq1; <a href="/dbget-bin/www_bget?ko:K11836">K11836</a>  USP5_13, UBP14; ubiquitin carboxyl-terminal hydrolase 5/13 [EC:3.1.2.15]
C    comp113597_c0_seq1; <a href="/dbget-bin/www_bget?ko:K11836">K11836</a>  USP5_13, UBP14; ubiquitin carboxyl-terminal hydrolase 5/13 [EC:3.1.2.15]
C    comp136197_c0_seq1; <a href="/dbget-bin/www_bget?ko:K11836">K11836</a>  USP5_13, UBP14; ubiquitin carboxyl-terminal hydrolase 5/13 [EC:3.1.2.15]
C    comp142107_c0_seq1; <a href="/dbget-bin/www_bget?ko:K11836">K11836</a>  USP5_13, UBP14; ubiquitin carboxyl-terminal hydrolase 5/13 [EC:3.1.2.15]
C    comp13172_c0_seq1; <a href="/dbget-bin/www_bget?ko:K11837">K11837</a>  USP6_32; ubiquitin carboxyl-terminal hydrolase 6/32 [EC:3.1.2.15]
C    comp20155_c0_seq1; <a href="/dbget-bin/www_bget?ko:K11837">K11837</a>  USP6_32; ubiquitin carboxyl-terminal hydrolase 6/32 [EC:3.1.2.15]
C    comp33286_c0_seq1; <a href="/dbget-bin/www_bget?ko:K11837">K11837</a>  USP6_32; ubiquitin carboxyl-terminal hydrolase 6/32 [EC:3.1.2.15]
C    comp43992_c0_seq1; <a href="/dbget-bin/www_bget?ko:K11837">K11837</a>  USP6_32; ubiquitin carboxyl-terminal hydrolase 6/32 [EC:3.1.2.15]
C    comp43992_c0_seq2; <a href="/dbget-bin/www_bget?ko:K11837">K11837</a>  USP6_32; ubiquitin carboxyl-terminal hydrolase 6/32 [EC:3.1.2.15]
C    comp59022_c0_seq1; <a href="/dbget-bin/www_bget?ko:K11837">K11837</a>  USP6_32; ubiquitin carboxyl-terminal hydrolase 6/32 [EC:3.1.2.15]
C    comp62698_c0_seq1; <a href="/dbget-bin/www_bget?ko:K11837">K11837</a>  USP6_32; ubiquitin carboxyl-terminal hydrolase 6/32 [EC:3.1.2.15]
C    comp93616_c0_seq1; <a href="/dbget-bin/www_bget?ko:K11837">K11837</a>  USP6_32; ubiquitin carboxyl-terminal hydrolase 6/32 [EC:3.1.2.15]
C    comp21124_c0_seq1; <a href="/dbget-bin/www_bget?ko:K11835">K11835</a>  USP4_11_15, UBP12; ubiquitin carboxyl-terminal hydrolase 4/11/15 [EC:3.1.2.15]
C    comp33936_c0_seq1; <a href="/dbget-bin/www_bget?ko:K11835">K11835</a>  USP4_11_15, UBP12; ubiquitin carboxyl-terminal hydrolase 4/11/15 [EC:3.1.2.15]
C    comp40155_c0_seq1; <a href="/dbget-bin/www_bget?ko:K11835">K11835</a>  USP4_11_15, UBP12; ubiquitin carboxyl-terminal hydrolase 4/11/15 [EC:3.1.2.15]
C    comp40155_c0_seq2; <a href="/dbget-bin/www_bget?ko:K11835">K11835</a>  USP4_11_15, UBP12; ubiquitin carboxyl-terminal hydrolase 4/11/15 [EC:3.1.2.15]
C    comp53450_c0_seq1; <a href="/dbget-bin/www_bget?ko:K11835">K11835</a>  USP4_11_15, UBP12; ubiquitin carboxyl-terminal hydrolase 4/11/15 [EC:3.1.2.15]
C    comp59936_c0_seq1; <a href="/dbget-bin/www_bget?ko:K11835">K11835</a>  USP4_11_15, UBP12; ubiquitin carboxyl-terminal hydrolase 4/11/15 [EC:3.1.2.15]
C    comp89355_c0_seq1; <a href="/dbget-bin/www_bget?ko:K11835">K11835</a>  USP4_11_15, UBP12; ubiquitin carboxyl-terminal hydrolase 4/11/15 [EC:3.1.2.15]
C    comp53844_c0_seq1; <a href="/dbget-bin/www_bget?ko:K11839">K11839</a>  USP8, UBP5; ubiquitin carboxyl-terminal hydrolase 8 [EC:3.1.2.15]
C    comp4471_c0_seq1; <a href="/dbget-bin/www_bget?ko:K11833">K11833</a>  USP2_21; ubiquitin carboxyl-terminal hydrolase 2/21 [EC:3.1.2.15]
C    comp9844_c0_seq1; <a href="/dbget-bin/www_bget?ko:K11833">K11833</a>  USP2_21; ubiquitin carboxyl-terminal hydrolase 2/21 [EC:3.1.2.15]
C    comp17088_c0_seq1; <a href="/dbget-bin/www_bget?ko:K11833">K11833</a>  USP2_21; ubiquitin carboxyl-terminal hydrolase 2/21 [EC:3.1.2.15]
C    comp57527_c0_seq1; <a href="/dbget-bin/www_bget?ko:K11843">K11843</a>  USP14, UBP6; ubiquitin carboxyl-terminal hydrolase 14 [EC:3.1.2.15]
C    comp63108_c0_seq1; <a href="/dbget-bin/www_bget?ko:K11843">K11843</a>  USP14, UBP6; ubiquitin carboxyl-terminal hydrolase 14 [EC:3.1.2.15]
C    comp73077_c0_seq1; <a href="/dbget-bin/www_bget?ko:K11843">K11843</a>  USP14, UBP6; ubiquitin carboxyl-terminal hydrolase 14 [EC:3.1.2.15]
C    comp41165_c0_seq1; <a href="/dbget-bin/www_bget?ko:K11838">K11838</a>  USP7, UBP15; ubiquitin carboxyl-terminal hydrolase 7 [EC:3.1.2.15]
C    comp48889_c0_seq1; <a href="/dbget-bin/www_bget?ko:K11838">K11838</a>  USP7, UBP15; ubiquitin carboxyl-terminal hydrolase 7 [EC:3.1.2.15]
C    comp53456_c0_seq1; <a href="/dbget-bin/www_bget?ko:K11838">K11838</a>  USP7, UBP15; ubiquitin carboxyl-terminal hydrolase 7 [EC:3.1.2.15]
C    comp58058_c0_seq1; <a href="/dbget-bin/www_bget?ko:K11838">K11838</a>  USP7, UBP15; ubiquitin carboxyl-terminal hydrolase 7 [EC:3.1.2.15]
C    comp4827_c0_seq1; <a href="/dbget-bin/www_bget?ko:K11840">K11840</a>  USP9_24; ubiquitin carboxyl-terminal hydrolase 9/24 [EC:3.1.2.15]
C    comp8670_c0_seq1; <a href="/dbget-bin/www_bget?ko:K11840">K11840</a>  USP9_24; ubiquitin carboxyl-terminal hydrolase 9/24 [EC:3.1.2.15]
C    comp8670_c0_seq2; <a href="/dbget-bin/www_bget?ko:K11840">K11840</a>  USP9_24; ubiquitin carboxyl-terminal hydrolase 9/24 [EC:3.1.2.15]
C    comp8870_c0_seq1; <a href="/dbget-bin/www_bget?ko:K11840">K11840</a>  USP9_24; ubiquitin carboxyl-terminal hydrolase 9/24 [EC:3.1.2.15]
C    comp15057_c0_seq1; <a href="/dbget-bin/www_bget?ko:K11840">K11840</a>  USP9_24; ubiquitin carboxyl-terminal hydrolase 9/24 [EC:3.1.2.15]
C    comp25159_c0_seq1; <a href="/dbget-bin/www_bget?ko:K11840">K11840</a>  USP9_24; ubiquitin carboxyl-terminal hydrolase 9/24 [EC:3.1.2.15]
C    comp28594_c0_seq1; <a href="/dbget-bin/www_bget?ko:K11840">K11840</a>  USP9_24; ubiquitin carboxyl-terminal hydrolase 9/24 [EC:3.1.2.15]
C    comp34311_c0_seq1; <a href="/dbget-bin/www_bget?ko:K11840">K11840</a>  USP9_24; ubiquitin carboxyl-terminal hydrolase 9/24 [EC:3.1.2.15]
C    comp36141_c0_seq1; <a href="/dbget-bin/www_bget?ko:K11840">K11840</a>  USP9_24; ubiquitin carboxyl-terminal hydrolase 9/24 [EC:3.1.2.15]
C    comp39257_c0_seq1; <a href="/dbget-bin/www_bget?ko:K11840">K11840</a>  USP9_24; ubiquitin carboxyl-terminal hydrolase 9/24 [EC:3.1.2.15]
C    comp40451_c0_seq1; <a href="/dbget-bin/www_bget?ko:K11840">K11840</a>  USP9_24; ubiquitin carboxyl-terminal hydrolase 9/24 [EC:3.1.2.15]
C    comp42734_c0_seq1; <a href="/dbget-bin/www_bget?ko:K11840">K11840</a>  USP9_24; ubiquitin carboxyl-terminal hydrolase 9/24 [EC:3.1.2.15]
C    comp43815_c0_seq1; <a href="/dbget-bin/www_bget?ko:K11840">K11840</a>  USP9_24; ubiquitin carboxyl-terminal hydrolase 9/24 [EC:3.1.2.15]
C    comp51057_c0_seq1; <a href="/dbget-bin/www_bget?ko:K11840">K11840</a>  USP9_24; ubiquitin carboxyl-terminal hydrolase 9/24 [EC:3.1.2.15]
C    comp52494_c0_seq1; <a href="/dbget-bin/www_bget?ko:K11840">K11840</a>  USP9_24; ubiquitin carboxyl-terminal hydrolase 9/24 [EC:3.1.2.15]
C    comp57002_c0_seq1; <a href="/dbget-bin/www_bget?ko:K11840">K11840</a>  USP9_24; ubiquitin carboxyl-terminal hydrolase 9/24 [EC:3.1.2.15]
C    comp61246_c0_seq1; <a href="/dbget-bin/www_bget?ko:K11840">K11840</a>  USP9_24; ubiquitin carboxyl-terminal hydrolase 9/24 [EC:3.1.2.15]
C    comp62621_c0_seq1; <a href="/dbget-bin/www_bget?ko:K11840">K11840</a>  USP9_24; ubiquitin carboxyl-terminal hydrolase 9/24 [EC:3.1.2.15]
C    comp63269_c0_seq1; <a href="/dbget-bin/www_bget?ko:K11840">K11840</a>  USP9_24; ubiquitin carboxyl-terminal hydrolase 9/24 [EC:3.1.2.15]
C    comp63967_c0_seq1; <a href="/dbget-bin/www_bget?ko:K11840">K11840</a>  USP9_24; ubiquitin carboxyl-terminal hydrolase 9/24 [EC:3.1.2.15]
C    comp64071_c0_seq1; <a href="/dbget-bin/www_bget?ko:K11840">K11840</a>  USP9_24; ubiquitin carboxyl-terminal hydrolase 9/24 [EC:3.1.2.15]
C    comp66688_c0_seq1; <a href="/dbget-bin/www_bget?ko:K11840">K11840</a>  USP9_24; ubiquitin carboxyl-terminal hydrolase 9/24 [EC:3.1.2.15]
C    comp67552_c0_seq1; <a href="/dbget-bin/www_bget?ko:K11840">K11840</a>  USP9_24; ubiquitin carboxyl-terminal hydrolase 9/24 [EC:3.1.2.15]
C    comp68745_c0_seq1; <a href="/dbget-bin/www_bget?ko:K11840">K11840</a>  USP9_24; ubiquitin carboxyl-terminal hydrolase 9/24 [EC:3.1.2.15]
C    comp71588_c0_seq1; <a href="/dbget-bin/www_bget?ko:K11840">K11840</a>  USP9_24; ubiquitin carboxyl-terminal hydrolase 9/24 [EC:3.1.2.15]
C    comp78261_c0_seq1; <a href="/dbget-bin/www_bget?ko:K11840">K11840</a>  USP9_24; ubiquitin carboxyl-terminal hydrolase 9/24 [EC:3.1.2.15]
C    comp78286_c0_seq1; <a href="/dbget-bin/www_bget?ko:K11840">K11840</a>  USP9_24; ubiquitin carboxyl-terminal hydrolase 9/24 [EC:3.1.2.15]
C    comp78443_c0_seq1; <a href="/dbget-bin/www_bget?ko:K11840">K11840</a>  USP9_24; ubiquitin carboxyl-terminal hydrolase 9/24 [EC:3.1.2.15]
C    comp79970_c0_seq1; <a href="/dbget-bin/www_bget?ko:K11840">K11840</a>  USP9_24; ubiquitin carboxyl-terminal hydrolase 9/24 [EC:3.1.2.15]
C    comp85398_c0_seq1; <a href="/dbget-bin/www_bget?ko:K11840">K11840</a>  USP9_24; ubiquitin carboxyl-terminal hydrolase 9/24 [EC:3.1.2.15]
C    comp93025_c0_seq1; <a href="/dbget-bin/www_bget?ko:K11840">K11840</a>  USP9_24; ubiquitin carboxyl-terminal hydrolase 9/24 [EC:3.1.2.15]
C    comp94547_c0_seq1; <a href="/dbget-bin/www_bget?ko:K11840">K11840</a>  USP9_24; ubiquitin carboxyl-terminal hydrolase 9/24 [EC:3.1.2.15]
C    comp100133_c0_seq1; <a href="/dbget-bin/www_bget?ko:K11840">K11840</a>  USP9_24; ubiquitin carboxyl-terminal hydrolase 9/24 [EC:3.1.2.15]
C    comp125515_c0_seq1; <a href="/dbget-bin/www_bget?ko:K11840">K11840</a>  USP9_24; ubiquitin carboxyl-terminal hydrolase 9/24 [EC:3.1.2.15]
C    comp143550_c0_seq1; <a href="/dbget-bin/www_bget?ko:K11840">K11840</a>  USP9_24; ubiquitin carboxyl-terminal hydrolase 9/24 [EC:3.1.2.15]
C    comp155946_c0_seq1; <a href="/dbget-bin/www_bget?ko:K11840">K11840</a>  USP9_24; ubiquitin carboxyl-terminal hydrolase 9/24 [EC:3.1.2.15]
C    comp39986_c0_seq1; <a href="/dbget-bin/www_bget?ko:K11841">K11841</a>  USP10, UBP3; ubiquitin carboxyl-terminal hydrolase 10 [EC:3.1.2.15]
C    comp41409_c0_seq1; <a href="/dbget-bin/www_bget?ko:K11841">K11841</a>  USP10, UBP3; ubiquitin carboxyl-terminal hydrolase 10 [EC:3.1.2.15]
C    comp15086_c0_seq1; <a href="/dbget-bin/www_bget?ko:K11842">K11842</a>  USP12_46; ubiquitin carboxyl-terminal hydrolase 12/46 [EC:3.1.2.15]
C    comp19116_c0_seq1; <a href="/dbget-bin/www_bget?ko:K11842">K11842</a>  USP12_46; ubiquitin carboxyl-terminal hydrolase 12/46 [EC:3.1.2.15]
C    comp19448_c0_seq1; <a href="/dbget-bin/www_bget?ko:K11842">K11842</a>  USP12_46; ubiquitin carboxyl-terminal hydrolase 12/46 [EC:3.1.2.15]
C    comp68444_c0_seq1; <a href="/dbget-bin/www_bget?ko:K11844">K11844</a>  USP16_45; ubiquitin carboxyl-terminal hydrolase 16/45 [EC:3.1.2.15]
C    comp75791_c0_seq1; <a href="/dbget-bin/www_bget?ko:K11844">K11844</a>  USP16_45; ubiquitin carboxyl-terminal hydrolase 16/45 [EC:3.1.2.15]
C    comp127495_c0_seq1; <a href="/dbget-bin/www_bget?ko:K11844">K11844</a>  USP16_45; ubiquitin carboxyl-terminal hydrolase 16/45 [EC:3.1.2.15]
C    comp43863_c0_seq1; <a href="/dbget-bin/www_bget?ko:K11847">K11847</a>  USP19; ubiquitin carboxyl-terminal hydrolase 19 [EC:3.1.2.15]
C    comp55815_c0_seq1; <a href="/dbget-bin/www_bget?ko:K11847">K11847</a>  USP19; ubiquitin carboxyl-terminal hydrolase 19 [EC:3.1.2.15]
C    comp57129_c0_seq1; <a href="/dbget-bin/www_bget?ko:K11847">K11847</a>  USP19; ubiquitin carboxyl-terminal hydrolase 19 [EC:3.1.2.15]
C    comp12748_c0_seq1; <a href="/dbget-bin/www_bget?ko:K11848">K11848</a>  USP20_33; ubiquitin carboxyl-terminal hydrolase 20/33 [EC:3.1.2.15]
C    comp13594_c0_seq1; <a href="/dbget-bin/www_bget?ko:K11848">K11848</a>  USP20_33; ubiquitin carboxyl-terminal hydrolase 20/33 [EC:3.1.2.15]
C    comp18462_c0_seq1; <a href="/dbget-bin/www_bget?ko:K11848">K11848</a>  USP20_33; ubiquitin carboxyl-terminal hydrolase 20/33 [EC:3.1.2.15]
C    comp42261_c0_seq1; <a href="/dbget-bin/www_bget?ko:K11848">K11848</a>  USP20_33; ubiquitin carboxyl-terminal hydrolase 20/33 [EC:3.1.2.15]
C    comp78790_c0_seq1; <a href="/dbget-bin/www_bget?ko:K11848">K11848</a>  USP20_33; ubiquitin carboxyl-terminal hydrolase 20/33 [EC:3.1.2.15]
C    comp12997_c0_seq1; <a href="/dbget-bin/www_bget?ko:K11986">K11986</a>  USP3; ubiquitin carboxyl-terminal hydrolase 3 [EC:3.1.2.15]
C    comp12997_c0_seq2; <a href="/dbget-bin/www_bget?ko:K11986">K11986</a>  USP3; ubiquitin carboxyl-terminal hydrolase 3 [EC:3.1.2.15]
C    comp70811_c0_seq1; <a href="/dbget-bin/www_bget?ko:K11986">K11986</a>  USP3; ubiquitin carboxyl-terminal hydrolase 3 [EC:3.1.2.15]
C    comp82194_c0_seq1; <a href="/dbget-bin/www_bget?ko:K11986">K11986</a>  USP3; ubiquitin carboxyl-terminal hydrolase 3 [EC:3.1.2.15]
C    comp10248_c0_seq1; <a href="/dbget-bin/www_bget?ko:K11366">K11366</a>  USP22_27_51, UBP8; ubiquitin carboxyl-terminal hydrolase 22/27/51 [EC:3.1.2.15]
C    comp23230_c0_seq1; <a href="/dbget-bin/www_bget?ko:K11366">K11366</a>  USP22_27_51, UBP8; ubiquitin carboxyl-terminal hydrolase 22/27/51 [EC:3.1.2.15]
C    comp75563_c0_seq1; <a href="/dbget-bin/www_bget?ko:K11366">K11366</a>  USP22_27_51, UBP8; ubiquitin carboxyl-terminal hydrolase 22/27/51 [EC:3.1.2.15]
C    comp86924_c0_seq1; <a href="/dbget-bin/www_bget?ko:K11366">K11366</a>  USP22_27_51, UBP8; ubiquitin carboxyl-terminal hydrolase 22/27/51 [EC:3.1.2.15]
C    comp97854_c0_seq1; <a href="/dbget-bin/www_bget?ko:K11366">K11366</a>  USP22_27_51, UBP8; ubiquitin carboxyl-terminal hydrolase 22/27/51 [EC:3.1.2.15]
C    comp104475_c0_seq1; <a href="/dbget-bin/www_bget?ko:K11366">K11366</a>  USP22_27_51, UBP8; ubiquitin carboxyl-terminal hydrolase 22/27/51 [EC:3.1.2.15]
C    comp6404_c0_seq1; <a href="/dbget-bin/www_bget?ko:K11849">K11849</a>  USP25_28, UBP2; ubiquitin carboxyl-terminal hydrolase 25/28 [EC:3.1.2.15]
C    comp15006_c0_seq1; <a href="/dbget-bin/www_bget?ko:K11849">K11849</a>  USP25_28, UBP2; ubiquitin carboxyl-terminal hydrolase 25/28 [EC:3.1.2.15]
C    comp19262_c0_seq1; <a href="/dbget-bin/www_bget?ko:K11849">K11849</a>  USP25_28, UBP2; ubiquitin carboxyl-terminal hydrolase 25/28 [EC:3.1.2.15]
C    comp35452_c0_seq1; <a href="/dbget-bin/www_bget?ko:K11849">K11849</a>  USP25_28, UBP2; ubiquitin carboxyl-terminal hydrolase 25/28 [EC:3.1.2.15]
C    comp60351_c0_seq1; <a href="/dbget-bin/www_bget?ko:K11849">K11849</a>  USP25_28, UBP2; ubiquitin carboxyl-terminal hydrolase 25/28 [EC:3.1.2.15]
C    comp80072_c0_seq1; <a href="/dbget-bin/www_bget?ko:K11849">K11849</a>  USP25_28, UBP2; ubiquitin carboxyl-terminal hydrolase 25/28 [EC:3.1.2.15]
C    comp105755_c0_seq1; <a href="/dbget-bin/www_bget?ko:K11849">K11849</a>  USP25_28, UBP2; ubiquitin carboxyl-terminal hydrolase 25/28 [EC:3.1.2.15]
C    comp106404_c0_seq1; <a href="/dbget-bin/www_bget?ko:K11849">K11849</a>  USP25_28, UBP2; ubiquitin carboxyl-terminal hydrolase 25/28 [EC:3.1.2.15]
C    comp122119_c0_seq1; <a href="/dbget-bin/www_bget?ko:K11849">K11849</a>  USP25_28, UBP2; ubiquitin carboxyl-terminal hydrolase 25/28 [EC:3.1.2.15]
C    comp131527_c0_seq1; <a href="/dbget-bin/www_bget?ko:K11850">K11850</a>  USP26_29_37; ubiquitin carboxyl-terminal hydrolase 26/29/37 [EC:3.1.2.15]
C    comp146710_c0_seq1; <a href="/dbget-bin/www_bget?ko:K11850">K11850</a>  USP26_29_37; ubiquitin carboxyl-terminal hydrolase 26/29/37 [EC:3.1.2.15]
C    comp89414_c0_seq1; <a href="/dbget-bin/www_bget?ko:K11855">K11855</a>  USP36_42; ubiquitin carboxyl-terminal hydrolase 36/42 [EC:3.1.2.15]
C    comp132311_c0_seq1; <a href="/dbget-bin/www_bget?ko:K11855">K11855</a>  USP36_42; ubiquitin carboxyl-terminal hydrolase 36/42 [EC:3.1.2.15]
C    comp145413_c0_seq1; <a href="/dbget-bin/www_bget?ko:K11855">K11855</a>  USP36_42; ubiquitin carboxyl-terminal hydrolase 36/42 [EC:3.1.2.15]
C    comp5952_c0_seq1; <a href="/dbget-bin/www_bget?ko:K11857">K11857</a>  USP47; ubiquitin carboxyl-terminal hydrolase 47 [EC:3.1.2.15]
C    comp27190_c0_seq1; <a href="/dbget-bin/www_bget?ko:K11857">K11857</a>  USP47; ubiquitin carboxyl-terminal hydrolase 47 [EC:3.1.2.15]
C    comp27190_c0_seq2; <a href="/dbget-bin/www_bget?ko:K11857">K11857</a>  USP47; ubiquitin carboxyl-terminal hydrolase 47 [EC:3.1.2.15]
C    comp30332_c0_seq1; <a href="/dbget-bin/www_bget?ko:K11857">K11857</a>  USP47; ubiquitin carboxyl-terminal hydrolase 47 [EC:3.1.2.15]
C    comp36861_c0_seq1; <a href="/dbget-bin/www_bget?ko:K11857">K11857</a>  USP47; ubiquitin carboxyl-terminal hydrolase 47 [EC:3.1.2.15]
C    comp36861_c0_seq2; <a href="/dbget-bin/www_bget?ko:K11857">K11857</a>  USP47; ubiquitin carboxyl-terminal hydrolase 47 [EC:3.1.2.15]
C    comp50241_c0_seq1; <a href="/dbget-bin/www_bget?ko:K11857">K11857</a>  USP47; ubiquitin carboxyl-terminal hydrolase 47 [EC:3.1.2.15]
C    comp62128_c0_seq1; <a href="/dbget-bin/www_bget?ko:K11857">K11857</a>  USP47; ubiquitin carboxyl-terminal hydrolase 47 [EC:3.1.2.15]
C    comp86789_c0_seq1; <a href="/dbget-bin/www_bget?ko:K11857">K11857</a>  USP47; ubiquitin carboxyl-terminal hydrolase 47 [EC:3.1.2.15]
C    comp105870_c0_seq1; <a href="/dbget-bin/www_bget?ko:K11857">K11857</a>  USP47; ubiquitin carboxyl-terminal hydrolase 47 [EC:3.1.2.15]
C    comp29659_c0_seq1; <a href="/dbget-bin/www_bget?ko:K11854">K11854</a>  USP35_38; ubiquitin carboxyl-terminal hydrolase 35/38 [EC:3.1.2.15]
C    comp59478_c0_seq1; <a href="/dbget-bin/www_bget?ko:K11854">K11854</a>  USP35_38; ubiquitin carboxyl-terminal hydrolase 35/38 [EC:3.1.2.15]
C    comp81281_c0_seq1; <a href="/dbget-bin/www_bget?ko:K11854">K11854</a>  USP35_38; ubiquitin carboxyl-terminal hydrolase 35/38 [EC:3.1.2.15]
C    comp88120_c0_seq1; <a href="/dbget-bin/www_bget?ko:K11854">K11854</a>  USP35_38; ubiquitin carboxyl-terminal hydrolase 35/38 [EC:3.1.2.15]
C    comp156795_c0_seq1; <a href="/dbget-bin/www_bget?ko:K11854">K11854</a>  USP35_38; ubiquitin carboxyl-terminal hydrolase 35/38 [EC:3.1.2.15]
C    comp27084_c0_seq1; <a href="/dbget-bin/www_bget?ko:K11851">K11851</a>  USP30; ubiquitin carboxyl-terminal hydrolase 30 [EC:3.1.2.15]
C    comp41775_c0_seq1; <a href="/dbget-bin/www_bget?ko:K11851">K11851</a>  USP30; ubiquitin carboxyl-terminal hydrolase 30 [EC:3.1.2.15]
C    comp118082_c0_seq1; <a href="/dbget-bin/www_bget?ko:K11851">K11851</a>  USP30; ubiquitin carboxyl-terminal hydrolase 30 [EC:3.1.2.15]
C    comp23977_c0_seq1; <a href="/dbget-bin/www_bget?ko:K11853">K11853</a>  USP34; ubiquitin carboxyl-terminal hydrolase 34 [EC:3.1.2.15]
C    comp31032_c0_seq1; <a href="/dbget-bin/www_bget?ko:K11853">K11853</a>  USP34; ubiquitin carboxyl-terminal hydrolase 34 [EC:3.1.2.15]
C    comp43746_c0_seq1; <a href="/dbget-bin/www_bget?ko:K11853">K11853</a>  USP34; ubiquitin carboxyl-terminal hydrolase 34 [EC:3.1.2.15]
C    comp43746_c0_seq2; <a href="/dbget-bin/www_bget?ko:K11853">K11853</a>  USP34; ubiquitin carboxyl-terminal hydrolase 34 [EC:3.1.2.15]
C    comp65094_c0_seq1; <a href="/dbget-bin/www_bget?ko:K11853">K11853</a>  USP34; ubiquitin carboxyl-terminal hydrolase 34 [EC:3.1.2.15]
C    comp65459_c0_seq1; <a href="/dbget-bin/www_bget?ko:K11853">K11853</a>  USP34; ubiquitin carboxyl-terminal hydrolase 34 [EC:3.1.2.15]
C    comp67419_c0_seq1; <a href="/dbget-bin/www_bget?ko:K11853">K11853</a>  USP34; ubiquitin carboxyl-terminal hydrolase 34 [EC:3.1.2.15]
C    comp76852_c0_seq1; <a href="/dbget-bin/www_bget?ko:K11853">K11853</a>  USP34; ubiquitin carboxyl-terminal hydrolase 34 [EC:3.1.2.15]
C    comp80876_c0_seq1; <a href="/dbget-bin/www_bget?ko:K11853">K11853</a>  USP34; ubiquitin carboxyl-terminal hydrolase 34 [EC:3.1.2.15]
C    comp83518_c0_seq1; <a href="/dbget-bin/www_bget?ko:K11853">K11853</a>  USP34; ubiquitin carboxyl-terminal hydrolase 34 [EC:3.1.2.15]
C    comp85379_c0_seq1; <a href="/dbget-bin/www_bget?ko:K11853">K11853</a>  USP34; ubiquitin carboxyl-terminal hydrolase 34 [EC:3.1.2.15]
C    comp111403_c0_seq1; <a href="/dbget-bin/www_bget?ko:K11853">K11853</a>  USP34; ubiquitin carboxyl-terminal hydrolase 34 [EC:3.1.2.15]
C    comp145385_c0_seq1; <a href="/dbget-bin/www_bget?ko:K11853">K11853</a>  USP34; ubiquitin carboxyl-terminal hydrolase 34 [EC:3.1.2.15]
C    comp2455_c0_seq1; <a href="/dbget-bin/www_bget?ko:K11858">K11858</a>  USP48; ubiquitin carboxyl-terminal hydrolase 48 [EC:3.1.2.15]
C    comp22350_c0_seq1; <a href="/dbget-bin/www_bget?ko:K11858">K11858</a>  USP48; ubiquitin carboxyl-terminal hydrolase 48 [EC:3.1.2.15]
C    comp71323_c0_seq1; <a href="/dbget-bin/www_bget?ko:K11858">K11858</a>  USP48; ubiquitin carboxyl-terminal hydrolase 48 [EC:3.1.2.15]
C    comp77910_c0_seq1; <a href="/dbget-bin/www_bget?ko:K11858">K11858</a>  USP48; ubiquitin carboxyl-terminal hydrolase 48 [EC:3.1.2.15]
C    comp80143_c0_seq1; <a href="/dbget-bin/www_bget?ko:K11858">K11858</a>  USP48; ubiquitin carboxyl-terminal hydrolase 48 [EC:3.1.2.15]
C    comp154170_c0_seq1; <a href="/dbget-bin/www_bget?ko:K11858">K11858</a>  USP48; ubiquitin carboxyl-terminal hydrolase 48 [EC:3.1.2.15]
C    comp42611_c0_seq2; <a href="/dbget-bin/www_bget?ko:K11852">K11852</a>  USP31; ubiquitin carboxyl-terminal hydrolase 31 [EC:3.1.2.15]
C    comp77923_c0_seq1; <a href="/dbget-bin/www_bget?ko:K11852">K11852</a>  USP31; ubiquitin carboxyl-terminal hydrolase 31 [EC:3.1.2.15]
C    comp96223_c0_seq1; <a href="/dbget-bin/www_bget?ko:K11852">K11852</a>  USP31; ubiquitin carboxyl-terminal hydrolase 31 [EC:3.1.2.15]
C    comp130824_c0_seq1; <a href="/dbget-bin/www_bget?ko:K11852">K11852</a>  USP31; ubiquitin carboxyl-terminal hydrolase 31 [EC:3.1.2.15]
B  Family C25: gingipain family
B  Family C26: gamma-glutamyl hydrolase family
C    comp19077_c0_seq1; <a href="/dbget-bin/www_bget?ko:K01307">K01307</a>  GGH; gamma-glutamyl hydrolase [EC:3.4.19.9]
C    comp41582_c0_seq1; <a href="/dbget-bin/www_bget?ko:K01307">K01307</a>  GGH; gamma-glutamyl hydrolase [EC:3.4.19.9]
C    comp4773_c0_seq1; <a href="/dbget-bin/www_bget?ko:K01951">K01951</a>  guaA, GMPS; GMP synthase (glutamine-hydrolysing) [EC:6.3.5.2]
C    comp75118_c0_seq1; <a href="/dbget-bin/www_bget?ko:K01951">K01951</a>  guaA, GMPS; GMP synthase (glutamine-hydrolysing) [EC:6.3.5.2]
C    comp83446_c0_seq1; <a href="/dbget-bin/www_bget?ko:K01951">K01951</a>  guaA, GMPS; GMP synthase (glutamine-hydrolysing) [EC:6.3.5.2]
C    comp91181_c0_seq1; <a href="/dbget-bin/www_bget?ko:K01951">K01951</a>  guaA, GMPS; GMP synthase (glutamine-hydrolysing) [EC:6.3.5.2]
C    comp106725_c0_seq1; <a href="/dbget-bin/www_bget?ko:K01951">K01951</a>  guaA, GMPS; GMP synthase (glutamine-hydrolysing) [EC:6.3.5.2]
C    comp111819_c0_seq1; <a href="/dbget-bin/www_bget?ko:K01951">K01951</a>  guaA, GMPS; GMP synthase (glutamine-hydrolysing) [EC:6.3.5.2]
C    comp125687_c0_seq1; <a href="/dbget-bin/www_bget?ko:K01951">K01951</a>  guaA, GMPS; GMP synthase (glutamine-hydrolysing) [EC:6.3.5.2]
C    comp157561_c0_seq1; <a href="/dbget-bin/www_bget?ko:K01951">K01951</a>  guaA, GMPS; GMP synthase (glutamine-hydrolysing) [EC:6.3.5.2]
C    comp42804_c0_seq1; <a href="/dbget-bin/www_bget?ko:K01948">K01948</a>  CPS1; carbamoyl-phosphate synthase (ammonia) [EC:6.3.4.16]
C    comp19680_c0_seq2; <a href="/dbget-bin/www_bget?ko:K11540">K11540</a>  CAD; carbamoyl-phosphate synthase / aspartate carbamoyltransferase / dihydroorotase [EC:6.3.5.5 2.1.3.2 3.5.2.3]
C    comp51298_c0_seq1; <a href="/dbget-bin/www_bget?ko:K11540">K11540</a>  CAD; carbamoyl-phosphate synthase / aspartate carbamoyltransferase / dihydroorotase [EC:6.3.5.5 2.1.3.2 3.5.2.3]
C    comp118770_c0_seq1; <a href="/dbget-bin/www_bget?ko:K11540">K11540</a>  CAD; carbamoyl-phosphate synthase / aspartate carbamoyltransferase / dihydroorotase [EC:6.3.5.5 2.1.3.2 3.5.2.3]
B  Family C40
B  Family C44
C    comp59134_c0_seq1; <a href="/dbget-bin/www_bget?ko:K00764">K00764</a>  purF, PPAT; amidophosphoribosyltransferase [EC:2.4.2.14]
C    comp75485_c0_seq1; <a href="/dbget-bin/www_bget?ko:K00764">K00764</a>  purF, PPAT; amidophosphoribosyltransferase [EC:2.4.2.14]
C    comp99144_c0_seq1; <a href="/dbget-bin/www_bget?ko:K00764">K00764</a>  purF, PPAT; amidophosphoribosyltransferase [EC:2.4.2.14]
C    comp127971_c0_seq1; <a href="/dbget-bin/www_bget?ko:K00764">K00764</a>  purF, PPAT; amidophosphoribosyltransferase [EC:2.4.2.14]
C    comp145975_c0_seq1; <a href="/dbget-bin/www_bget?ko:K00764">K00764</a>  purF, PPAT; amidophosphoribosyltransferase [EC:2.4.2.14]
C    comp157493_c0_seq1; <a href="/dbget-bin/www_bget?ko:K00764">K00764</a>  purF, PPAT; amidophosphoribosyltransferase [EC:2.4.2.14]
C    comp46131_c1_seq3; <a href="/dbget-bin/www_bget?ko:K00820">K00820</a>  E2.6.1.16, glmS; glucosamine--fructose-6-phosphate aminotransferase (isomerizing) [EC:2.6.1.16]
C    comp46131_c1_seq4; <a href="/dbget-bin/www_bget?ko:K00820">K00820</a>  E2.6.1.16, glmS; glucosamine--fructose-6-phosphate aminotransferase (isomerizing) [EC:2.6.1.16]
C    comp46131_c1_seq5; <a href="/dbget-bin/www_bget?ko:K00820">K00820</a>  E2.6.1.16, glmS; glucosamine--fructose-6-phosphate aminotransferase (isomerizing) [EC:2.6.1.16]
C    comp46131_c1_seq9; <a href="/dbget-bin/www_bget?ko:K00820">K00820</a>  E2.6.1.16, glmS; glucosamine--fructose-6-phosphate aminotransferase (isomerizing) [EC:2.6.1.16]
C    comp56699_c0_seq1; <a href="/dbget-bin/www_bget?ko:K00820">K00820</a>  E2.6.1.16, glmS; glucosamine--fructose-6-phosphate aminotransferase (isomerizing) [EC:2.6.1.16]
C    comp58983_c0_seq1; <a href="/dbget-bin/www_bget?ko:K00820">K00820</a>  E2.6.1.16, glmS; glucosamine--fructose-6-phosphate aminotransferase (isomerizing) [EC:2.6.1.16]
C    comp81228_c0_seq1; <a href="/dbget-bin/www_bget?ko:K00820">K00820</a>  E2.6.1.16, glmS; glucosamine--fructose-6-phosphate aminotransferase (isomerizing) [EC:2.6.1.16]
C    comp85447_c0_seq1; <a href="/dbget-bin/www_bget?ko:K00820">K00820</a>  E2.6.1.16, glmS; glucosamine--fructose-6-phosphate aminotransferase (isomerizing) [EC:2.6.1.16]
C    comp45368_c0_seq1; <a href="/dbget-bin/www_bget?ko:K01953">K01953</a>  asnB, ASNS; asparagine synthase (glutamine-hydrolysing) [EC:6.3.5.4]
B  Family C45
B  Family C46: hedgehog family
C    comp68607_c0_seq1; <a href="/dbget-bin/www_bget?ko:K06224">K06224</a>  HH; hedgehog
C    comp144822_c0_seq1; <a href="/dbget-bin/www_bget?ko:K11988">K11988</a>  SHH; sonic hedgehog
C    comp38143_c0_seq1; <a href="/dbget-bin/www_bget?ko:K11989">K11989</a>  IHH; indian hedgehog
B  Family C47: staphopain family
B  Family C48: Ulp1 endopeptidase family
C    comp38629_c0_seq1; <a href="/dbget-bin/www_bget?ko:K08592">K08592</a>  SENP1; sentrin-specific protease 1 [EC:3.4.22.68]
C    comp142055_c0_seq1; <a href="/dbget-bin/www_bget?ko:K08592">K08592</a>  SENP1; sentrin-specific protease 1 [EC:3.4.22.68]
C    comp25776_c0_seq1; <a href="/dbget-bin/www_bget?ko:K08595">K08595</a>  SENP6; sentrin-specific protease 6 [EC:3.4.22.68]
C    comp55523_c0_seq1; <a href="/dbget-bin/www_bget?ko:K08596">K08596</a>  SENP7; sentrin-specific protease 7 [EC:3.4.22.68]
B  Family C50: separase family
B  Family C54: Aut2 peptidase family
C    comp9562_c0_seq1; <a href="/dbget-bin/www_bget?ko:K08342">K08342</a>  ATG4; autophagy-related protein 4 [EC:3.4.22.-]
C    comp22726_c0_seq1; <a href="/dbget-bin/www_bget?ko:K08342">K08342</a>  ATG4; autophagy-related protein 4 [EC:3.4.22.-]
C    comp93286_c0_seq1; <a href="/dbget-bin/www_bget?ko:K08342">K08342</a>  ATG4; autophagy-related protein 4 [EC:3.4.22.-]
C    comp97212_c0_seq1; <a href="/dbget-bin/www_bget?ko:K08342">K08342</a>  ATG4; autophagy-related protein 4 [EC:3.4.22.-]
C    comp100571_c0_seq1; <a href="/dbget-bin/www_bget?ko:K08342">K08342</a>  ATG4; autophagy-related protein 4 [EC:3.4.22.-]
B  Family C55: YopJ protease family
B  Family C56: PfpI endopeptidase family
C    comp31324_c0_seq1; <a href="/dbget-bin/www_bget?ko:K05687">K05687</a>  PARK7; protein DJ-1
C    comp47224_c0_seq1; <a href="/dbget-bin/www_bget?ko:K05687">K05687</a>  PARK7; protein DJ-1
B  Family C58
B  Family C59
B  Family C60
B  Family C64
C    comp40888_c0_seq1; <a href="/dbget-bin/www_bget?ko:K11860">K11860</a>  OTUD7; OTU domain-containing protein 7 [EC:3.-.-.-]
C    comp78882_c0_seq1; <a href="/dbget-bin/www_bget?ko:K11860">K11860</a>  OTUD7; OTU domain-containing protein 7 [EC:3.-.-.-]
C    comp46730_c0_seq1; <a href="/dbget-bin/www_bget?ko:K11859">K11859</a>  TNFAIP3, A20; tumor necrosis factor, alpha-induced protein 3 [EC:3.-.-.-]
C    comp39554_c0_seq1; <a href="/dbget-bin/www_bget?ko:K11862">K11862</a>  ZRANB1, TRABID; ubiquitin thioesterase ZRANB1 [EC:3.1.2.-]
C    comp59549_c0_seq1; <a href="/dbget-bin/www_bget?ko:K11862">K11862</a>  ZRANB1, TRABID; ubiquitin thioesterase ZRANB1 [EC:3.1.2.-]
C    comp56889_c0_seq1; <a href="/dbget-bin/www_bget?ko:K11861">K11861</a>  VCPIP1, VCIP135; deubiquitinating protein VCIP135 [EC:3.4.22.-]
C    comp73276_c0_seq1; <a href="/dbget-bin/www_bget?ko:K11861">K11861</a>  VCPIP1, VCIP135; deubiquitinating protein VCIP135 [EC:3.4.22.-]
C    comp92105_c0_seq1; <a href="/dbget-bin/www_bget?ko:K11861">K11861</a>  VCPIP1, VCIP135; deubiquitinating protein VCIP135 [EC:3.4.22.-]
C    comp111479_c0_seq1; <a href="/dbget-bin/www_bget?ko:K11861">K11861</a>  VCPIP1, VCIP135; deubiquitinating protein VCIP135 [EC:3.4.22.-]
C    comp118681_c0_seq1; <a href="/dbget-bin/www_bget?ko:K11861">K11861</a>  VCPIP1, VCIP135; deubiquitinating protein VCIP135 [EC:3.4.22.-]
C    comp141811_c0_seq1; <a href="/dbget-bin/www_bget?ko:K11861">K11861</a>  VCPIP1, VCIP135; deubiquitinating protein VCIP135 [EC:3.4.22.-]
B  Family C65
C    comp14189_c0_seq1; <a href="/dbget-bin/www_bget?ko:K09602">K09602</a>  OTUB1; ubiquitin thioesterase protein OTUB1 [EC:3.4.-.-]
C    comp47211_c0_seq1; <a href="/dbget-bin/www_bget?ko:K09602">K09602</a>  OTUB1; ubiquitin thioesterase protein OTUB1 [EC:3.4.-.-]
C    comp118556_c0_seq1; <a href="/dbget-bin/www_bget?ko:K09602">K09602</a>  OTUB1; ubiquitin thioesterase protein OTUB1 [EC:3.4.-.-]
B  Family C67
C    comp6468_c0_seq1; <a href="/dbget-bin/www_bget?ko:K08601">K08601</a>  CYLD, USLP2; ubiquitin thioesterase CYLD [EC:3.1.2.15]
C    comp45618_c0_seq1; <a href="/dbget-bin/www_bget?ko:K08601">K08601</a>  CYLD, USLP2; ubiquitin thioesterase CYLD [EC:3.1.2.15]
C    comp154005_c0_seq1; <a href="/dbget-bin/www_bget?ko:K08601">K08601</a>  CYLD, USLP2; ubiquitin thioesterase CYLD [EC:3.1.2.15]
B  Family C69
C    comp66309_c0_seq1; <a href="/dbget-bin/www_bget?ko:K14358">K14358</a>  SCRN; secernin
B  Family C70
B  Family C75
B  Family C82
B  Family C85: DUBA deubiquitinylating enzyme
C    comp46759_c0_seq1; <a href="/dbget-bin/www_bget?ko:K13718">K13718</a>  OTUD4; OTU domain-containing protein 4
C    comp41206_c0_seq1; <a href="/dbget-bin/www_bget?ko:K12655">K12655</a>  OTUD5, DUBA; OTU domain-containing protein 5 [EC:3.1.2.15]
C    comp52747_c0_seq1; <a href="/dbget-bin/www_bget?ko:K12655">K12655</a>  OTUD5, DUBA; OTU domain-containing protein 5 [EC:3.1.2.15]
C    comp62798_c0_seq1; <a href="/dbget-bin/www_bget?ko:K12655">K12655</a>  OTUD5, DUBA; OTU domain-containing protein 5 [EC:3.1.2.15]
B  Family C86
C    comp63758_c0_seq1; <a href="/dbget-bin/www_bget?ko:K11863">K11863</a>  ATXN3, MJD; Ataxin-3 [EC:3.4.22.-]
B  Family C88
C    comp142565_c0_seq1; <a href="/dbget-bin/www_bget?ko:K13719">K13719</a>  OTU1, YOD1; ubiquitin thioesterase OTU1 [EC:3.1.2.-]
B  Family C89
C    comp35896_c0_seq1; <a href="/dbget-bin/www_bget?ko:K12348">K12348</a>  ASAH1; acid ceramidase [EC:3.5.1.23]
C    comp45796_c0_seq1; <a href="/dbget-bin/www_bget?ko:K12348">K12348</a>  ASAH1; acid ceramidase [EC:3.5.1.23]
C    comp45796_c0_seq3; <a href="/dbget-bin/www_bget?ko:K12348">K12348</a>  ASAH1; acid ceramidase [EC:3.5.1.23]
C    comp45796_c0_seq4; <a href="/dbget-bin/www_bget?ko:K12348">K12348</a>  ASAH1; acid ceramidase [EC:3.5.1.23]
C    comp45796_c0_seq6; <a href="/dbget-bin/www_bget?ko:K12348">K12348</a>  ASAH1; acid ceramidase [EC:3.5.1.23]
C    comp45796_c0_seq7; <a href="/dbget-bin/www_bget?ko:K12348">K12348</a>  ASAH1; acid ceramidase [EC:3.5.1.23]
C    comp45796_c0_seq11; <a href="/dbget-bin/www_bget?ko:K12348">K12348</a>  ASAH1; acid ceramidase [EC:3.5.1.23]
C    comp45796_c0_seq13; <a href="/dbget-bin/www_bget?ko:K12348">K12348</a>  ASAH1; acid ceramidase [EC:3.5.1.23]
C    comp45796_c0_seq16; <a href="/dbget-bin/www_bget?ko:K12348">K12348</a>  ASAH1; acid ceramidase [EC:3.5.1.23]
C    comp45796_c0_seq17; <a href="/dbget-bin/www_bget?ko:K12348">K12348</a>  ASAH1; acid ceramidase [EC:3.5.1.23]
C    comp45796_c0_seq21; <a href="/dbget-bin/www_bget?ko:K12348">K12348</a>  ASAH1; acid ceramidase [EC:3.5.1.23]
C    comp45796_c0_seq22; <a href="/dbget-bin/www_bget?ko:K12348">K12348</a>  ASAH1; acid ceramidase [EC:3.5.1.23]
C    comp45796_c0_seq23; <a href="/dbget-bin/www_bget?ko:K12348">K12348</a>  ASAH1; acid ceramidase [EC:3.5.1.23]
C    comp22029_c0_seq1; <a href="/dbget-bin/www_bget?ko:K13720">K13720</a>  NAAA; N-acylethanolamine-hydrolyzing acid amidase [EC:3.5.1.-]
#
A<b>Metallo Peptidases</b>
B  Family M1
C    comp32161_c0_seq1; <a href="/dbget-bin/www_bget?ko:K11140">K11140</a>  ANPEP; aminopeptidase N [EC:3.4.11.2]
C    comp40876_c0_seq1; <a href="/dbget-bin/www_bget?ko:K11140">K11140</a>  ANPEP; aminopeptidase N [EC:3.4.11.2]
C    comp45655_c0_seq2; <a href="/dbget-bin/www_bget?ko:K11140">K11140</a>  ANPEP; aminopeptidase N [EC:3.4.11.2]
C    comp77956_c0_seq1; <a href="/dbget-bin/www_bget?ko:K11140">K11140</a>  ANPEP; aminopeptidase N [EC:3.4.11.2]
C    comp157464_c0_seq1; <a href="/dbget-bin/www_bget?ko:K11140">K11140</a>  ANPEP; aminopeptidase N [EC:3.4.11.2]
C    comp42824_c0_seq1; <a href="/dbget-bin/www_bget?ko:K11141">K11141</a>  ENPEP; glutamyl aminopeptidase [EC:3.4.11.7]
C    comp42824_c0_seq5; <a href="/dbget-bin/www_bget?ko:K11141">K11141</a>  ENPEP; glutamyl aminopeptidase [EC:3.4.11.7]
C    comp42824_c0_seq6; <a href="/dbget-bin/www_bget?ko:K11141">K11141</a>  ENPEP; glutamyl aminopeptidase [EC:3.4.11.7]
C    comp42824_c0_seq7; <a href="/dbget-bin/www_bget?ko:K11141">K11141</a>  ENPEP; glutamyl aminopeptidase [EC:3.4.11.7]
C    comp52309_c0_seq1; <a href="/dbget-bin/www_bget?ko:K11141">K11141</a>  ENPEP; glutamyl aminopeptidase [EC:3.4.11.7]
C    comp61406_c0_seq1; <a href="/dbget-bin/www_bget?ko:K11141">K11141</a>  ENPEP; glutamyl aminopeptidase [EC:3.4.11.7]
C    comp75788_c0_seq1; <a href="/dbget-bin/www_bget?ko:K11141">K11141</a>  ENPEP; glutamyl aminopeptidase [EC:3.4.11.7]
C    comp154337_c0_seq1; <a href="/dbget-bin/www_bget?ko:K11141">K11141</a>  ENPEP; glutamyl aminopeptidase [EC:3.4.11.7]
C    comp139647_c0_seq1; <a href="/dbget-bin/www_bget?ko:K01306">K01306</a>  TRHDE; pyroglutamyl-peptidase II [EC:3.4.19.6]
C    comp42824_c0_seq3; <a href="/dbget-bin/www_bget?ko:K08776">K08776</a>  NPEPPS; puromycin-sensitive aminopeptidase [EC:3.4.11.-]
C    comp70940_c0_seq1; <a href="/dbget-bin/www_bget?ko:K08776">K08776</a>  NPEPPS; puromycin-sensitive aminopeptidase [EC:3.4.11.-]
C    comp83927_c0_seq1; <a href="/dbget-bin/www_bget?ko:K08776">K08776</a>  NPEPPS; puromycin-sensitive aminopeptidase [EC:3.4.11.-]
C    comp88549_c0_seq1; <a href="/dbget-bin/www_bget?ko:K08776">K08776</a>  NPEPPS; puromycin-sensitive aminopeptidase [EC:3.4.11.-]
C    comp155534_c0_seq1; <a href="/dbget-bin/www_bget?ko:K08776">K08776</a>  NPEPPS; puromycin-sensitive aminopeptidase [EC:3.4.11.-]
C    comp140_c0_seq1; <a href="/dbget-bin/www_bget?ko:K09606">K09606</a>  C9ORF3; aminopeptidase O [EC:3.4.11.-]
C    comp13994_c0_seq1; <a href="/dbget-bin/www_bget?ko:K09606">K09606</a>  C9ORF3; aminopeptidase O [EC:3.4.11.-]
C    comp17369_c0_seq1; <a href="/dbget-bin/www_bget?ko:K03128">K03128</a>  TAF2; transcription initiation factor TFIID subunit 2
C    comp59777_c0_seq1; <a href="/dbget-bin/www_bget?ko:K03128">K03128</a>  TAF2; transcription initiation factor TFIID subunit 2
C    comp64517_c0_seq1; <a href="/dbget-bin/www_bget?ko:K03128">K03128</a>  TAF2; transcription initiation factor TFIID subunit 2
C    comp78085_c0_seq1; <a href="/dbget-bin/www_bget?ko:K03128">K03128</a>  TAF2; transcription initiation factor TFIID subunit 2
C    comp83214_c0_seq1; <a href="/dbget-bin/www_bget?ko:K03128">K03128</a>  TAF2; transcription initiation factor TFIID subunit 2
C    comp87288_c0_seq1; <a href="/dbget-bin/www_bget?ko:K03128">K03128</a>  TAF2; transcription initiation factor TFIID subunit 2
C    comp90558_c0_seq1; <a href="/dbget-bin/www_bget?ko:K03128">K03128</a>  TAF2; transcription initiation factor TFIID subunit 2
C    comp90880_c0_seq1; <a href="/dbget-bin/www_bget?ko:K03128">K03128</a>  TAF2; transcription initiation factor TFIID subunit 2
C    comp111241_c0_seq1; <a href="/dbget-bin/www_bget?ko:K03128">K03128</a>  TAF2; transcription initiation factor TFIID subunit 2
C    comp128588_c0_seq1; <a href="/dbget-bin/www_bget?ko:K03128">K03128</a>  TAF2; transcription initiation factor TFIID subunit 2
C    comp142942_c0_seq1; <a href="/dbget-bin/www_bget?ko:K03128">K03128</a>  TAF2; transcription initiation factor TFIID subunit 2
B  Family M2
C    comp16637_c0_seq1; <a href="/dbget-bin/www_bget?ko:K01283">K01283</a>  E3.4.15.1, ACE; peptidyl-dipeptidase A [EC:3.4.15.1]
C    comp44805_c0_seq1; <a href="/dbget-bin/www_bget?ko:K01283">K01283</a>  E3.4.15.1, ACE; peptidyl-dipeptidase A [EC:3.4.15.1]
C    comp104111_c0_seq1; <a href="/dbget-bin/www_bget?ko:K01283">K01283</a>  E3.4.15.1, ACE; peptidyl-dipeptidase A [EC:3.4.15.1]
C    comp108235_c0_seq1; <a href="/dbget-bin/www_bget?ko:K01283">K01283</a>  E3.4.15.1, ACE; peptidyl-dipeptidase A [EC:3.4.15.1]
C    comp127768_c0_seq1; <a href="/dbget-bin/www_bget?ko:K01283">K01283</a>  E3.4.15.1, ACE; peptidyl-dipeptidase A [EC:3.4.15.1]
B  Family M3
C    comp20601_c0_seq1; <a href="/dbget-bin/www_bget?ko:K01392">K01392</a>  THOP1; thimet oligopeptidase [EC:3.4.24.15]
C    comp29846_c0_seq1; <a href="/dbget-bin/www_bget?ko:K01392">K01392</a>  THOP1; thimet oligopeptidase [EC:3.4.24.15]
C    comp38793_c0_seq1; <a href="/dbget-bin/www_bget?ko:K01392">K01392</a>  THOP1; thimet oligopeptidase [EC:3.4.24.15]
C    comp38793_c0_seq2; <a href="/dbget-bin/www_bget?ko:K01392">K01392</a>  THOP1; thimet oligopeptidase [EC:3.4.24.15]
C    comp75412_c0_seq1; <a href="/dbget-bin/www_bget?ko:K01392">K01392</a>  THOP1; thimet oligopeptidase [EC:3.4.24.15]
C    comp103892_c0_seq1; <a href="/dbget-bin/www_bget?ko:K01393">K01393</a>  NLN; neurolysin [EC:3.4.24.16]
C    comp136516_c0_seq1; <a href="/dbget-bin/www_bget?ko:K01393">K01393</a>  NLN; neurolysin [EC:3.4.24.16]
C    comp8247_c0_seq1; <a href="/dbget-bin/www_bget?ko:K01414">K01414</a>  prlC; oligopeptidase A [EC:3.4.24.70]
C    comp81829_c0_seq1; <a href="/dbget-bin/www_bget?ko:K01414">K01414</a>  prlC; oligopeptidase A [EC:3.4.24.70]
C    comp1072_c0_seq1; <a href="/dbget-bin/www_bget?ko:K01410">K01410</a>  MIPEP; mitochondrial intermediate peptidase [EC:3.4.24.59]
C    comp86386_c0_seq1; <a href="/dbget-bin/www_bget?ko:K01410">K01410</a>  MIPEP; mitochondrial intermediate peptidase [EC:3.4.24.59]
C    comp105272_c0_seq1; <a href="/dbget-bin/www_bget?ko:K01410">K01410</a>  MIPEP; mitochondrial intermediate peptidase [EC:3.4.24.59]
C    comp116630_c0_seq1; <a href="/dbget-bin/www_bget?ko:K01410">K01410</a>  MIPEP; mitochondrial intermediate peptidase [EC:3.4.24.59]
B  Family M4: thermolysin family
B  Family M6: immune inhibitor A family
B  Family M7: snapalysin family
B  Family M8: leishmanolysin family
C    comp92335_c0_seq1; <a href="/dbget-bin/www_bget?ko:K13539">K13539</a>  LMLN; leishmanolysin-like peptidase [EC:3.4.24.-]
B  Family M9
B  Family M10
C    comp36229_c0_seq2; <a href="/dbget-bin/www_bget?ko:K01398">K01398</a>  MMP2; matrix metalloproteinase-2 (gelatinase A) [EC:3.4.24.24]
C    comp98770_c0_seq1; <a href="/dbget-bin/www_bget?ko:K01398">K01398</a>  MMP2; matrix metalloproteinase-2 (gelatinase A) [EC:3.4.24.24]
C    comp92802_c0_seq1; <a href="/dbget-bin/www_bget?ko:K01397">K01397</a>  MMP7; matrix metalloproteinase-7 (matrilysin, uterine) [EC:3.4.24.23]
C    comp42954_c0_seq1; <a href="/dbget-bin/www_bget?ko:K07763">K07763</a>  MMP14; matrix metalloproteinase-14 (membrane-inserted) [EC:3.4.24.80]
C    comp20925_c0_seq1; <a href="/dbget-bin/www_bget?ko:K07997">K07997</a>  MMP17; matrix metalloproteinase-17 (membrane-inserted) [EC:3.4.24.-]
C    comp23498_c0_seq1; <a href="/dbget-bin/www_bget?ko:K07997">K07997</a>  MMP17; matrix metalloproteinase-17 (membrane-inserted) [EC:3.4.24.-]
C    comp42042_c0_seq1; <a href="/dbget-bin/www_bget?ko:K07997">K07997</a>  MMP17; matrix metalloproteinase-17 (membrane-inserted) [EC:3.4.24.-]
C    comp43343_c0_seq1; <a href="/dbget-bin/www_bget?ko:K07997">K07997</a>  MMP17; matrix metalloproteinase-17 (membrane-inserted) [EC:3.4.24.-]
C    comp43735_c0_seq1; <a href="/dbget-bin/www_bget?ko:K07997">K07997</a>  MMP17; matrix metalloproteinase-17 (membrane-inserted) [EC:3.4.24.-]
C    comp45850_c0_seq1; <a href="/dbget-bin/www_bget?ko:K07997">K07997</a>  MMP17; matrix metalloproteinase-17 (membrane-inserted) [EC:3.4.24.-]
C    comp45850_c0_seq2; <a href="/dbget-bin/www_bget?ko:K07997">K07997</a>  MMP17; matrix metalloproteinase-17 (membrane-inserted) [EC:3.4.24.-]
C    comp42566_c0_seq1; <a href="/dbget-bin/www_bget?ko:K08002">K08002</a>  MMP24; matrix metalloproteinase-24 (membrane-inserted) [EC:3.4.24.-]
C    comp78351_c0_seq1; <a href="/dbget-bin/www_bget?ko:K08003">K08003</a>  MMP25; matrix metalloproteinase-25 (membrane-inserted) [EC:3.4.24.-]
B  Family M12: astacin/adamalysin family
C    comp28911_c0_seq2; <a href="/dbget-bin/www_bget?ko:K01395">K01395</a>  MEP1A; meprin A, alpha [EC:3.4.24.18]
C    comp36853_c0_seq1; <a href="/dbget-bin/www_bget?ko:K01395">K01395</a>  MEP1A; meprin A, alpha [EC:3.4.24.18]
C    comp7401_c0_seq1; <a href="/dbget-bin/www_bget?ko:K08606">K08606</a>  MEP1B; meprin A, beta [EC:3.4.24.18]
C    comp59107_c0_seq1; <a href="/dbget-bin/www_bget?ko:K08606">K08606</a>  MEP1B; meprin A, beta [EC:3.4.24.18]
C    comp74039_c0_seq1; <a href="/dbget-bin/www_bget?ko:K08606">K08606</a>  MEP1B; meprin A, beta [EC:3.4.24.18]
C    comp88358_c0_seq1; <a href="/dbget-bin/www_bget?ko:K08606">K08606</a>  MEP1B; meprin A, beta [EC:3.4.24.18]
C    comp8669_c0_seq1; <a href="/dbget-bin/www_bget?ko:K05502">K05502</a>  BMP1, TLD; bone morphogenetic protein 1 [EC:3.4.24.19]
C    comp41989_c0_seq1; <a href="/dbget-bin/www_bget?ko:K05502">K05502</a>  BMP1, TLD; bone morphogenetic protein 1 [EC:3.4.24.19]
C    comp46594_c0_seq5; <a href="/dbget-bin/www_bget?ko:K05502">K05502</a>  BMP1, TLD; bone morphogenetic protein 1 [EC:3.4.24.19]
C    comp46594_c0_seq6; <a href="/dbget-bin/www_bget?ko:K05502">K05502</a>  BMP1, TLD; bone morphogenetic protein 1 [EC:3.4.24.19]
C    comp65253_c0_seq1; <a href="/dbget-bin/www_bget?ko:K05502">K05502</a>  BMP1, TLD; bone morphogenetic protein 1 [EC:3.4.24.19]
C    comp79086_c0_seq1; <a href="/dbget-bin/www_bget?ko:K05502">K05502</a>  BMP1, TLD; bone morphogenetic protein 1 [EC:3.4.24.19]
C    comp80892_c0_seq1; <a href="/dbget-bin/www_bget?ko:K05502">K05502</a>  BMP1, TLD; bone morphogenetic protein 1 [EC:3.4.24.19]
C    comp23765_c0_seq1; <a href="/dbget-bin/www_bget?ko:K09608">K09608</a>  TLL1; tolloid-like protein 1 [EC:3.4.24.-]
C    comp42175_c0_seq1; <a href="/dbget-bin/www_bget?ko:K09608">K09608</a>  TLL1; tolloid-like protein 1 [EC:3.4.24.-]
C    comp45335_c0_seq1; <a href="/dbget-bin/www_bget?ko:K09608">K09608</a>  TLL1; tolloid-like protein 1 [EC:3.4.24.-]
C    comp45335_c0_seq2; <a href="/dbget-bin/www_bget?ko:K09608">K09608</a>  TLL1; tolloid-like protein 1 [EC:3.4.24.-]
C    comp60388_c0_seq1; <a href="/dbget-bin/www_bget?ko:K09608">K09608</a>  TLL1; tolloid-like protein 1 [EC:3.4.24.-]
C    comp16409_c0_seq1; <a href="/dbget-bin/www_bget?ko:K13047">K13047</a>  TLL2; tolloid-like protein 2 [EC:3.4.24.-]
C    comp31414_c0_seq1; <a href="/dbget-bin/www_bget?ko:K13047">K13047</a>  TLL2; tolloid-like protein 2 [EC:3.4.24.-]
C    comp35382_c0_seq1; <a href="/dbget-bin/www_bget?ko:K13047">K13047</a>  TLL2; tolloid-like protein 2 [EC:3.4.24.-]
C    comp45723_c0_seq4; <a href="/dbget-bin/www_bget?ko:K13047">K13047</a>  TLL2; tolloid-like protein 2 [EC:3.4.24.-]
C    comp46476_c0_seq3; <a href="/dbget-bin/www_bget?ko:K13047">K13047</a>  TLL2; tolloid-like protein 2 [EC:3.4.24.-]
C    comp52789_c0_seq1; <a href="/dbget-bin/www_bget?ko:K13047">K13047</a>  TLL2; tolloid-like protein 2 [EC:3.4.24.-]
C    comp21311_c0_seq1; <a href="/dbget-bin/www_bget?ko:K06704">K06704</a>  ADAM10; disintegrin and metalloproteinase domain-containing protein 10 [EC:3.4.24.81]
C    comp45166_c0_seq1; <a href="/dbget-bin/www_bget?ko:K06704">K06704</a>  ADAM10; disintegrin and metalloproteinase domain-containing protein 10 [EC:3.4.24.81]
C    comp45166_c0_seq2; <a href="/dbget-bin/www_bget?ko:K06704">K06704</a>  ADAM10; disintegrin and metalloproteinase domain-containing protein 10 [EC:3.4.24.81]
C    comp56039_c0_seq1; <a href="/dbget-bin/www_bget?ko:K06704">K06704</a>  ADAM10; disintegrin and metalloproteinase domain-containing protein 10 [EC:3.4.24.81]
C    comp67799_c0_seq1; <a href="/dbget-bin/www_bget?ko:K06704">K06704</a>  ADAM10; disintegrin and metalloproteinase domain-containing protein 10 [EC:3.4.24.81]
C    comp46659_c1_seq1; <a href="/dbget-bin/www_bget?ko:K06835">K06835</a>  ADAM12; disintegrin and metalloproteinase domain-containing protein 12 [EC:3.4.24.-]
C    comp46659_c1_seq2; <a href="/dbget-bin/www_bget?ko:K06835">K06835</a>  ADAM12; disintegrin and metalloproteinase domain-containing protein 12 [EC:3.4.24.-]
C    comp25006_c0_seq1; <a href="/dbget-bin/www_bget?ko:K06059">K06059</a>  ADAM17, TACE; disintegrin and metalloproteinase domain-containing protein 17 [EC:3.4.24.86]
C    comp72357_c0_seq1; <a href="/dbget-bin/www_bget?ko:K16068">K16068</a>  ADAM22; disintegrin and metalloproteinase domain-containing protein 22 [EC:3.4.24.-]
C    comp46400_c0_seq1; <a href="/dbget-bin/www_bget?ko:K08619">K08619</a>  ADAMTS3; a disintegrin and metalloproteinase with thrombospondin motifs 3 [EC:3.4.24.-]
C    comp46400_c0_seq2; <a href="/dbget-bin/www_bget?ko:K08619">K08619</a>  ADAMTS3; a disintegrin and metalloproteinase with thrombospondin motifs 3 [EC:3.4.24.-]
C    comp75565_c0_seq1; <a href="/dbget-bin/www_bget?ko:K08619">K08619</a>  ADAMTS3; a disintegrin and metalloproteinase with thrombospondin motifs 3 [EC:3.4.24.-]
C    comp151000_c0_seq1; <a href="/dbget-bin/www_bget?ko:K07764">K07764</a>  ADAMTS4; a disintegrin and metalloproteinase with thrombospondin motifs 4 [EC:3.4.24.82]
C    comp24941_c0_seq1; <a href="/dbget-bin/www_bget?ko:K08621">K08621</a>  ADAMTS6; a disintegrin and metalloproteinase with thrombospondin motifs 6 [EC:3.4.24.-]
C    comp41666_c0_seq1; <a href="/dbget-bin/www_bget?ko:K08621">K08621</a>  ADAMTS6; a disintegrin and metalloproteinase with thrombospondin motifs 6 [EC:3.4.24.-]
C    comp110313_c0_seq1; <a href="/dbget-bin/www_bget?ko:K08621">K08621</a>  ADAMTS6; a disintegrin and metalloproteinase with thrombospondin motifs 6 [EC:3.4.24.-]
C    comp124114_c0_seq1; <a href="/dbget-bin/www_bget?ko:K08621">K08621</a>  ADAMTS6; a disintegrin and metalloproteinase with thrombospondin motifs 6 [EC:3.4.24.-]
C    comp27569_c0_seq1; <a href="/dbget-bin/www_bget?ko:K08624">K08624</a>  ADAMTS9; a disintegrin and metalloproteinase with thrombospondin motifs 9 [EC:3.4.24.-]
C    comp41040_c0_seq1; <a href="/dbget-bin/www_bget?ko:K08624">K08624</a>  ADAMTS9; a disintegrin and metalloproteinase with thrombospondin motifs 9 [EC:3.4.24.-]
C    comp146720_c0_seq1; <a href="/dbget-bin/www_bget?ko:K08624">K08624</a>  ADAMTS9; a disintegrin and metalloproteinase with thrombospondin motifs 9 [EC:3.4.24.-]
C    comp41468_c0_seq2; <a href="/dbget-bin/www_bget?ko:K08626">K08626</a>  ADAMTS12; a disintegrin and metalloproteinase with thrombospondin motifs 12 [EC:3.4.24.-]
C    comp24582_c0_seq1; <a href="/dbget-bin/www_bget?ko:K08630">K08630</a>  ADAMTS16; a disintegrin and metalloproteinase with thrombospondin motifs 16 [EC:3.4.24.-]
C    comp66643_c0_seq1; <a href="/dbget-bin/www_bget?ko:K08631">K08631</a>  ADAMTS17; a disintegrin and metalloproteinase with thrombospondin motifs 17 [EC:3.4.24.-]
C    comp112210_c0_seq1; <a href="/dbget-bin/www_bget?ko:K08631">K08631</a>  ADAMTS17; a disintegrin and metalloproteinase with thrombospondin motifs 17 [EC:3.4.24.-]
C    comp24219_c0_seq1; <a href="/dbget-bin/www_bget?ko:K08632">K08632</a>  ADAMTS18; a disintegrin and metalloproteinase with thrombospondin motifs 18 [EC:3.4.24.-]
C    comp50520_c0_seq1; <a href="/dbget-bin/www_bget?ko:K08632">K08632</a>  ADAMTS18; a disintegrin and metalloproteinase with thrombospondin motifs 18 [EC:3.4.24.-]
C    comp76586_c0_seq1; <a href="/dbget-bin/www_bget?ko:K08632">K08632</a>  ADAMTS18; a disintegrin and metalloproteinase with thrombospondin motifs 18 [EC:3.4.24.-]
C    comp128025_c0_seq1; <a href="/dbget-bin/www_bget?ko:K08632">K08632</a>  ADAMTS18; a disintegrin and metalloproteinase with thrombospondin motifs 18 [EC:3.4.24.-]
B  Family M13: neprilysin family
C    comp11706_c0_seq1; <a href="/dbget-bin/www_bget?ko:K01415">K01415</a>  E3.4.24.71, ECE1, ECE2; endothelin-converting enzyme [EC:3.4.24.71]
C    comp20366_c0_seq1; <a href="/dbget-bin/www_bget?ko:K01415">K01415</a>  E3.4.24.71, ECE1, ECE2; endothelin-converting enzyme [EC:3.4.24.71]
C    comp22843_c0_seq1; <a href="/dbget-bin/www_bget?ko:K01415">K01415</a>  E3.4.24.71, ECE1, ECE2; endothelin-converting enzyme [EC:3.4.24.71]
C    comp26632_c0_seq1; <a href="/dbget-bin/www_bget?ko:K01415">K01415</a>  E3.4.24.71, ECE1, ECE2; endothelin-converting enzyme [EC:3.4.24.71]
C    comp45146_c0_seq2; <a href="/dbget-bin/www_bget?ko:K01415">K01415</a>  E3.4.24.71, ECE1, ECE2; endothelin-converting enzyme [EC:3.4.24.71]
C    comp45996_c0_seq1; <a href="/dbget-bin/www_bget?ko:K01415">K01415</a>  E3.4.24.71, ECE1, ECE2; endothelin-converting enzyme [EC:3.4.24.71]
C    comp46187_c1_seq1; <a href="/dbget-bin/www_bget?ko:K01415">K01415</a>  E3.4.24.71, ECE1, ECE2; endothelin-converting enzyme [EC:3.4.24.71]
C    comp46237_c0_seq1; <a href="/dbget-bin/www_bget?ko:K01415">K01415</a>  E3.4.24.71, ECE1, ECE2; endothelin-converting enzyme [EC:3.4.24.71]
C    comp55059_c0_seq1; <a href="/dbget-bin/www_bget?ko:K01415">K01415</a>  E3.4.24.71, ECE1, ECE2; endothelin-converting enzyme [EC:3.4.24.71]
C    comp62515_c0_seq1; <a href="/dbget-bin/www_bget?ko:K01415">K01415</a>  E3.4.24.71, ECE1, ECE2; endothelin-converting enzyme [EC:3.4.24.71]
C    comp105682_c0_seq1; <a href="/dbget-bin/www_bget?ko:K01415">K01415</a>  E3.4.24.71, ECE1, ECE2; endothelin-converting enzyme [EC:3.4.24.71]
C    comp106570_c0_seq1; <a href="/dbget-bin/www_bget?ko:K01415">K01415</a>  E3.4.24.71, ECE1, ECE2; endothelin-converting enzyme [EC:3.4.24.71]
C    comp108799_c0_seq1; <a href="/dbget-bin/www_bget?ko:K01415">K01415</a>  E3.4.24.71, ECE1, ECE2; endothelin-converting enzyme [EC:3.4.24.71]
C    comp115731_c0_seq1; <a href="/dbget-bin/www_bget?ko:K01415">K01415</a>  E3.4.24.71, ECE1, ECE2; endothelin-converting enzyme [EC:3.4.24.71]
C    comp134947_c0_seq1; <a href="/dbget-bin/www_bget?ko:K01415">K01415</a>  E3.4.24.71, ECE1, ECE2; endothelin-converting enzyme [EC:3.4.24.71]
C    comp160362_c0_seq1; <a href="/dbget-bin/www_bget?ko:K01415">K01415</a>  E3.4.24.71, ECE1, ECE2; endothelin-converting enzyme [EC:3.4.24.71]
B  Family M14: carboxypeptidase A family
C    comp43664_c0_seq1; <a href="/dbget-bin/www_bget?ko:K01298">K01298</a>  CPA2; carboxypeptidase A2 [EC:3.4.17.15]
C    comp90539_c0_seq1; <a href="/dbget-bin/www_bget?ko:K01291">K01291</a>  CPB1; carboxypeptidase B [EC:3.4.17.2]
C    comp10058_c0_seq1; <a href="/dbget-bin/www_bget?ko:K07752">K07752</a>  CPD; carboxypeptidase D [EC:3.4.17.22]
C    comp10317_c0_seq1; <a href="/dbget-bin/www_bget?ko:K07752">K07752</a>  CPD; carboxypeptidase D [EC:3.4.17.22]
C    comp10848_c0_seq1; <a href="/dbget-bin/www_bget?ko:K07752">K07752</a>  CPD; carboxypeptidase D [EC:3.4.17.22]
C    comp41189_c0_seq1; <a href="/dbget-bin/www_bget?ko:K07752">K07752</a>  CPD; carboxypeptidase D [EC:3.4.17.22]
C    comp46388_c0_seq1; <a href="/dbget-bin/www_bget?ko:K07752">K07752</a>  CPD; carboxypeptidase D [EC:3.4.17.22]
C    comp56525_c0_seq1; <a href="/dbget-bin/www_bget?ko:K07752">K07752</a>  CPD; carboxypeptidase D [EC:3.4.17.22]
C    comp57025_c0_seq1; <a href="/dbget-bin/www_bget?ko:K07752">K07752</a>  CPD; carboxypeptidase D [EC:3.4.17.22]
C    comp57465_c0_seq1; <a href="/dbget-bin/www_bget?ko:K07752">K07752</a>  CPD; carboxypeptidase D [EC:3.4.17.22]
C    comp57555_c0_seq1; <a href="/dbget-bin/www_bget?ko:K07752">K07752</a>  CPD; carboxypeptidase D [EC:3.4.17.22]
C    comp69607_c0_seq1; <a href="/dbget-bin/www_bget?ko:K07752">K07752</a>  CPD; carboxypeptidase D [EC:3.4.17.22]
C    comp111585_c0_seq1; <a href="/dbget-bin/www_bget?ko:K07752">K07752</a>  CPD; carboxypeptidase D [EC:3.4.17.22]
C    comp114373_c0_seq1; <a href="/dbget-bin/www_bget?ko:K07752">K07752</a>  CPD; carboxypeptidase D [EC:3.4.17.22]
C    comp129700_c0_seq1; <a href="/dbget-bin/www_bget?ko:K07752">K07752</a>  CPD; carboxypeptidase D [EC:3.4.17.22]
B  Family M15: zinc D-Ala-D-Ala carboxypeptidase family
B  Family M16: pitrilysin family
C    comp14371_c0_seq1; <a href="/dbget-bin/www_bget?ko:K01408">K01408</a>  IDE, ide; insulysin [EC:3.4.24.56]
C    comp54893_c0_seq1; <a href="/dbget-bin/www_bget?ko:K01408">K01408</a>  IDE, ide; insulysin [EC:3.4.24.56]
C    comp66744_c0_seq1; <a href="/dbget-bin/www_bget?ko:K01408">K01408</a>  IDE, ide; insulysin [EC:3.4.24.56]
C    comp82839_c0_seq1; <a href="/dbget-bin/www_bget?ko:K01408">K01408</a>  IDE, ide; insulysin [EC:3.4.24.56]
C    comp83692_c0_seq1; <a href="/dbget-bin/www_bget?ko:K01408">K01408</a>  IDE, ide; insulysin [EC:3.4.24.56]
C    comp94612_c0_seq1; <a href="/dbget-bin/www_bget?ko:K01408">K01408</a>  IDE, ide; insulysin [EC:3.4.24.56]
C    comp94723_c0_seq1; <a href="/dbget-bin/www_bget?ko:K01408">K01408</a>  IDE, ide; insulysin [EC:3.4.24.56]
C    comp118077_c0_seq1; <a href="/dbget-bin/www_bget?ko:K01408">K01408</a>  IDE, ide; insulysin [EC:3.4.24.56]
C    comp126070_c0_seq1; <a href="/dbget-bin/www_bget?ko:K01408">K01408</a>  IDE, ide; insulysin [EC:3.4.24.56]
C    comp129121_c0_seq1; <a href="/dbget-bin/www_bget?ko:K01408">K01408</a>  IDE, ide; insulysin [EC:3.4.24.56]
C    comp105203_c0_seq1; <a href="/dbget-bin/www_bget?ko:K01411">K01411</a>  NRD1; nardilysin [EC:3.4.24.61]
C    comp117748_c0_seq1; <a href="/dbget-bin/www_bget?ko:K01411">K01411</a>  NRD1; nardilysin [EC:3.4.24.61]
C    comp131260_c0_seq1; <a href="/dbget-bin/www_bget?ko:K01411">K01411</a>  NRD1; nardilysin [EC:3.4.24.61]
C    comp39255_c0_seq1; <a href="/dbget-bin/www_bget?ko:K01412">K01412</a>  PMPCA, MAS2; mitochondrial-processing peptidase subunit alpha [EC:3.4.24.64]
C    comp23462_c0_seq1; <a href="/dbget-bin/www_bget?ko:K17732">K17732</a>  PMPCB, MAS1; mitochondrial-processing peptidase subunit beta [EC:3.4.24.64]
C    comp45299_c0_seq1; <a href="/dbget-bin/www_bget?ko:K17732">K17732</a>  PMPCB, MAS1; mitochondrial-processing peptidase subunit beta [EC:3.4.24.64]
B  Family M17: leucyl aminopeptidase family
C    comp12215_c0_seq1; <a href="/dbget-bin/www_bget?ko:K11142">K11142</a>  LAP3; cytosol aminopeptidase [EC:3.4.11.1 3.4.11.5]
C    comp22013_c0_seq1; <a href="/dbget-bin/www_bget?ko:K11142">K11142</a>  LAP3; cytosol aminopeptidase [EC:3.4.11.1 3.4.11.5]
C    comp118700_c0_seq1; <a href="/dbget-bin/www_bget?ko:K11142">K11142</a>  LAP3; cytosol aminopeptidase [EC:3.4.11.1 3.4.11.5]
C    comp132052_c0_seq1; <a href="/dbget-bin/www_bget?ko:K11142">K11142</a>  LAP3; cytosol aminopeptidase [EC:3.4.11.1 3.4.11.5]
C    comp44961_c0_seq1; <a href="/dbget-bin/www_bget?ko:K01255">K01255</a>  CARP, pepA; leucyl aminopeptidase [EC:3.4.11.1]
C    comp93267_c0_seq1; <a href="/dbget-bin/www_bget?ko:K01255">K01255</a>  CARP, pepA; leucyl aminopeptidase [EC:3.4.11.1]
C    comp111480_c0_seq1; <a href="/dbget-bin/www_bget?ko:K01255">K01255</a>  CARP, pepA; leucyl aminopeptidase [EC:3.4.11.1]
C    comp34109_c0_seq1; <a href="/dbget-bin/www_bget?ko:K09611">K09611</a>  NPEPL1; probable aminopeptidase NPEPL1 [EC:3.4.11.-]
C    comp44670_c0_seq1; <a href="/dbget-bin/www_bget?ko:K09611">K09611</a>  NPEPL1; probable aminopeptidase NPEPL1 [EC:3.4.11.-]
B  Family M18
C    comp25559_c0_seq2; <a href="/dbget-bin/www_bget?ko:K01267">K01267</a>  E3.4.11.21, DNPEP; aspartyl aminopeptidase [EC:3.4.11.21]
C    comp58469_c0_seq1; <a href="/dbget-bin/www_bget?ko:K01267">K01267</a>  E3.4.11.21, DNPEP; aspartyl aminopeptidase [EC:3.4.11.21]
C    comp73844_c0_seq1; <a href="/dbget-bin/www_bget?ko:K01267">K01267</a>  E3.4.11.21, DNPEP; aspartyl aminopeptidase [EC:3.4.11.21]
B  Family M19: membrane dipeptidase family
C    comp845_c0_seq1; <a href="/dbget-bin/www_bget?ko:K01273">K01273</a>  E3.4.13.19, DPEP1; membrane dipeptidase [EC:3.4.13.19]
C    comp65951_c0_seq1; <a href="/dbget-bin/www_bget?ko:K01273">K01273</a>  E3.4.13.19, DPEP1; membrane dipeptidase [EC:3.4.13.19]
C    comp78265_c0_seq1; <a href="/dbget-bin/www_bget?ko:K01273">K01273</a>  E3.4.13.19, DPEP1; membrane dipeptidase [EC:3.4.13.19]
C    comp80568_c0_seq1; <a href="/dbget-bin/www_bget?ko:K01273">K01273</a>  E3.4.13.19, DPEP1; membrane dipeptidase [EC:3.4.13.19]
B  Family M20
C    comp19313_c0_seq1; <a href="/dbget-bin/www_bget?ko:K08660">K08660</a>  CNDP2; cytosolic nonspecific dipeptidase [EC:3.4.13.18]
C    comp44434_c0_seq1; <a href="/dbget-bin/www_bget?ko:K08660">K08660</a>  CNDP2; cytosolic nonspecific dipeptidase [EC:3.4.13.18]
C    comp52129_c0_seq1; <a href="/dbget-bin/www_bget?ko:K08660">K08660</a>  CNDP2; cytosolic nonspecific dipeptidase [EC:3.4.13.18]
C    comp151047_c0_seq1; <a href="/dbget-bin/www_bget?ko:K08660">K08660</a>  CNDP2; cytosolic nonspecific dipeptidase [EC:3.4.13.18]
C    comp151832_c0_seq1; <a href="/dbget-bin/www_bget?ko:K08660">K08660</a>  CNDP2; cytosolic nonspecific dipeptidase [EC:3.4.13.18]
C    comp160955_c0_seq1; <a href="/dbget-bin/www_bget?ko:K08660">K08660</a>  CNDP2; cytosolic nonspecific dipeptidase [EC:3.4.13.18]
C    comp14075_c0_seq1; <a href="/dbget-bin/www_bget?ko:K13049">K13049</a>  PM20D1; carboxypeptidase PM20D1 [EC:3.4.17.-]
C    comp72329_c0_seq1; <a href="/dbget-bin/www_bget?ko:K13049">K13049</a>  PM20D1; carboxypeptidase PM20D1 [EC:3.4.17.-]
C    comp92193_c0_seq1; <a href="/dbget-bin/www_bget?ko:K14677">K14677</a>  ACY1; aminoacylase [EC:3.5.1.14]
B  Family M22
C    comp61238_c0_seq1; <a href="/dbget-bin/www_bget?ko:K15900">K15900</a>  KAE1, OSGEP; tRNA threonylcarbamoyladenosine biosynthesis protein
C    comp68408_c0_seq1; <a href="/dbget-bin/www_bget?ko:K15900">K15900</a>  KAE1, OSGEP; tRNA threonylcarbamoyladenosine biosynthesis protein
C    comp76304_c0_seq1; <a href="/dbget-bin/www_bget?ko:K15900">K15900</a>  KAE1, OSGEP; tRNA threonylcarbamoyladenosine biosynthesis protein
C    comp124001_c0_seq1; <a href="/dbget-bin/www_bget?ko:K15900">K15900</a>  KAE1, OSGEP; tRNA threonylcarbamoyladenosine biosynthesis protein
B  Family M23
B  Family M24
C    comp45222_c0_seq1; <a href="/dbget-bin/www_bget?ko:K01265">K01265</a>  E3.4.11.18, map; methionyl aminopeptidase [EC:3.4.11.18]
C    comp73821_c0_seq1; <a href="/dbget-bin/www_bget?ko:K01265">K01265</a>  E3.4.11.18, map; methionyl aminopeptidase [EC:3.4.11.18]
C    comp145833_c0_seq1; <a href="/dbget-bin/www_bget?ko:K01265">K01265</a>  E3.4.11.18, map; methionyl aminopeptidase [EC:3.4.11.18]
C    comp154929_c0_seq1; <a href="/dbget-bin/www_bget?ko:K01265">K01265</a>  E3.4.11.18, map; methionyl aminopeptidase [EC:3.4.11.18]
C    comp41030_c0_seq1; <a href="/dbget-bin/www_bget?ko:K14213">K14213</a>  PEPD; Xaa-Pro dipeptidase [EC:3.4.13.9]
C    comp13046_c0_seq1; <a href="/dbget-bin/www_bget?ko:K01262">K01262</a>  pepP; Xaa-Pro aminopeptidase [EC:3.4.11.9]
C    comp18973_c0_seq1; <a href="/dbget-bin/www_bget?ko:K01262">K01262</a>  pepP; Xaa-Pro aminopeptidase [EC:3.4.11.9]
C    comp23122_c0_seq1; <a href="/dbget-bin/www_bget?ko:K01262">K01262</a>  pepP; Xaa-Pro aminopeptidase [EC:3.4.11.9]
C    comp33693_c0_seq1; <a href="/dbget-bin/www_bget?ko:K01262">K01262</a>  pepP; Xaa-Pro aminopeptidase [EC:3.4.11.9]
C    comp45448_c0_seq1; <a href="/dbget-bin/www_bget?ko:K01262">K01262</a>  pepP; Xaa-Pro aminopeptidase [EC:3.4.11.9]
C    comp83781_c0_seq1; <a href="/dbget-bin/www_bget?ko:K01262">K01262</a>  pepP; Xaa-Pro aminopeptidase [EC:3.4.11.9]
C    comp156171_c0_seq1; <a href="/dbget-bin/www_bget?ko:K01262">K01262</a>  pepP; Xaa-Pro aminopeptidase [EC:3.4.11.9]
B  Family M26
B  Family M27
B  Family M28: aminopeptidase Y family
C    comp5098_c0_seq1; <a href="/dbget-bin/www_bget?ko:K01301">K01301</a>  E3.4.17.21; glutamate carboxypeptidase II [EC:3.4.17.21]
C    comp28047_c0_seq1; <a href="/dbget-bin/www_bget?ko:K01301">K01301</a>  E3.4.17.21; glutamate carboxypeptidase II [EC:3.4.17.21]
C    comp45116_c0_seq1; <a href="/dbget-bin/www_bget?ko:K01301">K01301</a>  E3.4.17.21; glutamate carboxypeptidase II [EC:3.4.17.21]
C    comp45116_c0_seq2; <a href="/dbget-bin/www_bget?ko:K01301">K01301</a>  E3.4.17.21; glutamate carboxypeptidase II [EC:3.4.17.21]
C    comp45777_c0_seq2; <a href="/dbget-bin/www_bget?ko:K01301">K01301</a>  E3.4.17.21; glutamate carboxypeptidase II [EC:3.4.17.21]
C    comp46652_c0_seq1; <a href="/dbget-bin/www_bget?ko:K01301">K01301</a>  E3.4.17.21; glutamate carboxypeptidase II [EC:3.4.17.21]
C    comp46652_c0_seq4; <a href="/dbget-bin/www_bget?ko:K01301">K01301</a>  E3.4.17.21; glutamate carboxypeptidase II [EC:3.4.17.21]
C    comp46652_c0_seq7; <a href="/dbget-bin/www_bget?ko:K01301">K01301</a>  E3.4.17.21; glutamate carboxypeptidase II [EC:3.4.17.21]
C    comp46652_c0_seq8; <a href="/dbget-bin/www_bget?ko:K01301">K01301</a>  E3.4.17.21; glutamate carboxypeptidase II [EC:3.4.17.21]
C    comp46652_c0_seq9; <a href="/dbget-bin/www_bget?ko:K01301">K01301</a>  E3.4.17.21; glutamate carboxypeptidase II [EC:3.4.17.21]
C    comp55069_c0_seq1; <a href="/dbget-bin/www_bget?ko:K01301">K01301</a>  E3.4.17.21; glutamate carboxypeptidase II [EC:3.4.17.21]
C    comp64942_c0_seq1; <a href="/dbget-bin/www_bget?ko:K01301">K01301</a>  E3.4.17.21; glutamate carboxypeptidase II [EC:3.4.17.21]
C    comp77095_c0_seq1; <a href="/dbget-bin/www_bget?ko:K01301">K01301</a>  E3.4.17.21; glutamate carboxypeptidase II [EC:3.4.17.21]
C    comp99910_c0_seq1; <a href="/dbget-bin/www_bget?ko:K01301">K01301</a>  E3.4.17.21; glutamate carboxypeptidase II [EC:3.4.17.21]
C    comp111553_c0_seq1; <a href="/dbget-bin/www_bget?ko:K01301">K01301</a>  E3.4.17.21; glutamate carboxypeptidase II [EC:3.4.17.21]
B  Family M32: carboxypeptidase Taq family
B  Family M34: anthrax lethal factor family
B  Family M35: deuterolysin family
B  Family M38: beta-aspartyl dipeptidase family
C    comp19680_c0_seq2; <a href="/dbget-bin/www_bget?ko:K11540">K11540</a>  CAD; carbamoyl-phosphate synthase / aspartate carbamoyltransferase / dihydroorotase [EC:6.3.5.5 2.1.3.2 3.5.2.3]
C    comp51298_c0_seq1; <a href="/dbget-bin/www_bget?ko:K11540">K11540</a>  CAD; carbamoyl-phosphate synthase / aspartate carbamoyltransferase / dihydroorotase [EC:6.3.5.5 2.1.3.2 3.5.2.3]
C    comp118770_c0_seq1; <a href="/dbget-bin/www_bget?ko:K11540">K11540</a>  CAD; carbamoyl-phosphate synthase / aspartate carbamoyltransferase / dihydroorotase [EC:6.3.5.5 2.1.3.2 3.5.2.3]
B  Family M41: FtsH endopeptidase family
C    comp27866_c0_seq1; <a href="/dbget-bin/www_bget?ko:K08956">K08956</a>  AFG3; AFG3 family protein [EC:3.4.24.-]
C    comp45543_c0_seq1; <a href="/dbget-bin/www_bget?ko:K08956">K08956</a>  AFG3; AFG3 family protein [EC:3.4.24.-]
C    comp45457_c0_seq1; <a href="/dbget-bin/www_bget?ko:K08955">K08955</a>  YME1; ATP-dependent metalloprotease [EC:3.4.24.-]
C    comp45457_c0_seq3; <a href="/dbget-bin/www_bget?ko:K08955">K08955</a>  YME1; ATP-dependent metalloprotease [EC:3.4.24.-]
C    comp19355_c0_seq1; <a href="/dbget-bin/www_bget?ko:K09552">K09552</a>  SPG7; spastic paraplegia 7 [EC:3.4.24.-]
C    comp52042_c0_seq1; <a href="/dbget-bin/www_bget?ko:K09552">K09552</a>  SPG7; spastic paraplegia 7 [EC:3.4.24.-]
C    comp72854_c0_seq1; <a href="/dbget-bin/www_bget?ko:K09552">K09552</a>  SPG7; spastic paraplegia 7 [EC:3.4.24.-]
B  Family M42: glutamyl aminopeptidase family
B  Family M43: cytophagalysin familyv
C    comp46601_c0_seq1; <a href="/dbget-bin/www_bget?ko:K07762">K07762</a>  PAPPA; pappalysin-1 [EC:3.4.24.79]
C    comp46601_c0_seq2; <a href="/dbget-bin/www_bget?ko:K07762">K07762</a>  PAPPA; pappalysin-1 [EC:3.4.24.79]
B  Family M48: Ste24 endopeptidase family
C    comp12751_c0_seq1; <a href="/dbget-bin/www_bget?ko:K06013">K06013</a>  STE24; STE24 endopeptidase [EC:3.4.24.84]
C    comp42372_c0_seq1; <a href="/dbget-bin/www_bget?ko:K06013">K06013</a>  STE24; STE24 endopeptidase [EC:3.4.24.84]
C    comp53934_c0_seq1; <a href="/dbget-bin/www_bget?ko:K06013">K06013</a>  STE24; STE24 endopeptidase [EC:3.4.24.84]
C    comp59340_c0_seq1; <a href="/dbget-bin/www_bget?ko:K06013">K06013</a>  STE24; STE24 endopeptidase [EC:3.4.24.84]
C    comp150780_c0_seq1; <a href="/dbget-bin/www_bget?ko:K06013">K06013</a>  STE24; STE24 endopeptidase [EC:3.4.24.84]
B  Family M49: dipeptidyl-peptidase III family
C    comp33654_c0_seq1; <a href="/dbget-bin/www_bget?ko:K01277">K01277</a>  E3.4.14.4, DPP3; dipeptidyl-peptidase III [EC:3.4.14.4]
C    comp33654_c0_seq2; <a href="/dbget-bin/www_bget?ko:K01277">K01277</a>  E3.4.14.4, DPP3; dipeptidyl-peptidase III [EC:3.4.14.4]
C    comp45381_c0_seq1; <a href="/dbget-bin/www_bget?ko:K01277">K01277</a>  E3.4.14.4, DPP3; dipeptidyl-peptidase III [EC:3.4.14.4]
C    comp50156_c0_seq1; <a href="/dbget-bin/www_bget?ko:K01277">K01277</a>  E3.4.14.4, DPP3; dipeptidyl-peptidase III [EC:3.4.14.4]
C    comp52724_c0_seq1; <a href="/dbget-bin/www_bget?ko:K01277">K01277</a>  E3.4.14.4, DPP3; dipeptidyl-peptidase III [EC:3.4.14.4]
C    comp57182_c0_seq1; <a href="/dbget-bin/www_bget?ko:K01277">K01277</a>  E3.4.14.4, DPP3; dipeptidyl-peptidase III [EC:3.4.14.4]
C    comp59927_c0_seq1; <a href="/dbget-bin/www_bget?ko:K01277">K01277</a>  E3.4.14.4, DPP3; dipeptidyl-peptidase III [EC:3.4.14.4]
C    comp87977_c0_seq1; <a href="/dbget-bin/www_bget?ko:K01277">K01277</a>  E3.4.14.4, DPP3; dipeptidyl-peptidase III [EC:3.4.14.4]
C    comp90511_c0_seq1; <a href="/dbget-bin/www_bget?ko:K01277">K01277</a>  E3.4.14.4, DPP3; dipeptidyl-peptidase III [EC:3.4.14.4]
C    comp129369_c0_seq1; <a href="/dbget-bin/www_bget?ko:K01277">K01277</a>  E3.4.14.4, DPP3; dipeptidyl-peptidase III [EC:3.4.14.4]
B  Family M50: S2P protease family
C    comp26178_c0_seq1; <a href="/dbget-bin/www_bget?ko:K07765">K07765</a>  MBTPS2; S2P endopeptidase [EC:3.4.24.85]
C    comp66364_c0_seq1; <a href="/dbget-bin/www_bget?ko:K07765">K07765</a>  MBTPS2; S2P endopeptidase [EC:3.4.24.85]
B  Family M55: DppA aminopeptidase family
B  Family M67
C    comp10265_c0_seq1; <a href="/dbget-bin/www_bget?ko:K09613">K09613</a>  COPS5, CSN5; COP9 signalosome complex subunit 5 [EC:3.4.-.-]
C    comp80995_c0_seq1; <a href="/dbget-bin/www_bget?ko:K09613">K09613</a>  COPS5, CSN5; COP9 signalosome complex subunit 5 [EC:3.4.-.-]
C    comp34024_c0_seq2; <a href="/dbget-bin/www_bget?ko:K11867">K11867</a>  STAMBPL1; AMSH-like protease [EC:3.1.2.15]
C    comp61358_c0_seq1; <a href="/dbget-bin/www_bget?ko:K11864">K11864</a>  BRCC3; BRCA1/BRCA2-containing complex subunit 3
C    comp90631_c0_seq1; <a href="/dbget-bin/www_bget?ko:K11865">K11865</a>  MYSM1; protein MYSM1
C    comp154696_c0_seq1; <a href="/dbget-bin/www_bget?ko:K11865">K11865</a>  MYSM1; protein MYSM1
C    comp13249_c0_seq1; <a href="/dbget-bin/www_bget?ko:K11866">K11866</a>  STAMBP, AMSH; STAM-binding protein [EC:3.1.2.15]
C    comp13860_c0_seq1; <a href="/dbget-bin/www_bget?ko:K11866">K11866</a>  STAMBP, AMSH; STAM-binding protein [EC:3.1.2.15]
C    comp144939_c0_seq1; <a href="/dbget-bin/www_bget?ko:K11866">K11866</a>  STAMBP, AMSH; STAM-binding protein [EC:3.1.2.15]
B  Family M74
#
A<b>Mixed Peptidases</b>
B  Family P1: DmpA aminopeptidase family
#
A<b>Serine Peptidases</b>
B  Family S1: chymotrypsin family
C    comp25678_c0_seq1; <a href="/dbget-bin/www_bget?ko:K01310">K01310</a>  CTRB; chymotrypsin [EC:3.4.21.1]
C    comp107182_c0_seq1; <a href="/dbget-bin/www_bget?ko:K01310">K01310</a>  CTRB; chymotrypsin [EC:3.4.21.1]
C    comp40918_c0_seq1; <a href="/dbget-bin/www_bget?ko:K01326">K01326</a>  CELA1; pancreatic elastase I [EC:3.4.21.36]
C    comp81970_c0_seq1; <a href="/dbget-bin/www_bget?ko:K01345">K01345</a>  CELA3; pancreatic endopeptidase E [EC:3.4.21.70]
C    comp60497_c0_seq1; <a href="/dbget-bin/www_bget?ko:K08650">K08650</a>  KLK8, PRSS19; kallikrein 8 (neuropsin/ovasin) [EC:3.4.21.118]
C    comp114600_c0_seq1; <a href="/dbget-bin/www_bget?ko:K09623">K09623</a>  KLK15; kallikrein 15 [EC:3.4.21.-]
C    comp333_c0_seq1; <a href="/dbget-bin/www_bget?ko:K01312">K01312</a>  PRSS; trypsin [EC:3.4.21.4]
C    comp37828_c0_seq4; <a href="/dbget-bin/www_bget?ko:K01312">K01312</a>  PRSS; trypsin [EC:3.4.21.4]
C    comp41225_c0_seq4; <a href="/dbget-bin/www_bget?ko:K01312">K01312</a>  PRSS; trypsin [EC:3.4.21.4]
C    comp68417_c0_seq1; <a href="/dbget-bin/www_bget?ko:K01312">K01312</a>  PRSS; trypsin [EC:3.4.21.4]
C    comp106128_c0_seq1; <a href="/dbget-bin/www_bget?ko:K01312">K01312</a>  PRSS; trypsin [EC:3.4.21.4]
C    comp46118_c0_seq1; <a href="/dbget-bin/www_bget?ko:K01316">K01316</a>  PRSS7; protease, serine, 7 (enterokinase) [EC:3.4.21.9]
C    comp46118_c0_seq2; <a href="/dbget-bin/www_bget?ko:K01316">K01316</a>  PRSS7; protease, serine, 7 (enterokinase) [EC:3.4.21.9]
C    comp11262_c0_seq1; <a href="/dbget-bin/www_bget?ko:K09624">K09624</a>  PRSS12; protease, serine, 12 (neurotrypsin, motopsin) [EC:3.4.21.-]
C    comp13162_c0_seq1; <a href="/dbget-bin/www_bget?ko:K09624">K09624</a>  PRSS12; protease, serine, 12 (neurotrypsin, motopsin) [EC:3.4.21.-]
C    comp34819_c0_seq2; <a href="/dbget-bin/www_bget?ko:K09624">K09624</a>  PRSS12; protease, serine, 12 (neurotrypsin, motopsin) [EC:3.4.21.-]
C    comp37025_c0_seq1; <a href="/dbget-bin/www_bget?ko:K09624">K09624</a>  PRSS12; protease, serine, 12 (neurotrypsin, motopsin) [EC:3.4.21.-]
C    comp46250_c0_seq3; <a href="/dbget-bin/www_bget?ko:K09624">K09624</a>  PRSS12; protease, serine, 12 (neurotrypsin, motopsin) [EC:3.4.21.-]
C    comp46317_c1_seq12; <a href="/dbget-bin/www_bget?ko:K09624">K09624</a>  PRSS12; protease, serine, 12 (neurotrypsin, motopsin) [EC:3.4.21.-]
C    comp47338_c0_seq1; <a href="/dbget-bin/www_bget?ko:K09624">K09624</a>  PRSS12; protease, serine, 12 (neurotrypsin, motopsin) [EC:3.4.21.-]
C    comp104938_c0_seq1; <a href="/dbget-bin/www_bget?ko:K09624">K09624</a>  PRSS12; protease, serine, 12 (neurotrypsin, motopsin) [EC:3.4.21.-]
C    comp135129_c0_seq1; <a href="/dbget-bin/www_bget?ko:K09624">K09624</a>  PRSS12; protease, serine, 12 (neurotrypsin, motopsin) [EC:3.4.21.-]
C    comp158463_c0_seq1; <a href="/dbget-bin/www_bget?ko:K03992">K03992</a>  MASP1; mannan-binding lectin serine protease 1 [EC:3.4.21.-]
C    comp60325_c0_seq1; <a href="/dbget-bin/www_bget?ko:K03993">K03993</a>  MASP2; mannan-binding lectin serine protease 2 [EC:3.4.21.104]
C    comp40201_c0_seq1; <a href="/dbget-bin/www_bget?ko:K01332">K01332</a>  C2; complement component 2 [EC:3.4.21.43]
C    comp46782_c0_seq1; <a href="/dbget-bin/www_bget?ko:K01332">K01332</a>  C2; complement component 2 [EC:3.4.21.43]
C    comp46782_c0_seq2; <a href="/dbget-bin/www_bget?ko:K01332">K01332</a>  C2; complement component 2 [EC:3.4.21.43]
C    comp46782_c0_seq4; <a href="/dbget-bin/www_bget?ko:K01332">K01332</a>  C2; complement component 2 [EC:3.4.21.43]
C    comp46782_c0_seq5; <a href="/dbget-bin/www_bget?ko:K01332">K01332</a>  C2; complement component 2 [EC:3.4.21.43]
C    comp114795_c0_seq1; <a href="/dbget-bin/www_bget?ko:K01335">K01335</a>  CFB; component factor B [EC:3.4.21.47]
C    comp46531_c0_seq1; <a href="/dbget-bin/www_bget?ko:K01313">K01313</a>  F2; coagulation factor II (thrombin) [EC:3.4.21.5]
C    comp37014_c0_seq1; <a href="/dbget-bin/www_bget?ko:K01323">K01323</a>  F11; coagulation factor XI [EC:3.4.21.27]
C    comp105869_c0_seq1; <a href="/dbget-bin/www_bget?ko:K08665">K08665</a>  HPN; hepsin (transmembrane protease, serine 1) [EC:3.4.21.-]
C    comp42762_c0_seq2; <a href="/dbget-bin/www_bget?ko:K01315">K01315</a>  PLG; plasminogen [EC:3.4.21.7]
C    comp70991_c0_seq1; <a href="/dbget-bin/www_bget?ko:K01315">K01315</a>  PLG; plasminogen [EC:3.4.21.7]
C    comp95890_c0_seq1; <a href="/dbget-bin/www_bget?ko:K01315">K01315</a>  PLG; plasminogen [EC:3.4.21.7]
C    comp1814_c0_seq1; <a href="/dbget-bin/www_bget?ko:K09632">K09632</a>  CTRL; chymotrypsin-like protease [EC:3.4.21.-]
C    comp43515_c0_seq1; <a href="/dbget-bin/www_bget?ko:K09632">K09632</a>  CTRL; chymotrypsin-like protease [EC:3.4.21.-]
C    comp51666_c0_seq1; <a href="/dbget-bin/www_bget?ko:K09632">K09632</a>  CTRL; chymotrypsin-like protease [EC:3.4.21.-]
C    comp58212_c0_seq1; <a href="/dbget-bin/www_bget?ko:K09632">K09632</a>  CTRL; chymotrypsin-like protease [EC:3.4.21.-]
C    comp72640_c0_seq1; <a href="/dbget-bin/www_bget?ko:K08669">K08669</a>  HTRA2, PRSS25; HtrA serine peptidase 2 [EC:3.4.21.108]
C    comp78703_c0_seq1; <a href="/dbget-bin/www_bget?ko:K08669">K08669</a>  HTRA2, PRSS25; HtrA serine peptidase 2 [EC:3.4.21.108]
C    comp7153_c0_seq1; <a href="/dbget-bin/www_bget?ko:K09636">K09636</a>  TMPRSS5; transmembrane protease, serine 5 (spinesin) [EC:3.4.21.-]
C    comp43290_c0_seq1; <a href="/dbget-bin/www_bget?ko:K09641">K09641</a>  TMPRSS11D; transmembrane protease, serine 11D [EC:3.4.21.-]
B  Family S6
B  Family S8: subtilisin family
C    comp5362_c0_seq1; <a href="/dbget-bin/www_bget?ko:K08653">K08653</a>  MBTPS1; membrane-bound transcription factor site-1 protease [EC:3.4.21.112]
C    comp33524_c0_seq1; <a href="/dbget-bin/www_bget?ko:K08653">K08653</a>  MBTPS1; membrane-bound transcription factor site-1 protease [EC:3.4.21.112]
C    comp43349_c0_seq1; <a href="/dbget-bin/www_bget?ko:K08653">K08653</a>  MBTPS1; membrane-bound transcription factor site-1 protease [EC:3.4.21.112]
C    comp60586_c0_seq1; <a href="/dbget-bin/www_bget?ko:K08653">K08653</a>  MBTPS1; membrane-bound transcription factor site-1 protease [EC:3.4.21.112]
C    comp17715_c0_seq1; <a href="/dbget-bin/www_bget?ko:K01349">K01349</a>  FURIN, PCSK3; furin [EC:3.4.21.75]
C    comp21984_c0_seq1; <a href="/dbget-bin/www_bget?ko:K01349">K01349</a>  FURIN, PCSK3; furin [EC:3.4.21.75]
C    comp23622_c0_seq1; <a href="/dbget-bin/www_bget?ko:K01349">K01349</a>  FURIN, PCSK3; furin [EC:3.4.21.75]
C    comp28850_c0_seq1; <a href="/dbget-bin/www_bget?ko:K01349">K01349</a>  FURIN, PCSK3; furin [EC:3.4.21.75]
C    comp38914_c0_seq1; <a href="/dbget-bin/www_bget?ko:K01349">K01349</a>  FURIN, PCSK3; furin [EC:3.4.21.75]
C    comp38914_c0_seq2; <a href="/dbget-bin/www_bget?ko:K01349">K01349</a>  FURIN, PCSK3; furin [EC:3.4.21.75]
C    comp45947_c0_seq1; <a href="/dbget-bin/www_bget?ko:K01349">K01349</a>  FURIN, PCSK3; furin [EC:3.4.21.75]
C    comp45947_c0_seq2; <a href="/dbget-bin/www_bget?ko:K01349">K01349</a>  FURIN, PCSK3; furin [EC:3.4.21.75]
C    comp99834_c0_seq1; <a href="/dbget-bin/www_bget?ko:K01349">K01349</a>  FURIN, PCSK3; furin [EC:3.4.21.75]
C    comp141719_c0_seq1; <a href="/dbget-bin/www_bget?ko:K01349">K01349</a>  FURIN, PCSK3; furin [EC:3.4.21.75]
C    comp50232_c0_seq1; <a href="/dbget-bin/www_bget?ko:K01359">K01359</a>  PCSK1; proprotein convertase subtilisin/kexin type 1 [EC:3.4.21.93]
C    comp64557_c0_seq1; <a href="/dbget-bin/www_bget?ko:K01359">K01359</a>  PCSK1; proprotein convertase subtilisin/kexin type 1 [EC:3.4.21.93]
C    comp75778_c0_seq1; <a href="/dbget-bin/www_bget?ko:K01359">K01359</a>  PCSK1; proprotein convertase subtilisin/kexin type 1 [EC:3.4.21.93]
C    comp80403_c0_seq1; <a href="/dbget-bin/www_bget?ko:K01359">K01359</a>  PCSK1; proprotein convertase subtilisin/kexin type 1 [EC:3.4.21.93]
C    comp109826_c0_seq1; <a href="/dbget-bin/www_bget?ko:K01359">K01359</a>  PCSK1; proprotein convertase subtilisin/kexin type 1 [EC:3.4.21.93]
C    comp136917_c0_seq1; <a href="/dbget-bin/www_bget?ko:K01359">K01359</a>  PCSK1; proprotein convertase subtilisin/kexin type 1 [EC:3.4.21.93]
C    comp4923_c0_seq1; <a href="/dbget-bin/www_bget?ko:K08654">K08654</a>  PCSK5; proprotein convertase subtilisin/kexin type 5 [EC:3.4.21.-]
C    comp9255_c0_seq1; <a href="/dbget-bin/www_bget?ko:K08654">K08654</a>  PCSK5; proprotein convertase subtilisin/kexin type 5 [EC:3.4.21.-]
C    comp9255_c0_seq2; <a href="/dbget-bin/www_bget?ko:K08654">K08654</a>  PCSK5; proprotein convertase subtilisin/kexin type 5 [EC:3.4.21.-]
C    comp35325_c0_seq1; <a href="/dbget-bin/www_bget?ko:K08654">K08654</a>  PCSK5; proprotein convertase subtilisin/kexin type 5 [EC:3.4.21.-]
C    comp40631_c0_seq1; <a href="/dbget-bin/www_bget?ko:K08654">K08654</a>  PCSK5; proprotein convertase subtilisin/kexin type 5 [EC:3.4.21.-]
C    comp40631_c0_seq2; <a href="/dbget-bin/www_bget?ko:K08654">K08654</a>  PCSK5; proprotein convertase subtilisin/kexin type 5 [EC:3.4.21.-]
C    comp43911_c0_seq2; <a href="/dbget-bin/www_bget?ko:K08654">K08654</a>  PCSK5; proprotein convertase subtilisin/kexin type 5 [EC:3.4.21.-]
C    comp45476_c0_seq1; <a href="/dbget-bin/www_bget?ko:K08654">K08654</a>  PCSK5; proprotein convertase subtilisin/kexin type 5 [EC:3.4.21.-]
C    comp45476_c0_seq2; <a href="/dbget-bin/www_bget?ko:K08654">K08654</a>  PCSK5; proprotein convertase subtilisin/kexin type 5 [EC:3.4.21.-]
C    comp45534_c0_seq1; <a href="/dbget-bin/www_bget?ko:K08654">K08654</a>  PCSK5; proprotein convertase subtilisin/kexin type 5 [EC:3.4.21.-]
C    comp45534_c0_seq2; <a href="/dbget-bin/www_bget?ko:K08654">K08654</a>  PCSK5; proprotein convertase subtilisin/kexin type 5 [EC:3.4.21.-]
C    comp45896_c0_seq1; <a href="/dbget-bin/www_bget?ko:K08654">K08654</a>  PCSK5; proprotein convertase subtilisin/kexin type 5 [EC:3.4.21.-]
C    comp45896_c0_seq3; <a href="/dbget-bin/www_bget?ko:K08654">K08654</a>  PCSK5; proprotein convertase subtilisin/kexin type 5 [EC:3.4.21.-]
C    comp46808_c2_seq6; <a href="/dbget-bin/www_bget?ko:K08654">K08654</a>  PCSK5; proprotein convertase subtilisin/kexin type 5 [EC:3.4.21.-]
C    comp46808_c2_seq8; <a href="/dbget-bin/www_bget?ko:K08654">K08654</a>  PCSK5; proprotein convertase subtilisin/kexin type 5 [EC:3.4.21.-]
C    comp63059_c0_seq1; <a href="/dbget-bin/www_bget?ko:K08673">K08673</a>  PCSK7; proprotein convertase subtilisin/kexin type 7 [EC:3.4.21.-]
C    comp42358_c0_seq1; <a href="/dbget-bin/www_bget?ko:K13050">K13050</a>  PCSK9; proprotein convertase subtilisin/kexin type 9 [EC:3.4.21.-]
C    comp2191_c0_seq1; <a href="/dbget-bin/www_bget?ko:K01280">K01280</a>  TPP2; tripeptidyl-peptidase II [EC:3.4.14.10]
C    comp7635_c0_seq1; <a href="/dbget-bin/www_bget?ko:K01280">K01280</a>  TPP2; tripeptidyl-peptidase II [EC:3.4.14.10]
C    comp26998_c0_seq1; <a href="/dbget-bin/www_bget?ko:K01280">K01280</a>  TPP2; tripeptidyl-peptidase II [EC:3.4.14.10]
C    comp29778_c0_seq1; <a href="/dbget-bin/www_bget?ko:K01280">K01280</a>  TPP2; tripeptidyl-peptidase II [EC:3.4.14.10]
C    comp32439_c0_seq1; <a href="/dbget-bin/www_bget?ko:K01280">K01280</a>  TPP2; tripeptidyl-peptidase II [EC:3.4.14.10]
C    comp60524_c0_seq1; <a href="/dbget-bin/www_bget?ko:K01280">K01280</a>  TPP2; tripeptidyl-peptidase II [EC:3.4.14.10]
C    comp66948_c0_seq1; <a href="/dbget-bin/www_bget?ko:K01280">K01280</a>  TPP2; tripeptidyl-peptidase II [EC:3.4.14.10]
C    comp70215_c0_seq1; <a href="/dbget-bin/www_bget?ko:K01280">K01280</a>  TPP2; tripeptidyl-peptidase II [EC:3.4.14.10]
C    comp117075_c0_seq1; <a href="/dbget-bin/www_bget?ko:K01280">K01280</a>  TPP2; tripeptidyl-peptidase II [EC:3.4.14.10]
C    comp146703_c0_seq1; <a href="/dbget-bin/www_bget?ko:K01280">K01280</a>  TPP2; tripeptidyl-peptidase II [EC:3.4.14.10]
B  Family S9: prolyl oligopeptidase family
C    comp38442_c0_seq1; <a href="/dbget-bin/www_bget?ko:K01322">K01322</a>  E3.4.21.26, PREP; prolyl oligopeptidase [EC:3.4.21.26]
C    comp51447_c0_seq1; <a href="/dbget-bin/www_bget?ko:K01322">K01322</a>  E3.4.21.26, PREP; prolyl oligopeptidase [EC:3.4.21.26]
C    comp55170_c0_seq1; <a href="/dbget-bin/www_bget?ko:K01322">K01322</a>  E3.4.21.26, PREP; prolyl oligopeptidase [EC:3.4.21.26]
C    comp55399_c0_seq1; <a href="/dbget-bin/www_bget?ko:K01322">K01322</a>  E3.4.21.26, PREP; prolyl oligopeptidase [EC:3.4.21.26]
C    comp87136_c0_seq1; <a href="/dbget-bin/www_bget?ko:K01322">K01322</a>  E3.4.21.26, PREP; prolyl oligopeptidase [EC:3.4.21.26]
C    comp89510_c0_seq1; <a href="/dbget-bin/www_bget?ko:K01322">K01322</a>  E3.4.21.26, PREP; prolyl oligopeptidase [EC:3.4.21.26]
C    comp118912_c0_seq1; <a href="/dbget-bin/www_bget?ko:K01322">K01322</a>  E3.4.21.26, PREP; prolyl oligopeptidase [EC:3.4.21.26]
C    comp33821_c0_seq1; <a href="/dbget-bin/www_bget?ko:K01278">K01278</a>  DPP4; dipeptidyl-peptidase 4 [EC:3.4.14.5]
C    comp41218_c0_seq1; <a href="/dbget-bin/www_bget?ko:K08655">K08655</a>  DPP8; dipeptidyl-peptidase 8 [EC:3.4.14.5]
C    comp41218_c0_seq3; <a href="/dbget-bin/www_bget?ko:K08655">K08655</a>  DPP8; dipeptidyl-peptidase 8 [EC:3.4.14.5]
C    comp41218_c0_seq2; <a href="/dbget-bin/www_bget?ko:K08656">K08656</a>  DPP9; dipeptidyl-peptidase 9 [EC:3.4.14.5]
C    comp41218_c0_seq4; <a href="/dbget-bin/www_bget?ko:K08656">K08656</a>  DPP9; dipeptidyl-peptidase 9 [EC:3.4.14.5]
C    comp58425_c0_seq1; <a href="/dbget-bin/www_bget?ko:K08656">K08656</a>  DPP9; dipeptidyl-peptidase 9 [EC:3.4.14.5]
C    comp63158_c0_seq1; <a href="/dbget-bin/www_bget?ko:K08656">K08656</a>  DPP9; dipeptidyl-peptidase 9 [EC:3.4.14.5]
C    comp65531_c0_seq1; <a href="/dbget-bin/www_bget?ko:K08656">K08656</a>  DPP9; dipeptidyl-peptidase 9 [EC:3.4.14.5]
C    comp82904_c0_seq1; <a href="/dbget-bin/www_bget?ko:K08656">K08656</a>  DPP9; dipeptidyl-peptidase 9 [EC:3.4.14.5]
C    comp104662_c0_seq1; <a href="/dbget-bin/www_bget?ko:K08656">K08656</a>  DPP9; dipeptidyl-peptidase 9 [EC:3.4.14.5]
C    comp45086_c0_seq1; <a href="/dbget-bin/www_bget?ko:K01303">K01303</a>  APEH; acylaminoacyl-peptidase [EC:3.4.19.1]
C    comp56839_c0_seq1; <a href="/dbget-bin/www_bget?ko:K01303">K01303</a>  APEH; acylaminoacyl-peptidase [EC:3.4.19.1]
C    comp122931_c0_seq1; <a href="/dbget-bin/www_bget?ko:K01303">K01303</a>  APEH; acylaminoacyl-peptidase [EC:3.4.19.1]
C    comp100049_c0_seq1; <a href="/dbget-bin/www_bget?ko:K01354">K01354</a>  ptrB; oligopeptidase B [EC:3.4.21.83]
C    comp87240_c0_seq1; <a href="/dbget-bin/www_bget?ko:K13702">K13702</a>  ABHD10; abhydrolase domain-containing protein 10
C    comp136615_c0_seq1; <a href="/dbget-bin/www_bget?ko:K13704">K13704</a>  ABHD12; abhydrolase domain-containing protein 12 [EC:3.1.1.23]
C    comp38706_c0_seq1; <a href="/dbget-bin/www_bget?ko:K14349">K14349</a>  NCEH1, AADACL1; neutral cholesterol ester hydrolase 1 [EC:3.1.1.-]
B  Family S10
C    comp25477_c0_seq1; <a href="/dbget-bin/www_bget?ko:K09646">K09646</a>  SCPEP1; serine carboxypeptidase 1 [EC:3.4.16.-]
C    comp40586_c0_seq1; <a href="/dbget-bin/www_bget?ko:K09646">K09646</a>  SCPEP1; serine carboxypeptidase 1 [EC:3.4.16.-]
C    comp55151_c0_seq1; <a href="/dbget-bin/www_bget?ko:K09646">K09646</a>  SCPEP1; serine carboxypeptidase 1 [EC:3.4.16.-]
C    comp123597_c0_seq1; <a href="/dbget-bin/www_bget?ko:K09646">K09646</a>  SCPEP1; serine carboxypeptidase 1 [EC:3.4.16.-]
C    comp129303_c0_seq1; <a href="/dbget-bin/www_bget?ko:K09646">K09646</a>  SCPEP1; serine carboxypeptidase 1 [EC:3.4.16.-]
C    comp145003_c0_seq1; <a href="/dbget-bin/www_bget?ko:K09646">K09646</a>  SCPEP1; serine carboxypeptidase 1 [EC:3.4.16.-]
B  Family S11: D-Ala-D-Ala carboxypeptidase A family
B  Family S12: D-Ala-D-Ala carboxypeptidase B family
C    comp99037_c0_seq1; <a href="/dbget-bin/www_bget?ko:K17382">K17382</a>  LACTB; serine beta-lactamase-like protein LACTB, mitochondrial
B  Family S13: D-Ala-D-Ala peptidase C family
B  Family S14: ClpP endopeptidase family
C    comp5029_c0_seq1; <a href="/dbget-bin/www_bget?ko:K01358">K01358</a>  clpP, CLPP; ATP-dependent Clp protease, protease subunit [EC:3.4.21.92]
C    comp42738_c0_seq1; <a href="/dbget-bin/www_bget?ko:K01358">K01358</a>  clpP, CLPP; ATP-dependent Clp protease, protease subunit [EC:3.4.21.92]
B  Family S15
B  Family S16: lon protease family
C    comp46563_c0_seq1; <a href="/dbget-bin/www_bget?ko:K01338">K01338</a>  lon; ATP-dependent Lon protease [EC:3.4.21.53]
C    comp46563_c0_seq2; <a href="/dbget-bin/www_bget?ko:K01338">K01338</a>  lon; ATP-dependent Lon protease [EC:3.4.21.53]
C    comp53895_c0_seq1; <a href="/dbget-bin/www_bget?ko:K01338">K01338</a>  lon; ATP-dependent Lon protease [EC:3.4.21.53]
C    comp27613_c0_seq1; <a href="/dbget-bin/www_bget?ko:K08675">K08675</a>  PRSS15, PIM1; Lon-like ATP-dependent protease [EC:3.4.21.-]
C    comp59559_c0_seq1; <a href="/dbget-bin/www_bget?ko:K08675">K08675</a>  PRSS15, PIM1; Lon-like ATP-dependent protease [EC:3.4.21.-]
B  Family S24: LexA family
B  Family S26: signal peptidase I family
C    comp53906_c0_seq1; <a href="/dbget-bin/www_bget?ko:K09647">K09647</a>  IMP1; mitochondrial inner membrane protease subunit 1 [EC:3.4.21.-]
C    comp73426_c0_seq1; <a href="/dbget-bin/www_bget?ko:K09647">K09647</a>  IMP1; mitochondrial inner membrane protease subunit 1 [EC:3.4.21.-]
C    comp36010_c0_seq1; <a href="/dbget-bin/www_bget?ko:K09648">K09648</a>  IMP2; mitochondrial inner membrane protease subunit 2 [EC:3.4.21.-]
B  Family S28
C    comp43129_c0_seq1; <a href="/dbget-bin/www_bget?ko:K01285">K01285</a>  PRCP; lysosomal Pro-X carboxypeptidase [EC:3.4.16.2]
C    comp43129_c0_seq2; <a href="/dbget-bin/www_bget?ko:K01285">K01285</a>  PRCP; lysosomal Pro-X carboxypeptidase [EC:3.4.16.2]
C    comp50381_c0_seq1; <a href="/dbget-bin/www_bget?ko:K01285">K01285</a>  PRCP; lysosomal Pro-X carboxypeptidase [EC:3.4.16.2]
C    comp58939_c0_seq1; <a href="/dbget-bin/www_bget?ko:K01285">K01285</a>  PRCP; lysosomal Pro-X carboxypeptidase [EC:3.4.16.2]
C    comp46337_c0_seq1; <a href="/dbget-bin/www_bget?ko:K01276">K01276</a>  DPP7; dipeptidyl-peptidase II [EC:3.4.14.2]
C    comp86261_c0_seq1; <a href="/dbget-bin/www_bget?ko:K01276">K01276</a>  DPP7; dipeptidyl-peptidase II [EC:3.4.14.2]
C    comp133309_c0_seq1; <a href="/dbget-bin/www_bget?ko:K01276">K01276</a>  DPP7; dipeptidyl-peptidase II [EC:3.4.14.2]
C    comp33842_c0_seq1; <a href="/dbget-bin/www_bget?ko:K09649">K09649</a>  PRSS16; protease, serine, 16 (thymus) [EC:3.4.-.-]
C    comp42882_c0_seq1; <a href="/dbget-bin/www_bget?ko:K09649">K09649</a>  PRSS16; protease, serine, 16 (thymus) [EC:3.4.-.-]
B  Family S33
C    comp54484_c0_seq1; <a href="/dbget-bin/www_bget?ko:K13698">K13698</a>  ABHD4; abhydrolase domain-containing protein 4
C    comp46197_c0_seq1; <a href="/dbget-bin/www_bget?ko:K13699">K13699</a>  ABHD5, CGI-58; abhydrolase domain-containing protein 5 [EC:2.3.1.51]
C    comp46197_c0_seq2; <a href="/dbget-bin/www_bget?ko:K13699">K13699</a>  ABHD5, CGI-58; abhydrolase domain-containing protein 5 [EC:2.3.1.51]
C    comp88455_c0_seq1; <a href="/dbget-bin/www_bget?ko:K13699">K13699</a>  ABHD5, CGI-58; abhydrolase domain-containing protein 5 [EC:2.3.1.51]
C    comp90240_c0_seq1; <a href="/dbget-bin/www_bget?ko:K13699">K13699</a>  ABHD5, CGI-58; abhydrolase domain-containing protein 5 [EC:2.3.1.51]
C    comp159640_c0_seq1; <a href="/dbget-bin/www_bget?ko:K13699">K13699</a>  ABHD5, CGI-58; abhydrolase domain-containing protein 5 [EC:2.3.1.51]
C    comp88261_c0_seq1; <a href="/dbget-bin/www_bget?ko:K13700">K13700</a>  ABHD6; abhydrolase domain-containing protein 6 [EC:3.1.1.23]
C    comp120101_c0_seq1; <a href="/dbget-bin/www_bget?ko:K13701">K13701</a>  ABHD8; abhydrolase domain-containing protein 8
C    comp32549_c0_seq1; <a href="/dbget-bin/www_bget?ko:K13706">K13706</a>  ABHD14; abhydrolase domain-containing protein 14
C    comp13668_c0_seq1; <a href="/dbget-bin/www_bget?ko:K01054">K01054</a>  MGLL; acylglycerol lipase [EC:3.1.1.23]
C    comp13668_c0_seq2; <a href="/dbget-bin/www_bget?ko:K01054">K01054</a>  MGLL; acylglycerol lipase [EC:3.1.1.23]
C    comp21014_c0_seq1; <a href="/dbget-bin/www_bget?ko:K01054">K01054</a>  MGLL; acylglycerol lipase [EC:3.1.1.23]
C    comp71643_c0_seq1; <a href="/dbget-bin/www_bget?ko:K01054">K01054</a>  MGLL; acylglycerol lipase [EC:3.1.1.23]
C    comp81218_c0_seq1; <a href="/dbget-bin/www_bget?ko:K01054">K01054</a>  MGLL; acylglycerol lipase [EC:3.1.1.23]
C    comp109440_c0_seq1; <a href="/dbget-bin/www_bget?ko:K01054">K01054</a>  MGLL; acylglycerol lipase [EC:3.1.1.23]
C    comp47498_c0_seq1; <a href="/dbget-bin/www_bget?ko:K13617">K13617</a>  PPME1; protein phosphatase methylesterase 1 [EC:3.1.1.89]
C    comp123247_c0_seq1; <a href="/dbget-bin/www_bget?ko:K13617">K13617</a>  PPME1; protein phosphatase methylesterase 1 [EC:3.1.1.89]
C    comp132732_c0_seq1; <a href="/dbget-bin/www_bget?ko:K13617">K13617</a>  PPME1; protein phosphatase methylesterase 1 [EC:3.1.1.89]
B  Family S41: C-terminal processing peptidase family
B  Family S45: cephalosporin acylase precursor
B  Family S49: protease IV family
B  Family S51
B  Family S53
C    comp45831_c0_seq1; <a href="/dbget-bin/www_bget?ko:K01279">K01279</a>  TPP1, CLN2; tripeptidyl-peptidase I [EC:3.4.14.9]
B  Family S54: Rhomboid family
C    comp18563_c0_seq1; <a href="/dbget-bin/www_bget?ko:K09651">K09651</a>  RHBDD1; rhomboid domain-containing protein 1 [EC:3.4.21.-]
B  Family S55: SpoIVB peptidase family
B  Family S66
#
A<b>Threonine Peptidases</b>
B  Family T1: proteasome family
C    comp43804_c0_seq1; <a href="/dbget-bin/www_bget?ko:K02731">K02731</a>  PSMA7; 20S proteasome subunit alpha 4 [EC:3.4.25.1]
C    comp36945_c0_seq1; <a href="/dbget-bin/www_bget?ko:K02725">K02725</a>  PSMA1; 20S proteasome subunit alpha 6 [EC:3.4.25.1]
C    comp39908_c0_seq1; <a href="/dbget-bin/www_bget?ko:K02725">K02725</a>  PSMA1; 20S proteasome subunit alpha 6 [EC:3.4.25.1]
C    comp32810_c0_seq2; <a href="/dbget-bin/www_bget?ko:K02727">K02727</a>  PSMA3; 20S proteasome subunit alpha 7 [EC:3.4.25.1]
C    comp36385_c0_seq1; <a href="/dbget-bin/www_bget?ko:K02738">K02738</a>  PSMB6; 20S proteasome subunit beta 1 [EC:3.4.25.1]
C    comp48947_c0_seq1; <a href="/dbget-bin/www_bget?ko:K02738">K02738</a>  PSMB6; 20S proteasome subunit beta 1 [EC:3.4.25.1]
C    comp14489_c0_seq1; <a href="/dbget-bin/www_bget?ko:K02735">K02735</a>  PSMB3; 20S proteasome subunit beta 3 [EC:3.4.25.1]
C    comp33088_c0_seq1; <a href="/dbget-bin/www_bget?ko:K02735">K02735</a>  PSMB3; 20S proteasome subunit beta 3 [EC:3.4.25.1]
C    comp45233_c0_seq1; <a href="/dbget-bin/www_bget?ko:K02735">K02735</a>  PSMB3; 20S proteasome subunit beta 3 [EC:3.4.25.1]
C    comp38197_c0_seq1; <a href="/dbget-bin/www_bget?ko:K02734">K02734</a>  PSMB2; 20S proteasome subunit beta 4 [EC:3.4.25.1]
C    comp47344_c0_seq1; <a href="/dbget-bin/www_bget?ko:K02732">K02732</a>  PSMB1; 20S proteasome subunit beta 6 [EC:3.4.25.1]
C    comp32829_c0_seq1; <a href="/dbget-bin/www_bget?ko:K02736">K02736</a>  PSMB4; 20S proteasome subunit beta 7 [EC:3.4.25.1]
C    comp47216_c0_seq1; <a href="/dbget-bin/www_bget?ko:K02736">K02736</a>  PSMB4; 20S proteasome subunit beta 7 [EC:3.4.25.1]
B  Family T2
C    comp18380_c0_seq1; <a href="/dbget-bin/www_bget?ko:K13051">K13051</a>  iaaA, ASRGL1; beta-aspartyl-peptidase (threonine type) [EC:3.4.19.5]
C    comp65602_c0_seq1; <a href="/dbget-bin/www_bget?ko:K13051">K13051</a>  iaaA, ASRGL1; beta-aspartyl-peptidase (threonine type) [EC:3.4.19.5]
C    comp93292_c0_seq1; <a href="/dbget-bin/www_bget?ko:K13051">K13051</a>  iaaA, ASRGL1; beta-aspartyl-peptidase (threonine type) [EC:3.4.19.5]
C    comp117289_c0_seq1; <a href="/dbget-bin/www_bget?ko:K13051">K13051</a>  iaaA, ASRGL1; beta-aspartyl-peptidase (threonine type) [EC:3.4.19.5]
B  Family T3: gamma-glutamyltransferase family
C    comp8082_c0_seq1; <a href="/dbget-bin/www_bget?ko:K00681">K00681</a>  ggt; gamma-glutamyltranspeptidase [EC:2.3.2.2]
C    comp8513_c0_seq1; <a href="/dbget-bin/www_bget?ko:K00681">K00681</a>  ggt; gamma-glutamyltranspeptidase [EC:2.3.2.2]
C    comp29356_c0_seq1; <a href="/dbget-bin/www_bget?ko:K00681">K00681</a>  ggt; gamma-glutamyltranspeptidase [EC:2.3.2.2]
C    comp31481_c0_seq1; <a href="/dbget-bin/www_bget?ko:K00681">K00681</a>  ggt; gamma-glutamyltranspeptidase [EC:2.3.2.2]
C    comp36757_c0_seq1; <a href="/dbget-bin/www_bget?ko:K00681">K00681</a>  ggt; gamma-glutamyltranspeptidase [EC:2.3.2.2]
C    comp44586_c0_seq1; <a href="/dbget-bin/www_bget?ko:K00681">K00681</a>  ggt; gamma-glutamyltranspeptidase [EC:2.3.2.2]
C    comp46810_c0_seq1; <a href="/dbget-bin/www_bget?ko:K00681">K00681</a>  ggt; gamma-glutamyltranspeptidase [EC:2.3.2.2]
C    comp46810_c0_seq2; <a href="/dbget-bin/www_bget?ko:K00681">K00681</a>  ggt; gamma-glutamyltranspeptidase [EC:2.3.2.2]
C    comp46810_c0_seq3; <a href="/dbget-bin/www_bget?ko:K00681">K00681</a>  ggt; gamma-glutamyltranspeptidase [EC:2.3.2.2]
C    comp46810_c0_seq4; <a href="/dbget-bin/www_bget?ko:K00681">K00681</a>  ggt; gamma-glutamyltranspeptidase [EC:2.3.2.2]
C    comp46810_c0_seq5; <a href="/dbget-bin/www_bget?ko:K00681">K00681</a>  ggt; gamma-glutamyltranspeptidase [EC:2.3.2.2]
C    comp46810_c0_seq6; <a href="/dbget-bin/www_bget?ko:K00681">K00681</a>  ggt; gamma-glutamyltranspeptidase [EC:2.3.2.2]
C    comp46810_c0_seq7; <a href="/dbget-bin/www_bget?ko:K00681">K00681</a>  ggt; gamma-glutamyltranspeptidase [EC:2.3.2.2]
C    comp46810_c0_seq8; <a href="/dbget-bin/www_bget?ko:K00681">K00681</a>  ggt; gamma-glutamyltranspeptidase [EC:2.3.2.2]
C    comp46810_c0_seq9; <a href="/dbget-bin/www_bget?ko:K00681">K00681</a>  ggt; gamma-glutamyltranspeptidase [EC:2.3.2.2]
C    comp46810_c0_seq10; <a href="/dbget-bin/www_bget?ko:K00681">K00681</a>  ggt; gamma-glutamyltranspeptidase [EC:2.3.2.2]
C    comp46810_c0_seq11; <a href="/dbget-bin/www_bget?ko:K00681">K00681</a>  ggt; gamma-glutamyltranspeptidase [EC:2.3.2.2]
C    comp46810_c0_seq12; <a href="/dbget-bin/www_bget?ko:K00681">K00681</a>  ggt; gamma-glutamyltranspeptidase [EC:2.3.2.2]
C    comp46810_c0_seq13; <a href="/dbget-bin/www_bget?ko:K00681">K00681</a>  ggt; gamma-glutamyltranspeptidase [EC:2.3.2.2]
C    comp46810_c0_seq14; <a href="/dbget-bin/www_bget?ko:K00681">K00681</a>  ggt; gamma-glutamyltranspeptidase [EC:2.3.2.2]
C    comp46810_c0_seq15; <a href="/dbget-bin/www_bget?ko:K00681">K00681</a>  ggt; gamma-glutamyltranspeptidase [EC:2.3.2.2]
C    comp46810_c0_seq16; <a href="/dbget-bin/www_bget?ko:K00681">K00681</a>  ggt; gamma-glutamyltranspeptidase [EC:2.3.2.2]
C    comp46810_c0_seq17; <a href="/dbget-bin/www_bget?ko:K00681">K00681</a>  ggt; gamma-glutamyltranspeptidase [EC:2.3.2.2]
C    comp46810_c0_seq18; <a href="/dbget-bin/www_bget?ko:K00681">K00681</a>  ggt; gamma-glutamyltranspeptidase [EC:2.3.2.2]
C    comp46810_c0_seq19; <a href="/dbget-bin/www_bget?ko:K00681">K00681</a>  ggt; gamma-glutamyltranspeptidase [EC:2.3.2.2]
C    comp46810_c0_seq20; <a href="/dbget-bin/www_bget?ko:K00681">K00681</a>  ggt; gamma-glutamyltranspeptidase [EC:2.3.2.2]
C    comp46810_c0_seq21; <a href="/dbget-bin/www_bget?ko:K00681">K00681</a>  ggt; gamma-glutamyltranspeptidase [EC:2.3.2.2]
C    comp46810_c0_seq22; <a href="/dbget-bin/www_bget?ko:K00681">K00681</a>  ggt; gamma-glutamyltranspeptidase [EC:2.3.2.2]
C    comp46810_c0_seq23; <a href="/dbget-bin/www_bget?ko:K00681">K00681</a>  ggt; gamma-glutamyltranspeptidase [EC:2.3.2.2]
C    comp46810_c0_seq24; <a href="/dbget-bin/www_bget?ko:K00681">K00681</a>  ggt; gamma-glutamyltranspeptidase [EC:2.3.2.2]
C    comp46810_c0_seq25; <a href="/dbget-bin/www_bget?ko:K00681">K00681</a>  ggt; gamma-glutamyltranspeptidase [EC:2.3.2.2]
C    comp65596_c0_seq1; <a href="/dbget-bin/www_bget?ko:K00681">K00681</a>  ggt; gamma-glutamyltranspeptidase [EC:2.3.2.2]
C    comp67908_c0_seq1; <a href="/dbget-bin/www_bget?ko:K00681">K00681</a>  ggt; gamma-glutamyltranspeptidase [EC:2.3.2.2]
C    comp80922_c0_seq1; <a href="/dbget-bin/www_bget?ko:K00681">K00681</a>  ggt; gamma-glutamyltranspeptidase [EC:2.3.2.2]
C    comp90842_c0_seq1; <a href="/dbget-bin/www_bget?ko:K00681">K00681</a>  ggt; gamma-glutamyltranspeptidase [EC:2.3.2.2]
C    comp102372_c0_seq1; <a href="/dbget-bin/www_bget?ko:K00681">K00681</a>  ggt; gamma-glutamyltranspeptidase [EC:2.3.2.2]
C    comp104610_c0_seq1; <a href="/dbget-bin/www_bget?ko:K00681">K00681</a>  ggt; gamma-glutamyltranspeptidase [EC:2.3.2.2]
C    comp157326_c0_seq1; <a href="/dbget-bin/www_bget?ko:K00681">K00681</a>  ggt; gamma-glutamyltranspeptidase [EC:2.3.2.2]
C    comp158009_c0_seq1; <a href="/dbget-bin/www_bget?ko:K00681">K00681</a>  ggt; gamma-glutamyltranspeptidase [EC:2.3.2.2]
C    comp160555_c0_seq1; <a href="/dbget-bin/www_bget?ko:K00681">K00681</a>  ggt; gamma-glutamyltranspeptidase [EC:2.3.2.2]
#
A<b>Peptidases of Unknown Catalytic Type</b>
B  Family U4: SpoIIGA peptidase family
B  Family U32
B  Family U48: prenyl protease 2 family
C    comp1320_c0_seq1; <a href="/dbget-bin/www_bget?ko:K08658">K08658</a>  RCE1, FACE2; prenyl protein peptidase [EC:3.4.22.-]
C    comp72204_c0_seq1; <a href="/dbget-bin/www_bget?ko:K08658">K08658</a>  RCE1, FACE2; prenyl protein peptidase [EC:3.4.22.-]
C    comp157416_c0_seq1; <a href="/dbget-bin/www_bget?ko:K08658">K08658</a>  RCE1, FACE2; prenyl protein peptidase [EC:3.4.22.-]
B  Family U62
!
#<hr>
#<b>[ <a href="/kegg/brite.html">BRITE</a> | <a href="/kegg/kegg2.html">KEGG2</a> | <a href="/kegg/">KEGG</a> ]</b><br>
#Last updated: November 12, 2013
#<br>Classification taken and modified from <a href="http://merops.sanger.ac.uk/">MEROPS</a>
