# Supplementary material for: RNA-Seq of the Caribbean reef-building coral Orbicella faveolata (Scleractinia-Merulinidae) under bleaching and disease stress expands models of coral innate immunity
Source: PeerJ. 2016 Feb 15;4:e1616. doi: 10.7717/peerj.1616 (PMC4768675; doi:10.7717/peerj.1616)
Supplement: Supplemental Information 10 [file peerj-04-1616-s010.gz › hier/q01003.keg]

+C	Glycosyltransferase	Linkage
%<style type="text/css"><!--#grid{table-layout:fixed;font-family:monospace;position:relative;color:black;width:1200px;}.col1{position:relative;background:white;z-index:1;overflow:hidden;width:800px;}.col2{position:relative;background:white;z-index:2;padding-left:10px;}--></style>
#<h2><a href="/kegg/kegg2.html"><img src="/Fig/bget/kegg3.gif" align="middle" border=0></a>&nbsp; Glycosyltransferases</h2>
#<!---
#ENTRY       ko01003
#NAME        GTase
#DEFINITION  Glycosyltransferases Mfaveolata transcriptome
#--->
!
A<b>N-Glycan biosynthesis</b>
B  Dol-linked oligosaccharide
C    comp104510_c0_seq1; <a href="/dbget-bin/www_bget?ko:K01001">K01001</a>  ALG7; UDP-N-acetylglucosamine--dolichyl-phosphate N-acetylglucosaminephosphotransferase [EC:2.7.8.15]	GlcNAc a1- PP-Dol
C    comp62944_c0_seq1; <a href="/dbget-bin/www_bget?ko:K07441">K07441</a>  ALG14; beta-1,4-N-acetylglucosaminyltransferase [EC:2.4.1.141]	GlcNAc b1-4 GlcNAc
C    comp95600_c0_seq1; <a href="/dbget-bin/www_bget?ko:K07441">K07441</a>  ALG14; beta-1,4-N-acetylglucosaminyltransferase [EC:2.4.1.141]	GlcNAc b1-4 GlcNAc
C    comp120248_c0_seq1; <a href="/dbget-bin/www_bget?ko:K07441">K07441</a>  ALG14; beta-1,4-N-acetylglucosaminyltransferase [EC:2.4.1.141]	GlcNAc b1-4 GlcNAc
C    comp117789_c0_seq1; <a href="/dbget-bin/www_bget?ko:K03842">K03842</a>  ALG1; beta-1,4-mannosyltransferase [EC:2.4.1.142]	Man b1-4 GlcNAc
C    comp68743_c0_seq1; <a href="/dbget-bin/www_bget?ko:K03843">K03843</a>  ALG2; alpha-1,3/alpha-1,6-mannosyltransferase [EC:2.4.1.132 2.4.1.257]	Man a1-3 Man
C    comp107449_c0_seq1; <a href="/dbget-bin/www_bget?ko:K03844">K03844</a>  ALG11; alpha-1,2-mannosyltransferase [EC:2.4.1.131]	Man a1-2 Man
C    comp109680_c0_seq1; <a href="/dbget-bin/www_bget?ko:K03844">K03844</a>  ALG11; alpha-1,2-mannosyltransferase [EC:2.4.1.131]	Man a1-2 Man
C    comp80758_c0_seq1; <a href="/dbget-bin/www_bget?ko:K03845">K03845</a>  ALG3; alpha-1,3-mannosyltransferase [EC:2.4.1.258]	Man a1-3 Man
C    comp81336_c0_seq1; <a href="/dbget-bin/www_bget?ko:K03845">K03845</a>  ALG3; alpha-1,3-mannosyltransferase [EC:2.4.1.258]	Man a1-3 Man
C    comp122938_c0_seq1; <a href="/dbget-bin/www_bget?ko:K03845">K03845</a>  ALG3; alpha-1,3-mannosyltransferase [EC:2.4.1.258]	Man a1-3 Man
C    comp131379_c0_seq1; <a href="/dbget-bin/www_bget?ko:K03845">K03845</a>  ALG3; alpha-1,3-mannosyltransferase [EC:2.4.1.258]	Man a1-3 Man
C    comp72362_c0_seq1; <a href="/dbget-bin/www_bget?ko:K03847">K03847</a>  ALG12; alpha-1,6-mannosyltransferase [EC:2.4.1.260]	Man a1-6 Man
C    comp110952_c0_seq1; <a href="/dbget-bin/www_bget?ko:K03847">K03847</a>  ALG12; alpha-1,6-mannosyltransferase [EC:2.4.1.260]	Man a1-6 Man
C    comp121946_c0_seq1; <a href="/dbget-bin/www_bget?ko:K03846">K03846</a>  ALG9; alpha-1,2-mannosyltransferase [EC:2.4.1.259 2.4.1.261]	Man a1-2 Man
C    comp144000_c0_seq1; <a href="/dbget-bin/www_bget?ko:K03846">K03846</a>  ALG9; alpha-1,2-mannosyltransferase [EC:2.4.1.259 2.4.1.261]	Man a1-2 Man
C    comp65438_c0_seq1; <a href="/dbget-bin/www_bget?ko:K00729">K00729</a>  ALG5; dolichyl-phosphate beta-glucosyltransferase [EC:2.4.1.117]	Glc b1- P-Dol
C    comp80673_c0_seq1; <a href="/dbget-bin/www_bget?ko:K00729">K00729</a>  ALG5; dolichyl-phosphate beta-glucosyltransferase [EC:2.4.1.117]	Glc b1- P-Dol
C    comp15736_c0_seq1; <a href="/dbget-bin/www_bget?ko:K03848">K03848</a>  ALG6; alpha-1,3-glucosyltransferase [EC:2.4.1.267]	Glc a1-3 Man
C    comp19511_c0_seq1; <a href="/dbget-bin/www_bget?ko:K03848">K03848</a>  ALG6; alpha-1,3-glucosyltransferase [EC:2.4.1.267]	Glc a1-3 Man
C    comp59114_c0_seq1; <a href="/dbget-bin/www_bget?ko:K03849">K03849</a>  ALG8; alpha-1,3-glucosyltransferase [EC:2.4.1.265]	Glc a1-3 Glc
B  N-linked oligosaccharide
C    comp41262_c0_seq1; <a href="/dbget-bin/www_bget?ko:K07151">K07151</a>  STT3; dolichyl-diphosphooligosaccharide--protein glycosyltransferase [EC:2.4.99.18]	GlcNAc b1- Asn
C    comp44486_c0_seq1; <a href="/dbget-bin/www_bget?ko:K07151">K07151</a>  STT3; dolichyl-diphosphooligosaccharide--protein glycosyltransferase [EC:2.4.99.18]	GlcNAc b1- Asn
C    comp48205_c0_seq1; <a href="/dbget-bin/www_bget?ko:K07151">K07151</a>  STT3; dolichyl-diphosphooligosaccharide--protein glycosyltransferase [EC:2.4.99.18]	GlcNAc b1- Asn
C    comp48351_c0_seq1; <a href="/dbget-bin/www_bget?ko:K07151">K07151</a>  STT3; dolichyl-diphosphooligosaccharide--protein glycosyltransferase [EC:2.4.99.18]	GlcNAc b1- Asn
C    comp48906_c0_seq1; <a href="/dbget-bin/www_bget?ko:K07151">K07151</a>  STT3; dolichyl-diphosphooligosaccharide--protein glycosyltransferase [EC:2.4.99.18]	GlcNAc b1- Asn
C    comp50722_c0_seq1; <a href="/dbget-bin/www_bget?ko:K07151">K07151</a>  STT3; dolichyl-diphosphooligosaccharide--protein glycosyltransferase [EC:2.4.99.18]	GlcNAc b1- Asn
C    comp51793_c0_seq1; <a href="/dbget-bin/www_bget?ko:K07151">K07151</a>  STT3; dolichyl-diphosphooligosaccharide--protein glycosyltransferase [EC:2.4.99.18]	GlcNAc b1- Asn
C    comp51862_c0_seq1; <a href="/dbget-bin/www_bget?ko:K07151">K07151</a>  STT3; dolichyl-diphosphooligosaccharide--protein glycosyltransferase [EC:2.4.99.18]	GlcNAc b1- Asn
C    comp54020_c0_seq1; <a href="/dbget-bin/www_bget?ko:K07151">K07151</a>  STT3; dolichyl-diphosphooligosaccharide--protein glycosyltransferase [EC:2.4.99.18]	GlcNAc b1- Asn
C    comp60271_c0_seq1; <a href="/dbget-bin/www_bget?ko:K07151">K07151</a>  STT3; dolichyl-diphosphooligosaccharide--protein glycosyltransferase [EC:2.4.99.18]	GlcNAc b1- Asn
C    comp72127_c0_seq1; <a href="/dbget-bin/www_bget?ko:K07151">K07151</a>  STT3; dolichyl-diphosphooligosaccharide--protein glycosyltransferase [EC:2.4.99.18]	GlcNAc b1- Asn
C    comp80006_c0_seq1; <a href="/dbget-bin/www_bget?ko:K07151">K07151</a>  STT3; dolichyl-diphosphooligosaccharide--protein glycosyltransferase [EC:2.4.99.18]	GlcNAc b1- Asn
C    comp123334_c0_seq1; <a href="/dbget-bin/www_bget?ko:K07151">K07151</a>  STT3; dolichyl-diphosphooligosaccharide--protein glycosyltransferase [EC:2.4.99.18]	GlcNAc b1- Asn
B  Dol-P-Man biosyntheisis
C    comp32138_c0_seq1; <a href="/dbget-bin/www_bget?ko:K00721">K00721</a>  DPM1; dolichol-phosphate mannosyltransferase [EC:2.4.1.83]	Man b1- P-Dol
C    comp49490_c0_seq1; <a href="/dbget-bin/www_bget?ko:K00721">K00721</a>  DPM1; dolichol-phosphate mannosyltransferase [EC:2.4.1.83]	Man b1- P-Dol
C    comp51516_c0_seq1; <a href="/dbget-bin/www_bget?ko:K00721">K00721</a>  DPM1; dolichol-phosphate mannosyltransferase [EC:2.4.1.83]	Man b1- P-Dol
C    comp64373_c0_seq1; <a href="/dbget-bin/www_bget?ko:K00721">K00721</a>  DPM1; dolichol-phosphate mannosyltransferase [EC:2.4.1.83]	Man b1- P-Dol
#
A<b>O-Glycan biosynthesis</b>
B  Mucin-type (GalNAc a1- Ser/Thr)
C    comp4966_c0_seq1; <a href="/dbget-bin/www_bget?ko:K00710">K00710</a>  GALNT; polypeptide N-acetylgalactosaminyltransferase [EC:2.4.1.41]	GalNAc a1- Ser/Thr
C    comp8500_c0_seq1; <a href="/dbget-bin/www_bget?ko:K00710">K00710</a>  GALNT; polypeptide N-acetylgalactosaminyltransferase [EC:2.4.1.41]	GalNAc a1- Ser/Thr
C    comp12333_c0_seq1; <a href="/dbget-bin/www_bget?ko:K00710">K00710</a>  GALNT; polypeptide N-acetylgalactosaminyltransferase [EC:2.4.1.41]	GalNAc a1- Ser/Thr
C    comp13309_c0_seq1; <a href="/dbget-bin/www_bget?ko:K00710">K00710</a>  GALNT; polypeptide N-acetylgalactosaminyltransferase [EC:2.4.1.41]	GalNAc a1- Ser/Thr
C    comp14300_c0_seq1; <a href="/dbget-bin/www_bget?ko:K00710">K00710</a>  GALNT; polypeptide N-acetylgalactosaminyltransferase [EC:2.4.1.41]	GalNAc a1- Ser/Thr
C    comp15438_c0_seq1; <a href="/dbget-bin/www_bget?ko:K00710">K00710</a>  GALNT; polypeptide N-acetylgalactosaminyltransferase [EC:2.4.1.41]	GalNAc a1- Ser/Thr
C    comp16301_c0_seq1; <a href="/dbget-bin/www_bget?ko:K00710">K00710</a>  GALNT; polypeptide N-acetylgalactosaminyltransferase [EC:2.4.1.41]	GalNAc a1- Ser/Thr
C    comp16905_c0_seq1; <a href="/dbget-bin/www_bget?ko:K00710">K00710</a>  GALNT; polypeptide N-acetylgalactosaminyltransferase [EC:2.4.1.41]	GalNAc a1- Ser/Thr
C    comp19368_c0_seq1; <a href="/dbget-bin/www_bget?ko:K00710">K00710</a>  GALNT; polypeptide N-acetylgalactosaminyltransferase [EC:2.4.1.41]	GalNAc a1- Ser/Thr
C    comp19583_c0_seq1; <a href="/dbget-bin/www_bget?ko:K00710">K00710</a>  GALNT; polypeptide N-acetylgalactosaminyltransferase [EC:2.4.1.41]	GalNAc a1- Ser/Thr
C    comp27943_c0_seq1; <a href="/dbget-bin/www_bget?ko:K00710">K00710</a>  GALNT; polypeptide N-acetylgalactosaminyltransferase [EC:2.4.1.41]	GalNAc a1- Ser/Thr
C    comp29716_c0_seq1; <a href="/dbget-bin/www_bget?ko:K00710">K00710</a>  GALNT; polypeptide N-acetylgalactosaminyltransferase [EC:2.4.1.41]	GalNAc a1- Ser/Thr
C    comp31427_c0_seq1; <a href="/dbget-bin/www_bget?ko:K00710">K00710</a>  GALNT; polypeptide N-acetylgalactosaminyltransferase [EC:2.4.1.41]	GalNAc a1- Ser/Thr
C    comp32900_c0_seq1; <a href="/dbget-bin/www_bget?ko:K00710">K00710</a>  GALNT; polypeptide N-acetylgalactosaminyltransferase [EC:2.4.1.41]	GalNAc a1- Ser/Thr
C    comp32900_c0_seq2; <a href="/dbget-bin/www_bget?ko:K00710">K00710</a>  GALNT; polypeptide N-acetylgalactosaminyltransferase [EC:2.4.1.41]	GalNAc a1- Ser/Thr
C    comp43310_c0_seq1; <a href="/dbget-bin/www_bget?ko:K00710">K00710</a>  GALNT; polypeptide N-acetylgalactosaminyltransferase [EC:2.4.1.41]	GalNAc a1- Ser/Thr
C    comp49197_c0_seq1; <a href="/dbget-bin/www_bget?ko:K00710">K00710</a>  GALNT; polypeptide N-acetylgalactosaminyltransferase [EC:2.4.1.41]	GalNAc a1- Ser/Thr
C    comp53466_c0_seq1; <a href="/dbget-bin/www_bget?ko:K00710">K00710</a>  GALNT; polypeptide N-acetylgalactosaminyltransferase [EC:2.4.1.41]	GalNAc a1- Ser/Thr
C    comp57457_c0_seq1; <a href="/dbget-bin/www_bget?ko:K00710">K00710</a>  GALNT; polypeptide N-acetylgalactosaminyltransferase [EC:2.4.1.41]	GalNAc a1- Ser/Thr
C    comp58771_c0_seq1; <a href="/dbget-bin/www_bget?ko:K00710">K00710</a>  GALNT; polypeptide N-acetylgalactosaminyltransferase [EC:2.4.1.41]	GalNAc a1- Ser/Thr
C    comp59635_c0_seq1; <a href="/dbget-bin/www_bget?ko:K00710">K00710</a>  GALNT; polypeptide N-acetylgalactosaminyltransferase [EC:2.4.1.41]	GalNAc a1- Ser/Thr
C    comp59803_c0_seq1; <a href="/dbget-bin/www_bget?ko:K00710">K00710</a>  GALNT; polypeptide N-acetylgalactosaminyltransferase [EC:2.4.1.41]	GalNAc a1- Ser/Thr
C    comp69265_c0_seq1; <a href="/dbget-bin/www_bget?ko:K00710">K00710</a>  GALNT; polypeptide N-acetylgalactosaminyltransferase [EC:2.4.1.41]	GalNAc a1- Ser/Thr
C    comp71199_c0_seq1; <a href="/dbget-bin/www_bget?ko:K00710">K00710</a>  GALNT; polypeptide N-acetylgalactosaminyltransferase [EC:2.4.1.41]	GalNAc a1- Ser/Thr
C    comp81742_c0_seq1; <a href="/dbget-bin/www_bget?ko:K00710">K00710</a>  GALNT; polypeptide N-acetylgalactosaminyltransferase [EC:2.4.1.41]	GalNAc a1- Ser/Thr
C    comp103213_c0_seq1; <a href="/dbget-bin/www_bget?ko:K00710">K00710</a>  GALNT; polypeptide N-acetylgalactosaminyltransferase [EC:2.4.1.41]	GalNAc a1- Ser/Thr
C    comp103807_c0_seq1; <a href="/dbget-bin/www_bget?ko:K00710">K00710</a>  GALNT; polypeptide N-acetylgalactosaminyltransferase [EC:2.4.1.41]	GalNAc a1- Ser/Thr
C    comp105764_c0_seq1; <a href="/dbget-bin/www_bget?ko:K00710">K00710</a>  GALNT; polypeptide N-acetylgalactosaminyltransferase [EC:2.4.1.41]	GalNAc a1- Ser/Thr
C    comp122406_c0_seq1; <a href="/dbget-bin/www_bget?ko:K00710">K00710</a>  GALNT; polypeptide N-acetylgalactosaminyltransferase [EC:2.4.1.41]	GalNAc a1- Ser/Thr
C    comp123968_c0_seq1; <a href="/dbget-bin/www_bget?ko:K00710">K00710</a>  GALNT; polypeptide N-acetylgalactosaminyltransferase [EC:2.4.1.41]	GalNAc a1- Ser/Thr
C    comp124657_c0_seq1; <a href="/dbget-bin/www_bget?ko:K00710">K00710</a>  GALNT; polypeptide N-acetylgalactosaminyltransferase [EC:2.4.1.41]	GalNAc a1- Ser/Thr
C    comp125532_c0_seq1; <a href="/dbget-bin/www_bget?ko:K00710">K00710</a>  GALNT; polypeptide N-acetylgalactosaminyltransferase [EC:2.4.1.41]	GalNAc a1- Ser/Thr
C    comp139308_c0_seq1; <a href="/dbget-bin/www_bget?ko:K00710">K00710</a>  GALNT; polypeptide N-acetylgalactosaminyltransferase [EC:2.4.1.41]	GalNAc a1- Ser/Thr
B  O-linked GlcNAc type (GlcNAc b1- Ser/Thr)
C    comp13532_c0_seq1; <a href="/dbget-bin/www_bget?ko:K09667">K09667</a>  OGT; polypeptide N-acetylglucosaminyltransferase [EC:2.4.1.-]	GlcNAc b1- Ser/Thr
C    comp22536_c0_seq1; <a href="/dbget-bin/www_bget?ko:K09667">K09667</a>  OGT; polypeptide N-acetylglucosaminyltransferase [EC:2.4.1.-]	GlcNAc b1- Ser/Thr
C    comp40222_c0_seq1; <a href="/dbget-bin/www_bget?ko:K09667">K09667</a>  OGT; polypeptide N-acetylglucosaminyltransferase [EC:2.4.1.-]	GlcNAc b1- Ser/Thr
C    comp46555_c0_seq2; <a href="/dbget-bin/www_bget?ko:K09667">K09667</a>  OGT; polypeptide N-acetylglucosaminyltransferase [EC:2.4.1.-]	GlcNAc b1- Ser/Thr
C    comp46555_c0_seq3; <a href="/dbget-bin/www_bget?ko:K09667">K09667</a>  OGT; polypeptide N-acetylglucosaminyltransferase [EC:2.4.1.-]	GlcNAc b1- Ser/Thr
C    comp46555_c0_seq7; <a href="/dbget-bin/www_bget?ko:K09667">K09667</a>  OGT; polypeptide N-acetylglucosaminyltransferase [EC:2.4.1.-]	GlcNAc b1- Ser/Thr
C    comp46555_c0_seq9; <a href="/dbget-bin/www_bget?ko:K09667">K09667</a>  OGT; polypeptide N-acetylglucosaminyltransferase [EC:2.4.1.-]	GlcNAc b1- Ser/Thr
C    comp144775_c0_seq1; <a href="/dbget-bin/www_bget?ko:K09667">K09667</a>  OGT; polypeptide N-acetylglucosaminyltransferase [EC:2.4.1.-]	GlcNAc b1- Ser/Thr
B  Glycosaminoglycan (Xyl b1- Ser/Thr)
C    comp61097_c0_seq1; <a href="/dbget-bin/www_bget?ko:K00771">K00771</a>  XYLT; protein xylosyltransferase [EC:2.4.2.26]	Xyl b1- Ser
C    comp139726_c0_seq1; <a href="/dbget-bin/www_bget?ko:K00771">K00771</a>  XYLT; protein xylosyltransferase [EC:2.4.2.26]	Xyl b1- Ser
C    comp148017_c0_seq1; <a href="/dbget-bin/www_bget?ko:K00771">K00771</a>  XYLT; protein xylosyltransferase [EC:2.4.2.26]	Xyl b1- Ser
C    comp154075_c0_seq1; <a href="/dbget-bin/www_bget?ko:K00771">K00771</a>  XYLT; protein xylosyltransferase [EC:2.4.2.26]	Xyl b1- Ser
B  O-linked Man type (Man a1- Ser/Thr)
C    comp5414_c0_seq1; <a href="/dbget-bin/www_bget?ko:K00728">K00728</a>  POMT; dolichyl-phosphate-mannose-protein mannosyltransferase [EC:2.4.1.109]	Man a1- Ser/Thr
C    comp37738_c0_seq1; <a href="/dbget-bin/www_bget?ko:K00728">K00728</a>  POMT; dolichyl-phosphate-mannose-protein mannosyltransferase [EC:2.4.1.109]	Man a1- Ser/Thr
C    comp38423_c0_seq1; <a href="/dbget-bin/www_bget?ko:K00728">K00728</a>  POMT; dolichyl-phosphate-mannose-protein mannosyltransferase [EC:2.4.1.109]	Man a1- Ser/Thr
C    comp51274_c0_seq1; <a href="/dbget-bin/www_bget?ko:K00728">K00728</a>  POMT; dolichyl-phosphate-mannose-protein mannosyltransferase [EC:2.4.1.109]	Man a1- Ser/Thr
C    comp65796_c0_seq1; <a href="/dbget-bin/www_bget?ko:K00728">K00728</a>  POMT; dolichyl-phosphate-mannose-protein mannosyltransferase [EC:2.4.1.109]	Man a1- Ser/Thr
C    comp74064_c0_seq1; <a href="/dbget-bin/www_bget?ko:K00728">K00728</a>  POMT; dolichyl-phosphate-mannose-protein mannosyltransferase [EC:2.4.1.109]	Man a1- Ser/Thr
C    comp76310_c0_seq1; <a href="/dbget-bin/www_bget?ko:K00728">K00728</a>  POMT; dolichyl-phosphate-mannose-protein mannosyltransferase [EC:2.4.1.109]	Man a1- Ser/Thr
B  O-linked Fuc type (Fuc a1-Ser/Thr)
C    comp31279_c0_seq1; <a href="/dbget-bin/www_bget?ko:K03691">K03691</a>  POFUT; peptide-O-fucosyltransferase [EC:2.4.1.221]	Fuc a1- Ser/Thr
C    comp103630_c0_seq1; <a href="/dbget-bin/www_bget?ko:K03691">K03691</a>  POFUT; peptide-O-fucosyltransferase [EC:2.4.1.221]	Fuc a1- Ser/Thr
C    comp105942_c0_seq1; <a href="/dbget-bin/www_bget?ko:K03691">K03691</a>  POFUT; peptide-O-fucosyltransferase [EC:2.4.1.221]	Fuc a1- Ser/Thr
C    comp107265_c0_seq1; <a href="/dbget-bin/www_bget?ko:K03691">K03691</a>  POFUT; peptide-O-fucosyltransferase [EC:2.4.1.221]	Fuc a1- Ser/Thr
C    comp148644_c0_seq1; <a href="/dbget-bin/www_bget?ko:K03691">K03691</a>  POFUT; peptide-O-fucosyltransferase [EC:2.4.1.221]	Fuc a1- Ser/Thr
B  O-linked Glc type (Glc b1- Ser)
C    comp4250_c0_seq1; <a href="/dbget-bin/www_bget?ko:K13667">K13667</a>  RUMI, KTELC1; protein glucosyltransferase [EC:2.4.1.-]	Glc b1- Ser
C    comp4250_c0_seq2; <a href="/dbget-bin/www_bget?ko:K13667">K13667</a>  RUMI, KTELC1; protein glucosyltransferase [EC:2.4.1.-]	Glc b1- Ser
C    comp27050_c0_seq1; <a href="/dbget-bin/www_bget?ko:K13667">K13667</a>  RUMI, KTELC1; protein glucosyltransferase [EC:2.4.1.-]	Glc b1- Ser
C    comp31785_c0_seq1; <a href="/dbget-bin/www_bget?ko:K13667">K13667</a>  RUMI, KTELC1; protein glucosyltransferase [EC:2.4.1.-]	Glc b1- Ser
C    comp110642_c0_seq1; <a href="/dbget-bin/www_bget?ko:K13667">K13667</a>  RUMI, KTELC1; protein glucosyltransferase [EC:2.4.1.-]	Glc b1- Ser
B  O-linked Gal type (Glc a1-2 Gal b1- hydroxylysine)
C    comp7696_c0_seq1; <a href="/dbget-bin/www_bget?ko:K11703">K11703</a>  GLT25D; collagen beta-1,O-galactosyltransferase [EC:2.4.1.50]	Gal b1- hydroxylysine
C    comp16320_c0_seq1; <a href="/dbget-bin/www_bget?ko:K11703">K11703</a>  GLT25D; collagen beta-1,O-galactosyltransferase [EC:2.4.1.50]	Gal b1- hydroxylysine
C    comp30555_c0_seq1; <a href="/dbget-bin/www_bget?ko:K11703">K11703</a>  GLT25D; collagen beta-1,O-galactosyltransferase [EC:2.4.1.50]	Gal b1- hydroxylysine
C    comp51392_c0_seq1; <a href="/dbget-bin/www_bget?ko:K11703">K11703</a>  GLT25D; collagen beta-1,O-galactosyltransferase [EC:2.4.1.50]	Gal b1- hydroxylysine
C    comp67896_c0_seq1; <a href="/dbget-bin/www_bget?ko:K11703">K11703</a>  GLT25D; collagen beta-1,O-galactosyltransferase [EC:2.4.1.50]	Gal b1- hydroxylysine
C    comp97744_c0_seq1; <a href="/dbget-bin/www_bget?ko:K11703">K11703</a>  GLT25D; collagen beta-1,O-galactosyltransferase [EC:2.4.1.50]	Gal b1- hydroxylysine
C    comp110270_c0_seq1; <a href="/dbget-bin/www_bget?ko:K11703">K11703</a>  GLT25D; collagen beta-1,O-galactosyltransferase [EC:2.4.1.50]	Gal b1- hydroxylysine
C    comp49416_c0_seq1; <a href="/dbget-bin/www_bget?ko:K13646">K13646</a>  PLOD3; lysyl hydroxylase/galactosyltransferase/glucosyltransferase [EC:1.14.11.4 2.4.1.50 2.4.1.66]	Glc a1-2 Gal b1- hydroxylysine
C    comp90790_c0_seq1; <a href="/dbget-bin/www_bget?ko:K13646">K13646</a>  PLOD3; lysyl hydroxylase/galactosyltransferase/glucosyltransferase [EC:1.14.11.4 2.4.1.50 2.4.1.66]	Glc a1-2 Gal b1- hydroxylysine
C    comp132578_c0_seq1; <a href="/dbget-bin/www_bget?ko:K13646">K13646</a>  PLOD3; lysyl hydroxylase/galactosyltransferase/glucosyltransferase [EC:1.14.11.4 2.4.1.50 2.4.1.66]	Glc a1-2 Gal b1- hydroxylysine
#
A<b>GPI-anchor biosynthesis</b>
B  Core oligosaccharide
C    comp6449_c0_seq1; <a href="/dbget-bin/www_bget?ko:K03857">K03857</a>  PIGA, GPI3; phosphatidylinositol glycan, class A [EC:2.4.1.198]	GlcNAc a1-6 PI
C    comp85810_c0_seq1; <a href="/dbget-bin/www_bget?ko:K03857">K03857</a>  PIGA, GPI3; phosphatidylinositol glycan, class A [EC:2.4.1.198]	GlcNAc a1-6 PI
C    comp114110_c0_seq1; <a href="/dbget-bin/www_bget?ko:K03857">K03857</a>  PIGA, GPI3; phosphatidylinositol glycan, class A [EC:2.4.1.198]	GlcNAc a1-6 PI
C    comp140224_c0_seq1; <a href="/dbget-bin/www_bget?ko:K05284">K05284</a>  PIGM; phosphatidylinositol glycan, class M [EC:2.4.1.-]	Man a1-4 GlcN
B  Phosphatidylinositol mannoside
B  Lipophosphoglycan
#
A<b>Glycolipid biosynthesis</b>
B  Glycosphingolipid
C    comp4117_c0_seq1; <a href="/dbget-bin/www_bget?ko:K04628">K04628</a>  CGT, UGT8; 2-hydroxyacylsphingosine 1-beta-galactosyltransferase [EC:2.4.1.45]	Gal b1- Cer
C    comp79511_c0_seq1; <a href="/dbget-bin/www_bget?ko:K04628">K04628</a>  CGT, UGT8; 2-hydroxyacylsphingosine 1-beta-galactosyltransferase [EC:2.4.1.45]	Gal b1- Cer
C    comp23255_c0_seq1; <a href="/dbget-bin/www_bget?ko:K07553">K07553</a>  B4GALT6; beta-1,4-galactosyltransferase 6 [EC:2.4.1.274]	Gal b1-4 Glc
B  Glycoglycerolipid
#
A<b>Glycan extension</b>
B  Type 1 chain
C    comp28149_c0_seq1; <a href="/dbget-bin/www_bget?ko:K07819">K07819</a>  B3GALT1; beta-1,3-galactosyltransferase 1 [EC:2.4.1.-]	Gal b1-3 GlcNAc
C    comp46440_c0_seq1; <a href="/dbget-bin/www_bget?ko:K07819">K07819</a>  B3GALT1; beta-1,3-galactosyltransferase 1 [EC:2.4.1.-]	Gal b1-3 GlcNAc
C    comp46440_c0_seq3; <a href="/dbget-bin/www_bget?ko:K07819">K07819</a>  B3GALT1; beta-1,3-galactosyltransferase 1 [EC:2.4.1.-]	Gal b1-3 GlcNAc
C    comp46440_c0_seq4; <a href="/dbget-bin/www_bget?ko:K07819">K07819</a>  B3GALT1; beta-1,3-galactosyltransferase 1 [EC:2.4.1.-]	Gal b1-3 GlcNAc
C    comp46440_c0_seq6; <a href="/dbget-bin/www_bget?ko:K07819">K07819</a>  B3GALT1; beta-1,3-galactosyltransferase 1 [EC:2.4.1.-]	Gal b1-3 GlcNAc
C    comp100020_c0_seq1; <a href="/dbget-bin/www_bget?ko:K07820">K07820</a>  B3GALT2; beta-1,3-galactosyltransferase 2 [EC:2.4.1.-]	Gal b1-3 GlcNAc
B  Type 2 chain/Poly-N-acetyllactosamine
C    comp75382_c0_seq1; <a href="/dbget-bin/www_bget?ko:K00741">K00741</a>  B3GNT1, B3GNT2; N-acetyllactosaminide beta-1,3-N-acetylglucosaminyltransferase [EC:2.4.1.149]	GlcNAc b1-3 Gal
C    comp76255_c0_seq1; <a href="/dbget-bin/www_bget?ko:K00741">K00741</a>  B3GNT1, B3GNT2; N-acetyllactosaminide beta-1,3-N-acetylglucosaminyltransferase [EC:2.4.1.149]	GlcNAc b1-3 Gal
B  Type 3 chain
C    comp19096_c0_seq1; <a href="/dbget-bin/www_bget?ko:K00731">K00731</a>  C1GALT1; glycoprotein-N-acetylgalactosamine 3-beta-galactosyltransferase [EC:2.4.1.122]	Gal b1-3 GalNAc
C    comp73939_c0_seq1; <a href="/dbget-bin/www_bget?ko:K00731">K00731</a>  C1GALT1; glycoprotein-N-acetylgalactosamine 3-beta-galactosyltransferase [EC:2.4.1.122]	Gal b1-3 GalNAc
C    comp97686_c0_seq1; <a href="/dbget-bin/www_bget?ko:K00731">K00731</a>  C1GALT1; glycoprotein-N-acetylgalactosamine 3-beta-galactosyltransferase [EC:2.4.1.122]	Gal b1-3 GalNAc
B  I antigen
B  ABO blood group
B  Lewis blood group
C    comp46816_c0_seq3; <a href="/dbget-bin/www_bget?ko:K07632">K07632</a>  FUT4; galactoside alpha-1,3-fucosyltransferase 4 [EC:2.4.1.-]	Fuc a1-3 GlcNAc
C    comp100094_c0_seq1; <a href="/dbget-bin/www_bget?ko:K07632">K07632</a>  FUT4; galactoside alpha-1,3-fucosyltransferase 4 [EC:2.4.1.-]	Fuc a1-3 GlcNAc
B  P blood group
B  Sid blood group
B  Forssman antigen
B  N-Glycan
C    comp8945_c0_seq1; <a href="/dbget-bin/www_bget?ko:K00726">K00726</a>  MGAT1; alpha-1,3-mannosyl-glycoprotein beta-1,2-N-acetylglucosaminyltransferase [EC:2.4.1.101]	GlcNAc b1-2 Man
C    comp57120_c0_seq1; <a href="/dbget-bin/www_bget?ko:K00736">K00736</a>  MGAT2; alpha-1,6-mannosyl-glycoprotein beta-1,2-N-acetylglucosaminyltransferase [EC:2.4.1.143]	GlcNAc b1-2 Man
C    comp59100_c0_seq1; <a href="/dbget-bin/www_bget?ko:K00736">K00736</a>  MGAT2; alpha-1,6-mannosyl-glycoprotein beta-1,2-N-acetylglucosaminyltransferase [EC:2.4.1.143]	GlcNAc b1-2 Man
C    comp100505_c0_seq1; <a href="/dbget-bin/www_bget?ko:K00736">K00736</a>  MGAT2; alpha-1,6-mannosyl-glycoprotein beta-1,2-N-acetylglucosaminyltransferase [EC:2.4.1.143]	GlcNAc b1-2 Man
C    comp6757_c0_seq1; <a href="/dbget-bin/www_bget?ko:K00738">K00738</a>  MGAT4A_B; alpha-1,3-mannosylglycoprotein beta-1,4-N-acetylglucosaminyltransferase A/B [EC:2.4.1.145]	GlcNAc b1-4 Man
C    comp7267_c0_seq1; <a href="/dbget-bin/www_bget?ko:K00738">K00738</a>  MGAT4A_B; alpha-1,3-mannosylglycoprotein beta-1,4-N-acetylglucosaminyltransferase A/B [EC:2.4.1.145]	GlcNAc b1-4 Man
C    comp34083_c0_seq1; <a href="/dbget-bin/www_bget?ko:K00738">K00738</a>  MGAT4A_B; alpha-1,3-mannosylglycoprotein beta-1,4-N-acetylglucosaminyltransferase A/B [EC:2.4.1.145]	GlcNAc b1-4 Man
C    comp87863_c0_seq1; <a href="/dbget-bin/www_bget?ko:K00738">K00738</a>  MGAT4A_B; alpha-1,3-mannosylglycoprotein beta-1,4-N-acetylglucosaminyltransferase A/B [EC:2.4.1.145]	GlcNAc b1-4 Man
C    comp4155_c0_seq1; <a href="/dbget-bin/www_bget?ko:K00744">K00744</a>  MGAT5; alpha-1,3(6)-mannosylglycoprotein beta-1,6-N-acetyl-glucosaminyltransferase [EC:2.4.1.155]	GlcNAc b1-6 Man
C    comp29003_c0_seq1; <a href="/dbget-bin/www_bget?ko:K00744">K00744</a>  MGAT5; alpha-1,3(6)-mannosylglycoprotein beta-1,6-N-acetyl-glucosaminyltransferase [EC:2.4.1.155]	GlcNAc b1-6 Man
C    comp43123_c0_seq1; <a href="/dbget-bin/www_bget?ko:K00744">K00744</a>  MGAT5; alpha-1,3(6)-mannosylglycoprotein beta-1,6-N-acetyl-glucosaminyltransferase [EC:2.4.1.155]	GlcNAc b1-6 Man
C    comp46216_c0_seq2; <a href="/dbget-bin/www_bget?ko:K00744">K00744</a>  MGAT5; alpha-1,3(6)-mannosylglycoprotein beta-1,6-N-acetyl-glucosaminyltransferase [EC:2.4.1.155]	GlcNAc b1-6 Man
C    comp62521_c0_seq1; <a href="/dbget-bin/www_bget?ko:K00744">K00744</a>  MGAT5; alpha-1,3(6)-mannosylglycoprotein beta-1,6-N-acetyl-glucosaminyltransferase [EC:2.4.1.155]	GlcNAc b1-6 Man
C    comp65929_c0_seq1; <a href="/dbget-bin/www_bget?ko:K00744">K00744</a>  MGAT5; alpha-1,3(6)-mannosylglycoprotein beta-1,6-N-acetyl-glucosaminyltransferase [EC:2.4.1.155]	GlcNAc b1-6 Man
C    comp104548_c0_seq1; <a href="/dbget-bin/www_bget?ko:K00744">K00744</a>  MGAT5; alpha-1,3(6)-mannosylglycoprotein beta-1,6-N-acetyl-glucosaminyltransferase [EC:2.4.1.155]	GlcNAc b1-6 Man
C    comp108447_c0_seq1; <a href="/dbget-bin/www_bget?ko:K00744">K00744</a>  MGAT5; alpha-1,3(6)-mannosylglycoprotein beta-1,6-N-acetyl-glucosaminyltransferase [EC:2.4.1.155]	GlcNAc b1-6 Man
C    comp112428_c0_seq1; <a href="/dbget-bin/www_bget?ko:K00744">K00744</a>  MGAT5; alpha-1,3(6)-mannosylglycoprotein beta-1,6-N-acetyl-glucosaminyltransferase [EC:2.4.1.155]	GlcNAc b1-6 Man
C    comp122970_c0_seq1; <a href="/dbget-bin/www_bget?ko:K00744">K00744</a>  MGAT5; alpha-1,3(6)-mannosylglycoprotein beta-1,6-N-acetyl-glucosaminyltransferase [EC:2.4.1.155]	GlcNAc b1-6 Man
C    comp22377_c0_seq1; <a href="/dbget-bin/www_bget?ko:K00717">K00717</a>  FUT8; glycoprotein 6-alpha-L-fucosyltransferase [EC:2.4.1.68]	Fuc a1-6 GlcNAc
C    comp53445_c0_seq1; <a href="/dbget-bin/www_bget?ko:K00717">K00717</a>  FUT8; glycoprotein 6-alpha-L-fucosyltransferase [EC:2.4.1.68]	Fuc a1-6 GlcNAc
C    comp75352_c0_seq1; <a href="/dbget-bin/www_bget?ko:K00717">K00717</a>  FUT8; glycoprotein 6-alpha-L-fucosyltransferase [EC:2.4.1.68]	Fuc a1-6 GlcNAc
C    comp46816_c0_seq2; <a href="/dbget-bin/www_bget?ko:K00753">K00753</a>  E2.4.1.214; glycoprotein 3-alpha-L-fucosyltransferase [EC:2.4.1.214]	Fuc a1-3 GlcNAc
C    comp58264_c0_seq1; <a href="/dbget-bin/www_bget?ko:K09669">K09669</a>  FUT10; alpha-1,3-fucosyltransferase 10 [EC:2.4.1.-]	Fuc a1-3 GlcNAc
C    comp83720_c0_seq1; <a href="/dbget-bin/www_bget?ko:K09669">K09669</a>  FUT10; alpha-1,3-fucosyltransferase 10 [EC:2.4.1.-]	Fuc a1-3 GlcNAc
B  O-Glycan
C    comp631_c0_seq1; <a href="/dbget-bin/www_bget?ko:K00733">K00733</a>  B4GALT7; xylosylprotein 4-beta-galactosyltransferase [EC:2.4.1.133]	Gal b1-4 Xyl
C    comp108499_c0_seq1; <a href="/dbget-bin/www_bget?ko:K00733">K00733</a>  B4GALT7; xylosylprotein 4-beta-galactosyltransferase [EC:2.4.1.133]	Gal b1-4 Xyl
C    comp10487_c0_seq1; <a href="/dbget-bin/www_bget?ko:K00735">K00735</a>  B3GAT1; galactosylgalactosylxylosylprotein 3-beta-glucuronosyltransferase 1 [EC:2.4.1.135]	GlcA b1-3 Gal
C    comp4594_c0_seq1; <a href="/dbget-bin/www_bget?ko:K10158">K10158</a>  B3GAT3; galactosylgalactosylxylosylprotein 3-beta-glucuronosyltransferase 3 [EC:2.4.1.135]	GlcA b1-3 Gal
C    comp88552_c0_seq1; <a href="/dbget-bin/www_bget?ko:K10158">K10158</a>  B3GAT3; galactosylgalactosylxylosylprotein 3-beta-glucuronosyltransferase 3 [EC:2.4.1.135]	GlcA b1-3 Gal
C    comp22806_c0_seq1; <a href="/dbget-bin/www_bget?ko:K13499">K13499</a>  CHSY; chondroitin sulfate synthase [EC:2.4.1.175 2.4.1.226]	GalNAc b1-4 GlcA b1-3 GalNAc
C    comp34234_c0_seq1; <a href="/dbget-bin/www_bget?ko:K13499">K13499</a>  CHSY; chondroitin sulfate synthase [EC:2.4.1.175 2.4.1.226]	GalNAc b1-4 GlcA b1-3 GalNAc
C    comp52905_c0_seq1; <a href="/dbget-bin/www_bget?ko:K13499">K13499</a>  CHSY; chondroitin sulfate synthase [EC:2.4.1.175 2.4.1.226]	GalNAc b1-4 GlcA b1-3 GalNAc
C    comp80066_c0_seq1; <a href="/dbget-bin/www_bget?ko:K13499">K13499</a>  CHSY; chondroitin sulfate synthase [EC:2.4.1.175 2.4.1.226]	GalNAc b1-4 GlcA b1-3 GalNAc
C    comp6724_c0_seq1; <a href="/dbget-bin/www_bget?ko:K03419">K03419</a>  CHPF2; chondroitin polymerizing factor 2 [EC:2.4.1.226]	GlcA b1-3 GalNAc
C    comp27072_c0_seq1; <a href="/dbget-bin/www_bget?ko:K03419">K03419</a>  CHPF2; chondroitin polymerizing factor 2 [EC:2.4.1.226]	GlcA b1-3 GalNAc
C    comp44851_c0_seq1; <a href="/dbget-bin/www_bget?ko:K02366">K02366</a>  EXT1; glucuronyl/N-acetylglucosaminyl transferase EXT1 [EC:2.4.1.224 2.4.1.225]	GlcA b1-4 GlcNAc a1-4 GlcA
C    comp44851_c0_seq2; <a href="/dbget-bin/www_bget?ko:K02366">K02366</a>  EXT1; glucuronyl/N-acetylglucosaminyl transferase EXT1 [EC:2.4.1.224 2.4.1.225]	GlcA b1-4 GlcNAc a1-4 GlcA
C    comp91093_c0_seq1; <a href="/dbget-bin/www_bget?ko:K02366">K02366</a>  EXT1; glucuronyl/N-acetylglucosaminyl transferase EXT1 [EC:2.4.1.224 2.4.1.225]	GlcA b1-4 GlcNAc a1-4 GlcA
C    comp128066_c0_seq1; <a href="/dbget-bin/www_bget?ko:K02366">K02366</a>  EXT1; glucuronyl/N-acetylglucosaminyl transferase EXT1 [EC:2.4.1.224 2.4.1.225]	GlcA b1-4 GlcNAc a1-4 GlcA
C    comp12506_c0_seq1; <a href="/dbget-bin/www_bget?ko:K02367">K02367</a>  EXT2; glucuronyl/N-acetylglucosaminyl transferase EXT2 [EC:2.4.1.224 2.4.1.225]	GlcA b1-4 GlcNAc a1-4 GlcA
C    comp23561_c0_seq1; <a href="/dbget-bin/www_bget?ko:K02367">K02367</a>  EXT2; glucuronyl/N-acetylglucosaminyl transferase EXT2 [EC:2.4.1.224 2.4.1.225]	GlcA b1-4 GlcNAc a1-4 GlcA
C    comp53685_c0_seq1; <a href="/dbget-bin/www_bget?ko:K02367">K02367</a>  EXT2; glucuronyl/N-acetylglucosaminyl transferase EXT2 [EC:2.4.1.224 2.4.1.225]	GlcA b1-4 GlcNAc a1-4 GlcA
C    comp64220_c0_seq1; <a href="/dbget-bin/www_bget?ko:K02367">K02367</a>  EXT2; glucuronyl/N-acetylglucosaminyl transferase EXT2 [EC:2.4.1.224 2.4.1.225]	GlcA b1-4 GlcNAc a1-4 GlcA
C    comp96575_c0_seq1; <a href="/dbget-bin/www_bget?ko:K02367">K02367</a>  EXT2; glucuronyl/N-acetylglucosaminyl transferase EXT2 [EC:2.4.1.224 2.4.1.225]	GlcA b1-4 GlcNAc a1-4 GlcA
C    comp106576_c0_seq1; <a href="/dbget-bin/www_bget?ko:K02367">K02367</a>  EXT2; glucuronyl/N-acetylglucosaminyl transferase EXT2 [EC:2.4.1.224 2.4.1.225]	GlcA b1-4 GlcNAc a1-4 GlcA
C    comp7771_c0_seq1; <a href="/dbget-bin/www_bget?ko:K02370">K02370</a>  EXTL3; alpha-1,4-N-acetylglucosaminyltransferase EXTL3 [EC:2.4.1.223 2.4.1.224]	GlcNAc a1-4 GlcA
C    comp26221_c0_seq1; <a href="/dbget-bin/www_bget?ko:K02370">K02370</a>  EXTL3; alpha-1,4-N-acetylglucosaminyltransferase EXTL3 [EC:2.4.1.223 2.4.1.224]	GlcNAc a1-4 GlcA
C    comp56663_c0_seq1; <a href="/dbget-bin/www_bget?ko:K02370">K02370</a>  EXTL3; alpha-1,4-N-acetylglucosaminyltransferase EXTL3 [EC:2.4.1.223 2.4.1.224]	GlcNAc a1-4 GlcA
C    comp75898_c0_seq1; <a href="/dbget-bin/www_bget?ko:K02370">K02370</a>  EXTL3; alpha-1,4-N-acetylglucosaminyltransferase EXTL3 [EC:2.4.1.223 2.4.1.224]	GlcNAc a1-4 GlcA
C    comp4081_c0_seq1; <a href="/dbget-bin/www_bget?ko:K09666">K09666</a>  POMGNT1; beta-1,2-N-acetylglucosaminyltransferase [EC:2.4.1.-]	GlcNAc b1-2 Man
C    comp36193_c0_seq1; <a href="/dbget-bin/www_bget?ko:K09666">K09666</a>  POMGNT1; beta-1,2-N-acetylglucosaminyltransferase [EC:2.4.1.-]	GlcNAc b1-2 Man
C    comp46193_c0_seq1; <a href="/dbget-bin/www_bget?ko:K09666">K09666</a>  POMGNT1; beta-1,2-N-acetylglucosaminyltransferase [EC:2.4.1.-]	GlcNAc b1-2 Man
C    comp46193_c0_seq2; <a href="/dbget-bin/www_bget?ko:K09666">K09666</a>  POMGNT1; beta-1,2-N-acetylglucosaminyltransferase [EC:2.4.1.-]	GlcNAc b1-2 Man
C    comp46193_c0_seq3; <a href="/dbget-bin/www_bget?ko:K09666">K09666</a>  POMGNT1; beta-1,2-N-acetylglucosaminyltransferase [EC:2.4.1.-]	GlcNAc b1-2 Man
C    comp55724_c0_seq1; <a href="/dbget-bin/www_bget?ko:K09666">K09666</a>  POMGNT1; beta-1,2-N-acetylglucosaminyltransferase [EC:2.4.1.-]	GlcNAc b1-2 Man
C    comp118823_c0_seq1; <a href="/dbget-bin/www_bget?ko:K09666">K09666</a>  POMGNT1; beta-1,2-N-acetylglucosaminyltransferase [EC:2.4.1.-]	GlcNAc b1-2 Man
C    comp126615_c0_seq1; <a href="/dbget-bin/www_bget?ko:K09666">K09666</a>  POMGNT1; beta-1,2-N-acetylglucosaminyltransferase [EC:2.4.1.-]	GlcNAc b1-2 Man
C    comp139775_c0_seq1; <a href="/dbget-bin/www_bget?ko:K09666">K09666</a>  POMGNT1; beta-1,2-N-acetylglucosaminyltransferase [EC:2.4.1.-]	GlcNAc b1-2 Man
C    comp16364_c0_seq1; <a href="/dbget-bin/www_bget?ko:K13675">K13675</a>  B3GALTL; UDP-glucose:O-linked fucose beta-1,3-glucosyltransferase [EC:2.4.1.-]	Glc b1-3 Fuc
C    comp83389_c0_seq1; <a href="/dbget-bin/www_bget?ko:K13675">K13675</a>  B3GALTL; UDP-glucose:O-linked fucose beta-1,3-glucosyltransferase [EC:2.4.1.-]	Glc b1-3 Fuc
C    comp83671_c0_seq1; <a href="/dbget-bin/www_bget?ko:K13675">K13675</a>  B3GALTL; UDP-glucose:O-linked fucose beta-1,3-glucosyltransferase [EC:2.4.1.-]	Glc b1-3 Fuc
B  Glycolipid
B  Yeast mannan chain
B  Wide specificity
C    comp126711_c0_seq1; <a href="/dbget-bin/www_bget?ko:K09654">K09654</a>  B3GALNT2; beta-1,3-N-acetylgalactosaminyltransferase 2 [EC:2.4.1.-]	GalNAc b1-3 GlcNAc
C    comp46029_c0_seq1; <a href="/dbget-bin/www_bget?ko:K09656">K09656</a>  B4GALNT3; beta-1,4-N-acetylgalactosaminyltransferase 3 [EC:2.4.1.244]	GalNAc b1-4 GlcNAc
C    comp46029_c0_seq2; <a href="/dbget-bin/www_bget?ko:K09656">K09656</a>  B4GALNT3; beta-1,4-N-acetylgalactosaminyltransferase 3 [EC:2.4.1.244]	GalNAc b1-4 GlcNAc
C    comp48009_c0_seq1; <a href="/dbget-bin/www_bget?ko:K09656">K09656</a>  B4GALNT3; beta-1,4-N-acetylgalactosaminyltransferase 3 [EC:2.4.1.244]	GalNAc b1-4 GlcNAc
C    comp48056_c0_seq1; <a href="/dbget-bin/www_bget?ko:K09656">K09656</a>  B4GALNT3; beta-1,4-N-acetylgalactosaminyltransferase 3 [EC:2.4.1.244]	GalNAc b1-4 GlcNAc
C    comp62931_c0_seq1; <a href="/dbget-bin/www_bget?ko:K09656">K09656</a>  B4GALNT3; beta-1,4-N-acetylgalactosaminyltransferase 3 [EC:2.4.1.244]	GalNAc b1-4 GlcNAc
C    comp158896_c0_seq1; <a href="/dbget-bin/www_bget?ko:K09656">K09656</a>  B4GALNT3; beta-1,4-N-acetylgalactosaminyltransferase 3 [EC:2.4.1.244]	GalNAc b1-4 GlcNAc
C    comp28198_c0_seq1; <a href="/dbget-bin/www_bget?ko:K09657">K09657</a>  B4GALNT4; beta-1,4-N-acetylgalactosaminyltransferase 4 [EC:2.4.1.244]	GalNAc b1-4 GlcNAc
C    comp63872_c0_seq1; <a href="/dbget-bin/www_bget?ko:K09657">K09657</a>  B4GALNT4; beta-1,4-N-acetylgalactosaminyltransferase 4 [EC:2.4.1.244]	GalNAc b1-4 GlcNAc
C    comp68784_c0_seq1; <a href="/dbget-bin/www_bget?ko:K09657">K09657</a>  B4GALNT4; beta-1,4-N-acetylgalactosaminyltransferase 4 [EC:2.4.1.244]	GalNAc b1-4 GlcNAc
C    comp154199_c0_seq1; <a href="/dbget-bin/www_bget?ko:K09657">K09657</a>  B4GALNT4; beta-1,4-N-acetylgalactosaminyltransferase 4 [EC:2.4.1.244]	GalNAc b1-4 GlcNAc
C    comp67734_c0_seq1; <a href="/dbget-bin/www_bget?ko:K09661">K09661</a>  MGAT5B; mannosyl alpha-1,6-glycoprotein beta-1,6-N-acetyl-glucosaminyltransferase, isozyme B [EC:2.4.1.-]	GlcNAc b1-6 Man
C    comp92797_c0_seq1; <a href="/dbget-bin/www_bget?ko:K09661">K09661</a>  MGAT5B; mannosyl alpha-1,6-glycoprotein beta-1,6-N-acetyl-glucosaminyltransferase, isozyme B [EC:2.4.1.-]	GlcNAc b1-6 Man
B  Others
C    comp38831_c0_seq1; <a href="/dbget-bin/www_bget?ko:K09668">K09668</a>  LARGE; glycosyltransferase-like protein LARGE
C    comp38831_c0_seq2; <a href="/dbget-bin/www_bget?ko:K09668">K09668</a>  LARGE; glycosyltransferase-like protein LARGE
#
A<b>Terminal extension</b>
B  Sialyltransferase
C    comp23123_c0_seq1; <a href="/dbget-bin/www_bget?ko:K03375">K03375</a>  SIAT7E, ST6GalNAc V; N-acetylgalactosaminide alpha-2,6-sialyltransferase (sialyltransferase 7E) [EC:2.4.99.-]	Neu5Ac a2-6 GalNAc
B  Bacterial sialyltransferase
#
A<b>Polysaccharide</b>
B  Storage polysaccharide
C    comp44391_c0_seq1; <a href="/dbget-bin/www_bget?ko:K00693">K00693</a>  GYS; glycogen(starch) synthase [EC:2.4.1.11]	Glc a1-4 Glc
C    comp44391_c0_seq2; <a href="/dbget-bin/www_bget?ko:K00693">K00693</a>  GYS; glycogen(starch) synthase [EC:2.4.1.11]	Glc a1-4 Glc
C    comp10488_c0_seq1; <a href="/dbget-bin/www_bget?ko:K00750">K00750</a>  GYG1, GYG2; glycogenin glucosyltransferase [EC:2.4.1.186]	Glc - glycogenin
C    comp10488_c0_seq2; <a href="/dbget-bin/www_bget?ko:K00750">K00750</a>  GYG1, GYG2; glycogenin glucosyltransferase [EC:2.4.1.186]	Glc - glycogenin
C    comp66914_c0_seq1; <a href="/dbget-bin/www_bget?ko:K00750">K00750</a>  GYG1, GYG2; glycogenin glucosyltransferase [EC:2.4.1.186]	Glc - glycogenin
C    comp102948_c0_seq1; <a href="/dbget-bin/www_bget?ko:K00750">K00750</a>  GYG1, GYG2; glycogenin glucosyltransferase [EC:2.4.1.186]	Glc - glycogenin
B  Structural polysaccharide
C    comp28269_c0_seq1; <a href="/dbget-bin/www_bget?ko:K00698">K00698</a>  CHS1; chitin synthase [EC:2.4.1.16]	GlcNAc b1-4 GlcNAc
C    comp38071_c0_seq3; <a href="/dbget-bin/www_bget?ko:K00698">K00698</a>  CHS1; chitin synthase [EC:2.4.1.16]	GlcNAc b1-4 GlcNAc
B  Bacterial polysaccharide
B  Other polysaccharide
#
A<b>Others</b>
B  Hydrophobic molecule
C    comp1692_c0_seq1; <a href="/dbget-bin/www_bget?ko:K00699">K00699</a>  UGT; glucuronosyltransferase [EC:2.4.1.17]	GlcA b1- acceptor
C    comp36220_c0_seq1; <a href="/dbget-bin/www_bget?ko:K00699">K00699</a>  UGT; glucuronosyltransferase [EC:2.4.1.17]	GlcA b1- acceptor
C    comp46179_c0_seq2; <a href="/dbget-bin/www_bget?ko:K00699">K00699</a>  UGT; glucuronosyltransferase [EC:2.4.1.17]	GlcA b1- acceptor
C    comp62843_c0_seq1; <a href="/dbget-bin/www_bget?ko:K00699">K00699</a>  UGT; glucuronosyltransferase [EC:2.4.1.17]	GlcA b1- acceptor
C    comp89582_c0_seq1; <a href="/dbget-bin/www_bget?ko:K00699">K00699</a>  UGT; glucuronosyltransferase [EC:2.4.1.17]	GlcA b1- acceptor
B  Quality control
C    comp7661_c0_seq1; <a href="/dbget-bin/www_bget?ko:K11718">K11718</a>  HUGT; UDP-glucose:glycoprotein glucosyltransferase [EC:2.4.1.-]
C    comp14483_c0_seq1; <a href="/dbget-bin/www_bget?ko:K11718">K11718</a>  HUGT; UDP-glucose:glycoprotein glucosyltransferase [EC:2.4.1.-]
C    comp19639_c0_seq1; <a href="/dbget-bin/www_bget?ko:K11718">K11718</a>  HUGT; UDP-glucose:glycoprotein glucosyltransferase [EC:2.4.1.-]
C    comp29510_c0_seq1; <a href="/dbget-bin/www_bget?ko:K11718">K11718</a>  HUGT; UDP-glucose:glycoprotein glucosyltransferase [EC:2.4.1.-]
C    comp39601_c0_seq1; <a href="/dbget-bin/www_bget?ko:K11718">K11718</a>  HUGT; UDP-glucose:glycoprotein glucosyltransferase [EC:2.4.1.-]
C    comp58620_c0_seq1; <a href="/dbget-bin/www_bget?ko:K11718">K11718</a>  HUGT; UDP-glucose:glycoprotein glucosyltransferase [EC:2.4.1.-]
C    comp80658_c0_seq1; <a href="/dbget-bin/www_bget?ko:K11718">K11718</a>  HUGT; UDP-glucose:glycoprotein glucosyltransferase [EC:2.4.1.-]
C    comp89164_c0_seq1; <a href="/dbget-bin/www_bget?ko:K11718">K11718</a>  HUGT; UDP-glucose:glycoprotein glucosyltransferase [EC:2.4.1.-]
B  Trehalose
B  Glycosylglycerate
B  Other glycosyltransferases
C    comp4997_c0_seq1; <a href="/dbget-bin/www_bget?ko:K09660">K09660</a>  MPDU1; mannose-P-dolichol utilization defect 1
C    comp4997_c0_seq2; <a href="/dbget-bin/www_bget?ko:K09660">K09660</a>  MPDU1; mannose-P-dolichol utilization defect 1
C    comp40906_c0_seq1; <a href="/dbget-bin/www_bget?ko:K09660">K09660</a>  MPDU1; mannose-P-dolichol utilization defect 1
C    comp40906_c0_seq2; <a href="/dbget-bin/www_bget?ko:K09660">K09660</a>  MPDU1; mannose-P-dolichol utilization defect 1
C    comp42211_c0_seq1; <a href="/dbget-bin/www_bget?ko:K09660">K09660</a>  MPDU1; mannose-P-dolichol utilization defect 1
#
A<b>Unclassified</b>
B  Sulfotransferases
C    comp46436_c0_seq1; <a href="/dbget-bin/www_bget?ko:K01017">K01017</a>  CHST11; chondroitin 4-sulfotransferase 11 [EC:2.8.2.5]	S -4 GalNAc
C    comp68055_c0_seq1; <a href="/dbget-bin/www_bget?ko:K01017">K01017</a>  CHST11; chondroitin 4-sulfotransferase 11 [EC:2.8.2.5]	S -4 GalNAc
C    comp91510_c0_seq1; <a href="/dbget-bin/www_bget?ko:K01017">K01017</a>  CHST11; chondroitin 4-sulfotransferase 11 [EC:2.8.2.5]	S -4 GalNAc
C    comp149549_c0_seq1; <a href="/dbget-bin/www_bget?ko:K04742">K04742</a>  CHST12; chondroitin 4-sulfotransferase 12 [EC:2.8.2.5]	S -4 GalNAc
C    comp136339_c0_seq1; <a href="/dbget-bin/www_bget?ko:K01019">K01019</a>  GAL3ST1; galactosylceramide sulfotransferase [EC:2.8.2.11]	S -3 Gal
C    comp1596_c0_seq1; <a href="/dbget-bin/www_bget?ko:K02513">K02513</a>  HS2ST1; heparan sulfate 2-O-sulfotransferase HS2ST1 [EC:2.8.2.-]	S -2 IdoA
C    comp3651_c0_seq1; <a href="/dbget-bin/www_bget?ko:K02513">K02513</a>  HS2ST1; heparan sulfate 2-O-sulfotransferase HS2ST1 [EC:2.8.2.-]	S -2 IdoA
C    comp67801_c0_seq1; <a href="/dbget-bin/www_bget?ko:K02513">K02513</a>  HS2ST1; heparan sulfate 2-O-sulfotransferase HS2ST1 [EC:2.8.2.-]	S -2 IdoA
C    comp71368_c0_seq1; <a href="/dbget-bin/www_bget?ko:K02513">K02513</a>  HS2ST1; heparan sulfate 2-O-sulfotransferase HS2ST1 [EC:2.8.2.-]	S -2 IdoA
C    comp6590_c0_seq1; <a href="/dbget-bin/www_bget?ko:K07809">K07809</a>  HS3ST3; [heparan sulfate]-glucosamine 3-sulfotransferase 3 [EC:2.8.2.30]	S -3 GlcN
C    comp67581_c0_seq1; <a href="/dbget-bin/www_bget?ko:K08104">K08104</a>  HS3ST5; [heparan sulfate]-glucosamine 3-sulfotransferase 5 [EC:2.8.2.23]	S -3 GlcN
C    comp34525_c0_seq1; <a href="/dbget-bin/www_bget?ko:K02514">K02514</a>  HS6ST1; heparan sulfate 6-O-sulfotransferase HS6ST1 [EC:2.8.2.-]	S -6 GlcNS
C    comp69719_c0_seq1; <a href="/dbget-bin/www_bget?ko:K02514">K02514</a>  HS6ST1; heparan sulfate 6-O-sulfotransferase HS6ST1 [EC:2.8.2.-]	S -6 GlcNS
C    comp54060_c0_seq1; <a href="/dbget-bin/www_bget?ko:K02576">K02576</a>  NDST1; heparan sulfate N-deacetylase/N-sulfotransferase NDST1 [EC:3.1.1.- 2.8.2.-]	S -2 GlcN
C    comp130222_c0_seq1; <a href="/dbget-bin/www_bget?ko:K02576">K02576</a>  NDST1; heparan sulfate N-deacetylase/N-sulfotransferase NDST1 [EC:3.1.1.- 2.8.2.-]	S -2 GlcN
C    comp67498_c0_seq1; <a href="/dbget-bin/www_bget?ko:K02577">K02577</a>  NDST2; heparan sulfate N-deacetylase/N-sulfotransferase NDST2 [EC:3.1.1.- 2.8.2.-]	S -2 GlcN
C    comp90812_c0_seq1; <a href="/dbget-bin/www_bget?ko:K02577">K02577</a>  NDST2; heparan sulfate N-deacetylase/N-sulfotransferase NDST2 [EC:3.1.1.- 2.8.2.-]	S -2 GlcN
C    comp42929_c0_seq1; <a href="/dbget-bin/www_bget?ko:K02579">K02579</a>  NDST4; heparan sulfate N-deacetylase/N-sulfotransferase NDST4 [EC:3.1.1.- 2.8.2.-]	S -2 GlcN
C    comp71114_c0_seq1; <a href="/dbget-bin/www_bget?ko:K02579">K02579</a>  NDST4; heparan sulfate N-deacetylase/N-sulfotransferase NDST4 [EC:3.1.1.- 2.8.2.-]	S -2 GlcN
C    comp155466_c0_seq1; <a href="/dbget-bin/www_bget?ko:K02579">K02579</a>  NDST4; heparan sulfate N-deacetylase/N-sulfotransferase NDST4 [EC:3.1.1.- 2.8.2.-]	S -2 GlcN
C    comp73365_c0_seq1; <a href="/dbget-bin/www_bget?ko:K03193">K03193</a>  UST; dermatan/chondrotin sulfate uronyl 2-O-sulfotransferase UST [EC:2.8.2.-]	S -2 IdoA/GlcA
C    comp131344_c0_seq1; <a href="/dbget-bin/www_bget?ko:K03193">K03193</a>  UST; dermatan/chondrotin sulfate uronyl 2-O-sulfotransferase UST [EC:2.8.2.-]	S -2 IdoA/GlcA
!
#<hr>
#<b>[ <a href="/kegg/glycan/">GLYCAN</a> | <a href="/kegg/brite.html">BRITE</a> | <a href="/kegg/kegg2.html">KEGG2</a> | <a href="/kegg/">KEGG</a> ]</b><br>
#Last updated: March 13, 2013
