# Supplementary material for: RNA-Seq of the Caribbean reef-building coral Orbicella faveolata (Scleractinia-Merulinidae) under bleaching and disease stress expands models of coral innate immunity
Source: PeerJ. 2016 Feb 15;4:e1616. doi: 10.7717/peerj.1616 (PMC4768675; doi:10.7717/peerj.1616)
Supplement: Supplemental Information 10 [file peerj-04-1616-s010.gz › hier/q01004.keg]

+C	Lipid biosynthesis protein
#<h2><a href="/kegg/kegg2.html"><img src="/Fig/bget/kegg3.gif" align="middle" border=0></a>&nbsp; Lipid Biosynthesis Proteins</h2>
#<!---
#ENTRY       ko01004
#DEFINITION  Lipid biosynthesis proteins Mfaveolata transcriptome
#--->
!
A<b>Fatty acid synthase</b>
B  Animal type
C    comp25193_c0_seq1; <a href="/dbget-bin/www_bget?ko:K00665">K00665</a>  FASN; fatty acid synthase, animal type [EC:2.3.1.85]
C    comp43211_c0_seq1; <a href="/dbget-bin/www_bget?ko:K00665">K00665</a>  FASN; fatty acid synthase, animal type [EC:2.3.1.85]
C    comp45992_c0_seq3; <a href="/dbget-bin/www_bget?ko:K00665">K00665</a>  FASN; fatty acid synthase, animal type [EC:2.3.1.85]
C    comp45992_c0_seq4; <a href="/dbget-bin/www_bget?ko:K00665">K00665</a>  FASN; fatty acid synthase, animal type [EC:2.3.1.85]
C    comp49405_c0_seq1; <a href="/dbget-bin/www_bget?ko:K00665">K00665</a>  FASN; fatty acid synthase, animal type [EC:2.3.1.85]
B  Yeast type
B  Bacteria type
B  Component type
C    comp40211_c0_seq1; <a href="/dbget-bin/www_bget?ko:K10251">K10251</a>  HSD17B12, KAR, IFA38; 17beta-estradiol 17-dehydrogenase / very-long-chain 3-oxoacyl-CoA reductase [EC:1.1.1.62 1.1.1.330]
C    comp53566_c0_seq1; <a href="/dbget-bin/www_bget?ko:K10251">K10251</a>  HSD17B12, KAR, IFA38; 17beta-estradiol 17-dehydrogenase / very-long-chain 3-oxoacyl-CoA reductase [EC:1.1.1.62 1.1.1.330]
C    comp42809_c0_seq2; <a href="/dbget-bin/www_bget?ko:K10703">K10703</a>  PHS1, PAS2; very-long-chain (3R)-3-hydroxyacyl-[acyl-carrier protein] dehydratase [EC:4.2.1.134]
C    comp64089_c0_seq1; <a href="/dbget-bin/www_bget?ko:K10703">K10703</a>  PHS1, PAS2; very-long-chain (3R)-3-hydroxyacyl-[acyl-carrier protein] dehydratase [EC:4.2.1.134]
C    comp11268_c0_seq1; <a href="/dbget-bin/www_bget?ko:K10258">K10258</a>  TER, TSC13, CER10; very-long-chain enoyl-CoA reductase [EC:1.3.1.93]
C    comp11268_c0_seq2; <a href="/dbget-bin/www_bget?ko:K10258">K10258</a>  TER, TSC13, CER10; very-long-chain enoyl-CoA reductase [EC:1.3.1.93]
C    comp25850_c0_seq1; <a href="/dbget-bin/www_bget?ko:K10258">K10258</a>  TER, TSC13, CER10; very-long-chain enoyl-CoA reductase [EC:1.3.1.93]
C    comp37101_c0_seq1; <a href="/dbget-bin/www_bget?ko:K10258">K10258</a>  TER, TSC13, CER10; very-long-chain enoyl-CoA reductase [EC:1.3.1.93]
C    comp42263_c0_seq1; <a href="/dbget-bin/www_bget?ko:K10258">K10258</a>  TER, TSC13, CER10; very-long-chain enoyl-CoA reductase [EC:1.3.1.93]
C    comp89901_c0_seq1; <a href="/dbget-bin/www_bget?ko:K10258">K10258</a>  TER, TSC13, CER10; very-long-chain enoyl-CoA reductase [EC:1.3.1.93]
C    comp43535_c0_seq1; <a href="/dbget-bin/www_bget?ko:K01074">K01074</a>  PPT; palmitoyl-protein thioesterase [EC:3.1.2.22]
C    comp95372_c0_seq1; <a href="/dbget-bin/www_bget?ko:K01074">K01074</a>  PPT; palmitoyl-protein thioesterase [EC:3.1.2.22]
C    comp107399_c0_seq1; <a href="/dbget-bin/www_bget?ko:K01074">K01074</a>  PPT; palmitoyl-protein thioesterase [EC:3.1.2.22]
C    comp147191_c0_seq1; <a href="/dbget-bin/www_bget?ko:K01074">K01074</a>  PPT; palmitoyl-protein thioesterase [EC:3.1.2.22]
C    comp105035_c0_seq1; <a href="/dbget-bin/www_bget?ko:K01068">K01068</a>  ACOT1_2_4; acyl-coenzyme A thioesterase 1/2/4 [EC:3.1.2.2]
C    comp47136_c0_seq1; <a href="/dbget-bin/www_bget?ko:K17360">K17360</a>  ACOT7; acyl-coenzyme A thioesterase 7 [EC:3.1.2.2]
C    comp94833_c0_seq1; <a href="/dbget-bin/www_bget?ko:K17360">K17360</a>  ACOT7; acyl-coenzyme A thioesterase 7 [EC:3.1.2.2]
C    comp65703_c0_seq1; <a href="/dbget-bin/www_bget?ko:K17361">K17361</a>  ACOT9; acyl-coenzyme A thioesterase 9 [EC:3.1.2.-]
#
A<b>Desaturase</b>
B  First
C    comp46775_c1_seq8; <a href="/dbget-bin/www_bget?ko:K00507">K00507</a>  SCD, desC; stearoyl-CoA desaturase (delta-9 desaturase) [EC:1.14.19.1]
C    comp46775_c1_seq9; <a href="/dbget-bin/www_bget?ko:K00507">K00507</a>  SCD, desC; stearoyl-CoA desaturase (delta-9 desaturase) [EC:1.14.19.1]
C    comp46775_c1_seq11; <a href="/dbget-bin/www_bget?ko:K00507">K00507</a>  SCD, desC; stearoyl-CoA desaturase (delta-9 desaturase) [EC:1.14.19.1]
C    comp46775_c1_seq13; <a href="/dbget-bin/www_bget?ko:K00507">K00507</a>  SCD, desC; stearoyl-CoA desaturase (delta-9 desaturase) [EC:1.14.19.1]
C    comp46775_c1_seq14; <a href="/dbget-bin/www_bget?ko:K00507">K00507</a>  SCD, desC; stearoyl-CoA desaturase (delta-9 desaturase) [EC:1.14.19.1]
C    comp46775_c1_seq15; <a href="/dbget-bin/www_bget?ko:K00507">K00507</a>  SCD, desC; stearoyl-CoA desaturase (delta-9 desaturase) [EC:1.14.19.1]
C    comp46775_c1_seq17; <a href="/dbget-bin/www_bget?ko:K00507">K00507</a>  SCD, desC; stearoyl-CoA desaturase (delta-9 desaturase) [EC:1.14.19.1]
C    comp46775_c1_seq19; <a href="/dbget-bin/www_bget?ko:K00507">K00507</a>  SCD, desC; stearoyl-CoA desaturase (delta-9 desaturase) [EC:1.14.19.1]
B  Omega
B  Front-end
B  Sphingolipid
C    comp35308_c0_seq2; <a href="/dbget-bin/www_bget?ko:K04712">K04712</a>  DEGS; sphingolipid delta-4 desaturase [EC:1.14.-.-]
C    comp44014_c0_seq1; <a href="/dbget-bin/www_bget?ko:K04712">K04712</a>  DEGS; sphingolipid delta-4 desaturase [EC:1.14.-.-]
C    comp44014_c0_seq2; <a href="/dbget-bin/www_bget?ko:K04712">K04712</a>  DEGS; sphingolipid delta-4 desaturase [EC:1.14.-.-]
B  Other
#
A<b>Elongase</b>
B  LCFA
B  PUFA
C    comp29762_c0_seq1; <a href="/dbget-bin/www_bget?ko:K10249">K10249</a>  ELOVL4; elongation of very long chain fatty acids protein 4 [EC:2.3.1.199]
C    comp147393_c0_seq1; <a href="/dbget-bin/www_bget?ko:K10249">K10249</a>  ELOVL4; elongation of very long chain fatty acids protein 4 [EC:2.3.1.199]
B  Unclassified
#
A<b>Polyketide synthase</b>
B  Modular PKS
B  Component type
#
A<b>Acyl-CoA synthetase</b>
B  Short/medium chain acyl-CoA synthetase
C    comp26959_c0_seq1; <a href="/dbget-bin/www_bget?ko:K01895">K01895</a>  ACSS, acs; acetyl-CoA synthetase [EC:6.2.1.1]
C    comp41034_c0_seq2; <a href="/dbget-bin/www_bget?ko:K01895">K01895</a>  ACSS, acs; acetyl-CoA synthetase [EC:6.2.1.1]
C    comp80584_c0_seq1; <a href="/dbget-bin/www_bget?ko:K01895">K01895</a>  ACSS, acs; acetyl-CoA synthetase [EC:6.2.1.1]
C    comp96026_c0_seq1; <a href="/dbget-bin/www_bget?ko:K01895">K01895</a>  ACSS, acs; acetyl-CoA synthetase [EC:6.2.1.1]
C    comp45781_c0_seq1; <a href="/dbget-bin/www_bget?ko:K01908">K01908</a>  E6.2.1.17, prpE; propionyl-CoA synthetase [EC:6.2.1.17]
C    comp12375_c0_seq1; <a href="/dbget-bin/www_bget?ko:K01907">K01907</a>  AACS, acsA; acetoacetyl-CoA synthetase [EC:6.2.1.16]
C    comp12992_c0_seq1; <a href="/dbget-bin/www_bget?ko:K01907">K01907</a>  AACS, acsA; acetoacetyl-CoA synthetase [EC:6.2.1.16]
C    comp15458_c0_seq1; <a href="/dbget-bin/www_bget?ko:K01907">K01907</a>  AACS, acsA; acetoacetyl-CoA synthetase [EC:6.2.1.16]
C    comp33865_c0_seq1; <a href="/dbget-bin/www_bget?ko:K01907">K01907</a>  AACS, acsA; acetoacetyl-CoA synthetase [EC:6.2.1.16]
C    comp49229_c0_seq1; <a href="/dbget-bin/www_bget?ko:K01907">K01907</a>  AACS, acsA; acetoacetyl-CoA synthetase [EC:6.2.1.16]
C    comp67244_c0_seq1; <a href="/dbget-bin/www_bget?ko:K01907">K01907</a>  AACS, acsA; acetoacetyl-CoA synthetase [EC:6.2.1.16]
C    comp74694_c0_seq1; <a href="/dbget-bin/www_bget?ko:K01896">K01896</a>  ACSM; medium-chain acyl-CoA synthetase [EC:6.2.1.2]
C    comp81072_c0_seq1; <a href="/dbget-bin/www_bget?ko:K01896">K01896</a>  ACSM; medium-chain acyl-CoA synthetase [EC:6.2.1.2]
B  Long/very long chain acyl-CoA synthetase
C    comp4198_c0_seq1; <a href="/dbget-bin/www_bget?ko:K01897">K01897</a>  ACSL, fadD; long-chain acyl-CoA synthetase [EC:6.2.1.3]
C    comp13372_c0_seq1; <a href="/dbget-bin/www_bget?ko:K01897">K01897</a>  ACSL, fadD; long-chain acyl-CoA synthetase [EC:6.2.1.3]
C    comp20883_c0_seq1; <a href="/dbget-bin/www_bget?ko:K01897">K01897</a>  ACSL, fadD; long-chain acyl-CoA synthetase [EC:6.2.1.3]
C    comp37713_c0_seq1; <a href="/dbget-bin/www_bget?ko:K01897">K01897</a>  ACSL, fadD; long-chain acyl-CoA synthetase [EC:6.2.1.3]
C    comp40759_c0_seq1; <a href="/dbget-bin/www_bget?ko:K01897">K01897</a>  ACSL, fadD; long-chain acyl-CoA synthetase [EC:6.2.1.3]
C    comp44631_c0_seq1; <a href="/dbget-bin/www_bget?ko:K01897">K01897</a>  ACSL, fadD; long-chain acyl-CoA synthetase [EC:6.2.1.3]
C    comp44702_c0_seq1; <a href="/dbget-bin/www_bget?ko:K01897">K01897</a>  ACSL, fadD; long-chain acyl-CoA synthetase [EC:6.2.1.3]
C    comp44702_c0_seq2; <a href="/dbget-bin/www_bget?ko:K01897">K01897</a>  ACSL, fadD; long-chain acyl-CoA synthetase [EC:6.2.1.3]
C    comp48631_c0_seq1; <a href="/dbget-bin/www_bget?ko:K01897">K01897</a>  ACSL, fadD; long-chain acyl-CoA synthetase [EC:6.2.1.3]
C    comp55740_c0_seq1; <a href="/dbget-bin/www_bget?ko:K01897">K01897</a>  ACSL, fadD; long-chain acyl-CoA synthetase [EC:6.2.1.3]
C    comp65690_c0_seq1; <a href="/dbget-bin/www_bget?ko:K01897">K01897</a>  ACSL, fadD; long-chain acyl-CoA synthetase [EC:6.2.1.3]
C    comp76599_c0_seq1; <a href="/dbget-bin/www_bget?ko:K01897">K01897</a>  ACSL, fadD; long-chain acyl-CoA synthetase [EC:6.2.1.3]
C    comp92652_c0_seq1; <a href="/dbget-bin/www_bget?ko:K01897">K01897</a>  ACSL, fadD; long-chain acyl-CoA synthetase [EC:6.2.1.3]
C    comp117607_c0_seq1; <a href="/dbget-bin/www_bget?ko:K01897">K01897</a>  ACSL, fadD; long-chain acyl-CoA synthetase [EC:6.2.1.3]
C    comp157380_c0_seq1; <a href="/dbget-bin/www_bget?ko:K01897">K01897</a>  ACSL, fadD; long-chain acyl-CoA synthetase [EC:6.2.1.3]
C    comp46014_c0_seq1; <a href="/dbget-bin/www_bget?ko:K15013">K15013</a>  ACSBG; long-chain-fatty-acid--CoA ligase ACSBG [EC:6.2.1.3]
C    comp46764_c0_seq2; <a href="/dbget-bin/www_bget?ko:K15013">K15013</a>  ACSBG; long-chain-fatty-acid--CoA ligase ACSBG [EC:6.2.1.3]
C    comp46764_c0_seq3; <a href="/dbget-bin/www_bget?ko:K15013">K15013</a>  ACSBG; long-chain-fatty-acid--CoA ligase ACSBG [EC:6.2.1.3]
C    comp49303_c0_seq1; <a href="/dbget-bin/www_bget?ko:K15013">K15013</a>  ACSBG; long-chain-fatty-acid--CoA ligase ACSBG [EC:6.2.1.3]
C    comp59823_c0_seq1; <a href="/dbget-bin/www_bget?ko:K15013">K15013</a>  ACSBG; long-chain-fatty-acid--CoA ligase ACSBG [EC:6.2.1.3]
C    comp42783_c0_seq1; <a href="/dbget-bin/www_bget?ko:K08745">K08745</a>  SLC27A1_4, FATP1, FATP4; solute carrier family 27 (fatty acid transporter), member 1/4 [EC:6.2.1.-]
C    comp52916_c0_seq1; <a href="/dbget-bin/www_bget?ko:K08745">K08745</a>  SLC27A1_4, FATP1, FATP4; solute carrier family 27 (fatty acid transporter), member 1/4 [EC:6.2.1.-]
C    comp72567_c0_seq1; <a href="/dbget-bin/www_bget?ko:K08745">K08745</a>  SLC27A1_4, FATP1, FATP4; solute carrier family 27 (fatty acid transporter), member 1/4 [EC:6.2.1.-]
C    comp117846_c0_seq1; <a href="/dbget-bin/www_bget?ko:K08745">K08745</a>  SLC27A1_4, FATP1, FATP4; solute carrier family 27 (fatty acid transporter), member 1/4 [EC:6.2.1.-]
C    comp123763_c0_seq1; <a href="/dbget-bin/www_bget?ko:K08745">K08745</a>  SLC27A1_4, FATP1, FATP4; solute carrier family 27 (fatty acid transporter), member 1/4 [EC:6.2.1.-]
B  Unknown
C    comp14443_c0_seq1; <a href="/dbget-bin/www_bget?ko:K00666">K00666</a>  K00666; fatty-acyl-CoA synthase [EC:6.2.1.-]
C    comp67493_c0_seq1; <a href="/dbget-bin/www_bget?ko:K00666">K00666</a>  K00666; fatty-acyl-CoA synthase [EC:6.2.1.-]
C    comp72312_c0_seq1; <a href="/dbget-bin/www_bget?ko:K00666">K00666</a>  K00666; fatty-acyl-CoA synthase [EC:6.2.1.-]
C    comp85477_c0_seq1; <a href="/dbget-bin/www_bget?ko:K00666">K00666</a>  K00666; fatty-acyl-CoA synthase [EC:6.2.1.-]
C    comp128398_c0_seq1; <a href="/dbget-bin/www_bget?ko:K00666">K00666</a>  K00666; fatty-acyl-CoA synthase [EC:6.2.1.-]
C    comp152092_c0_seq1; <a href="/dbget-bin/www_bget?ko:K00666">K00666</a>  K00666; fatty-acyl-CoA synthase [EC:6.2.1.-]
#
A<b>Phospholipid acyltransferase</b>
B  GPAT
C    comp24309_c0_seq1; <a href="/dbget-bin/www_bget?ko:K00629">K00629</a>  GPAT1_2; glycerol-3-phosphate O-acyltransferase 1/2 [EC:2.3.1.15]
C    comp64025_c0_seq1; <a href="/dbget-bin/www_bget?ko:K13506">K13506</a>  GPAT3_4, AGPAT9, AGPAT6; glycerol-3-phosphate O-acyltransferase 3/4 [EC:2.3.1.15]
C    comp124231_c0_seq1; <a href="/dbget-bin/www_bget?ko:K13506">K13506</a>  GPAT3_4, AGPAT9, AGPAT6; glycerol-3-phosphate O-acyltransferase 3/4 [EC:2.3.1.15]
B  LPAAT/LPLAT
C    comp139745_c0_seq1; <a href="/dbget-bin/www_bget?ko:K13509">K13509</a>  LPAAT, AGPAT1, AGPAT2; lysophosphatidate acyltransferase [EC:2.3.1.51]
C    comp46197_c0_seq1; <a href="/dbget-bin/www_bget?ko:K13699">K13699</a>  ABHD5, CGI-58; abhydrolase domain-containing protein 5 [EC:2.3.1.51]
C    comp46197_c0_seq2; <a href="/dbget-bin/www_bget?ko:K13699">K13699</a>  ABHD5, CGI-58; abhydrolase domain-containing protein 5 [EC:2.3.1.51]
C    comp88455_c0_seq1; <a href="/dbget-bin/www_bget?ko:K13699">K13699</a>  ABHD5, CGI-58; abhydrolase domain-containing protein 5 [EC:2.3.1.51]
C    comp90240_c0_seq1; <a href="/dbget-bin/www_bget?ko:K13699">K13699</a>  ABHD5, CGI-58; abhydrolase domain-containing protein 5 [EC:2.3.1.51]
C    comp159640_c0_seq1; <a href="/dbget-bin/www_bget?ko:K13699">K13699</a>  ABHD5, CGI-58; abhydrolase domain-containing protein 5 [EC:2.3.1.51]
C    comp57359_c0_seq1; <a href="/dbget-bin/www_bget?ko:K13513">K13513</a>  LCLAT1, AGPAT8; lysocardiolipin and lysophospholipid acyltransferase [EC:2.3.1.- 2.3.1.51]
C    comp135264_c0_seq1; <a href="/dbget-bin/www_bget?ko:K13517">K13517</a>  MBOAT1_2; lysophospholipid acyltransferase 1/2 [EC:2.3.1.51 2.3.1.-]
C    comp26154_c0_seq1; <a href="/dbget-bin/www_bget?ko:K13523">K13523</a>  AGPAT3_4; lysophosphatidic acid acyltransferase / lysophosphatidylinositol acyltransferase [EC:2.3.1.51 2.3.1.-]
C    comp63132_c0_seq1; <a href="/dbget-bin/www_bget?ko:K13523">K13523</a>  AGPAT3_4; lysophosphatidic acid acyltransferase / lysophosphatidylinositol acyltransferase [EC:2.3.1.51 2.3.1.-]
C    comp41217_c0_seq1; <a href="/dbget-bin/www_bget?ko:K13515">K13515</a>  LPCAT3, MBOAT5; lysophospholipid acyltransferase 5 [EC:2.3.1.23 2.3.1.-]
C    comp111711_c0_seq1; <a href="/dbget-bin/www_bget?ko:K13515">K13515</a>  LPCAT3, MBOAT5; lysophospholipid acyltransferase 5 [EC:2.3.1.23 2.3.1.-]
C    comp139640_c0_seq1; <a href="/dbget-bin/www_bget?ko:K13516">K13516</a>  MBOAT7; lysophospholipid acyltransferase 7 [EC:2.3.1.-]
#
A<b>Others</b>
B  Multifunctional type
B  Component type
!
#<hr>
#<b>[ <a href="/kegg/compound/">COMPOUND</a> | <a href="/kegg/brite.html">BRITE</a> | <a href="/kegg/kegg2.html">KEGG2</a> | <a href="/kegg/">KEGG</a> ]</b><br>
#Last updated: July 22, 2013
#<br>Desaturase/elongase family classification based on <a href="http://www.ncbi.nlm.nih.gov/pubmed/17921532">Hashimoto et al. (2008)</a>
