# Supplementary material for: RNA-Seq of the Caribbean reef-building coral Orbicella faveolata (Scleractinia-Merulinidae) under bleaching and disease stress expands models of coral innate immunity
Source: PeerJ. 2016 Feb 15;4:e1616. doi: 10.7717/peerj.1616 (PMC4768675; doi:10.7717/peerj.1616)
Supplement: Supplemental Information 10 [file peerj-04-1616-s010.gz › hier/q01005.keg]

+B	LPS biosynthesis protein
#<h2><a href="/kegg/kegg2.html"><img src="/Fig/bget/kegg3.gif" align="middle" border=0></a>&nbsp; Lipopolysaccharide Biosynthesis Proteins</h2>
#<!---
#ENTRY       ko01005
#DEFINITION  Lipopolysaccharide biosynthesis proteins Mfaveolata transcriptome
#--->
!
A<b>Lipid A</b>
#
A<b>Core region</b>
#
A<b>O-antigen</b>
#
A<b>Unusual sugar</b>
!
#<hr>
#<b>[ <a href="/kegg/glycan/">GLYCAN</a> | <a href="/kegg/brite.html">BRITE</a> | <a href="/kegg/kegg2.html">KEGG2</a> | <a href="/kegg/">KEGG</a> ]</b><br>
#Last updated: October 10, 2012
