# Supplementary material for: RNA-Seq of the Caribbean reef-building coral Orbicella faveolata (Scleractinia-Merulinidae) under bleaching and disease stress expands models of coral innate immunity
Source: PeerJ. 2016 Feb 15;4:e1616. doi: 10.7717/peerj.1616 (PMC4768675; doi:10.7717/peerj.1616)
Supplement: Supplemental Information 10 [file peerj-04-1616-s010.gz › hier/q01006.keg]

+C
#<h2><a href="/kegg/kegg2.html"><img src="/Fig/bget/kegg3.gif" align="middle" border=0></a> &nbsp; Prenyltransferases</h2>
#<!---
#ENTRY       ko01006
#DEFINITION  Prenyltransferases Mfaveolata transcriptome
#--->
!
A<b>Terpene biosynthesis</b>
B  Prenyl diphosphate synthase
C    comp92875_c0_seq1; <a href="/dbget-bin/www_bget?ko:K00787">K00787</a>  FDPS; farnesyl diphosphate synthase [EC:2.5.1.1 2.5.1.10]
C    comp4571_c0_seq1; <a href="/dbget-bin/www_bget?ko:K00804">K00804</a>  GGPS1; geranylgeranyl diphosphate synthase, type III [EC:2.5.1.1 2.5.1.10 2.5.1.29]
C    comp6978_c0_seq1; <a href="/dbget-bin/www_bget?ko:K00804">K00804</a>  GGPS1; geranylgeranyl diphosphate synthase, type III [EC:2.5.1.1 2.5.1.10 2.5.1.29]
C    comp6978_c0_seq2; <a href="/dbget-bin/www_bget?ko:K00804">K00804</a>  GGPS1; geranylgeranyl diphosphate synthase, type III [EC:2.5.1.1 2.5.1.10 2.5.1.29]
C    comp59684_c0_seq1; <a href="/dbget-bin/www_bget?ko:K00804">K00804</a>  GGPS1; geranylgeranyl diphosphate synthase, type III [EC:2.5.1.1 2.5.1.10 2.5.1.29]
C    comp62772_c0_seq1; <a href="/dbget-bin/www_bget?ko:K00804">K00804</a>  GGPS1; geranylgeranyl diphosphate synthase, type III [EC:2.5.1.1 2.5.1.10 2.5.1.29]
C    comp144945_c0_seq1; <a href="/dbget-bin/www_bget?ko:K12504">K12504</a>  PDSS1; decaprenyl-diphosphate synthase subunit 1 [EC:2.5.1.91]
C    comp25429_c0_seq1; <a href="/dbget-bin/www_bget?ko:K12505">K12505</a>  PDSS2; decaprenyl-diphosphate synthase subunit 2 [EC:2.5.1.91]
C    comp102506_c0_seq1; <a href="/dbget-bin/www_bget?ko:K12505">K12505</a>  PDSS2; decaprenyl-diphosphate synthase subunit 2 [EC:2.5.1.91]
C    comp31817_c0_seq1; <a href="/dbget-bin/www_bget?ko:K11778">K11778</a>  DHDDS, RER2, SRT1; ditrans,polycis-polyprenyl diphosphate synthase [EC:2.5.1.87]
B  Squalene/phytoene synthase
#
A<b>Compound prenylation</b>
B  tRNA dimethylallyltransferase
C    comp149351_c0_seq1; <a href="/dbget-bin/www_bget?ko:K00791">K00791</a>  miaA, TRIT1; tRNA dimethylallyltransferase [EC:2.5.1.75]
B  Adenosine phosphate isopentenyltransferase
B  DHNA octaprenyltransferase
B  HGA prenyltransferase
B  4HB prenyltransferase
B  ABBA prenyltransferase
B  Indole prenyltransferase
B  Protoheme farnesyltransferase
C    comp33810_c0_seq1; <a href="/dbget-bin/www_bget?ko:K02257">K02257</a>  COX10; protoheme IX farnesyltransferase [EC:2.5.1.-]
C    comp61587_c0_seq1; <a href="/dbget-bin/www_bget?ko:K02257">K02257</a>  COX10; protoheme IX farnesyltransferase [EC:2.5.1.-]
C    comp78307_c0_seq1; <a href="/dbget-bin/www_bget?ko:K02257">K02257</a>  COX10; protoheme IX farnesyltransferase [EC:2.5.1.-]
C    comp107355_c0_seq1; <a href="/dbget-bin/www_bget?ko:K02257">K02257</a>  COX10; protoheme IX farnesyltransferase [EC:2.5.1.-]
C    comp108299_c0_seq1; <a href="/dbget-bin/www_bget?ko:K02257">K02257</a>  COX10; protoheme IX farnesyltransferase [EC:2.5.1.-]
B  Chlorophyllide prenyltransferase
B  DPPR synthase
#
A<b>Protein prenylation</b>
B  Farnesyltransferase/geranylgeranyltransferase 1
C    comp34644_c0_seq1; <a href="/dbget-bin/www_bget?ko:K05955">K05955</a>  FNTA; protein farnesyltransferase/geranylgeranyltransferase type-1 subunit alpha [EC:2.5.1.58 2.5.1.59]
C    comp49353_c0_seq1; <a href="/dbget-bin/www_bget?ko:K05955">K05955</a>  FNTA; protein farnesyltransferase/geranylgeranyltransferase type-1 subunit alpha [EC:2.5.1.58 2.5.1.59]
C    comp65798_c0_seq1; <a href="/dbget-bin/www_bget?ko:K05955">K05955</a>  FNTA; protein farnesyltransferase/geranylgeranyltransferase type-1 subunit alpha [EC:2.5.1.58 2.5.1.59]
C    comp83021_c0_seq1; <a href="/dbget-bin/www_bget?ko:K05955">K05955</a>  FNTA; protein farnesyltransferase/geranylgeranyltransferase type-1 subunit alpha [EC:2.5.1.58 2.5.1.59]
B  Rab geranylgeranyltransferase
C    comp3490_c0_seq1; <a href="/dbget-bin/www_bget?ko:K14050">K14050</a>  RABGGTA; geranylgeranyl transferase type-2 subunit alpha [EC:2.5.1.60]
C    comp65952_c0_seq1; <a href="/dbget-bin/www_bget?ko:K14050">K14050</a>  RABGGTA; geranylgeranyl transferase type-2 subunit alpha [EC:2.5.1.60]
C    comp118041_c0_seq1; <a href="/dbget-bin/www_bget?ko:K14050">K14050</a>  RABGGTA; geranylgeranyl transferase type-2 subunit alpha [EC:2.5.1.60]
C    comp28459_c0_seq1; <a href="/dbget-bin/www_bget?ko:K05956">K05956</a>  RABGGTB; geranylgeranyl transferase type-2 subunit beta [EC:2.5.1.60]
!
#<hr>
#<b>[ <a href="/kegg/compound/">COMPOUND</a> | <a href="/kegg/brite.html">BRITE</a> | <a href="/kegg/kegg2.html">KEGG2</a> | <a href="/kegg/">KEGG</a> ]</b><br>
#Last updated: October 25, 2010
