# Supplementary material for: RNA-Seq of the Caribbean reef-building coral Orbicella faveolata (Scleractinia-Merulinidae) under bleaching and disease stress expands models of coral innate immunity
Source: PeerJ. 2016 Feb 15;4:e1616. doi: 10.7717/peerj.1616 (PMC4768675; doi:10.7717/peerj.1616)
Supplement: Supplemental Information 10 [file peerj-04-1616-s010.gz › hier/q01007.keg]

+C	Enzyme
#<h2><a href="/kegg/kegg2.html"><img src="/Fig/bget/kegg3.gif" align="middle" border=0></a>&nbsp; Amino acid related enzymes</h2>
#<!---
#ENTRY       ko01007
#DEFINITION  Amino acid related enzymes Mfaveolata transcriptome
#--->
!
A<b>Aminoacyl-tRNA synthetase</b>
B  Class I (A)
C    comp908_c0_seq1; <a href="/dbget-bin/www_bget?ko:K01886">K01886</a>  QARS, glnS; glutaminyl-tRNA synthetase [EC:6.1.1.18]
C    comp27768_c0_seq1; <a href="/dbget-bin/www_bget?ko:K01886">K01886</a>  QARS, glnS; glutaminyl-tRNA synthetase [EC:6.1.1.18]
C    comp38960_c0_seq1; <a href="/dbget-bin/www_bget?ko:K01886">K01886</a>  QARS, glnS; glutaminyl-tRNA synthetase [EC:6.1.1.18]
C    comp41447_c0_seq2; <a href="/dbget-bin/www_bget?ko:K01886">K01886</a>  QARS, glnS; glutaminyl-tRNA synthetase [EC:6.1.1.18]
C    comp62409_c0_seq1; <a href="/dbget-bin/www_bget?ko:K01886">K01886</a>  QARS, glnS; glutaminyl-tRNA synthetase [EC:6.1.1.18]
C    comp25030_c0_seq1; <a href="/dbget-bin/www_bget?ko:K01867">K01867</a>  WARS, trpS; tryptophanyl-tRNA synthetase [EC:6.1.1.2]
C    comp77922_c0_seq1; <a href="/dbget-bin/www_bget?ko:K01867">K01867</a>  WARS, trpS; tryptophanyl-tRNA synthetase [EC:6.1.1.2]
C    comp88729_c0_seq1; <a href="/dbget-bin/www_bget?ko:K01867">K01867</a>  WARS, trpS; tryptophanyl-tRNA synthetase [EC:6.1.1.2]
C    comp91625_c0_seq1; <a href="/dbget-bin/www_bget?ko:K01867">K01867</a>  WARS, trpS; tryptophanyl-tRNA synthetase [EC:6.1.1.2]
B  Class I (G)
C    comp19580_c0_seq2; <a href="/dbget-bin/www_bget?ko:K01866">K01866</a>  YARS, tyrS; tyrosyl-tRNA synthetase [EC:6.1.1.1]
C    comp26565_c0_seq1; <a href="/dbget-bin/www_bget?ko:K01866">K01866</a>  YARS, tyrS; tyrosyl-tRNA synthetase [EC:6.1.1.1]
C    comp34341_c0_seq1; <a href="/dbget-bin/www_bget?ko:K01866">K01866</a>  YARS, tyrS; tyrosyl-tRNA synthetase [EC:6.1.1.1]
C    comp43851_c0_seq1; <a href="/dbget-bin/www_bget?ko:K01866">K01866</a>  YARS, tyrS; tyrosyl-tRNA synthetase [EC:6.1.1.1]
C    comp72906_c0_seq1; <a href="/dbget-bin/www_bget?ko:K01866">K01866</a>  YARS, tyrS; tyrosyl-tRNA synthetase [EC:6.1.1.1]
C    comp37280_c0_seq2; <a href="/dbget-bin/www_bget?ko:K01883">K01883</a>  CARS, cysS; cysteinyl-tRNA synthetase [EC:6.1.1.16]
C    comp55009_c0_seq1; <a href="/dbget-bin/www_bget?ko:K01883">K01883</a>  CARS, cysS; cysteinyl-tRNA synthetase [EC:6.1.1.16]
C    comp65754_c0_seq1; <a href="/dbget-bin/www_bget?ko:K01883">K01883</a>  CARS, cysS; cysteinyl-tRNA synthetase [EC:6.1.1.16]
C    comp75863_c0_seq1; <a href="/dbget-bin/www_bget?ko:K01883">K01883</a>  CARS, cysS; cysteinyl-tRNA synthetase [EC:6.1.1.16]
C    comp13226_c0_seq1; <a href="/dbget-bin/www_bget?ko:K01887">K01887</a>  RARS, argS; arginyl-tRNA synthetase [EC:6.1.1.19]
C    comp41643_c0_seq1; <a href="/dbget-bin/www_bget?ko:K01887">K01887</a>  RARS, argS; arginyl-tRNA synthetase [EC:6.1.1.19]
C    comp56875_c0_seq1; <a href="/dbget-bin/www_bget?ko:K01887">K01887</a>  RARS, argS; arginyl-tRNA synthetase [EC:6.1.1.19]
B  Class I (U)
C    comp39343_c0_seq1; <a href="/dbget-bin/www_bget?ko:K01874">K01874</a>  MARS, metG; methionyl-tRNA synthetase [EC:6.1.1.10]
C    comp45652_c0_seq1; <a href="/dbget-bin/www_bget?ko:K01874">K01874</a>  MARS, metG; methionyl-tRNA synthetase [EC:6.1.1.10]
C    comp45652_c0_seq2; <a href="/dbget-bin/www_bget?ko:K01874">K01874</a>  MARS, metG; methionyl-tRNA synthetase [EC:6.1.1.10]
C    comp52941_c0_seq1; <a href="/dbget-bin/www_bget?ko:K01874">K01874</a>  MARS, metG; methionyl-tRNA synthetase [EC:6.1.1.10]
C    comp62320_c0_seq1; <a href="/dbget-bin/www_bget?ko:K01874">K01874</a>  MARS, metG; methionyl-tRNA synthetase [EC:6.1.1.10]
C    comp65660_c0_seq1; <a href="/dbget-bin/www_bget?ko:K01874">K01874</a>  MARS, metG; methionyl-tRNA synthetase [EC:6.1.1.10]
C    comp124026_c0_seq1; <a href="/dbget-bin/www_bget?ko:K01874">K01874</a>  MARS, metG; methionyl-tRNA synthetase [EC:6.1.1.10]
C    comp41045_c0_seq1; <a href="/dbget-bin/www_bget?ko:K01870">K01870</a>  IARS, ileS; isoleucyl-tRNA synthetase [EC:6.1.1.5]
C    comp38373_c0_seq1; <a href="/dbget-bin/www_bget?ko:K01873">K01873</a>  VARS, valS; valyl-tRNA synthetase [EC:6.1.1.9]
C    comp60863_c0_seq1; <a href="/dbget-bin/www_bget?ko:K01873">K01873</a>  VARS, valS; valyl-tRNA synthetase [EC:6.1.1.9]
C    comp65539_c0_seq1; <a href="/dbget-bin/www_bget?ko:K01873">K01873</a>  VARS, valS; valyl-tRNA synthetase [EC:6.1.1.9]
C    comp84137_c0_seq1; <a href="/dbget-bin/www_bget?ko:K01873">K01873</a>  VARS, valS; valyl-tRNA synthetase [EC:6.1.1.9]
C    comp22567_c0_seq1; <a href="/dbget-bin/www_bget?ko:K01869">K01869</a>  LARS, leuS; leucyl-tRNA synthetase [EC:6.1.1.4]
C    comp43937_c0_seq1; <a href="/dbget-bin/www_bget?ko:K01869">K01869</a>  LARS, leuS; leucyl-tRNA synthetase [EC:6.1.1.4]
C    comp149539_c0_seq1; <a href="/dbget-bin/www_bget?ko:K01869">K01869</a>  LARS, leuS; leucyl-tRNA synthetase [EC:6.1.1.4]
B  Class II (A)
C    comp1175_c0_seq1; <a href="/dbget-bin/www_bget?ko:K04567">K04567</a>  KARS, lysS; lysyl-tRNA synthetase, class II [EC:6.1.1.6]
C    comp38982_c0_seq2; <a href="/dbget-bin/www_bget?ko:K04567">K04567</a>  KARS, lysS; lysyl-tRNA synthetase, class II [EC:6.1.1.6]
C    comp49494_c0_seq1; <a href="/dbget-bin/www_bget?ko:K04567">K04567</a>  KARS, lysS; lysyl-tRNA synthetase, class II [EC:6.1.1.6]
C    comp149732_c0_seq1; <a href="/dbget-bin/www_bget?ko:K04567">K04567</a>  KARS, lysS; lysyl-tRNA synthetase, class II [EC:6.1.1.6]
C    comp24934_c0_seq1; <a href="/dbget-bin/www_bget?ko:K01876">K01876</a>  DARS, aspS; aspartyl-tRNA synthetase [EC:6.1.1.12]
C    comp31905_c0_seq1; <a href="/dbget-bin/www_bget?ko:K01893">K01893</a>  NARS, asnS; asparaginyl-tRNA synthetase [EC:6.1.1.22]
C    comp35631_c0_seq1; <a href="/dbget-bin/www_bget?ko:K01893">K01893</a>  NARS, asnS; asparaginyl-tRNA synthetase [EC:6.1.1.22]
C    comp36431_c0_seq1; <a href="/dbget-bin/www_bget?ko:K01893">K01893</a>  NARS, asnS; asparaginyl-tRNA synthetase [EC:6.1.1.22]
C    comp38468_c0_seq1; <a href="/dbget-bin/www_bget?ko:K01893">K01893</a>  NARS, asnS; asparaginyl-tRNA synthetase [EC:6.1.1.22]
C    comp31377_c0_seq1; <a href="/dbget-bin/www_bget?ko:K01892">K01892</a>  HARS, hisS; histidyl-tRNA synthetase [EC:6.1.1.21]
C    comp49188_c0_seq1; <a href="/dbget-bin/www_bget?ko:K01892">K01892</a>  HARS, hisS; histidyl-tRNA synthetase [EC:6.1.1.21]
C    comp63476_c0_seq1; <a href="/dbget-bin/www_bget?ko:K01892">K01892</a>  HARS, hisS; histidyl-tRNA synthetase [EC:6.1.1.21]
C    comp90123_c0_seq1; <a href="/dbget-bin/www_bget?ko:K01892">K01892</a>  HARS, hisS; histidyl-tRNA synthetase [EC:6.1.1.21]
C    comp101005_c0_seq1; <a href="/dbget-bin/www_bget?ko:K01892">K01892</a>  HARS, hisS; histidyl-tRNA synthetase [EC:6.1.1.21]
B  Class II (G/C)
C    comp56253_c0_seq1; <a href="/dbget-bin/www_bget?ko:K01880">K01880</a>  GARS, glyS1; glycyl-tRNA synthetase [EC:6.1.1.14]
C    comp44372_c0_seq1; <a href="/dbget-bin/www_bget?ko:K01875">K01875</a>  SARS, serS; seryl-tRNA synthetase [EC:6.1.1.11]
C    comp5222_c0_seq1; <a href="/dbget-bin/www_bget?ko:K01868">K01868</a>  TARS, thrS; threonyl-tRNA synthetase [EC:6.1.1.3]
C    comp9344_c0_seq1; <a href="/dbget-bin/www_bget?ko:K01868">K01868</a>  TARS, thrS; threonyl-tRNA synthetase [EC:6.1.1.3]
C    comp45828_c0_seq3; <a href="/dbget-bin/www_bget?ko:K01868">K01868</a>  TARS, thrS; threonyl-tRNA synthetase [EC:6.1.1.3]
C    comp45828_c0_seq4; <a href="/dbget-bin/www_bget?ko:K01868">K01868</a>  TARS, thrS; threonyl-tRNA synthetase [EC:6.1.1.3]
C    comp45828_c0_seq6; <a href="/dbget-bin/www_bget?ko:K01868">K01868</a>  TARS, thrS; threonyl-tRNA synthetase [EC:6.1.1.3]
C    comp45828_c0_seq7; <a href="/dbget-bin/www_bget?ko:K01868">K01868</a>  TARS, thrS; threonyl-tRNA synthetase [EC:6.1.1.3]
C    comp45828_c0_seq8; <a href="/dbget-bin/www_bget?ko:K01868">K01868</a>  TARS, thrS; threonyl-tRNA synthetase [EC:6.1.1.3]
C    comp45828_c0_seq10; <a href="/dbget-bin/www_bget?ko:K01868">K01868</a>  TARS, thrS; threonyl-tRNA synthetase [EC:6.1.1.3]
C    comp45828_c0_seq11; <a href="/dbget-bin/www_bget?ko:K01868">K01868</a>  TARS, thrS; threonyl-tRNA synthetase [EC:6.1.1.3]
C    comp10519_c0_seq1; <a href="/dbget-bin/www_bget?ko:K01872">K01872</a>  AARS, alaS; alanyl-tRNA synthetase [EC:6.1.1.7]
C    comp12251_c0_seq1; <a href="/dbget-bin/www_bget?ko:K01872">K01872</a>  AARS, alaS; alanyl-tRNA synthetase [EC:6.1.1.7]
C    comp46307_c0_seq1; <a href="/dbget-bin/www_bget?ko:K01872">K01872</a>  AARS, alaS; alanyl-tRNA synthetase [EC:6.1.1.7]
C    comp50240_c0_seq1; <a href="/dbget-bin/www_bget?ko:K01872">K01872</a>  AARS, alaS; alanyl-tRNA synthetase [EC:6.1.1.7]
C    comp56188_c0_seq1; <a href="/dbget-bin/www_bget?ko:K01872">K01872</a>  AARS, alaS; alanyl-tRNA synthetase [EC:6.1.1.7]
B  Class II (U)
C    comp79794_c0_seq1; <a href="/dbget-bin/www_bget?ko:K01889">K01889</a>  FARSA, pheS; phenylalanyl-tRNA synthetase alpha chain [EC:6.1.1.20]
C    comp96054_c0_seq1; <a href="/dbget-bin/www_bget?ko:K01889">K01889</a>  FARSA, pheS; phenylalanyl-tRNA synthetase alpha chain [EC:6.1.1.20]
C    comp104842_c0_seq1; <a href="/dbget-bin/www_bget?ko:K01889">K01889</a>  FARSA, pheS; phenylalanyl-tRNA synthetase alpha chain [EC:6.1.1.20]
C    comp126005_c0_seq1; <a href="/dbget-bin/www_bget?ko:K01889">K01889</a>  FARSA, pheS; phenylalanyl-tRNA synthetase alpha chain [EC:6.1.1.20]
C    comp138534_c0_seq1; <a href="/dbget-bin/www_bget?ko:K01889">K01889</a>  FARSA, pheS; phenylalanyl-tRNA synthetase alpha chain [EC:6.1.1.20]
C    comp1783_c0_seq1; <a href="/dbget-bin/www_bget?ko:K01890">K01890</a>  FARSB, pheT; phenylalanyl-tRNA synthetase beta chain [EC:6.1.1.20]
C    comp8314_c0_seq1; <a href="/dbget-bin/www_bget?ko:K01890">K01890</a>  FARSB, pheT; phenylalanyl-tRNA synthetase beta chain [EC:6.1.1.20]
B  Other
#
A<b>Aminotransferase (transaminase)</b>
B  Class I
C    comp43900_c0_seq1; <a href="/dbget-bin/www_bget?ko:K14454">K14454</a>  GOT1; aspartate aminotransferase, cytoplasmic [EC:2.6.1.1]
C    comp39326_c0_seq1; <a href="/dbget-bin/www_bget?ko:K14455">K14455</a>  GOT2; aspartate aminotransferase, mitochondrial [EC:2.6.1.1]
C    comp42983_c0_seq1; <a href="/dbget-bin/www_bget?ko:K14455">K14455</a>  GOT2; aspartate aminotransferase, mitochondrial [EC:2.6.1.1]
C    comp3403_c0_seq1; <a href="/dbget-bin/www_bget?ko:K00814">K00814</a>  GPT, ALT; alanine transaminase [EC:2.6.1.2]
C    comp38844_c0_seq1; <a href="/dbget-bin/www_bget?ko:K00814">K00814</a>  GPT, ALT; alanine transaminase [EC:2.6.1.2]
C    comp44482_c0_seq1; <a href="/dbget-bin/www_bget?ko:K00814">K00814</a>  GPT, ALT; alanine transaminase [EC:2.6.1.2]
C    comp44482_c0_seq3; <a href="/dbget-bin/www_bget?ko:K00814">K00814</a>  GPT, ALT; alanine transaminase [EC:2.6.1.2]
C    comp88288_c0_seq1; <a href="/dbget-bin/www_bget?ko:K00814">K00814</a>  GPT, ALT; alanine transaminase [EC:2.6.1.2]
C    comp115689_c0_seq1; <a href="/dbget-bin/www_bget?ko:K00814">K00814</a>  GPT, ALT; alanine transaminase [EC:2.6.1.2]
C    comp41683_c0_seq1; <a href="/dbget-bin/www_bget?ko:K00815">K00815</a>  TAT; tyrosine aminotransferase [EC:2.6.1.5]
C    comp41683_c0_seq2; <a href="/dbget-bin/www_bget?ko:K00815">K00815</a>  TAT; tyrosine aminotransferase [EC:2.6.1.5]
C    comp46284_c0_seq2; <a href="/dbget-bin/www_bget?ko:K00815">K00815</a>  TAT; tyrosine aminotransferase [EC:2.6.1.5]
C    comp50366_c0_seq1; <a href="/dbget-bin/www_bget?ko:K00816">K00816</a>  CCBL; kynurenine---oxoglutarate transaminase / cysteine-S-conjugate beta-lyase / glutamine---phenylpyruvate transaminase [EC:2.6.1.7 4.4.1.13 2.6.1.64]
B  Class II
C    comp8317_c0_seq1; <a href="/dbget-bin/www_bget?ko:K00817">K00817</a>  hisC; histidinol-phosphate aminotransferase [EC:2.6.1.9]
C    comp6667_c0_seq1; <a href="/dbget-bin/www_bget?ko:K00639">K00639</a>  kbl, GCAT; glycine C-acetyltransferase [EC:2.3.1.29]
C    comp42652_c0_seq1; <a href="/dbget-bin/www_bget?ko:K00643">K00643</a>  E2.3.1.37, ALAS; 5-aminolevulinate synthase [EC:2.3.1.37]
C    comp115183_c0_seq1; <a href="/dbget-bin/www_bget?ko:K00643">K00643</a>  E2.3.1.37, ALAS; 5-aminolevulinate synthase [EC:2.3.1.37]
C    comp29036_c0_seq1; <a href="/dbget-bin/www_bget?ko:K00654">K00654</a>  E2.3.1.50; serine palmitoyltransferase [EC:2.3.1.50]
C    comp44270_c0_seq1; <a href="/dbget-bin/www_bget?ko:K00654">K00654</a>  E2.3.1.50; serine palmitoyltransferase [EC:2.3.1.50]
C    comp60398_c0_seq1; <a href="/dbget-bin/www_bget?ko:K00654">K00654</a>  E2.3.1.50; serine palmitoyltransferase [EC:2.3.1.50]
C    comp80047_c0_seq1; <a href="/dbget-bin/www_bget?ko:K00654">K00654</a>  E2.3.1.50; serine palmitoyltransferase [EC:2.3.1.50]
C    comp92606_c0_seq1; <a href="/dbget-bin/www_bget?ko:K00654">K00654</a>  E2.3.1.50; serine palmitoyltransferase [EC:2.3.1.50]
C    comp120018_c0_seq1; <a href="/dbget-bin/www_bget?ko:K00654">K00654</a>  E2.3.1.50; serine palmitoyltransferase [EC:2.3.1.50]
C    comp133035_c0_seq1; <a href="/dbget-bin/www_bget?ko:K00654">K00654</a>  E2.3.1.50; serine palmitoyltransferase [EC:2.3.1.50]
C    comp142141_c0_seq1; <a href="/dbget-bin/www_bget?ko:K00654">K00654</a>  E2.3.1.50; serine palmitoyltransferase [EC:2.3.1.50]
B  Class III
C    comp22521_c0_seq1; <a href="/dbget-bin/www_bget?ko:K00827">K00827</a>  AGXT2; alanine-glyoxylate transaminase / (R)-3-amino-2-methylpropionate-pyruvate transaminase [EC:2.6.1.44 2.6.1.40]
C    comp41249_c0_seq1; <a href="/dbget-bin/www_bget?ko:K00827">K00827</a>  AGXT2; alanine-glyoxylate transaminase / (R)-3-amino-2-methylpropionate-pyruvate transaminase [EC:2.6.1.44 2.6.1.40]
C    comp52068_c0_seq1; <a href="/dbget-bin/www_bget?ko:K00827">K00827</a>  AGXT2; alanine-glyoxylate transaminase / (R)-3-amino-2-methylpropionate-pyruvate transaminase [EC:2.6.1.44 2.6.1.40]
C    comp24241_c0_seq1; <a href="/dbget-bin/www_bget?ko:K14286">K14286</a>  AGXT2L; alanine-glyoxylate aminotransferase 2-like [EC:2.6.1.-]
C    comp24779_c0_seq1; <a href="/dbget-bin/www_bget?ko:K14286">K14286</a>  AGXT2L; alanine-glyoxylate aminotransferase 2-like [EC:2.6.1.-]
C    comp40046_c0_seq1; <a href="/dbget-bin/www_bget?ko:K14286">K14286</a>  AGXT2L; alanine-glyoxylate aminotransferase 2-like [EC:2.6.1.-]
C    comp148495_c0_seq1; <a href="/dbget-bin/www_bget?ko:K14286">K14286</a>  AGXT2L; alanine-glyoxylate aminotransferase 2-like [EC:2.6.1.-]
C    comp14276_c0_seq1; <a href="/dbget-bin/www_bget?ko:K13524">K13524</a>  ABAT; 4-aminobutyrate aminotransferase / (S)-3-amino-2-methylpropionate transaminase [EC:2.6.1.19 2.6.1.22]
C    comp16361_c0_seq1; <a href="/dbget-bin/www_bget?ko:K13524">K13524</a>  ABAT; 4-aminobutyrate aminotransferase / (S)-3-amino-2-methylpropionate transaminase [EC:2.6.1.19 2.6.1.22]
C    comp39012_c0_seq1; <a href="/dbget-bin/www_bget?ko:K13524">K13524</a>  ABAT; 4-aminobutyrate aminotransferase / (S)-3-amino-2-methylpropionate transaminase [EC:2.6.1.19 2.6.1.22]
C    comp64267_c0_seq1; <a href="/dbget-bin/www_bget?ko:K13524">K13524</a>  ABAT; 4-aminobutyrate aminotransferase / (S)-3-amino-2-methylpropionate transaminase [EC:2.6.1.19 2.6.1.22]
B  Class IV
C    comp45148_c0_seq7; <a href="/dbget-bin/www_bget?ko:K00826">K00826</a>  E2.6.1.42, ilvE; branched-chain amino acid aminotransferase [EC:2.6.1.42]
C    comp45148_c0_seq14; <a href="/dbget-bin/www_bget?ko:K00826">K00826</a>  E2.6.1.42, ilvE; branched-chain amino acid aminotransferase [EC:2.6.1.42]
C    comp45148_c0_seq16; <a href="/dbget-bin/www_bget?ko:K00826">K00826</a>  E2.6.1.42, ilvE; branched-chain amino acid aminotransferase [EC:2.6.1.42]
C    comp45148_c0_seq20; <a href="/dbget-bin/www_bget?ko:K00826">K00826</a>  E2.6.1.42, ilvE; branched-chain amino acid aminotransferase [EC:2.6.1.42]
C    comp55296_c0_seq1; <a href="/dbget-bin/www_bget?ko:K00826">K00826</a>  E2.6.1.42, ilvE; branched-chain amino acid aminotransferase [EC:2.6.1.42]
C    comp82416_c0_seq1; <a href="/dbget-bin/www_bget?ko:K00826">K00826</a>  E2.6.1.42, ilvE; branched-chain amino acid aminotransferase [EC:2.6.1.42]
B  Class V
C    comp37956_c0_seq1; <a href="/dbget-bin/www_bget?ko:K00830">K00830</a>  AGXT; alanine-glyoxylate transaminase / serine-glyoxylate transaminase / serine-pyruvate transaminase [EC:2.6.1.44 2.6.1.45 2.6.1.51]
C    comp40790_c0_seq1; <a href="/dbget-bin/www_bget?ko:K00830">K00830</a>  AGXT; alanine-glyoxylate transaminase / serine-glyoxylate transaminase / serine-pyruvate transaminase [EC:2.6.1.44 2.6.1.45 2.6.1.51]
C    comp51900_c0_seq1; <a href="/dbget-bin/www_bget?ko:K00830">K00830</a>  AGXT; alanine-glyoxylate transaminase / serine-glyoxylate transaminase / serine-pyruvate transaminase [EC:2.6.1.44 2.6.1.45 2.6.1.51]
C    comp46164_c0_seq1; <a href="/dbget-bin/www_bget?ko:K00831">K00831</a>  serC, PSAT1; phosphoserine aminotransferase [EC:2.6.1.52]
B  Others
!
#<hr>
#<b>[ <a href="/kegg/brite.html">BRITE</a> | <a href="/kegg/kegg2.html">KEGG2</a> | <a href="/kegg/">KEGG</a> ]</b><br>
#Last updated: May 8, 2012
