# Supplementary material for: RNA-Seq of the Caribbean reef-building coral Orbicella faveolata (Scleractinia-Merulinidae) under bleaching and disease stress expands models of coral innate immunity
Source: PeerJ. 2016 Feb 15;4:e1616. doi: 10.7717/peerj.1616 (PMC4768675; doi:10.7717/peerj.1616)
Supplement: Supplemental Information 10 [file peerj-04-1616-s010.gz › hier/q01008.keg]

+E	Polyketide biosynthesis proteins
#<h2><a href="/kegg/kegg2.html"><img src="/Fig/bget/kegg3.gif" align="middle" border=0></a>&nbsp; Polyketide Biosynthesis Proteins</h2>
#<!---
#ENTRY       ko01008
#DEFINITION  Polyketide biosynthesis proteins Mfaveolata transcriptome
#--->
!
A<b>Polyketide synthase (PKS)</b>
B  Modular type I PKS
C    cis-AT PKS
D      Erythronolide synthase
D      Avermectin PKS
D      Rifamycin PKS
D      Mycolactone PKS
C    trans-AT PKS
D      Bacillaene PksX synthase
D      Chivosazol hybrid PKS-NRPS
D      Macrolactin PKS
D      Difficidin PKS
D      Rhizoxin hybrid PKS-NRPS
D      Myxovirescin hybrid PKS-NRPS
D      Albicidin synthase, hybrid PKS-NRPS
D      Etnangien PKS
B  Iterative type I PKS
C    Fungal nonreducing PKS (NR-PKS)
D      <a href="/dbget-bin/www_bget?ko:K15316">K15316</a>  PKSA; noranthrone synthase [EC:2.3.1.221]
D      <a href="/dbget-bin/www_bget?ko:K15321">K15321</a>  WA; naphtho-gamma-pyrone polyketide synthase
D      <a href="/dbget-bin/www_bget?ko:K15317">K15317</a>  APTA; asperthecin polyketide synthase
D      <a href="/dbget-bin/www_bget?ko:K15415">K15415</a>  MDPG; monodictyphenone polyketide synthase
D      <a href="/dbget-bin/www_bget?ko:K15416">K15416</a>  ORSA; orsellinic acid synthase
C    Fungal partially reducing PKS (PR-PKS)
D      <a href="/dbget-bin/www_bget?ko:K15320">K15320</a>  ATX; 6-methylsalicylic acid synthase [EC:2.3.1.165]
C    Fungal highly reducing PKS (HR-PKS)
D      <a href="/dbget-bin/www_bget?ko:K15419">K15419</a>  EASB; emericellamide biosynthesis, highly reducing iterative type I polyketide synthase
C    Fungal hybrid type
D      Zearalenone synthase
D      Asperfuranone NR/HR-PKS
C    Bacterial type
D      <a href="/dbget-bin/www_bget?ko:K15314">K15314</a>  mdpE, pksE; enediyne polyketide synthase
D      ------  pksO; orsellinic acid synthase [SAQ:Sare_2029]
B  Type II PKS
C    C9-C14 cyclized polyketide type
D      Spore pigment PKS
C    C7-C12 cyclized polyketide type
D      Octaketide PKS
B  Type III PKS
C    Plant type
D      <a href="/dbget-bin/www_bget?ko:K00660">K00660</a>  CHS; chalcone synthase [EC:2.3.1.74]
D      <a href="/dbget-bin/www_bget?ko:K13232">K13232</a>  ST; stilbene synthase [EC:2.3.1.95]
C    Fungal type
D      <a href="/dbget-bin/www_bget?ko:K16231">K16231</a>  csyA; fungal type III polyketide synthase
C    Bacterial type
D      <a href="/dbget-bin/www_bget?ko:K15431">K15431</a>  phlD, rppA; bacterial type III polyketide synthase
D      <a href="/dbget-bin/www_bget?ko:K16232">K16232</a>  gcs; germicidin synthase
D      <a href="/dbget-bin/www_bget?ko:K16233">K16233</a>  pks18; alpha-pyrone synthase
D      ------  arsB; alkylresorcinol synthase [AVN:Avin_29550]
D      ------  arsC; alkylpyrone synthase [AVN:Avin_29530]
D      <a href="/dbget-bin/www_bget?ko:K16167">K16167</a>  bpsA, srsA, pks11, pks10; alkylresorcinol/alkylpyrone synthase
B  PKS-NRPS hybrid
C    Bacterial type (modular)
D      Myxalamid hybrid PKS-NRPS
D      Myxothiazol hybrid PKS-NRPS
D      Coronatine hybrid PKS-NRPS
D      Microcystin synthetase
C    Fungal type (trans-ER, iterative)
D      Aspyridone synthetase
C    Fungal type (iterative)
D      <a href="/dbget-bin/www_bget?ko:K15390">K15390</a>  PSOA; pseurotin A synthetase, hybrid polyketide synthase / nonribosomal peptide synthetase
D      <a href="/dbget-bin/www_bget?ko:K15391">K15391</a>  CPAA; cyclopiazonic acid synthetase, hybrid polyketide synthase / nonribosomal peptide synthetase
D      <a href="/dbget-bin/www_bget?ko:K15394">K15394</a>  ACE1; hybrid polyketide synthase / nonribosomal peptide synthetase ACE1
D      <a href="/dbget-bin/www_bget?ko:K15395">K15395</a>  ftdB; hybrid polyketide synthase / nonribosomal peptide synthetase FtdB
#
A<b>Nonribosomal peptide synthetase (NRPS)</b>
B  Linear NRPS
C    <a href="/dbget-bin/www_bget?ko:K12743">K12743</a>  PCBAB; N-(5-amino-5-carboxypentanoyl)-L-cysteinyl-D-valine synthase [EC:6.3.2.26]
C    ------  EASA; emericellamide biosynthesis, nonribosomal peptide synthetase EasA [ANI:AN2545.2]
C    ------  lgrABCD; linear pentadecapeptide gramicidin synthetase [BBE:BBR47_28920 BBR47_28930 BBR47_28940 BBR47_29500]
C    ------  tycABC; tyrocidine synthetase [BBE:BBR47_27890 BBR47_27880 BBR47_27870]
C    ------  mcnABCE; cyanopeptolin synthetase [MAR:MAE_60030 MAE_60020 MAE_60010 MAE_60000]
C    Surfactin family lipopeptide synthetase
D      <a href="/dbget-bin/www_bget?ko:K15654">K15654</a>  srfAA, lchAA; surfactin family lipopeptide synthetase A
D      <a href="/dbget-bin/www_bget?ko:K15655">K15655</a>  srfAB, lchAB; surfactin family lipopeptide synthetase B
D      <a href="/dbget-bin/www_bget?ko:K15656">K15656</a>  srfAC, lchAC; surfactin family lipopeptide synthetase C
C    Iturin family lipopeptide synthetase
D      <a href="/dbget-bin/www_bget?ko:K15661">K15661</a>  ituA, mycA, bmyA; iturin family lipopeptide synthetase A
D      <a href="/dbget-bin/www_bget?ko:K15662">K15662</a>  ituB, mycB, bmyB; iturin family lipopeptide synthetase B
D      <a href="/dbget-bin/www_bget?ko:K15663">K15663</a>  ituC, mycC, bmyC; iturin family lipopeptide synthetase C
C    Fengycin family lipopeptide synthetase
D      <a href="/dbget-bin/www_bget?ko:K15664">K15664</a>  K15664, ppsA, fenC; fengycin family lipopeptide synthetase A
D      <a href="/dbget-bin/www_bget?ko:K15665">K15665</a>  K15665, ppsB, fenD; fengycin family lipopeptide synthetase B
D      <a href="/dbget-bin/www_bget?ko:K15666">K15666</a>  K15666, ppsC, fenE; fengycin family lipopeptide synthetase C
D      <a href="/dbget-bin/www_bget?ko:K15667">K15667</a>  K15667, ppsD, fenA; fengycin family lipopeptide synthetase D
D      <a href="/dbget-bin/www_bget?ko:K15668">K15668</a>  K15668, ppsE, fenB; fengycin family lipopeptide synthetase E
C    Arthrofactin type cyclic lipopeptide synthetase
D      <a href="/dbget-bin/www_bget?ko:K15658">K15658</a>  ofaA, arfA; arthrofactin-type cyclic lipopeptide synthetase A
D      <a href="/dbget-bin/www_bget?ko:K15659">K15659</a>  ofaB, arfB; arthrofactin-type cyclic lipopeptide synthetase B
D      <a href="/dbget-bin/www_bget?ko:K15660">K15660</a>  ofaC, arfC; arthrofactin-type cyclic lipopeptide synthetase C
B  Iterative NRPS
C    Enterobactin synthetase
D      <a href="/dbget-bin/www_bget?ko:K02363">K02363</a>  entE, dhbE, vibE, mxcE; 2,3-dihydroxybenzoate-AMP ligase [EC:2.7.7.58]
D      <a href="/dbget-bin/www_bget?ko:K01252">K01252</a>  entB, dhbB, vibB, mxcF; bifunctional isochorismate lyase / aryl carrier protein [EC:3.3.2.1]
D      <a href="/dbget-bin/www_bget?ko:K02364">K02364</a>  entF; enterobactin synthetase component F [EC:2.7.7.-]
C    Bacillibactin synthetase
D      <a href="/dbget-bin/www_bget?ko:K02363">K02363</a>  entE, dhbE, vibE, mxcE; 2,3-dihydroxybenzoate-AMP ligase [EC:2.7.7.58]
D      <a href="/dbget-bin/www_bget?ko:K01252">K01252</a>  entB, dhbB, vibB, mxcF; bifunctional isochorismate lyase / aryl carrier protein [EC:3.3.2.1]
D      <a href="/dbget-bin/www_bget?ko:K04780">K04780</a>  dhbF; nonribosomal peptide synthetase DhbF
B  Nonlinear NRPS
C    Yersiniabactin synthetase
D      <a href="/dbget-bin/www_bget?ko:K04783">K04783</a>  irp5, ybtE; yersiniabactin salicyl-AMP ligase [EC:6.3.2.-]
D      <a href="/dbget-bin/www_bget?ko:K04786">K04786</a>  irp1, HMWP1; yersiniabactin nonribosomal peptide/polyketide synthase
D      <a href="/dbget-bin/www_bget?ko:K04784">K04784</a>  irp2, HMWP2; yersiniabactin nonribosomal peptide synthetase
C    Pyochelin synthetase
D      <a href="/dbget-bin/www_bget?ko:K12238">K12238</a>  pchD; pyochelin biosynthesis protein PchD
D      <a href="/dbget-bin/www_bget?ko:K12239">K12239</a>  pchE; dihydroaeruginoic acid synthetase
D      <a href="/dbget-bin/www_bget?ko:K12240">K12240</a>  pchF; pyochelin synthetase
C    Mycobactin synthetase
D      <a href="/dbget-bin/www_bget?ko:K04787">K04787</a>  mbtA; mycobactin salicyl-AMP ligase [EC:6.3.2.-]
D      <a href="/dbget-bin/www_bget?ko:K04788">K04788</a>  mbtB; mycobactin phenyloxazoline synthetase
D      <a href="/dbget-bin/www_bget?ko:K04789">K04789</a>  mbtE; mycobactin peptide synthetase MbtE
D      <a href="/dbget-bin/www_bget?ko:K04790">K04790</a>  mbtC; mycobactin polyketide synthetase MbtC
D      <a href="/dbget-bin/www_bget?ko:K04791">K04791</a>  mbtD; mycobactin polyketide synthetase MbtD
D      <a href="/dbget-bin/www_bget?ko:K04792">K04792</a>  mbtF; mycobactin peptide synthetase MbtF
C    Vibriobactin synthetase
D      <a href="/dbget-bin/www_bget?ko:K02363">K02363</a>  entE, dhbE, vibE, mxcE; 2,3-dihydroxybenzoate-AMP ligase [EC:2.7.7.58]
D      <a href="/dbget-bin/www_bget?ko:K01252">K01252</a>  entB, dhbB, vibB, mxcF; bifunctional isochorismate lyase / aryl carrier protein [EC:3.3.2.1]
D      <a href="/dbget-bin/www_bget?ko:K04778">K04778</a>  vibH; vibriobactin synthetase
D      <a href="/dbget-bin/www_bget?ko:K12237">K12237</a>  vibF; nonribosomal peptide synthetase VibF
C    Myxochelin synthetase
D      <a href="/dbget-bin/www_bget?ko:K02363">K02363</a>  entE, dhbE, vibE, mxcE; 2,3-dihydroxybenzoate-AMP ligase [EC:2.7.7.58]
D      <a href="/dbget-bin/www_bget?ko:K01252">K01252</a>  entB, dhbB, vibB, mxcF; bifunctional isochorismate lyase / aryl carrier protein [EC:3.3.2.1]
D      <a href="/dbget-bin/www_bget?ko:K15653">K15653</a>  mxcG; nonribosomal peptide synthetase MxcG
#
A<b>Polyketide tailoring proteins</b>
B  Hydrolase
C    <a href="/dbget-bin/www_bget?ko:K15318">K15318</a>  APTB; hydrolase
C    <a href="/dbget-bin/www_bget?ko:K15315">K15315</a>  pksE10; enediyne biosynthesis thioesterase
B  Ketoreductase
C    <a href="/dbget-bin/www_bget?ko:K14373">K14373</a>  aveF; C-5 ketoreductase
C    <a href="/dbget-bin/www_bget?ko:K05556">K05556</a>  actVI1, RED1; ketoreductase RED1 [EC:1.1.1.-]
B  Oxygenase
C    <a href="/dbget-bin/www_bget?ko:K14366">K14366</a>  eryF; 6-deoxyerythronolide B-6-hydroxylase [EC:1.14.-.-]
C    <a href="/dbget-bin/www_bget?ko:K14370">K14370</a>  eryK; erythromycin 12 hydroxylase [EC:1.14.13.154]
C    <a href="/dbget-bin/www_bget?ko:K14372">K14372</a>  aveE; cytochrome P450 hydroxylase [EC:1.14.-.-]
C    <a href="/dbget-bin/www_bget?ko:K14630">K14630</a>  actVA5; two-component flavin-dependent monooxygenase [EC:1.14.14.-]
C    <a href="/dbget-bin/www_bget?ko:K14632">K14632</a>  actVA6; C-6 monooxygenase
C    <a href="/dbget-bin/www_bget?ko:K14673">K14673</a>  whiEII; putative monooxygenase
C    <a href="/dbget-bin/www_bget?ko:K14672">K14672</a>  whiEVIII; putative polyketide hydroxylase
C    <a href="/dbget-bin/www_bget?ko:K15468">K15468</a>  pksS; cytochrome P450 PksS
C    <a href="/dbget-bin/www_bget?ko:K15470">K15470</a>  rhiH; cytochrome P450 monooxygenase
C    <a href="/dbget-bin/www_bget?ko:K15319">K15319</a>  APTC; monooxygenase
C    <a href="/dbget-bin/www_bget?ko:K15386">K15386</a>  APDB; cytochrome P450 monooxygenase
C    <a href="/dbget-bin/www_bget?ko:K15387">K15387</a>  APDD; FAD-dependent monooxygenase
C    <a href="/dbget-bin/www_bget?ko:K15388">K15388</a>  APDE; cytochrome P450 monooxygenase
B  Methylase
C    <a href="/dbget-bin/www_bget?ko:K14369">K14369</a>  eryG; erythromycin 3''-O-methyltransferase [EC:2.1.1.254]
C    <a href="/dbget-bin/www_bget?ko:K14374">K14374</a>  aveD; avermectin B 5-O-methyltransferase [EC:2.1.1.-]
C    <a href="/dbget-bin/www_bget?ko:K15467">K15467</a>  rif14; 27-O-demethylrifamycin SV methyltransferase [EC:2.1.1.-]
C    <a href="/dbget-bin/www_bget?ko:K15471">K15471</a>  rhiI; O-methyltransferase [EC:2.1.1.-]
C    <a href="/dbget-bin/www_bget?ko:K16168">K16168</a>  bpsB, srsB; methyltransferase
B  Glycosyltransferase
C    <a href="/dbget-bin/www_bget?ko:K14367">K14367</a>  eryBV; erythronolide B dTDP-mycarose O-glycosyltransferase [EC2.4.1.-]
C    <a href="/dbget-bin/www_bget?ko:K14368">K14368</a>  eryCIII; L-desosaminyltransferase [EC:2.4.1.278]
C    <a href="/dbget-bin/www_bget?ko:K14375">K14375</a>  aveBI; dTDP-L-oleandrosyltransferase [EC:2.4.1.-]
B  beta-Branched incorporating proteins
C    <a href="/dbget-bin/www_bget?ko:K15327">K15327</a>  pksC; polyketide biosynthesis malonyl-CoA-[acyl-carrier-protein] transacylase
C    <a href="/dbget-bin/www_bget?ko:K00646">K00646</a>  pksF; malonyl-ACP decarboxylase
C    <a href="/dbget-bin/www_bget?ko:K15337">K15337</a>  acpK; polyketide biosynthesis acyl carrier protein
C    <a href="/dbget-bin/www_bget?ko:K15311">K15311</a>  pksG; polyketide biosynthesis 3-hydroxy-3-methylglutaryl-CoA synthase-like enzyme PksG
C    <a href="/dbget-bin/www_bget?ko:K15312">K15312</a>  pksH; polyketide biosynthesis enoyl-CoA hydratase PksH
C    <a href="/dbget-bin/www_bget?ko:K15313">K15313</a>  pksI; polyketide biosynthesis enoyl-CoA hydratase PksI
B  Others
C    <a href="/dbget-bin/www_bget?ko:K14627">K14627</a>  actVI3; dehydratase [EC:4.2.1.-]
C    <a href="/dbget-bin/www_bget?ko:K14628">K14628</a>  actVI2; enoyl reductase
C    <a href="/dbget-bin/www_bget?ko:K14629">K14629</a>  actVI4; enoyl reductase
C    <a href="/dbget-bin/www_bget?ko:K15389">K15389</a>  APDG; acyl-CoA dehydrogenase
C    <a href="/dbget-bin/www_bget?ko:K15392">K15392</a>  CPAD; cyclo-acetoacetyl-L-tryptophan dimethylallyltransferase [EC:2.5.1.-]
C    <a href="/dbget-bin/www_bget?ko:K15393">K15393</a>  CPAO; FAD-dependent oxidoreductase
C    <a href="/dbget-bin/www_bget?ko:K15650">K15650</a>  cmaB; non-haem Fe2+, alpha-ketoglutarate-dependent halogenase
C    <a href="/dbget-bin/www_bget?ko:K15651">K15651</a>  cmaC; aminocarboxycyclopropane-forming enzyme
#
A<b>Nonribosomal peptide tailoring proteins</b>
B  Reductase
C    <a href="/dbget-bin/www_bget?ko:K04785">K04785</a>  irp3, ybtU; yersiniabactin synthetase, thiazolinyl reductase component
C    <a href="/dbget-bin/www_bget?ko:K12241">K12241</a>  pchG; pyochelin biosynthetic protein PchG
B  Thioesterase
C    <a href="/dbget-bin/www_bget?ko:K05374">K05374</a>  irp4, ybtT; yersiniabactin synthetase, thioesterase component
C    <a href="/dbget-bin/www_bget?ko:K12242">K12242</a>  pchC; pyochelin biosynthetic protein PchC
C    <a href="/dbget-bin/www_bget?ko:K15657">K15657</a>  srfATE, srfAD, lchAD; external thioesterase TEII
B  Oxygenase
C    <a href="/dbget-bin/www_bget?ko:K04793">K04793</a>  mbtG; mycobactin lysine-N-oxygenase
B  Aminotransferase
C    <a href="/dbget-bin/www_bget?ko:K15681">K15681</a>  mxcL; aminotransferase MxcL
!
#<hr>
#<b>[ <a href="/kegg/compound/">COMPOUND</a> | <a href="/kegg/brite.html">BRITE</a> | <a href="/kegg/kegg2.html">KEGG2</a> | <a href="/kegg/">KEGG</a> ]</b><br>
#Last updated: October 25, 2012
