# Supplementary material for: RNA-Seq of the Caribbean reef-building coral Orbicella faveolata (Scleractinia-Merulinidae) under bleaching and disease stress expands models of coral innate immunity
Source: PeerJ. 2016 Feb 15;4:e1616. doi: 10.7717/peerj.1616 (PMC4768675; doi:10.7717/peerj.1616)
Supplement: Supplemental Information 10 [file peerj-04-1616-s010.gz › hier/q01020.keg]

+C	Receptor
#<h2><a href="/kegg/kegg2.html"><img src="/Fig/bget/kegg3.gif" align="middle" border=0></a>&nbsp; Enzyme-linked Receptors</h2>
#<!---
#ENTRY       ko01020
#DEFINITION  Enzyme-linked receptors Mfaveolata transcriptome
#--->
!
A<b>Receptor tyrosine kinases</b>
B  RTK class I (EGF receptor family)
C    comp34994_c0_seq1; <a href="/dbget-bin/www_bget?ko:K05085">K05085</a>  ERBB4, HER4; receptor tyrosine-protein kinase erbB-4 [EC:2.7.10.1]
B  RTK class II (Insulin receptor family)
C    comp46803_c0_seq4; <a href="/dbget-bin/www_bget?ko:K04527">K04527</a>  INSR; insulin receptor [EC:2.7.10.1]
C    comp48688_c0_seq1; <a href="/dbget-bin/www_bget?ko:K05088">K05088</a>  ROS1; proto-oncogene tyrosine-protein kinase ROS [EC:2.7.10.1]
B  RTK class III (PDGF receptor family)
C    comp22189_c0_seq1; <a href="/dbget-bin/www_bget?ko:K05089">K05089</a>  PDGFRB; platelet-derived growth factor receptor beta [EC:2.7.10.1]
C    comp26145_c0_seq1; <a href="/dbget-bin/www_bget?ko:K05089">K05089</a>  PDGFRB; platelet-derived growth factor receptor beta [EC:2.7.10.1]
C    comp70363_c0_seq1; <a href="/dbget-bin/www_bget?ko:K05090">K05090</a>  CSF1R, FMS; macrophage colony-stimulating factor 1 receptor [EC:2.7.10.1]
C    comp138887_c0_seq1; <a href="/dbget-bin/www_bget?ko:K05090">K05090</a>  CSF1R, FMS; macrophage colony-stimulating factor 1 receptor [EC:2.7.10.1]
B  RTK class IV (FGF receptor family)
C    comp18071_c0_seq1; <a href="/dbget-bin/www_bget?ko:K04362">K04362</a>  FGFR1; fibroblast growth factor receptor 1 [EC:2.7.10.1]
C    comp35340_c0_seq1; <a href="/dbget-bin/www_bget?ko:K04362">K04362</a>  FGFR1; fibroblast growth factor receptor 1 [EC:2.7.10.1]
C    comp40019_c0_seq1; <a href="/dbget-bin/www_bget?ko:K04362">K04362</a>  FGFR1; fibroblast growth factor receptor 1 [EC:2.7.10.1]
C    comp40019_c0_seq2; <a href="/dbget-bin/www_bget?ko:K04362">K04362</a>  FGFR1; fibroblast growth factor receptor 1 [EC:2.7.10.1]
C    comp40257_c0_seq1; <a href="/dbget-bin/www_bget?ko:K04362">K04362</a>  FGFR1; fibroblast growth factor receptor 1 [EC:2.7.10.1]
C    comp40257_c0_seq2; <a href="/dbget-bin/www_bget?ko:K04362">K04362</a>  FGFR1; fibroblast growth factor receptor 1 [EC:2.7.10.1]
C    comp41674_c0_seq3; <a href="/dbget-bin/www_bget?ko:K04362">K04362</a>  FGFR1; fibroblast growth factor receptor 1 [EC:2.7.10.1]
C    comp41674_c0_seq4; <a href="/dbget-bin/www_bget?ko:K04362">K04362</a>  FGFR1; fibroblast growth factor receptor 1 [EC:2.7.10.1]
C    comp42879_c0_seq1; <a href="/dbget-bin/www_bget?ko:K04362">K04362</a>  FGFR1; fibroblast growth factor receptor 1 [EC:2.7.10.1]
C    comp42879_c0_seq2; <a href="/dbget-bin/www_bget?ko:K04362">K04362</a>  FGFR1; fibroblast growth factor receptor 1 [EC:2.7.10.1]
C    comp44203_c0_seq2; <a href="/dbget-bin/www_bget?ko:K04362">K04362</a>  FGFR1; fibroblast growth factor receptor 1 [EC:2.7.10.1]
C    comp45395_c0_seq1; <a href="/dbget-bin/www_bget?ko:K04362">K04362</a>  FGFR1; fibroblast growth factor receptor 1 [EC:2.7.10.1]
C    comp46475_c5_seq4; <a href="/dbget-bin/www_bget?ko:K04362">K04362</a>  FGFR1; fibroblast growth factor receptor 1 [EC:2.7.10.1]
C    comp46527_c0_seq1; <a href="/dbget-bin/www_bget?ko:K04362">K04362</a>  FGFR1; fibroblast growth factor receptor 1 [EC:2.7.10.1]
C    comp46527_c0_seq5; <a href="/dbget-bin/www_bget?ko:K04362">K04362</a>  FGFR1; fibroblast growth factor receptor 1 [EC:2.7.10.1]
C    comp46705_c0_seq1; <a href="/dbget-bin/www_bget?ko:K04362">K04362</a>  FGFR1; fibroblast growth factor receptor 1 [EC:2.7.10.1]
C    comp46705_c0_seq2; <a href="/dbget-bin/www_bget?ko:K04362">K04362</a>  FGFR1; fibroblast growth factor receptor 1 [EC:2.7.10.1]
C    comp46705_c0_seq5; <a href="/dbget-bin/www_bget?ko:K04362">K04362</a>  FGFR1; fibroblast growth factor receptor 1 [EC:2.7.10.1]
C    comp46705_c0_seq8; <a href="/dbget-bin/www_bget?ko:K04362">K04362</a>  FGFR1; fibroblast growth factor receptor 1 [EC:2.7.10.1]
C    comp46705_c0_seq9; <a href="/dbget-bin/www_bget?ko:K04362">K04362</a>  FGFR1; fibroblast growth factor receptor 1 [EC:2.7.10.1]
C    comp46705_c0_seq10; <a href="/dbget-bin/www_bget?ko:K04362">K04362</a>  FGFR1; fibroblast growth factor receptor 1 [EC:2.7.10.1]
C    comp46705_c0_seq12; <a href="/dbget-bin/www_bget?ko:K04362">K04362</a>  FGFR1; fibroblast growth factor receptor 1 [EC:2.7.10.1]
C    comp46705_c0_seq13; <a href="/dbget-bin/www_bget?ko:K04362">K04362</a>  FGFR1; fibroblast growth factor receptor 1 [EC:2.7.10.1]
C    comp46705_c0_seq14; <a href="/dbget-bin/www_bget?ko:K04362">K04362</a>  FGFR1; fibroblast growth factor receptor 1 [EC:2.7.10.1]
C    comp46705_c0_seq15; <a href="/dbget-bin/www_bget?ko:K04362">K04362</a>  FGFR1; fibroblast growth factor receptor 1 [EC:2.7.10.1]
C    comp46705_c0_seq16; <a href="/dbget-bin/www_bget?ko:K04362">K04362</a>  FGFR1; fibroblast growth factor receptor 1 [EC:2.7.10.1]
C    comp46705_c0_seq18; <a href="/dbget-bin/www_bget?ko:K04362">K04362</a>  FGFR1; fibroblast growth factor receptor 1 [EC:2.7.10.1]
C    comp46705_c0_seq19; <a href="/dbget-bin/www_bget?ko:K04362">K04362</a>  FGFR1; fibroblast growth factor receptor 1 [EC:2.7.10.1]
C    comp46705_c0_seq21; <a href="/dbget-bin/www_bget?ko:K04362">K04362</a>  FGFR1; fibroblast growth factor receptor 1 [EC:2.7.10.1]
C    comp57857_c0_seq1; <a href="/dbget-bin/www_bget?ko:K04362">K04362</a>  FGFR1; fibroblast growth factor receptor 1 [EC:2.7.10.1]
C    comp7853_c0_seq1; <a href="/dbget-bin/www_bget?ko:K05093">K05093</a>  FGFR2; fibroblast growth factor receptor 2 [EC:2.7.10.1]
C    comp16522_c0_seq1; <a href="/dbget-bin/www_bget?ko:K05093">K05093</a>  FGFR2; fibroblast growth factor receptor 2 [EC:2.7.10.1]
C    comp70560_c0_seq1; <a href="/dbget-bin/www_bget?ko:K05093">K05093</a>  FGFR2; fibroblast growth factor receptor 2 [EC:2.7.10.1]
C    comp99898_c0_seq1; <a href="/dbget-bin/www_bget?ko:K05093">K05093</a>  FGFR2; fibroblast growth factor receptor 2 [EC:2.7.10.1]
C    comp21524_c0_seq1; <a href="/dbget-bin/www_bget?ko:K05094">K05094</a>  FGFR3; fibroblast growth factor receptor 3 [EC:2.7.10.1]
C    comp26041_c0_seq1; <a href="/dbget-bin/www_bget?ko:K05094">K05094</a>  FGFR3; fibroblast growth factor receptor 3 [EC:2.7.10.1]
C    comp29451_c0_seq1; <a href="/dbget-bin/www_bget?ko:K05094">K05094</a>  FGFR3; fibroblast growth factor receptor 3 [EC:2.7.10.1]
C    comp29451_c0_seq2; <a href="/dbget-bin/www_bget?ko:K05094">K05094</a>  FGFR3; fibroblast growth factor receptor 3 [EC:2.7.10.1]
C    comp37332_c0_seq1; <a href="/dbget-bin/www_bget?ko:K05094">K05094</a>  FGFR3; fibroblast growth factor receptor 3 [EC:2.7.10.1]
C    comp44929_c0_seq1; <a href="/dbget-bin/www_bget?ko:K05094">K05094</a>  FGFR3; fibroblast growth factor receptor 3 [EC:2.7.10.1]
C    comp45536_c0_seq1; <a href="/dbget-bin/www_bget?ko:K05094">K05094</a>  FGFR3; fibroblast growth factor receptor 3 [EC:2.7.10.1]
C    comp46688_c0_seq10; <a href="/dbget-bin/www_bget?ko:K05094">K05094</a>  FGFR3; fibroblast growth factor receptor 3 [EC:2.7.10.1]
C    comp46688_c0_seq12; <a href="/dbget-bin/www_bget?ko:K05094">K05094</a>  FGFR3; fibroblast growth factor receptor 3 [EC:2.7.10.1]
C    comp46688_c0_seq13; <a href="/dbget-bin/www_bget?ko:K05094">K05094</a>  FGFR3; fibroblast growth factor receptor 3 [EC:2.7.10.1]
C    comp46688_c0_seq14; <a href="/dbget-bin/www_bget?ko:K05094">K05094</a>  FGFR3; fibroblast growth factor receptor 3 [EC:2.7.10.1]
C    comp46688_c0_seq18; <a href="/dbget-bin/www_bget?ko:K05094">K05094</a>  FGFR3; fibroblast growth factor receptor 3 [EC:2.7.10.1]
C    comp46688_c0_seq20; <a href="/dbget-bin/www_bget?ko:K05094">K05094</a>  FGFR3; fibroblast growth factor receptor 3 [EC:2.7.10.1]
C    comp75594_c0_seq1; <a href="/dbget-bin/www_bget?ko:K05094">K05094</a>  FGFR3; fibroblast growth factor receptor 3 [EC:2.7.10.1]
B  RTK class V (VEGF receptor family)
C    comp40109_c0_seq1; <a href="/dbget-bin/www_bget?ko:K05096">K05096</a>  FLT1, VEGFR1; FMS-like tyrosine kinase 1 [EC:2.7.10.1]
C    comp46293_c0_seq2; <a href="/dbget-bin/www_bget?ko:K05096">K05096</a>  FLT1, VEGFR1; FMS-like tyrosine kinase 1 [EC:2.7.10.1]
C    comp46580_c0_seq2; <a href="/dbget-bin/www_bget?ko:K05096">K05096</a>  FLT1, VEGFR1; FMS-like tyrosine kinase 1 [EC:2.7.10.1]
C    comp140559_c0_seq1; <a href="/dbget-bin/www_bget?ko:K05096">K05096</a>  FLT1, VEGFR1; FMS-like tyrosine kinase 1 [EC:2.7.10.1]
C    comp149924_c0_seq1; <a href="/dbget-bin/www_bget?ko:K05097">K05097</a>  FLT4, VEGFR3; FMS-like tyrosine kinase 4 [EC:2.7.10.1]
B  RTK class VI (HGF receptor family)
C    comp46422_c0_seq1; <a href="/dbget-bin/www_bget?ko:K05100">K05100</a>  MST1R, RON; macrophage-stimulating 1 receptor [EC:2.7.10.1]
B  RTK class VII (TRK receptor family)
C    comp58929_c0_seq1; <a href="/dbget-bin/www_bget?ko:K03176">K03176</a>  NTRK1, TRKA; neurotrophic tyrosine kinase receptor type 1 [EC:2.7.10.1]
B  RTK class VIII (EPH receptor family)
C    comp34787_c0_seq1; <a href="/dbget-bin/www_bget?ko:K05105">K05105</a>  EPHA4, SEK, TYRO1; Eph receptor A4 [EC:2.7.10.1]
C    comp75295_c0_seq1; <a href="/dbget-bin/www_bget?ko:K05107">K05107</a>  EPHA6, EHK2; Eph receptor A6 [EC:2.7.10.1]
C    comp136849_c0_seq1; <a href="/dbget-bin/www_bget?ko:K05107">K05107</a>  EPHA6, EHK2; Eph receptor A6 [EC:2.7.10.1]
C    comp54063_c0_seq1; <a href="/dbget-bin/www_bget?ko:K05108">K05108</a>  EPHA7, EHK3, HEK11; EphA7 [EC:2.7.10.1]
C    comp127166_c0_seq1; <a href="/dbget-bin/www_bget?ko:K05108">K05108</a>  EPHA7, EHK3, HEK11; EphA7 [EC:2.7.10.1]
C    comp35691_c0_seq1; <a href="/dbget-bin/www_bget?ko:K05110">K05110</a>  EPHB1, ELK, NET; Eph receptor B1 [EC:2.7.10.1]
C    comp40724_c0_seq2; <a href="/dbget-bin/www_bget?ko:K05110">K05110</a>  EPHB1, ELK, NET; Eph receptor B1 [EC:2.7.10.1]
C    comp45220_c0_seq1; <a href="/dbget-bin/www_bget?ko:K05110">K05110</a>  EPHB1, ELK, NET; Eph receptor B1 [EC:2.7.10.1]
C    comp45371_c0_seq1; <a href="/dbget-bin/www_bget?ko:K05110">K05110</a>  EPHB1, ELK, NET; Eph receptor B1 [EC:2.7.10.1]
C    comp46167_c0_seq2; <a href="/dbget-bin/www_bget?ko:K05110">K05110</a>  EPHB1, ELK, NET; Eph receptor B1 [EC:2.7.10.1]
C    comp46167_c0_seq4; <a href="/dbget-bin/www_bget?ko:K05110">K05110</a>  EPHB1, ELK, NET; Eph receptor B1 [EC:2.7.10.1]
C    comp46670_c0_seq2; <a href="/dbget-bin/www_bget?ko:K05110">K05110</a>  EPHB1, ELK, NET; Eph receptor B1 [EC:2.7.10.1]
C    comp63162_c0_seq1; <a href="/dbget-bin/www_bget?ko:K05110">K05110</a>  EPHB1, ELK, NET; Eph receptor B1 [EC:2.7.10.1]
C    comp70468_c0_seq1; <a href="/dbget-bin/www_bget?ko:K05110">K05110</a>  EPHB1, ELK, NET; Eph receptor B1 [EC:2.7.10.1]
C    comp81754_c0_seq1; <a href="/dbget-bin/www_bget?ko:K05110">K05110</a>  EPHB1, ELK, NET; Eph receptor B1 [EC:2.7.10.1]
C    comp84640_c0_seq1; <a href="/dbget-bin/www_bget?ko:K05110">K05110</a>  EPHB1, ELK, NET; Eph receptor B1 [EC:2.7.10.1]
C    comp122326_c0_seq1; <a href="/dbget-bin/www_bget?ko:K05110">K05110</a>  EPHB1, ELK, NET; Eph receptor B1 [EC:2.7.10.1]
C    comp127446_c0_seq1; <a href="/dbget-bin/www_bget?ko:K05110">K05110</a>  EPHB1, ELK, NET; Eph receptor B1 [EC:2.7.10.1]
C    comp160953_c0_seq1; <a href="/dbget-bin/www_bget?ko:K05110">K05110</a>  EPHB1, ELK, NET; Eph receptor B1 [EC:2.7.10.1]
C    comp91778_c0_seq1; <a href="/dbget-bin/www_bget?ko:K05111">K05111</a>  EPHB2, ERK, DRT; Eph receptor B2 [EC:2.7.10.1]
C    comp121561_c0_seq1; <a href="/dbget-bin/www_bget?ko:K05111">K05111</a>  EPHB2, ERK, DRT; Eph receptor B2 [EC:2.7.10.1]
B  RTK class IX (AXL receptor family)
C    comp31825_c0_seq1; <a href="/dbget-bin/www_bget?ko:K05115">K05115</a>  AXL, UFO; AXL receptor tyrosine kinase [EC:2.7.10.1]
C    comp118002_c0_seq1; <a href="/dbget-bin/www_bget?ko:K05115">K05115</a>  AXL, UFO; AXL receptor tyrosine kinase [EC:2.7.10.1]
B  RTK class X (LTK receptor family)
B  RTK class XI (TIE receptor family)
C    comp73424_c0_seq1; <a href="/dbget-bin/www_bget?ko:K05120">K05120</a>  TIE1; tyrosine kinase receptor 1 [EC:2.7.10.1]
C    comp37048_c0_seq1; <a href="/dbget-bin/www_bget?ko:K05121">K05121</a>  TEK, TIE2; endothelial-specific receptor tyrosine kinase [EC:2.7.10.1]
C    comp37788_c0_seq1; <a href="/dbget-bin/www_bget?ko:K05121">K05121</a>  TEK, TIE2; endothelial-specific receptor tyrosine kinase [EC:2.7.10.1]
C    comp44203_c0_seq3; <a href="/dbget-bin/www_bget?ko:K05121">K05121</a>  TEK, TIE2; endothelial-specific receptor tyrosine kinase [EC:2.7.10.1]
C    comp46830_c0_seq1; <a href="/dbget-bin/www_bget?ko:K05121">K05121</a>  TEK, TIE2; endothelial-specific receptor tyrosine kinase [EC:2.7.10.1]
C    comp46830_c0_seq5; <a href="/dbget-bin/www_bget?ko:K05121">K05121</a>  TEK, TIE2; endothelial-specific receptor tyrosine kinase [EC:2.7.10.1]
C    comp97242_c0_seq1; <a href="/dbget-bin/www_bget?ko:K05121">K05121</a>  TEK, TIE2; endothelial-specific receptor tyrosine kinase [EC:2.7.10.1]
C    comp133947_c0_seq1; <a href="/dbget-bin/www_bget?ko:K05121">K05121</a>  TEK, TIE2; endothelial-specific receptor tyrosine kinase [EC:2.7.10.1]
B  RTK class XII (ROR receptor family)
C    comp21489_c0_seq1; <a href="/dbget-bin/www_bget?ko:K05122">K05122</a>  ROR1, NTRKR1; receptor tyrosine kinase-like orphan receptor 1 [EC:2.7.10.1]
C    comp45942_c0_seq1; <a href="/dbget-bin/www_bget?ko:K05122">K05122</a>  ROR1, NTRKR1; receptor tyrosine kinase-like orphan receptor 1 [EC:2.7.10.1]
C    comp56129_c0_seq1; <a href="/dbget-bin/www_bget?ko:K05122">K05122</a>  ROR1, NTRKR1; receptor tyrosine kinase-like orphan receptor 1 [EC:2.7.10.1]
B  RTK class XIII (DDR receptor family)
C    comp8091_c0_seq1; <a href="/dbget-bin/www_bget?ko:K05124">K05124</a>  DDR1, NEP; discoidin domain receptor family member 1 [EC:2.7.10.1]
C    comp26811_c0_seq1; <a href="/dbget-bin/www_bget?ko:K05124">K05124</a>  DDR1, NEP; discoidin domain receptor family member 1 [EC:2.7.10.1]
C    comp84063_c0_seq1; <a href="/dbget-bin/www_bget?ko:K05124">K05124</a>  DDR1, NEP; discoidin domain receptor family member 1 [EC:2.7.10.1]
C    comp88062_c0_seq1; <a href="/dbget-bin/www_bget?ko:K05124">K05124</a>  DDR1, NEP; discoidin domain receptor family member 1 [EC:2.7.10.1]
C    comp37987_c0_seq1; <a href="/dbget-bin/www_bget?ko:K05125">K05125</a>  DDR2, TKT; discoidin domain receptor family member 2 [EC:2.7.10.1]
C    comp43743_c0_seq1; <a href="/dbget-bin/www_bget?ko:K05125">K05125</a>  DDR2, TKT; discoidin domain receptor family member 2 [EC:2.7.10.1]
C    comp68014_c0_seq1; <a href="/dbget-bin/www_bget?ko:K05125">K05125</a>  DDR2, TKT; discoidin domain receptor family member 2 [EC:2.7.10.1]
B  RTK class XIV (RET receptor family)
C    comp25158_c0_seq1; <a href="/dbget-bin/www_bget?ko:K05126">K05126</a>  RET; proto-oncogene tyrosine-protein kinase Ret [EC:2.7.10.1]
C    comp25714_c0_seq1; <a href="/dbget-bin/www_bget?ko:K05126">K05126</a>  RET; proto-oncogene tyrosine-protein kinase Ret [EC:2.7.10.1]
C    comp30851_c0_seq1; <a href="/dbget-bin/www_bget?ko:K05126">K05126</a>  RET; proto-oncogene tyrosine-protein kinase Ret [EC:2.7.10.1]
C    comp42721_c0_seq1; <a href="/dbget-bin/www_bget?ko:K05126">K05126</a>  RET; proto-oncogene tyrosine-protein kinase Ret [EC:2.7.10.1]
C    comp42867_c0_seq1; <a href="/dbget-bin/www_bget?ko:K05126">K05126</a>  RET; proto-oncogene tyrosine-protein kinase Ret [EC:2.7.10.1]
C    comp44203_c0_seq1; <a href="/dbget-bin/www_bget?ko:K05126">K05126</a>  RET; proto-oncogene tyrosine-protein kinase Ret [EC:2.7.10.1]
C    comp45733_c0_seq1; <a href="/dbget-bin/www_bget?ko:K05126">K05126</a>  RET; proto-oncogene tyrosine-protein kinase Ret [EC:2.7.10.1]
C    comp46427_c0_seq1; <a href="/dbget-bin/www_bget?ko:K05126">K05126</a>  RET; proto-oncogene tyrosine-protein kinase Ret [EC:2.7.10.1]
C    comp46427_c0_seq2; <a href="/dbget-bin/www_bget?ko:K05126">K05126</a>  RET; proto-oncogene tyrosine-protein kinase Ret [EC:2.7.10.1]
C    comp50227_c0_seq1; <a href="/dbget-bin/www_bget?ko:K05126">K05126</a>  RET; proto-oncogene tyrosine-protein kinase Ret [EC:2.7.10.1]
C    comp53317_c0_seq1; <a href="/dbget-bin/www_bget?ko:K05126">K05126</a>  RET; proto-oncogene tyrosine-protein kinase Ret [EC:2.7.10.1]
C    comp87697_c0_seq1; <a href="/dbget-bin/www_bget?ko:K05126">K05126</a>  RET; proto-oncogene tyrosine-protein kinase Ret [EC:2.7.10.1]
C    comp91605_c0_seq1; <a href="/dbget-bin/www_bget?ko:K05126">K05126</a>  RET; proto-oncogene tyrosine-protein kinase Ret [EC:2.7.10.1]
C    comp97082_c0_seq1; <a href="/dbget-bin/www_bget?ko:K05126">K05126</a>  RET; proto-oncogene tyrosine-protein kinase Ret [EC:2.7.10.1]
C    comp116817_c0_seq1; <a href="/dbget-bin/www_bget?ko:K05126">K05126</a>  RET; proto-oncogene tyrosine-protein kinase Ret [EC:2.7.10.1]
B  RTK class XV (KLG receptor family)
C    comp45401_c0_seq1; <a href="/dbget-bin/www_bget?ko:K05127">K05127</a>  PTK7, CCK4; PTK7 protein tyrosine kinase 7 [EC:2.7.10.1]
C    comp64639_c0_seq1; <a href="/dbget-bin/www_bget?ko:K05127">K05127</a>  PTK7, CCK4; PTK7 protein tyrosine kinase 7 [EC:2.7.10.1]
B  RTK class XVI (RYK receptor family)
C    comp14597_c0_seq1; <a href="/dbget-bin/www_bget?ko:K05128">K05128</a>  RYK; RYK receptor-like tyrosine kinase [EC:2.7.10.1]
C    comp38927_c0_seq1; <a href="/dbget-bin/www_bget?ko:K05128">K05128</a>  RYK; RYK receptor-like tyrosine kinase [EC:2.7.10.1]
C    comp90352_c0_seq1; <a href="/dbget-bin/www_bget?ko:K05128">K05128</a>  RYK; RYK receptor-like tyrosine kinase [EC:2.7.10.1]
B  RTK class XVII (MuSK receptor family)
C    comp42598_c0_seq3; <a href="/dbget-bin/www_bget?ko:K05129">K05129</a>  MUSK; muscle, skeletal, receptor tyrosine kinase [EC:2.7.10.1]
C    comp42598_c0_seq6; <a href="/dbget-bin/www_bget?ko:K05129">K05129</a>  MUSK; muscle, skeletal, receptor tyrosine kinase [EC:2.7.10.1]
C    comp43605_c0_seq1; <a href="/dbget-bin/www_bget?ko:K05129">K05129</a>  MUSK; muscle, skeletal, receptor tyrosine kinase [EC:2.7.10.1]
C    comp46024_c0_seq1; <a href="/dbget-bin/www_bget?ko:K05129">K05129</a>  MUSK; muscle, skeletal, receptor tyrosine kinase [EC:2.7.10.1]
C    comp46024_c0_seq2; <a href="/dbget-bin/www_bget?ko:K05129">K05129</a>  MUSK; muscle, skeletal, receptor tyrosine kinase [EC:2.7.10.1]
#
A<b>Receptor serine/threonine kinases</b>
B  Type I TGF-beta receptor
C    comp46544_c0_seq3; <a href="/dbget-bin/www_bget?ko:K04674">K04674</a>  TGFBR1, ALK5; TGF-beta receptor type-1 [EC:2.7.11.30]
C    comp46544_c0_seq13; <a href="/dbget-bin/www_bget?ko:K04674">K04674</a>  TGFBR1, ALK5; TGF-beta receptor type-1 [EC:2.7.11.30]
C    comp65140_c0_seq1; <a href="/dbget-bin/www_bget?ko:K04673">K04673</a>  BMPR1A, ALK3; bone morphogenetic protein receptor type-1A [EC:2.7.11.30]
C    comp83541_c0_seq1; <a href="/dbget-bin/www_bget?ko:K04673">K04673</a>  BMPR1A, ALK3; bone morphogenetic protein receptor type-1A [EC:2.7.11.30]
C    comp91477_c0_seq1; <a href="/dbget-bin/www_bget?ko:K04673">K04673</a>  BMPR1A, ALK3; bone morphogenetic protein receptor type-1A [EC:2.7.11.30]
C    comp43769_c0_seq1; <a href="/dbget-bin/www_bget?ko:K13578">K13578</a>  BMPR1B, ALK6; bone morphogenetic protein receptor type-1B [EC:2.7.11.30]
C    comp43769_c0_seq3; <a href="/dbget-bin/www_bget?ko:K13578">K13578</a>  BMPR1B, ALK6; bone morphogenetic protein receptor type-1B [EC:2.7.11.30]
C    comp39393_c0_seq1; <a href="/dbget-bin/www_bget?ko:K04675">K04675</a>  ACVR1, ALK2; activin receptor type-1 [EC:2.7.11.30]
C    comp41562_c0_seq1; <a href="/dbget-bin/www_bget?ko:K04675">K04675</a>  ACVR1, ALK2; activin receptor type-1 [EC:2.7.11.30]
C    comp83309_c0_seq1; <a href="/dbget-bin/www_bget?ko:K04675">K04675</a>  ACVR1, ALK2; activin receptor type-1 [EC:2.7.11.30]
B  Type II TGF-beta receptor
C    comp134946_c0_seq1; <a href="/dbget-bin/www_bget?ko:K04670">K04670</a>  ACVR2A; activin receptor type-2A [EC:2.7.11.30]
C    comp137021_c0_seq1; <a href="/dbget-bin/www_bget?ko:K04670">K04670</a>  ACVR2A; activin receptor type-2A [EC:2.7.11.30]
C    comp6896_c0_seq2; <a href="/dbget-bin/www_bget?ko:K13597">K13597</a>  ACVR2N; activin receptor type-2, invertebrate
C    comp43744_c0_seq1; <a href="/dbget-bin/www_bget?ko:K13597">K13597</a>  ACVR2N; activin receptor type-2, invertebrate
C    comp33712_c0_seq1; <a href="/dbget-bin/www_bget?ko:K04671">K04671</a>  BMPR2; bone morphogenetic protein receptor type-2 [EC:2.7.11.30]
!
#<hr>
#<b>[ <a href="/kegg/brite.html">BRITE</a> | <a href="/kegg/kegg2.html">KEGG2</a> | <a href="/kegg/">KEGG</a> ]</b><br>
#Last updated: February 28, 2013
