# Supplementary material for: RNA-Seq of the Caribbean reef-building coral Orbicella faveolata (Scleractinia-Merulinidae) under bleaching and disease stress expands models of coral innate immunity
Source: PeerJ. 2016 Feb 15;4:e1616. doi: 10.7717/peerj.1616 (PMC4768675; doi:10.7717/peerj.1616)
Supplement: Supplemental Information 10 [file peerj-04-1616-s010.gz › hier/q02035.keg]

+D	Bacterial motility proteins
#<h2><a href="/kegg/kegg2.html"><img src="/Fig/bget/kegg3.gif" align="middle" border=0></a> &nbsp; Bacterial Motility Proteins</h2>
#<!---
#ENTRY       ko02035
#NAME        Motility
#DEFINITION  Bacterial motility proteins Mfaveolata transcriptome
#--->
!
A<b>Flagellar system</b>
B  Chemotaxis proteins
C    Two component system proteins
C    MCPs
B  Flagellar assembly proteins
C    Type-III secretion
C    Motor/switch
C    C-ring
C    M,S,P and L rings
C    Rod,hook and filament
C    Regulation
C    Chaperones
B  Archaeal flagellar proteins
C    <a href="/dbget-bin/www_bget?ko+K07324">K07324</a>  flaA-A, flaA; archaeal flagellin FlaA
C    <a href="/dbget-bin/www_bget?ko+K07325">K07325</a>  flaB-A, flaB; archaeal flagellin FlaB
C    <a href="/dbget-bin/www_bget?ko+K07822">K07822</a>  flaC-A, flaC; archaeal flagellar protein FlaC
C    <a href="/dbget-bin/www_bget?ko+K07327">K07327</a>  flaD-A, flaD; archaeal flagellar protein FlaD
C    <a href="/dbget-bin/www_bget?ko+K07328">K07328</a>  flaE-A, flaE; archaeal flagellar protein FlaE
C    <a href="/dbget-bin/www_bget?ko+K07329">K07329</a>  flaF-A, flaF; archaeal flagellar protein FlaF
C    <a href="/dbget-bin/www_bget?ko+K07330">K07330</a>  flaG-A, flaG; archaeal flagellar protein FlaG
C    <a href="/dbget-bin/www_bget?ko+K07331">K07331</a>  flaH-A, flaH; archaeal flagellar protein FlaH
C    <a href="/dbget-bin/www_bget?ko+K07332">K07332</a>  flaI-A, flaI; archaeal flagellar protein FlaI
C    <a href="/dbget-bin/www_bget?ko+K07333">K07333</a>  flaJ-A, flaJ; archaeal flagellar protein FlaJ
C    <a href="/dbget-bin/www_bget?ko+K07991">K07991</a>  flaK-A, flaK; archaeal preflagellin peptidase FlaK [EC:3.4.23.52]
#
A<b>Pilus system</b>
B  Twitching motility proteins
C    <a href="/dbget-bin/www_bget?ko+K02657">K02657</a>  pilG; twitching motility two-component system response regulator PilG
C    <a href="/dbget-bin/www_bget?ko+K02658">K02658</a>  pilH; twitching motility two-component system response regulator PilH
C    <a href="/dbget-bin/www_bget?ko+K02659">K02659</a>  pilI; twitching motility protein PilI
C    <a href="/dbget-bin/www_bget?ko+K02660">K02660</a>  pilJ; twitching motility protein PilJ
C    <a href="/dbget-bin/www_bget?ko+K02661">K02661</a>  pilK; type IV pilus assembly protein PilK
C    <a href="/dbget-bin/www_bget?ko+K02487">K02487</a>  pilL; type IV pili sensor histidine kinase and response regulator
C    <a href="/dbget-bin/www_bget?ko+K02667">K02667</a>  pilR; two-component system, NtrC family, response regulator PilR
C    <a href="/dbget-bin/www_bget?ko+K02668">K02668</a>  pilS; two-component system, NtrC family, sensor histidine kinase PilS [EC:2.7.13.3]
C    <a href="/dbget-bin/www_bget?ko+K02669">K02669</a>  pilT; twitching motility protein PilT
C    <a href="/dbget-bin/www_bget?ko+K02670">K02670</a>  pilU; twitching motility protein PilU
B  Chemosensory pili system proteins
C    <a href="/dbget-bin/www_bget?ko+K06596">K06596</a>  chpA; chemosensory pili system protein ChpA (sensor histidine kinase/response regulator)
C    <a href="/dbget-bin/www_bget?ko+K06597">K06597</a>  chpB; chemosensory pili system protein ChpB (putative protein-glutamate methylesterase)
C    <a href="/dbget-bin/www_bget?ko+K06598">K06598</a>  chpC; chemosensory pili system protein ChpC
C    <a href="/dbget-bin/www_bget?ko+K06599">K06599</a>  chpD; AraC family transcriptional regulator, chemosensory pili system protein ChpD
C    <a href="/dbget-bin/www_bget?ko+K06600">K06600</a>  chpE; chemosensory pili system protein ChpE
B  Positive phototactic motility proteins
C    <a href="/dbget-bin/www_bget?ko+K11522">K11522</a>  pixG; two-component system, chemotaxis family, response regulator PixG
C    <a href="/dbget-bin/www_bget?ko+K11523">K11523</a>  pixH; two-component system, chemotaxis family, response regulator PixH
C    <a href="/dbget-bin/www_bget?ko+K11524">K11524</a>  pixI; positive phototaxis protein PixI
C    <a href="/dbget-bin/www_bget?ko+K11525">K11525</a>  pixJ; methyl-accepting chemotaxis protein PixJ
C    <a href="/dbget-bin/www_bget?ko+K11526">K11526</a>  pixL; two-component system, chemotaxis family, sensor histidine kinase and response regulator PixL
B  Pilus assembly proteins
C    <a href="/dbget-bin/www_bget?ko+K02650">K02650</a>  pilA; type IV pilus assembly protein PilA
C    <a href="/dbget-bin/www_bget?ko+K02652">K02652</a>  pilB; type IV pilus assembly protein PilB
C    <a href="/dbget-bin/www_bget?ko+K02653">K02653</a>  pilC; type IV pilus assembly protein PilC
C    <a href="/dbget-bin/www_bget?ko+K02654">K02654</a>  pilD, pppA; leader peptidase (prepilin peptidase) / N-methyltransferase [EC:3.4.23.43 2.1.1.-]
C    <a href="/dbget-bin/www_bget?ko+K02656">K02656</a>  pilF; type IV pilus assembly protein PilF
C    <a href="/dbget-bin/www_bget?ko+K02666">K02666</a>  pilQ; type IV pilus assembly protein PilQ
C    <a href="/dbget-bin/www_bget?ko+K02665">K02665</a>  pilP; type IV pilus assembly protein PilP
C    <a href="/dbget-bin/www_bget?ko+K02664">K02664</a>  pilO; type IV pilus assembly protein PilO
C    <a href="/dbget-bin/www_bget?ko+K02663">K02663</a>  pilN; type IV pilus assembly protein PilN
C    <a href="/dbget-bin/www_bget?ko+K02662">K02662</a>  pilM; type IV pilus assembly protein PilM
C    <a href="/dbget-bin/www_bget?ko+K02676">K02676</a>  pilZ; type IV pilus assembly protein PilZ
C    <a href="/dbget-bin/www_bget?ko+K02671">K02671</a>  pilV; type IV pilus assembly protein PilV
C    <a href="/dbget-bin/www_bget?ko+K02672">K02672</a>  pilW; type IV pilus assembly protein PilW
C    <a href="/dbget-bin/www_bget?ko+K02673">K02673</a>  pilX; type IV pilus assembly protein PilX
C    <a href="/dbget-bin/www_bget?ko+K02674">K02674</a>  pilY1; type IV pilus assembly protein PilY1
C    <a href="/dbget-bin/www_bget?ko+K02675">K02675</a>  pilY2; type IV pilus assembly protein PilY2
C    <a href="/dbget-bin/www_bget?ko+K02655">K02655</a>  pilE; type IV pilus assembly protein PilE
C    <a href="/dbget-bin/www_bget?ko+K02651">K02651</a>  flp, pilA; pilus assembly protein Flp/PilA
C    <a href="/dbget-bin/www_bget?ko+K02278">K02278</a>  cpaA, tadV; prepilin peptidase CpaA [EC:3.4.23.43]
C    <a href="/dbget-bin/www_bget?ko+K02279">K02279</a>  cpaB, rcpC; pilus assembly protein CpaB
C    <a href="/dbget-bin/www_bget?ko+K02280">K02280</a>  cpaC, rcpA; pilus assembly protein CpaC
C    <a href="/dbget-bin/www_bget?ko+K02281">K02281</a>  cpaD; pilus assembly protein CpaD
C    <a href="/dbget-bin/www_bget?ko+K02282">K02282</a>  cpaE, tadZ; pilus assembly protein CpaE
C    <a href="/dbget-bin/www_bget?ko+K02283">K02283</a>  cpaF, tadA; pilus assembly protein CpaF
B  Fimbrial proteins
C    <a href="/dbget-bin/www_bget?ko+K07345">K07345</a>  fimA; major type 1 subunit fimbrin (pilin)
C    <a href="/dbget-bin/www_bget?ko+K07346">K07346</a>  fimC; fimbrial chaperone protein
C    <a href="/dbget-bin/www_bget?ko+K07347">K07347</a>  fimD, fimC, mrkC, htrE, cssD; outer membrane usher protein
C    <a href="/dbget-bin/www_bget?ko+K07348">K07348</a>  fimF; minor fimbrial subunit
C    <a href="/dbget-bin/www_bget?ko+K07349">K07349</a>  fimG; minor fimbrial subunit
C    <a href="/dbget-bin/www_bget?ko+K07350">K07350</a>  fimH; minor fimbrial subunit
C    <a href="/dbget-bin/www_bget?ko+K07351">K07351</a>  fimI; fimbrial protein
C    <a href="/dbget-bin/www_bget?ko+K07352">K07352</a>  sfmA; type 1 fimbrial protein
C    <a href="/dbget-bin/www_bget?ko+K07353">K07353</a>  sfmC; fimbrial chaperone protein
C    <a href="/dbget-bin/www_bget?ko+K07354">K07354</a>  sfmD; outer membrane usher protein
C    <a href="/dbget-bin/www_bget?ko+K07355">K07355</a>  sfmF; fimbrial-like protein
C    <a href="/dbget-bin/www_bget?ko+K07356">K07356</a>  sfmH; fimbrial protein
!
#<hr>
#<b>[ <a href="/kegg/brite.html">BRITE</a> | <a href="/kegg/kegg2.html">KEGG2</a> | <a href="/kegg/">KEGG</a> ]</b><br>
#Last updated: July 6, 2010
