# Supplementary material for: RNA-Seq of the Caribbean reef-building coral Orbicella faveolata (Scleractinia-Merulinidae) under bleaching and disease stress expands models of coral innate immunity
Source: PeerJ. 2016 Feb 15;4:e1616. doi: 10.7717/peerj.1616 (PMC4768675; doi:10.7717/peerj.1616)
Supplement: Supplemental Information 10 [file peerj-04-1616-s010.gz › hier/q02044.keg]

+C	Secretion system
#<h2><a href="/kegg/kegg2.html"><img src="/Fig/bget/kegg3.gif" align="middle" border=0></a>&nbsp; Secretion System</h2>
#<!---
#ENTRY       ko02044
#NAME        Secretion system
#DEFINITION  Secretion system proteins Mfaveolata transcriptome
#--->
!
A<b>Type I secretion system</b>
B  alpha-Hemolysin/cyclolysin transporter [MD:M00325]
B  RTX toxin transporter [MD:M00326]
B  S-Layer protein transporter [MD:M00327]
B  Hemophore/metalloprotease transporter [MD:M00328]
B  Multiple protein transporter [MD:M00329]
B  Adhesin protein transporter [MD:M00330]
B  RaxAB-RaxC type I secretion system [MD:M00339]
B  AlgE-type Mannuronan C-5-Epimerase transporter [MD:M00571]
#
A<b>Type II secretion system</b>
B  General secretion pathway protein [MD:M00331]
B  Pilin secretion/fimbrial assembly protein
B  Tight adherence (Tad) export apparatus
B  Toxin co-regulated pilus biosynthesis protein
B  MSHA pilus biogenesis protein
B  Type IVa pilus homolog protein
B  Archaeal flagellar protein
B  Competence-related DNA transformation transporter (DNA-T) family protein [MD:M00429]
C    comp50839_c0_seq1; <a href="/dbget-bin/www_bget?ko:K01493">K01493</a>  comEB; dCMP deaminase [EC:3.5.4.12]
#
A<b>Type III secretion system</b>
B  Type III protein secretion pathway protein [MD:M00332]
B  Flagellar export apparatus protein
#
A<b>Type IV secretion system</b>
B  Conjugal DNA-protein transfer protein [MD:M00333]
B  DNA uptake competence system protein
B  Conjugal transfer pilus assembly protein
B  Pertussis toxin exporter
B  Cag pathogenicity island (PAI) protein
B  Icm/Dot secretion system protein
#
A<b>Type V secretion system</b>
B  Autotransporter-1 (AT-1) family
B  Autotransporter-2 (AT-2) family
B  Two-partner secretion (TPS) family
#
A<b>Type VI secretion system</b>
B  Imp/Vas secretion system protein [MD:M00334]
#
A<b>Chaperone-usher system</b>
B  Type 1 pilus assembly protein
B  P pilus assembly protein
#
A<b>Extracellular nucleation-precipitation pathway</b>
B  Curli assembly protein
#
A<b>Sec (secretion) system</b>
B  Bacterial Sec-SRP protein [MD:M00335]
C    comp38548_c0_seq1; <a href="/dbget-bin/www_bget?ko:K03106">K03106</a>  SRP54, ffh; signal recognition particle subunit SRP54
C    comp74394_c0_seq1; <a href="/dbget-bin/www_bget?ko:K03106">K03106</a>  SRP54, ffh; signal recognition particle subunit SRP54
C    comp38778_c0_seq1; <a href="/dbget-bin/www_bget?ko:K03217">K03217</a>  yidC, spoIIIJ, OXA1; YidC/Oxa1 family membrane protein insertase
B  Eukaryotic Sec-SRP protein
C    comp42859_c0_seq1; <a href="/dbget-bin/www_bget?ko:K10956">K10956</a>  SEC61A; protein transport protein SEC61 subunit alpha
C    comp134177_c0_seq1; <a href="/dbget-bin/www_bget?ko:K10956">K10956</a>  SEC61A; protein transport protein SEC61 subunit alpha
C    comp148269_c0_seq1; <a href="/dbget-bin/www_bget?ko:K10956">K10956</a>  SEC61A; protein transport protein SEC61 subunit alpha
C    comp35809_c0_seq1; <a href="/dbget-bin/www_bget?ko:K09481">K09481</a>  SEC61B, SBH2; protein transport protein SEC61 subunit beta
C    comp37510_c0_seq1; <a href="/dbget-bin/www_bget?ko:K09481">K09481</a>  SEC61B, SBH2; protein transport protein SEC61 subunit beta
C    comp103036_c0_seq1; <a href="/dbget-bin/www_bget?ko:K09481">K09481</a>  SEC61B, SBH2; protein transport protein SEC61 subunit beta
C    comp38572_c0_seq1; <a href="/dbget-bin/www_bget?ko:K07342">K07342</a>  SEC61G, SSS1, secE; protein transport protein SEC61 subunit gamma and related proteins
C    comp47503_c0_seq1; <a href="/dbget-bin/www_bget?ko:K07342">K07342</a>  SEC61G, SSS1, secE; protein transport protein SEC61 subunit gamma and related proteins
C    comp48910_c0_seq1; <a href="/dbget-bin/www_bget?ko:K07342">K07342</a>  SEC61G, SSS1, secE; protein transport protein SEC61 subunit gamma and related proteins
C    comp43449_c0_seq1; <a href="/dbget-bin/www_bget?ko:K12275">K12275</a>  SEC62; translocation protein SEC62
C    comp2879_c0_seq1; <a href="/dbget-bin/www_bget?ko:K09540">K09540</a>  SEC63; translocation protein SEC63
C    comp44046_c0_seq1; <a href="/dbget-bin/www_bget?ko:K09540">K09540</a>  SEC63; translocation protein SEC63
C    comp51327_c0_seq1; <a href="/dbget-bin/www_bget?ko:K09540">K09540</a>  SEC63; translocation protein SEC63
C    comp41181_c0_seq1; <a href="/dbget-bin/www_bget?ko:K03109">K03109</a>  SRP9; signal recognition particle subunit SRP9
C    comp47530_c0_seq1; <a href="/dbget-bin/www_bget?ko:K03109">K03109</a>  SRP9; signal recognition particle subunit SRP9
C    comp19827_c0_seq1; <a href="/dbget-bin/www_bget?ko:K03104">K03104</a>  SRP14; signal recognition particle subunit SRP14
C    comp23675_c0_seq1; <a href="/dbget-bin/www_bget?ko:K03104">K03104</a>  SRP14; signal recognition particle subunit SRP14
C    comp83226_c0_seq1; <a href="/dbget-bin/www_bget?ko:K03105">K03105</a>  SRP19; signal recognition particle subunit SRP19
C    comp38548_c0_seq1; <a href="/dbget-bin/www_bget?ko:K03106">K03106</a>  SRP54, ffh; signal recognition particle subunit SRP54
C    comp74394_c0_seq1; <a href="/dbget-bin/www_bget?ko:K03106">K03106</a>  SRP54, ffh; signal recognition particle subunit SRP54
C    comp41078_c0_seq1; <a href="/dbget-bin/www_bget?ko:K03107">K03107</a>  SRP68; signal recognition particle subunit SRP68
C    comp25507_c0_seq1; <a href="/dbget-bin/www_bget?ko:K03108">K03108</a>  SRP72; signal recognition particle subunit SRP72
C    comp43181_c0_seq1; <a href="/dbget-bin/www_bget?ko:K03108">K03108</a>  SRP72; signal recognition particle subunit SRP72
C    comp36167_c0_seq1; <a href="/dbget-bin/www_bget?ko:K13431">K13431</a>  SRPR; signal recognition particle receptor subunit alpha
C    comp9104_c0_seq1; <a href="/dbget-bin/www_bget?ko:K12272">K12272</a>  SRPRB, SRP102; signal recognition particle receptor subunit beta
#
A<b>Twin-arginine translocation (Tat) system</b>
B  Twin-arginine translocation (Tat) pathway protein [MD:M00336]
!
#<hr>
#<b>[ <a href="/kegg/brite.html">BRITE</a> | <a href="/kegg/kegg2.html">KEGG2</a> | <a href="/kegg/">KEGG</a> ]</b><br>
#Last updated: November 7, 2013
