# Supplementary material for: RNA-Seq of the Caribbean reef-building coral Orbicella faveolata (Scleractinia-Merulinidae) under bleaching and disease stress expands models of coral innate immunity
Source: PeerJ. 2016 Feb 15;4:e1616. doi: 10.7717/peerj.1616 (PMC4768675; doi:10.7717/peerj.1616)
Supplement: Supplemental Information 10 [file peerj-04-1616-s010.gz › hier/q03000.keg]

+D	Transcription factors
#<h2><a href="/kegg/kegg2.html"><img src="/Fig/bget/kegg3.gif" align="middle" border=0></a>&nbsp; Transcription Factors</h2>
#<!---
#ENTRY       ko03000
#NAME        Transcription
#DEFINITION  Transcription factors Mfaveolata transcriptome
#--->
!
A<b>Eukaryotic Type</b>
B  Basic leucine zipper (bZIP)
C    AP-1(-like) components, Jun
D      comp43964_c0_seq1; <a href="/dbget-bin/www_bget?ko:K09027">K09027</a>  XBP1; X box-binding protein 1
D      comp36887_c0_seq1; <a href="/dbget-bin/www_bget?ko:K04448">K04448</a>  JUN; transcription factor AP-1
D      comp52196_c0_seq1; <a href="/dbget-bin/www_bget?ko:K04448">K04448</a>  JUN; transcription factor AP-1
D      comp48230_c0_seq1; <a href="/dbget-bin/www_bget?ko:K04449">K04449</a>  JUND; transcription factor jun-D
C    AP-1(-like) components, Fos
C    AP-1(-like) components, Maf
D      comp34839_c0_seq1; <a href="/dbget-bin/www_bget?ko:K09035">K09035</a>  CMAF, MAF; transcription factor Maf
D      comp41912_c0_seq1; <a href="/dbget-bin/www_bget?ko:K07595">K07595</a>  MAFA; transcription factor MAFA
D      comp41912_c0_seq2; <a href="/dbget-bin/www_bget?ko:K07595">K07595</a>  MAFA; transcription factor MAFA
D      comp37781_c0_seq1; <a href="/dbget-bin/www_bget?ko:K09037">K09037</a>  MAFF_G_K; transcription factor MAFF/G/K
D      comp42661_c0_seq1; <a href="/dbget-bin/www_bget?ko:K09037">K09037</a>  MAFF_G_K; transcription factor MAFF/G/K
C    AP-1(-like) components, NF-E2
D      comp43886_c0_seq1; <a href="/dbget-bin/www_bget?ko:K09040">K09040</a>  NFE2L1_3; nuclear factor erythroid 2-related factor 1/3
C    AP-1(-like) components, Fungal regulators
C    AP-1(-like) components, CRE-BP/ATF
D      comp45568_c0_seq1; <a href="/dbget-bin/www_bget?ko:K04450">K04450</a>  ATF2, CREBP1; cyclic AMP-dependent transcription factor ATF-2
D      comp45645_c1_seq1; <a href="/dbget-bin/www_bget?ko:K04374">K04374</a>  ATF4, CREB2; cyclic AMP-dependent transcription factor ATF-4
C    CREB
D      comp157554_c0_seq1; <a href="/dbget-bin/www_bget?ko:K05870">K05870</a>  CREB1; cyclic AMP-responsive element-binding protein 1
D      comp44310_c0_seq1; <a href="/dbget-bin/www_bget?ko:K09048">K09048</a>  CREB3; cyclic AMP-responsive element-binding protein 3
D      comp45363_c0_seq1; <a href="/dbget-bin/www_bget?ko:K09048">K09048</a>  CREB3; cyclic AMP-responsive element-binding protein 3
D      comp45363_c0_seq2; <a href="/dbget-bin/www_bget?ko:K09048">K09048</a>  CREB3; cyclic AMP-responsive element-binding protein 3
D      comp46312_c0_seq1; <a href="/dbget-bin/www_bget?ko:K09048">K09048</a>  CREB3; cyclic AMP-responsive element-binding protein 3
D      comp46312_c0_seq2; <a href="/dbget-bin/www_bget?ko:K09048">K09048</a>  CREB3; cyclic AMP-responsive element-binding protein 3
D      comp56427_c0_seq1; <a href="/dbget-bin/www_bget?ko:K09048">K09048</a>  CREB3; cyclic AMP-responsive element-binding protein 3
D      comp45019_c0_seq1; <a href="/dbget-bin/www_bget?ko:K09050">K09050</a>  CREBN; cAMP response element-binding protein, invertebrate
D      comp39925_c0_seq1; <a href="/dbget-bin/www_bget?ko:K09052">K09052</a>  CREM; cAMP response element modulator
D      comp68858_c0_seq1; <a href="/dbget-bin/www_bget?ko:K09052">K09052</a>  CREM; cAMP response element modulator
D      comp45766_c0_seq1; <a href="/dbget-bin/www_bget?ko:K09054">K09054</a>  ATF6A; cyclic AMP-dependent transcription factor ATF-6 alpha
C    C/EBP-like factors
D      comp24454_c0_seq1; <a href="/dbget-bin/www_bget?ko:K10048">K10048</a>  CEBPB; CCAAT/enhancer binding protein (C/EBP), beta
C    bZIP/PAR
D      comp26240_c0_seq1; <a href="/dbget-bin/www_bget?ko:K09057">K09057</a>  HLF; hepatic leukemia factor
D      comp45114_c0_seq1; <a href="/dbget-bin/www_bget?ko:K09057">K09057</a>  HLF; hepatic leukemia factor
D      comp45388_c0_seq1; <a href="/dbget-bin/www_bget?ko:K09057">K09057</a>  HLF; hepatic leukemia factor
D      comp45388_c0_seq2; <a href="/dbget-bin/www_bget?ko:K09057">K09057</a>  HLF; hepatic leukemia factor
D      comp94877_c0_seq1; <a href="/dbget-bin/www_bget?ko:K09057">K09057</a>  HLF; hepatic leukemia factor
C    Plant G-box-binding factors
C    AREB/ABF
C    ZIP only
C    Other bZIP factors
B  Basic helix-loop-helix (bHLH)
C    Ubiquitous (class A) factors
D      comp13782_c0_seq1; <a href="/dbget-bin/www_bget?ko:K15603">K15603</a>  TCF4_12; transcription factor 4/12
D      comp44778_c0_seq1; <a href="/dbget-bin/www_bget?ko:K15603">K15603</a>  TCF4_12; transcription factor 4/12
D      comp44778_c0_seq2; <a href="/dbget-bin/www_bget?ko:K15603">K15603</a>  TCF4_12; transcription factor 4/12
D      comp44778_c0_seq3; <a href="/dbget-bin/www_bget?ko:K15603">K15603</a>  TCF4_12; transcription factor 4/12
D      comp44778_c0_seq4; <a href="/dbget-bin/www_bget?ko:K15603">K15603</a>  TCF4_12; transcription factor 4/12
D      comp65345_c0_seq1; <a href="/dbget-bin/www_bget?ko:K15603">K15603</a>  TCF4_12; transcription factor 4/12
D      comp90137_c0_seq1; <a href="/dbget-bin/www_bget?ko:K15603">K15603</a>  TCF4_12; transcription factor 4/12
D      comp114084_c0_seq1; <a href="/dbget-bin/www_bget?ko:K15603">K15603</a>  TCF4_12; transcription factor 4/12
C    Myogenic transcription factors
C    Achaete-Scute
D      comp7446_c0_seq1; <a href="/dbget-bin/www_bget?ko:K09067">K09067</a>  ASCL; achaete-scute complex protein
C    Tal/Twist/Atonal/Hen, Lymphoid factors
C    Tal/Twist/Atonal/Hen, Mesodermal Twist-like factors
D      comp39200_c0_seq1; <a href="/dbget-bin/www_bget?ko:K09071">K09071</a>  HAND; heart-and neural crest derivatives-expressed protein
D      comp97557_c0_seq1; <a href="/dbget-bin/www_bget?ko:K09071">K09071</a>  HAND; heart-and neural crest derivatives-expressed protein
D      comp12260_c0_seq1; <a href="/dbget-bin/www_bget?ko:K09073">K09073</a>  PTF1A; pancreas-specific transcription factor 1a
C    Tal/Twist/Atonal/Hen, HEN
C    Tal/Twist/Atonal/Hen, Mesp
C    Tal/Twist/Atonal/Hen, Atonal
D      comp75017_c0_seq1; <a href="/dbget-bin/www_bget?ko:K08033">K08033</a>  NEUROD1; neurogenic differentiation factor 1
D      comp59574_c0_seq1; <a href="/dbget-bin/www_bget?ko:K08040">K08040</a>  BHLHB8, MIST1; class B basic helix-loop-helix protein 8
C    Tal/Twist/Atonal/Hen, Pancreatic factors
C    Hairy, Hairy/E(SPL)
D      comp6231_c0_seq1; <a href="/dbget-bin/www_bget?ko:K06054">K06054</a>  HES1; hairy and enhancer of split 1
D      comp6231_c0_seq2; <a href="/dbget-bin/www_bget?ko:K06054">K06054</a>  HES1; hairy and enhancer of split 1
D      comp35174_c0_seq1; <a href="/dbget-bin/www_bget?ko:K06054">K06054</a>  HES1; hairy and enhancer of split 1
D      comp37161_c0_seq1; <a href="/dbget-bin/www_bget?ko:K06054">K06054</a>  HES1; hairy and enhancer of split 1
D      comp62582_c0_seq1; <a href="/dbget-bin/www_bget?ko:K06054">K06054</a>  HES1; hairy and enhancer of split 1
D      comp69513_c0_seq1; <a href="/dbget-bin/www_bget?ko:K06054">K06054</a>  HES1; hairy and enhancer of split 1
D      comp93963_c0_seq1; <a href="/dbget-bin/www_bget?ko:K06054">K06054</a>  HES1; hairy and enhancer of split 1
D      comp90959_c0_seq1; <a href="/dbget-bin/www_bget?ko:K06055">K06055</a>  HES5; hairy and enhancer of split 5
D      comp128_c0_seq1; <a href="/dbget-bin/www_bget?ko:K09091">K09091</a>  HEY; hairy and enhancer of split related with YRPW motif
D      comp54425_c0_seq1; <a href="/dbget-bin/www_bget?ko:K09091">K09091</a>  HEY; hairy and enhancer of split related with YRPW motif
C    Hairy, Fungal regulators
C    Factors with PAS domain
D      comp33567_c0_seq1; <a href="/dbget-bin/www_bget?ko:K09093">K09093</a>  AHR; aryl hydrocarbon receptor
D      comp34448_c0_seq1; <a href="/dbget-bin/www_bget?ko:K09093">K09093</a>  AHR; aryl hydrocarbon receptor
D      comp43907_c0_seq1; <a href="/dbget-bin/www_bget?ko:K09093">K09093</a>  AHR; aryl hydrocarbon receptor
D      comp46360_c0_seq5; <a href="/dbget-bin/www_bget?ko:K08268">K08268</a>  HIF1A; hypoxia-inducible factor 1 alpha
D      comp46360_c0_seq7; <a href="/dbget-bin/www_bget?ko:K08268">K08268</a>  HIF1A; hypoxia-inducible factor 1 alpha
D      comp46829_c0_seq1; <a href="/dbget-bin/www_bget?ko:K09097">K09097</a>  ARNT; aryl hydrocarbon receptor nuclear translocator
D      comp46321_c0_seq1; <a href="/dbget-bin/www_bget?ko:K09098">K09098</a>  NPAS1_3; neuronal PAS domain-containing protein 1/3
D      comp46321_c0_seq2; <a href="/dbget-bin/www_bget?ko:K09098">K09098</a>  NPAS1_3; neuronal PAS domain-containing protein 1/3
D      comp93530_c0_seq1; <a href="/dbget-bin/www_bget?ko:K09026">K09026</a>  NPAS2; neuronal PAS domain-containing protein 2
D      comp3842_c0_seq1; <a href="/dbget-bin/www_bget?ko:K02223">K02223</a>  CLOCK, KAT13D; circadian locomoter output cycles kaput protein [EC:2.3.1.48]
D      comp40430_c0_seq1; <a href="/dbget-bin/www_bget?ko:K02223">K02223</a>  CLOCK, KAT13D; circadian locomoter output cycles kaput protein [EC:2.3.1.48]
D      comp63469_c0_seq1; <a href="/dbget-bin/www_bget?ko:K02223">K02223</a>  CLOCK, KAT13D; circadian locomoter output cycles kaput protein [EC:2.3.1.48]
D      comp136845_c0_seq1; <a href="/dbget-bin/www_bget?ko:K02223">K02223</a>  CLOCK, KAT13D; circadian locomoter output cycles kaput protein [EC:2.3.1.48]
D      comp17332_c0_seq1; <a href="/dbget-bin/www_bget?ko:K02296">K02296</a>  ARNTL, BMAL1, CYC; aryl hydrocarbon receptor nuclear translocator-like protein 1
D      comp20815_c0_seq1; <a href="/dbget-bin/www_bget?ko:K02296">K02296</a>  ARNTL, BMAL1, CYC; aryl hydrocarbon receptor nuclear translocator-like protein 1
D      comp154646_c0_seq1; <a href="/dbget-bin/www_bget?ko:K02296">K02296</a>  ARNTL, BMAL1, CYC; aryl hydrocarbon receptor nuclear translocator-like protein 1
C    INO
C    HLH domain only
D      comp112557_c0_seq1; <a href="/dbget-bin/www_bget?ko:K04680">K04680</a>  ID1; DNA-binding protein inhibitor ID1
D      comp10694_c0_seq1; <a href="/dbget-bin/www_bget?ko:K17693">K17693</a>  ID2; DNA-binding protein inhibitor ID2
D      comp28186_c0_seq1; <a href="/dbget-bin/www_bget?ko:K17693">K17693</a>  ID2; DNA-binding protein inhibitor ID2
D      comp26138_c0_seq1; <a href="/dbget-bin/www_bget?ko:K09103">K09103</a>  EBF, COE; early B-cell factor
D      comp60911_c0_seq1; <a href="/dbget-bin/www_bget?ko:K09103">K09103</a>  EBF, COE; early B-cell factor
D      comp112636_c0_seq1; <a href="/dbget-bin/www_bget?ko:K09103">K09103</a>  EBF, COE; early B-cell factor
C    Other bHLH factors
B  Basic helix-loop-helix/leucine zipper (bHLH-ZIP)
C    Ubiquitous bHLH-ZIP factors
D      comp16093_c0_seq1; <a href="/dbget-bin/www_bget?ko:K09105">K09105</a>  TFE3; transcription factor E3
D      comp66005_c0_seq1; <a href="/dbget-bin/www_bget?ko:K09105">K09105</a>  TFE3; transcription factor E3
D      comp138414_c0_seq1; <a href="/dbget-bin/www_bget?ko:K15590">K15590</a>  TFEB; transcription factor EB
D      comp48148_c0_seq1; <a href="/dbget-bin/www_bget?ko:K09106">K09106</a>  USF; upstream stimulatory factor
D      comp77170_c0_seq1; <a href="/dbget-bin/www_bget?ko:K09106">K09106</a>  USF; upstream stimulatory factor
D      comp52432_c0_seq1; <a href="/dbget-bin/www_bget?ko:K09107">K09107</a>  SREBP2, SREBF2; sterol regulatory element-binding transcription factor 2
C    Cell cycle controlling factors, Myc
D      comp25090_c0_seq1; <a href="/dbget-bin/www_bget?ko:K04377">K04377</a>  MYC; Myc proto-oncogene protein
D      comp44467_c0_seq1; <a href="/dbget-bin/www_bget?ko:K04377">K04377</a>  MYC; Myc proto-oncogene protein
C    Cell cycle controlling factors, Mad/Max
D      comp39372_c0_seq1; <a href="/dbget-bin/www_bget?ko:K04453">K04453</a>  MAX; Max protein
D      comp21549_c0_seq1; <a href="/dbget-bin/www_bget?ko:K09113">K09113</a>  MLX; MAX-like protein X
D      comp39016_c0_seq1; <a href="/dbget-bin/www_bget?ko:K09113">K09113</a>  MLX; MAX-like protein X
D      comp40401_c0_seq1; <a href="/dbget-bin/www_bget?ko:K09113">K09113</a>  MLX; MAX-like protein X
D      comp59838_c0_seq1; <a href="/dbget-bin/www_bget?ko:K09113">K09113</a>  MLX; MAX-like protein X
D      comp129504_c0_seq1; <a href="/dbget-bin/www_bget?ko:K09113">K09113</a>  MLX; MAX-like protein X
D      comp33336_c0_seq1; <a href="/dbget-bin/www_bget?ko:K09114">K09114</a>  MXD, MAD; MAX dimerization protein
D      comp39495_c0_seq1; <a href="/dbget-bin/www_bget?ko:K09114">K09114</a>  MXD, MAD; MAX dimerization protein
D      comp98078_c0_seq1; <a href="/dbget-bin/www_bget?ko:K09115">K09115</a>  MNT, ROX; MAX-binding protein
C    Other bHLH-ZIP factors
B  Other basic domains
C    NF-1
D      comp61525_c0_seq1; <a href="/dbget-bin/www_bget?ko:K09169">K09169</a>  NFIB; nuclear factor I/B
D      comp42881_c0_seq1; <a href="/dbget-bin/www_bget?ko:K09170">K09170</a>  NFIC; nuclear factor I/C
D      comp42881_c0_seq2; <a href="/dbget-bin/www_bget?ko:K09170">K09170</a>  NFIC; nuclear factor I/C
D      comp42881_c0_seq3; <a href="/dbget-bin/www_bget?ko:K09170">K09170</a>  NFIC; nuclear factor I/C
D      comp42881_c0_seq4; <a href="/dbget-bin/www_bget?ko:K09170">K09170</a>  NFIC; nuclear factor I/C
D      comp10466_c0_seq1; <a href="/dbget-bin/www_bget?ko:K09171">K09171</a>  NFIX; nuclear factor I/X
C    RF-X
D      comp24872_c0_seq1; <a href="/dbget-bin/www_bget?ko:K09173">K09173</a>  RFX1_2_3; regulatory factor X 1/2/3
D      comp24872_c0_seq2; <a href="/dbget-bin/www_bget?ko:K09173">K09173</a>  RFX1_2_3; regulatory factor X 1/2/3
D      comp45047_c0_seq1; <a href="/dbget-bin/www_bget?ko:K09173">K09173</a>  RFX1_2_3; regulatory factor X 1/2/3
D      comp47632_c0_seq1; <a href="/dbget-bin/www_bget?ko:K09173">K09173</a>  RFX1_2_3; regulatory factor X 1/2/3
D      comp130590_c0_seq1; <a href="/dbget-bin/www_bget?ko:K09173">K09173</a>  RFX1_2_3; regulatory factor X 1/2/3
D      comp134039_c0_seq1; <a href="/dbget-bin/www_bget?ko:K09173">K09173</a>  RFX1_2_3; regulatory factor X 1/2/3
D      comp148787_c0_seq1; <a href="/dbget-bin/www_bget?ko:K09173">K09173</a>  RFX1_2_3; regulatory factor X 1/2/3
D      comp34613_c0_seq1; <a href="/dbget-bin/www_bget?ko:K09174">K09174</a>  RFX4; regulatory factor X 4
D      comp43216_c0_seq2; <a href="/dbget-bin/www_bget?ko:K09174">K09174</a>  RFX4; regulatory factor X 4
D      comp76048_c0_seq1; <a href="/dbget-bin/www_bget?ko:K09174">K09174</a>  RFX4; regulatory factor X 4
C    AP-2 (bHSH)
B  Zinc finger
C    Cys4 thyroid hormone-like
D      comp38418_c0_seq2; <a href="/dbget-bin/www_bget?ko:K05547">K05547</a>  NR1A1, THRA; thyroid hormone receptor alpha
D      comp159834_c0_seq1; <a href="/dbget-bin/www_bget?ko:K08362">K08362</a>  NR1A2, THRB; thyroid hormone receptor beta
D      comp153466_c0_seq1; <a href="/dbget-bin/www_bget?ko:K08530">K08530</a>  NR1C3, PPARG; peroxisome proliferator-activated receptor gamma
C    Cys4 hepatocyte nuclear factor 4-like
D      comp45329_c0_seq1; <a href="/dbget-bin/www_bget?ko:K07295">K07295</a>  NR2AN, dsf; nuclear receptor subfamily 2 group A
D      comp45329_c0_seq2; <a href="/dbget-bin/www_bget?ko:K07295">K07295</a>  NR2AN, dsf; nuclear receptor subfamily 2 group A
D      comp19926_c0_seq1; <a href="/dbget-bin/www_bget?ko:K08524">K08524</a>  NR2B1, RXRA; retinoid X receptor alpha
D      comp19926_c0_seq2; <a href="/dbget-bin/www_bget?ko:K08524">K08524</a>  NR2B1, RXRA; retinoid X receptor alpha
D      comp77373_c0_seq1; <a href="/dbget-bin/www_bget?ko:K08524">K08524</a>  NR2B1, RXRA; retinoid X receptor alpha
D      comp12031_c0_seq1; <a href="/dbget-bin/www_bget?ko:K08525">K08525</a>  NR2B2, RXRB; retinoid X receptor beta
D      comp12031_c0_seq2; <a href="/dbget-bin/www_bget?ko:K08525">K08525</a>  NR2B2, RXRB; retinoid X receptor beta
D      comp149840_c0_seq1; <a href="/dbget-bin/www_bget?ko:K08543">K08543</a>  NR2C1, TR2; testicular receptor 2
D      comp52013_c0_seq1; <a href="/dbget-bin/www_bget?ko:K08544">K08544</a>  NR2C2, TR4; testicular receptor 4
D      comp71568_c0_seq1; <a href="/dbget-bin/www_bget?ko:K08544">K08544</a>  NR2C2, TR4; testicular receptor 4
D      comp8568_c0_seq1; <a href="/dbget-bin/www_bget?ko:K08546">K08546</a>  NR2E3, PNR; nuclear receptor subfamily 2 group E member 3
D      comp9466_c0_seq1; <a href="/dbget-bin/www_bget?ko:K08546">K08546</a>  NR2E3, PNR; nuclear receptor subfamily 2 group E member 3
D      comp24320_c0_seq1; <a href="/dbget-bin/www_bget?ko:K08546">K08546</a>  NR2E3, PNR; nuclear receptor subfamily 2 group E member 3
D      comp104420_c0_seq1; <a href="/dbget-bin/www_bget?ko:K08546">K08546</a>  NR2E3, PNR; nuclear receptor subfamily 2 group E member 3
D      comp21774_c0_seq1; <a href="/dbget-bin/www_bget?ko:K08547">K08547</a>  NR2F1, TFCOUP1; COUP transcription factor 1
D      comp37803_c0_seq1; <a href="/dbget-bin/www_bget?ko:K08547">K08547</a>  NR2F1, TFCOUP1; COUP transcription factor 1
D      comp49994_c0_seq1; <a href="/dbget-bin/www_bget?ko:K08547">K08547</a>  NR2F1, TFCOUP1; COUP transcription factor 1
D      comp69007_c0_seq1; <a href="/dbget-bin/www_bget?ko:K08547">K08547</a>  NR2F1, TFCOUP1; COUP transcription factor 1
D      comp77489_c0_seq1; <a href="/dbget-bin/www_bget?ko:K08549">K08549</a>  NR2F6, EAR2; nuclear receptor subfamily 2 group F member 6
D      comp109030_c0_seq1; <a href="/dbget-bin/www_bget?ko:K08549">K08549</a>  NR2F6, EAR2; nuclear receptor subfamily 2 group F member 6
D      comp117409_c0_seq1; <a href="/dbget-bin/www_bget?ko:K08549">K08549</a>  NR2F6, EAR2; nuclear receptor subfamily 2 group F member 6
C    Cys4 estrogen-like
C    Cys4 nerve growth factor IB-like
D      comp105903_c0_seq1; <a href="/dbget-bin/www_bget?ko:K08559">K08559</a>  NR4A3, NOR1; nuclear receptor subfamily 4 group A member 3
C    Cys4 Fushi tarazu-F1-like
C    Cys4 germ cell nuclear factor
C    Cys4 Knirps/DAX 1-like
C    Cys4 GATA-factors
D      comp36097_c0_seq2; <a href="/dbget-bin/www_bget?ko:K09182">K09182</a>  GATA1_2_3; GATA-binding protein 1/2/3
C    Cys4 Trithorax
D      comp75145_c0_seq1; <a href="/dbget-bin/www_bget?ko:K09186">K09186</a>  MLL1; histone-lysine N-methyltransferase MLL1 [EC:2.1.1.43]
D      comp92618_c0_seq1; <a href="/dbget-bin/www_bget?ko:K09186">K09186</a>  MLL1; histone-lysine N-methyltransferase MLL1 [EC:2.1.1.43]
D      comp31732_c0_seq1; <a href="/dbget-bin/www_bget?ko:K09188">K09188</a>  MLL3; histone-lysine N-methyltransferase MLL3 [EC:2.1.1.43]
D      comp46663_c0_seq1; <a href="/dbget-bin/www_bget?ko:K09188">K09188</a>  MLL3; histone-lysine N-methyltransferase MLL3 [EC:2.1.1.43]
D      comp77841_c0_seq1; <a href="/dbget-bin/www_bget?ko:K09188">K09188</a>  MLL3; histone-lysine N-methyltransferase MLL3 [EC:2.1.1.43]
D      comp109506_c0_seq1; <a href="/dbget-bin/www_bget?ko:K14959">K14959</a>  MLL4; histone-lysine N-methyltransferase MLL4 [EC:2.1.1.43]
D      comp46683_c0_seq2; <a href="/dbget-bin/www_bget?ko:K09189">K09189</a>  MLL5; histone-lysine N-methyltransferase MLL5 [EC:2.1.1.43]
D      comp46683_c0_seq4; <a href="/dbget-bin/www_bget?ko:K09189">K09189</a>  MLL5; histone-lysine N-methyltransferase MLL5 [EC:2.1.1.43]
D      comp110346_c0_seq1; <a href="/dbget-bin/www_bget?ko:K09189">K09189</a>  MLL5; histone-lysine N-methyltransferase MLL5 [EC:2.1.1.43]
C    Other Cys4 zinc finger factors
D      comp33383_c1_seq1; <a href="/dbget-bin/www_bget?ko:K07466">K07466</a>  RFA1, RPA1, rpa; replication factor A1
D      comp35335_c0_seq1; <a href="/dbget-bin/www_bget?ko:K07466">K07466</a>  RFA1, RPA1, rpa; replication factor A1
D      comp36273_c0_seq1; <a href="/dbget-bin/www_bget?ko:K07466">K07466</a>  RFA1, RPA1, rpa; replication factor A1
D      comp50957_c0_seq1; <a href="/dbget-bin/www_bget?ko:K07466">K07466</a>  RFA1, RPA1, rpa; replication factor A1
D      comp67463_c0_seq1; <a href="/dbget-bin/www_bget?ko:K07466">K07466</a>  RFA1, RPA1, rpa; replication factor A1
D      comp118540_c0_seq1; <a href="/dbget-bin/www_bget?ko:K07466">K07466</a>  RFA1, RPA1, rpa; replication factor A1
D      comp64556_c0_seq1; <a href="/dbget-bin/www_bget?ko:K10779">K10779</a>  ATRX; transcriptional regulator ATRX [EC:3.6.4.12]
D      comp75052_c0_seq1; <a href="/dbget-bin/www_bget?ko:K10779">K10779</a>  ATRX; transcriptional regulator ATRX [EC:3.6.4.12]
D      comp96317_c0_seq1; <a href="/dbget-bin/www_bget?ko:K10779">K10779</a>  ATRX; transcriptional regulator ATRX [EC:3.6.4.12]
D      comp97114_c0_seq1; <a href="/dbget-bin/www_bget?ko:K10779">K10779</a>  ATRX; transcriptional regulator ATRX [EC:3.6.4.12]
D      comp98467_c0_seq1; <a href="/dbget-bin/www_bget?ko:K10779">K10779</a>  ATRX; transcriptional regulator ATRX [EC:3.6.4.12]
D      comp82584_c0_seq1; <a href="/dbget-bin/www_bget?ko:K14960">K14960</a>  CXXC1, SPP1, CPS40; COMPASS component SPP1
D      comp124746_c0_seq1; <a href="/dbget-bin/www_bget?ko:K14960">K14960</a>  CXXC1, SPP1, CPS40; COMPASS component SPP1
C    Cys2His2 ubiquitous factors
D      comp123674_c0_seq1; <a href="/dbget-bin/www_bget?ko:K09192">K09192</a>  SP2; transcription factor Sp2
D      comp55293_c0_seq1; <a href="/dbget-bin/www_bget?ko:K09193">K09193</a>  SP3; transcription factor Sp3
D      comp12456_c0_seq1; <a href="/dbget-bin/www_bget?ko:K09194">K09194</a>  SP4; transcription factor Sp4
D      comp23012_c0_seq1; <a href="/dbget-bin/www_bget?ko:K09199">K09199</a>  SP9; transcription factor Sp9
D      comp5172_c0_seq1; <a href="/dbget-bin/www_bget?ko:K09201">K09201</a>  YY; transcription factor YY
D      comp41086_c0_seq1; <a href="/dbget-bin/www_bget?ko:K09201">K09201</a>  YY; transcription factor YY
D      comp43039_c0_seq1; <a href="/dbget-bin/www_bget?ko:K09201">K09201</a>  YY; transcription factor YY
D      comp43039_c0_seq2; <a href="/dbget-bin/www_bget?ko:K09201">K09201</a>  YY; transcription factor YY
C    Cys2His2 developmental/cell cycle regulators, Egr/Krox
D      comp37801_c0_seq1; <a href="/dbget-bin/www_bget?ko:K09203">K09203</a>  EGR1; early growth response protein 1
D      comp27947_c0_seq1; <a href="/dbget-bin/www_bget?ko:K12497">K12497</a>  EGR3; early growth response protein 3
C    Cys2His2 developmental/cell cycle regulators, Krueppel-like
D      comp22490_c0_seq1; <a href="/dbget-bin/www_bget?ko:K09206">K09206</a>  KLF5; krueppel-like factor 5
D      comp24786_c0_seq1; <a href="/dbget-bin/www_bget?ko:K09206">K09206</a>  KLF5; krueppel-like factor 5
D      comp9488_c0_seq1; <a href="/dbget-bin/www_bget?ko:K09207">K09207</a>  KLF6_7; krueppel-like factor 6/7
D      comp38792_c0_seq1; <a href="/dbget-bin/www_bget?ko:K09207">K09207</a>  KLF6_7; krueppel-like factor 6/7
D      comp40474_c0_seq1; <a href="/dbget-bin/www_bget?ko:K09207">K09207</a>  KLF6_7; krueppel-like factor 6/7
D      comp43298_c0_seq1; <a href="/dbget-bin/www_bget?ko:K09207">K09207</a>  KLF6_7; krueppel-like factor 6/7
D      comp12846_c0_seq1; <a href="/dbget-bin/www_bget?ko:K09208">K09208</a>  KLF9S, BTEB; krueppel-like factor 9/13/14/16
D      comp43973_c0_seq1; <a href="/dbget-bin/www_bget?ko:K09208">K09208</a>  KLF9S, BTEB; krueppel-like factor 9/13/14/16
D      comp58440_c0_seq1; <a href="/dbget-bin/www_bget?ko:K09208">K09208</a>  KLF9S, BTEB; krueppel-like factor 9/13/14/16
D      comp60814_c0_seq1; <a href="/dbget-bin/www_bget?ko:K09208">K09208</a>  KLF9S, BTEB; krueppel-like factor 9/13/14/16
D      comp23686_c0_seq1; <a href="/dbget-bin/www_bget?ko:K09209">K09209</a>  KLF10_11, TIEG; krueppel-like factor 10/11
D      comp40830_c0_seq1; <a href="/dbget-bin/www_bget?ko:K09209">K09209</a>  KLF10_11, TIEG; krueppel-like factor 10/11
D      comp40830_c0_seq2; <a href="/dbget-bin/www_bget?ko:K09209">K09209</a>  KLF10_11, TIEG; krueppel-like factor 10/11
D      comp43648_c0_seq1; <a href="/dbget-bin/www_bget?ko:K09209">K09209</a>  KLF10_11, TIEG; krueppel-like factor 10/11
D      comp88091_c0_seq1; <a href="/dbget-bin/www_bget?ko:K09209">K09209</a>  KLF10_11, TIEG; krueppel-like factor 10/11
D      comp62736_c0_seq1; <a href="/dbget-bin/www_bget?ko:K09210">K09210</a>  KLF15; krueppel-like factor 15
D      comp107322_c0_seq1; <a href="/dbget-bin/www_bget?ko:K09210">K09210</a>  KLF15; krueppel-like factor 15
D      comp85617_c0_seq1; <a href="/dbget-bin/www_bget?ko:K09214">K09214</a>  GL; glass
D      comp97437_c0_seq1; <a href="/dbget-bin/www_bget?ko:K09214">K09214</a>  GL; glass
D      comp133389_c0_seq1; <a href="/dbget-bin/www_bget?ko:K09215">K09215</a>  OSR, ODD; odd-skipped
D      comp134991_c0_seq1; <a href="/dbget-bin/www_bget?ko:K09216">K09216</a>  OVOL; ovo
D      comp136587_c0_seq1; <a href="/dbget-bin/www_bget?ko:K09216">K09216</a>  OVOL; ovo
D      comp9948_c0_seq1; <a href="/dbget-bin/www_bget?ko:K09218">K09218</a>  SNAIN; snail, invertebrate
D      comp40512_c0_seq1; <a href="/dbget-bin/www_bget?ko:K09218">K09218</a>  SNAIN; snail, invertebrate
D      comp99855_c0_seq1; <a href="/dbget-bin/www_bget?ko:K09219">K09219</a>  SCRT; scratch
D      comp72559_c0_seq1; <a href="/dbget-bin/www_bget?ko:K09223">K09223</a>  GFI1; growth factor independent 1
D      comp110322_c0_seq1; <a href="/dbget-bin/www_bget?ko:K09223">K09223</a>  GFI1; growth factor independent 1
D      comp89172_c0_seq1; <a href="/dbget-bin/www_bget?ko:K06235">K06235</a>  ZIC2; zinc finger protein ZIC 2
D      comp132656_c0_seq1; <a href="/dbget-bin/www_bget?ko:K09227">K09227</a>  ZICN; zinc finger protein ZIC, invertebrate
D      comp149788_c0_seq1; <a href="/dbget-bin/www_bget?ko:K09227">K09227</a>  ZICN; zinc finger protein ZIC, invertebrate
D      comp688_c0_seq1; <a href="/dbget-bin/www_bget?ko:K09228">K09228</a>  KRAB; KRAB domain-containing zinc finger protein
D      comp3022_c0_seq1; <a href="/dbget-bin/www_bget?ko:K09228">K09228</a>  KRAB; KRAB domain-containing zinc finger protein
D      comp3386_c0_seq1; <a href="/dbget-bin/www_bget?ko:K09228">K09228</a>  KRAB; KRAB domain-containing zinc finger protein
D      comp3520_c0_seq1; <a href="/dbget-bin/www_bget?ko:K09228">K09228</a>  KRAB; KRAB domain-containing zinc finger protein
D      comp3548_c0_seq1; <a href="/dbget-bin/www_bget?ko:K09228">K09228</a>  KRAB; KRAB domain-containing zinc finger protein
D      comp3548_c0_seq2; <a href="/dbget-bin/www_bget?ko:K09228">K09228</a>  KRAB; KRAB domain-containing zinc finger protein
D      comp3714_c0_seq1; <a href="/dbget-bin/www_bget?ko:K09228">K09228</a>  KRAB; KRAB domain-containing zinc finger protein
D      comp9053_c0_seq1; <a href="/dbget-bin/www_bget?ko:K09228">K09228</a>  KRAB; KRAB domain-containing zinc finger protein
D      comp17248_c0_seq1; <a href="/dbget-bin/www_bget?ko:K09228">K09228</a>  KRAB; KRAB domain-containing zinc finger protein
D      comp18795_c0_seq1; <a href="/dbget-bin/www_bget?ko:K09228">K09228</a>  KRAB; KRAB domain-containing zinc finger protein
D      comp20482_c0_seq1; <a href="/dbget-bin/www_bget?ko:K09228">K09228</a>  KRAB; KRAB domain-containing zinc finger protein
D      comp20619_c0_seq1; <a href="/dbget-bin/www_bget?ko:K09228">K09228</a>  KRAB; KRAB domain-containing zinc finger protein
D      comp20619_c0_seq2; <a href="/dbget-bin/www_bget?ko:K09228">K09228</a>  KRAB; KRAB domain-containing zinc finger protein
D      comp21170_c0_seq1; <a href="/dbget-bin/www_bget?ko:K09228">K09228</a>  KRAB; KRAB domain-containing zinc finger protein
D      comp22045_c1_seq1; <a href="/dbget-bin/www_bget?ko:K09228">K09228</a>  KRAB; KRAB domain-containing zinc finger protein
D      comp24890_c0_seq1; <a href="/dbget-bin/www_bget?ko:K09228">K09228</a>  KRAB; KRAB domain-containing zinc finger protein
D      comp24890_c0_seq2; <a href="/dbget-bin/www_bget?ko:K09228">K09228</a>  KRAB; KRAB domain-containing zinc finger protein
D      comp24912_c0_seq1; <a href="/dbget-bin/www_bget?ko:K09228">K09228</a>  KRAB; KRAB domain-containing zinc finger protein
D      comp24912_c0_seq2; <a href="/dbget-bin/www_bget?ko:K09228">K09228</a>  KRAB; KRAB domain-containing zinc finger protein
D      comp25747_c0_seq1; <a href="/dbget-bin/www_bget?ko:K09228">K09228</a>  KRAB; KRAB domain-containing zinc finger protein
D      comp25747_c0_seq2; <a href="/dbget-bin/www_bget?ko:K09228">K09228</a>  KRAB; KRAB domain-containing zinc finger protein
D      comp25857_c0_seq1; <a href="/dbget-bin/www_bget?ko:K09228">K09228</a>  KRAB; KRAB domain-containing zinc finger protein
D      comp26209_c0_seq1; <a href="/dbget-bin/www_bget?ko:K09228">K09228</a>  KRAB; KRAB domain-containing zinc finger protein
D      comp28027_c0_seq1; <a href="/dbget-bin/www_bget?ko:K09228">K09228</a>  KRAB; KRAB domain-containing zinc finger protein
D      comp28769_c0_seq1; <a href="/dbget-bin/www_bget?ko:K09228">K09228</a>  KRAB; KRAB domain-containing zinc finger protein
D      comp30680_c0_seq1; <a href="/dbget-bin/www_bget?ko:K09228">K09228</a>  KRAB; KRAB domain-containing zinc finger protein
D      comp30680_c0_seq2; <a href="/dbget-bin/www_bget?ko:K09228">K09228</a>  KRAB; KRAB domain-containing zinc finger protein
D      comp32605_c0_seq1; <a href="/dbget-bin/www_bget?ko:K09228">K09228</a>  KRAB; KRAB domain-containing zinc finger protein
D      comp33150_c0_seq1; <a href="/dbget-bin/www_bget?ko:K09228">K09228</a>  KRAB; KRAB domain-containing zinc finger protein
D      comp33150_c0_seq2; <a href="/dbget-bin/www_bget?ko:K09228">K09228</a>  KRAB; KRAB domain-containing zinc finger protein
D      comp33985_c0_seq2; <a href="/dbget-bin/www_bget?ko:K09228">K09228</a>  KRAB; KRAB domain-containing zinc finger protein
D      comp36071_c0_seq1; <a href="/dbget-bin/www_bget?ko:K09228">K09228</a>  KRAB; KRAB domain-containing zinc finger protein
D      comp37340_c1_seq1; <a href="/dbget-bin/www_bget?ko:K09228">K09228</a>  KRAB; KRAB domain-containing zinc finger protein
D      comp37565_c0_seq3; <a href="/dbget-bin/www_bget?ko:K09228">K09228</a>  KRAB; KRAB domain-containing zinc finger protein
D      comp37869_c1_seq1; <a href="/dbget-bin/www_bget?ko:K09228">K09228</a>  KRAB; KRAB domain-containing zinc finger protein
D      comp39251_c0_seq1; <a href="/dbget-bin/www_bget?ko:K09228">K09228</a>  KRAB; KRAB domain-containing zinc finger protein
D      comp39251_c0_seq2; <a href="/dbget-bin/www_bget?ko:K09228">K09228</a>  KRAB; KRAB domain-containing zinc finger protein
D      comp44557_c0_seq1; <a href="/dbget-bin/www_bget?ko:K09228">K09228</a>  KRAB; KRAB domain-containing zinc finger protein
D      comp44557_c0_seq3; <a href="/dbget-bin/www_bget?ko:K09228">K09228</a>  KRAB; KRAB domain-containing zinc finger protein
D      comp45621_c0_seq1; <a href="/dbget-bin/www_bget?ko:K09228">K09228</a>  KRAB; KRAB domain-containing zinc finger protein
D      comp46467_c0_seq3; <a href="/dbget-bin/www_bget?ko:K09228">K09228</a>  KRAB; KRAB domain-containing zinc finger protein
D      comp46467_c0_seq4; <a href="/dbget-bin/www_bget?ko:K09228">K09228</a>  KRAB; KRAB domain-containing zinc finger protein
D      comp46467_c0_seq6; <a href="/dbget-bin/www_bget?ko:K09228">K09228</a>  KRAB; KRAB domain-containing zinc finger protein
D      comp46467_c0_seq12; <a href="/dbget-bin/www_bget?ko:K09228">K09228</a>  KRAB; KRAB domain-containing zinc finger protein
D      comp46467_c0_seq14; <a href="/dbget-bin/www_bget?ko:K09228">K09228</a>  KRAB; KRAB domain-containing zinc finger protein
D      comp46467_c0_seq15; <a href="/dbget-bin/www_bget?ko:K09228">K09228</a>  KRAB; KRAB domain-containing zinc finger protein
D      comp55780_c0_seq1; <a href="/dbget-bin/www_bget?ko:K09228">K09228</a>  KRAB; KRAB domain-containing zinc finger protein
D      comp56304_c0_seq1; <a href="/dbget-bin/www_bget?ko:K09228">K09228</a>  KRAB; KRAB domain-containing zinc finger protein
D      comp61086_c0_seq1; <a href="/dbget-bin/www_bget?ko:K09228">K09228</a>  KRAB; KRAB domain-containing zinc finger protein
D      comp64242_c0_seq1; <a href="/dbget-bin/www_bget?ko:K09228">K09228</a>  KRAB; KRAB domain-containing zinc finger protein
D      comp66448_c0_seq1; <a href="/dbget-bin/www_bget?ko:K09228">K09228</a>  KRAB; KRAB domain-containing zinc finger protein
D      comp66731_c0_seq1; <a href="/dbget-bin/www_bget?ko:K09228">K09228</a>  KRAB; KRAB domain-containing zinc finger protein
D      comp67191_c0_seq1; <a href="/dbget-bin/www_bget?ko:K09228">K09228</a>  KRAB; KRAB domain-containing zinc finger protein
D      comp69008_c0_seq1; <a href="/dbget-bin/www_bget?ko:K09228">K09228</a>  KRAB; KRAB domain-containing zinc finger protein
D      comp69390_c0_seq1; <a href="/dbget-bin/www_bget?ko:K09228">K09228</a>  KRAB; KRAB domain-containing zinc finger protein
D      comp72233_c0_seq1; <a href="/dbget-bin/www_bget?ko:K09228">K09228</a>  KRAB; KRAB domain-containing zinc finger protein
D      comp72793_c0_seq1; <a href="/dbget-bin/www_bget?ko:K09228">K09228</a>  KRAB; KRAB domain-containing zinc finger protein
D      comp72980_c0_seq1; <a href="/dbget-bin/www_bget?ko:K09228">K09228</a>  KRAB; KRAB domain-containing zinc finger protein
D      comp74304_c0_seq1; <a href="/dbget-bin/www_bget?ko:K09228">K09228</a>  KRAB; KRAB domain-containing zinc finger protein
D      comp74743_c0_seq1; <a href="/dbget-bin/www_bget?ko:K09228">K09228</a>  KRAB; KRAB domain-containing zinc finger protein
D      comp81109_c0_seq1; <a href="/dbget-bin/www_bget?ko:K09228">K09228</a>  KRAB; KRAB domain-containing zinc finger protein
D      comp81563_c0_seq1; <a href="/dbget-bin/www_bget?ko:K09228">K09228</a>  KRAB; KRAB domain-containing zinc finger protein
D      comp81935_c0_seq1; <a href="/dbget-bin/www_bget?ko:K09228">K09228</a>  KRAB; KRAB domain-containing zinc finger protein
D      comp81956_c0_seq1; <a href="/dbget-bin/www_bget?ko:K09228">K09228</a>  KRAB; KRAB domain-containing zinc finger protein
D      comp82435_c0_seq1; <a href="/dbget-bin/www_bget?ko:K09228">K09228</a>  KRAB; KRAB domain-containing zinc finger protein
D      comp85338_c0_seq1; <a href="/dbget-bin/www_bget?ko:K09228">K09228</a>  KRAB; KRAB domain-containing zinc finger protein
D      comp86886_c0_seq1; <a href="/dbget-bin/www_bget?ko:K09228">K09228</a>  KRAB; KRAB domain-containing zinc finger protein
D      comp87418_c0_seq1; <a href="/dbget-bin/www_bget?ko:K09228">K09228</a>  KRAB; KRAB domain-containing zinc finger protein
D      comp88352_c0_seq1; <a href="/dbget-bin/www_bget?ko:K09228">K09228</a>  KRAB; KRAB domain-containing zinc finger protein
D      comp89564_c0_seq1; <a href="/dbget-bin/www_bget?ko:K09228">K09228</a>  KRAB; KRAB domain-containing zinc finger protein
D      comp90736_c0_seq1; <a href="/dbget-bin/www_bget?ko:K09228">K09228</a>  KRAB; KRAB domain-containing zinc finger protein
D      comp92738_c0_seq1; <a href="/dbget-bin/www_bget?ko:K09228">K09228</a>  KRAB; KRAB domain-containing zinc finger protein
D      comp95291_c0_seq1; <a href="/dbget-bin/www_bget?ko:K09228">K09228</a>  KRAB; KRAB domain-containing zinc finger protein
D      comp96773_c0_seq1; <a href="/dbget-bin/www_bget?ko:K09228">K09228</a>  KRAB; KRAB domain-containing zinc finger protein
D      comp99796_c0_seq1; <a href="/dbget-bin/www_bget?ko:K09228">K09228</a>  KRAB; KRAB domain-containing zinc finger protein
D      comp102935_c0_seq1; <a href="/dbget-bin/www_bget?ko:K09228">K09228</a>  KRAB; KRAB domain-containing zinc finger protein
D      comp103613_c0_seq1; <a href="/dbget-bin/www_bget?ko:K09228">K09228</a>  KRAB; KRAB domain-containing zinc finger protein
D      comp108092_c0_seq1; <a href="/dbget-bin/www_bget?ko:K09228">K09228</a>  KRAB; KRAB domain-containing zinc finger protein
D      comp115545_c0_seq1; <a href="/dbget-bin/www_bget?ko:K09228">K09228</a>  KRAB; KRAB domain-containing zinc finger protein
D      comp116862_c0_seq1; <a href="/dbget-bin/www_bget?ko:K09228">K09228</a>  KRAB; KRAB domain-containing zinc finger protein
D      comp118179_c0_seq1; <a href="/dbget-bin/www_bget?ko:K09228">K09228</a>  KRAB; KRAB domain-containing zinc finger protein
D      comp118571_c0_seq1; <a href="/dbget-bin/www_bget?ko:K09228">K09228</a>  KRAB; KRAB domain-containing zinc finger protein
D      comp118667_c0_seq1; <a href="/dbget-bin/www_bget?ko:K09228">K09228</a>  KRAB; KRAB domain-containing zinc finger protein
D      comp119839_c0_seq1; <a href="/dbget-bin/www_bget?ko:K09228">K09228</a>  KRAB; KRAB domain-containing zinc finger protein
D      comp122260_c0_seq1; <a href="/dbget-bin/www_bget?ko:K09228">K09228</a>  KRAB; KRAB domain-containing zinc finger protein
D      comp122351_c0_seq1; <a href="/dbget-bin/www_bget?ko:K09228">K09228</a>  KRAB; KRAB domain-containing zinc finger protein
D      comp125755_c0_seq1; <a href="/dbget-bin/www_bget?ko:K09228">K09228</a>  KRAB; KRAB domain-containing zinc finger protein
D      comp128598_c0_seq1; <a href="/dbget-bin/www_bget?ko:K09228">K09228</a>  KRAB; KRAB domain-containing zinc finger protein
D      comp131632_c0_seq1; <a href="/dbget-bin/www_bget?ko:K09228">K09228</a>  KRAB; KRAB domain-containing zinc finger protein
D      comp133541_c0_seq1; <a href="/dbget-bin/www_bget?ko:K09228">K09228</a>  KRAB; KRAB domain-containing zinc finger protein
D      comp137215_c0_seq1; <a href="/dbget-bin/www_bget?ko:K09228">K09228</a>  KRAB; KRAB domain-containing zinc finger protein
D      comp138329_c0_seq1; <a href="/dbget-bin/www_bget?ko:K09228">K09228</a>  KRAB; KRAB domain-containing zinc finger protein
D      comp138603_c0_seq1; <a href="/dbget-bin/www_bget?ko:K09228">K09228</a>  KRAB; KRAB domain-containing zinc finger protein
D      comp145226_c0_seq1; <a href="/dbget-bin/www_bget?ko:K09228">K09228</a>  KRAB; KRAB domain-containing zinc finger protein
D      comp146029_c0_seq1; <a href="/dbget-bin/www_bget?ko:K09228">K09228</a>  KRAB; KRAB domain-containing zinc finger protein
D      comp152836_c0_seq1; <a href="/dbget-bin/www_bget?ko:K09228">K09228</a>  KRAB; KRAB domain-containing zinc finger protein
D      comp154182_c0_seq1; <a href="/dbget-bin/www_bget?ko:K09228">K09228</a>  KRAB; KRAB domain-containing zinc finger protein
D      comp154533_c0_seq1; <a href="/dbget-bin/www_bget?ko:K09228">K09228</a>  KRAB; KRAB domain-containing zinc finger protein
D      comp157128_c0_seq1; <a href="/dbget-bin/www_bget?ko:K09228">K09228</a>  KRAB; KRAB domain-containing zinc finger protein
D      comp158673_c0_seq1; <a href="/dbget-bin/www_bget?ko:K09228">K09228</a>  KRAB; KRAB domain-containing zinc finger protein
D      comp158676_c0_seq1; <a href="/dbget-bin/www_bget?ko:K09228">K09228</a>  KRAB; KRAB domain-containing zinc finger protein
D      comp159590_c0_seq1; <a href="/dbget-bin/www_bget?ko:K09228">K09228</a>  KRAB; KRAB domain-containing zinc finger protein
D      comp30089_c0_seq1; <a href="/dbget-bin/www_bget?ko:K09229">K09229</a>  ZKSCAN; KRAB and SCAN domains-containing zinc finger protein
D      comp31347_c0_seq2; <a href="/dbget-bin/www_bget?ko:K09229">K09229</a>  ZKSCAN; KRAB and SCAN domains-containing zinc finger protein
D      comp67223_c0_seq1; <a href="/dbget-bin/www_bget?ko:K09229">K09229</a>  ZKSCAN; KRAB and SCAN domains-containing zinc finger protein
D      comp77428_c0_seq1; <a href="/dbget-bin/www_bget?ko:K09229">K09229</a>  ZKSCAN; KRAB and SCAN domains-containing zinc finger protein
D      comp104077_c0_seq1; <a href="/dbget-bin/www_bget?ko:K09229">K09229</a>  ZKSCAN; KRAB and SCAN domains-containing zinc finger protein
D      comp113609_c0_seq1; <a href="/dbget-bin/www_bget?ko:K09229">K09229</a>  ZKSCAN; KRAB and SCAN domains-containing zinc finger protein
D      comp122995_c0_seq1; <a href="/dbget-bin/www_bget?ko:K09229">K09229</a>  ZKSCAN; KRAB and SCAN domains-containing zinc finger protein
D      comp28808_c0_seq1; <a href="/dbget-bin/www_bget?ko:K09230">K09230</a>  SCAN; SCAN domain-containing zinc finger protein
D      comp51454_c0_seq1; <a href="/dbget-bin/www_bget?ko:K09230">K09230</a>  SCAN; SCAN domain-containing zinc finger protein
D      comp59029_c0_seq1; <a href="/dbget-bin/www_bget?ko:K09230">K09230</a>  SCAN; SCAN domain-containing zinc finger protein
D      comp88846_c0_seq1; <a href="/dbget-bin/www_bget?ko:K09230">K09230</a>  SCAN; SCAN domain-containing zinc finger protein
D      comp145621_c0_seq1; <a href="/dbget-bin/www_bget?ko:K09230">K09230</a>  SCAN; SCAN domain-containing zinc finger protein
D      comp63397_c0_seq1; <a href="/dbget-bin/www_bget?ko:K10494">K10494</a>  ZBTB7; zinc finger and BTB domain-containing protein 7
D      comp7651_c0_seq1; <a href="/dbget-bin/www_bget?ko:K17452">K17452</a>  AEBP2; zinc finger protein AEBP2
D      comp16611_c0_seq1; <a href="/dbget-bin/www_bget?ko:K17452">K17452</a>  AEBP2; zinc finger protein AEBP2
C    Cys2His2 developmental/cell cycle regulators, GLI-like
D      comp28490_c0_seq1; <a href="/dbget-bin/www_bget?ko:K09232">K09232</a>  GLIS1_3; zinc finger protein GLIS1/3
D      comp58355_c0_seq1; <a href="/dbget-bin/www_bget?ko:K09233">K09233</a>  GLIS2; zinc finger protein GLIS2
D      comp43386_c0_seq1; <a href="/dbget-bin/www_bget?ko:K09234">K09234</a>  WT1; Wilms tumor protein 1
C    Cys2His2 developmental/cell cycle regulators, Others
C    Cys2His2 metabolic regulators in fungi
C    Cys2His2 large factors with NF-6B-like binding properties
D      comp127353_c0_seq1; <a href="/dbget-bin/www_bget?ko:K09239">K09239</a>  HIVEP; human immunodeficiency virus type I enhancer-binding protein
C    Cys6 metabolic regulators in fungi
C    Cys4HisCys3 PHD fingers
D      comp22406_c0_seq1; <a href="/dbget-bin/www_bget?ko:K12236">K12236</a>  NFX1; transcriptional repressor NF-X1 [EC:6.3.2.-]
D      comp65411_c0_seq1; <a href="/dbget-bin/www_bget?ko:K12236">K12236</a>  NFX1; transcriptional repressor NF-X1 [EC:6.3.2.-]
D      comp94683_c0_seq1; <a href="/dbget-bin/www_bget?ko:K12236">K12236</a>  NFX1; transcriptional repressor NF-X1 [EC:6.3.2.-]
D      comp119730_c0_seq1; <a href="/dbget-bin/www_bget?ko:K12236">K12236</a>  NFX1; transcriptional repressor NF-X1 [EC:6.3.2.-]
C    Zinc fingers of alternating composition
B  Helix-turn-helix
C    Homeo domain only, AbdB
D      comp51146_c0_seq1; <a href="/dbget-bin/www_bget?ko:K09299">K09299</a>  ZEB1_2; zinc finger homeobox protein 1/2
C    Homeo domain only, Antp
D      comp55337_c0_seq1; <a href="/dbget-bin/www_bget?ko:K09304">K09304</a>  HOX_4; homeobox protein HoxA/B/C/D4
D      comp103373_c0_seq1; <a href="/dbget-bin/www_bget?ko:K09310">K09310</a>  GSH; homeobox protein GSH
C    Homeo domain only, Cad
C    Homeo domain only, Cut
D      comp9065_c0_seq1; <a href="/dbget-bin/www_bget?ko:K09313">K09313</a>  CUTL; homeobox protein cut-like
D      comp9065_c0_seq2; <a href="/dbget-bin/www_bget?ko:K09313">K09313</a>  CUTL; homeobox protein cut-like
D      comp37514_c0_seq1; <a href="/dbget-bin/www_bget?ko:K09313">K09313</a>  CUTL; homeobox protein cut-like
D      comp61536_c0_seq1; <a href="/dbget-bin/www_bget?ko:K09313">K09313</a>  CUTL; homeobox protein cut-like
D      comp64911_c0_seq1; <a href="/dbget-bin/www_bget?ko:K09313">K09313</a>  CUTL; homeobox protein cut-like
D      comp109043_c0_seq1; <a href="/dbget-bin/www_bget?ko:K09313">K09313</a>  CUTL; homeobox protein cut-like
C    Homeo domain only, Dll
D      comp82597_c0_seq1; <a href="/dbget-bin/www_bget?ko:K09314">K09314</a>  DLX1_4_6; homeobox protein DLX1/4/6
D      comp71505_c0_seq1; <a href="/dbget-bin/www_bget?ko:K09316">K09316</a>  DLXN; homeobox protein DLX, invertebrate
C    Homeo domain only, Ems
D      comp16286_c0_seq1; <a href="/dbget-bin/www_bget?ko:K09317">K09317</a>  EMX; homeobox protein EMX
D      comp116572_c0_seq1; <a href="/dbget-bin/www_bget?ko:K09317">K09317</a>  EMX; homeobox protein EMX
D      comp15218_c0_seq1; <a href="/dbget-bin/www_bget?ko:K09318">K09318</a>  VAX; homeobox protein ventral anterior
D      comp28092_c0_seq1; <a href="/dbget-bin/www_bget?ko:K09318">K09318</a>  VAX; homeobox protein ventral anterior
C    Homeo domain only, En
C    Homeo domain only, Eve
D      comp9759_c0_seq1; <a href="/dbget-bin/www_bget?ko:K09321">K09321</a>  GBX; homeobox protein GBX
D      comp66139_c0_seq1; <a href="/dbget-bin/www_bget?ko:K09321">K09321</a>  GBX; homeobox protein GBX
C    Homeo domain only, Prd
D      comp11165_c0_seq1; <a href="/dbget-bin/www_bget?ko:K09452">K09452</a>  ARX; homeobox protein aristaless-related
D      comp11364_c0_seq1; <a href="/dbget-bin/www_bget?ko:K09452">K09452</a>  ARX; homeobox protein aristaless-related
D      comp46470_c0_seq2; <a href="/dbget-bin/www_bget?ko:K09323">K09323</a>  ALX3; homeobox protein aristaless-like 3
D      comp46470_c0_seq4; <a href="/dbget-bin/www_bget?ko:K09323">K09323</a>  ALX3; homeobox protein aristaless-like 3
D      comp17295_c0_seq1; <a href="/dbget-bin/www_bget?ko:K09326">K09326</a>  OTX; homeobox protein OTX
D      comp22743_c0_seq2; <a href="/dbget-bin/www_bget?ko:K09326">K09326</a>  OTX; homeobox protein OTX
D      comp25589_c0_seq1; <a href="/dbget-bin/www_bget?ko:K09326">K09326</a>  OTX; homeobox protein OTX
D      comp25589_c0_seq2; <a href="/dbget-bin/www_bget?ko:K09326">K09326</a>  OTX; homeobox protein OTX
D      comp38031_c0_seq1; <a href="/dbget-bin/www_bget?ko:K09326">K09326</a>  OTX; homeobox protein OTX
D      comp44335_c0_seq1; <a href="/dbget-bin/www_bget?ko:K09326">K09326</a>  OTX; homeobox protein OTX
D      comp106931_c0_seq1; <a href="/dbget-bin/www_bget?ko:K09326">K09326</a>  OTX; homeobox protein OTX
D      comp141776_c0_seq1; <a href="/dbget-bin/www_bget?ko:K09326">K09326</a>  OTX; homeobox protein OTX
D      comp95433_c0_seq1; <a href="/dbget-bin/www_bget?ko:K09328">K09328</a>  UNC4; homeobox protein Unc-4
D      comp43213_c0_seq1; <a href="/dbget-bin/www_bget?ko:K09330">K09330</a>  PHOX2, PMX2; paired mesoderm homeobox protein 2
C    Homeo domain only, HD-ZIP
C    Homeo domain only, H2.0
D      comp19657_c0_seq1; <a href="/dbget-bin/www_bget?ko:K09339">K09339</a>  HLX1; homeobox protein HLX1
D      comp27699_c0_seq1; <a href="/dbget-bin/www_bget?ko:K15607">K15607</a>  TLX3, HOX11L2; T-cell leukemia homeobox protein 3
D      comp43495_c0_seq3; <a href="/dbget-bin/www_bget?ko:K15607">K15607</a>  TLX3, HOX11L2; T-cell leukemia homeobox protein 3
D      comp43495_c0_seq5; <a href="/dbget-bin/www_bget?ko:K15607">K15607</a>  TLX3, HOX11L2; T-cell leukemia homeobox protein 3
D      comp145930_c0_seq1; <a href="/dbget-bin/www_bget?ko:K15607">K15607</a>  TLX3, HOX11L2; T-cell leukemia homeobox protein 3
C    Homeo domain only, HNF1
C    Homeo domain only, Msh
D      comp132624_c0_seq1; <a href="/dbget-bin/www_bget?ko:K09341">K09341</a>  MSX; homeobox protein MSX
D      comp144181_c0_seq1; <a href="/dbget-bin/www_bget?ko:K09341">K09341</a>  MSX; homeobox protein MSX
C    Homeo domain only, NK-2
D      comp33845_c0_seq1; <a href="/dbget-bin/www_bget?ko:K08029">K08029</a>  NKX2-2; homeobox protein Nkx-2.2
D      comp34493_c0_seq1; <a href="/dbget-bin/www_bget?ko:K08029">K08029</a>  NKX2-2; homeobox protein Nkx-2.2
D      comp51490_c0_seq1; <a href="/dbget-bin/www_bget?ko:K08029">K08029</a>  NKX2-2; homeobox protein Nkx-2.2
D      comp79968_c0_seq1; <a href="/dbget-bin/www_bget?ko:K08029">K08029</a>  NKX2-2; homeobox protein Nkx-2.2
D      comp40346_c1_seq1; <a href="/dbget-bin/www_bget?ko:K09345">K09345</a>  NKX2-5; homeobox protein Nkx-2.5
D      comp43495_c0_seq1; <a href="/dbget-bin/www_bget?ko:K09348">K09348</a>  NKX3-1; homeobox protein Nkx-3.1
D      comp43495_c0_seq4; <a href="/dbget-bin/www_bget?ko:K09348">K09348</a>  NKX3-1; homeobox protein Nkx-3.1
D      comp136550_c0_seq1; <a href="/dbget-bin/www_bget?ko:K08030">K08030</a>  NKX6-1; homeobox protein Nkx-6.1
D      comp16286_c0_seq2; <a href="/dbget-bin/www_bget?ko:K09350">K09350</a>  NKX6-2; homeobox protein Nkx-6.2
D      comp120393_c0_seq1; <a href="/dbget-bin/www_bget?ko:K09350">K09350</a>  NKX6-2; homeobox protein Nkx-6.2
D      comp98853_c0_seq1; <a href="/dbget-bin/www_bget?ko:K09353">K09353</a>  LBX; homeobox protein LBX
C    Homeo domain only, XANF
C    Homeo domain only, PBC
D      comp3583_c0_seq1; <a href="/dbget-bin/www_bget?ko:K09355">K09355</a>  PBX1; pre-B-cell leukemia transcription factor 1
D      comp98992_c0_seq1; <a href="/dbget-bin/www_bget?ko:K09355">K09355</a>  PBX1; pre-B-cell leukemia transcription factor 1
D      comp18940_c0_seq2; <a href="/dbget-bin/www_bget?ko:K15609">K15609</a>  PBX2; pre-B-cell leukemia transcription factor 2
D      comp63211_c0_seq1; <a href="/dbget-bin/www_bget?ko:K15609">K15609</a>  PBX2; pre-B-cell leukemia transcription factor 2
C    Homeo domain only, MEIS
D      comp40447_c0_seq1; <a href="/dbget-bin/www_bget?ko:K16670">K16670</a>  MEIS2; homeobox protein Meis2
D      comp40447_c0_seq2; <a href="/dbget-bin/www_bget?ko:K16670">K16670</a>  MEIS2; homeobox protein Meis2
D      comp61500_c0_seq1; <a href="/dbget-bin/www_bget?ko:K16671">K16671</a>  MEIS3; homeobox protein Meis3
D      comp126400_c0_seq1; <a href="/dbget-bin/www_bget?ko:K16671">K16671</a>  MEIS3; homeobox protein Meis3
C    Homeo domain only, not assigned
D      comp58108_c0_seq1; <a href="/dbget-bin/www_bget?ko:K09360">K09360</a>  BARHL; BarH-like
D      comp38153_c0_seq1; <a href="/dbget-bin/www_bget?ko:K09361">K09361</a>  BARX; BarH-like homeobox
D      comp49250_c0_seq1; <a href="/dbget-bin/www_bget?ko:K09361">K09361</a>  BARX; BarH-like homeobox
D      comp97430_c0_seq1; <a href="/dbget-bin/www_bget?ko:K09361">K09361</a>  BARX; BarH-like homeobox
C    POU domain factors
D      comp8384_c0_seq1; <a href="/dbget-bin/www_bget?ko:K09365">K09365</a>  POU3F, OTF; POU domain transcription factor, class 3
D      comp27701_c0_seq1; <a href="/dbget-bin/www_bget?ko:K09365">K09365</a>  POU3F, OTF; POU domain transcription factor, class 3
D      comp30411_c0_seq1; <a href="/dbget-bin/www_bget?ko:K09365">K09365</a>  POU3F, OTF; POU domain transcription factor, class 3
D      comp32180_c0_seq1; <a href="/dbget-bin/www_bget?ko:K09365">K09365</a>  POU3F, OTF; POU domain transcription factor, class 3
D      comp75303_c0_seq1; <a href="/dbget-bin/www_bget?ko:K09365">K09365</a>  POU3F, OTF; POU domain transcription factor, class 3
D      comp93768_c0_seq1; <a href="/dbget-bin/www_bget?ko:K09365">K09365</a>  POU3F, OTF; POU domain transcription factor, class 3
D      comp19174_c0_seq1; <a href="/dbget-bin/www_bget?ko:K09366">K09366</a>  POU4F, BRN3; POU domain transcription factor, class 4
D      comp153890_c0_seq1; <a href="/dbget-bin/www_bget?ko:K09366">K09366</a>  POU4F, BRN3; POU domain transcription factor, class 4
D      comp129009_c0_seq1; <a href="/dbget-bin/www_bget?ko:K09368">K09368</a>  POU6F; POU domain transcription factor, class 6
C    Homeo domain with LIM region
D      comp40778_c0_seq1; <a href="/dbget-bin/www_bget?ko:K09370">K09370</a>  ISL; insulin gene enhancer protein ISL
D      comp40778_c0_seq2; <a href="/dbget-bin/www_bget?ko:K09370">K09370</a>  ISL; insulin gene enhancer protein ISL
D      comp128068_c0_seq1; <a href="/dbget-bin/www_bget?ko:K09371">K09371</a>  LMX1; LIM homeobox transcription factor 1
D      comp13739_c0_seq1; <a href="/dbget-bin/www_bget?ko:K09372">K09372</a>  LHX1_5; LIM homeobox protein 1/5
D      comp18857_c0_seq1; <a href="/dbget-bin/www_bget?ko:K09372">K09372</a>  LHX1_5; LIM homeobox protein 1/5
D      comp48917_c0_seq1; <a href="/dbget-bin/www_bget?ko:K09373">K09373</a>  LHX2_9; LIM homeobox protein 2/9
D      comp63086_c0_seq1; <a href="/dbget-bin/www_bget?ko:K09373">K09373</a>  LHX2_9; LIM homeobox protein 2/9
D      comp157945_c0_seq1; <a href="/dbget-bin/www_bget?ko:K09373">K09373</a>  LHX2_9; LIM homeobox protein 2/9
C    Homeo domain with LIM region, LIM-only transcription (co-)factors
D      comp17942_c0_seq1; <a href="/dbget-bin/www_bget?ko:K09377">K09377</a>  CSRP; cysteine and glycine-rich protein
D      comp23643_c0_seq1; <a href="/dbget-bin/www_bget?ko:K09377">K09377</a>  CSRP; cysteine and glycine-rich protein
D      comp29021_c0_seq1; <a href="/dbget-bin/www_bget?ko:K09377">K09377</a>  CSRP; cysteine and glycine-rich protein
D      comp33416_c0_seq1; <a href="/dbget-bin/www_bget?ko:K09377">K09377</a>  CSRP; cysteine and glycine-rich protein
D      comp41537_c0_seq1; <a href="/dbget-bin/www_bget?ko:K09377">K09377</a>  CSRP; cysteine and glycine-rich protein
D      comp98145_c0_seq1; <a href="/dbget-bin/www_bget?ko:K09377">K09377</a>  CSRP; cysteine and glycine-rich protein
D      comp123056_c0_seq1; <a href="/dbget-bin/www_bget?ko:K09377">K09377</a>  CSRP; cysteine and glycine-rich protein
C    Homeo domain plus zinc finger motifs
C    Paired box plus homeo domain
D      comp37975_c0_seq1; <a href="/dbget-bin/www_bget?ko:K09381">K09381</a>  PAX3_7; paired box protein 3/7
D      comp43048_c0_seq1; <a href="/dbget-bin/www_bget?ko:K09381">K09381</a>  PAX3_7; paired box protein 3/7
D      comp43048_c0_seq2; <a href="/dbget-bin/www_bget?ko:K09381">K09381</a>  PAX3_7; paired box protein 3/7
D      comp43048_c0_seq3; <a href="/dbget-bin/www_bget?ko:K09381">K09381</a>  PAX3_7; paired box protein 3/7
D      comp43048_c0_seq4; <a href="/dbget-bin/www_bget?ko:K09381">K09381</a>  PAX3_7; paired box protein 3/7
D      comp67361_c0_seq1; <a href="/dbget-bin/www_bget?ko:K09381">K09381</a>  PAX3_7; paired box protein 3/7
D      comp46695_c0_seq1; <a href="/dbget-bin/www_bget?ko:K08031">K08031</a>  PAX6; paired box protein 6
D      comp46695_c0_seq2; <a href="/dbget-bin/www_bget?ko:K08031">K08031</a>  PAX6; paired box protein 6
D      comp46695_c0_seq3; <a href="/dbget-bin/www_bget?ko:K08031">K08031</a>  PAX6; paired box protein 6
D      comp46695_c0_seq4; <a href="/dbget-bin/www_bget?ko:K08031">K08031</a>  PAX6; paired box protein 6
C    Paired box domain only
C    Fork head/winged helix developmental regulators
D      comp36501_c0_seq1; <a href="/dbget-bin/www_bget?ko:K09396">K09396</a>  FOXC; forkhead box protein C
D      comp48309_c0_seq1; <a href="/dbget-bin/www_bget?ko:K09396">K09396</a>  FOXC; forkhead box protein C
D      comp38053_c0_seq1; <a href="/dbget-bin/www_bget?ko:K09385">K09385</a>  FOXG; forkhead box protein G
D      comp47450_c0_seq1; <a href="/dbget-bin/www_bget?ko:K09385">K09385</a>  FOXG; forkhead box protein G
D      comp35919_c0_seq1; <a href="/dbget-bin/www_bget?ko:K09407">K09407</a>  FOXN; forkhead box protein N
D      comp35919_c0_seq2; <a href="/dbget-bin/www_bget?ko:K09407">K09407</a>  FOXN; forkhead box protein N
D      comp72121_c0_seq1; <a href="/dbget-bin/www_bget?ko:K09407">K09407</a>  FOXN; forkhead box protein N
C    Fork head/winged helix tissue-specific regulators
D      comp46628_c0_seq2; <a href="/dbget-bin/www_bget?ko:K09402">K09402</a>  FOXJ1; forkhead box protein J1
C    Fork head/winged helix cell cycle-controlling factors, E2F
D      comp140554_c0_seq1; <a href="/dbget-bin/www_bget?ko:K06620">K06620</a>  E2F3; transcription factor E2F3
D      comp10738_c0_seq1; <a href="/dbget-bin/www_bget?ko:K04682">K04682</a>  E2F4_5; transcription factor E2F4/5
D      comp14521_c0_seq1; <a href="/dbget-bin/www_bget?ko:K04682">K04682</a>  E2F4_5; transcription factor E2F4/5
D      comp31337_c0_seq1; <a href="/dbget-bin/www_bget?ko:K04682">K04682</a>  E2F4_5; transcription factor E2F4/5
D      comp59165_c0_seq1; <a href="/dbget-bin/www_bget?ko:K04682">K04682</a>  E2F4_5; transcription factor E2F4/5
D      comp71029_c0_seq1; <a href="/dbget-bin/www_bget?ko:K04682">K04682</a>  E2F4_5; transcription factor E2F4/5
D      comp81793_c0_seq1; <a href="/dbget-bin/www_bget?ko:K04682">K04682</a>  E2F4_5; transcription factor E2F4/5
C    Fork head/winged helix cell cycle-controlling factors, DP
D      comp58414_c0_seq1; <a href="/dbget-bin/www_bget?ko:K04683">K04683</a>  TFDP1; transcription factor Dp-1
D      comp128378_c0_seq1; <a href="/dbget-bin/www_bget?ko:K09392">K09392</a>  TFDP2; transcription factor Dp-2
D      comp155037_c0_seq1; <a href="/dbget-bin/www_bget?ko:K09392">K09392</a>  TFDP2; transcription factor Dp-2
D      comp41836_c0_seq1; <a href="/dbget-bin/www_bget?ko:K09394">K09394</a>  TFDPN; transcription factor Dp, invertebrate
C    Fork head/winged helix other regulators
D      comp45348_c0_seq3; <a href="/dbget-bin/www_bget?ko:K09403">K09403</a>  FOXJ2_3; forkhead box protein J2/3
D      comp45348_c0_seq10; <a href="/dbget-bin/www_bget?ko:K09403">K09403</a>  FOXJ2_3; forkhead box protein J2/3
D      comp53447_c0_seq1; <a href="/dbget-bin/www_bget?ko:K09403">K09403</a>  FOXJ2_3; forkhead box protein J2/3
D      comp53809_c0_seq1; <a href="/dbget-bin/www_bget?ko:K09403">K09403</a>  FOXJ2_3; forkhead box protein J2/3
D      comp94178_c0_seq1; <a href="/dbget-bin/www_bget?ko:K09403">K09403</a>  FOXJ2_3; forkhead box protein J2/3
D      comp5901_c0_seq1; <a href="/dbget-bin/www_bget?ko:K09404">K09404</a>  FOXK; forkhead box protein K
D      comp20895_c0_seq1; <a href="/dbget-bin/www_bget?ko:K09404">K09404</a>  FOXK; forkhead box protein K
D      comp103387_c0_seq1; <a href="/dbget-bin/www_bget?ko:K09404">K09404</a>  FOXK; forkhead box protein K
D      comp113313_c0_seq1; <a href="/dbget-bin/www_bget?ko:K09404">K09404</a>  FOXK; forkhead box protein K
D      comp152130_c0_seq1; <a href="/dbget-bin/www_bget?ko:K09404">K09404</a>  FOXK; forkhead box protein K
D      comp12682_c0_seq1; <a href="/dbget-bin/www_bget?ko:K09405">K09405</a>  FOXL; forkhead box protein L
D      comp65826_c0_seq1; <a href="/dbget-bin/www_bget?ko:K09405">K09405</a>  FOXL; forkhead box protein L
D      comp100233_c0_seq1; <a href="/dbget-bin/www_bget?ko:K09405">K09405</a>  FOXL; forkhead box protein L
D      comp6475_c0_seq1; <a href="/dbget-bin/www_bget?ko:K07201">K07201</a>  FOXO1; forkhead box protein O1
D      comp82825_c0_seq1; <a href="/dbget-bin/www_bget?ko:K07201">K07201</a>  FOXO1; forkhead box protein O1
D      comp41515_c0_seq1; <a href="/dbget-bin/www_bget?ko:K09408">K09408</a>  FOXO3; forkhead box protein O3
D      comp9189_c0_seq1; <a href="/dbget-bin/www_bget?ko:K09409">K09409</a>  FOXP; forkhead box protein P
D      comp61384_c0_seq1; <a href="/dbget-bin/www_bget?ko:K09409">K09409</a>  FOXP; forkhead box protein P
D      comp101701_c0_seq1; <a href="/dbget-bin/www_bget?ko:K09409">K09409</a>  FOXP; forkhead box protein P
C    Heat shock factors
D      comp38801_c0_seq1; <a href="/dbget-bin/www_bget?ko:K09414">K09414</a>  HSF1; heat shock transcription factor 1
D      comp38801_c0_seq2; <a href="/dbget-bin/www_bget?ko:K09414">K09414</a>  HSF1; heat shock transcription factor 1
D      comp134771_c0_seq1; <a href="/dbget-bin/www_bget?ko:K09414">K09414</a>  HSF1; heat shock transcription factor 1
D      comp21893_c0_seq1; <a href="/dbget-bin/www_bget?ko:K09415">K09415</a>  HSF2; heat shock transcription factor 2
D      comp21893_c0_seq2; <a href="/dbget-bin/www_bget?ko:K09415">K09415</a>  HSF2; heat shock transcription factor 2
C    Tryptophan clusters Myb, Myb-factors
D      comp58849_c0_seq1; <a href="/dbget-bin/www_bget?ko:K09421">K09421</a>  MYBL; myb-related protein
D      comp111637_c0_seq1; <a href="/dbget-bin/www_bget?ko:K09421">K09421</a>  MYBL; myb-related protein
C    Tryptophan clusters Myb, Myb-like factors
C    Tryptophan clusters Ets-type
D      comp87744_c0_seq1; <a href="/dbget-bin/www_bget?ko:K09428">K09428</a>  ELF1_2_4; E74-like factor 1/2/4
D      comp5182_c0_seq1; <a href="/dbget-bin/www_bget?ko:K17102">K17102</a>  EHF; ETS homologous factor
D      comp13387_c0_seq1; <a href="/dbget-bin/www_bget?ko:K04375">K04375</a>  ELK1; ETS domain-containing protein Elk-1
D      comp44534_c0_seq1; <a href="/dbget-bin/www_bget?ko:K04375">K04375</a>  ELK1; ETS domain-containing protein Elk-1
D      comp57622_c0_seq1; <a href="/dbget-bin/www_bget?ko:K04375">K04375</a>  ELK1; ETS domain-containing protein Elk-1
D      comp36104_c0_seq1; <a href="/dbget-bin/www_bget?ko:K09430">K09430</a>  ELK3; ETS domain-containing protein Elk-3 (SRF accessory protein 2)
D      comp43803_c0_seq1; <a href="/dbget-bin/www_bget?ko:K09430">K09430</a>  ELK3; ETS domain-containing protein Elk-3 (SRF accessory protein 2)
D      comp43803_c0_seq2; <a href="/dbget-bin/www_bget?ko:K09430">K09430</a>  ELK3; ETS domain-containing protein Elk-3 (SRF accessory protein 2)
D      comp39309_c0_seq1; <a href="/dbget-bin/www_bget?ko:K09431">K09431</a>  ETV1; ets translocation variant 1
D      comp40269_c0_seq1; <a href="/dbget-bin/www_bget?ko:K09431">K09431</a>  ETV1; ets translocation variant 1
D      comp52049_c0_seq1; <a href="/dbget-bin/www_bget?ko:K09431">K09431</a>  ETV1; ets translocation variant 1
D      comp45148_c0_seq4; <a href="/dbget-bin/www_bget?ko:K03211">K03211</a>  ETV6_7, yan; ETS translocation variant 6/7
D      comp45148_c0_seq8; <a href="/dbget-bin/www_bget?ko:K03211">K03211</a>  ETV6_7, yan; ETS translocation variant 6/7
D      comp45148_c0_seq9; <a href="/dbget-bin/www_bget?ko:K03211">K03211</a>  ETV6_7, yan; ETS translocation variant 6/7
D      comp45148_c0_seq13; <a href="/dbget-bin/www_bget?ko:K03211">K03211</a>  ETV6_7, yan; ETS translocation variant 6/7
D      comp45148_c0_seq17; <a href="/dbget-bin/www_bget?ko:K03211">K03211</a>  ETV6_7, yan; ETS translocation variant 6/7
D      comp45148_c0_seq19; <a href="/dbget-bin/www_bget?ko:K03211">K03211</a>  ETV6_7, yan; ETS translocation variant 6/7
D      comp45219_c0_seq1; <a href="/dbget-bin/www_bget?ko:K03211">K03211</a>  ETV6_7, yan; ETS translocation variant 6/7
D      comp45219_c0_seq2; <a href="/dbget-bin/www_bget?ko:K03211">K03211</a>  ETV6_7, yan; ETS translocation variant 6/7
D      comp44054_c0_seq1; <a href="/dbget-bin/www_bget?ko:K09434">K09434</a>  ERF; ETS domain-containing transcription factor ERF
D      comp83279_c0_seq1; <a href="/dbget-bin/www_bget?ko:K09434">K09434</a>  ERF; ETS domain-containing transcription factor ERF
D      comp16958_c0_seq1; <a href="/dbget-bin/www_bget?ko:K02678">K02678</a>  ETS, pnt; c-ets proto-oncogene protein
D      comp40885_c0_seq1; <a href="/dbget-bin/www_bget?ko:K02678">K02678</a>  ETS, pnt; c-ets proto-oncogene protein
D      comp42732_c0_seq1; <a href="/dbget-bin/www_bget?ko:K02678">K02678</a>  ETS, pnt; c-ets proto-oncogene protein
D      comp42732_c0_seq3; <a href="/dbget-bin/www_bget?ko:K02678">K02678</a>  ETS, pnt; c-ets proto-oncogene protein
D      comp45973_c0_seq1; <a href="/dbget-bin/www_bget?ko:K02678">K02678</a>  ETS, pnt; c-ets proto-oncogene protein
D      comp64657_c0_seq1; <a href="/dbget-bin/www_bget?ko:K02678">K02678</a>  ETS, pnt; c-ets proto-oncogene protein
D      comp106362_c0_seq1; <a href="/dbget-bin/www_bget?ko:K02678">K02678</a>  ETS, pnt; c-ets proto-oncogene protein
D      comp24441_c0_seq1; <a href="/dbget-bin/www_bget?ko:K09435">K09435</a>  ERG; transcriptional regulator ERG
D      comp40352_c0_seq1; <a href="/dbget-bin/www_bget?ko:K09441">K09441</a>  GABPA; GA-binding protein transcription factor, alpha
D      comp45596_c0_seq1; <a href="/dbget-bin/www_bget?ko:K09441">K09441</a>  GABPA; GA-binding protein transcription factor, alpha
D      comp45813_c0_seq2; <a href="/dbget-bin/www_bget?ko:K09442">K09442</a>  SPDEF; SAM pointed domain-containing ETS transcription factor
C    Tryptophan clusters interferon-regulating factors
D      comp25035_c0_seq1; <a href="/dbget-bin/www_bget?ko:K10153">K10153</a>  IRF2; interferon regulatory factor 2
D      comp30904_c0_seq1; <a href="/dbget-bin/www_bget?ko:K10153">K10153</a>  IRF2; interferon regulatory factor 2
D      comp39249_c0_seq1; <a href="/dbget-bin/www_bget?ko:K10153">K10153</a>  IRF2; interferon regulatory factor 2
D      comp40113_c0_seq1; <a href="/dbget-bin/www_bget?ko:K10153">K10153</a>  IRF2; interferon regulatory factor 2
D      comp50738_c0_seq1; <a href="/dbget-bin/www_bget?ko:K10153">K10153</a>  IRF2; interferon regulatory factor 2
D      comp114087_c0_seq1; <a href="/dbget-bin/www_bget?ko:K09445">K09445</a>  IRF4; interferon regulatory factor 4
C    TEA domain
D      comp11623_c0_seq1; <a href="/dbget-bin/www_bget?ko:K09448">K09448</a>  TEAD; transcriptional enhancer factor
D      comp28334_c0_seq1; <a href="/dbget-bin/www_bget?ko:K09448">K09448</a>  TEAD; transcriptional enhancer factor
D      comp43198_c0_seq1; <a href="/dbget-bin/www_bget?ko:K09448">K09448</a>  TEAD; transcriptional enhancer factor
D      comp51507_c0_seq1; <a href="/dbget-bin/www_bget?ko:K09448">K09448</a>  TEAD; transcriptional enhancer factor
B  beta-Scaffold factors with minor groove contacts
C    RHR (Rel homology region) Rel/Ankyrin
D      comp41226_c0_seq1; <a href="/dbget-bin/www_bget?ko:K02580">K02580</a>  NFKB1; nuclear factor NF-kappa-B p105 subunit
D      comp41226_c0_seq2; <a href="/dbget-bin/www_bget?ko:K02580">K02580</a>  NFKB1; nuclear factor NF-kappa-B p105 subunit
D      comp44367_c0_seq1; <a href="/dbget-bin/www_bget?ko:K02580">K02580</a>  NFKB1; nuclear factor NF-kappa-B p105 subunit
D      comp44367_c0_seq2; <a href="/dbget-bin/www_bget?ko:K02580">K02580</a>  NFKB1; nuclear factor NF-kappa-B p105 subunit
D      comp46270_c0_seq1; <a href="/dbget-bin/www_bget?ko:K02580">K02580</a>  NFKB1; nuclear factor NF-kappa-B p105 subunit
D      comp159267_c0_seq1; <a href="/dbget-bin/www_bget?ko:K09253">K09253</a>  RELB; transcription factor RelB
C    RHR (Rel homology region) Ankyrin only
D      comp112351_c0_seq1; <a href="/dbget-bin/www_bget?ko:K09257">K09257</a>  NFKBIL2; NF-kappa-B inhibitor-like protein 2
D      comp4914_c0_seq1; <a href="/dbget-bin/www_bget?ko:K09258">K09258</a>  BCL3; B-cell CLL/lymphoma protein 3
D      comp6407_c0_seq1; <a href="/dbget-bin/www_bget?ko:K09258">K09258</a>  BCL3; B-cell CLL/lymphoma protein 3
D      comp9045_c0_seq1; <a href="/dbget-bin/www_bget?ko:K09454">K09454</a>  GABPB; GA-binding protein transcription factor, beta
D      comp67669_c0_seq1; <a href="/dbget-bin/www_bget?ko:K09454">K09454</a>  GABPB; GA-binding protein transcription factor, beta
C    RHR (Rel homology region) NF-AT
D      comp46502_c0_seq3; <a href="/dbget-bin/www_bget?ko:K17335">K17335</a>  NFAT5; nuclear factor of activated T-cells 5
D      comp46502_c0_seq4; <a href="/dbget-bin/www_bget?ko:K17335">K17335</a>  NFAT5; nuclear factor of activated T-cells 5
D      comp46502_c0_seq5; <a href="/dbget-bin/www_bget?ko:K17335">K17335</a>  NFAT5; nuclear factor of activated T-cells 5
C    STAT
D      comp40013_c0_seq1; <a href="/dbget-bin/www_bget?ko:K11223">K11223</a>  STAT5A; signal transducer and activator of transcription 5A
C    p53
D      comp33217_c0_seq1; <a href="/dbget-bin/www_bget?ko:K10149">K10149</a>  TP63; tumor protein p63
C    MADS-box regulators of differentiation, MEF-2
D      comp67242_c0_seq1; <a href="/dbget-bin/www_bget?ko:K09260">K09260</a>  MEF2A; MADS-box transcription enhancer factor 2A
D      comp46351_c0_seq1; <a href="/dbget-bin/www_bget?ko:K04454">K04454</a>  MEF2C; MADS-box transcription enhancer factor 2C
D      comp75880_c0_seq1; <a href="/dbget-bin/www_bget?ko:K04454">K04454</a>  MEF2C; MADS-box transcription enhancer factor 2C
D      comp79852_c0_seq1; <a href="/dbget-bin/www_bget?ko:K04454">K04454</a>  MEF2C; MADS-box transcription enhancer factor 2C
D      comp50019_c0_seq1; <a href="/dbget-bin/www_bget?ko:K09262">K09262</a>  MEF2D; MADS-box transcription enhancer factor 2D
C    MADS-box regulators of differentiation, Homeotic genes
C    MADS-box regulators of differentiation, Yeast regulators
C    MADS-box responders to external signals
D      comp11040_c0_seq1; <a href="/dbget-bin/www_bget?ko:K04378">K04378</a>  SRF; serum response factor
D      comp43589_c0_seq1; <a href="/dbget-bin/www_bget?ko:K04378">K04378</a>  SRF; serum response factor
D      comp43589_c0_seq3; <a href="/dbget-bin/www_bget?ko:K04378">K04378</a>  SRF; serum response factor
D      comp43589_c0_seq5; <a href="/dbget-bin/www_bget?ko:K04378">K04378</a>  SRF; serum response factor
D      comp50612_c0_seq1; <a href="/dbget-bin/www_bget?ko:K04378">K04378</a>  SRF; serum response factor
D      comp67432_c0_seq1; <a href="/dbget-bin/www_bget?ko:K04378">K04378</a>  SRF; serum response factor
C    TATA-binding proteins
D      comp11692_c0_seq1; <a href="/dbget-bin/www_bget?ko:K03120">K03120</a>  TBP, tbp; transcription initiation factor TFIID TATA-box-binding protein
D      comp61135_c0_seq1; <a href="/dbget-bin/www_bget?ko:K03120">K03120</a>  TBP, tbp; transcription initiation factor TFIID TATA-box-binding protein
D      comp68661_c0_seq1; <a href="/dbget-bin/www_bget?ko:K03120">K03120</a>  TBP, tbp; transcription initiation factor TFIID TATA-box-binding protein
D      comp96273_c0_seq1; <a href="/dbget-bin/www_bget?ko:K03120">K03120</a>  TBP, tbp; transcription initiation factor TFIID TATA-box-binding protein
C    HMG SOX
D      comp63622_c0_seq1; <a href="/dbget-bin/www_bget?ko:K09267">K09267</a>  SOX1S; transcription factor SOX1/3/14/21 (SOX group B)
D      comp124015_c0_seq1; <a href="/dbget-bin/www_bget?ko:K09267">K09267</a>  SOX1S; transcription factor SOX1/3/14/21 (SOX group B)
D      comp10775_c0_seq1; <a href="/dbget-bin/www_bget?ko:K16796">K16796</a>  SOX2; transcription factor SOX2 (SOX group B)
D      comp39678_c0_seq1; <a href="/dbget-bin/www_bget?ko:K09268">K09268</a>  SOX4_11_12; transcription factor SOX4/11/12 (SOX group C)
D      comp381_c0_seq1; <a href="/dbget-bin/www_bget?ko:K09270">K09270</a>  SOX7S; transcription factor SOX7/8/9/10/18 (SOX group E/F)
D      comp381_c0_seq2; <a href="/dbget-bin/www_bget?ko:K09270">K09270</a>  SOX7S; transcription factor SOX7/8/9/10/18 (SOX group E/F)
D      comp4393_c0_seq1; <a href="/dbget-bin/www_bget?ko:K09270">K09270</a>  SOX7S; transcription factor SOX7/8/9/10/18 (SOX group E/F)
D      comp43432_c0_seq1; <a href="/dbget-bin/www_bget?ko:K09270">K09270</a>  SOX7S; transcription factor SOX7/8/9/10/18 (SOX group E/F)
D      comp129989_c0_seq1; <a href="/dbget-bin/www_bget?ko:K09270">K09270</a>  SOX7S; transcription factor SOX7/8/9/10/18 (SOX group E/F)
D      comp43514_c0_seq1; <a href="/dbget-bin/www_bget?ko:K04495">K04495</a>  SOX17; transcription factor SOX17 (SOX group F)
C    HMG TCF-1
D      comp45730_c0_seq1; <a href="/dbget-bin/www_bget?ko:K04491">K04491</a>  TCF7L2; transcription factor 7-like 2
C    HMG2-related
D      comp16912_c0_seq1; <a href="/dbget-bin/www_bget?ko:K09272">K09272</a>  SSRP1; structure-specific recognition protein 1
D      comp43160_c0_seq1; <a href="/dbget-bin/www_bget?ko:K09272">K09272</a>  SSRP1; structure-specific recognition protein 1
D      comp43160_c0_seq2; <a href="/dbget-bin/www_bget?ko:K09272">K09272</a>  SSRP1; structure-specific recognition protein 1
D      comp48580_c0_seq1; <a href="/dbget-bin/www_bget?ko:K09272">K09272</a>  SSRP1; structure-specific recognition protein 1
D      comp48627_c0_seq1; <a href="/dbget-bin/www_bget?ko:K09272">K09272</a>  SSRP1; structure-specific recognition protein 1
C    UBF
C    Other HMG box factors
C    Heteromeric CCAAT factors
D      comp43855_c0_seq1; <a href="/dbget-bin/www_bget?ko:K08064">K08064</a>  NFYA; nuclear transcription factor Y, alpha
D      comp75285_c0_seq1; <a href="/dbget-bin/www_bget?ko:K08064">K08064</a>  NFYA; nuclear transcription factor Y, alpha
D      comp11509_c0_seq1; <a href="/dbget-bin/www_bget?ko:K08065">K08065</a>  NFYB; nuclear transcription Y subunit beta
D      comp40499_c0_seq1; <a href="/dbget-bin/www_bget?ko:K08065">K08065</a>  NFYB; nuclear transcription Y subunit beta
D      comp6220_c0_seq1; <a href="/dbget-bin/www_bget?ko:K08066">K08066</a>  NFYC; nuclear transcription factor Y, gamma
D      comp39097_c0_seq1; <a href="/dbget-bin/www_bget?ko:K08066">K08066</a>  NFYC; nuclear transcription factor Y, gamma
C    Grainyhead
D      comp35877_c0_seq1; <a href="/dbget-bin/www_bget?ko:K09275">K09275</a>  TFCP2; transcription factor CP2 and related proteins
D      comp44248_c0_seq1; <a href="/dbget-bin/www_bget?ko:K09275">K09275</a>  TFCP2; transcription factor CP2 and related proteins
C    Cold-shock domain factors, DbpA-like
D      comp51495_c0_seq1; <a href="/dbget-bin/www_bget?ko:K06099">K06099</a>  CSDA, ZONAB; cold shock domain protein A
C    Cold-shock domain factors, YB-1/DbpB-like
D      comp11292_c0_seq1; <a href="/dbget-bin/www_bget?ko:K09276">K09276</a>  YBX1, NSEP1; Y-box-binding protein 1
D      comp11292_c0_seq2; <a href="/dbget-bin/www_bget?ko:K09276">K09276</a>  YBX1, NSEP1; Y-box-binding protein 1
D      comp32025_c0_seq1; <a href="/dbget-bin/www_bget?ko:K09276">K09276</a>  YBX1, NSEP1; Y-box-binding protein 1
D      comp153684_c0_seq1; <a href="/dbget-bin/www_bget?ko:K09276">K09276</a>  YBX1, NSEP1; Y-box-binding protein 1
C    Cold-shock domain factors, FRG Y2-like
C    Runt
D      comp32451_c0_seq1; <a href="/dbget-bin/www_bget?ko:K08367">K08367</a>  RUNX1, AML1; runt-related transcription factor 1
D      comp153930_c0_seq1; <a href="/dbget-bin/www_bget?ko:K09278">K09278</a>  RUNX2, AML3; runt-related transcription factor 2
B  Other transcription factors
C    Copper-fist proteins fungal regulators
C    HMGI(Y)
C    Pocket domain Rb
D      comp64413_c0_seq1; <a href="/dbget-bin/www_bget?ko:K06618">K06618</a>  RB1; retinoblastoma-associated protein
D      comp34297_c0_seq1; <a href="/dbget-bin/www_bget?ko:K04681">K04681</a>  RBL1; retinoblastoma-like protein 1
D      comp68647_c0_seq1; <a href="/dbget-bin/www_bget?ko:K04681">K04681</a>  RBL1; retinoblastoma-like protein 1
D      comp69262_c0_seq1; <a href="/dbget-bin/www_bget?ko:K04681">K04681</a>  RBL1; retinoblastoma-like protein 1
D      comp79957_c0_seq1; <a href="/dbget-bin/www_bget?ko:K04681">K04681</a>  RBL1; retinoblastoma-like protein 1
D      comp88994_c0_seq1; <a href="/dbget-bin/www_bget?ko:K04681">K04681</a>  RBL1; retinoblastoma-like protein 1
D      comp62402_c0_seq1; <a href="/dbget-bin/www_bget?ko:K16332">K16332</a>  RBL2; retinoblastoma-like protein 2
D      comp69056_c0_seq1; <a href="/dbget-bin/www_bget?ko:K16332">K16332</a>  RBL2; retinoblastoma-like protein 2
D      comp94321_c0_seq1; <a href="/dbget-bin/www_bget?ko:K16332">K16332</a>  RBL2; retinoblastoma-like protein 2
D      comp105202_c0_seq1; <a href="/dbget-bin/www_bget?ko:K16332">K16332</a>  RBL2; retinoblastoma-like protein 2
C    Pocket domain CBP
D      comp9186_c0_seq1; <a href="/dbget-bin/www_bget?ko:K04498">K04498</a>  EP300, CREBBP, KAT3; E1A/CREB-binding protein [EC:2.3.1.48]
D      comp12340_c0_seq1; <a href="/dbget-bin/www_bget?ko:K04498">K04498</a>  EP300, CREBBP, KAT3; E1A/CREB-binding protein [EC:2.3.1.48]
D      comp23404_c0_seq1; <a href="/dbget-bin/www_bget?ko:K04498">K04498</a>  EP300, CREBBP, KAT3; E1A/CREB-binding protein [EC:2.3.1.48]
D      comp37697_c0_seq1; <a href="/dbget-bin/www_bget?ko:K04498">K04498</a>  EP300, CREBBP, KAT3; E1A/CREB-binding protein [EC:2.3.1.48]
D      comp40593_c0_seq1; <a href="/dbget-bin/www_bget?ko:K04498">K04498</a>  EP300, CREBBP, KAT3; E1A/CREB-binding protein [EC:2.3.1.48]
D      comp40962_c0_seq1; <a href="/dbget-bin/www_bget?ko:K04498">K04498</a>  EP300, CREBBP, KAT3; E1A/CREB-binding protein [EC:2.3.1.48]
D      comp43753_c0_seq1; <a href="/dbget-bin/www_bget?ko:K04498">K04498</a>  EP300, CREBBP, KAT3; E1A/CREB-binding protein [EC:2.3.1.48]
D      comp58479_c0_seq1; <a href="/dbget-bin/www_bget?ko:K04498">K04498</a>  EP300, CREBBP, KAT3; E1A/CREB-binding protein [EC:2.3.1.48]
D      comp63362_c0_seq1; <a href="/dbget-bin/www_bget?ko:K04498">K04498</a>  EP300, CREBBP, KAT3; E1A/CREB-binding protein [EC:2.3.1.48]
D      comp81875_c0_seq1; <a href="/dbget-bin/www_bget?ko:K04498">K04498</a>  EP300, CREBBP, KAT3; E1A/CREB-binding protein [EC:2.3.1.48]
D      comp83065_c0_seq1; <a href="/dbget-bin/www_bget?ko:K04498">K04498</a>  EP300, CREBBP, KAT3; E1A/CREB-binding protein [EC:2.3.1.48]
D      comp96664_c0_seq1; <a href="/dbget-bin/www_bget?ko:K04498">K04498</a>  EP300, CREBBP, KAT3; E1A/CREB-binding protein [EC:2.3.1.48]
D      comp102427_c0_seq1; <a href="/dbget-bin/www_bget?ko:K04498">K04498</a>  EP300, CREBBP, KAT3; E1A/CREB-binding protein [EC:2.3.1.48]
D      comp106651_c0_seq1; <a href="/dbget-bin/www_bget?ko:K04498">K04498</a>  EP300, CREBBP, KAT3; E1A/CREB-binding protein [EC:2.3.1.48]
D      comp134213_c0_seq1; <a href="/dbget-bin/www_bget?ko:K04498">K04498</a>  EP300, CREBBP, KAT3; E1A/CREB-binding protein [EC:2.3.1.48]
C    AP2
C    EREBP
C    AP2/B3
C    T-box
D      comp90467_c0_seq1; <a href="/dbget-bin/www_bget?ko:K10174">K10174</a>  TBR1; T-box brain protein 1
D      comp43403_c0_seq1; <a href="/dbget-bin/www_bget?ko:K10175">K10175</a>  TBX1; T-box protein 1
D      comp43403_c0_seq2; <a href="/dbget-bin/www_bget?ko:K10175">K10175</a>  TBX1; T-box protein 1
D      comp43403_c0_seq3; <a href="/dbget-bin/www_bget?ko:K10175">K10175</a>  TBX1; T-box protein 1
D      comp43403_c0_seq4; <a href="/dbget-bin/www_bget?ko:K10175">K10175</a>  TBX1; T-box protein 1
D      comp52052_c0_seq1; <a href="/dbget-bin/www_bget?ko:K10177">K10177</a>  TBX3; T-box protein 3
D      comp18039_c0_seq1; <a href="/dbget-bin/www_bget?ko:K10182">K10182</a>  TBX15, TBX14; T-box protein 15
D      comp91847_c0_seq1; <a href="/dbget-bin/www_bget?ko:K10182">K10182</a>  TBX15, TBX14; T-box protein 15
D      comp17068_c0_seq1; <a href="/dbget-bin/www_bget?ko:K10185">K10185</a>  TBX20; T-box protein 20
D      comp19584_c0_seq1; <a href="/dbget-bin/www_bget?ko:K10185">K10185</a>  TBX20; T-box protein 20
D      comp37804_c0_seq1; <a href="/dbget-bin/www_bget?ko:K10185">K10185</a>  TBX20; T-box protein 20
C    WRKY
C    TCP
C    Others
#
A<b>Prokaryotic Type</b>
B  Helix-turn-helix
C    AraC family
C    LysR family
C    DeoR family
C    LacI family
C    GntR family
C    TetR/AcrR family
C    Lrp/AsnC family
C    LuxR family
C    MarR family
C    MerR family
C    Fur family
C    IclR family
C    CRP/FNR family
C    Rrf2 family
C    Other families
B  Other transcription factors
C    BglG family
C    Others
!
#<hr>
#<b>[ <a href="/kegg/brite.html">BRITE</a> | <a href="/kegg/kegg2.html">KEGG2</a> | <a href="/kegg/">KEGG</a> ]</b><br>
#Last updated: November 13, 2013
#<br>Classification taken and modified from <a href="http://www.gene-regulation.com/pub/databases.html#transfac">TRANSFAC 7.0</a>
