# Supplementary material for: RNA-Seq of the Caribbean reef-building coral Orbicella faveolata (Scleractinia-Merulinidae) under bleaching and disease stress expands models of coral innate immunity
Source: PeerJ. 2016 Feb 15;4:e1616. doi: 10.7717/peerj.1616 (PMC4768675; doi:10.7717/peerj.1616)
Supplement: Supplemental Information 10 [file peerj-04-1616-s010.gz › hier/q03009.keg]

+E	Ribosome biogenesis
#<h2><a href="/kegg/kegg2.html"><img src="/Fig/bget/kegg3.gif" align="middle" border=0></a>&nbsp; Ribosome Biogenesis</h2>
#<!---
#ENTRY       ko03009
#DEFINITION  Ribosome biogenesis Mfaveolata transcriptome
#--->
!
A<b>Eukaryotic Type</b>
B  Sno RNPs
C    Box C/D snoRNPs
D      <a href="/dbget-bin/www_bget?ko:K14563">K14563</a>  NOP1, FBL; rRNA 2'-O-methyltransferase fibrillarin [EC:2.1.1.-]
D      <a href="/dbget-bin/www_bget?ko:K14564">K14564</a>  NOP56; nucleolar protein 56
D      <a href="/dbget-bin/www_bget?ko:K14565">K14565</a>  NOP58; nucleolar protein 58
D      <a href="/dbget-bin/www_bget?ko:K12845">K12845</a>  SNU13, NHP2L; U4/U6 small nuclear ribonucleoprotein SNU13
C    Box H/ACA snoRNPs
D      <a href="/dbget-bin/www_bget?ko:K11131">K11131</a>  DKC1, NOLA4, CBF5; H/ACA ribonucleoprotein complex subunit 4 [EC:5.4.99.-]
D      <a href="/dbget-bin/www_bget?ko:K11128">K11128</a>  GAR1, NOLA1; H/ACA ribonucleoprotein complex subunit 1
D      <a href="/dbget-bin/www_bget?ko:K11129">K11129</a>  NHP2, NOLA2; H/ACA ribonucleoprotein complex subunit 2
D      <a href="/dbget-bin/www_bget?ko:K11130">K11130</a>  NOP10, NOLA3; H/ACA ribonucleoprotein complex subunit 3
D      <a href="/dbget-bin/www_bget?ko:K14763">K14763</a>  NAF1; H/ACA ribonucleoprotein complex non-core subunit NAF1
D      <a href="/dbget-bin/www_bget?ko:K14764">K14764</a>  SHQ1; protein SHQ1
B  90S particles
C    U3 small nucleolar RNA-associated proteins
D      <a href="/dbget-bin/www_bget?ko:K14560">K14560</a>  IMP3; U3 small nucleolar ribonucleoprotein protein IMP3
D      <a href="/dbget-bin/www_bget?ko:K14561">K14561</a>  IMP4; U3 small nucleolar ribonucleoprotein protein IMP4
D      <a href="/dbget-bin/www_bget?ko:K14559">K14559</a>  MPP10; U3 small nucleolar RNA-associated protein MPP10
D      <a href="/dbget-bin/www_bget?ko:K14765">K14765</a>  NGDN, LCP5; U3 small nucleolar ribonucleoprotein protein LCP5
D      <a href="/dbget-bin/www_bget?ko:K14545">K14545</a>  RRP7; ribosomal RNA-processing protein 7
D      <a href="/dbget-bin/www_bget?ko:K14558">K14558</a>  PWP2, UTP1; periodic tryptophan protein 2
D      <a href="/dbget-bin/www_bget?ko:K14766">K14766</a>  NOP14, UTP2; nucleolar protein 14
D      <a href="/dbget-bin/www_bget?ko:K14767">K14767</a>  UTP3, SAS10; U3 small nucleolar RNA-associated protein 3
D      <a href="/dbget-bin/www_bget?ko:K14548">K14548</a>  UTP4, CIRH1A; U3 small nucleolar RNA-associated protein 4
D      <a href="/dbget-bin/www_bget?ko:K14546">K14546</a>  UTP5, WDR43; U3 small nucleolar RNA-associated protein 5
D      <a href="/dbget-bin/www_bget?ko:K14557">K14557</a>  UTP6; U3 small nucleolar RNA-associated protein 6
D      <a href="/dbget-bin/www_bget?ko:K14768">K14768</a>  UTP7, WDR46; U3 small nucleolar RNA-associated protein 7
D      <a href="/dbget-bin/www_bget?ko:K14547">K14547</a>  UTP8; U3 small nucleolar RNA-associated protein 8
D      <a href="/dbget-bin/www_bget?ko:K14551">K14551</a>  UTP9; U3 small nucleolar RNA-associated protein 9
D      <a href="/dbget-bin/www_bget?ko:K14550">K14550</a>  UTP10, HEATR1; U3 small nucleolar RNA-associated protein 10
D      <a href="/dbget-bin/www_bget?ko:K14769">K14769</a>  UTP11; U3 small nucleolar RNA-associated protein 11
D      <a href="/dbget-bin/www_bget?ko:K14556">K14556</a>  DIP2, UTP12, WDR3; U3 small nucleolar RNA-associated protein 12
D      <a href="/dbget-bin/www_bget?ko:K14555">K14555</a>  UTP13, TBL3; U3 small nucleolar RNA-associated protein 13
D      <a href="/dbget-bin/www_bget?ko:K14567">K14567</a>  UTP14; U3 small nucleolar RNA-associated protein 14
D      <a href="/dbget-bin/www_bget?ko:K14549">K14549</a>  UTP15; U3 small nucleolar RNA-associated protein 15
D      <a href="/dbget-bin/www_bget?ko:K14770">K14770</a>  BUD21, UTP16; U3 small nucleolar RNA-associated protein 16
D      <a href="/dbget-bin/www_bget?ko:K14552">K14552</a>  NAN1, UTP17, WDR75; NET1-associated nuclear protein 1 (U3 small nucleolar RNA-associated protein 17)
D      <a href="/dbget-bin/www_bget?ko:K14553">K14553</a>  UTP18; U3 small nucleolar RNA-associated protein 18
D      <a href="/dbget-bin/www_bget?ko:K14771">K14771</a>  NOC4, UTP19; U3 small nucleolar RNA-associated protein 19
D      <a href="/dbget-bin/www_bget?ko:K14772">K14772</a>  UTP20; U3 small nucleolar RNA-associated protein 20
D      <a href="/dbget-bin/www_bget?ko:K14554">K14554</a>  UTP21, WDR36; U3 small nucleolar RNA-associated protein 21
D      <a href="/dbget-bin/www_bget?ko:K14544">K14544</a>  UTP22, NOL6; U3 small nucleolar RNA-associated protein 22
D      <a href="/dbget-bin/www_bget?ko:K14773">K14773</a>  UTP23; U3 small nucleolar RNA-associated protein 23
D      <a href="/dbget-bin/www_bget?ko:K14566">K14566</a>  UTP24, FCF1; U3 small nucleolar RNA-associated protein 24
D      <a href="/dbget-bin/www_bget?ko:K14774">K14774</a>  UTP25, DEF; U3 small nucleolar RNA-associated protein 25
D      <a href="/dbget-bin/www_bget?ko:K14775">K14775</a>  UTP30, RSL1D1; ribosome biogenesis protein UTP30
C    Helicases
D      <a href="/dbget-bin/www_bget?ko:K14776">K14776</a>  DDX10, DBP4; ATP-dependent RNA helicase DDX10/DBP4 [EC:3.6.4.13]
D      <a href="/dbget-bin/www_bget?ko:K13179">K13179</a>  DDX18, HAS1; ATP-dependent RNA helicase DDX18/HAS1 [EC:3.6.4.13]
D      <a href="/dbget-bin/www_bget?ko:K14777">K14777</a>  DDX47, RRP3; ATP-dependent RNA helicase DDX47/RRP3 [EC:3.6.4.13]
D      <a href="/dbget-bin/www_bget?ko:K14778">K14778</a>  DDX49, DBP8; ATP-dependent RNA helicase DDX49/DBP8 [EC:3.6.4.13]
D      <a href="/dbget-bin/www_bget?ko:K14779">K14779</a>  DDX52, ROK1; ATP-dependent RNA helicase DDX52/ROK1 [EC:3.6.4.13]
D      <a href="/dbget-bin/www_bget?ko:K12820">K12820</a>  DHX15, PRP43; pre-mRNA-splicing factor ATP-dependent RNA helicase DHX15/PRP43 [EC:3.6.4.13]
D      <a href="/dbget-bin/www_bget?ko:K14780">K14780</a>  DHX37, DHR1; ATP-dependent RNA helicase DHX37/DHR1 [EC:3.6.4.13]
D      <a href="/dbget-bin/www_bget?ko:K14781">K14781</a>  DHR2; ATP-dependent RNA helicase DHR2 [EC:3.6.4.13]
D      <a href="/dbget-bin/www_bget?ko:K13025">K13025</a>  EIF4A3, FAL1; ATP-dependent RNA helicase [EC:3.6.4.13]
C    GTPase
D      <a href="/dbget-bin/www_bget?ko:K14569">K14569</a>  BMS1; ribosome biogenesis protein BMS1
C    RNase
D      <a href="/dbget-bin/www_bget?ko:K03685">K03685</a>  rnc, DROSHA, RNT1; ribonuclease III [EC:3.1.26.3]
C    Kinase
D      <a href="/dbget-bin/www_bget?ko:K03097">K03097</a>  CSNK2A; casein kinase II subunit alpha [EC:2.7.11.1]
D      <a href="/dbget-bin/www_bget?ko:K03115">K03115</a>  CSNK2B; casein kinase II subunit beta
C    Other 90S particles
D      <a href="/dbget-bin/www_bget?ko:K14782">K14782</a>  AATF, BFR2; protein AATF/BFR2
D      <a href="/dbget-bin/www_bget?ko:K14783">K14783</a>  CIC1, NSA3; proteasome-interacting protein CIC1
D      <a href="/dbget-bin/www_bget?ko:K14784">K14784</a>  CMS1; protein CMS1
D      <a href="/dbget-bin/www_bget?ko:K14568">K14568</a>  EMG1, NEP1; rRNA small subunit pseudouridine methyltransferase Nep1 [EC:2.1.1.260]
D      <a href="/dbget-bin/www_bget?ko:K14785">K14785</a>  ESF2, ABT1; ESF2/ABP1 family protein
D      <a href="/dbget-bin/www_bget?ko:K14786">K14786</a>  KRI1; protein KRI1
D      <a href="/dbget-bin/www_bget?ko:K06961">K06961</a>  KRR1; ribosomal RNA assembly protein
D      <a href="/dbget-bin/www_bget?ko:K14787">K14787</a>  MRD1, RBM19; multiple RNA-binding domain-containing protein 1
D      <a href="/dbget-bin/www_bget?ko:K14521">K14521</a>  NAT10, KRE33; N-acetyltransferase 10 [EC:2.3.1.-]
D      <a href="/dbget-bin/www_bget?ko:K11294">K11294</a>  NCL, NSR1; nucleolin
D      <a href="/dbget-bin/www_bget?ko:K14788">K14788</a>  NOL10, ENP2; ribosome biogenesis protein ENP2
D      <a href="/dbget-bin/www_bget?ko:K14789">K14789</a>  NOP6; nucleolar protein 6
D      <a href="/dbget-bin/www_bget?ko:K14790">K14790</a>  NOP9; nucleolar protein 9
D      <a href="/dbget-bin/www_bget?ko:K11135">K11135</a>  PINX1; Pin2-interacting protein X1
D      <a href="/dbget-bin/www_bget?ko:K14791">K14791</a>  PWP1; periodic tryptophan protein 1
D      <a href="/dbget-bin/www_bget?ko:K11108">K11108</a>  RCL1; RNA 3'-terminal phosphate cyclase-like protein
D      <a href="/dbget-bin/www_bget?ko:K14792">K14792</a>  RRP5, PDCD11; rRNA biogenesis protein RRP5
D      <a href="/dbget-bin/www_bget?ko:K14793">K14793</a>  RRP9; ribosomal RNA-processing protein 9
D      <a href="/dbget-bin/www_bget?ko:K14794">K14794</a>  RRP12; ribosomal RNA-processing protein 12
D      <a href="/dbget-bin/www_bget?ko:K14795">K14795</a>  RRP36; ribosomal RNA-processing protein 36
D      <a href="/dbget-bin/www_bget?ko:K14562">K14562</a>  TCOF1; Treacher Collins syndrome protein
D      <a href="/dbget-bin/www_bget?ko:K14796">K14796</a>  TMA23; nucleolar protein TMA23
D      <a href="/dbget-bin/www_bget?ko:K11806">K11806</a>  WDSOF1; WD repeat and SOF domain-containing protein 1
B  Pre-40S particles
C    Kinases
D      <a href="/dbget-bin/www_bget?ko:K14758">K14758</a>  HRR25; casein kinase I homolog HRR25 [EC:2.7.11.1]
D      <a href="/dbget-bin/www_bget?ko:K07178">K07178</a>  RIOK1; RIO kinase 1 [EC:2.7.11.1]
D      <a href="/dbget-bin/www_bget?ko:K07179">K07179</a>  RIOK2; RIO kinase 2 [EC:2.7.11.1]
C    Export and cytoplasmic maturation factors
D      <a href="/dbget-bin/www_bget?ko:K14191">K14191</a>  DIM1; 18S rRNA (adenine1779-N6/adenine1780-N6)-dimethyltransferase [EC:2.1.1.183]
D      <a href="/dbget-bin/www_bget?ko:K14797">K14797</a>  ENP1, BYSL; essential nuclear protein 1
D      <a href="/dbget-bin/www_bget?ko:K14798">K14798</a>  LTV1; protein LTV1
D      <a href="/dbget-bin/www_bget?ko:K11883">K11883</a>  NOB1; RNA-binding protein NOB1
D      <a href="/dbget-bin/www_bget?ko:K11884">K11884</a>  PNO1, DIM2; RNA-binding protein PNO1
D      <a href="/dbget-bin/www_bget?ko:K07936">K07936</a>  RAN; GTP-binding nuclear protein Ran
D      <a href="/dbget-bin/www_bget?ko:K14535">K14535</a>  TAF9, FAP7; transcription initiation factor TFIID subunit 9 / adenylate kinase [EC:2.7.4.3]
D      <a href="/dbget-bin/www_bget?ko:K14799">K14799</a>  TSR1; pre-rRNA-processing protein TSR1
D      <a href="/dbget-bin/www_bget?ko:K14800">K14800</a>  TSR2; pre-rRNA-processing protein TSR2
D      <a href="/dbget-bin/www_bget?ko:K09140">K09140</a>  TSR3; pre-rRNA-processing protein TSR3
D      <a href="/dbget-bin/www_bget?ko:K14801">K14801</a>  TSR4; pre-rRNA-processing protein TSR4
D      <a href="/dbget-bin/www_bget?ko:K14290">K14290</a>  XPO1, CRM1; exportin-1
C    Other pre-40S particles
D      <a href="/dbget-bin/www_bget?ko:K14802">K14802</a>  DRS2, ATP8A; phospholipid-transporting ATPase [EC:3.6.3.1]
D      <a href="/dbget-bin/www_bget?ko:K03245">K03245</a>  EIF3J; translation initiation factor 3 subunit J
D      <a href="/dbget-bin/www_bget?ko:K14803">K14803</a>  PTC2_3; protein phosphatase 2C homolog 2/3 [EC:3.1.3.16]
D      <a href="/dbget-bin/www_bget?ko:K14804">K14804</a>  SLX9; ribosome biogenesis protein SLX9
B  Pre-60S particles
C    Helicases
D      <a href="/dbget-bin/www_bget?ko:K12823">K12823</a>  DDX5, DBP2; ATP-dependent RNA helicase DDX5/DBP2 [EC:3.6.4.13]
D      <a href="/dbget-bin/www_bget?ko:K13179">K13179</a>  DDX18, HAS1; ATP-dependent RNA helicase DDX18/HAS1 [EC:3.6.4.13]
D      <a href="/dbget-bin/www_bget?ko:K16911">K16911</a>  DDX21; ATP-dependent RNA helicase DDX21 [EC:3.6.4.13]
D      <a href="/dbget-bin/www_bget?ko:K14805">K14805</a>  DDX24, MAK5; ATP-dependent RNA helicase DDX24/MAK5 [EC:3.6.4.13]
D      <a href="/dbget-bin/www_bget?ko:K13181">K13181</a>  DDX27, DRS1; ATP-dependent RNA helicase DDX27 [EC:3.6.4.13]
D      <a href="/dbget-bin/www_bget?ko:K14806">K14806</a>  DDX31, DBP7; ATP-dependent RNA helicase DDX31/DBP7 [EC:3.6.4.13]
D      <a href="/dbget-bin/www_bget?ko:K14807">K14807</a>  DDX51, DBP6; ATP-dependent RNA helicase DDX51/DBP6 [EC:3.6.4.13]
D      <a href="/dbget-bin/www_bget?ko:K14808">K14808</a>  DDX54, DBP10; ATP-dependent RNA helicase DDX54/DBP10 [EC:3.6.4.13]
D      <a href="/dbget-bin/www_bget?ko:K14809">K14809</a>  DDX55, SPB4; ATP-dependent RNA helicase DDX55/SPB4 [EC:3.6.4.13]
D      <a href="/dbget-bin/www_bget?ko:K14810">K14810</a>  DDX56, DBP9; ATP-dependent RNA helicase DDX56/DBP9 [EC:3.6.4.13]
D      <a href="/dbget-bin/www_bget?ko:K14811">K14811</a>  DBP3; ATP-dependent RNA helicase DBP3 [EC:3.6.4.13]
D      <a href="/dbget-bin/www_bget?ko:K12598">K12598</a>  MTR4, SKIV2L2; ATP-dependent RNA helicase DOB1 [EC:3.6.4.13]
C    GTPases
D      <a href="/dbget-bin/www_bget?ko:K14538">K14538</a>  NUG1, GNL3; nuclear GTP-binding protein
D      <a href="/dbget-bin/www_bget?ko:K14537">K14537</a>  NUG2, GNL2; nuclear GTP-binding protein
D      <a href="/dbget-bin/www_bget?ko:K06943">K06943</a>  NOG1; nucleolar GTP-binding protein
D      <a href="/dbget-bin/www_bget?ko:K14539">K14539</a>  LSG1; large subunit GTPase 1 [EC:3.6.1.-]
D      <a href="/dbget-bin/www_bget?ko:K14536">K14536</a>  RIA1; ribosome assembly protein 1 [EC:3.6.5.-]
C    RNases
D      <a href="/dbget-bin/www_bget?ko:K14812">K14812</a>  NGL2; RNA exonuclease NGL2 [EC:3.1.-.-]
D      <a href="/dbget-bin/www_bget?ko:K13288">K13288</a>  orn, REX2, REXO2; oligoribonuclease [EC:3.1.-.-]
D      <a href="/dbget-bin/www_bget?ko:K14570">K14570</a>  REX1, REXO1, RNH70; RNA exonuclease 1 [EC:3.1.-.-]
D      <a href="/dbget-bin/www_bget?ko:K12618">K12618</a>  XRN1, SEP1, KEM1; 5'-3' exoribonuclease 1 [EC:3.1.13.-]
D      <a href="/dbget-bin/www_bget?ko:K12619">K12619</a>  XRN2, RAT1; 5'-3' exoribonuclease 2 [EC:3.1.13.-]
D      RNase MRP
E        comp108533_c0_seq1; <a href="/dbget-bin/www_bget?ko:K03539">K03539</a>  RPP1, RPP30; ribonuclease P/MRP protein subunit RPP1 [EC:3.1.26.5]
C    Kinases
D      <a href="/dbget-bin/www_bget?ko:K14758">K14758</a>  HRR25; casein kinase I homolog HRR25 [EC:2.7.11.1]
D      <a href="/dbget-bin/www_bget?ko:K06947">K06947</a>  GRC3, NOL9; polynucleotide 5'-hydroxyl-kinase GRC3/NOL9 [EC:2.7.1.-]
C    Export and cytoplasmic maturation factors
D      <a href="/dbget-bin/www_bget?ko:K06185">K06185</a>  ABCF2; ATP-binding cassette, subfamily F, member 2
D      <a href="/dbget-bin/www_bget?ko:K14813">K14813</a>  ARX1; metalloprotease ARX1 [EC:3.-.-.-]
D      <a href="/dbget-bin/www_bget?ko:K14814">K14814</a>  ALB1; ribosome biogenesis protein ALB1
D      <a href="/dbget-bin/www_bget?ko:K09506">K09506</a>  DNAJA5; DnaJ homolog subfamily A member 5
D      <a href="/dbget-bin/www_bget?ko:K03264">K03264</a>  EIF6; translation initiation factor 6
D      <a href="/dbget-bin/www_bget?ko:K03283">K03283</a>  HSPA1_8; heat shock 70kDa protein 1/8
D      <a href="/dbget-bin/www_bget?ko:K14815">K14815</a>  MRT4; mRNA turnover protein 4
D      <a href="/dbget-bin/www_bget?ko:K14543">K14543</a>  MTR2; mRNA transport regulator MTR2
D      <a href="/dbget-bin/www_bget?ko:K07562">K07562</a>  NMD3; nonsense-mediated mRNA decay protein 3
D      <a href="/dbget-bin/www_bget?ko:K14284">K14284</a>  NXF1_2, TAP; nuclear RNA export factor 1/2
D      <a href="/dbget-bin/www_bget?ko:K14285">K14285</a>  NXT1_2, P15; NTF2-related export protein 1/2
D      <a href="/dbget-bin/www_bget?ko:K07936">K07936</a>  RAN; GTP-binding nuclear protein Ran
D      <a href="/dbget-bin/www_bget?ko:K14816">K14816</a>  REI1; pre-60S factor REI1
D      <a href="/dbget-bin/www_bget?ko:K14817">K14817</a>  LOC1; 60S ribosomal subunit assembly/export protein LOC1
D      <a href="/dbget-bin/www_bget?ko:K14574">K14574</a>  SDO1, SBDS; ribosome maturation protein SDO1
D      <a href="/dbget-bin/www_bget?ko:K14575">K14575</a>  AFG2, DRG1, SPATA5; AAA family ATPase
D      <a href="/dbget-bin/www_bget?ko:K14818">K14818</a>  SQT1; ribosome assembly protein SQT1
D      <a href="/dbget-bin/www_bget?ko:K14290">K14290</a>  XPO1, CRM1; exportin-1
D      <a href="/dbget-bin/www_bget?ko:K14819">K14819</a>  DUSP12, YVH1; dual specificity phosphatase 12 [EC:3.1.3.16 3.1.3.48]
C    5-FMC complex
D      <a href="/dbget-bin/www_bget?ko:K14827">K14827</a>  IPI1, TEX10; pre-rRNA-processing protein IPI1
D      <a href="/dbget-bin/www_bget?ko:K14829">K14829</a>  IPI3; pre-rRNA-processing protein IPI3
D      <a href="/dbget-bin/www_bget?ko:K16912">K16912</a>  LAS1; ribosomal biogenesis protein LAS1
D      <a href="/dbget-bin/www_bget?ko:K16913">K16913</a>  PELP1, MNAR; proline-, glutamic acid- and leucine-rich protein 1
D      <a href="/dbget-bin/www_bget?ko:K08593">K08593</a>  SENP3; sentrin-specific protease 3 [EC:3.4.22.68]
C    Other pre-60S particles
D      <a href="/dbget-bin/www_bget?ko:K14820">K14820</a>  BRX1, BRIX1; ribosome biogenesis protein BRX1
D      <a href="/dbget-bin/www_bget?ko:K14821">K14821</a>  BUD20; bud site selection protein 20
D      <a href="/dbget-bin/www_bget?ko:K14783">K14783</a>  CIC1, NSA3; proteasome-interacting protein CIC1
D      <a href="/dbget-bin/www_bget?ko:K14822">K14822</a>  CGR1; rRNA-processing protein CGR1
D      <a href="/dbget-bin/www_bget?ko:K14823">K14823</a>  EBP2, EBNA1BP2; rRNA-processing protein EBP2
D      <a href="/dbget-bin/www_bget?ko:K14824">K14824</a>  ERB1, BOP1; ribosome biogenesis protein ERB1
D      <a href="/dbget-bin/www_bget?ko:K14825">K14825</a>  ERP2; protein ERP2
D      <a href="/dbget-bin/www_bget?ko:K14826">K14826</a>  FPR3_4; FK506-binding nuclear protein [EC:5.2.1.8]
D      <a href="/dbget-bin/www_bget?ko:K14830">K14830</a>  MAK11, PAK1IP1; protein MAK11
D      <a href="/dbget-bin/www_bget?ko:K14831">K14831</a>  MAK16; protein MAK16
D      <a href="/dbget-bin/www_bget?ko:K14832">K14832</a>  MAK21, NOC1, CEBPZ; ribosome biogenesis protein MAK21
D      <a href="/dbget-bin/www_bget?ko:K14572">K14572</a>  MDN1, REA1; midasin
D      <a href="/dbget-bin/www_bget?ko:K07565">K07565</a>  NIP7; 60S ribosome subunit biogenesis protein NIP7
D      <a href="/dbget-bin/www_bget?ko:K16914">K16914</a>  NO66; bifunctional lysine-specific demethylase and histidyl-hydroxylase NO66 [EC:1.14.11.- 1.14.11.27]
D      <a href="/dbget-bin/www_bget?ko:K14833">K14833</a>  NOC2; nucleolar complex protein 2
D      <a href="/dbget-bin/www_bget?ko:K14834">K14834</a>  NOC3; nucleolar complex protein 3
D      <a href="/dbget-bin/www_bget?ko:K14835">K14835</a>  NOP2; ribosomal RNA methyltransferase Nop2 [EC:2.1.1.-]
D      <a href="/dbget-bin/www_bget?ko:K14573">K14573</a>  NOP4, RBM28; nucleolar protein 4
D      <a href="/dbget-bin/www_bget?ko:K14836">K14836</a>  NOP8; nucleolar protein 8
D      <a href="/dbget-bin/www_bget?ko:K14837">K14837</a>  NOP12; nucleolar protein 12
D      <a href="/dbget-bin/www_bget?ko:K14838">K14838</a>  NOP15; nucleolar protein 15
D      <a href="/dbget-bin/www_bget?ko:K14839">K14839</a>  NOP16; nucleolar protein 16
D      <a href="/dbget-bin/www_bget?ko:K14840">K14840</a>  NOP53, GLTSCR2; nucleolar protein 53
D      <a href="/dbget-bin/www_bget?ko:K14841">K14841</a>  NSA1, WDR74; ribosome biogenesis protein NSA1
D      <a href="/dbget-bin/www_bget?ko:K14842">K14842</a>  NSA2; ribosome biogenesis protein NSA2
D      <a href="/dbget-bin/www_bget?ko:K14843">K14843</a>  PES1, NOP7; pescadillo
D      <a href="/dbget-bin/www_bget?ko:K14844">K14844</a>  PUF6; pumilio homology domain family member 6
D      <a href="/dbget-bin/www_bget?ko:K14791">K14791</a>  PWP1; periodic tryptophan protein 1
D      <a href="/dbget-bin/www_bget?ko:K14845">K14845</a>  RAI1, DOM3Z; RAT1-interacting protein
D      <a href="/dbget-bin/www_bget?ko:K14828">K14828</a>  RIX1, IPI2; pre-rRNA-processing protein RIX1
D      <a href="/dbget-bin/www_bget?ko:K14571">K14571</a>  RIX7, NVL; ribosome biogenesis ATPase
D      <a href="/dbget-bin/www_bget?ko:K14846">K14846</a>  RPF1; ribosome production factor 1
D      <a href="/dbget-bin/www_bget?ko:K14847">K14847</a>  RPF2; ribosome production factor 2
D      <a href="/dbget-bin/www_bget?ko:K14848">K14848</a>  RRB1, GRWD1; ribosome assembly protein RRB1
D      <a href="/dbget-bin/www_bget?ko:K14849">K14849</a>  RRP1; ribosomal RNA-processing protein 1
D      <a href="/dbget-bin/www_bget?ko:K14850">K14850</a>  RRP8; ribosomal RNA-processing protein 8 [EC:2.1.1.-]
D      <a href="/dbget-bin/www_bget?ko:K14794">K14794</a>  RRP12; ribosomal RNA-processing protein 12
D      <a href="/dbget-bin/www_bget?ko:K14851">K14851</a>  RRP17, NOL12; ribosomal RNA-processing protein 17
D      <a href="/dbget-bin/www_bget?ko:K14852">K14852</a>  RRS1; regulator of ribosome biosynthesis
D      <a href="/dbget-bin/www_bget?ko:K14853">K14853</a>  RSA1; ribosome assembly protein 1
D      <a href="/dbget-bin/www_bget?ko:K14854">K14854</a>  RSA3; ribosome assembly protein 3
D      <a href="/dbget-bin/www_bget?ko:K14855">K14855</a>  RSA4, NLE1; ribosome assembly protein 4
D      <a href="/dbget-bin/www_bget?ko:K14856">K14856</a>  SDA1, SDAD1; protein SDA1
D      <a href="/dbget-bin/www_bget?ko:K14857">K14857</a>  SPB1, FTSJ3; AdoMet-dependent rRNA methyltransferase SPB1 [EC:2.1.1.-]
D      <a href="/dbget-bin/www_bget?ko:K14858">K14858</a>  SRD1; pre-rRNA-processing protein SRD1
D      <a href="/dbget-bin/www_bget?ko:K14859">K14859</a>  SSF1_2; ribosome biogenesis protein SSF1/2
D      <a href="/dbget-bin/www_bget?ko:K14860">K14860</a>  TMA16; translation machinery-associated protein 16
D      <a href="/dbget-bin/www_bget?ko:K14861">K14861</a>  URB1; nucleolar pre-ribosomal-associated protein 1
D      <a href="/dbget-bin/www_bget?ko:K14862">K14862</a>  URB2; nucleolar pre-ribosomal-associated protein 2
D      <a href="/dbget-bin/www_bget?ko:K14863">K14863</a>  YTM1, WDR12; ribosome biogenesis protein YTM1
B  Other ribosome biogenesis factors
C    <a href="/dbget-bin/www_bget?ko:K15262">K15262</a>  BCP1, BCCIP; protein BCP1
C    <a href="/dbget-bin/www_bget?ko:K15263">K15263</a>  LYER; cell growth-regulating nucleolar protein
C    <a href="/dbget-bin/www_bget?ko:K15264">K15264</a>  NSUN5, WBSCR20; putative methyltransferase [EC:2.1.1.-]
C    <a href="/dbget-bin/www_bget?ko:K15265">K15265</a>  PUS5; pseudouridylate synthase 5 [EC:5.4.99.-]
C    <a href="/dbget-bin/www_bget?ko:K15266">K15266</a>  TFB1M; dimethyladenosine transferase 1, mitochondrial [EC:2.1.1.-]
C    <a href="/dbget-bin/www_bget?ko:K15267">K15267</a>  MTEF1; mitochondrial transcription factor 1
C    <a href="/dbget-bin/www_bget?ko:K15507">K15507</a>  MRM1, PET56; 21S rRNA (GM2251-2'-O)-methyltransferase [EC:2.1.1.-]
C    <a href="/dbget-bin/www_bget?ko:K15508">K15508</a>  MRM2; 21S rRNA (uridine2791-2'-O)-methyltransferase [EC:2.1.1.168]
#
A<b>Prokaryotic Type</b>
B  Sno RNPs
C    Box C/D snoRNPs
D      <a href="/dbget-bin/www_bget?ko:K14564">K14564</a>  NOP56; nucleolar protein 56
D      <a href="/dbget-bin/www_bget?ko:K04795">K04795</a>  flpA; fibrillarin-like pre-rRNA processing protein
D      <a href="/dbget-bin/www_bget?ko:K02936">K02936</a>  RP-L7Ae, RPL7A; large subunit ribosomal protein L7Ae
C    Box H/ACA snoRNPs
D      <a href="/dbget-bin/www_bget?ko:K11131">K11131</a>  DKC1, NOLA4, CBF5; H/ACA ribonucleoprotein complex subunit 4 [EC:5.4.99.-]
D      <a href="/dbget-bin/www_bget?ko:K07569">K07569</a>  gar1; RNA-binding protein
D      <a href="/dbget-bin/www_bget?ko:K11130">K11130</a>  NOP10, NOLA3; H/ACA ribonucleoprotein complex subunit 3
B  rRNA transcription factors
C    <a href="/dbget-bin/www_bget?ko:K06204">K06204</a>  dksA; DnaK suppressor protein
C    <a href="/dbget-bin/www_bget?ko:K02600">K02600</a>  nusA; N utilization substance protein A
C    <a href="/dbget-bin/www_bget?ko:K03625">K03625</a>  nusB; N utilization substance protein B
C    <a href="/dbget-bin/www_bget?ko:K02601">K02601</a>  nusG; transcriptional antiterminator NusG
B  rRNA modification factors
C    16S rRNA modification factors
D      <a href="/dbget-bin/www_bget?ko:K06183">K06183</a>  rsuA; 16S rRNA pseudouridine516 synthase [EC:5.4.99.19]
D      <a href="/dbget-bin/www_bget?ko:K02528">K02528</a>  ksgA; 16S rRNA (adenine1518-N6/adenine1519-N6)-dimethyltransferase [EC:2.1.1.182]
D      <a href="/dbget-bin/www_bget?ko:K03500">K03500</a>  rsmB, sun; 16S rRNA (cytosine967-C5)-methyltransferase [EC:2.1.1.176]
D      <a href="/dbget-bin/www_bget?ko:K00564">K00564</a>  rsmC; 16S rRNA (guanine1207-N2)-methyltransferase [EC:2.1.1.172]
D      <a href="/dbget-bin/www_bget?ko:K08316">K08316</a>  rsmD; 16S rRNA (guanine966-N2)-methyltransferase [EC:2.1.1.171]
D      <a href="/dbget-bin/www_bget?ko:K09761">K09761</a>  rsmE; 16S rRNA (uracil1498-N3)-methyltransferase [EC:2.1.1.193]
D      <a href="/dbget-bin/www_bget?ko:K11392">K11392</a>  rsmF; 16S rRNA (cytosine1407-C5)-methyltransferase [EC:2.1.1.178]
D      <a href="/dbget-bin/www_bget?ko:K03501">K03501</a>  gidB, rsmG; 16S rRNA (guanine527-N7)-methyltransferase [EC:2.1.1.170]
D      <a href="/dbget-bin/www_bget?ko:K03438">K03438</a>  mraW, rsmH; 16S rRNA (cytosine1402-N4)-methyltransferase [EC:2.1.1.199]
D      <a href="/dbget-bin/www_bget?ko:K07056">K07056</a>  rsmI; 16S rRNA (cytidine1402-2'-O)-methyltransferase [EC:2.1.1.198]
D      <a href="/dbget-bin/www_bget?ko:K15984">K15984</a>  rsmJ; 16S rRNA (guanine1516-N2)-methyltransferase [EC:2.1.1.242]
D      <a href="/dbget-bin/www_bget?ko:K06442">K06442</a>  tlyA; 23S rRNA (cytidine1920-2'-O)/16S rRNA (cytidine1409-2'-O)-methyltransferase [EC:2.1.1.226 2.1.1.227]
C    23S rRNA modification factors
D      <a href="/dbget-bin/www_bget?ko:K00563">K00563</a>  rlmA1; 23S rRNA (guanine745-N1)-methyltransferase [EC:2.1.1.187]
D      <a href="/dbget-bin/www_bget?ko:K14336">K14336</a>  rlmA2; 23S rRNA (guanine748-N1)-methyltransferase [EC:2.1.1.188]
D      <a href="/dbget-bin/www_bget?ko:K03218">K03218</a>  rlmB; 23S rRNA (guanosine2251-2'-O)-methyltransferase [EC:2.1.1.185]
D      <a href="/dbget-bin/www_bget?ko:K02427">K02427</a>  rlmE, rrmJ, ftsJ; 23S rRNA (uridine2552-2'-O)-methyltransferase [EC:2.1.1.166]
D      <a href="/dbget-bin/www_bget?ko:K06970">K06970</a>  rlmF; 23S rRNA (adenine1618-N6)-methyltransferase [EC:2.1.1.181]
D      <a href="/dbget-bin/www_bget?ko:K11391">K11391</a>  rlmG; 23S rRNA (guanine1835-N2)-methyltransferase [EC:2.1.1.174]
D      <a href="/dbget-bin/www_bget?ko:K00783">K00783</a>  rlmH; 23S rRNA (pseudouridine1915-N3)-methyltransferase [EC:2.1.1.177]
D      <a href="/dbget-bin/www_bget?ko:K06969">K06969</a>  rlmI; 23S rRNA (cytosine1962-C5)-methyltransferase [EC:2.1.1.191]
D      <a href="/dbget-bin/www_bget?ko:K07115">K07115</a>  rlmJ; 23S rRNA (adenine2030-N6)-methyltransferase [EC:2.1.1.266]
D      <a href="/dbget-bin/www_bget?ko:K12297">K12297</a>  rlmL, rlmK; 23S rRNA (guanine2445-N2)-methyltransferase / 23S rRNA (guanine2069-N7)-methyltransferase [EC:2.1.1.173 2.1.1.264]
D      <a href="/dbget-bin/www_bget?ko:K06968">K06968</a>  rlmM; 23S rRNA (cytidine2498-2'-O)-methyltransferase [EC:2.1.1.186]
D      <a href="/dbget-bin/www_bget?ko:K06941">K06941</a>  rlmN; 23S rRNA (adenine2503-C2)-methyltransferase [EC:2.1.1.192]
D      <a href="/dbget-bin/www_bget?ko:K15632">K15632</a>  cfr; 23S rRNA (adenine2503-C8)-methyltransferase [EC:2.1.1.224]
D      <a href="/dbget-bin/www_bget?ko:K06442">K06442</a>  tlyA; 23S rRNA (cytidine1920-2'-O)/16S rRNA (cytidine1409-2'-O)-methyltransferase [EC:2.1.1.226 2.1.1.227]
D      <a href="/dbget-bin/www_bget?ko:K03215">K03215</a>  rumA; 23S rRNA (uracil1939-C5)-methyltransferase [EC:2.1.1.190]
D      <a href="/dbget-bin/www_bget?ko:K03212">K03212</a>  rumB; 23S rRNA (uracil747-C5)-methyltransferase [EC:2.1.1.189]
D      <a href="/dbget-bin/www_bget?ko:K03214">K03214</a>  yfiF, trmG; RNA methyltransferase, TrmH family [EC:2.1.1.-]
D      <a href="/dbget-bin/www_bget?ko:K06177">K06177</a>  rluA; tRNA pseudouridine32 synthase / 23S rRNA pseudouridine746 synthase [EC:5.4.99.28 5.4.99.29]
D      <a href="/dbget-bin/www_bget?ko:K06178">K06178</a>  rluB; 23S rRNA pseudouridine2605 synthase [EC:5.4.99.22]
D      <a href="/dbget-bin/www_bget?ko:K06179">K06179</a>  rluC; 23S rRNA pseudouridine955/2504/2580 synthase [EC:5.4.99.24]
D      <a href="/dbget-bin/www_bget?ko:K06180">K06180</a>  rluD; 23S rRNA pseudouridine1911/1915/1917 synthase [EC:5.4.99.23]
D      <a href="/dbget-bin/www_bget?ko:K06181">K06181</a>  rluE; 23S rRNA pseudouridine2457 synthase [EC:5.4.99.20]
D      <a href="/dbget-bin/www_bget?ko:K06182">K06182</a>  rluF; 23S rRNA pseudouridine2604 synthase [EC:5.4.99.21]
D      <a href="/dbget-bin/www_bget?ko:K00561">K00561</a>  ermC, ermA; 23S rRNA (adenine2085-N6)-dimethyltransferase [EC:2.1.1.184]
B  ribosomal protein modification factors
C    <a href="/dbget-bin/www_bget?ko:K03789">K03789</a>  rimI; ribosomal-protein-alanine N-acetyltransferase [EC:2.3.1.128]
C    <a href="/dbget-bin/www_bget?ko:K03790">K03790</a>  rimJ; ribosomal-protein-alanine N-acetyltransferase [EC:2.3.1.128]
C    <a href="/dbget-bin/www_bget?ko:K05844">K05844</a>  rimK; ribosomal protein S6 modification protein
C    <a href="/dbget-bin/www_bget?ko:K03817">K03817</a>  rimL; ribosomal-protein-serine acetyltransferase [EC:2.3.1.-]
C    <a href="/dbget-bin/www_bget?ko:K02860">K02860</a>  rimM; 16S rRNA processing protein RimM
C    <a href="/dbget-bin/www_bget?ko:K14441">K14441</a>  rimO; ribosomal protein S12 methylthiotransferase [EC:2.-.-.-]
C    <a href="/dbget-bin/www_bget?ko:K09136">K09136</a>  ycaO; ribosomal protein S12 methylthiotransferase
C    <a href="/dbget-bin/www_bget?ko:K02687">K02687</a>  prmA; ribosomal protein L11 methyltransferase [EC:2.1.1.-]
C    <a href="/dbget-bin/www_bget?ko:K07320">K07320</a>  prmB; putative adenine-specific DNA-methyltransferase [EC:2.1.1.72]
C    <a href="/dbget-bin/www_bget?ko:K00676">K00676</a>  E2.3.1.128; ribosomal-protein-alanine N-acetyltransferase [EC:2.3.1.128]
B  rRNA processing factors
C    <a href="/dbget-bin/www_bget?ko:K03685">K03685</a>  rnc, DROSHA, RNT1; ribonuclease III [EC:3.1.26.3]
C    <a href="/dbget-bin/www_bget?ko:K08300">K08300</a>  rne; ribonuclease E [EC:3.1.26.12]
C    <a href="/dbget-bin/www_bget?ko:K08301">K08301</a>  rng, cafA; ribonuclease G [EC:3.1.26.-]
C    <a href="/dbget-bin/www_bget?ko:K11145">K11145</a>  K11145; ribonuclease III family protein [EC:3.1.26.-]
B  rRNA helicases
C    <a href="/dbget-bin/www_bget?ko:K05592">K05592</a>  deaD; ATP-dependent RNA helicase DeaD [EC:3.6.4.13]
C    <a href="/dbget-bin/www_bget?ko:K05591">K05591</a>  dbpA; ATP-independent RNA helicase DbpA [EC:3.6.4.13]
C    <a href="/dbget-bin/www_bget?ko:K05590">K05590</a>  srmB; ATP-dependent RNA helicase SrmB [EC:2.7.7.-]
B  GTPases
C    <a href="/dbget-bin/www_bget?ko:K03595">K03595</a>  era; GTP-binding protein Era
C    <a href="/dbget-bin/www_bget?ko:K06949">K06949</a>  rsgA, engC; ribosome biogenesis GTPase [EC:3.6.1.-]
C    <a href="/dbget-bin/www_bget?ko:K03977">K03977</a>  engA; GTP-binding protein
C    <a href="/dbget-bin/www_bget?ko:K03979">K03979</a>  obg; GTP-binding protein
C    <a href="/dbget-bin/www_bget?ko:K14540">K14540</a>  rbgA; ribosome biogenesis GTPase A
B  Other maturation factors
C    <a href="/dbget-bin/www_bget?ko:K07566">K07566</a>  rimN, SUA5; tRNA threonylcarbamoyladenosine biosynthesis protein
C    <a href="/dbget-bin/www_bget?ko:K01139">K01139</a>  spoT, HDDC3; guanosine-3',5'-bis(diphosphate) 3'-pyrophosphohydrolase [EC:3.1.7.2]
C    <a href="/dbget-bin/www_bget?ko:K02834">K02834</a>  rbfA; ribosome-binding factor A
C    <a href="/dbget-bin/www_bget?ko:K09748">K09748</a>  rimP; ribosome maturation factor RimP
C    <a href="/dbget-bin/www_bget?ko:K14761">K14761</a>  ybcJ; ribosome-associated protein
C    <a href="/dbget-bin/www_bget?ko:K09710">K09710</a>  ybeB; ribosome-associated protein
C    <a href="/dbget-bin/www_bget?ko:K07042">K07042</a>  ybeY, yqfG; probable rRNA maturation factor
C    <a href="/dbget-bin/www_bget?ko:K07574">K07574</a>  yhbY; RNA-binding protein
C    <a href="/dbget-bin/www_bget?ko:K14762">K14762</a>  yibL; ribosome-associated protein
C    <a href="/dbget-bin/www_bget?ko:K09889">K09889</a>  yjgA; ribosome-associated protein
C    <a href="/dbget-bin/www_bget?ko:K03812">K03812</a>  rmf; ribosome modulation factor
C    <a href="/dbget-bin/www_bget?ko:K05808">K05808</a>  yhbH; putative sigma-54 modulation protein
C    <a href="/dbget-bin/www_bget?ko:K05809">K05809</a>  raiA; ribosome-associated inhibitor A
C    <a href="/dbget-bin/www_bget?ko:K02972">K02972</a>  sra; stationary-phase-induced ribosome-associated protein
#
A<b>Related small nucleolar RNAs</b>
B  Box C/D snoRNAs
C    SnoRNAs involved in processing reactions
D      <a href="/dbget-bin/www_bget?ko:K14483">K14483</a>  U3snoRNA, snR17; U3 small nucleolar RNA
D      <a href="/dbget-bin/www_bget?ko:K14865">K14865</a>  U14snoRNA, snR128; U14 small nucleolar RNA
C    SnoRNAs act as guides for 2'-O-ribose methylation
D      <a href="/dbget-bin/www_bget?ko:K14865">K14865</a>  U14snoRNA, snR128; U14 small nucleolar RNA
D      <a href="/dbget-bin/www_bget?ko:K14866">K14866</a>  U18snoRNA, snR18; U18 small nucleolar RNA
D      <a href="/dbget-bin/www_bget?ko:K14867">K14867</a>  U24snoRNA, snR24; U24 small nucleolar RNA
D      <a href="/dbget-bin/www_bget?ko:K14868">K14868</a>  snR13; small nucleolar RNA snR13
D      <a href="/dbget-bin/www_bget?ko:K14869">K14869</a>  snR38; small nucleolar RNA snR38
D      <a href="/dbget-bin/www_bget?ko:K14870">K14870</a>  snR39; small nucleolar RNA snR39
D      <a href="/dbget-bin/www_bget?ko:K14871">K14871</a>  snR40; small nucleolar RNA snR40
D      <a href="/dbget-bin/www_bget?ko:K14872">K14872</a>  snR41; small nucleolar RNA snR41
D      <a href="/dbget-bin/www_bget?ko:K14873">K14873</a>  snR45; small nucleolar RNA snR45
D      <a href="/dbget-bin/www_bget?ko:K14874">K14874</a>  snR47; small nucleolar RNA snR47
D      <a href="/dbget-bin/www_bget?ko:K14875">K14875</a>  snR48; small nucleolar RNA snR48
D      <a href="/dbget-bin/www_bget?ko:K14876">K14876</a>  snR50; small nucleolar RNA snR50
D      <a href="/dbget-bin/www_bget?ko:K14877">K14877</a>  snR51; small nucleolar RNA snR51
D      <a href="/dbget-bin/www_bget?ko:K14878">K14878</a>  snR52; small nucleolar RNA snR52
D      <a href="/dbget-bin/www_bget?ko:K14879">K14879</a>  snR53; small nucleolar RNA snR53
D      <a href="/dbget-bin/www_bget?ko:K14880">K14880</a>  snR54; small nucleolar RNA snR54
D      <a href="/dbget-bin/www_bget?ko:K14881">K14881</a>  snR55; small nucleolar RNA snR55
D      <a href="/dbget-bin/www_bget?ko:K14882">K14882</a>  snR56; small nucleolar RNA snR56
D      <a href="/dbget-bin/www_bget?ko:K14883">K14883</a>  snR57; small nucleolar RNA snR57
D      <a href="/dbget-bin/www_bget?ko:K14884">K14884</a>  snR58; small nucleolar RNA snR58
D      <a href="/dbget-bin/www_bget?ko:K14885">K14885</a>  snR59; small nucleolar RNA snR59
D      <a href="/dbget-bin/www_bget?ko:K14886">K14886</a>  snR60; small nucleolar RNA snR60
D      <a href="/dbget-bin/www_bget?ko:K14887">K14887</a>  snR61; small nucleolar RNA snR61
D      <a href="/dbget-bin/www_bget?ko:K14888">K14888</a>  snR62; small nucleolar RNA snR62
D      <a href="/dbget-bin/www_bget?ko:K14889">K14889</a>  snR63; small nucleolar RNA snR63
D      <a href="/dbget-bin/www_bget?ko:K14890">K14890</a>  snR64; small nucleolar RNA snR64
D      <a href="/dbget-bin/www_bget?ko:K14891">K14891</a>  snR65; small nucleolar RNA snR65
D      <a href="/dbget-bin/www_bget?ko:K14892">K14892</a>  snR66; small nucleolar RNA snR66
D      <a href="/dbget-bin/www_bget?ko:K14893">K14893</a>  snR67; small nucleolar RNA snR67
D      <a href="/dbget-bin/www_bget?ko:K14894">K14894</a>  snR68; small nucleolar RNA snR68
D      <a href="/dbget-bin/www_bget?ko:K14895">K14895</a>  snR69; small nucleolar RNA snR69
D      <a href="/dbget-bin/www_bget?ko:K14896">K14896</a>  snR70; small nucleolar RNA snR70
D      <a href="/dbget-bin/www_bget?ko:K14897">K14897</a>  snR71; small nucleolar RNA snR71
D      <a href="/dbget-bin/www_bget?ko:K14898">K14898</a>  snR72; small nucleolar RNA snR72
D      <a href="/dbget-bin/www_bget?ko:K14899">K14899</a>  snR73; small nucleolar RNA snR73
D      <a href="/dbget-bin/www_bget?ko:K14900">K14900</a>  snR74; small nucleolar RNA snR74
D      <a href="/dbget-bin/www_bget?ko:K14901">K14901</a>  snR75; small nucleolar RNA snR75
D      <a href="/dbget-bin/www_bget?ko:K14902">K14902</a>  snR76; small nucleolar RNA snR76
D      <a href="/dbget-bin/www_bget?ko:K14903">K14903</a>  snR77; small nucleolar RNA snR77
D      <a href="/dbget-bin/www_bget?ko:K14904">K14904</a>  snR78; small nucleolar RNA snR78
D      <a href="/dbget-bin/www_bget?ko:K14905">K14905</a>  snR79; small nucleolar RNA snR79
D      <a href="/dbget-bin/www_bget?ko:K14906">K14906</a>  snR87; small nucleolar RNA snR87
D      <a href="/dbget-bin/www_bget?ko:K14907">K14907</a>  snR190; small nucleolar RNA snR190
B  Box H/ACA snoRNAs
C    SnoRNAs involved in processing reactions
D      <a href="/dbget-bin/www_bget?ko:K14908">K14908</a>  U17snoRNA, E1, snR30; U17 small nucleolar RNA
D      <a href="/dbget-bin/www_bget?ko:K14909">K14909</a>  snR10; small nucleolar RNA snR10
C    SnoRNAs act as guides for pseudouridynation
D      <a href="/dbget-bin/www_bget?ko:K14910">K14910</a>  snR3; small nucleolar RNA snR3
D      <a href="/dbget-bin/www_bget?ko:K14911">K14911</a>  snR5; small nucleolar RNA snR5
D      <a href="/dbget-bin/www_bget?ko:K14912">K14912</a>  snR8; small nucleolar RNA snR8
D      <a href="/dbget-bin/www_bget?ko:K14913">K14913</a>  snR9; small nucleolar RNA snR9
D      <a href="/dbget-bin/www_bget?ko:K14909">K14909</a>  snR10; small nucleolar RNA snR10
D      <a href="/dbget-bin/www_bget?ko:K14914">K14914</a>  snR11; small nucleolar RNA snR11
D      <a href="/dbget-bin/www_bget?ko:K14915">K14915</a>  snR31; small nucleolar RNA snR31
D      <a href="/dbget-bin/www_bget?ko:K14916">K14916</a>  snR32; small nucleolar RNA snR32
D      <a href="/dbget-bin/www_bget?ko:K14917">K14917</a>  snR33; small nucleolar RNA snR33
D      <a href="/dbget-bin/www_bget?ko:K14918">K14918</a>  snR34; small nucleolar RNA snR34
D      <a href="/dbget-bin/www_bget?ko:K14919">K14919</a>  snR35; small nucleolar RNA snR35
D      <a href="/dbget-bin/www_bget?ko:K14920">K14920</a>  snR36; small nucleolar RNA snR36
D      <a href="/dbget-bin/www_bget?ko:K14921">K14921</a>  snR37; small nucleolar RNA snR37
D      <a href="/dbget-bin/www_bget?ko:K14922">K14922</a>  snR42; small nucleolar RNA snR42
D      <a href="/dbget-bin/www_bget?ko:K14923">K14923</a>  snR43; small nucleolar RNA snR43
D      <a href="/dbget-bin/www_bget?ko:K14924">K14924</a>  snR44; small nucleolar RNA snR44
D      <a href="/dbget-bin/www_bget?ko:K14925">K14925</a>  snR46; small nucleolar RNA snR46
D      <a href="/dbget-bin/www_bget?ko:K14926">K14926</a>  snR49; small nucleolar RNA snR49
D      <a href="/dbget-bin/www_bget?ko:K14927">K14927</a>  snR80; small nucleolar RNA snR80
D      <a href="/dbget-bin/www_bget?ko:K14928">K14928</a>  snR81; small nucleolar RNA snR81
D      <a href="/dbget-bin/www_bget?ko:K14929">K14929</a>  snR82; small nucleolar RNA snR82
D      <a href="/dbget-bin/www_bget?ko:K14930">K14930</a>  snR83; small nucleolar RNA snR83
D      <a href="/dbget-bin/www_bget?ko:K14931">K14931</a>  snR84; small nucleolar RNA snR84
D      <a href="/dbget-bin/www_bget?ko:K14932">K14932</a>  snR85; small nucleolar RNA snR85
D      <a href="/dbget-bin/www_bget?ko:K14933">K14933</a>  snR86; small nucleolar RNA snR86
D      <a href="/dbget-bin/www_bget?ko:K14934">K14934</a>  snR161; small nucleolar RNA snR161
D      <a href="/dbget-bin/www_bget?ko:K14935">K14935</a>  snR189; small nucleolar RNA snR189
D      <a href="/dbget-bin/www_bget?ko:K14936">K14936</a>  snR191; small nucleolar RNA snR191
B  Other snoRNA
C    <a href="/dbget-bin/www_bget?ko:K14576">K14576</a>  NME1, RRP2; small nucleolar RNA MRP
!
#<hr>
#<b>[ <a href="/kegg/brite.html">BRITE</a> | <a href="/kegg/kegg2.html">KEGG2</a> | <a href="/kegg/">KEGG</a> ]</b><br>
#Last updated: July 29, 2013
