# Supplementary material for: RNA-Seq of the Caribbean reef-building coral Orbicella faveolata (Scleractinia-Merulinidae) under bleaching and disease stress expands models of coral innate immunity
Source: PeerJ. 2016 Feb 15;4:e1616. doi: 10.7717/peerj.1616 (PMC4768675; doi:10.7717/peerj.1616)
Supplement: Supplemental Information 10 [file peerj-04-1616-s010.gz › hier/q03011.keg]

+D	Ribosome
#<h2><a href="/kegg/kegg2.html"><img src="/Fig/bget/kegg3.gif" align="middle" border=0></a>&nbsp; Ribosome</h2>
#<!---
#ENTRY       ko03011
#NAME        Ribosome
#DEFINITION  Ribosome Mfaveolata transcriptome
#--->
!
A<b>Ribosomal Proteins</b>
B  Eukaryotes
C    Small subunit
D      comp27895_c0_seq1; <a href="/dbget-bin/www_bget?ko:K02981">K02981</a>  RP-S2e, RPS2; small subunit ribosomal protein S2e
D      comp49956_c0_seq1; <a href="/dbget-bin/www_bget?ko:K02981">K02981</a>  RP-S2e, RPS2; small subunit ribosomal protein S2e
D      comp99138_c0_seq1; <a href="/dbget-bin/www_bget?ko:K02981">K02981</a>  RP-S2e, RPS2; small subunit ribosomal protein S2e
D      comp99199_c0_seq1; <a href="/dbget-bin/www_bget?ko:K02981">K02981</a>  RP-S2e, RPS2; small subunit ribosomal protein S2e
D      comp156937_c0_seq1; <a href="/dbget-bin/www_bget?ko:K02981">K02981</a>  RP-S2e, RPS2; small subunit ribosomal protein S2e
D      comp1020_c0_seq1; <a href="/dbget-bin/www_bget?ko:K02985">K02985</a>  RP-S3e, RPS3; small subunit ribosomal protein S3e
D      comp9133_c0_seq1; <a href="/dbget-bin/www_bget?ko:K02985">K02985</a>  RP-S3e, RPS3; small subunit ribosomal protein S3e
D      comp33185_c0_seq1; <a href="/dbget-bin/www_bget?ko:K02985">K02985</a>  RP-S3e, RPS3; small subunit ribosomal protein S3e
D      comp106764_c0_seq1; <a href="/dbget-bin/www_bget?ko:K02985">K02985</a>  RP-S3e, RPS3; small subunit ribosomal protein S3e
D      comp116048_c0_seq1; <a href="/dbget-bin/www_bget?ko:K02985">K02985</a>  RP-S3e, RPS3; small subunit ribosomal protein S3e
D      comp160255_c0_seq1; <a href="/dbget-bin/www_bget?ko:K02985">K02985</a>  RP-S3e, RPS3; small subunit ribosomal protein S3e
D      comp25019_c0_seq1; <a href="/dbget-bin/www_bget?ko:K02984">K02984</a>  RP-S3Ae, RPS3A; small subunit ribosomal protein S3Ae
D      comp58783_c0_seq1; <a href="/dbget-bin/www_bget?ko:K02984">K02984</a>  RP-S3Ae, RPS3A; small subunit ribosomal protein S3Ae
D      comp93896_c0_seq1; <a href="/dbget-bin/www_bget?ko:K02984">K02984</a>  RP-S3Ae, RPS3A; small subunit ribosomal protein S3Ae
D      comp154837_c0_seq1; <a href="/dbget-bin/www_bget?ko:K02984">K02984</a>  RP-S3Ae, RPS3A; small subunit ribosomal protein S3Ae
D      comp217_c0_seq1; <a href="/dbget-bin/www_bget?ko:K02987">K02987</a>  RP-S4e, RPS4; small subunit ribosomal protein S4e
D      comp93377_c0_seq1; <a href="/dbget-bin/www_bget?ko:K02987">K02987</a>  RP-S4e, RPS4; small subunit ribosomal protein S4e
D      comp110192_c0_seq1; <a href="/dbget-bin/www_bget?ko:K02987">K02987</a>  RP-S4e, RPS4; small subunit ribosomal protein S4e
D      comp146735_c0_seq1; <a href="/dbget-bin/www_bget?ko:K02987">K02987</a>  RP-S4e, RPS4; small subunit ribosomal protein S4e
D      comp50270_c0_seq1; <a href="/dbget-bin/www_bget?ko:K02993">K02993</a>  RP-S7e, RPS7; small subunit ribosomal protein S7e
D      comp64371_c0_seq1; <a href="/dbget-bin/www_bget?ko:K02993">K02993</a>  RP-S7e, RPS7; small subunit ribosomal protein S7e
D      comp90869_c0_seq1; <a href="/dbget-bin/www_bget?ko:K02993">K02993</a>  RP-S7e, RPS7; small subunit ribosomal protein S7e
D      comp135204_c0_seq1; <a href="/dbget-bin/www_bget?ko:K02993">K02993</a>  RP-S7e, RPS7; small subunit ribosomal protein S7e
D      comp9502_c0_seq1; <a href="/dbget-bin/www_bget?ko:K02995">K02995</a>  RP-S8e, RPS8; small subunit ribosomal protein S8e
D      comp17961_c0_seq1; <a href="/dbget-bin/www_bget?ko:K02995">K02995</a>  RP-S8e, RPS8; small subunit ribosomal protein S8e
D      comp65875_c0_seq1; <a href="/dbget-bin/www_bget?ko:K02995">K02995</a>  RP-S8e, RPS8; small subunit ribosomal protein S8e
D      comp125501_c0_seq1; <a href="/dbget-bin/www_bget?ko:K02995">K02995</a>  RP-S8e, RPS8; small subunit ribosomal protein S8e
D      comp152656_c0_seq1; <a href="/dbget-bin/www_bget?ko:K02997">K02997</a>  RP-S9e, RPS9; small subunit ribosomal protein S9e
D      comp2728_c0_seq1; <a href="/dbget-bin/www_bget?ko:K02947">K02947</a>  RP-S10e, RPS10; small subunit ribosomal protein S10e
D      comp24444_c0_seq1; <a href="/dbget-bin/www_bget?ko:K02947">K02947</a>  RP-S10e, RPS10; small subunit ribosomal protein S10e
D      comp36371_c0_seq1; <a href="/dbget-bin/www_bget?ko:K02947">K02947</a>  RP-S10e, RPS10; small subunit ribosomal protein S10e
D      comp41244_c0_seq1; <a href="/dbget-bin/www_bget?ko:K02947">K02947</a>  RP-S10e, RPS10; small subunit ribosomal protein S10e
D      comp72256_c0_seq1; <a href="/dbget-bin/www_bget?ko:K02947">K02947</a>  RP-S10e, RPS10; small subunit ribosomal protein S10e
D      comp86514_c0_seq1; <a href="/dbget-bin/www_bget?ko:K02947">K02947</a>  RP-S10e, RPS10; small subunit ribosomal protein S10e
D      comp91740_c0_seq1; <a href="/dbget-bin/www_bget?ko:K02947">K02947</a>  RP-S10e, RPS10; small subunit ribosomal protein S10e
D      comp123564_c0_seq1; <a href="/dbget-bin/www_bget?ko:K02947">K02947</a>  RP-S10e, RPS10; small subunit ribosomal protein S10e
D      comp23485_c0_seq1; <a href="/dbget-bin/www_bget?ko:K02949">K02949</a>  RP-S11e, RPS11; small subunit ribosomal protein S11e
D      comp47069_c0_seq1; <a href="/dbget-bin/www_bget?ko:K02949">K02949</a>  RP-S11e, RPS11; small subunit ribosomal protein S11e
D      comp56673_c0_seq1; <a href="/dbget-bin/www_bget?ko:K02949">K02949</a>  RP-S11e, RPS11; small subunit ribosomal protein S11e
D      comp158581_c0_seq1; <a href="/dbget-bin/www_bget?ko:K02949">K02949</a>  RP-S11e, RPS11; small subunit ribosomal protein S11e
D      comp10908_c0_seq1; <a href="/dbget-bin/www_bget?ko:K02951">K02951</a>  RP-S12e, RPS12; small subunit ribosomal protein S12e
D      comp10908_c0_seq2; <a href="/dbget-bin/www_bget?ko:K02951">K02951</a>  RP-S12e, RPS12; small subunit ribosomal protein S12e
D      comp13184_c0_seq1; <a href="/dbget-bin/www_bget?ko:K02951">K02951</a>  RP-S12e, RPS12; small subunit ribosomal protein S12e
D      comp14691_c0_seq1; <a href="/dbget-bin/www_bget?ko:K02951">K02951</a>  RP-S12e, RPS12; small subunit ribosomal protein S12e
D      comp37784_c0_seq1; <a href="/dbget-bin/www_bget?ko:K02951">K02951</a>  RP-S12e, RPS12; small subunit ribosomal protein S12e
D      comp40488_c0_seq1; <a href="/dbget-bin/www_bget?ko:K02951">K02951</a>  RP-S12e, RPS12; small subunit ribosomal protein S12e
D      comp99933_c0_seq1; <a href="/dbget-bin/www_bget?ko:K02951">K02951</a>  RP-S12e, RPS12; small subunit ribosomal protein S12e
D      comp104983_c0_seq1; <a href="/dbget-bin/www_bget?ko:K02951">K02951</a>  RP-S12e, RPS12; small subunit ribosomal protein S12e
D      comp114246_c0_seq1; <a href="/dbget-bin/www_bget?ko:K02951">K02951</a>  RP-S12e, RPS12; small subunit ribosomal protein S12e
D      comp39754_c0_seq1; <a href="/dbget-bin/www_bget?ko:K02953">K02953</a>  RP-S13e, RPS13; small subunit ribosomal protein S13e
D      comp31121_c0_seq1; <a href="/dbget-bin/www_bget?ko:K02958">K02958</a>  RP-S15e, RPS15; small subunit ribosomal protein S15e
D      comp71891_c0_seq1; <a href="/dbget-bin/www_bget?ko:K02958">K02958</a>  RP-S15e, RPS15; small subunit ribosomal protein S15e
D      comp32674_c0_seq1; <a href="/dbget-bin/www_bget?ko:K02957">K02957</a>  RP-S15Ae, RPS15A; small subunit ribosomal protein S15Ae
D      comp101108_c0_seq1; <a href="/dbget-bin/www_bget?ko:K02962">K02962</a>  RP-S17e, RPS17; small subunit ribosomal protein S17e
D      comp158169_c0_seq1; <a href="/dbget-bin/www_bget?ko:K02964">K02964</a>  RP-S18e, RPS18; small subunit ribosomal protein S18e
D      comp14491_c0_seq1; <a href="/dbget-bin/www_bget?ko:K02966">K02966</a>  RP-S19e, RPS19; small subunit ribosomal protein S19e
D      comp32490_c0_seq1; <a href="/dbget-bin/www_bget?ko:K02966">K02966</a>  RP-S19e, RPS19; small subunit ribosomal protein S19e
D      comp33204_c0_seq1; <a href="/dbget-bin/www_bget?ko:K02966">K02966</a>  RP-S19e, RPS19; small subunit ribosomal protein S19e
D      comp47040_c0_seq1; <a href="/dbget-bin/www_bget?ko:K02966">K02966</a>  RP-S19e, RPS19; small subunit ribosomal protein S19e
D      comp107839_c0_seq1; <a href="/dbget-bin/www_bget?ko:K02966">K02966</a>  RP-S19e, RPS19; small subunit ribosomal protein S19e
D      comp47041_c0_seq1; <a href="/dbget-bin/www_bget?ko:K02969">K02969</a>  RP-S20e, RPS20; small subunit ribosomal protein S20e
D      comp52776_c0_seq1; <a href="/dbget-bin/www_bget?ko:K02969">K02969</a>  RP-S20e, RPS20; small subunit ribosomal protein S20e
D      comp89156_c0_seq1; <a href="/dbget-bin/www_bget?ko:K02969">K02969</a>  RP-S20e, RPS20; small subunit ribosomal protein S20e
D      comp116918_c0_seq1; <a href="/dbget-bin/www_bget?ko:K02969">K02969</a>  RP-S20e, RPS20; small subunit ribosomal protein S20e
D      comp1714_c0_seq1; <a href="/dbget-bin/www_bget?ko:K02971">K02971</a>  RP-S21e, RPS21; small subunit ribosomal protein S21e
D      comp37522_c0_seq1; <a href="/dbget-bin/www_bget?ko:K02971">K02971</a>  RP-S21e, RPS21; small subunit ribosomal protein S21e
D      comp46888_c0_seq1; <a href="/dbget-bin/www_bget?ko:K02971">K02971</a>  RP-S21e, RPS21; small subunit ribosomal protein S21e
D      comp134814_c0_seq1; <a href="/dbget-bin/www_bget?ko:K02971">K02971</a>  RP-S21e, RPS21; small subunit ribosomal protein S21e
D      comp135627_c0_seq1; <a href="/dbget-bin/www_bget?ko:K02971">K02971</a>  RP-S21e, RPS21; small subunit ribosomal protein S21e
D      comp25258_c0_seq1; <a href="/dbget-bin/www_bget?ko:K02974">K02974</a>  RP-S24e, RPS24; small subunit ribosomal protein S24e
D      comp30414_c0_seq1; <a href="/dbget-bin/www_bget?ko:K02974">K02974</a>  RP-S24e, RPS24; small subunit ribosomal protein S24e
D      comp32550_c0_seq1; <a href="/dbget-bin/www_bget?ko:K02974">K02974</a>  RP-S24e, RPS24; small subunit ribosomal protein S24e
D      comp51778_c0_seq1; <a href="/dbget-bin/www_bget?ko:K02974">K02974</a>  RP-S24e, RPS24; small subunit ribosomal protein S24e
D      comp96153_c0_seq1; <a href="/dbget-bin/www_bget?ko:K02974">K02974</a>  RP-S24e, RPS24; small subunit ribosomal protein S24e
D      comp42540_c0_seq1; <a href="/dbget-bin/www_bget?ko:K02975">K02975</a>  RP-S25e, RPS25; small subunit ribosomal protein S25e
D      comp101417_c0_seq1; <a href="/dbget-bin/www_bget?ko:K02975">K02975</a>  RP-S25e, RPS25; small subunit ribosomal protein S25e
D      comp114537_c0_seq1; <a href="/dbget-bin/www_bget?ko:K02975">K02975</a>  RP-S25e, RPS25; small subunit ribosomal protein S25e
D      comp3557_c0_seq1; <a href="/dbget-bin/www_bget?ko:K02976">K02976</a>  RP-S26e, RPS26; small subunit ribosomal protein S26e
D      comp52431_c0_seq1; <a href="/dbget-bin/www_bget?ko:K02976">K02976</a>  RP-S26e, RPS26; small subunit ribosomal protein S26e
D      comp155711_c0_seq1; <a href="/dbget-bin/www_bget?ko:K02976">K02976</a>  RP-S26e, RPS26; small subunit ribosomal protein S26e
D      comp61619_c0_seq1; <a href="/dbget-bin/www_bget?ko:K02978">K02978</a>  RP-S27e, RPS27; small subunit ribosomal protein S27e
D      comp47879_c0_seq1; <a href="/dbget-bin/www_bget?ko:K02979">K02979</a>  RP-S28e, RPS28; small subunit ribosomal protein S28e
D      comp153627_c0_seq1; <a href="/dbget-bin/www_bget?ko:K02979">K02979</a>  RP-S28e, RPS28; small subunit ribosomal protein S28e
D      comp24682_c0_seq1; <a href="/dbget-bin/www_bget?ko:K02980">K02980</a>  RP-S29e, RPS29; small subunit ribosomal protein S29e
D      comp48553_c0_seq1; <a href="/dbget-bin/www_bget?ko:K02980">K02980</a>  RP-S29e, RPS29; small subunit ribosomal protein S29e
D      comp53170_c0_seq1; <a href="/dbget-bin/www_bget?ko:K02980">K02980</a>  RP-S29e, RPS29; small subunit ribosomal protein S29e
D      comp56132_c0_seq1; <a href="/dbget-bin/www_bget?ko:K02980">K02980</a>  RP-S29e, RPS29; small subunit ribosomal protein S29e
D      comp136169_c0_seq1; <a href="/dbget-bin/www_bget?ko:K02980">K02980</a>  RP-S29e, RPS29; small subunit ribosomal protein S29e
D      comp11109_c0_seq1; <a href="/dbget-bin/www_bget?ko:K02983">K02983</a>  RP-S30e, RPS30; small subunit ribosomal protein S30e
D      comp21491_c0_seq1; <a href="/dbget-bin/www_bget?ko:K02983">K02983</a>  RP-S30e, RPS30; small subunit ribosomal protein S30e
D      comp36790_c0_seq1; <a href="/dbget-bin/www_bget?ko:K02983">K02983</a>  RP-S30e, RPS30; small subunit ribosomal protein S30e
D      comp36790_c0_seq2; <a href="/dbget-bin/www_bget?ko:K02983">K02983</a>  RP-S30e, RPS30; small subunit ribosomal protein S30e
D      comp126446_c0_seq1; <a href="/dbget-bin/www_bget?ko:K02983">K02983</a>  RP-S30e, RPS30; small subunit ribosomal protein S30e
D      comp143430_c0_seq1; <a href="/dbget-bin/www_bget?ko:K02983">K02983</a>  RP-S30e, RPS30; small subunit ribosomal protein S30e
D      comp37856_c0_seq1; <a href="/dbget-bin/www_bget?ko:K02998">K02998</a>  RP-SAe, RPSA; small subunit ribosomal protein SAe
D      comp59517_c0_seq1; <a href="/dbget-bin/www_bget?ko:K02998">K02998</a>  RP-SAe, RPSA; small subunit ribosomal protein SAe
D      comp89683_c0_seq1; <a href="/dbget-bin/www_bget?ko:K02998">K02998</a>  RP-SAe, RPSA; small subunit ribosomal protein SAe
D      comp98880_c0_seq1; <a href="/dbget-bin/www_bget?ko:K02998">K02998</a>  RP-SAe, RPSA; small subunit ribosomal protein SAe
D      comp103359_c0_seq1; <a href="/dbget-bin/www_bget?ko:K02998">K02998</a>  RP-SAe, RPSA; small subunit ribosomal protein SAe
D      comp152593_c0_seq1; <a href="/dbget-bin/www_bget?ko:K02998">K02998</a>  RP-SAe, RPSA; small subunit ribosomal protein SAe
C    Large subunit
D      comp29128_c0_seq1; <a href="/dbget-bin/www_bget?ko:K02925">K02925</a>  RP-L3e, RPL3; large subunit ribosomal protein L3e
D      comp39238_c0_seq2; <a href="/dbget-bin/www_bget?ko:K02925">K02925</a>  RP-L3e, RPL3; large subunit ribosomal protein L3e
D      comp51850_c0_seq1; <a href="/dbget-bin/www_bget?ko:K02930">K02930</a>  RP-L4e, RPL4; large subunit ribosomal protein L4e
D      comp120174_c0_seq1; <a href="/dbget-bin/www_bget?ko:K02930">K02930</a>  RP-L4e, RPL4; large subunit ribosomal protein L4e
D      comp6767_c0_seq1; <a href="/dbget-bin/www_bget?ko:K02932">K02932</a>  RP-L5e, RPL5; large subunit ribosomal protein L5e
D      comp8885_c0_seq1; <a href="/dbget-bin/www_bget?ko:K02932">K02932</a>  RP-L5e, RPL5; large subunit ribosomal protein L5e
D      comp24456_c0_seq1; <a href="/dbget-bin/www_bget?ko:K02932">K02932</a>  RP-L5e, RPL5; large subunit ribosomal protein L5e
D      comp25673_c0_seq1; <a href="/dbget-bin/www_bget?ko:K02932">K02932</a>  RP-L5e, RPL5; large subunit ribosomal protein L5e
D      comp32663_c0_seq1; <a href="/dbget-bin/www_bget?ko:K02932">K02932</a>  RP-L5e, RPL5; large subunit ribosomal protein L5e
D      comp77290_c0_seq1; <a href="/dbget-bin/www_bget?ko:K02932">K02932</a>  RP-L5e, RPL5; large subunit ribosomal protein L5e
D      comp89069_c0_seq1; <a href="/dbget-bin/www_bget?ko:K02932">K02932</a>  RP-L5e, RPL5; large subunit ribosomal protein L5e
D      comp111924_c0_seq1; <a href="/dbget-bin/www_bget?ko:K02932">K02932</a>  RP-L5e, RPL5; large subunit ribosomal protein L5e
D      comp125902_c0_seq1; <a href="/dbget-bin/www_bget?ko:K02932">K02932</a>  RP-L5e, RPL5; large subunit ribosomal protein L5e
D      comp126761_c0_seq1; <a href="/dbget-bin/www_bget?ko:K02932">K02932</a>  RP-L5e, RPL5; large subunit ribosomal protein L5e
D      comp129320_c0_seq1; <a href="/dbget-bin/www_bget?ko:K02932">K02932</a>  RP-L5e, RPL5; large subunit ribosomal protein L5e
D      comp133080_c0_seq1; <a href="/dbget-bin/www_bget?ko:K02932">K02932</a>  RP-L5e, RPL5; large subunit ribosomal protein L5e
D      comp155403_c0_seq1; <a href="/dbget-bin/www_bget?ko:K02932">K02932</a>  RP-L5e, RPL5; large subunit ribosomal protein L5e
D      comp37383_c0_seq1; <a href="/dbget-bin/www_bget?ko:K02934">K02934</a>  RP-L6e, RPL6; large subunit ribosomal protein L6e
D      comp9748_c0_seq1; <a href="/dbget-bin/www_bget?ko:K02937">K02937</a>  RP-L7e, RPL7; large subunit ribosomal protein L7e
D      comp22425_c0_seq1; <a href="/dbget-bin/www_bget?ko:K02937">K02937</a>  RP-L7e, RPL7; large subunit ribosomal protein L7e
D      comp32385_c0_seq1; <a href="/dbget-bin/www_bget?ko:K02937">K02937</a>  RP-L7e, RPL7; large subunit ribosomal protein L7e
D      comp47039_c0_seq1; <a href="/dbget-bin/www_bget?ko:K02937">K02937</a>  RP-L7e, RPL7; large subunit ribosomal protein L7e
D      comp117270_c0_seq1; <a href="/dbget-bin/www_bget?ko:K02937">K02937</a>  RP-L7e, RPL7; large subunit ribosomal protein L7e
D      comp142368_c0_seq1; <a href="/dbget-bin/www_bget?ko:K02937">K02937</a>  RP-L7e, RPL7; large subunit ribosomal protein L7e
D      comp156630_c0_seq1; <a href="/dbget-bin/www_bget?ko:K02937">K02937</a>  RP-L7e, RPL7; large subunit ribosomal protein L7e
D      comp145246_c0_seq1; <a href="/dbget-bin/www_bget?ko:K02936">K02936</a>  RP-L7Ae, RPL7A; large subunit ribosomal protein L7Ae
D      comp156220_c0_seq1; <a href="/dbget-bin/www_bget?ko:K02936">K02936</a>  RP-L7Ae, RPL7A; large subunit ribosomal protein L7Ae
D      comp158304_c0_seq1; <a href="/dbget-bin/www_bget?ko:K02936">K02936</a>  RP-L7Ae, RPL7A; large subunit ribosomal protein L7Ae
D      comp48446_c0_seq1; <a href="/dbget-bin/www_bget?ko:K02938">K02938</a>  RP-L8e, RPL8; large subunit ribosomal protein L8e
D      comp50833_c0_seq1; <a href="/dbget-bin/www_bget?ko:K02938">K02938</a>  RP-L8e, RPL8; large subunit ribosomal protein L8e
D      comp27359_c0_seq1; <a href="/dbget-bin/www_bget?ko:K02940">K02940</a>  RP-L9e, RPL9; large subunit ribosomal protein L9e
D      comp125340_c0_seq1; <a href="/dbget-bin/www_bget?ko:K02866">K02866</a>  RP-L10e, RPL10; large subunit ribosomal protein L10e
D      comp138872_c0_seq1; <a href="/dbget-bin/www_bget?ko:K02866">K02866</a>  RP-L10e, RPL10; large subunit ribosomal protein L10e
D      comp145285_c0_seq1; <a href="/dbget-bin/www_bget?ko:K02866">K02866</a>  RP-L10e, RPL10; large subunit ribosomal protein L10e
D      comp156306_c0_seq1; <a href="/dbget-bin/www_bget?ko:K02866">K02866</a>  RP-L10e, RPL10; large subunit ribosomal protein L10e
D      comp131875_c0_seq1; <a href="/dbget-bin/www_bget?ko:K02865">K02865</a>  RP-L10Ae, RPL10A; large subunit ribosomal protein L10Ae
D      comp140051_c0_seq1; <a href="/dbget-bin/www_bget?ko:K02865">K02865</a>  RP-L10Ae, RPL10A; large subunit ribosomal protein L10Ae
D      comp35741_c0_seq1; <a href="/dbget-bin/www_bget?ko:K02870">K02870</a>  RP-L12e, RPL12; large subunit ribosomal protein L12e
D      comp141332_c0_seq1; <a href="/dbget-bin/www_bget?ko:K02870">K02870</a>  RP-L12e, RPL12; large subunit ribosomal protein L12e
D      comp147857_c0_seq1; <a href="/dbget-bin/www_bget?ko:K02870">K02870</a>  RP-L12e, RPL12; large subunit ribosomal protein L12e
D      comp2581_c0_seq1; <a href="/dbget-bin/www_bget?ko:K02873">K02873</a>  RP-L13e, RPL13; large subunit ribosomal protein L13e
D      comp70141_c0_seq1; <a href="/dbget-bin/www_bget?ko:K02873">K02873</a>  RP-L13e, RPL13; large subunit ribosomal protein L13e
D      comp87074_c0_seq1; <a href="/dbget-bin/www_bget?ko:K02873">K02873</a>  RP-L13e, RPL13; large subunit ribosomal protein L13e
D      comp137105_c0_seq1; <a href="/dbget-bin/www_bget?ko:K02873">K02873</a>  RP-L13e, RPL13; large subunit ribosomal protein L13e
D      comp146525_c0_seq1; <a href="/dbget-bin/www_bget?ko:K02873">K02873</a>  RP-L13e, RPL13; large subunit ribosomal protein L13e
D      comp9943_c0_seq1; <a href="/dbget-bin/www_bget?ko:K02872">K02872</a>  RP-L13Ae, RPL13A; large subunit ribosomal protein L13Ae
D      comp32533_c0_seq1; <a href="/dbget-bin/www_bget?ko:K02872">K02872</a>  RP-L13Ae, RPL13A; large subunit ribosomal protein L13Ae
D      comp56279_c0_seq1; <a href="/dbget-bin/www_bget?ko:K02872">K02872</a>  RP-L13Ae, RPL13A; large subunit ribosomal protein L13Ae
D      comp116867_c0_seq1; <a href="/dbget-bin/www_bget?ko:K02872">K02872</a>  RP-L13Ae, RPL13A; large subunit ribosomal protein L13Ae
D      comp46870_c0_seq1; <a href="/dbget-bin/www_bget?ko:K02875">K02875</a>  RP-L14e, RPL14; large subunit ribosomal protein L14e
D      comp120361_c0_seq1; <a href="/dbget-bin/www_bget?ko:K02875">K02875</a>  RP-L14e, RPL14; large subunit ribosomal protein L14e
D      comp21683_c0_seq1; <a href="/dbget-bin/www_bget?ko:K02877">K02877</a>  RP-L15e, RPL15; large subunit ribosomal protein L15e
D      comp32041_c0_seq1; <a href="/dbget-bin/www_bget?ko:K02877">K02877</a>  RP-L15e, RPL15; large subunit ribosomal protein L15e
D      comp156067_c0_seq1; <a href="/dbget-bin/www_bget?ko:K02877">K02877</a>  RP-L15e, RPL15; large subunit ribosomal protein L15e
D      comp70334_c0_seq1; <a href="/dbget-bin/www_bget?ko:K02880">K02880</a>  RP-L17e, RPL17; large subunit ribosomal protein L17e
D      comp118380_c0_seq1; <a href="/dbget-bin/www_bget?ko:K02880">K02880</a>  RP-L17e, RPL17; large subunit ribosomal protein L17e
D      comp748_c0_seq1; <a href="/dbget-bin/www_bget?ko:K02883">K02883</a>  RP-L18e, RPL18; large subunit ribosomal protein L18e
D      comp4419_c0_seq1; <a href="/dbget-bin/www_bget?ko:K02883">K02883</a>  RP-L18e, RPL18; large subunit ribosomal protein L18e
D      comp9230_c0_seq1; <a href="/dbget-bin/www_bget?ko:K02883">K02883</a>  RP-L18e, RPL18; large subunit ribosomal protein L18e
D      comp47222_c0_seq1; <a href="/dbget-bin/www_bget?ko:K02883">K02883</a>  RP-L18e, RPL18; large subunit ribosomal protein L18e
D      comp128933_c0_seq1; <a href="/dbget-bin/www_bget?ko:K02883">K02883</a>  RP-L18e, RPL18; large subunit ribosomal protein L18e
D      comp139288_c0_seq1; <a href="/dbget-bin/www_bget?ko:K02883">K02883</a>  RP-L18e, RPL18; large subunit ribosomal protein L18e
D      comp14520_c0_seq1; <a href="/dbget-bin/www_bget?ko:K02882">K02882</a>  RP-L18Ae, RPL18A; large subunit ribosomal protein L18Ae
D      comp33895_c0_seq1; <a href="/dbget-bin/www_bget?ko:K02882">K02882</a>  RP-L18Ae, RPL18A; large subunit ribosomal protein L18Ae
D      comp33895_c0_seq2; <a href="/dbget-bin/www_bget?ko:K02882">K02882</a>  RP-L18Ae, RPL18A; large subunit ribosomal protein L18Ae
D      comp33895_c0_seq3; <a href="/dbget-bin/www_bget?ko:K02882">K02882</a>  RP-L18Ae, RPL18A; large subunit ribosomal protein L18Ae
D      comp34004_c0_seq1; <a href="/dbget-bin/www_bget?ko:K02882">K02882</a>  RP-L18Ae, RPL18A; large subunit ribosomal protein L18Ae
D      comp37986_c0_seq1; <a href="/dbget-bin/www_bget?ko:K02882">K02882</a>  RP-L18Ae, RPL18A; large subunit ribosomal protein L18Ae
D      comp46180_c0_seq2; <a href="/dbget-bin/www_bget?ko:K02882">K02882</a>  RP-L18Ae, RPL18A; large subunit ribosomal protein L18Ae
D      comp62182_c0_seq1; <a href="/dbget-bin/www_bget?ko:K02882">K02882</a>  RP-L18Ae, RPL18A; large subunit ribosomal protein L18Ae
D      comp77387_c0_seq1; <a href="/dbget-bin/www_bget?ko:K02882">K02882</a>  RP-L18Ae, RPL18A; large subunit ribosomal protein L18Ae
D      comp126408_c0_seq1; <a href="/dbget-bin/www_bget?ko:K02882">K02882</a>  RP-L18Ae, RPL18A; large subunit ribosomal protein L18Ae
D      comp126702_c0_seq1; <a href="/dbget-bin/www_bget?ko:K02882">K02882</a>  RP-L18Ae, RPL18A; large subunit ribosomal protein L18Ae
D      comp130632_c0_seq1; <a href="/dbget-bin/www_bget?ko:K02882">K02882</a>  RP-L18Ae, RPL18A; large subunit ribosomal protein L18Ae
D      comp5171_c0_seq1; <a href="/dbget-bin/www_bget?ko:K02885">K02885</a>  RP-L19e, RPL19; large subunit ribosomal protein L19e
D      comp24467_c0_seq1; <a href="/dbget-bin/www_bget?ko:K02885">K02885</a>  RP-L19e, RPL19; large subunit ribosomal protein L19e
D      comp109726_c0_seq1; <a href="/dbget-bin/www_bget?ko:K02885">K02885</a>  RP-L19e, RPL19; large subunit ribosomal protein L19e
D      comp146698_c0_seq1; <a href="/dbget-bin/www_bget?ko:K02885">K02885</a>  RP-L19e, RPL19; large subunit ribosomal protein L19e
D      comp23791_c0_seq1; <a href="/dbget-bin/www_bget?ko:K02889">K02889</a>  RP-L21e, RPL21; large subunit ribosomal protein L21e
D      comp24532_c0_seq1; <a href="/dbget-bin/www_bget?ko:K02889">K02889</a>  RP-L21e, RPL21; large subunit ribosomal protein L21e
D      comp34073_c0_seq1; <a href="/dbget-bin/www_bget?ko:K02889">K02889</a>  RP-L21e, RPL21; large subunit ribosomal protein L21e
D      comp39519_c0_seq1; <a href="/dbget-bin/www_bget?ko:K02889">K02889</a>  RP-L21e, RPL21; large subunit ribosomal protein L21e
D      comp46963_c0_seq1; <a href="/dbget-bin/www_bget?ko:K02889">K02889</a>  RP-L21e, RPL21; large subunit ribosomal protein L21e
D      comp82870_c0_seq1; <a href="/dbget-bin/www_bget?ko:K02889">K02889</a>  RP-L21e, RPL21; large subunit ribosomal protein L21e
D      comp108037_c0_seq1; <a href="/dbget-bin/www_bget?ko:K02889">K02889</a>  RP-L21e, RPL21; large subunit ribosomal protein L21e
D      comp154698_c0_seq1; <a href="/dbget-bin/www_bget?ko:K02889">K02889</a>  RP-L21e, RPL21; large subunit ribosomal protein L21e
D      comp12140_c0_seq1; <a href="/dbget-bin/www_bget?ko:K02891">K02891</a>  RP-L22e, RPL22; large subunit ribosomal protein L22e
D      comp26972_c0_seq1; <a href="/dbget-bin/www_bget?ko:K02891">K02891</a>  RP-L22e, RPL22; large subunit ribosomal protein L22e
D      comp39655_c0_seq1; <a href="/dbget-bin/www_bget?ko:K02891">K02891</a>  RP-L22e, RPL22; large subunit ribosomal protein L22e
D      comp47377_c0_seq1; <a href="/dbget-bin/www_bget?ko:K02891">K02891</a>  RP-L22e, RPL22; large subunit ribosomal protein L22e
D      comp89636_c0_seq1; <a href="/dbget-bin/www_bget?ko:K02891">K02891</a>  RP-L22e, RPL22; large subunit ribosomal protein L22e
D      comp141860_c0_seq1; <a href="/dbget-bin/www_bget?ko:K02891">K02891</a>  RP-L22e, RPL22; large subunit ribosomal protein L22e
D      comp143839_c0_seq1; <a href="/dbget-bin/www_bget?ko:K02891">K02891</a>  RP-L22e, RPL22; large subunit ribosomal protein L22e
D      comp149291_c0_seq1; <a href="/dbget-bin/www_bget?ko:K02891">K02891</a>  RP-L22e, RPL22; large subunit ribosomal protein L22e
D      comp32778_c0_seq1; <a href="/dbget-bin/www_bget?ko:K02894">K02894</a>  RP-L23e, RPL23; large subunit ribosomal protein L23e
D      comp8244_c0_seq1; <a href="/dbget-bin/www_bget?ko:K02896">K02896</a>  RP-L24e, RPL24; large subunit ribosomal protein L24e
D      comp19891_c0_seq1; <a href="/dbget-bin/www_bget?ko:K02896">K02896</a>  RP-L24e, RPL24; large subunit ribosomal protein L24e
D      comp25784_c0_seq1; <a href="/dbget-bin/www_bget?ko:K02896">K02896</a>  RP-L24e, RPL24; large subunit ribosomal protein L24e
D      comp38196_c0_seq1; <a href="/dbget-bin/www_bget?ko:K02896">K02896</a>  RP-L24e, RPL24; large subunit ribosomal protein L24e
D      comp38961_c0_seq1; <a href="/dbget-bin/www_bget?ko:K02896">K02896</a>  RP-L24e, RPL24; large subunit ribosomal protein L24e
D      comp47043_c0_seq1; <a href="/dbget-bin/www_bget?ko:K02896">K02896</a>  RP-L24e, RPL24; large subunit ribosomal protein L24e
D      comp87611_c0_seq1; <a href="/dbget-bin/www_bget?ko:K02896">K02896</a>  RP-L24e, RPL24; large subunit ribosomal protein L24e
D      comp132507_c0_seq1; <a href="/dbget-bin/www_bget?ko:K02896">K02896</a>  RP-L24e, RPL24; large subunit ribosomal protein L24e
D      comp138474_c0_seq1; <a href="/dbget-bin/www_bget?ko:K02896">K02896</a>  RP-L24e, RPL24; large subunit ribosomal protein L24e
D      comp157968_c0_seq1; <a href="/dbget-bin/www_bget?ko:K02896">K02896</a>  RP-L24e, RPL24; large subunit ribosomal protein L24e
D      comp11012_c0_seq1; <a href="/dbget-bin/www_bget?ko:K02898">K02898</a>  RP-L26e, RPL26; large subunit ribosomal protein L26e
D      comp24735_c0_seq1; <a href="/dbget-bin/www_bget?ko:K02898">K02898</a>  RP-L26e, RPL26; large subunit ribosomal protein L26e
D      comp46982_c0_seq1; <a href="/dbget-bin/www_bget?ko:K02898">K02898</a>  RP-L26e, RPL26; large subunit ribosomal protein L26e
D      comp96157_c0_seq1; <a href="/dbget-bin/www_bget?ko:K02898">K02898</a>  RP-L26e, RPL26; large subunit ribosomal protein L26e
D      comp146295_c0_seq1; <a href="/dbget-bin/www_bget?ko:K02898">K02898</a>  RP-L26e, RPL26; large subunit ribosomal protein L26e
D      comp146462_c0_seq1; <a href="/dbget-bin/www_bget?ko:K02898">K02898</a>  RP-L26e, RPL26; large subunit ribosomal protein L26e
D      comp21490_c0_seq1; <a href="/dbget-bin/www_bget?ko:K02901">K02901</a>  RP-L27e, RPL27; large subunit ribosomal protein L27e
D      comp24407_c0_seq1; <a href="/dbget-bin/www_bget?ko:K02901">K02901</a>  RP-L27e, RPL27; large subunit ribosomal protein L27e
D      comp47104_c0_seq1; <a href="/dbget-bin/www_bget?ko:K02901">K02901</a>  RP-L27e, RPL27; large subunit ribosomal protein L27e
D      comp80424_c0_seq1; <a href="/dbget-bin/www_bget?ko:K02901">K02901</a>  RP-L27e, RPL27; large subunit ribosomal protein L27e
D      comp14932_c0_seq1; <a href="/dbget-bin/www_bget?ko:K02903">K02903</a>  RP-L28e, RPL28; large subunit ribosomal protein L28e
D      comp46873_c0_seq1; <a href="/dbget-bin/www_bget?ko:K02903">K02903</a>  RP-L28e, RPL28; large subunit ribosomal protein L28e
D      comp32151_c0_seq1; <a href="/dbget-bin/www_bget?ko:K02905">K02905</a>  RP-L29e, RPL29; large subunit ribosomal protein L29e
D      comp32294_c0_seq1; <a href="/dbget-bin/www_bget?ko:K02905">K02905</a>  RP-L29e, RPL29; large subunit ribosomal protein L29e
D      comp121293_c0_seq1; <a href="/dbget-bin/www_bget?ko:K02905">K02905</a>  RP-L29e, RPL29; large subunit ribosomal protein L29e
D      comp104006_c0_seq1; <a href="/dbget-bin/www_bget?ko:K02908">K02908</a>  RP-L30e, RPL30; large subunit ribosomal protein L30e
D      comp7068_c0_seq1; <a href="/dbget-bin/www_bget?ko:K02910">K02910</a>  RP-L31e, RPL31; large subunit ribosomal protein L31e
D      comp22404_c0_seq1; <a href="/dbget-bin/www_bget?ko:K02910">K02910</a>  RP-L31e, RPL31; large subunit ribosomal protein L31e
D      comp24431_c0_seq1; <a href="/dbget-bin/www_bget?ko:K02910">K02910</a>  RP-L31e, RPL31; large subunit ribosomal protein L31e
D      comp35131_c0_seq1; <a href="/dbget-bin/www_bget?ko:K02910">K02910</a>  RP-L31e, RPL31; large subunit ribosomal protein L31e
D      comp35131_c0_seq2; <a href="/dbget-bin/www_bget?ko:K02910">K02910</a>  RP-L31e, RPL31; large subunit ribosomal protein L31e
D      comp149144_c0_seq1; <a href="/dbget-bin/www_bget?ko:K02910">K02910</a>  RP-L31e, RPL31; large subunit ribosomal protein L31e
D      comp23013_c0_seq1; <a href="/dbget-bin/www_bget?ko:K02912">K02912</a>  RP-L32e, RPL32; large subunit ribosomal protein L32e
D      comp38678_c0_seq1; <a href="/dbget-bin/www_bget?ko:K02912">K02912</a>  RP-L32e, RPL32; large subunit ribosomal protein L32e
D      comp46864_c0_seq1; <a href="/dbget-bin/www_bget?ko:K02912">K02912</a>  RP-L32e, RPL32; large subunit ribosomal protein L32e
D      comp59129_c0_seq1; <a href="/dbget-bin/www_bget?ko:K02912">K02912</a>  RP-L32e, RPL32; large subunit ribosomal protein L32e
D      comp95253_c0_seq1; <a href="/dbget-bin/www_bget?ko:K02912">K02912</a>  RP-L32e, RPL32; large subunit ribosomal protein L32e
D      comp128841_c0_seq1; <a href="/dbget-bin/www_bget?ko:K02912">K02912</a>  RP-L32e, RPL32; large subunit ribosomal protein L32e
D      comp134152_c0_seq1; <a href="/dbget-bin/www_bget?ko:K02912">K02912</a>  RP-L32e, RPL32; large subunit ribosomal protein L32e
D      comp139805_c0_seq1; <a href="/dbget-bin/www_bget?ko:K02912">K02912</a>  RP-L32e, RPL32; large subunit ribosomal protein L32e
D      comp47073_c0_seq1; <a href="/dbget-bin/www_bget?ko:K02915">K02915</a>  RP-L34e, RPL34; large subunit ribosomal protein L34e
D      comp82828_c0_seq1; <a href="/dbget-bin/www_bget?ko:K02915">K02915</a>  RP-L34e, RPL34; large subunit ribosomal protein L34e
D      comp100104_c0_seq1; <a href="/dbget-bin/www_bget?ko:K02915">K02915</a>  RP-L34e, RPL34; large subunit ribosomal protein L34e
D      comp24570_c0_seq1; <a href="/dbget-bin/www_bget?ko:K02918">K02918</a>  RP-L35e, RPL35; large subunit ribosomal protein L35e
D      comp70910_c0_seq1; <a href="/dbget-bin/www_bget?ko:K02918">K02918</a>  RP-L35e, RPL35; large subunit ribosomal protein L35e
D      comp93854_c0_seq1; <a href="/dbget-bin/www_bget?ko:K02918">K02918</a>  RP-L35e, RPL35; large subunit ribosomal protein L35e
D      comp136585_c0_seq1; <a href="/dbget-bin/www_bget?ko:K02918">K02918</a>  RP-L35e, RPL35; large subunit ribosomal protein L35e
D      comp11077_c0_seq1; <a href="/dbget-bin/www_bget?ko:K02917">K02917</a>  RP-L35Ae, RPL35A; large subunit ribosomal protein L35Ae
D      comp36548_c0_seq1; <a href="/dbget-bin/www_bget?ko:K02917">K02917</a>  RP-L35Ae, RPL35A; large subunit ribosomal protein L35Ae
D      comp61222_c0_seq1; <a href="/dbget-bin/www_bget?ko:K02917">K02917</a>  RP-L35Ae, RPL35A; large subunit ribosomal protein L35Ae
D      comp72412_c0_seq1; <a href="/dbget-bin/www_bget?ko:K02917">K02917</a>  RP-L35Ae, RPL35A; large subunit ribosomal protein L35Ae
D      comp47286_c0_seq1; <a href="/dbget-bin/www_bget?ko:K02920">K02920</a>  RP-L36e, RPL36; large subunit ribosomal protein L36e
D      comp65430_c0_seq1; <a href="/dbget-bin/www_bget?ko:K02920">K02920</a>  RP-L36e, RPL36; large subunit ribosomal protein L36e
D      comp80392_c0_seq1; <a href="/dbget-bin/www_bget?ko:K02920">K02920</a>  RP-L36e, RPL36; large subunit ribosomal protein L36e
D      comp147885_c0_seq1; <a href="/dbget-bin/www_bget?ko:K02920">K02920</a>  RP-L36e, RPL36; large subunit ribosomal protein L36e
D      comp62080_c0_seq1; <a href="/dbget-bin/www_bget?ko:K02922">K02922</a>  RP-L37e, RPL37; large subunit ribosomal protein L37e
D      comp74001_c0_seq1; <a href="/dbget-bin/www_bget?ko:K02922">K02922</a>  RP-L37e, RPL37; large subunit ribosomal protein L37e
D      comp15700_c0_seq1; <a href="/dbget-bin/www_bget?ko:K02923">K02923</a>  RP-L38e, RPL38; large subunit ribosomal protein L38e
D      comp24432_c0_seq1; <a href="/dbget-bin/www_bget?ko:K02923">K02923</a>  RP-L38e, RPL38; large subunit ribosomal protein L38e
D      comp55048_c0_seq1; <a href="/dbget-bin/www_bget?ko:K02923">K02923</a>  RP-L38e, RPL38; large subunit ribosomal protein L38e
D      comp18934_c0_seq1; <a href="/dbget-bin/www_bget?ko:K02924">K02924</a>  RP-L39e, RPL39; large subunit ribosomal protein L39e
D      comp36545_c0_seq1; <a href="/dbget-bin/www_bget?ko:K02924">K02924</a>  RP-L39e, RPL39; large subunit ribosomal protein L39e
D      comp47050_c0_seq1; <a href="/dbget-bin/www_bget?ko:K02924">K02924</a>  RP-L39e, RPL39; large subunit ribosomal protein L39e
D      comp107078_c0_seq1; <a href="/dbget-bin/www_bget?ko:K02924">K02924</a>  RP-L39e, RPL39; large subunit ribosomal protein L39e
D      comp133501_c0_seq1; <a href="/dbget-bin/www_bget?ko:K02924">K02924</a>  RP-L39e, RPL39; large subunit ribosomal protein L39e
D      comp35680_c0_seq1; <a href="/dbget-bin/www_bget?ko:K02927">K02927</a>  RP-L40e, RPL40; large subunit ribosomal protein L40e
D      comp46482_c0_seq2; <a href="/dbget-bin/www_bget?ko:K02927">K02927</a>  RP-L40e, RPL40; large subunit ribosomal protein L40e
D      comp72931_c0_seq1; <a href="/dbget-bin/www_bget?ko:K02927">K02927</a>  RP-L40e, RPL40; large subunit ribosomal protein L40e
D      comp10888_c0_seq2; <a href="/dbget-bin/www_bget?ko:K02929">K02929</a>  RP-L44e, RPL44; large subunit ribosomal protein L44e
D      comp24462_c0_seq1; <a href="/dbget-bin/www_bget?ko:K02941">K02941</a>  RP-LP0, RPLP0; large subunit ribosomal protein LP0
D      comp30469_c0_seq1; <a href="/dbget-bin/www_bget?ko:K02941">K02941</a>  RP-LP0, RPLP0; large subunit ribosomal protein LP0
D      comp30907_c0_seq1; <a href="/dbget-bin/www_bget?ko:K02941">K02941</a>  RP-LP0, RPLP0; large subunit ribosomal protein LP0
D      comp42462_c0_seq1; <a href="/dbget-bin/www_bget?ko:K02941">K02941</a>  RP-LP0, RPLP0; large subunit ribosomal protein LP0
D      comp48654_c0_seq1; <a href="/dbget-bin/www_bget?ko:K02941">K02941</a>  RP-LP0, RPLP0; large subunit ribosomal protein LP0
D      comp49601_c0_seq1; <a href="/dbget-bin/www_bget?ko:K02941">K02941</a>  RP-LP0, RPLP0; large subunit ribosomal protein LP0
D      comp51233_c0_seq1; <a href="/dbget-bin/www_bget?ko:K02941">K02941</a>  RP-LP0, RPLP0; large subunit ribosomal protein LP0
D      comp55222_c0_seq1; <a href="/dbget-bin/www_bget?ko:K02941">K02941</a>  RP-LP0, RPLP0; large subunit ribosomal protein LP0
D      comp56607_c0_seq1; <a href="/dbget-bin/www_bget?ko:K02941">K02941</a>  RP-LP0, RPLP0; large subunit ribosomal protein LP0
D      comp65384_c0_seq1; <a href="/dbget-bin/www_bget?ko:K02941">K02941</a>  RP-LP0, RPLP0; large subunit ribosomal protein LP0
D      comp67153_c0_seq1; <a href="/dbget-bin/www_bget?ko:K02941">K02941</a>  RP-LP0, RPLP0; large subunit ribosomal protein LP0
D      comp107511_c0_seq1; <a href="/dbget-bin/www_bget?ko:K02941">K02941</a>  RP-LP0, RPLP0; large subunit ribosomal protein LP0
D      comp114756_c0_seq1; <a href="/dbget-bin/www_bget?ko:K02941">K02941</a>  RP-LP0, RPLP0; large subunit ribosomal protein LP0
D      comp119139_c0_seq1; <a href="/dbget-bin/www_bget?ko:K02941">K02941</a>  RP-LP0, RPLP0; large subunit ribosomal protein LP0
D      comp148056_c0_seq1; <a href="/dbget-bin/www_bget?ko:K02941">K02941</a>  RP-LP0, RPLP0; large subunit ribosomal protein LP0
D      comp46905_c0_seq1; <a href="/dbget-bin/www_bget?ko:K02942">K02942</a>  RP-LP1, RPLP1; large subunit ribosomal protein LP1
D      comp110403_c0_seq1; <a href="/dbget-bin/www_bget?ko:K02942">K02942</a>  RP-LP1, RPLP1; large subunit ribosomal protein LP1
D      comp155825_c0_seq1; <a href="/dbget-bin/www_bget?ko:K02942">K02942</a>  RP-LP1, RPLP1; large subunit ribosomal protein LP1
D      comp12208_c0_seq1; <a href="/dbget-bin/www_bget?ko:K02943">K02943</a>  RP-LP2, RPLP2; large subunit ribosomal protein LP2
D      comp34385_c0_seq2; <a href="/dbget-bin/www_bget?ko:K02943">K02943</a>  RP-LP2, RPLP2; large subunit ribosomal protein LP2
D      comp34385_c0_seq3; <a href="/dbget-bin/www_bget?ko:K02943">K02943</a>  RP-LP2, RPLP2; large subunit ribosomal protein LP2
D      comp47095_c0_seq1; <a href="/dbget-bin/www_bget?ko:K02943">K02943</a>  RP-LP2, RPLP2; large subunit ribosomal protein LP2
D      comp63266_c0_seq1; <a href="/dbget-bin/www_bget?ko:K02943">K02943</a>  RP-LP2, RPLP2; large subunit ribosomal protein LP2
D      comp95132_c0_seq1; <a href="/dbget-bin/www_bget?ko:K02943">K02943</a>  RP-LP2, RPLP2; large subunit ribosomal protein LP2
B  Mitochondria
C    Small subunit
D      comp7178_c0_seq1; <a href="/dbget-bin/www_bget?ko:K02967">K02967</a>  RP-S2, MRPS2, rpsB; small subunit ribosomal protein S2
D      comp149372_c0_seq1; <a href="/dbget-bin/www_bget?ko:K02967">K02967</a>  RP-S2, MRPS2, rpsB; small subunit ribosomal protein S2
D      comp15733_c0_seq1; <a href="/dbget-bin/www_bget?ko:K02988">K02988</a>  RP-S5, MRPS5, rpsE; small subunit ribosomal protein S5
D      comp61780_c0_seq1; <a href="/dbget-bin/www_bget?ko:K02990">K02990</a>  RP-S6, MRPS6, rpsF; small subunit ribosomal protein S6
D      comp95978_c0_seq1; <a href="/dbget-bin/www_bget?ko:K02992">K02992</a>  RP-S7, MRPS7, rpsG; small subunit ribosomal protein S7
D      comp112102_c0_seq1; <a href="/dbget-bin/www_bget?ko:K02996">K02996</a>  RP-S9, MRPS9, rpsI; small subunit ribosomal protein S9
D      comp67398_c0_seq1; <a href="/dbget-bin/www_bget?ko:K02950">K02950</a>  RP-S12, MRPS12, rpsL; small subunit ribosomal protein S12
D      comp52286_c0_seq1; <a href="/dbget-bin/www_bget?ko:K02954">K02954</a>  RP-S14, MRPS14, rpsN; small subunit ribosomal protein S14
D      comp68783_c0_seq1; <a href="/dbget-bin/www_bget?ko:K02954">K02954</a>  RP-S14, MRPS14, rpsN; small subunit ribosomal protein S14
D      comp78060_c0_seq1; <a href="/dbget-bin/www_bget?ko:K02956">K02956</a>  RP-S15, MRPS15, rpsO; small subunit ribosomal protein S15
D      comp8260_c0_seq1; <a href="/dbget-bin/www_bget?ko:K02959">K02959</a>  RP-S16, MRPS16, rpsP; small subunit ribosomal protein S16
D      comp40095_c0_seq1; <a href="/dbget-bin/www_bget?ko:K02961">K02961</a>  RP-S17, MRPS17, rpsQ; small subunit ribosomal protein S17
D      comp40095_c0_seq3; <a href="/dbget-bin/www_bget?ko:K02961">K02961</a>  RP-S17, MRPS17, rpsQ; small subunit ribosomal protein S17
D      comp112441_c0_seq1; <a href="/dbget-bin/www_bget?ko:K02961">K02961</a>  RP-S17, MRPS17, rpsQ; small subunit ribosomal protein S17
D      comp5294_c0_seq1; <a href="/dbget-bin/www_bget?ko:K02963">K02963</a>  RP-S18, MRPS18, rpsR; small subunit ribosomal protein S18
D      comp50551_c0_seq1; <a href="/dbget-bin/www_bget?ko:K02963">K02963</a>  RP-S18, MRPS18, rpsR; small subunit ribosomal protein S18
D      comp96674_c0_seq1; <a href="/dbget-bin/www_bget?ko:K02963">K02963</a>  RP-S18, MRPS18, rpsR; small subunit ribosomal protein S18
D      comp17645_c0_seq1; <a href="/dbget-bin/www_bget?ko:K02970">K02970</a>  RP-S21, MRPS21, rpsU; small subunit ribosomal protein S21
D      comp26827_c0_seq1; <a href="/dbget-bin/www_bget?ko:K16174">K16174</a>  MRPS18B, MRPS18-2; small subunit ribosomal protein S18b, mitochondrial
D      comp143934_c0_seq1; <a href="/dbget-bin/www_bget?ko:K17401">K17401</a>  MRPS22; small subunit ribosomal protein S22, mitochondrial
D      comp54395_c0_seq1; <a href="/dbget-bin/www_bget?ko:K17403">K17403</a>  MRPS24; small subunit ribosomal protein S24, mitochondrial
D      comp26779_c0_seq1; <a href="/dbget-bin/www_bget?ko:K17404">K17404</a>  MRPS25; small subunit ribosomal protein S25, mitochondrial
D      comp28222_c0_seq1; <a href="/dbget-bin/www_bget?ko:K17405">K17405</a>  MRPS26; small subunit ribosomal protein S26, mitochondrial
D      comp146937_c0_seq1; <a href="/dbget-bin/www_bget?ko:K17407">K17407</a>  MRPS28; small subunit ribosomal protein S28, mitochondrial
D      comp14659_c0_seq1; <a href="/dbget-bin/www_bget?ko:K17408">K17408</a>  DAP3, MRPS29; small subunit ribosomal protein S29, mitochondrial
D      comp89084_c0_seq1; <a href="/dbget-bin/www_bget?ko:K17409">K17409</a>  MRPS30; small subunit ribosomal protein S30, mitochondrial
D      comp35036_c0_seq1; <a href="/dbget-bin/www_bget?ko:K17413">K17413</a>  MRPS35; small subunit ribosomal protein S35, mitochondrial
D      comp73550_c0_seq1; <a href="/dbget-bin/www_bget?ko:K17413">K17413</a>  MRPS35; small subunit ribosomal protein S35, mitochondrial
D      comp142342_c0_seq1; <a href="/dbget-bin/www_bget?ko:K17413">K17413</a>  MRPS35; small subunit ribosomal protein S35, mitochondrial
C    Large subunit
D      comp97040_c0_seq1; <a href="/dbget-bin/www_bget?ko:K02886">K02886</a>  RP-L2, MRPL2, rplB; large subunit ribosomal protein L2
D      comp16357_c0_seq1; <a href="/dbget-bin/www_bget?ko:K02906">K02906</a>  RP-L3, MRPL3, rplC; large subunit ribosomal protein L3
D      comp34977_c0_seq1; <a href="/dbget-bin/www_bget?ko:K02906">K02906</a>  RP-L3, MRPL3, rplC; large subunit ribosomal protein L3
D      comp53538_c0_seq1; <a href="/dbget-bin/www_bget?ko:K02906">K02906</a>  RP-L3, MRPL3, rplC; large subunit ribosomal protein L3
D      comp14267_c0_seq1; <a href="/dbget-bin/www_bget?ko:K02926">K02926</a>  RP-L4, MRPL4, rplD; large subunit ribosomal protein L4
D      comp70854_c0_seq1; <a href="/dbget-bin/www_bget?ko:K02926">K02926</a>  RP-L4, MRPL4, rplD; large subunit ribosomal protein L4
D      comp114166_c0_seq1; <a href="/dbget-bin/www_bget?ko:K02867">K02867</a>  RP-L11, MRPL11, rplK; large subunit ribosomal protein L11
D      comp66373_c0_seq1; <a href="/dbget-bin/www_bget?ko:K02935">K02935</a>  RP-L7, MRPL12, rplL; large subunit ribosomal protein L7/L12
D      comp5753_c0_seq1; <a href="/dbget-bin/www_bget?ko:K02871">K02871</a>  RP-L13, MRPL13, rplM; large subunit ribosomal protein L13
D      comp13179_c0_seq1; <a href="/dbget-bin/www_bget?ko:K02874">K02874</a>  RP-L14, MRPL14, rplN; large subunit ribosomal protein L14
D      comp17021_c0_seq1; <a href="/dbget-bin/www_bget?ko:K02876">K02876</a>  RP-L15, MRPL15, rplO; large subunit ribosomal protein L15
D      comp89767_c0_seq1; <a href="/dbget-bin/www_bget?ko:K02879">K02879</a>  RP-L17, MRPL17, rplQ; large subunit ribosomal protein L17
D      comp17345_c0_seq1; <a href="/dbget-bin/www_bget?ko:K02884">K02884</a>  RP-L19, MRPL19, rplS; large subunit ribosomal protein L19
D      comp9314_c0_seq1; <a href="/dbget-bin/www_bget?ko:K02887">K02887</a>  RP-L20, MRPL20, rplT; large subunit ribosomal protein L20
D      comp55782_c0_seq1; <a href="/dbget-bin/www_bget?ko:K02888">K02888</a>  RP-L21, MRPL21, rplU; large subunit ribosomal protein L21
D      comp72644_c0_seq1; <a href="/dbget-bin/www_bget?ko:K02890">K02890</a>  RP-L22, MRPL22, rplV; large subunit ribosomal protein L22
D      comp16737_c0_seq1; <a href="/dbget-bin/www_bget?ko:K02895">K02895</a>  RP-L24, MRPL24, rplX; large subunit ribosomal protein L24
D      comp85249_c0_seq1; <a href="/dbget-bin/www_bget?ko:K02895">K02895</a>  RP-L24, MRPL24, rplX; large subunit ribosomal protein L24
D      comp59239_c0_seq1; <a href="/dbget-bin/www_bget?ko:K02899">K02899</a>  RP-L27, MRPL27, rpmA; large subunit ribosomal protein L27
D      comp83821_c0_seq1; <a href="/dbget-bin/www_bget?ko:K02907">K02907</a>  RP-L30, MRPL30, rpmD; large subunit ribosomal protein L30
D      comp17063_c0_seq1; <a href="/dbget-bin/www_bget?ko:K02911">K02911</a>  RP-L32, MRPL32, rpmF; large subunit ribosomal protein L32
D      comp19961_c0_seq1; <a href="/dbget-bin/www_bget?ko:K02913">K02913</a>  RP-L33, MRPL33, rpmG; large subunit ribosomal protein L33
D      comp23331_c0_seq1; <a href="/dbget-bin/www_bget?ko:K02913">K02913</a>  RP-L33, MRPL33, rpmG; large subunit ribosomal protein L33
D      comp50702_c0_seq1; <a href="/dbget-bin/www_bget?ko:K02916">K02916</a>  RP-L35, MRPL35, rpmI; large subunit ribosomal protein L35
D      comp50577_c0_seq1; <a href="/dbget-bin/www_bget?ko:K17420">K17420</a>  MRPL39; large subunit ribosomal protein L39, mitochondrial
D      comp36769_c0_seq1; <a href="/dbget-bin/www_bget?ko:K17421">K17421</a>  MRPL40; large subunit ribosomal protein L40, mitochondrial
D      comp39085_c0_seq2; <a href="/dbget-bin/www_bget?ko:K17422">K17422</a>  MRPL41; large subunit ribosomal protein L41, mitochondrial
D      comp53209_c0_seq1; <a href="/dbget-bin/www_bget?ko:K17422">K17422</a>  MRPL41; large subunit ribosomal protein L41, mitochondrial
D      comp29317_c0_seq1; <a href="/dbget-bin/www_bget?ko:K17423">K17423</a>  MRPL42; large subunit ribosomal protein L42, mitochondrial
D      comp47909_c0_seq1; <a href="/dbget-bin/www_bget?ko:K17423">K17423</a>  MRPL42; large subunit ribosomal protein L42, mitochondrial
D      comp19780_c0_seq1; <a href="/dbget-bin/www_bget?ko:K17425">K17425</a>  MRPL44; large subunit ribosomal protein L44, mitochondrial [EC:3.1.26.-]
D      comp137362_c0_seq1; <a href="/dbget-bin/www_bget?ko:K17425">K17425</a>  MRPL44; large subunit ribosomal protein L44, mitochondrial [EC:3.1.26.-]
D      comp45214_c0_seq1; <a href="/dbget-bin/www_bget?ko:K17426">K17426</a>  MRPL45; large subunit ribosomal protein L45, mitochondrial
D      comp107245_c0_seq1; <a href="/dbget-bin/www_bget?ko:K17427">K17427</a>  MRPL46; large subunit ribosomal protein L46, mitochondrial
D      comp56948_c0_seq1; <a href="/dbget-bin/www_bget?ko:K17428">K17428</a>  MRPL47, NCM1; large subunit ribosomal protein L47, mitochondrial
D      comp133179_c0_seq1; <a href="/dbget-bin/www_bget?ko:K17430">K17430</a>  MRPL49, NOF1; large subunit ribosomal protein L49, mitochondrial
D      comp64345_c0_seq1; <a href="/dbget-bin/www_bget?ko:K17431">K17431</a>  MRPL50; large subunit ribosomal protein L50, mitochondrial
D      comp49209_c0_seq1; <a href="/dbget-bin/www_bget?ko:K17433">K17433</a>  MRPL52; large subunit ribosomal protein L52, mitochondrial
D      comp57936_c0_seq1; <a href="/dbget-bin/www_bget?ko:K17436">K17436</a>  MRPL55; large subunit ribosomal protein L55, mitochondrial
B  Bacteria
C    Small subunit
D      comp7178_c0_seq1; <a href="/dbget-bin/www_bget?ko:K02967">K02967</a>  RP-S2, MRPS2, rpsB; small subunit ribosomal protein S2
D      comp149372_c0_seq1; <a href="/dbget-bin/www_bget?ko:K02967">K02967</a>  RP-S2, MRPS2, rpsB; small subunit ribosomal protein S2
D      comp15733_c0_seq1; <a href="/dbget-bin/www_bget?ko:K02988">K02988</a>  RP-S5, MRPS5, rpsE; small subunit ribosomal protein S5
D      comp61780_c0_seq1; <a href="/dbget-bin/www_bget?ko:K02990">K02990</a>  RP-S6, MRPS6, rpsF; small subunit ribosomal protein S6
D      comp95978_c0_seq1; <a href="/dbget-bin/www_bget?ko:K02992">K02992</a>  RP-S7, MRPS7, rpsG; small subunit ribosomal protein S7
D      comp112102_c0_seq1; <a href="/dbget-bin/www_bget?ko:K02996">K02996</a>  RP-S9, MRPS9, rpsI; small subunit ribosomal protein S9
D      comp67398_c0_seq1; <a href="/dbget-bin/www_bget?ko:K02950">K02950</a>  RP-S12, MRPS12, rpsL; small subunit ribosomal protein S12
D      comp52286_c0_seq1; <a href="/dbget-bin/www_bget?ko:K02954">K02954</a>  RP-S14, MRPS14, rpsN; small subunit ribosomal protein S14
D      comp68783_c0_seq1; <a href="/dbget-bin/www_bget?ko:K02954">K02954</a>  RP-S14, MRPS14, rpsN; small subunit ribosomal protein S14
D      comp78060_c0_seq1; <a href="/dbget-bin/www_bget?ko:K02956">K02956</a>  RP-S15, MRPS15, rpsO; small subunit ribosomal protein S15
D      comp8260_c0_seq1; <a href="/dbget-bin/www_bget?ko:K02959">K02959</a>  RP-S16, MRPS16, rpsP; small subunit ribosomal protein S16
D      comp40095_c0_seq1; <a href="/dbget-bin/www_bget?ko:K02961">K02961</a>  RP-S17, MRPS17, rpsQ; small subunit ribosomal protein S17
D      comp40095_c0_seq3; <a href="/dbget-bin/www_bget?ko:K02961">K02961</a>  RP-S17, MRPS17, rpsQ; small subunit ribosomal protein S17
D      comp112441_c0_seq1; <a href="/dbget-bin/www_bget?ko:K02961">K02961</a>  RP-S17, MRPS17, rpsQ; small subunit ribosomal protein S17
D      comp5294_c0_seq1; <a href="/dbget-bin/www_bget?ko:K02963">K02963</a>  RP-S18, MRPS18, rpsR; small subunit ribosomal protein S18
D      comp50551_c0_seq1; <a href="/dbget-bin/www_bget?ko:K02963">K02963</a>  RP-S18, MRPS18, rpsR; small subunit ribosomal protein S18
D      comp96674_c0_seq1; <a href="/dbget-bin/www_bget?ko:K02963">K02963</a>  RP-S18, MRPS18, rpsR; small subunit ribosomal protein S18
D      comp17645_c0_seq1; <a href="/dbget-bin/www_bget?ko:K02970">K02970</a>  RP-S21, MRPS21, rpsU; small subunit ribosomal protein S21
C    Large subunit
D      comp97040_c0_seq1; <a href="/dbget-bin/www_bget?ko:K02886">K02886</a>  RP-L2, MRPL2, rplB; large subunit ribosomal protein L2
D      comp16357_c0_seq1; <a href="/dbget-bin/www_bget?ko:K02906">K02906</a>  RP-L3, MRPL3, rplC; large subunit ribosomal protein L3
D      comp34977_c0_seq1; <a href="/dbget-bin/www_bget?ko:K02906">K02906</a>  RP-L3, MRPL3, rplC; large subunit ribosomal protein L3
D      comp53538_c0_seq1; <a href="/dbget-bin/www_bget?ko:K02906">K02906</a>  RP-L3, MRPL3, rplC; large subunit ribosomal protein L3
D      comp14267_c0_seq1; <a href="/dbget-bin/www_bget?ko:K02926">K02926</a>  RP-L4, MRPL4, rplD; large subunit ribosomal protein L4
D      comp70854_c0_seq1; <a href="/dbget-bin/www_bget?ko:K02926">K02926</a>  RP-L4, MRPL4, rplD; large subunit ribosomal protein L4
D      comp66373_c0_seq1; <a href="/dbget-bin/www_bget?ko:K02935">K02935</a>  RP-L7, MRPL12, rplL; large subunit ribosomal protein L7/L12
D      comp114166_c0_seq1; <a href="/dbget-bin/www_bget?ko:K02867">K02867</a>  RP-L11, MRPL11, rplK; large subunit ribosomal protein L11
D      comp5753_c0_seq1; <a href="/dbget-bin/www_bget?ko:K02871">K02871</a>  RP-L13, MRPL13, rplM; large subunit ribosomal protein L13
D      comp13179_c0_seq1; <a href="/dbget-bin/www_bget?ko:K02874">K02874</a>  RP-L14, MRPL14, rplN; large subunit ribosomal protein L14
D      comp17021_c0_seq1; <a href="/dbget-bin/www_bget?ko:K02876">K02876</a>  RP-L15, MRPL15, rplO; large subunit ribosomal protein L15
D      comp89767_c0_seq1; <a href="/dbget-bin/www_bget?ko:K02879">K02879</a>  RP-L17, MRPL17, rplQ; large subunit ribosomal protein L17
D      comp17345_c0_seq1; <a href="/dbget-bin/www_bget?ko:K02884">K02884</a>  RP-L19, MRPL19, rplS; large subunit ribosomal protein L19
D      comp9314_c0_seq1; <a href="/dbget-bin/www_bget?ko:K02887">K02887</a>  RP-L20, MRPL20, rplT; large subunit ribosomal protein L20
D      comp55782_c0_seq1; <a href="/dbget-bin/www_bget?ko:K02888">K02888</a>  RP-L21, MRPL21, rplU; large subunit ribosomal protein L21
D      comp72644_c0_seq1; <a href="/dbget-bin/www_bget?ko:K02890">K02890</a>  RP-L22, MRPL22, rplV; large subunit ribosomal protein L22
D      comp16737_c0_seq1; <a href="/dbget-bin/www_bget?ko:K02895">K02895</a>  RP-L24, MRPL24, rplX; large subunit ribosomal protein L24
D      comp85249_c0_seq1; <a href="/dbget-bin/www_bget?ko:K02895">K02895</a>  RP-L24, MRPL24, rplX; large subunit ribosomal protein L24
D      comp59239_c0_seq1; <a href="/dbget-bin/www_bget?ko:K02899">K02899</a>  RP-L27, MRPL27, rpmA; large subunit ribosomal protein L27
D      comp83821_c0_seq1; <a href="/dbget-bin/www_bget?ko:K02907">K02907</a>  RP-L30, MRPL30, rpmD; large subunit ribosomal protein L30
D      comp17063_c0_seq1; <a href="/dbget-bin/www_bget?ko:K02911">K02911</a>  RP-L32, MRPL32, rpmF; large subunit ribosomal protein L32
D      comp19961_c0_seq1; <a href="/dbget-bin/www_bget?ko:K02913">K02913</a>  RP-L33, MRPL33, rpmG; large subunit ribosomal protein L33
D      comp23331_c0_seq1; <a href="/dbget-bin/www_bget?ko:K02913">K02913</a>  RP-L33, MRPL33, rpmG; large subunit ribosomal protein L33
D      comp50702_c0_seq1; <a href="/dbget-bin/www_bget?ko:K02916">K02916</a>  RP-L35, MRPL35, rpmI; large subunit ribosomal protein L35
B  Archaea
C    Small subunit
D      comp7178_c0_seq1; <a href="/dbget-bin/www_bget?ko:K02967">K02967</a>  RP-S2, MRPS2, rpsB; small subunit ribosomal protein S2
D      comp149372_c0_seq1; <a href="/dbget-bin/www_bget?ko:K02967">K02967</a>  RP-S2, MRPS2, rpsB; small subunit ribosomal protein S2
D      comp15733_c0_seq1; <a href="/dbget-bin/www_bget?ko:K02988">K02988</a>  RP-S5, MRPS5, rpsE; small subunit ribosomal protein S5
D      comp95978_c0_seq1; <a href="/dbget-bin/www_bget?ko:K02992">K02992</a>  RP-S7, MRPS7, rpsG; small subunit ribosomal protein S7
D      comp112102_c0_seq1; <a href="/dbget-bin/www_bget?ko:K02996">K02996</a>  RP-S9, MRPS9, rpsI; small subunit ribosomal protein S9
D      comp67398_c0_seq1; <a href="/dbget-bin/www_bget?ko:K02950">K02950</a>  RP-S12, MRPS12, rpsL; small subunit ribosomal protein S12
D      comp52286_c0_seq1; <a href="/dbget-bin/www_bget?ko:K02954">K02954</a>  RP-S14, MRPS14, rpsN; small subunit ribosomal protein S14
D      comp68783_c0_seq1; <a href="/dbget-bin/www_bget?ko:K02954">K02954</a>  RP-S14, MRPS14, rpsN; small subunit ribosomal protein S14
D      comp78060_c0_seq1; <a href="/dbget-bin/www_bget?ko:K02956">K02956</a>  RP-S15, MRPS15, rpsO; small subunit ribosomal protein S15
D      comp40095_c0_seq1; <a href="/dbget-bin/www_bget?ko:K02961">K02961</a>  RP-S17, MRPS17, rpsQ; small subunit ribosomal protein S17
D      comp40095_c0_seq3; <a href="/dbget-bin/www_bget?ko:K02961">K02961</a>  RP-S17, MRPS17, rpsQ; small subunit ribosomal protein S17
D      comp112441_c0_seq1; <a href="/dbget-bin/www_bget?ko:K02961">K02961</a>  RP-S17, MRPS17, rpsQ; small subunit ribosomal protein S17
D      comp25019_c0_seq1; <a href="/dbget-bin/www_bget?ko:K02984">K02984</a>  RP-S3Ae, RPS3A; small subunit ribosomal protein S3Ae
D      comp58783_c0_seq1; <a href="/dbget-bin/www_bget?ko:K02984">K02984</a>  RP-S3Ae, RPS3A; small subunit ribosomal protein S3Ae
D      comp93896_c0_seq1; <a href="/dbget-bin/www_bget?ko:K02984">K02984</a>  RP-S3Ae, RPS3A; small subunit ribosomal protein S3Ae
D      comp154837_c0_seq1; <a href="/dbget-bin/www_bget?ko:K02984">K02984</a>  RP-S3Ae, RPS3A; small subunit ribosomal protein S3Ae
D      comp217_c0_seq1; <a href="/dbget-bin/www_bget?ko:K02987">K02987</a>  RP-S4e, RPS4; small subunit ribosomal protein S4e
D      comp93377_c0_seq1; <a href="/dbget-bin/www_bget?ko:K02987">K02987</a>  RP-S4e, RPS4; small subunit ribosomal protein S4e
D      comp110192_c0_seq1; <a href="/dbget-bin/www_bget?ko:K02987">K02987</a>  RP-S4e, RPS4; small subunit ribosomal protein S4e
D      comp146735_c0_seq1; <a href="/dbget-bin/www_bget?ko:K02987">K02987</a>  RP-S4e, RPS4; small subunit ribosomal protein S4e
D      comp9502_c0_seq1; <a href="/dbget-bin/www_bget?ko:K02995">K02995</a>  RP-S8e, RPS8; small subunit ribosomal protein S8e
D      comp17961_c0_seq1; <a href="/dbget-bin/www_bget?ko:K02995">K02995</a>  RP-S8e, RPS8; small subunit ribosomal protein S8e
D      comp65875_c0_seq1; <a href="/dbget-bin/www_bget?ko:K02995">K02995</a>  RP-S8e, RPS8; small subunit ribosomal protein S8e
D      comp125501_c0_seq1; <a href="/dbget-bin/www_bget?ko:K02995">K02995</a>  RP-S8e, RPS8; small subunit ribosomal protein S8e
D      comp101108_c0_seq1; <a href="/dbget-bin/www_bget?ko:K02962">K02962</a>  RP-S17e, RPS17; small subunit ribosomal protein S17e
D      comp14491_c0_seq1; <a href="/dbget-bin/www_bget?ko:K02966">K02966</a>  RP-S19e, RPS19; small subunit ribosomal protein S19e
D      comp32490_c0_seq1; <a href="/dbget-bin/www_bget?ko:K02966">K02966</a>  RP-S19e, RPS19; small subunit ribosomal protein S19e
D      comp33204_c0_seq1; <a href="/dbget-bin/www_bget?ko:K02966">K02966</a>  RP-S19e, RPS19; small subunit ribosomal protein S19e
D      comp47040_c0_seq1; <a href="/dbget-bin/www_bget?ko:K02966">K02966</a>  RP-S19e, RPS19; small subunit ribosomal protein S19e
D      comp107839_c0_seq1; <a href="/dbget-bin/www_bget?ko:K02966">K02966</a>  RP-S19e, RPS19; small subunit ribosomal protein S19e
D      comp25258_c0_seq1; <a href="/dbget-bin/www_bget?ko:K02974">K02974</a>  RP-S24e, RPS24; small subunit ribosomal protein S24e
D      comp30414_c0_seq1; <a href="/dbget-bin/www_bget?ko:K02974">K02974</a>  RP-S24e, RPS24; small subunit ribosomal protein S24e
D      comp32550_c0_seq1; <a href="/dbget-bin/www_bget?ko:K02974">K02974</a>  RP-S24e, RPS24; small subunit ribosomal protein S24e
D      comp51778_c0_seq1; <a href="/dbget-bin/www_bget?ko:K02974">K02974</a>  RP-S24e, RPS24; small subunit ribosomal protein S24e
D      comp96153_c0_seq1; <a href="/dbget-bin/www_bget?ko:K02974">K02974</a>  RP-S24e, RPS24; small subunit ribosomal protein S24e
D      comp42540_c0_seq1; <a href="/dbget-bin/www_bget?ko:K02975">K02975</a>  RP-S25e, RPS25; small subunit ribosomal protein S25e
D      comp101417_c0_seq1; <a href="/dbget-bin/www_bget?ko:K02975">K02975</a>  RP-S25e, RPS25; small subunit ribosomal protein S25e
D      comp114537_c0_seq1; <a href="/dbget-bin/www_bget?ko:K02975">K02975</a>  RP-S25e, RPS25; small subunit ribosomal protein S25e
D      comp3557_c0_seq1; <a href="/dbget-bin/www_bget?ko:K02976">K02976</a>  RP-S26e, RPS26; small subunit ribosomal protein S26e
D      comp52431_c0_seq1; <a href="/dbget-bin/www_bget?ko:K02976">K02976</a>  RP-S26e, RPS26; small subunit ribosomal protein S26e
D      comp155711_c0_seq1; <a href="/dbget-bin/www_bget?ko:K02976">K02976</a>  RP-S26e, RPS26; small subunit ribosomal protein S26e
D      comp61619_c0_seq1; <a href="/dbget-bin/www_bget?ko:K02978">K02978</a>  RP-S27e, RPS27; small subunit ribosomal protein S27e
D      comp47879_c0_seq1; <a href="/dbget-bin/www_bget?ko:K02979">K02979</a>  RP-S28e, RPS28; small subunit ribosomal protein S28e
D      comp153627_c0_seq1; <a href="/dbget-bin/www_bget?ko:K02979">K02979</a>  RP-S28e, RPS28; small subunit ribosomal protein S28e
D      comp11109_c0_seq1; <a href="/dbget-bin/www_bget?ko:K02983">K02983</a>  RP-S30e, RPS30; small subunit ribosomal protein S30e
D      comp21491_c0_seq1; <a href="/dbget-bin/www_bget?ko:K02983">K02983</a>  RP-S30e, RPS30; small subunit ribosomal protein S30e
D      comp36790_c0_seq1; <a href="/dbget-bin/www_bget?ko:K02983">K02983</a>  RP-S30e, RPS30; small subunit ribosomal protein S30e
D      comp36790_c0_seq2; <a href="/dbget-bin/www_bget?ko:K02983">K02983</a>  RP-S30e, RPS30; small subunit ribosomal protein S30e
D      comp126446_c0_seq1; <a href="/dbget-bin/www_bget?ko:K02983">K02983</a>  RP-S30e, RPS30; small subunit ribosomal protein S30e
D      comp143430_c0_seq1; <a href="/dbget-bin/www_bget?ko:K02983">K02983</a>  RP-S30e, RPS30; small subunit ribosomal protein S30e
C    Large subunit
D      comp97040_c0_seq1; <a href="/dbget-bin/www_bget?ko:K02886">K02886</a>  RP-L2, MRPL2, rplB; large subunit ribosomal protein L2
D      comp16357_c0_seq1; <a href="/dbget-bin/www_bget?ko:K02906">K02906</a>  RP-L3, MRPL3, rplC; large subunit ribosomal protein L3
D      comp34977_c0_seq1; <a href="/dbget-bin/www_bget?ko:K02906">K02906</a>  RP-L3, MRPL3, rplC; large subunit ribosomal protein L3
D      comp53538_c0_seq1; <a href="/dbget-bin/www_bget?ko:K02906">K02906</a>  RP-L3, MRPL3, rplC; large subunit ribosomal protein L3
D      comp114166_c0_seq1; <a href="/dbget-bin/www_bget?ko:K02867">K02867</a>  RP-L11, MRPL11, rplK; large subunit ribosomal protein L11
D      comp5753_c0_seq1; <a href="/dbget-bin/www_bget?ko:K02871">K02871</a>  RP-L13, MRPL13, rplM; large subunit ribosomal protein L13
D      comp13179_c0_seq1; <a href="/dbget-bin/www_bget?ko:K02874">K02874</a>  RP-L14, MRPL14, rplN; large subunit ribosomal protein L14
D      comp17021_c0_seq1; <a href="/dbget-bin/www_bget?ko:K02876">K02876</a>  RP-L15, MRPL15, rplO; large subunit ribosomal protein L15
D      comp72644_c0_seq1; <a href="/dbget-bin/www_bget?ko:K02890">K02890</a>  RP-L22, MRPL22, rplV; large subunit ribosomal protein L22
D      comp16737_c0_seq1; <a href="/dbget-bin/www_bget?ko:K02895">K02895</a>  RP-L24, MRPL24, rplX; large subunit ribosomal protein L24
D      comp85249_c0_seq1; <a href="/dbget-bin/www_bget?ko:K02895">K02895</a>  RP-L24, MRPL24, rplX; large subunit ribosomal protein L24
D      comp83821_c0_seq1; <a href="/dbget-bin/www_bget?ko:K02907">K02907</a>  RP-L30, MRPL30, rpmD; large subunit ribosomal protein L30
D      comp51850_c0_seq1; <a href="/dbget-bin/www_bget?ko:K02930">K02930</a>  RP-L4e, RPL4; large subunit ribosomal protein L4e
D      comp120174_c0_seq1; <a href="/dbget-bin/www_bget?ko:K02930">K02930</a>  RP-L4e, RPL4; large subunit ribosomal protein L4e
D      comp145246_c0_seq1; <a href="/dbget-bin/www_bget?ko:K02936">K02936</a>  RP-L7Ae, RPL7A; large subunit ribosomal protein L7Ae
D      comp156220_c0_seq1; <a href="/dbget-bin/www_bget?ko:K02936">K02936</a>  RP-L7Ae, RPL7A; large subunit ribosomal protein L7Ae
D      comp158304_c0_seq1; <a href="/dbget-bin/www_bget?ko:K02936">K02936</a>  RP-L7Ae, RPL7A; large subunit ribosomal protein L7Ae
D      comp125340_c0_seq1; <a href="/dbget-bin/www_bget?ko:K02866">K02866</a>  RP-L10e, RPL10; large subunit ribosomal protein L10e
D      comp138872_c0_seq1; <a href="/dbget-bin/www_bget?ko:K02866">K02866</a>  RP-L10e, RPL10; large subunit ribosomal protein L10e
D      comp145285_c0_seq1; <a href="/dbget-bin/www_bget?ko:K02866">K02866</a>  RP-L10e, RPL10; large subunit ribosomal protein L10e
D      comp156306_c0_seq1; <a href="/dbget-bin/www_bget?ko:K02866">K02866</a>  RP-L10e, RPL10; large subunit ribosomal protein L10e
D      comp2581_c0_seq1; <a href="/dbget-bin/www_bget?ko:K02873">K02873</a>  RP-L13e, RPL13; large subunit ribosomal protein L13e
D      comp70141_c0_seq1; <a href="/dbget-bin/www_bget?ko:K02873">K02873</a>  RP-L13e, RPL13; large subunit ribosomal protein L13e
D      comp87074_c0_seq1; <a href="/dbget-bin/www_bget?ko:K02873">K02873</a>  RP-L13e, RPL13; large subunit ribosomal protein L13e
D      comp137105_c0_seq1; <a href="/dbget-bin/www_bget?ko:K02873">K02873</a>  RP-L13e, RPL13; large subunit ribosomal protein L13e
D      comp146525_c0_seq1; <a href="/dbget-bin/www_bget?ko:K02873">K02873</a>  RP-L13e, RPL13; large subunit ribosomal protein L13e
D      comp46870_c0_seq1; <a href="/dbget-bin/www_bget?ko:K02875">K02875</a>  RP-L14e, RPL14; large subunit ribosomal protein L14e
D      comp120361_c0_seq1; <a href="/dbget-bin/www_bget?ko:K02875">K02875</a>  RP-L14e, RPL14; large subunit ribosomal protein L14e
D      comp21683_c0_seq1; <a href="/dbget-bin/www_bget?ko:K02877">K02877</a>  RP-L15e, RPL15; large subunit ribosomal protein L15e
D      comp32041_c0_seq1; <a href="/dbget-bin/www_bget?ko:K02877">K02877</a>  RP-L15e, RPL15; large subunit ribosomal protein L15e
D      comp156067_c0_seq1; <a href="/dbget-bin/www_bget?ko:K02877">K02877</a>  RP-L15e, RPL15; large subunit ribosomal protein L15e
D      comp748_c0_seq1; <a href="/dbget-bin/www_bget?ko:K02883">K02883</a>  RP-L18e, RPL18; large subunit ribosomal protein L18e
D      comp4419_c0_seq1; <a href="/dbget-bin/www_bget?ko:K02883">K02883</a>  RP-L18e, RPL18; large subunit ribosomal protein L18e
D      comp9230_c0_seq1; <a href="/dbget-bin/www_bget?ko:K02883">K02883</a>  RP-L18e, RPL18; large subunit ribosomal protein L18e
D      comp47222_c0_seq1; <a href="/dbget-bin/www_bget?ko:K02883">K02883</a>  RP-L18e, RPL18; large subunit ribosomal protein L18e
D      comp128933_c0_seq1; <a href="/dbget-bin/www_bget?ko:K02883">K02883</a>  RP-L18e, RPL18; large subunit ribosomal protein L18e
D      comp139288_c0_seq1; <a href="/dbget-bin/www_bget?ko:K02883">K02883</a>  RP-L18e, RPL18; large subunit ribosomal protein L18e
D      comp5171_c0_seq1; <a href="/dbget-bin/www_bget?ko:K02885">K02885</a>  RP-L19e, RPL19; large subunit ribosomal protein L19e
D      comp24467_c0_seq1; <a href="/dbget-bin/www_bget?ko:K02885">K02885</a>  RP-L19e, RPL19; large subunit ribosomal protein L19e
D      comp109726_c0_seq1; <a href="/dbget-bin/www_bget?ko:K02885">K02885</a>  RP-L19e, RPL19; large subunit ribosomal protein L19e
D      comp146698_c0_seq1; <a href="/dbget-bin/www_bget?ko:K02885">K02885</a>  RP-L19e, RPL19; large subunit ribosomal protein L19e
D      comp23791_c0_seq1; <a href="/dbget-bin/www_bget?ko:K02889">K02889</a>  RP-L21e, RPL21; large subunit ribosomal protein L21e
D      comp24532_c0_seq1; <a href="/dbget-bin/www_bget?ko:K02889">K02889</a>  RP-L21e, RPL21; large subunit ribosomal protein L21e
D      comp34073_c0_seq1; <a href="/dbget-bin/www_bget?ko:K02889">K02889</a>  RP-L21e, RPL21; large subunit ribosomal protein L21e
D      comp39519_c0_seq1; <a href="/dbget-bin/www_bget?ko:K02889">K02889</a>  RP-L21e, RPL21; large subunit ribosomal protein L21e
D      comp46963_c0_seq1; <a href="/dbget-bin/www_bget?ko:K02889">K02889</a>  RP-L21e, RPL21; large subunit ribosomal protein L21e
D      comp82870_c0_seq1; <a href="/dbget-bin/www_bget?ko:K02889">K02889</a>  RP-L21e, RPL21; large subunit ribosomal protein L21e
D      comp108037_c0_seq1; <a href="/dbget-bin/www_bget?ko:K02889">K02889</a>  RP-L21e, RPL21; large subunit ribosomal protein L21e
D      comp154698_c0_seq1; <a href="/dbget-bin/www_bget?ko:K02889">K02889</a>  RP-L21e, RPL21; large subunit ribosomal protein L21e
D      comp8244_c0_seq1; <a href="/dbget-bin/www_bget?ko:K02896">K02896</a>  RP-L24e, RPL24; large subunit ribosomal protein L24e
D      comp19891_c0_seq1; <a href="/dbget-bin/www_bget?ko:K02896">K02896</a>  RP-L24e, RPL24; large subunit ribosomal protein L24e
D      comp25784_c0_seq1; <a href="/dbget-bin/www_bget?ko:K02896">K02896</a>  RP-L24e, RPL24; large subunit ribosomal protein L24e
D      comp38196_c0_seq1; <a href="/dbget-bin/www_bget?ko:K02896">K02896</a>  RP-L24e, RPL24; large subunit ribosomal protein L24e
D      comp38961_c0_seq1; <a href="/dbget-bin/www_bget?ko:K02896">K02896</a>  RP-L24e, RPL24; large subunit ribosomal protein L24e
D      comp47043_c0_seq1; <a href="/dbget-bin/www_bget?ko:K02896">K02896</a>  RP-L24e, RPL24; large subunit ribosomal protein L24e
D      comp87611_c0_seq1; <a href="/dbget-bin/www_bget?ko:K02896">K02896</a>  RP-L24e, RPL24; large subunit ribosomal protein L24e
D      comp132507_c0_seq1; <a href="/dbget-bin/www_bget?ko:K02896">K02896</a>  RP-L24e, RPL24; large subunit ribosomal protein L24e
D      comp138474_c0_seq1; <a href="/dbget-bin/www_bget?ko:K02896">K02896</a>  RP-L24e, RPL24; large subunit ribosomal protein L24e
D      comp157968_c0_seq1; <a href="/dbget-bin/www_bget?ko:K02896">K02896</a>  RP-L24e, RPL24; large subunit ribosomal protein L24e
D      comp104006_c0_seq1; <a href="/dbget-bin/www_bget?ko:K02908">K02908</a>  RP-L30e, RPL30; large subunit ribosomal protein L30e
D      comp7068_c0_seq1; <a href="/dbget-bin/www_bget?ko:K02910">K02910</a>  RP-L31e, RPL31; large subunit ribosomal protein L31e
D      comp22404_c0_seq1; <a href="/dbget-bin/www_bget?ko:K02910">K02910</a>  RP-L31e, RPL31; large subunit ribosomal protein L31e
D      comp24431_c0_seq1; <a href="/dbget-bin/www_bget?ko:K02910">K02910</a>  RP-L31e, RPL31; large subunit ribosomal protein L31e
D      comp35131_c0_seq1; <a href="/dbget-bin/www_bget?ko:K02910">K02910</a>  RP-L31e, RPL31; large subunit ribosomal protein L31e
D      comp35131_c0_seq2; <a href="/dbget-bin/www_bget?ko:K02910">K02910</a>  RP-L31e, RPL31; large subunit ribosomal protein L31e
D      comp149144_c0_seq1; <a href="/dbget-bin/www_bget?ko:K02910">K02910</a>  RP-L31e, RPL31; large subunit ribosomal protein L31e
D      comp23013_c0_seq1; <a href="/dbget-bin/www_bget?ko:K02912">K02912</a>  RP-L32e, RPL32; large subunit ribosomal protein L32e
D      comp38678_c0_seq1; <a href="/dbget-bin/www_bget?ko:K02912">K02912</a>  RP-L32e, RPL32; large subunit ribosomal protein L32e
D      comp46864_c0_seq1; <a href="/dbget-bin/www_bget?ko:K02912">K02912</a>  RP-L32e, RPL32; large subunit ribosomal protein L32e
D      comp59129_c0_seq1; <a href="/dbget-bin/www_bget?ko:K02912">K02912</a>  RP-L32e, RPL32; large subunit ribosomal protein L32e
D      comp95253_c0_seq1; <a href="/dbget-bin/www_bget?ko:K02912">K02912</a>  RP-L32e, RPL32; large subunit ribosomal protein L32e
D      comp128841_c0_seq1; <a href="/dbget-bin/www_bget?ko:K02912">K02912</a>  RP-L32e, RPL32; large subunit ribosomal protein L32e
D      comp134152_c0_seq1; <a href="/dbget-bin/www_bget?ko:K02912">K02912</a>  RP-L32e, RPL32; large subunit ribosomal protein L32e
D      comp139805_c0_seq1; <a href="/dbget-bin/www_bget?ko:K02912">K02912</a>  RP-L32e, RPL32; large subunit ribosomal protein L32e
D      comp47073_c0_seq1; <a href="/dbget-bin/www_bget?ko:K02915">K02915</a>  RP-L34e, RPL34; large subunit ribosomal protein L34e
D      comp82828_c0_seq1; <a href="/dbget-bin/www_bget?ko:K02915">K02915</a>  RP-L34e, RPL34; large subunit ribosomal protein L34e
D      comp100104_c0_seq1; <a href="/dbget-bin/www_bget?ko:K02915">K02915</a>  RP-L34e, RPL34; large subunit ribosomal protein L34e
D      comp11077_c0_seq1; <a href="/dbget-bin/www_bget?ko:K02917">K02917</a>  RP-L35Ae, RPL35A; large subunit ribosomal protein L35Ae
D      comp36548_c0_seq1; <a href="/dbget-bin/www_bget?ko:K02917">K02917</a>  RP-L35Ae, RPL35A; large subunit ribosomal protein L35Ae
D      comp61222_c0_seq1; <a href="/dbget-bin/www_bget?ko:K02917">K02917</a>  RP-L35Ae, RPL35A; large subunit ribosomal protein L35Ae
D      comp72412_c0_seq1; <a href="/dbget-bin/www_bget?ko:K02917">K02917</a>  RP-L35Ae, RPL35A; large subunit ribosomal protein L35Ae
D      comp62080_c0_seq1; <a href="/dbget-bin/www_bget?ko:K02922">K02922</a>  RP-L37e, RPL37; large subunit ribosomal protein L37e
D      comp74001_c0_seq1; <a href="/dbget-bin/www_bget?ko:K02922">K02922</a>  RP-L37e, RPL37; large subunit ribosomal protein L37e
D      comp18934_c0_seq1; <a href="/dbget-bin/www_bget?ko:K02924">K02924</a>  RP-L39e, RPL39; large subunit ribosomal protein L39e
D      comp36545_c0_seq1; <a href="/dbget-bin/www_bget?ko:K02924">K02924</a>  RP-L39e, RPL39; large subunit ribosomal protein L39e
D      comp47050_c0_seq1; <a href="/dbget-bin/www_bget?ko:K02924">K02924</a>  RP-L39e, RPL39; large subunit ribosomal protein L39e
D      comp107078_c0_seq1; <a href="/dbget-bin/www_bget?ko:K02924">K02924</a>  RP-L39e, RPL39; large subunit ribosomal protein L39e
D      comp133501_c0_seq1; <a href="/dbget-bin/www_bget?ko:K02924">K02924</a>  RP-L39e, RPL39; large subunit ribosomal protein L39e
D      comp35680_c0_seq1; <a href="/dbget-bin/www_bget?ko:K02927">K02927</a>  RP-L40e, RPL40; large subunit ribosomal protein L40e
D      comp46482_c0_seq2; <a href="/dbget-bin/www_bget?ko:K02927">K02927</a>  RP-L40e, RPL40; large subunit ribosomal protein L40e
D      comp72931_c0_seq1; <a href="/dbget-bin/www_bget?ko:K02927">K02927</a>  RP-L40e, RPL40; large subunit ribosomal protein L40e
D      comp10888_c0_seq2; <a href="/dbget-bin/www_bget?ko:K02929">K02929</a>  RP-L44e, RPL44; large subunit ribosomal protein L44e
#
A<b>Ribosomal RNAs</b>
B  Eukaryotes
C    <a href="/dbget-bin/www_bget?ko:K01979">K01979</a>  SSUrRNA; small subunit ribosomal RNA
C    <a href="/dbget-bin/www_bget?ko:K01982">K01982</a>  LSUrRNA; large subunit ribosomal RNA
C    <a href="/dbget-bin/www_bget?ko:K01981">K01981</a>  LSU5S; large subunit ribosomal RNA, 5S
C    <a href="/dbget-bin/www_bget?ko:K01984">K01984</a>  LSU4.5S; large subunit ribosomal RNA, 4.5S
C    <a href="/dbget-bin/www_bget?ko:K01986">K01986</a>  LSU5.8S; large subunit ribosomal RNA, 5.8S
B  Prokaryotes
C    <a href="/dbget-bin/www_bget?ko:K01985">K01985</a>  5SrRNA, rrf; 5S ribosomal RNA
C    <a href="/dbget-bin/www_bget?ko:K01977">K01977</a>  16SrRNA, rrs; 16S ribosomal RNA
C    <a href="/dbget-bin/www_bget?ko:K01980">K01980</a>  23SrRNA, rrl; 23S ribosomal RNA
!
#<hr>
#<b>[ <a href="/kegg/brite.html">BRITE</a> | <a href="/kegg/kegg2.html">KEGG2</a> | <a href="/kegg/">KEGG</a> ]</b><br>
#Last updated: August 6, 2013
