# Supplementary material for: RNA-Seq of the Caribbean reef-building coral Orbicella faveolata (Scleractinia-Merulinidae) under bleaching and disease stress expands models of coral innate immunity
Source: PeerJ. 2016 Feb 15;4:e1616. doi: 10.7717/peerj.1616 (PMC4768675; doi:10.7717/peerj.1616)
Supplement: Supplemental Information 10 [file peerj-04-1616-s010.gz › hier/q03012.keg]

+D	Translation factors
#<h2><a href="/kegg/kegg2.html"><img src="/Fig/bget/kegg3.gif" align="middle" border=0></a>&nbsp; Translation Factors</h2>
#<!---
#ENTRY       ko03012
#NAME        Translation
#DEFINITION  Translation factors Mfaveolata transcriptome
#--->
!
A<b>Eukaryotic Type</b>
B  Initiation factors
C    eIF-1
D      comp10714_c0_seq1; <a href="/dbget-bin/www_bget?ko:K03236">K03236</a>  EIF1A; translation initiation factor 1A
D      comp23746_c0_seq1; <a href="/dbget-bin/www_bget?ko:K03236">K03236</a>  EIF1A; translation initiation factor 1A
D      comp51072_c0_seq1; <a href="/dbget-bin/www_bget?ko:K03236">K03236</a>  EIF1A; translation initiation factor 1A
D      comp12097_c0_seq1; <a href="/dbget-bin/www_bget?ko:K03113">K03113</a>  EIF1, SUI1; translation initiation factor 1
D      comp38007_c0_seq1; <a href="/dbget-bin/www_bget?ko:K03113">K03113</a>  EIF1, SUI1; translation initiation factor 1
D      comp46949_c0_seq1; <a href="/dbget-bin/www_bget?ko:K03113">K03113</a>  EIF1, SUI1; translation initiation factor 1
D      comp130638_c0_seq1; <a href="/dbget-bin/www_bget?ko:K03113">K03113</a>  EIF1, SUI1; translation initiation factor 1
C    eIF-2
D      comp10804_c0_seq1; <a href="/dbget-bin/www_bget?ko:K03237">K03237</a>  EIF2S1; translation initiation factor 2 subunit 1
D      comp18178_c0_seq1; <a href="/dbget-bin/www_bget?ko:K03237">K03237</a>  EIF2S1; translation initiation factor 2 subunit 1
D      comp45324_c0_seq1; <a href="/dbget-bin/www_bget?ko:K03237">K03237</a>  EIF2S1; translation initiation factor 2 subunit 1
D      comp18154_c0_seq1; <a href="/dbget-bin/www_bget?ko:K03238">K03238</a>  EIF2S2; translation initiation factor 2 subunit 2
D      comp45759_c0_seq1; <a href="/dbget-bin/www_bget?ko:K03238">K03238</a>  EIF2S2; translation initiation factor 2 subunit 2
D      comp45759_c0_seq2; <a href="/dbget-bin/www_bget?ko:K03238">K03238</a>  EIF2S2; translation initiation factor 2 subunit 2
D      comp47658_c0_seq1; <a href="/dbget-bin/www_bget?ko:K03242">K03242</a>  EIF2S3; translation initiation factor 2 subunit 3
D      comp50700_c0_seq1; <a href="/dbget-bin/www_bget?ko:K03242">K03242</a>  EIF2S3; translation initiation factor 2 subunit 3
C    eIF-2A
D      comp27043_c0_seq1; <a href="/dbget-bin/www_bget?ko:K15026">K15026</a>  EIF2A; translation initiation factor 2A
D      comp34841_c0_seq1; <a href="/dbget-bin/www_bget?ko:K15026">K15026</a>  EIF2A; translation initiation factor 2A
C    eIF-2B
D      comp64158_c0_seq1; <a href="/dbget-bin/www_bget?ko:K03239">K03239</a>  EIF2B1; translation initiation factor eIF-2B subunit alpha
D      comp70437_c0_seq1; <a href="/dbget-bin/www_bget?ko:K03239">K03239</a>  EIF2B1; translation initiation factor eIF-2B subunit alpha
D      comp5684_c0_seq1; <a href="/dbget-bin/www_bget?ko:K03754">K03754</a>  EIF2B2; translation initiation factor eIF-2B subunit beta
D      comp10526_c0_seq1; <a href="/dbget-bin/www_bget?ko:K03754">K03754</a>  EIF2B2; translation initiation factor eIF-2B subunit beta
D      comp36766_c0_seq1; <a href="/dbget-bin/www_bget?ko:K03754">K03754</a>  EIF2B2; translation initiation factor eIF-2B subunit beta
D      comp56160_c0_seq1; <a href="/dbget-bin/www_bget?ko:K03754">K03754</a>  EIF2B2; translation initiation factor eIF-2B subunit beta
D      comp65495_c0_seq1; <a href="/dbget-bin/www_bget?ko:K03754">K03754</a>  EIF2B2; translation initiation factor eIF-2B subunit beta
D      comp66728_c0_seq1; <a href="/dbget-bin/www_bget?ko:K03241">K03241</a>  EIF2B3; translation initiation factor eIF-2B subunit gamma
D      comp82428_c0_seq1; <a href="/dbget-bin/www_bget?ko:K03241">K03241</a>  EIF2B3; translation initiation factor eIF-2B subunit gamma
D      comp143937_c0_seq1; <a href="/dbget-bin/www_bget?ko:K03241">K03241</a>  EIF2B3; translation initiation factor eIF-2B subunit gamma
D      comp542_c0_seq1; <a href="/dbget-bin/www_bget?ko:K03680">K03680</a>  EIF2B4; translation initiation factor eIF-2B subunit delta
D      comp7954_c0_seq1; <a href="/dbget-bin/www_bget?ko:K03680">K03680</a>  EIF2B4; translation initiation factor eIF-2B subunit delta
D      comp18767_c0_seq1; <a href="/dbget-bin/www_bget?ko:K03680">K03680</a>  EIF2B4; translation initiation factor eIF-2B subunit delta
D      comp94903_c0_seq1; <a href="/dbget-bin/www_bget?ko:K03680">K03680</a>  EIF2B4; translation initiation factor eIF-2B subunit delta
D      comp8115_c0_seq1; <a href="/dbget-bin/www_bget?ko:K03240">K03240</a>  EIF2B5; translation initiation factor eIF-2B subunit epsilon
D      comp50719_c0_seq1; <a href="/dbget-bin/www_bget?ko:K03240">K03240</a>  EIF2B5; translation initiation factor eIF-2B subunit epsilon
D      comp116416_c0_seq1; <a href="/dbget-bin/www_bget?ko:K03240">K03240</a>  EIF2B5; translation initiation factor eIF-2B subunit epsilon
C    eIF-2D
D      comp13805_c0_seq1; <a href="/dbget-bin/www_bget?ko:K15027">K15027</a>  EIF2D; translation initiation factor 2D
D      comp103165_c0_seq1; <a href="/dbget-bin/www_bget?ko:K15027">K15027</a>  EIF2D; translation initiation factor 2D
D      comp125226_c0_seq1; <a href="/dbget-bin/www_bget?ko:K15027">K15027</a>  EIF2D; translation initiation factor 2D
C    eIF-5
D      comp45446_c0_seq1; <a href="/dbget-bin/www_bget?ko:K03262">K03262</a>  EIF5; translation initiation factor 5
D      comp3077_c0_seq1; <a href="/dbget-bin/www_bget?ko:K03263">K03263</a>  EIF5A; translation initiation factor 5A
D      comp10921_c0_seq1; <a href="/dbget-bin/www_bget?ko:K03263">K03263</a>  EIF5A; translation initiation factor 5A
D      comp90000_c0_seq1; <a href="/dbget-bin/www_bget?ko:K03263">K03263</a>  EIF5A; translation initiation factor 5A
D      comp113799_c0_seq1; <a href="/dbget-bin/www_bget?ko:K03263">K03263</a>  EIF5A; translation initiation factor 5A
D      comp12591_c0_seq1; <a href="/dbget-bin/www_bget?ko:K03243">K03243</a>  EIF5B; translation initiation factor 5B
D      comp44530_c0_seq1; <a href="/dbget-bin/www_bget?ko:K03243">K03243</a>  EIF5B; translation initiation factor 5B
C    eIF-6
C    eIF-3
D      comp24289_c0_seq1; <a href="/dbget-bin/www_bget?ko:K03254">K03254</a>  EIF3A; translation initiation factor 3 subunit A
D      comp59619_c0_seq1; <a href="/dbget-bin/www_bget?ko:K03254">K03254</a>  EIF3A; translation initiation factor 3 subunit A
D      comp11699_c0_seq1; <a href="/dbget-bin/www_bget?ko:K03253">K03253</a>  EIF3B; translation initiation factor 3 subunit B
D      comp43833_c0_seq1; <a href="/dbget-bin/www_bget?ko:K03253">K03253</a>  EIF3B; translation initiation factor 3 subunit B
D      comp43833_c0_seq2; <a href="/dbget-bin/www_bget?ko:K03253">K03253</a>  EIF3B; translation initiation factor 3 subunit B
D      comp5015_c0_seq1; <a href="/dbget-bin/www_bget?ko:K03252">K03252</a>  EIF3C; translation initiation factor 3 subunit C
D      comp15642_c0_seq1; <a href="/dbget-bin/www_bget?ko:K03252">K03252</a>  EIF3C; translation initiation factor 3 subunit C
D      comp21638_c0_seq1; <a href="/dbget-bin/www_bget?ko:K03252">K03252</a>  EIF3C; translation initiation factor 3 subunit C
D      comp27693_c0_seq1; <a href="/dbget-bin/www_bget?ko:K03252">K03252</a>  EIF3C; translation initiation factor 3 subunit C
D      comp45636_c0_seq2; <a href="/dbget-bin/www_bget?ko:K03252">K03252</a>  EIF3C; translation initiation factor 3 subunit C
D      comp45636_c0_seq4; <a href="/dbget-bin/www_bget?ko:K03252">K03252</a>  EIF3C; translation initiation factor 3 subunit C
D      comp75144_c0_seq1; <a href="/dbget-bin/www_bget?ko:K03251">K03251</a>  EIF3D; translation initiation factor 3 subunit D
D      comp44597_c0_seq1; <a href="/dbget-bin/www_bget?ko:K03250">K03250</a>  EIF3E, INT6; translation initiation factor 3 subunit E
D      comp37396_c0_seq1; <a href="/dbget-bin/www_bget?ko:K03249">K03249</a>  EIF3F; translation initiation factor 3 subunit F
D      comp47240_c0_seq1; <a href="/dbget-bin/www_bget?ko:K03249">K03249</a>  EIF3F; translation initiation factor 3 subunit F
D      comp23106_c0_seq1; <a href="/dbget-bin/www_bget?ko:K03248">K03248</a>  EIF3G; translation initiation factor 3 subunit G
D      comp36373_c0_seq1; <a href="/dbget-bin/www_bget?ko:K03248">K03248</a>  EIF3G; translation initiation factor 3 subunit G
D      comp41852_c0_seq1; <a href="/dbget-bin/www_bget?ko:K03247">K03247</a>  EIF3H; translation initiation factor 3 subunit H
D      comp33212_c0_seq1; <a href="/dbget-bin/www_bget?ko:K03246">K03246</a>  EIF3I; translation initiation factor 3 subunit I
D      comp42060_c0_seq1; <a href="/dbget-bin/www_bget?ko:K03246">K03246</a>  EIF3I; translation initiation factor 3 subunit I
D      comp38883_c0_seq1; <a href="/dbget-bin/www_bget?ko:K03245">K03245</a>  EIF3J; translation initiation factor 3 subunit J
D      comp44041_c0_seq2; <a href="/dbget-bin/www_bget?ko:K03245">K03245</a>  EIF3J; translation initiation factor 3 subunit J
D      comp44041_c0_seq3; <a href="/dbget-bin/www_bget?ko:K03245">K03245</a>  EIF3J; translation initiation factor 3 subunit J
D      comp34906_c0_seq1; <a href="/dbget-bin/www_bget?ko:K15028">K15028</a>  EIF3K; translation initiation factor 3 subunit K
D      comp47659_c0_seq1; <a href="/dbget-bin/www_bget?ko:K15028">K15028</a>  EIF3K; translation initiation factor 3 subunit K
D      comp41201_c0_seq1; <a href="/dbget-bin/www_bget?ko:K15029">K15029</a>  EIF3L; translation initiation factor 3 subunit L
D      comp6668_c0_seq1; <a href="/dbget-bin/www_bget?ko:K15030">K15030</a>  EIF3M; translation initiation factor 3 subunit M
C    eIF-4
D      comp46938_c0_seq1; <a href="/dbget-bin/www_bget?ko:K03257">K03257</a>  EIF4A; translation initiation factor 4A
D      comp129611_c0_seq1; <a href="/dbget-bin/www_bget?ko:K03257">K03257</a>  EIF4A; translation initiation factor 4A
D      comp6776_c0_seq1; <a href="/dbget-bin/www_bget?ko:K13025">K13025</a>  EIF4A3, FAL1; ATP-dependent RNA helicase [EC:3.6.4.13]
D      comp31439_c0_seq1; <a href="/dbget-bin/www_bget?ko:K03259">K03259</a>  EIF4E; translation initiation factor 4E
D      comp40747_c0_seq1; <a href="/dbget-bin/www_bget?ko:K03259">K03259</a>  EIF4E; translation initiation factor 4E
D      comp47700_c0_seq1; <a href="/dbget-bin/www_bget?ko:K03259">K03259</a>  EIF4E; translation initiation factor 4E
D      comp56628_c0_seq1; <a href="/dbget-bin/www_bget?ko:K03259">K03259</a>  EIF4E; translation initiation factor 4E
D      comp41615_c0_seq1; <a href="/dbget-bin/www_bget?ko:K03260">K03260</a>  EIF4G; translation initiation factor 4G
D      comp46383_c0_seq1; <a href="/dbget-bin/www_bget?ko:K03260">K03260</a>  EIF4G; translation initiation factor 4G
D      comp47096_c0_seq1; <a href="/dbget-bin/www_bget?ko:K03260">K03260</a>  EIF4G; translation initiation factor 4G
C    MTIFs
D      comp19474_c0_seq1; <a href="/dbget-bin/www_bget?ko:K02519">K02519</a>  infB, MTIF2; translation initiation factor IF-2
D      comp71894_c0_seq1; <a href="/dbget-bin/www_bget?ko:K02519">K02519</a>  infB, MTIF2; translation initiation factor IF-2
D      comp129437_c0_seq1; <a href="/dbget-bin/www_bget?ko:K02519">K02519</a>  infB, MTIF2; translation initiation factor IF-2
C    Initiation associated factors
D      comp80999_c0_seq1; <a href="/dbget-bin/www_bget?ko:K06158">K06158</a>  ABCF3; ATP-binding cassette, subfamily F, member 3
D      comp91272_c0_seq1; <a href="/dbget-bin/www_bget?ko:K06158">K06158</a>  ABCF3; ATP-binding cassette, subfamily F, member 3
D      comp121177_c0_seq1; <a href="/dbget-bin/www_bget?ko:K06158">K06158</a>  ABCF3; ATP-binding cassette, subfamily F, member 3
D      comp12090_c0_seq1; <a href="/dbget-bin/www_bget?ko:K03255">K03255</a>  TIF31, CLU1; protein TIF31
D      comp46056_c0_seq2; <a href="/dbget-bin/www_bget?ko:K03255">K03255</a>  TIF31, CLU1; protein TIF31
D      comp93935_c0_seq1; <a href="/dbget-bin/www_bget?ko:K03255">K03255</a>  TIF31, CLU1; protein TIF31
D      comp118690_c0_seq1; <a href="/dbget-bin/www_bget?ko:K03255">K03255</a>  TIF31, CLU1; protein TIF31
B  Elongation factors
C    <a href="/dbget-bin/www_bget?ko:K03231">K03231</a>  EEF1A; elongation factor 1-alpha
C    <a href="/dbget-bin/www_bget?ko:K03232">K03232</a>  EEF1B; elongation factor 1-beta
C    <a href="/dbget-bin/www_bget?ko:K03233">K03233</a>  EEF1G; elongation factor 1-gamma
C    <a href="/dbget-bin/www_bget?ko:K15410">K15410</a>  EEF1D; elongation factor 1-delta
C    <a href="/dbget-bin/www_bget?ko:K03234">K03234</a>  EEF2; elongation factor 2
C    <a href="/dbget-bin/www_bget?ko:K03235">K03235</a>  EF3, TEF3; elongation factor 3
C    <a href="/dbget-bin/www_bget?ko:K02357">K02357</a>  tsf, TSFM; elongation factor Ts
C    <a href="/dbget-bin/www_bget?ko:K02358">K02358</a>  tuf, TUFM; elongation factor Tu
C    <a href="/dbget-bin/www_bget?ko:K02355">K02355</a>  fusA, GFM, EFG; elongation factor G
C    Elongation associated factor
D      comp87183_c0_seq1; <a href="/dbget-bin/www_bget?ko:K00586">K00586</a>  DPH5; diphthine synthase [EC:2.1.1.98]
D      comp89435_c0_seq1; <a href="/dbget-bin/www_bget?ko:K00586">K00586</a>  DPH5; diphthine synthase [EC:2.1.1.98]
B  Release factors
C    <a href="/dbget-bin/www_bget?ko:K03265">K03265</a>  ETF1, ERF1; peptide chain release factor subunit 1
C    <a href="/dbget-bin/www_bget?ko:K03267">K03267</a>  ERF3, GSPT; peptide chain release factor subunit 3
C    <a href="/dbget-bin/www_bget?ko:K15031">K15031</a>  MTERF; transcription termination factor, mitochondrial
C    <a href="/dbget-bin/www_bget?ko:K15032">K15032</a>  MTERFD; mTERF domain-containing protein, mitochondrial
C    <a href="/dbget-bin/www_bget?ko:K15033">K15033</a>  ICT1; peptidyl-tRNA hydrolase ICT1 [EC:3.1.1.29]
C    <a href="/dbget-bin/www_bget?ko:K02835">K02835</a>  prfA, MTRF1, MRF1; peptide chain release factor 1
C    <a href="/dbget-bin/www_bget?ko:K02838">K02838</a>  frr, MRRF, RRF; ribosome recycling factor
C    <a href="/dbget-bin/www_bget?ko:K01056">K01056</a>  PTH1, pth, spoVC; peptidyl-tRNA hydrolase, PTH1 family [EC:3.1.1.29]
C    <a href="/dbget-bin/www_bget?ko:K04794">K04794</a>  PTH2; peptidyl-tRNA hydrolase, PTH2 family [EC:3.1.1.29]
#
A<b>Prokaryotic Type</b>
B  Initiation factors
C    <a href="/dbget-bin/www_bget?ko:K02518">K02518</a>  infA; translation initiation factor IF-1
C    <a href="/dbget-bin/www_bget?ko:K02519">K02519</a>  infB, MTIF2; translation initiation factor IF-2
C    <a href="/dbget-bin/www_bget?ko:K02520">K02520</a>  infC, MTIF3; translation initiation factor IF-3
B  Elongation factors
C    <a href="/dbget-bin/www_bget?ko:K02357">K02357</a>  tsf, TSFM; elongation factor Ts
C    <a href="/dbget-bin/www_bget?ko:K02358">K02358</a>  tuf, TUFM; elongation factor Tu
C    <a href="/dbget-bin/www_bget?ko:K02355">K02355</a>  fusA, GFM, EFG; elongation factor G
C    <a href="/dbget-bin/www_bget?ko:K02356">K02356</a>  efp; elongation factor P
C    <a href="/dbget-bin/www_bget?ko:K03833">K03833</a>  selB; selenocysteine-specific elongation factor
B  Release factors
C    <a href="/dbget-bin/www_bget?ko:K02835">K02835</a>  prfA, MTRF1, MRF1; peptide chain release factor 1
C    <a href="/dbget-bin/www_bget?ko:K02836">K02836</a>  prfB; peptide chain release factor 2
C    <a href="/dbget-bin/www_bget?ko:K02837">K02837</a>  prfC; peptide chain release factor 3
C    <a href="/dbget-bin/www_bget?ko:K02838">K02838</a>  frr, MRRF, RRF; ribosome recycling factor
C    <a href="/dbget-bin/www_bget?ko:K02839">K02839</a>  prfH; peptide chain release factor
C    <a href="/dbget-bin/www_bget?ko:K09890">K09890</a>  arfA; alternative ribosome-rescue factor
C    <a href="/dbget-bin/www_bget?ko:K15034">K15034</a>  yaeJ; ribosome-associated protein
C    <a href="/dbget-bin/www_bget?ko:K02493">K02493</a>  hemK, prmC; release factor glutamine methyltransferase [EC:2.1.1.-]
C    <a href="/dbget-bin/www_bget?ko:K01056">K01056</a>  PTH1, pth, spoVC; peptidyl-tRNA hydrolase, PTH1 family [EC:3.1.1.29]
C    <a href="/dbget-bin/www_bget?ko:K04794">K04794</a>  PTH2; peptidyl-tRNA hydrolase, PTH2 family [EC:3.1.1.29]
!
#<hr>
#<b>[ <a href="/kegg/brite.html">BRITE</a> | <a href="/kegg/kegg2.html">KEGG2</a> | <a href="/kegg/">KEGG</a> ]</b><br>
#Last updated: March 16, 2012
