# Supplementary material for: RNA-Seq of the Caribbean reef-building coral Orbicella faveolata (Scleractinia-Merulinidae) under bleaching and disease stress expands models of coral innate immunity
Source: PeerJ. 2016 Feb 15;4:e1616. doi: 10.7717/peerj.1616 (PMC4768675; doi:10.7717/peerj.1616)
Supplement: Supplemental Information 10 [file peerj-04-1616-s010.gz › hier/q03016.keg]

+D
#<h2><a href="/kegg/kegg2.html"><img src="/Fig/bget/kegg3.gif" align="middle" border=0></a>&nbsp; Transfer RNA Biogenesis</h2>
#<!---
#ENTRY       ko03016
#NAME        tRNA
#DEFINITION  Transfer RNA biogenesis Mfaveolata transcriptome
#--->
!
A<b>Eukaryotic Type</b>
B  5'processing factors
C    Ribonucrease P
D      comp108533_c0_seq1; <a href="/dbget-bin/www_bget?ko:K03539">K03539</a>  RPP1, RPP30; ribonuclease P/MRP protein subunit RPP1 [EC:3.1.26.5]
D      comp37246_c0_seq2; <a href="/dbget-bin/www_bget?ko:K14529">K14529</a>  RPP14; ribonuclease P protein subunit RPP14 [EC:3.1.26.5]
D      comp55367_c0_seq1; <a href="/dbget-bin/www_bget?ko:K14529">K14529</a>  RPP14; ribonuclease P protein subunit RPP14 [EC:3.1.26.5]
B  3'processing and CCA adding factors
C    3'processing factor
D      comp62657_c0_seq1; <a href="/dbget-bin/www_bget?ko:K00784">K00784</a>  rnz; ribonuclease Z [EC:3.1.26.11]
D      comp41564_c0_seq1; <a href="/dbget-bin/www_bget?ko:K01166">K01166</a>  E3.1.27.1; ribonuclease T2 [EC:3.1.27.1]
D      comp44331_c0_seq1; <a href="/dbget-bin/www_bget?ko:K01166">K01166</a>  E3.1.27.1; ribonuclease T2 [EC:3.1.27.1]
C    CCA adding factor
D      comp41438_c0_seq4; <a href="/dbget-bin/www_bget?ko:K00974">K00974</a>  cca; tRNA nucleotidyltransferase (CCA-adding enzyme) [EC:2.7.7.72 3.1.3.- 3.1.4.-]
D      comp41438_c0_seq5; <a href="/dbget-bin/www_bget?ko:K00974">K00974</a>  cca; tRNA nucleotidyltransferase (CCA-adding enzyme) [EC:2.7.7.72 3.1.3.- 3.1.4.-]
D      comp41438_c0_seq7; <a href="/dbget-bin/www_bget?ko:K00974">K00974</a>  cca; tRNA nucleotidyltransferase (CCA-adding enzyme) [EC:2.7.7.72 3.1.3.- 3.1.4.-]
D      comp41438_c0_seq8; <a href="/dbget-bin/www_bget?ko:K00974">K00974</a>  cca; tRNA nucleotidyltransferase (CCA-adding enzyme) [EC:2.7.7.72 3.1.3.- 3.1.4.-]
D      comp41438_c0_seq9; <a href="/dbget-bin/www_bget?ko:K00974">K00974</a>  cca; tRNA nucleotidyltransferase (CCA-adding enzyme) [EC:2.7.7.72 3.1.3.- 3.1.4.-]
D      comp41438_c0_seq10; <a href="/dbget-bin/www_bget?ko:K00974">K00974</a>  cca; tRNA nucleotidyltransferase (CCA-adding enzyme) [EC:2.7.7.72 3.1.3.- 3.1.4.-]
D      comp41438_c0_seq11; <a href="/dbget-bin/www_bget?ko:K00974">K00974</a>  cca; tRNA nucleotidyltransferase (CCA-adding enzyme) [EC:2.7.7.72 3.1.3.- 3.1.4.-]
D      comp41438_c0_seq12; <a href="/dbget-bin/www_bget?ko:K00974">K00974</a>  cca; tRNA nucleotidyltransferase (CCA-adding enzyme) [EC:2.7.7.72 3.1.3.- 3.1.4.-]
B  tRNA spricing factors
C    tRNA splicing endonuclease
D      comp79692_c0_seq1; <a href="/dbget-bin/www_bget?ko:K15322">K15322</a>  TSEN2; tRNA-splicing endonuclease subunit Sen2 [EC:3.1.27.9]
D      comp59266_c0_seq1; <a href="/dbget-bin/www_bget?ko:K15324">K15324</a>  TSEN15; tRNA-splicing endonuclease subunit Sen15
C    tRNA splicing ligase
D      comp21232_c0_seq1; <a href="/dbget-bin/www_bget?ko:K14415">K14415</a>  RTCB, rtcB; tRNA-splicing ligase RtcB [EC:6.5.1.3]
D      comp122804_c0_seq1; <a href="/dbget-bin/www_bget?ko:K14415">K14415</a>  RTCB, rtcB; tRNA-splicing ligase RtcB [EC:6.5.1.3]
D      comp25498_c0_seq1; <a href="/dbget-bin/www_bget?ko:K13177">K13177</a>  DDX1; ATP-dependent RNA helicase DDX1 [EC:3.6.4.13]
D      comp48006_c0_seq1; <a href="/dbget-bin/www_bget?ko:K13177">K13177</a>  DDX1; ATP-dependent RNA helicase DDX1 [EC:3.6.4.13]
D      comp82490_c0_seq1; <a href="/dbget-bin/www_bget?ko:K13177">K13177</a>  DDX1; ATP-dependent RNA helicase DDX1 [EC:3.6.4.13]
D      comp84089_c0_seq1; <a href="/dbget-bin/www_bget?ko:K13177">K13177</a>  DDX1; ATP-dependent RNA helicase DDX1 [EC:3.6.4.13]
D      comp109272_c0_seq1; <a href="/dbget-bin/www_bget?ko:K13177">K13177</a>  DDX1; ATP-dependent RNA helicase DDX1 [EC:3.6.4.13]
D      comp15037_c0_seq1; <a href="/dbget-bin/www_bget?ko:K15433">K15433</a>  CGI99, CLE7, RLLM1; RLL motif containing protein 1
D      comp15767_c0_seq1; <a href="/dbget-bin/www_bget?ko:K15433">K15433</a>  CGI99, CLE7, RLLM1; RLL motif containing protein 1
C    Other tRNA splicing factors
B  tRNA transport factors
C    tRNA export factors
D      comp31496_c0_seq1; <a href="/dbget-bin/www_bget?ko:K07936">K07936</a>  RAN; GTP-binding nuclear protein Ran
D      comp42594_c0_seq1; <a href="/dbget-bin/www_bget?ko:K07936">K07936</a>  RAN; GTP-binding nuclear protein Ran
D      comp8962_c0_seq1; <a href="/dbget-bin/www_bget?ko:K14288">K14288</a>  XPOT; exportin-T
D      comp58119_c0_seq1; <a href="/dbget-bin/www_bget?ko:K14288">K14288</a>  XPOT; exportin-T
D      comp58960_c0_seq1; <a href="/dbget-bin/www_bget?ko:K14288">K14288</a>  XPOT; exportin-T
D      comp5947_c0_seq1; <a href="/dbget-bin/www_bget?ko:K14290">K14290</a>  XPO1, CRM1; exportin-1
D      comp6925_c0_seq1; <a href="/dbget-bin/www_bget?ko:K14290">K14290</a>  XPO1, CRM1; exportin-1
D      comp9887_c0_seq1; <a href="/dbget-bin/www_bget?ko:K14290">K14290</a>  XPO1, CRM1; exportin-1
D      comp17442_c0_seq1; <a href="/dbget-bin/www_bget?ko:K14290">K14290</a>  XPO1, CRM1; exportin-1
D      comp38335_c0_seq1; <a href="/dbget-bin/www_bget?ko:K14290">K14290</a>  XPO1, CRM1; exportin-1
D      comp49970_c0_seq1; <a href="/dbget-bin/www_bget?ko:K14290">K14290</a>  XPO1, CRM1; exportin-1
D      comp56991_c0_seq1; <a href="/dbget-bin/www_bget?ko:K14290">K14290</a>  XPO1, CRM1; exportin-1
D      comp4027_c0_seq1; <a href="/dbget-bin/www_bget?ko:K14289">K14289</a>  XPO5; exportin-5
D      comp18409_c0_seq1; <a href="/dbget-bin/www_bget?ko:K14289">K14289</a>  XPO5; exportin-5
D      comp21454_c0_seq1; <a href="/dbget-bin/www_bget?ko:K14289">K14289</a>  XPO5; exportin-5
D      comp39592_c0_seq1; <a href="/dbget-bin/www_bget?ko:K14289">K14289</a>  XPO5; exportin-5
D      comp72188_c0_seq1; <a href="/dbget-bin/www_bget?ko:K14289">K14289</a>  XPO5; exportin-5
D      comp72192_c0_seq1; <a href="/dbget-bin/www_bget?ko:K14289">K14289</a>  XPO5; exportin-5
D      comp934_c0_seq1; <a href="/dbget-bin/www_bget?ko:K03231">K03231</a>  EEF1A; elongation factor 1-alpha
D      comp4091_c0_seq1; <a href="/dbget-bin/www_bget?ko:K03231">K03231</a>  EEF1A; elongation factor 1-alpha
D      comp10225_c0_seq1; <a href="/dbget-bin/www_bget?ko:K03231">K03231</a>  EEF1A; elongation factor 1-alpha
D      comp22054_c0_seq1; <a href="/dbget-bin/www_bget?ko:K03231">K03231</a>  EEF1A; elongation factor 1-alpha
D      comp25089_c0_seq1; <a href="/dbget-bin/www_bget?ko:K03231">K03231</a>  EEF1A; elongation factor 1-alpha
D      comp28298_c0_seq1; <a href="/dbget-bin/www_bget?ko:K03231">K03231</a>  EEF1A; elongation factor 1-alpha
D      comp31545_c0_seq2; <a href="/dbget-bin/www_bget?ko:K03231">K03231</a>  EEF1A; elongation factor 1-alpha
D      comp31915_c0_seq1; <a href="/dbget-bin/www_bget?ko:K03231">K03231</a>  EEF1A; elongation factor 1-alpha
D      comp46874_c0_seq1; <a href="/dbget-bin/www_bget?ko:K03231">K03231</a>  EEF1A; elongation factor 1-alpha
D      comp47852_c0_seq1; <a href="/dbget-bin/www_bget?ko:K03231">K03231</a>  EEF1A; elongation factor 1-alpha
D      comp57004_c0_seq1; <a href="/dbget-bin/www_bget?ko:K03231">K03231</a>  EEF1A; elongation factor 1-alpha
D      comp70005_c0_seq1; <a href="/dbget-bin/www_bget?ko:K03231">K03231</a>  EEF1A; elongation factor 1-alpha
D      comp76973_c0_seq1; <a href="/dbget-bin/www_bget?ko:K03231">K03231</a>  EEF1A; elongation factor 1-alpha
D      comp80082_c0_seq1; <a href="/dbget-bin/www_bget?ko:K03231">K03231</a>  EEF1A; elongation factor 1-alpha
D      comp85987_c0_seq1; <a href="/dbget-bin/www_bget?ko:K03231">K03231</a>  EEF1A; elongation factor 1-alpha
D      comp88109_c0_seq1; <a href="/dbget-bin/www_bget?ko:K03231">K03231</a>  EEF1A; elongation factor 1-alpha
D      comp89204_c0_seq1; <a href="/dbget-bin/www_bget?ko:K03231">K03231</a>  EEF1A; elongation factor 1-alpha
D      comp92758_c0_seq1; <a href="/dbget-bin/www_bget?ko:K03231">K03231</a>  EEF1A; elongation factor 1-alpha
D      comp97260_c0_seq1; <a href="/dbget-bin/www_bget?ko:K03231">K03231</a>  EEF1A; elongation factor 1-alpha
D      comp103002_c0_seq1; <a href="/dbget-bin/www_bget?ko:K03231">K03231</a>  EEF1A; elongation factor 1-alpha
D      comp107184_c0_seq1; <a href="/dbget-bin/www_bget?ko:K03231">K03231</a>  EEF1A; elongation factor 1-alpha
D      comp109417_c0_seq1; <a href="/dbget-bin/www_bget?ko:K03231">K03231</a>  EEF1A; elongation factor 1-alpha
D      comp109761_c0_seq1; <a href="/dbget-bin/www_bget?ko:K03231">K03231</a>  EEF1A; elongation factor 1-alpha
D      comp114240_c0_seq1; <a href="/dbget-bin/www_bget?ko:K03231">K03231</a>  EEF1A; elongation factor 1-alpha
D      comp114557_c0_seq1; <a href="/dbget-bin/www_bget?ko:K03231">K03231</a>  EEF1A; elongation factor 1-alpha
D      comp119496_c0_seq1; <a href="/dbget-bin/www_bget?ko:K03231">K03231</a>  EEF1A; elongation factor 1-alpha
D      comp130337_c0_seq1; <a href="/dbget-bin/www_bget?ko:K03231">K03231</a>  EEF1A; elongation factor 1-alpha
D      comp131290_c0_seq1; <a href="/dbget-bin/www_bget?ko:K03231">K03231</a>  EEF1A; elongation factor 1-alpha
D      comp132965_c0_seq1; <a href="/dbget-bin/www_bget?ko:K03231">K03231</a>  EEF1A; elongation factor 1-alpha
D      comp133871_c0_seq1; <a href="/dbget-bin/www_bget?ko:K03231">K03231</a>  EEF1A; elongation factor 1-alpha
D      comp136396_c0_seq1; <a href="/dbget-bin/www_bget?ko:K03231">K03231</a>  EEF1A; elongation factor 1-alpha
D      comp154740_c0_seq1; <a href="/dbget-bin/www_bget?ko:K03231">K03231</a>  EEF1A; elongation factor 1-alpha
D      comp159883_c0_seq1; <a href="/dbget-bin/www_bget?ko:K03231">K03231</a>  EEF1A; elongation factor 1-alpha
D      comp19414_c0_seq1; <a href="/dbget-bin/www_bget?ko:K08876">K08876</a>  SCYL1; SCY1-like protein 1
D      comp100312_c0_seq1; <a href="/dbget-bin/www_bget?ko:K08876">K08876</a>  SCYL1; SCY1-like protein 1
C    tRNA import factors
D      comp34402_c0_seq1; <a href="/dbget-bin/www_bget?ko:K15436">K15436</a>  TRPO3, MTR10; transportin-3
D      comp37832_c0_seq1; <a href="/dbget-bin/www_bget?ko:K15436">K15436</a>  TRPO3, MTR10; transportin-3
D      comp61752_c0_seq1; <a href="/dbget-bin/www_bget?ko:K15436">K15436</a>  TRPO3, MTR10; transportin-3
B  Aminoacyl-tRNA synthetases (AARSs)
C    Multi-aminoacyl-tRNA synthetase complex (MSC)
D      comp14908_c0_seq1; <a href="/dbget-bin/www_bget?ko:K14163">K14163</a>  EPRS; bifunctional glutamyl/prolyl-tRNA synthetase [EC:6.1.1.17 6.1.1.15]
D      comp19684_c0_seq1; <a href="/dbget-bin/www_bget?ko:K14163">K14163</a>  EPRS; bifunctional glutamyl/prolyl-tRNA synthetase [EC:6.1.1.17 6.1.1.15]
D      comp22042_c0_seq1; <a href="/dbget-bin/www_bget?ko:K14163">K14163</a>  EPRS; bifunctional glutamyl/prolyl-tRNA synthetase [EC:6.1.1.17 6.1.1.15]
D      comp42606_c0_seq1; <a href="/dbget-bin/www_bget?ko:K14163">K14163</a>  EPRS; bifunctional glutamyl/prolyl-tRNA synthetase [EC:6.1.1.17 6.1.1.15]
D      comp51740_c0_seq1; <a href="/dbget-bin/www_bget?ko:K14163">K14163</a>  EPRS; bifunctional glutamyl/prolyl-tRNA synthetase [EC:6.1.1.17 6.1.1.15]
D      comp53121_c0_seq1; <a href="/dbget-bin/www_bget?ko:K14163">K14163</a>  EPRS; bifunctional glutamyl/prolyl-tRNA synthetase [EC:6.1.1.17 6.1.1.15]
D      comp55242_c0_seq1; <a href="/dbget-bin/www_bget?ko:K14163">K14163</a>  EPRS; bifunctional glutamyl/prolyl-tRNA synthetase [EC:6.1.1.17 6.1.1.15]
D      comp57050_c0_seq1; <a href="/dbget-bin/www_bget?ko:K14163">K14163</a>  EPRS; bifunctional glutamyl/prolyl-tRNA synthetase [EC:6.1.1.17 6.1.1.15]
D      comp58008_c0_seq1; <a href="/dbget-bin/www_bget?ko:K14163">K14163</a>  EPRS; bifunctional glutamyl/prolyl-tRNA synthetase [EC:6.1.1.17 6.1.1.15]
D      comp41045_c0_seq1; <a href="/dbget-bin/www_bget?ko:K01870">K01870</a>  IARS, ileS; isoleucyl-tRNA synthetase [EC:6.1.1.5]
D      comp22567_c0_seq1; <a href="/dbget-bin/www_bget?ko:K01869">K01869</a>  LARS, leuS; leucyl-tRNA synthetase [EC:6.1.1.4]
D      comp43937_c0_seq1; <a href="/dbget-bin/www_bget?ko:K01869">K01869</a>  LARS, leuS; leucyl-tRNA synthetase [EC:6.1.1.4]
D      comp149539_c0_seq1; <a href="/dbget-bin/www_bget?ko:K01869">K01869</a>  LARS, leuS; leucyl-tRNA synthetase [EC:6.1.1.4]
D      comp39343_c0_seq1; <a href="/dbget-bin/www_bget?ko:K01874">K01874</a>  MARS, metG; methionyl-tRNA synthetase [EC:6.1.1.10]
D      comp45652_c0_seq1; <a href="/dbget-bin/www_bget?ko:K01874">K01874</a>  MARS, metG; methionyl-tRNA synthetase [EC:6.1.1.10]
D      comp45652_c0_seq2; <a href="/dbget-bin/www_bget?ko:K01874">K01874</a>  MARS, metG; methionyl-tRNA synthetase [EC:6.1.1.10]
D      comp52941_c0_seq1; <a href="/dbget-bin/www_bget?ko:K01874">K01874</a>  MARS, metG; methionyl-tRNA synthetase [EC:6.1.1.10]
D      comp62320_c0_seq1; <a href="/dbget-bin/www_bget?ko:K01874">K01874</a>  MARS, metG; methionyl-tRNA synthetase [EC:6.1.1.10]
D      comp65660_c0_seq1; <a href="/dbget-bin/www_bget?ko:K01874">K01874</a>  MARS, metG; methionyl-tRNA synthetase [EC:6.1.1.10]
D      comp124026_c0_seq1; <a href="/dbget-bin/www_bget?ko:K01874">K01874</a>  MARS, metG; methionyl-tRNA synthetase [EC:6.1.1.10]
D      comp908_c0_seq1; <a href="/dbget-bin/www_bget?ko:K01886">K01886</a>  QARS, glnS; glutaminyl-tRNA synthetase [EC:6.1.1.18]
D      comp27768_c0_seq1; <a href="/dbget-bin/www_bget?ko:K01886">K01886</a>  QARS, glnS; glutaminyl-tRNA synthetase [EC:6.1.1.18]
D      comp38960_c0_seq1; <a href="/dbget-bin/www_bget?ko:K01886">K01886</a>  QARS, glnS; glutaminyl-tRNA synthetase [EC:6.1.1.18]
D      comp41447_c0_seq2; <a href="/dbget-bin/www_bget?ko:K01886">K01886</a>  QARS, glnS; glutaminyl-tRNA synthetase [EC:6.1.1.18]
D      comp62409_c0_seq1; <a href="/dbget-bin/www_bget?ko:K01886">K01886</a>  QARS, glnS; glutaminyl-tRNA synthetase [EC:6.1.1.18]
D      comp13226_c0_seq1; <a href="/dbget-bin/www_bget?ko:K01887">K01887</a>  RARS, argS; arginyl-tRNA synthetase [EC:6.1.1.19]
D      comp41643_c0_seq1; <a href="/dbget-bin/www_bget?ko:K01887">K01887</a>  RARS, argS; arginyl-tRNA synthetase [EC:6.1.1.19]
D      comp56875_c0_seq1; <a href="/dbget-bin/www_bget?ko:K01887">K01887</a>  RARS, argS; arginyl-tRNA synthetase [EC:6.1.1.19]
D      comp1175_c0_seq1; <a href="/dbget-bin/www_bget?ko:K04567">K04567</a>  KARS, lysS; lysyl-tRNA synthetase, class II [EC:6.1.1.6]
D      comp38982_c0_seq2; <a href="/dbget-bin/www_bget?ko:K04567">K04567</a>  KARS, lysS; lysyl-tRNA synthetase, class II [EC:6.1.1.6]
D      comp49494_c0_seq1; <a href="/dbget-bin/www_bget?ko:K04567">K04567</a>  KARS, lysS; lysyl-tRNA synthetase, class II [EC:6.1.1.6]
D      comp149732_c0_seq1; <a href="/dbget-bin/www_bget?ko:K04567">K04567</a>  KARS, lysS; lysyl-tRNA synthetase, class II [EC:6.1.1.6]
D      comp24934_c0_seq1; <a href="/dbget-bin/www_bget?ko:K01876">K01876</a>  DARS, aspS; aspartyl-tRNA synthetase [EC:6.1.1.12]
D      comp31665_c0_seq2; <a href="/dbget-bin/www_bget?ko:K15437">K15437</a>  AIMP1, ARC1; aminoacyl tRNA synthase complex-interacting multifunctional protein 1
D      comp40680_c0_seq1; <a href="/dbget-bin/www_bget?ko:K15437">K15437</a>  AIMP1, ARC1; aminoacyl tRNA synthase complex-interacting multifunctional protein 1
D      comp44627_c0_seq1; <a href="/dbget-bin/www_bget?ko:K15438">K15438</a>  AIMP2; aminoacyl tRNA synthase complex-interacting multifunctional protein 2
D      comp44627_c0_seq4; <a href="/dbget-bin/www_bget?ko:K15438">K15438</a>  AIMP2; aminoacyl tRNA synthase complex-interacting multifunctional protein 2
D      comp56514_c0_seq1; <a href="/dbget-bin/www_bget?ko:K15439">K15439</a>  EEF1E1, AIMP3; eukaryotic translation elongation factor 1 epsilon-1
C    Other AARSs
D      comp10519_c0_seq1; <a href="/dbget-bin/www_bget?ko:K01872">K01872</a>  AARS, alaS; alanyl-tRNA synthetase [EC:6.1.1.7]
D      comp12251_c0_seq1; <a href="/dbget-bin/www_bget?ko:K01872">K01872</a>  AARS, alaS; alanyl-tRNA synthetase [EC:6.1.1.7]
D      comp46307_c0_seq1; <a href="/dbget-bin/www_bget?ko:K01872">K01872</a>  AARS, alaS; alanyl-tRNA synthetase [EC:6.1.1.7]
D      comp50240_c0_seq1; <a href="/dbget-bin/www_bget?ko:K01872">K01872</a>  AARS, alaS; alanyl-tRNA synthetase [EC:6.1.1.7]
D      comp56188_c0_seq1; <a href="/dbget-bin/www_bget?ko:K01872">K01872</a>  AARS, alaS; alanyl-tRNA synthetase [EC:6.1.1.7]
D      comp31905_c0_seq1; <a href="/dbget-bin/www_bget?ko:K01893">K01893</a>  NARS, asnS; asparaginyl-tRNA synthetase [EC:6.1.1.22]
D      comp35631_c0_seq1; <a href="/dbget-bin/www_bget?ko:K01893">K01893</a>  NARS, asnS; asparaginyl-tRNA synthetase [EC:6.1.1.22]
D      comp36431_c0_seq1; <a href="/dbget-bin/www_bget?ko:K01893">K01893</a>  NARS, asnS; asparaginyl-tRNA synthetase [EC:6.1.1.22]
D      comp38468_c0_seq1; <a href="/dbget-bin/www_bget?ko:K01893">K01893</a>  NARS, asnS; asparaginyl-tRNA synthetase [EC:6.1.1.22]
D      comp56253_c0_seq1; <a href="/dbget-bin/www_bget?ko:K01880">K01880</a>  GARS, glyS1; glycyl-tRNA synthetase [EC:6.1.1.14]
D      comp5222_c0_seq1; <a href="/dbget-bin/www_bget?ko:K01868">K01868</a>  TARS, thrS; threonyl-tRNA synthetase [EC:6.1.1.3]
D      comp9344_c0_seq1; <a href="/dbget-bin/www_bget?ko:K01868">K01868</a>  TARS, thrS; threonyl-tRNA synthetase [EC:6.1.1.3]
D      comp45828_c0_seq3; <a href="/dbget-bin/www_bget?ko:K01868">K01868</a>  TARS, thrS; threonyl-tRNA synthetase [EC:6.1.1.3]
D      comp45828_c0_seq4; <a href="/dbget-bin/www_bget?ko:K01868">K01868</a>  TARS, thrS; threonyl-tRNA synthetase [EC:6.1.1.3]
D      comp45828_c0_seq6; <a href="/dbget-bin/www_bget?ko:K01868">K01868</a>  TARS, thrS; threonyl-tRNA synthetase [EC:6.1.1.3]
D      comp45828_c0_seq7; <a href="/dbget-bin/www_bget?ko:K01868">K01868</a>  TARS, thrS; threonyl-tRNA synthetase [EC:6.1.1.3]
D      comp45828_c0_seq8; <a href="/dbget-bin/www_bget?ko:K01868">K01868</a>  TARS, thrS; threonyl-tRNA synthetase [EC:6.1.1.3]
D      comp45828_c0_seq10; <a href="/dbget-bin/www_bget?ko:K01868">K01868</a>  TARS, thrS; threonyl-tRNA synthetase [EC:6.1.1.3]
D      comp45828_c0_seq11; <a href="/dbget-bin/www_bget?ko:K01868">K01868</a>  TARS, thrS; threonyl-tRNA synthetase [EC:6.1.1.3]
D      comp44372_c0_seq1; <a href="/dbget-bin/www_bget?ko:K01875">K01875</a>  SARS, serS; seryl-tRNA synthetase [EC:6.1.1.11]
D      comp37280_c0_seq2; <a href="/dbget-bin/www_bget?ko:K01883">K01883</a>  CARS, cysS; cysteinyl-tRNA synthetase [EC:6.1.1.16]
D      comp55009_c0_seq1; <a href="/dbget-bin/www_bget?ko:K01883">K01883</a>  CARS, cysS; cysteinyl-tRNA synthetase [EC:6.1.1.16]
D      comp65754_c0_seq1; <a href="/dbget-bin/www_bget?ko:K01883">K01883</a>  CARS, cysS; cysteinyl-tRNA synthetase [EC:6.1.1.16]
D      comp75863_c0_seq1; <a href="/dbget-bin/www_bget?ko:K01883">K01883</a>  CARS, cysS; cysteinyl-tRNA synthetase [EC:6.1.1.16]
D      comp38373_c0_seq1; <a href="/dbget-bin/www_bget?ko:K01873">K01873</a>  VARS, valS; valyl-tRNA synthetase [EC:6.1.1.9]
D      comp60863_c0_seq1; <a href="/dbget-bin/www_bget?ko:K01873">K01873</a>  VARS, valS; valyl-tRNA synthetase [EC:6.1.1.9]
D      comp65539_c0_seq1; <a href="/dbget-bin/www_bget?ko:K01873">K01873</a>  VARS, valS; valyl-tRNA synthetase [EC:6.1.1.9]
D      comp84137_c0_seq1; <a href="/dbget-bin/www_bget?ko:K01873">K01873</a>  VARS, valS; valyl-tRNA synthetase [EC:6.1.1.9]
D      comp31377_c0_seq1; <a href="/dbget-bin/www_bget?ko:K01892">K01892</a>  HARS, hisS; histidyl-tRNA synthetase [EC:6.1.1.21]
D      comp49188_c0_seq1; <a href="/dbget-bin/www_bget?ko:K01892">K01892</a>  HARS, hisS; histidyl-tRNA synthetase [EC:6.1.1.21]
D      comp63476_c0_seq1; <a href="/dbget-bin/www_bget?ko:K01892">K01892</a>  HARS, hisS; histidyl-tRNA synthetase [EC:6.1.1.21]
D      comp90123_c0_seq1; <a href="/dbget-bin/www_bget?ko:K01892">K01892</a>  HARS, hisS; histidyl-tRNA synthetase [EC:6.1.1.21]
D      comp101005_c0_seq1; <a href="/dbget-bin/www_bget?ko:K01892">K01892</a>  HARS, hisS; histidyl-tRNA synthetase [EC:6.1.1.21]
D      comp79794_c0_seq1; <a href="/dbget-bin/www_bget?ko:K01889">K01889</a>  FARSA, pheS; phenylalanyl-tRNA synthetase alpha chain [EC:6.1.1.20]
D      comp96054_c0_seq1; <a href="/dbget-bin/www_bget?ko:K01889">K01889</a>  FARSA, pheS; phenylalanyl-tRNA synthetase alpha chain [EC:6.1.1.20]
D      comp104842_c0_seq1; <a href="/dbget-bin/www_bget?ko:K01889">K01889</a>  FARSA, pheS; phenylalanyl-tRNA synthetase alpha chain [EC:6.1.1.20]
D      comp126005_c0_seq1; <a href="/dbget-bin/www_bget?ko:K01889">K01889</a>  FARSA, pheS; phenylalanyl-tRNA synthetase alpha chain [EC:6.1.1.20]
D      comp138534_c0_seq1; <a href="/dbget-bin/www_bget?ko:K01889">K01889</a>  FARSA, pheS; phenylalanyl-tRNA synthetase alpha chain [EC:6.1.1.20]
D      comp1783_c0_seq1; <a href="/dbget-bin/www_bget?ko:K01890">K01890</a>  FARSB, pheT; phenylalanyl-tRNA synthetase beta chain [EC:6.1.1.20]
D      comp8314_c0_seq1; <a href="/dbget-bin/www_bget?ko:K01890">K01890</a>  FARSB, pheT; phenylalanyl-tRNA synthetase beta chain [EC:6.1.1.20]
D      comp19580_c0_seq2; <a href="/dbget-bin/www_bget?ko:K01866">K01866</a>  YARS, tyrS; tyrosyl-tRNA synthetase [EC:6.1.1.1]
D      comp26565_c0_seq1; <a href="/dbget-bin/www_bget?ko:K01866">K01866</a>  YARS, tyrS; tyrosyl-tRNA synthetase [EC:6.1.1.1]
D      comp34341_c0_seq1; <a href="/dbget-bin/www_bget?ko:K01866">K01866</a>  YARS, tyrS; tyrosyl-tRNA synthetase [EC:6.1.1.1]
D      comp43851_c0_seq1; <a href="/dbget-bin/www_bget?ko:K01866">K01866</a>  YARS, tyrS; tyrosyl-tRNA synthetase [EC:6.1.1.1]
D      comp72906_c0_seq1; <a href="/dbget-bin/www_bget?ko:K01866">K01866</a>  YARS, tyrS; tyrosyl-tRNA synthetase [EC:6.1.1.1]
D      comp25030_c0_seq1; <a href="/dbget-bin/www_bget?ko:K01867">K01867</a>  WARS, trpS; tryptophanyl-tRNA synthetase [EC:6.1.1.2]
D      comp77922_c0_seq1; <a href="/dbget-bin/www_bget?ko:K01867">K01867</a>  WARS, trpS; tryptophanyl-tRNA synthetase [EC:6.1.1.2]
D      comp88729_c0_seq1; <a href="/dbget-bin/www_bget?ko:K01867">K01867</a>  WARS, trpS; tryptophanyl-tRNA synthetase [EC:6.1.1.2]
D      comp91625_c0_seq1; <a href="/dbget-bin/www_bget?ko:K01867">K01867</a>  WARS, trpS; tryptophanyl-tRNA synthetase [EC:6.1.1.2]
B  tRNA modification factors
C    Deaminases
D      comp138514_c0_seq1; <a href="/dbget-bin/www_bget?ko:K15441">K15441</a>  TAD2, ADAT2; tRNA-specific adenosine deaminase 2 [EC:3.5.4.-]
C    Dihydorouridine synthases
D      comp7983_c0_seq1; <a href="/dbget-bin/www_bget?ko:K05542">K05542</a>  DUS1; tRNA-dihydrouridine synthase 1 [EC:1.3.1.88]
D      comp76950_c0_seq1; <a href="/dbget-bin/www_bget?ko:K05542">K05542</a>  DUS1; tRNA-dihydrouridine synthase 1 [EC:1.3.1.88]
D      comp89332_c0_seq1; <a href="/dbget-bin/www_bget?ko:K05542">K05542</a>  DUS1; tRNA-dihydrouridine synthase 1 [EC:1.3.1.88]
D      comp92726_c0_seq1; <a href="/dbget-bin/www_bget?ko:K05544">K05544</a>  DUS3; tRNA-dihydrouridine synthase 3 [EC:1.3.1.89]
D      comp96781_c0_seq1; <a href="/dbget-bin/www_bget?ko:K05544">K05544</a>  DUS3; tRNA-dihydrouridine synthase 3 [EC:1.3.1.89]
D      comp135255_c0_seq1; <a href="/dbget-bin/www_bget?ko:K05544">K05544</a>  DUS3; tRNA-dihydrouridine synthase 3 [EC:1.3.1.89]
D      comp83490_c0_seq1; <a href="/dbget-bin/www_bget?ko:K05545">K05545</a>  DUS4; tRNA-dihydrouridine synthase 4 [EC:1.3.1.90]
D      comp116527_c0_seq1; <a href="/dbget-bin/www_bget?ko:K05545">K05545</a>  DUS4; tRNA-dihydrouridine synthase 4 [EC:1.3.1.90]
C    Methylthiotransferase
D      comp21661_c0_seq1; <a href="/dbget-bin/www_bget?ko:K15865">K15865</a>  CDKAL1; CDK5 regulatory subunit-associated protein 1-like 1
D      comp41935_c0_seq1; <a href="/dbget-bin/www_bget?ko:K15865">K15865</a>  CDKAL1; CDK5 regulatory subunit-associated protein 1-like 1
D      comp41935_c0_seq2; <a href="/dbget-bin/www_bget?ko:K15865">K15865</a>  CDKAL1; CDK5 regulatory subunit-associated protein 1-like 1
D      comp65927_c0_seq1; <a href="/dbget-bin/www_bget?ko:K15865">K15865</a>  CDKAL1; CDK5 regulatory subunit-associated protein 1-like 1
D      comp83211_c0_seq1; <a href="/dbget-bin/www_bget?ko:K15865">K15865</a>  CDKAL1; CDK5 regulatory subunit-associated protein 1-like 1
C    Methyltransferases
D      comp82966_c0_seq1; <a href="/dbget-bin/www_bget?ko:K00555">K00555</a>  TRMT1, trm1; tRNA (guanine26-N2/guanine27-N2)-dimethyltransferase [EC:2.1.1.215 2.1.1.216]
D      comp137658_c0_seq1; <a href="/dbget-bin/www_bget?ko:K00555">K00555</a>  TRMT1, trm1; tRNA (guanine26-N2/guanine27-N2)-dimethyltransferase [EC:2.1.1.215 2.1.1.216]
D      comp7365_c0_seq1; <a href="/dbget-bin/www_bget?ko:K15332">K15332</a>  TRMT2A; tRNA (uracil-5-)-methyltransferase
D      comp13328_c0_seq1; <a href="/dbget-bin/www_bget?ko:K15332">K15332</a>  TRMT2A; tRNA (uracil-5-)-methyltransferase
D      comp62046_c0_seq1; <a href="/dbget-bin/www_bget?ko:K15335">K15335</a>  NSUN2; tRNA (cytosine34-C5)-methyltransferase [EC:2.1.1.203]
D      comp77409_c0_seq1; <a href="/dbget-bin/www_bget?ko:K15335">K15335</a>  NSUN2; tRNA (cytosine34-C5)-methyltransferase [EC:2.1.1.203]
D      comp75681_c0_seq1; <a href="/dbget-bin/www_bget?ko:K07442">K07442</a>  TRM61, GCD14; tRNA (adenine57-N1/adenine58-N1)-methyltransferase [EC:2.1.1.219 2.1.1.220]
D      comp91846_c0_seq1; <a href="/dbget-bin/www_bget?ko:K07442">K07442</a>  TRM61, GCD14; tRNA (adenine57-N1/adenine58-N1)-methyltransferase [EC:2.1.1.219 2.1.1.220]
D      comp130860_c0_seq1; <a href="/dbget-bin/www_bget?ko:K07442">K07442</a>  TRM61, GCD14; tRNA (adenine57-N1/adenine58-N1)-methyltransferase [EC:2.1.1.219 2.1.1.220]
D      comp64133_c0_seq1; <a href="/dbget-bin/www_bget?ko:K03256">K03256</a>  TRM6, GCD10; tRNA (adenine-N(1)-)-methyltransferase non-catalytic subunit
D      comp88277_c0_seq1; <a href="/dbget-bin/www_bget?ko:K03256">K03256</a>  TRM6, GCD10; tRNA (adenine-N(1)-)-methyltransferase non-catalytic subunit
D      comp133147_c0_seq1; <a href="/dbget-bin/www_bget?ko:K03256">K03256</a>  TRM6, GCD10; tRNA (adenine-N(1)-)-methyltransferase non-catalytic subunit
D      comp33314_c0_seq1; <a href="/dbget-bin/www_bget?ko:K14864">K14864</a>  FTSJ1, TRM7; tRNA (cytidine32/guanosine34-2'-O)-methyltransferase [EC:2.1.1.205]
D      comp58619_c0_seq1; <a href="/dbget-bin/www_bget?ko:K14864">K14864</a>  FTSJ1, TRM7; tRNA (cytidine32/guanosine34-2'-O)-methyltransferase [EC:2.1.1.205]
D      comp16508_c0_seq1; <a href="/dbget-bin/www_bget?ko:K03439">K03439</a>  trmB, METTL1; tRNA (guanine-N7-)-methyltransferase [EC:2.1.1.33]
D      comp156069_c0_seq1; <a href="/dbget-bin/www_bget?ko:K03439">K03439</a>  trmB, METTL1; tRNA (guanine-N7-)-methyltransferase [EC:2.1.1.33]
D      comp26549_c0_seq1; <a href="/dbget-bin/www_bget?ko:K15447">K15447</a>  TRM44, METTL19; tRNASer (uridine44-2'-O)-methyltransferase [EC:2.1.1.211]
D      comp98428_c0_seq1; <a href="/dbget-bin/www_bget?ko:K15447">K15447</a>  TRM44, METTL19; tRNASer (uridine44-2'-O)-methyltransferase [EC:2.1.1.211]
D      comp19152_c0_seq1; <a href="/dbget-bin/www_bget?ko:K15449">K15449</a>  TYW1; tRNA wybutosine-synthesizing protein 1
D      comp122236_c0_seq1; <a href="/dbget-bin/www_bget?ko:K15450">K15450</a>  TYW3; tRNA wybutosine-synthesizing protein 3 [EC:2.1.1.-]
D      comp1590_c0_seq1; <a href="/dbget-bin/www_bget?ko:K15451">K15451</a>  PPM2, LCMT2, TYW4; tRNA wybutosine-synthesizing protein 4 [EC:2.1.1.-]
C    Psudouridine synthases
D      comp18054_c0_seq1; <a href="/dbget-bin/www_bget?ko:K06173">K06173</a>  truA, PUS1; tRNA pseudouridine38-40 synthase [EC:5.4.99.12]
D      comp26589_c0_seq1; <a href="/dbget-bin/www_bget?ko:K06173">K06173</a>  truA, PUS1; tRNA pseudouridine38-40 synthase [EC:5.4.99.12]
D      comp130762_c0_seq1; <a href="/dbget-bin/www_bget?ko:K01855">K01855</a>  PUS3, DEG1; tRNA pseudouridine38/39 synthase [EC:5.4.99.45]
D      comp159204_c0_seq1; <a href="/dbget-bin/www_bget?ko:K01855">K01855</a>  PUS3, DEG1; tRNA pseudouridine38/39 synthase [EC:5.4.99.45]
D      comp90652_c0_seq1; <a href="/dbget-bin/www_bget?ko:K06176">K06176</a>  truD, PUS7; tRNA pseudouridine13 synthase [EC:5.4.99.27]
D      comp112184_c0_seq1; <a href="/dbget-bin/www_bget?ko:K06176">K06176</a>  truD, PUS7; tRNA pseudouridine13 synthase [EC:5.4.99.27]
D      comp81980_c0_seq1; <a href="/dbget-bin/www_bget?ko:K07583">K07583</a>  PUS10; tRNA pseudouridine synthase 10 [EC:5.4.99.-]
C    Thiolation factors
D      comp26353_c0_seq1; <a href="/dbget-bin/www_bget?ko:K14168">K14168</a>  CTU1, NCS6; cytoplasmic tRNA 2-thiolation protein 1 [EC:2.7.7.-]
D      comp27510_c0_seq1; <a href="/dbget-bin/www_bget?ko:K14168">K14168</a>  CTU1, NCS6; cytoplasmic tRNA 2-thiolation protein 1 [EC:2.7.7.-]
D      comp96330_c0_seq1; <a href="/dbget-bin/www_bget?ko:K14168">K14168</a>  CTU1, NCS6; cytoplasmic tRNA 2-thiolation protein 1 [EC:2.7.7.-]
D      comp45703_c0_seq1; <a href="/dbget-bin/www_bget?ko:K04487">K04487</a>  iscS, NFS1; cysteine desulfurase [EC:2.8.1.7]
D      comp12168_c0_seq1; <a href="/dbget-bin/www_bget?ko:K12161">K12161</a>  URM1; ubiquitin related modifier 1
D      comp52127_c0_seq1; <a href="/dbget-bin/www_bget?ko:K12161">K12161</a>  URM1; ubiquitin related modifier 1
C    KEOPS/EKC complex
D      comp127567_c0_seq1; <a href="/dbget-bin/www_bget?ko:K08851">K08851</a>  TP53RK, PRPK, BUD32; TP53 regulating kinase [EC:2.7.11.1]
D      comp61238_c0_seq1; <a href="/dbget-bin/www_bget?ko:K15900">K15900</a>  KAE1, OSGEP; tRNA threonylcarbamoyladenosine biosynthesis protein
D      comp68408_c0_seq1; <a href="/dbget-bin/www_bget?ko:K15900">K15900</a>  KAE1, OSGEP; tRNA threonylcarbamoyladenosine biosynthesis protein
D      comp76304_c0_seq1; <a href="/dbget-bin/www_bget?ko:K15900">K15900</a>  KAE1, OSGEP; tRNA threonylcarbamoyladenosine biosynthesis protein
D      comp124001_c0_seq1; <a href="/dbget-bin/www_bget?ko:K15900">K15900</a>  KAE1, OSGEP; tRNA threonylcarbamoyladenosine biosynthesis protein
D      comp29638_c0_seq1; <a href="/dbget-bin/www_bget?ko:K15901">K15901</a>  CGI121, TPRKB; protein CGI121
D      comp85069_c0_seq1; <a href="/dbget-bin/www_bget?ko:K15901">K15901</a>  CGI121, TPRKB; protein CGI121
D      comp62443_c0_seq1; <a href="/dbget-bin/www_bget?ko:K15902">K15902</a>  PCC1, LAGE3; polarized growth chromatin-associated controller 1
C    Elongator complex
D      comp28472_c0_seq1; <a href="/dbget-bin/www_bget?ko:K11373">K11373</a>  ELP1, IKI3, IKBKAP; elongator complex protein 1
D      comp99718_c0_seq1; <a href="/dbget-bin/www_bget?ko:K11373">K11373</a>  ELP1, IKI3, IKBKAP; elongator complex protein 1
D      comp104306_c0_seq1; <a href="/dbget-bin/www_bget?ko:K11373">K11373</a>  ELP1, IKI3, IKBKAP; elongator complex protein 1
D      comp139828_c0_seq1; <a href="/dbget-bin/www_bget?ko:K11373">K11373</a>  ELP1, IKI3, IKBKAP; elongator complex protein 1
D      comp145068_c0_seq1; <a href="/dbget-bin/www_bget?ko:K11373">K11373</a>  ELP1, IKI3, IKBKAP; elongator complex protein 1
D      comp35190_c0_seq1; <a href="/dbget-bin/www_bget?ko:K11374">K11374</a>  ELP2; elongator complex protein 2
D      comp102812_c0_seq1; <a href="/dbget-bin/www_bget?ko:K11374">K11374</a>  ELP2; elongator complex protein 2
D      comp125287_c0_seq1; <a href="/dbget-bin/www_bget?ko:K11374">K11374</a>  ELP2; elongator complex protein 2
D      comp33545_c0_seq1; <a href="/dbget-bin/www_bget?ko:K07739">K07739</a>  ELP3, KAT9; elongator complex protein 3 [EC:2.3.1.48]
D      comp51440_c0_seq1; <a href="/dbget-bin/www_bget?ko:K07739">K07739</a>  ELP3, KAT9; elongator complex protein 3 [EC:2.3.1.48]
D      comp96646_c0_seq1; <a href="/dbget-bin/www_bget?ko:K07739">K07739</a>  ELP3, KAT9; elongator complex protein 3 [EC:2.3.1.48]
D      comp141233_c0_seq1; <a href="/dbget-bin/www_bget?ko:K07739">K07739</a>  ELP3, KAT9; elongator complex protein 3 [EC:2.3.1.48]
D      comp139075_c0_seq1; <a href="/dbget-bin/www_bget?ko:K11375">K11375</a>  ELP4; elongator complex protein 4
C    Elongator related proteins
D      comp38622_c0_seq1; <a href="/dbget-bin/www_bget?ko:K15455">K15455</a>  KTI11, DPH3; diphthamide biosynthesis protein 3
D      comp38912_c0_seq1; <a href="/dbget-bin/www_bget?ko:K15455">K15455</a>  KTI11, DPH3; diphthamide biosynthesis protein 3
D      comp57403_c0_seq1; <a href="/dbget-bin/www_bget?ko:K15455">K15455</a>  KTI11, DPH3; diphthamide biosynthesis protein 3
D      comp93910_c0_seq1; <a href="/dbget-bin/www_bget?ko:K15455">K15455</a>  KTI11, DPH3; diphthamide biosynthesis protein 3
D      comp149260_c0_seq1; <a href="/dbget-bin/www_bget?ko:K15456">K15456</a>  KTI12; protein KTI12
C    Other tRNA modification factors
D      comp149351_c0_seq1; <a href="/dbget-bin/www_bget?ko:K00791">K00791</a>  miaA, TRIT1; tRNA dimethylallyltransferase [EC:2.5.1.75]
D      comp106959_c0_seq1; <a href="/dbget-bin/www_bget?ko:K15407">K15407</a>  QTRTD1; queuine tRNA-ribosyltransferase subunit QTRTD1 [EC:2.4.2.29]
D      comp120249_c0_seq1; <a href="/dbget-bin/www_bget?ko:K15407">K15407</a>  QTRTD1; queuine tRNA-ribosyltransferase subunit QTRTD1 [EC:2.4.2.29]
D      comp38618_c0_seq1; <a href="/dbget-bin/www_bget?ko:K01008">K01008</a>  selD, SEPHS; selenide, water dikinase [EC:2.7.9.3]
D      comp54056_c0_seq1; <a href="/dbget-bin/www_bget?ko:K01008">K01008</a>  selD, SEPHS; selenide, water dikinase [EC:2.7.9.3]
D      comp80098_c0_seq1; <a href="/dbget-bin/www_bget?ko:K01008">K01008</a>  selD, SEPHS; selenide, water dikinase [EC:2.7.9.3]
D      comp98425_c0_seq1; <a href="/dbget-bin/www_bget?ko:K01008">K01008</a>  selD, SEPHS; selenide, water dikinase [EC:2.7.9.3]
D      comp98717_c0_seq1; <a href="/dbget-bin/www_bget?ko:K06963">K06963</a>  TAN1, THUMPD1; tRNA acetyltransferase TAN1
D      comp137455_c0_seq1; <a href="/dbget-bin/www_bget?ko:K10761">K10761</a>  THG1; tRNA(His) guanylyltransferase [EC:2.7.7.79]
D      comp32595_c0_seq1; <a href="/dbget-bin/www_bget?ko:K00685">K00685</a>  ATE1, ate1; arginine-tRNA-protein transferase [EC:2.3.2.8]
B  tRNA degradation factors
C    TRAMP complex
D      comp58900_c0_seq1; <a href="/dbget-bin/www_bget?ko:K03514">K03514</a>  POLS, TRF4; DNA polymerase sigma [EC:2.7.7.7]
D      comp67325_c0_seq1; <a href="/dbget-bin/www_bget?ko:K03514">K03514</a>  POLS, TRF4; DNA polymerase sigma [EC:2.7.7.7]
D      comp93876_c0_seq1; <a href="/dbget-bin/www_bget?ko:K03514">K03514</a>  POLS, TRF4; DNA polymerase sigma [EC:2.7.7.7]
D      comp8859_c0_seq1; <a href="/dbget-bin/www_bget?ko:K12598">K12598</a>  MTR4, SKIV2L2; ATP-dependent RNA helicase DOB1 [EC:3.6.4.13]
D      comp28767_c0_seq1; <a href="/dbget-bin/www_bget?ko:K12598">K12598</a>  MTR4, SKIV2L2; ATP-dependent RNA helicase DOB1 [EC:3.6.4.13]
D      comp38275_c0_seq1; <a href="/dbget-bin/www_bget?ko:K12598">K12598</a>  MTR4, SKIV2L2; ATP-dependent RNA helicase DOB1 [EC:3.6.4.13]
D      comp38275_c0_seq2; <a href="/dbget-bin/www_bget?ko:K12598">K12598</a>  MTR4, SKIV2L2; ATP-dependent RNA helicase DOB1 [EC:3.6.4.13]
D      comp71485_c0_seq1; <a href="/dbget-bin/www_bget?ko:K12598">K12598</a>  MTR4, SKIV2L2; ATP-dependent RNA helicase DOB1 [EC:3.6.4.13]
D      comp120804_c0_seq1; <a href="/dbget-bin/www_bget?ko:K12598">K12598</a>  MTR4, SKIV2L2; ATP-dependent RNA helicase DOB1 [EC:3.6.4.13]
C    Rapid tRNA decay (RTD) pathway factors
D      comp31881_c0_seq1; <a href="/dbget-bin/www_bget?ko:K12618">K12618</a>  XRN1, SEP1, KEM1; 5'-3' exoribonuclease 1 [EC:3.1.13.-]
D      comp65727_c0_seq1; <a href="/dbget-bin/www_bget?ko:K12618">K12618</a>  XRN1, SEP1, KEM1; 5'-3' exoribonuclease 1 [EC:3.1.13.-]
D      comp70544_c0_seq1; <a href="/dbget-bin/www_bget?ko:K12618">K12618</a>  XRN1, SEP1, KEM1; 5'-3' exoribonuclease 1 [EC:3.1.13.-]
D      comp79515_c0_seq1; <a href="/dbget-bin/www_bget?ko:K12618">K12618</a>  XRN1, SEP1, KEM1; 5'-3' exoribonuclease 1 [EC:3.1.13.-]
D      comp105323_c0_seq1; <a href="/dbget-bin/www_bget?ko:K12618">K12618</a>  XRN1, SEP1, KEM1; 5'-3' exoribonuclease 1 [EC:3.1.13.-]
D      comp43904_c0_seq1; <a href="/dbget-bin/www_bget?ko:K12619">K12619</a>  XRN2, RAT1; 5'-3' exoribonuclease 2 [EC:3.1.13.-]
D      comp139301_c0_seq1; <a href="/dbget-bin/www_bget?ko:K12619">K12619</a>  XRN2, RAT1; 5'-3' exoribonuclease 2 [EC:3.1.13.-]
D      comp119797_c0_seq1; <a href="/dbget-bin/www_bget?ko:K01082">K01082</a>  E3.1.3.7, cysQ, MET22, BPNT1; 3'(2'), 5'-bisphosphate nucleotidase [EC:3.1.3.7]
C    Other tRNA degradation factors
#
A<b>Prokaryotic Type</b>
B  5'processing factors
C    Ribonucrease P
B  3'processing and CCA adding factors
C    3'processing factor
D      comp62657_c0_seq1; <a href="/dbget-bin/www_bget?ko:K00784">K00784</a>  rnz; ribonuclease Z [EC:3.1.26.11]
D      comp41564_c0_seq1; <a href="/dbget-bin/www_bget?ko:K01166">K01166</a>  E3.1.27.1; ribonuclease T2 [EC:3.1.27.1]
D      comp44331_c0_seq1; <a href="/dbget-bin/www_bget?ko:K01166">K01166</a>  E3.1.27.1; ribonuclease T2 [EC:3.1.27.1]
C    CCA adding factor
D      comp41438_c0_seq4; <a href="/dbget-bin/www_bget?ko:K00974">K00974</a>  cca; tRNA nucleotidyltransferase (CCA-adding enzyme) [EC:2.7.7.72 3.1.3.- 3.1.4.-]
D      comp41438_c0_seq5; <a href="/dbget-bin/www_bget?ko:K00974">K00974</a>  cca; tRNA nucleotidyltransferase (CCA-adding enzyme) [EC:2.7.7.72 3.1.3.- 3.1.4.-]
D      comp41438_c0_seq7; <a href="/dbget-bin/www_bget?ko:K00974">K00974</a>  cca; tRNA nucleotidyltransferase (CCA-adding enzyme) [EC:2.7.7.72 3.1.3.- 3.1.4.-]
D      comp41438_c0_seq8; <a href="/dbget-bin/www_bget?ko:K00974">K00974</a>  cca; tRNA nucleotidyltransferase (CCA-adding enzyme) [EC:2.7.7.72 3.1.3.- 3.1.4.-]
D      comp41438_c0_seq9; <a href="/dbget-bin/www_bget?ko:K00974">K00974</a>  cca; tRNA nucleotidyltransferase (CCA-adding enzyme) [EC:2.7.7.72 3.1.3.- 3.1.4.-]
D      comp41438_c0_seq10; <a href="/dbget-bin/www_bget?ko:K00974">K00974</a>  cca; tRNA nucleotidyltransferase (CCA-adding enzyme) [EC:2.7.7.72 3.1.3.- 3.1.4.-]
D      comp41438_c0_seq11; <a href="/dbget-bin/www_bget?ko:K00974">K00974</a>  cca; tRNA nucleotidyltransferase (CCA-adding enzyme) [EC:2.7.7.72 3.1.3.- 3.1.4.-]
D      comp41438_c0_seq12; <a href="/dbget-bin/www_bget?ko:K00974">K00974</a>  cca; tRNA nucleotidyltransferase (CCA-adding enzyme) [EC:2.7.7.72 3.1.3.- 3.1.4.-]
B  tRNA spricing factors
C    tRNA splicing endonuclease
C    tRNA splicing ligase
D      comp21232_c0_seq1; <a href="/dbget-bin/www_bget?ko:K14415">K14415</a>  RTCB, rtcB; tRNA-splicing ligase RtcB [EC:6.5.1.3]
D      comp122804_c0_seq1; <a href="/dbget-bin/www_bget?ko:K14415">K14415</a>  RTCB, rtcB; tRNA-splicing ligase RtcB [EC:6.5.1.3]
C    Other tRNA splicing factors
B  Aminoacyl-tRNA synthetases (AARSs)
C    Multi-aminoacyl-tRNA synthetase complex (MSC)
D      comp22567_c0_seq1; <a href="/dbget-bin/www_bget?ko:K01869">K01869</a>  LARS, leuS; leucyl-tRNA synthetase [EC:6.1.1.4]
D      comp43937_c0_seq1; <a href="/dbget-bin/www_bget?ko:K01869">K01869</a>  LARS, leuS; leucyl-tRNA synthetase [EC:6.1.1.4]
D      comp149539_c0_seq1; <a href="/dbget-bin/www_bget?ko:K01869">K01869</a>  LARS, leuS; leucyl-tRNA synthetase [EC:6.1.1.4]
C    Other AARSs
D      comp19580_c0_seq2; <a href="/dbget-bin/www_bget?ko:K01866">K01866</a>  YARS, tyrS; tyrosyl-tRNA synthetase [EC:6.1.1.1]
D      comp26565_c0_seq1; <a href="/dbget-bin/www_bget?ko:K01866">K01866</a>  YARS, tyrS; tyrosyl-tRNA synthetase [EC:6.1.1.1]
D      comp34341_c0_seq1; <a href="/dbget-bin/www_bget?ko:K01866">K01866</a>  YARS, tyrS; tyrosyl-tRNA synthetase [EC:6.1.1.1]
D      comp43851_c0_seq1; <a href="/dbget-bin/www_bget?ko:K01866">K01866</a>  YARS, tyrS; tyrosyl-tRNA synthetase [EC:6.1.1.1]
D      comp72906_c0_seq1; <a href="/dbget-bin/www_bget?ko:K01866">K01866</a>  YARS, tyrS; tyrosyl-tRNA synthetase [EC:6.1.1.1]
D      comp25030_c0_seq1; <a href="/dbget-bin/www_bget?ko:K01867">K01867</a>  WARS, trpS; tryptophanyl-tRNA synthetase [EC:6.1.1.2]
D      comp77922_c0_seq1; <a href="/dbget-bin/www_bget?ko:K01867">K01867</a>  WARS, trpS; tryptophanyl-tRNA synthetase [EC:6.1.1.2]
D      comp88729_c0_seq1; <a href="/dbget-bin/www_bget?ko:K01867">K01867</a>  WARS, trpS; tryptophanyl-tRNA synthetase [EC:6.1.1.2]
D      comp91625_c0_seq1; <a href="/dbget-bin/www_bget?ko:K01867">K01867</a>  WARS, trpS; tryptophanyl-tRNA synthetase [EC:6.1.1.2]
D      comp5222_c0_seq1; <a href="/dbget-bin/www_bget?ko:K01868">K01868</a>  TARS, thrS; threonyl-tRNA synthetase [EC:6.1.1.3]
D      comp9344_c0_seq1; <a href="/dbget-bin/www_bget?ko:K01868">K01868</a>  TARS, thrS; threonyl-tRNA synthetase [EC:6.1.1.3]
D      comp45828_c0_seq3; <a href="/dbget-bin/www_bget?ko:K01868">K01868</a>  TARS, thrS; threonyl-tRNA synthetase [EC:6.1.1.3]
D      comp45828_c0_seq4; <a href="/dbget-bin/www_bget?ko:K01868">K01868</a>  TARS, thrS; threonyl-tRNA synthetase [EC:6.1.1.3]
D      comp45828_c0_seq6; <a href="/dbget-bin/www_bget?ko:K01868">K01868</a>  TARS, thrS; threonyl-tRNA synthetase [EC:6.1.1.3]
D      comp45828_c0_seq7; <a href="/dbget-bin/www_bget?ko:K01868">K01868</a>  TARS, thrS; threonyl-tRNA synthetase [EC:6.1.1.3]
D      comp45828_c0_seq8; <a href="/dbget-bin/www_bget?ko:K01868">K01868</a>  TARS, thrS; threonyl-tRNA synthetase [EC:6.1.1.3]
D      comp45828_c0_seq10; <a href="/dbget-bin/www_bget?ko:K01868">K01868</a>  TARS, thrS; threonyl-tRNA synthetase [EC:6.1.1.3]
D      comp45828_c0_seq11; <a href="/dbget-bin/www_bget?ko:K01868">K01868</a>  TARS, thrS; threonyl-tRNA synthetase [EC:6.1.1.3]
D      comp41045_c0_seq1; <a href="/dbget-bin/www_bget?ko:K01870">K01870</a>  IARS, ileS; isoleucyl-tRNA synthetase [EC:6.1.1.5]
D      comp1175_c0_seq1; <a href="/dbget-bin/www_bget?ko:K04567">K04567</a>  KARS, lysS; lysyl-tRNA synthetase, class II [EC:6.1.1.6]
D      comp38982_c0_seq2; <a href="/dbget-bin/www_bget?ko:K04567">K04567</a>  KARS, lysS; lysyl-tRNA synthetase, class II [EC:6.1.1.6]
D      comp49494_c0_seq1; <a href="/dbget-bin/www_bget?ko:K04567">K04567</a>  KARS, lysS; lysyl-tRNA synthetase, class II [EC:6.1.1.6]
D      comp149732_c0_seq1; <a href="/dbget-bin/www_bget?ko:K04567">K04567</a>  KARS, lysS; lysyl-tRNA synthetase, class II [EC:6.1.1.6]
D      comp10519_c0_seq1; <a href="/dbget-bin/www_bget?ko:K01872">K01872</a>  AARS, alaS; alanyl-tRNA synthetase [EC:6.1.1.7]
D      comp12251_c0_seq1; <a href="/dbget-bin/www_bget?ko:K01872">K01872</a>  AARS, alaS; alanyl-tRNA synthetase [EC:6.1.1.7]
D      comp46307_c0_seq1; <a href="/dbget-bin/www_bget?ko:K01872">K01872</a>  AARS, alaS; alanyl-tRNA synthetase [EC:6.1.1.7]
D      comp50240_c0_seq1; <a href="/dbget-bin/www_bget?ko:K01872">K01872</a>  AARS, alaS; alanyl-tRNA synthetase [EC:6.1.1.7]
D      comp56188_c0_seq1; <a href="/dbget-bin/www_bget?ko:K01872">K01872</a>  AARS, alaS; alanyl-tRNA synthetase [EC:6.1.1.7]
D      comp38373_c0_seq1; <a href="/dbget-bin/www_bget?ko:K01873">K01873</a>  VARS, valS; valyl-tRNA synthetase [EC:6.1.1.9]
D      comp60863_c0_seq1; <a href="/dbget-bin/www_bget?ko:K01873">K01873</a>  VARS, valS; valyl-tRNA synthetase [EC:6.1.1.9]
D      comp65539_c0_seq1; <a href="/dbget-bin/www_bget?ko:K01873">K01873</a>  VARS, valS; valyl-tRNA synthetase [EC:6.1.1.9]
D      comp84137_c0_seq1; <a href="/dbget-bin/www_bget?ko:K01873">K01873</a>  VARS, valS; valyl-tRNA synthetase [EC:6.1.1.9]
D      comp39343_c0_seq1; <a href="/dbget-bin/www_bget?ko:K01874">K01874</a>  MARS, metG; methionyl-tRNA synthetase [EC:6.1.1.10]
D      comp45652_c0_seq1; <a href="/dbget-bin/www_bget?ko:K01874">K01874</a>  MARS, metG; methionyl-tRNA synthetase [EC:6.1.1.10]
D      comp45652_c0_seq2; <a href="/dbget-bin/www_bget?ko:K01874">K01874</a>  MARS, metG; methionyl-tRNA synthetase [EC:6.1.1.10]
D      comp52941_c0_seq1; <a href="/dbget-bin/www_bget?ko:K01874">K01874</a>  MARS, metG; methionyl-tRNA synthetase [EC:6.1.1.10]
D      comp62320_c0_seq1; <a href="/dbget-bin/www_bget?ko:K01874">K01874</a>  MARS, metG; methionyl-tRNA synthetase [EC:6.1.1.10]
D      comp65660_c0_seq1; <a href="/dbget-bin/www_bget?ko:K01874">K01874</a>  MARS, metG; methionyl-tRNA synthetase [EC:6.1.1.10]
D      comp124026_c0_seq1; <a href="/dbget-bin/www_bget?ko:K01874">K01874</a>  MARS, metG; methionyl-tRNA synthetase [EC:6.1.1.10]
D      comp44372_c0_seq1; <a href="/dbget-bin/www_bget?ko:K01875">K01875</a>  SARS, serS; seryl-tRNA synthetase [EC:6.1.1.11]
D      comp24934_c0_seq1; <a href="/dbget-bin/www_bget?ko:K01876">K01876</a>  DARS, aspS; aspartyl-tRNA synthetase [EC:6.1.1.12]
D      comp37280_c0_seq2; <a href="/dbget-bin/www_bget?ko:K01883">K01883</a>  CARS, cysS; cysteinyl-tRNA synthetase [EC:6.1.1.16]
D      comp55009_c0_seq1; <a href="/dbget-bin/www_bget?ko:K01883">K01883</a>  CARS, cysS; cysteinyl-tRNA synthetase [EC:6.1.1.16]
D      comp65754_c0_seq1; <a href="/dbget-bin/www_bget?ko:K01883">K01883</a>  CARS, cysS; cysteinyl-tRNA synthetase [EC:6.1.1.16]
D      comp75863_c0_seq1; <a href="/dbget-bin/www_bget?ko:K01883">K01883</a>  CARS, cysS; cysteinyl-tRNA synthetase [EC:6.1.1.16]
D      comp908_c0_seq1; <a href="/dbget-bin/www_bget?ko:K01886">K01886</a>  QARS, glnS; glutaminyl-tRNA synthetase [EC:6.1.1.18]
D      comp27768_c0_seq1; <a href="/dbget-bin/www_bget?ko:K01886">K01886</a>  QARS, glnS; glutaminyl-tRNA synthetase [EC:6.1.1.18]
D      comp38960_c0_seq1; <a href="/dbget-bin/www_bget?ko:K01886">K01886</a>  QARS, glnS; glutaminyl-tRNA synthetase [EC:6.1.1.18]
D      comp41447_c0_seq2; <a href="/dbget-bin/www_bget?ko:K01886">K01886</a>  QARS, glnS; glutaminyl-tRNA synthetase [EC:6.1.1.18]
D      comp62409_c0_seq1; <a href="/dbget-bin/www_bget?ko:K01886">K01886</a>  QARS, glnS; glutaminyl-tRNA synthetase [EC:6.1.1.18]
D      comp13226_c0_seq1; <a href="/dbget-bin/www_bget?ko:K01887">K01887</a>  RARS, argS; arginyl-tRNA synthetase [EC:6.1.1.19]
D      comp41643_c0_seq1; <a href="/dbget-bin/www_bget?ko:K01887">K01887</a>  RARS, argS; arginyl-tRNA synthetase [EC:6.1.1.19]
D      comp56875_c0_seq1; <a href="/dbget-bin/www_bget?ko:K01887">K01887</a>  RARS, argS; arginyl-tRNA synthetase [EC:6.1.1.19]
D      comp79794_c0_seq1; <a href="/dbget-bin/www_bget?ko:K01889">K01889</a>  FARSA, pheS; phenylalanyl-tRNA synthetase alpha chain [EC:6.1.1.20]
D      comp96054_c0_seq1; <a href="/dbget-bin/www_bget?ko:K01889">K01889</a>  FARSA, pheS; phenylalanyl-tRNA synthetase alpha chain [EC:6.1.1.20]
D      comp104842_c0_seq1; <a href="/dbget-bin/www_bget?ko:K01889">K01889</a>  FARSA, pheS; phenylalanyl-tRNA synthetase alpha chain [EC:6.1.1.20]
D      comp126005_c0_seq1; <a href="/dbget-bin/www_bget?ko:K01889">K01889</a>  FARSA, pheS; phenylalanyl-tRNA synthetase alpha chain [EC:6.1.1.20]
D      comp138534_c0_seq1; <a href="/dbget-bin/www_bget?ko:K01889">K01889</a>  FARSA, pheS; phenylalanyl-tRNA synthetase alpha chain [EC:6.1.1.20]
D      comp1783_c0_seq1; <a href="/dbget-bin/www_bget?ko:K01890">K01890</a>  FARSB, pheT; phenylalanyl-tRNA synthetase beta chain [EC:6.1.1.20]
D      comp8314_c0_seq1; <a href="/dbget-bin/www_bget?ko:K01890">K01890</a>  FARSB, pheT; phenylalanyl-tRNA synthetase beta chain [EC:6.1.1.20]
D      comp31377_c0_seq1; <a href="/dbget-bin/www_bget?ko:K01892">K01892</a>  HARS, hisS; histidyl-tRNA synthetase [EC:6.1.1.21]
D      comp49188_c0_seq1; <a href="/dbget-bin/www_bget?ko:K01892">K01892</a>  HARS, hisS; histidyl-tRNA synthetase [EC:6.1.1.21]
D      comp63476_c0_seq1; <a href="/dbget-bin/www_bget?ko:K01892">K01892</a>  HARS, hisS; histidyl-tRNA synthetase [EC:6.1.1.21]
D      comp90123_c0_seq1; <a href="/dbget-bin/www_bget?ko:K01892">K01892</a>  HARS, hisS; histidyl-tRNA synthetase [EC:6.1.1.21]
D      comp101005_c0_seq1; <a href="/dbget-bin/www_bget?ko:K01892">K01892</a>  HARS, hisS; histidyl-tRNA synthetase [EC:6.1.1.21]
D      comp31905_c0_seq1; <a href="/dbget-bin/www_bget?ko:K01893">K01893</a>  NARS, asnS; asparaginyl-tRNA synthetase [EC:6.1.1.22]
D      comp35631_c0_seq1; <a href="/dbget-bin/www_bget?ko:K01893">K01893</a>  NARS, asnS; asparaginyl-tRNA synthetase [EC:6.1.1.22]
D      comp36431_c0_seq1; <a href="/dbget-bin/www_bget?ko:K01893">K01893</a>  NARS, asnS; asparaginyl-tRNA synthetase [EC:6.1.1.22]
D      comp38468_c0_seq1; <a href="/dbget-bin/www_bget?ko:K01893">K01893</a>  NARS, asnS; asparaginyl-tRNA synthetase [EC:6.1.1.22]
B  tRNA modification factors
C    Deaminase
C    Dihydorouridine synthases
C    Methylthiotransferase
C    Methyltransferases
D      comp16508_c0_seq1; <a href="/dbget-bin/www_bget?ko:K03439">K03439</a>  trmB, METTL1; tRNA (guanine-N7-)-methyltransferase [EC:2.1.1.33]
D      comp156069_c0_seq1; <a href="/dbget-bin/www_bget?ko:K03439">K03439</a>  trmB, METTL1; tRNA (guanine-N7-)-methyltransferase [EC:2.1.1.33]
C    Psudouridine synthases
D      comp18054_c0_seq1; <a href="/dbget-bin/www_bget?ko:K06173">K06173</a>  truA, PUS1; tRNA pseudouridine38-40 synthase [EC:5.4.99.12]
D      comp26589_c0_seq1; <a href="/dbget-bin/www_bget?ko:K06173">K06173</a>  truA, PUS1; tRNA pseudouridine38-40 synthase [EC:5.4.99.12]
D      comp90652_c0_seq1; <a href="/dbget-bin/www_bget?ko:K06176">K06176</a>  truD, PUS7; tRNA pseudouridine13 synthase [EC:5.4.99.27]
D      comp112184_c0_seq1; <a href="/dbget-bin/www_bget?ko:K06176">K06176</a>  truD, PUS7; tRNA pseudouridine13 synthase [EC:5.4.99.27]
C    Thiolation factors
D      comp15892_c0_seq1; <a href="/dbget-bin/www_bget?ko:K13628">K13628</a>  iscA, ISCA1; iron-sulfur cluster assembly protein
D      comp32498_c0_seq1; <a href="/dbget-bin/www_bget?ko:K13628">K13628</a>  iscA, ISCA1; iron-sulfur cluster assembly protein
D      comp47359_c0_seq1; <a href="/dbget-bin/www_bget?ko:K13628">K13628</a>  iscA, ISCA1; iron-sulfur cluster assembly protein
D      comp45703_c0_seq1; <a href="/dbget-bin/www_bget?ko:K04487">K04487</a>  iscS, NFS1; cysteine desulfurase [EC:2.8.1.7]
C    Other tRNA modification factors
D      comp149351_c0_seq1; <a href="/dbget-bin/www_bget?ko:K00791">K00791</a>  miaA, TRIT1; tRNA dimethylallyltransferase [EC:2.5.1.75]
D      comp46475_c1_seq2; <a href="/dbget-bin/www_bget?ko:K01737">K01737</a>  queD, ptpS, PTS; 6-pyruvoyltetrahydropterin/6-carboxytetrahydropterin synthase [EC:4.2.3.12 4.1.2.50]
D      comp38618_c0_seq1; <a href="/dbget-bin/www_bget?ko:K01008">K01008</a>  selD, SEPHS; selenide, water dikinase [EC:2.7.9.3]
D      comp54056_c0_seq1; <a href="/dbget-bin/www_bget?ko:K01008">K01008</a>  selD, SEPHS; selenide, water dikinase [EC:2.7.9.3]
D      comp80098_c0_seq1; <a href="/dbget-bin/www_bget?ko:K01008">K01008</a>  selD, SEPHS; selenide, water dikinase [EC:2.7.9.3]
D      comp98425_c0_seq1; <a href="/dbget-bin/www_bget?ko:K01008">K01008</a>  selD, SEPHS; selenide, water dikinase [EC:2.7.9.3]
D      comp32595_c0_seq1; <a href="/dbget-bin/www_bget?ko:K00685">K00685</a>  ATE1, ate1; arginine-tRNA-protein transferase [EC:2.3.2.8]
B  tRNA degradation factors
C    <a href="/dbget-bin/www_bget?ko:K12573">K12573</a>  rnr, vacB; ribonuclease R [EC:3.1.-.-]
C    <a href="/dbget-bin/www_bget?ko:K00962">K00962</a>  pnp, PNPT1; polyribonucleotide nucleotidyltransferase [EC:2.7.7.8]
C    <a href="/dbget-bin/www_bget?ko:K12579">K12579</a>  ISG20; interferon-stimulated gene 20 kDa protein [EC:3.1.13.1]
C    <a href="/dbget-bin/www_bget?ko:K07560">K07560</a>  dtd; D-tyrosyl-tRNA(Tyr) deacylase [EC:3.1.-.-]
!
#<hr>
#<b>[ <a href="/kegg/brite.html">BRITE</a> | <a href="/kegg/kegg2.html">KEGG2</a> | <a href="/kegg/">KEGG</a> ]</b><br>
#Last updated: November 25, 2013
