# Supplementary material for: RNA-Seq of the Caribbean reef-building coral Orbicella faveolata (Scleractinia-Merulinidae) under bleaching and disease stress expands models of coral innate immunity
Source: PeerJ. 2016 Feb 15;4:e1616. doi: 10.7717/peerj.1616 (PMC4768675; doi:10.7717/peerj.1616)
Supplement: Supplemental Information 10 [file peerj-04-1616-s010.gz › hier/q03021.keg]

+E
#<h2><a href="/kegg/kegg2.html"><img src="/Fig/bget/kegg3.gif" align="middle" border=0></a>&nbsp; Transcription Machinery</h2>
#<!---
#ENTRY       ko03021
#NAME        Transcription Machinery
#DEFINITION  Transcription Machinery Mfaveolata transcriptome
#--->
!
A<b>Eukaryotic type</b>
B  RNA polymerase II system
C    RNA polymerase II
D      Core subunits
E        comp45758_c0_seq1; <a href="/dbget-bin/www_bget?ko:K03006">K03006</a>  RPB1, POLR2A; DNA-directed RNA polymerase II subunit RPB1 [EC:2.7.7.6]
E        comp50788_c0_seq1; <a href="/dbget-bin/www_bget?ko:K03006">K03006</a>  RPB1, POLR2A; DNA-directed RNA polymerase II subunit RPB1 [EC:2.7.7.6]
E        comp55100_c0_seq1; <a href="/dbget-bin/www_bget?ko:K03006">K03006</a>  RPB1, POLR2A; DNA-directed RNA polymerase II subunit RPB1 [EC:2.7.7.6]
E        comp95730_c0_seq1; <a href="/dbget-bin/www_bget?ko:K03006">K03006</a>  RPB1, POLR2A; DNA-directed RNA polymerase II subunit RPB1 [EC:2.7.7.6]
E        comp45194_c0_seq1; <a href="/dbget-bin/www_bget?ko:K03010">K03010</a>  RPB2, POLR2B; DNA-directed RNA polymerase II subunit RPB2 [EC:2.7.7.6]
E        comp50708_c0_seq1; <a href="/dbget-bin/www_bget?ko:K03010">K03010</a>  RPB2, POLR2B; DNA-directed RNA polymerase II subunit RPB2 [EC:2.7.7.6]
E        comp9792_c0_seq1; <a href="/dbget-bin/www_bget?ko:K03011">K03011</a>  RPB3, POLR2C; DNA-directed RNA polymerase II subunit RPB3
E        comp31340_c0_seq1; <a href="/dbget-bin/www_bget?ko:K03011">K03011</a>  RPB3, POLR2C; DNA-directed RNA polymerase II subunit RPB3
E        comp13206_c0_seq1; <a href="/dbget-bin/www_bget?ko:K03008">K03008</a>  RPB11, POLR2J; DNA-directed RNA polymerase II subunit RPB11
E        comp24568_c0_seq1; <a href="/dbget-bin/www_bget?ko:K03008">K03008</a>  RPB11, POLR2J; DNA-directed RNA polymerase II subunit RPB11
E        comp49479_c0_seq1; <a href="/dbget-bin/www_bget?ko:K03008">K03008</a>  RPB11, POLR2J; DNA-directed RNA polymerase II subunit RPB11
D      Pol II specific subunits
E        comp29720_c0_seq1; <a href="/dbget-bin/www_bget?ko:K03012">K03012</a>  RPB4, POLR2D; DNA-directed RNA polymerase II subunit RPB4
E        comp55618_c0_seq1; <a href="/dbget-bin/www_bget?ko:K03012">K03012</a>  RPB4, POLR2D; DNA-directed RNA polymerase II subunit RPB4
E        comp67011_c0_seq1; <a href="/dbget-bin/www_bget?ko:K03012">K03012</a>  RPB4, POLR2D; DNA-directed RNA polymerase II subunit RPB4
E        comp11717_c0_seq1; <a href="/dbget-bin/www_bget?ko:K03015">K03015</a>  RPB7, POLR2G; DNA-directed RNA polymerase II subunit RPB7
E        comp5942_c0_seq1; <a href="/dbget-bin/www_bget?ko:K03017">K03017</a>  RPB9, POLR2I; DNA-directed RNA polymerase II subunit RPB9
E        comp5942_c0_seq2; <a href="/dbget-bin/www_bget?ko:K03017">K03017</a>  RPB9, POLR2I; DNA-directed RNA polymerase II subunit RPB9
E        comp8308_c0_seq1; <a href="/dbget-bin/www_bget?ko:K03017">K03017</a>  RPB9, POLR2I; DNA-directed RNA polymerase II subunit RPB9
E        comp49536_c0_seq1; <a href="/dbget-bin/www_bget?ko:K03017">K03017</a>  RPB9, POLR2I; DNA-directed RNA polymerase II subunit RPB9
D      Pol I, II, III common subunits
E        comp49693_c0_seq1; <a href="/dbget-bin/www_bget?ko:K03013">K03013</a>  RPB5, POLR2E; DNA-directed RNA polymerases I, II, and III subunit RPABC1
E        comp7998_c0_seq1; <a href="/dbget-bin/www_bget?ko:K03014">K03014</a>  RPB6, POLR2F; DNA-directed RNA polymerases I, II, and III subunit RPABC2
E        comp49050_c0_seq1; <a href="/dbget-bin/www_bget?ko:K03014">K03014</a>  RPB6, POLR2F; DNA-directed RNA polymerases I, II, and III subunit RPABC2
E        comp6264_c0_seq1; <a href="/dbget-bin/www_bget?ko:K03009">K03009</a>  RPB12, POLR2K; DNA-directed RNA polymerases I, II, and III subunit RPABC4
E        comp6264_c0_seq2; <a href="/dbget-bin/www_bget?ko:K03009">K03009</a>  RPB12, POLR2K; DNA-directed RNA polymerases I, II, and III subunit RPABC4
E        comp25237_c0_seq1; <a href="/dbget-bin/www_bget?ko:K03009">K03009</a>  RPB12, POLR2K; DNA-directed RNA polymerases I, II, and III subunit RPABC4
E        comp12939_c0_seq1; <a href="/dbget-bin/www_bget?ko:K03007">K03007</a>  RPB10, POLR2L; DNA-directed RNA polymerases I, II, and III subunit RPABC5
E        comp38775_c0_seq1; <a href="/dbget-bin/www_bget?ko:K03007">K03007</a>  RPB10, POLR2L; DNA-directed RNA polymerases I, II, and III subunit RPABC5
E        comp53997_c0_seq1; <a href="/dbget-bin/www_bget?ko:K03007">K03007</a>  RPB10, POLR2L; DNA-directed RNA polymerases I, II, and III subunit RPABC5
D      Pol IV and V specific subunits
C    Basal transcription factors
D      TFIIA
E        comp49173_c0_seq1; <a href="/dbget-bin/www_bget?ko:K03122">K03122</a>  TFIIA1, GTF2A1, TOA1; transcription initiation factor TFIIA large subunit
E        comp51202_c0_seq1; <a href="/dbget-bin/www_bget?ko:K03122">K03122</a>  TFIIA1, GTF2A1, TOA1; transcription initiation factor TFIIA large subunit
E        comp63065_c0_seq1; <a href="/dbget-bin/www_bget?ko:K03122">K03122</a>  TFIIA1, GTF2A1, TOA1; transcription initiation factor TFIIA large subunit
E        comp8704_c0_seq1; <a href="/dbget-bin/www_bget?ko:K03123">K03123</a>  TFIIA2, GTF2A2, TOA2; transcription initiation factor TFIIA small subunit
E        comp26433_c0_seq1; <a href="/dbget-bin/www_bget?ko:K03123">K03123</a>  TFIIA2, GTF2A2, TOA2; transcription initiation factor TFIIA small subunit
E        comp51075_c0_seq1; <a href="/dbget-bin/www_bget?ko:K03123">K03123</a>  TFIIA2, GTF2A2, TOA2; transcription initiation factor TFIIA small subunit
D      TFIIB
E        comp13207_c0_seq1; <a href="/dbget-bin/www_bget?ko:K03124">K03124</a>  TFIIB, GTF2B, SUA7, tfb; transcription initiation factor TFIIB
E        comp35270_c0_seq1; <a href="/dbget-bin/www_bget?ko:K03124">K03124</a>  TFIIB, GTF2B, SUA7, tfb; transcription initiation factor TFIIB
E        comp85580_c0_seq1; <a href="/dbget-bin/www_bget?ko:K03124">K03124</a>  TFIIB, GTF2B, SUA7, tfb; transcription initiation factor TFIIB
D      TFIID
E        comp11692_c0_seq1; <a href="/dbget-bin/www_bget?ko:K03120">K03120</a>  TBP, tbp; transcription initiation factor TFIID TATA-box-binding protein
E        comp61135_c0_seq1; <a href="/dbget-bin/www_bget?ko:K03120">K03120</a>  TBP, tbp; transcription initiation factor TFIID TATA-box-binding protein
E        comp68661_c0_seq1; <a href="/dbget-bin/www_bget?ko:K03120">K03120</a>  TBP, tbp; transcription initiation factor TFIID TATA-box-binding protein
E        comp96273_c0_seq1; <a href="/dbget-bin/www_bget?ko:K03120">K03120</a>  TBP, tbp; transcription initiation factor TFIID TATA-box-binding protein
E        comp3254_c0_seq1; <a href="/dbget-bin/www_bget?ko:K03125">K03125</a>  TAF1; transcription initiation factor TFIID subunit 1
E        comp23590_c0_seq1; <a href="/dbget-bin/www_bget?ko:K03125">K03125</a>  TAF1; transcription initiation factor TFIID subunit 1
E        comp36413_c0_seq1; <a href="/dbget-bin/www_bget?ko:K03125">K03125</a>  TAF1; transcription initiation factor TFIID subunit 1
E        comp50864_c0_seq1; <a href="/dbget-bin/www_bget?ko:K03125">K03125</a>  TAF1; transcription initiation factor TFIID subunit 1
E        comp56736_c0_seq1; <a href="/dbget-bin/www_bget?ko:K03125">K03125</a>  TAF1; transcription initiation factor TFIID subunit 1
E        comp68914_c0_seq1; <a href="/dbget-bin/www_bget?ko:K03125">K03125</a>  TAF1; transcription initiation factor TFIID subunit 1
E        comp70972_c0_seq1; <a href="/dbget-bin/www_bget?ko:K03125">K03125</a>  TAF1; transcription initiation factor TFIID subunit 1
E        comp78224_c0_seq1; <a href="/dbget-bin/www_bget?ko:K03125">K03125</a>  TAF1; transcription initiation factor TFIID subunit 1
E        comp80105_c0_seq1; <a href="/dbget-bin/www_bget?ko:K03125">K03125</a>  TAF1; transcription initiation factor TFIID subunit 1
E        comp80444_c0_seq1; <a href="/dbget-bin/www_bget?ko:K03125">K03125</a>  TAF1; transcription initiation factor TFIID subunit 1
E        comp84657_c0_seq1; <a href="/dbget-bin/www_bget?ko:K03125">K03125</a>  TAF1; transcription initiation factor TFIID subunit 1
E        comp110830_c0_seq1; <a href="/dbget-bin/www_bget?ko:K03125">K03125</a>  TAF1; transcription initiation factor TFIID subunit 1
E        comp132939_c0_seq1; <a href="/dbget-bin/www_bget?ko:K03125">K03125</a>  TAF1; transcription initiation factor TFIID subunit 1
E        comp140679_c0_seq1; <a href="/dbget-bin/www_bget?ko:K03125">K03125</a>  TAF1; transcription initiation factor TFIID subunit 1
E        comp147660_c0_seq1; <a href="/dbget-bin/www_bget?ko:K03125">K03125</a>  TAF1; transcription initiation factor TFIID subunit 1
E        comp17369_c0_seq1; <a href="/dbget-bin/www_bget?ko:K03128">K03128</a>  TAF2; transcription initiation factor TFIID subunit 2
E        comp59777_c0_seq1; <a href="/dbget-bin/www_bget?ko:K03128">K03128</a>  TAF2; transcription initiation factor TFIID subunit 2
E        comp64517_c0_seq1; <a href="/dbget-bin/www_bget?ko:K03128">K03128</a>  TAF2; transcription initiation factor TFIID subunit 2
E        comp78085_c0_seq1; <a href="/dbget-bin/www_bget?ko:K03128">K03128</a>  TAF2; transcription initiation factor TFIID subunit 2
E        comp83214_c0_seq1; <a href="/dbget-bin/www_bget?ko:K03128">K03128</a>  TAF2; transcription initiation factor TFIID subunit 2
E        comp87288_c0_seq1; <a href="/dbget-bin/www_bget?ko:K03128">K03128</a>  TAF2; transcription initiation factor TFIID subunit 2
E        comp90558_c0_seq1; <a href="/dbget-bin/www_bget?ko:K03128">K03128</a>  TAF2; transcription initiation factor TFIID subunit 2
E        comp90880_c0_seq1; <a href="/dbget-bin/www_bget?ko:K03128">K03128</a>  TAF2; transcription initiation factor TFIID subunit 2
E        comp111241_c0_seq1; <a href="/dbget-bin/www_bget?ko:K03128">K03128</a>  TAF2; transcription initiation factor TFIID subunit 2
E        comp128588_c0_seq1; <a href="/dbget-bin/www_bget?ko:K03128">K03128</a>  TAF2; transcription initiation factor TFIID subunit 2
E        comp142942_c0_seq1; <a href="/dbget-bin/www_bget?ko:K03128">K03128</a>  TAF2; transcription initiation factor TFIID subunit 2
E        comp67406_c0_seq1; <a href="/dbget-bin/www_bget?ko:K14650">K14650</a>  TAF3; transcription initiation factor TFIID subunit 3
E        comp6512_c0_seq1; <a href="/dbget-bin/www_bget?ko:K03129">K03129</a>  TAF4; transcription initiation factor TFIID subunit 4
E        comp39886_c0_seq1; <a href="/dbget-bin/www_bget?ko:K03129">K03129</a>  TAF4; transcription initiation factor TFIID subunit 4
E        comp721_c0_seq1; <a href="/dbget-bin/www_bget?ko:K03130">K03130</a>  TAF5; transcription initiation factor TFIID subunit 5
E        comp26259_c0_seq1; <a href="/dbget-bin/www_bget?ko:K03130">K03130</a>  TAF5; transcription initiation factor TFIID subunit 5
E        comp26259_c0_seq2; <a href="/dbget-bin/www_bget?ko:K03130">K03130</a>  TAF5; transcription initiation factor TFIID subunit 5
E        comp36570_c0_seq2; <a href="/dbget-bin/www_bget?ko:K03130">K03130</a>  TAF5; transcription initiation factor TFIID subunit 5
E        comp134753_c0_seq1; <a href="/dbget-bin/www_bget?ko:K03130">K03130</a>  TAF5; transcription initiation factor TFIID subunit 5
E        comp141570_c0_seq1; <a href="/dbget-bin/www_bget?ko:K03130">K03130</a>  TAF5; transcription initiation factor TFIID subunit 5
E        comp144140_c0_seq1; <a href="/dbget-bin/www_bget?ko:K03130">K03130</a>  TAF5; transcription initiation factor TFIID subunit 5
E        comp18845_c0_seq1; <a href="/dbget-bin/www_bget?ko:K03131">K03131</a>  TAF6; transcription initiation factor TFIID subunit 6
E        comp59999_c0_seq1; <a href="/dbget-bin/www_bget?ko:K03131">K03131</a>  TAF6; transcription initiation factor TFIID subunit 6
E        comp70151_c0_seq1; <a href="/dbget-bin/www_bget?ko:K03131">K03131</a>  TAF6; transcription initiation factor TFIID subunit 6
E        comp71031_c0_seq1; <a href="/dbget-bin/www_bget?ko:K03131">K03131</a>  TAF6; transcription initiation factor TFIID subunit 6
E        comp73497_c0_seq1; <a href="/dbget-bin/www_bget?ko:K03131">K03131</a>  TAF6; transcription initiation factor TFIID subunit 6
E        comp76449_c0_seq1; <a href="/dbget-bin/www_bget?ko:K03131">K03131</a>  TAF6; transcription initiation factor TFIID subunit 6
E        comp80129_c0_seq1; <a href="/dbget-bin/www_bget?ko:K03131">K03131</a>  TAF6; transcription initiation factor TFIID subunit 6
E        comp39166_c0_seq1; <a href="/dbget-bin/www_bget?ko:K03132">K03132</a>  TAF7; transcription initiation factor TFIID subunit 7
E        comp74609_c0_seq1; <a href="/dbget-bin/www_bget?ko:K03132">K03132</a>  TAF7; transcription initiation factor TFIID subunit 7
E        comp38478_c0_seq1; <a href="/dbget-bin/www_bget?ko:K14649">K14649</a>  TAF8; transcription initiation factor TFIID subunit 8
E        comp38478_c0_seq2; <a href="/dbget-bin/www_bget?ko:K14649">K14649</a>  TAF8; transcription initiation factor TFIID subunit 8
E        comp6880_c0_seq1; <a href="/dbget-bin/www_bget?ko:K14535">K14535</a>  TAF9, FAP7; transcription initiation factor TFIID subunit 9 / adenylate kinase [EC:2.7.4.3]
E        comp33410_c0_seq5; <a href="/dbget-bin/www_bget?ko:K14535">K14535</a>  TAF9, FAP7; transcription initiation factor TFIID subunit 9 / adenylate kinase [EC:2.7.4.3]
E        comp33410_c0_seq6; <a href="/dbget-bin/www_bget?ko:K14535">K14535</a>  TAF9, FAP7; transcription initiation factor TFIID subunit 9 / adenylate kinase [EC:2.7.4.3]
E        comp33410_c0_seq2; <a href="/dbget-bin/www_bget?ko:K03133">K03133</a>  TAF9B, TAF9; transcription initiation factor TFIID subunit 9B
E        comp33410_c0_seq4; <a href="/dbget-bin/www_bget?ko:K03133">K03133</a>  TAF9B, TAF9; transcription initiation factor TFIID subunit 9B
E        comp56576_c0_seq1; <a href="/dbget-bin/www_bget?ko:K03133">K03133</a>  TAF9B, TAF9; transcription initiation factor TFIID subunit 9B
E        comp109436_c0_seq1; <a href="/dbget-bin/www_bget?ko:K03133">K03133</a>  TAF9B, TAF9; transcription initiation factor TFIID subunit 9B
E        comp31583_c0_seq1; <a href="/dbget-bin/www_bget?ko:K03134">K03134</a>  TAF10; transcription initiation factor TFIID subunit 10
E        comp28612_c0_seq1; <a href="/dbget-bin/www_bget?ko:K03126">K03126</a>  TAF12; transcription initiation factor TFIID subunit 12
E        comp6648_c0_seq1; <a href="/dbget-bin/www_bget?ko:K03127">K03127</a>  TAF13; transcription initiation factor TFIID subunit 13
E        comp41233_c0_seq1; <a href="/dbget-bin/www_bget?ko:K03127">K03127</a>  TAF13; transcription initiation factor TFIID subunit 13
E        comp58639_c0_seq1; <a href="/dbget-bin/www_bget?ko:K14651">K14651</a>  TAF15; transcription initiation factor TFIID subunit 15
D      TFIIE
E        comp137721_c0_seq1; <a href="/dbget-bin/www_bget?ko:K03136">K03136</a>  TFIIE1, GTF2E1, TFA1, tfe; transcription initiation factor TFIIE subunit alpha
E        comp44691_c0_seq1; <a href="/dbget-bin/www_bget?ko:K03137">K03137</a>  TFIIE2, GTF2E2, TFA2; transcription initiation factor TFIIE subunit beta
D      TFIIF
E        comp6755_c0_seq1; <a href="/dbget-bin/www_bget?ko:K03138">K03138</a>  TFIIF1, GTF2F1, TFG1; transcription initiation factor TFIIF subunit alpha
E        comp39927_c0_seq1; <a href="/dbget-bin/www_bget?ko:K03138">K03138</a>  TFIIF1, GTF2F1, TFG1; transcription initiation factor TFIIF subunit alpha
E        comp7704_c0_seq1; <a href="/dbget-bin/www_bget?ko:K03139">K03139</a>  TFIIF2, GTF2F2, TFG2; transcription initiation factor TFIIF subunit beta [EC:3.6.4.12]
E        comp60669_c0_seq1; <a href="/dbget-bin/www_bget?ko:K03139">K03139</a>  TFIIF2, GTF2F2, TFG2; transcription initiation factor TFIIF subunit beta [EC:3.6.4.12]
D      TFIIH
E        comp60511_c0_seq1; <a href="/dbget-bin/www_bget?ko:K03141">K03141</a>  TFIIH1, GTF2H1, TFB1; transcription initiation factor TFIIH subunit 1
E        comp77036_c0_seq1; <a href="/dbget-bin/www_bget?ko:K03141">K03141</a>  TFIIH1, GTF2H1, TFB1; transcription initiation factor TFIIH subunit 1
E        comp111928_c0_seq1; <a href="/dbget-bin/www_bget?ko:K03141">K03141</a>  TFIIH1, GTF2H1, TFB1; transcription initiation factor TFIIH subunit 1
E        comp130079_c0_seq1; <a href="/dbget-bin/www_bget?ko:K03141">K03141</a>  TFIIH1, GTF2H1, TFB1; transcription initiation factor TFIIH subunit 1
E        comp75170_c0_seq1; <a href="/dbget-bin/www_bget?ko:K03142">K03142</a>  TFIIH2, GTF2H2, SSL1; transcription initiation factor TFIIH subunit 2
E        comp80214_c0_seq1; <a href="/dbget-bin/www_bget?ko:K03142">K03142</a>  TFIIH2, GTF2H2, SSL1; transcription initiation factor TFIIH subunit 2
E        comp92284_c0_seq1; <a href="/dbget-bin/www_bget?ko:K03142">K03142</a>  TFIIH2, GTF2H2, SSL1; transcription initiation factor TFIIH subunit 2
E        comp97834_c0_seq1; <a href="/dbget-bin/www_bget?ko:K03142">K03142</a>  TFIIH2, GTF2H2, SSL1; transcription initiation factor TFIIH subunit 2
E        comp100112_c0_seq1; <a href="/dbget-bin/www_bget?ko:K03142">K03142</a>  TFIIH2, GTF2H2, SSL1; transcription initiation factor TFIIH subunit 2
E        comp31273_c0_seq1; <a href="/dbget-bin/www_bget?ko:K03143">K03143</a>  TFIIH3, GTF2H3, TFB4; transcription initiation factor TFIIH subunit 3
E        comp124617_c0_seq1; <a href="/dbget-bin/www_bget?ko:K03143">K03143</a>  TFIIH3, GTF2H3, TFB4; transcription initiation factor TFIIH subunit 3
E        comp60852_c0_seq1; <a href="/dbget-bin/www_bget?ko:K03144">K03144</a>  TFIIH4, GTF2H4, TFB2; transcription initiation factor TFIIH subunit 4
E        comp70748_c0_seq1; <a href="/dbget-bin/www_bget?ko:K03144">K03144</a>  TFIIH4, GTF2H4, TFB2; transcription initiation factor TFIIH subunit 4
E        comp83863_c0_seq1; <a href="/dbget-bin/www_bget?ko:K03144">K03144</a>  TFIIH4, GTF2H4, TFB2; transcription initiation factor TFIIH subunit 4
E        comp92229_c0_seq1; <a href="/dbget-bin/www_bget?ko:K03144">K03144</a>  TFIIH4, GTF2H4, TFB2; transcription initiation factor TFIIH subunit 4
E        comp103198_c0_seq1; <a href="/dbget-bin/www_bget?ko:K03144">K03144</a>  TFIIH4, GTF2H4, TFB2; transcription initiation factor TFIIH subunit 4
E        comp8725_c0_seq1; <a href="/dbget-bin/www_bget?ko:K10843">K10843</a>  ERCC3, XPB; DNA excision repair protein ERCC-3 [EC:3.6.4.12]
E        comp11969_c0_seq1; <a href="/dbget-bin/www_bget?ko:K10843">K10843</a>  ERCC3, XPB; DNA excision repair protein ERCC-3 [EC:3.6.4.12]
E        comp23408_c0_seq1; <a href="/dbget-bin/www_bget?ko:K10843">K10843</a>  ERCC3, XPB; DNA excision repair protein ERCC-3 [EC:3.6.4.12]
E        comp54141_c0_seq1; <a href="/dbget-bin/www_bget?ko:K10843">K10843</a>  ERCC3, XPB; DNA excision repair protein ERCC-3 [EC:3.6.4.12]
E        comp60009_c0_seq1; <a href="/dbget-bin/www_bget?ko:K10843">K10843</a>  ERCC3, XPB; DNA excision repair protein ERCC-3 [EC:3.6.4.12]
E        comp116737_c0_seq1; <a href="/dbget-bin/www_bget?ko:K10843">K10843</a>  ERCC3, XPB; DNA excision repair protein ERCC-3 [EC:3.6.4.12]
E        comp136161_c0_seq1; <a href="/dbget-bin/www_bget?ko:K10843">K10843</a>  ERCC3, XPB; DNA excision repair protein ERCC-3 [EC:3.6.4.12]
E        comp50009_c0_seq1; <a href="/dbget-bin/www_bget?ko:K10844">K10844</a>  ERCC2, XPD; DNA excision repair protein ERCC-2 [EC:3.6.4.12]
E        comp50352_c0_seq1; <a href="/dbget-bin/www_bget?ko:K10844">K10844</a>  ERCC2, XPD; DNA excision repair protein ERCC-2 [EC:3.6.4.12]
E        comp68911_c0_seq1; <a href="/dbget-bin/www_bget?ko:K10844">K10844</a>  ERCC2, XPD; DNA excision repair protein ERCC-2 [EC:3.6.4.12]
E        comp76875_c0_seq1; <a href="/dbget-bin/www_bget?ko:K10844">K10844</a>  ERCC2, XPD; DNA excision repair protein ERCC-2 [EC:3.6.4.12]
E        comp77057_c0_seq1; <a href="/dbget-bin/www_bget?ko:K10844">K10844</a>  ERCC2, XPD; DNA excision repair protein ERCC-2 [EC:3.6.4.12]
E        comp108279_c0_seq1; <a href="/dbget-bin/www_bget?ko:K10844">K10844</a>  ERCC2, XPD; DNA excision repair protein ERCC-2 [EC:3.6.4.12]
E        comp113363_c0_seq1; <a href="/dbget-bin/www_bget?ko:K10844">K10844</a>  ERCC2, XPD; DNA excision repair protein ERCC-2 [EC:3.6.4.12]
E        comp23168_c0_seq1; <a href="/dbget-bin/www_bget?ko:K10845">K10845</a>  TTDA, GTF2H5, TFB5; TFIIH basal transcription factor complex TTD-A subunit
E        comp47731_c0_seq1; <a href="/dbget-bin/www_bget?ko:K10845">K10845</a>  TTDA, GTF2H5, TFB5; TFIIH basal transcription factor complex TTD-A subunit
E        comp76564_c0_seq1; <a href="/dbget-bin/www_bget?ko:K02202">K02202</a>  CDK7; cyclin-dependent kinase 7 [EC:2.7.11.22 2.7.11.23]
E        comp107904_c0_seq1; <a href="/dbget-bin/www_bget?ko:K02202">K02202</a>  CDK7; cyclin-dependent kinase 7 [EC:2.7.11.22 2.7.11.23]
E        comp118677_c0_seq1; <a href="/dbget-bin/www_bget?ko:K02202">K02202</a>  CDK7; cyclin-dependent kinase 7 [EC:2.7.11.22 2.7.11.23]
E        comp28871_c0_seq1; <a href="/dbget-bin/www_bget?ko:K10842">K10842</a>  MNAT1; CDK-activating kinase assembly factor MAT1
E        comp63306_c0_seq1; <a href="/dbget-bin/www_bget?ko:K10842">K10842</a>  MNAT1; CDK-activating kinase assembly factor MAT1
E        comp107659_c0_seq1; <a href="/dbget-bin/www_bget?ko:K10842">K10842</a>  MNAT1; CDK-activating kinase assembly factor MAT1
C    Mediator complex
D      Head
E        comp65817_c0_seq1; <a href="/dbget-bin/www_bget?ko:K15128">K15128</a>  MED6; mediator of RNA polymerase II transcription subunit 6
E        comp78911_c0_seq1; <a href="/dbget-bin/www_bget?ko:K15128">K15128</a>  MED6; mediator of RNA polymerase II transcription subunit 6
E        comp87681_c0_seq1; <a href="/dbget-bin/www_bget?ko:K15128">K15128</a>  MED6; mediator of RNA polymerase II transcription subunit 6
E        comp110306_c0_seq1; <a href="/dbget-bin/www_bget?ko:K15129">K15129</a>  MED8; mediator of RNA polymerase II transcription subunit 8
E        comp118351_c0_seq1; <a href="/dbget-bin/www_bget?ko:K15129">K15129</a>  MED8; mediator of RNA polymerase II transcription subunit 8
E        comp67938_c0_seq1; <a href="/dbget-bin/www_bget?ko:K15131">K15131</a>  MED11; mediator of RNA polymerase II transcription subunit 11
E        comp69160_c0_seq1; <a href="/dbget-bin/www_bget?ko:K15133">K15133</a>  MED17; mediator of RNA polymerase II transcription subunit 17
E        comp82981_c0_seq1; <a href="/dbget-bin/www_bget?ko:K15133">K15133</a>  MED17; mediator of RNA polymerase II transcription subunit 17
E        comp92218_c0_seq1; <a href="/dbget-bin/www_bget?ko:K15133">K15133</a>  MED17; mediator of RNA polymerase II transcription subunit 17
E        comp8811_c0_seq1; <a href="/dbget-bin/www_bget?ko:K15137">K15137</a>  MED19; mediator of RNA polymerase II transcription subunit 19
E        comp65298_c0_seq1; <a href="/dbget-bin/www_bget?ko:K15137">K15137</a>  MED19; mediator of RNA polymerase II transcription subunit 19
E        comp80547_c0_seq1; <a href="/dbget-bin/www_bget?ko:K13528">K13528</a>  MED20; mediator of RNA polymerase II transcription subunit 20
E        comp36594_c0_seq1; <a href="/dbget-bin/www_bget?ko:K15139">K15139</a>  MED22; mediator of RNA polymerase II transcription subunit 22
E        comp55670_c0_seq1; <a href="/dbget-bin/www_bget?ko:K15139">K15139</a>  MED22; mediator of RNA polymerase II transcription subunit 22
E        comp31704_c0_seq1; <a href="/dbget-bin/www_bget?ko:K15141">K15141</a>  MED28; mediator of RNA polymerase II transcription subunit 28
E        comp23948_c0_seq1; <a href="/dbget-bin/www_bget?ko:K15143">K15143</a>  MED30; mediator of RNA polymerase II transcription subunit 30
D      Middle
E        comp159070_c0_seq1; <a href="/dbget-bin/www_bget?ko:K15144">K15144</a>  MED1; mediator of RNA polymerase II transcription subunit 1
E        comp1052_c0_seq1; <a href="/dbget-bin/www_bget?ko:K15146">K15146</a>  MED4; mediator of RNA polymerase II transcription subunit 4
E        comp7715_c0_seq3; <a href="/dbget-bin/www_bget?ko:K15148">K15148</a>  MED7; mediator of RNA polymerase II transcription subunit 7
E        comp50105_c0_seq1; <a href="/dbget-bin/www_bget?ko:K15148">K15148</a>  MED7; mediator of RNA polymerase II transcription subunit 7
E        comp157121_c0_seq1; <a href="/dbget-bin/www_bget?ko:K15151">K15151</a>  MED10, NUT2; mediator of RNA polymerase II transcription subunit 10
E        comp12204_c0_seq1; <a href="/dbget-bin/www_bget?ko:K15152">K15152</a>  MED21, SRB7; mediator of RNA polymerase II transcription subunit 21
E        comp31968_c0_seq1; <a href="/dbget-bin/www_bget?ko:K15152">K15152</a>  MED21, SRB7; mediator of RNA polymerase II transcription subunit 21
E        comp59536_c0_seq1; <a href="/dbget-bin/www_bget?ko:K15153">K15153</a>  MED31, SOH1; mediator of RNA polymerase II transcription subunit 31
E        comp60777_c0_seq1; <a href="/dbget-bin/www_bget?ko:K15153">K15153</a>  MED31, SOH1; mediator of RNA polymerase II transcription subunit 31
D      Tail
E        comp6440_c0_seq1; <a href="/dbget-bin/www_bget?ko:K15156">K15156</a>  MED14, RGR1; mediator of RNA polymerase II transcription subunit 14
E        comp34997_c0_seq1; <a href="/dbget-bin/www_bget?ko:K15156">K15156</a>  MED14, RGR1; mediator of RNA polymerase II transcription subunit 14
E        comp44255_c0_seq1; <a href="/dbget-bin/www_bget?ko:K15157">K15157</a>  MED15; mediator of RNA polymerase II transcription subunit 15
E        comp66298_c0_seq1; <a href="/dbget-bin/www_bget?ko:K15159">K15159</a>  MED16; mediator of RNA polymerase II transcription subunit 16
E        comp89556_c0_seq1; <a href="/dbget-bin/www_bget?ko:K15159">K15159</a>  MED16; mediator of RNA polymerase II transcription subunit 16
E        comp131546_c0_seq1; <a href="/dbget-bin/www_bget?ko:K15159">K15159</a>  MED16; mediator of RNA polymerase II transcription subunit 16
D      CDK-module
E        comp46082_c0_seq1; <a href="/dbget-bin/www_bget?ko:K02208">K02208</a>  CDK8_11; cyclin-dependent kinase 8/11 [EC:2.7.11.22 2.7.11.23]
E        comp46082_c0_seq2; <a href="/dbget-bin/www_bget?ko:K02208">K02208</a>  CDK8_11; cyclin-dependent kinase 8/11 [EC:2.7.11.22 2.7.11.23]
E        comp64064_c0_seq1; <a href="/dbget-bin/www_bget?ko:K02208">K02208</a>  CDK8_11; cyclin-dependent kinase 8/11 [EC:2.7.11.22 2.7.11.23]
E        comp131330_c0_seq1; <a href="/dbget-bin/www_bget?ko:K02208">K02208</a>  CDK8_11; cyclin-dependent kinase 8/11 [EC:2.7.11.22 2.7.11.23]
E        comp13049_c0_seq1; <a href="/dbget-bin/www_bget?ko:K15161">K15161</a>  CCNC, SSN8; cyclin C
E        comp47490_c0_seq1; <a href="/dbget-bin/www_bget?ko:K15161">K15161</a>  CCNC, SSN8; cyclin C
E        comp75744_c0_seq1; <a href="/dbget-bin/www_bget?ko:K15161">K15161</a>  CCNC, SSN8; cyclin C
E        comp144995_c0_seq1; <a href="/dbget-bin/www_bget?ko:K15161">K15161</a>  CCNC, SSN8; cyclin C
E        comp8911_c0_seq1; <a href="/dbget-bin/www_bget?ko:K15162">K15162</a>  MED12; mediator of RNA polymerase II transcription subunit 12
E        comp18153_c0_seq1; <a href="/dbget-bin/www_bget?ko:K15162">K15162</a>  MED12; mediator of RNA polymerase II transcription subunit 12
E        comp6811_c0_seq1; <a href="/dbget-bin/www_bget?ko:K15164">K15164</a>  MED13; mediator of RNA polymerase II transcription subunit 13
D      Other mediators
E        comp32378_c0_seq1; <a href="/dbget-bin/www_bget?ko:K15166">K15166</a>  MED23; mediator of RNA polymerase II transcription subunit 23
E        comp75397_c0_seq1; <a href="/dbget-bin/www_bget?ko:K15166">K15166</a>  MED23; mediator of RNA polymerase II transcription subunit 23
E        comp77055_c0_seq1; <a href="/dbget-bin/www_bget?ko:K15166">K15166</a>  MED23; mediator of RNA polymerase II transcription subunit 23
E        comp84194_c0_seq1; <a href="/dbget-bin/www_bget?ko:K15166">K15166</a>  MED23; mediator of RNA polymerase II transcription subunit 23
E        comp87726_c0_seq1; <a href="/dbget-bin/www_bget?ko:K15166">K15166</a>  MED23; mediator of RNA polymerase II transcription subunit 23
E        comp92126_c0_seq1; <a href="/dbget-bin/www_bget?ko:K15166">K15166</a>  MED23; mediator of RNA polymerase II transcription subunit 23
E        comp99715_c0_seq1; <a href="/dbget-bin/www_bget?ko:K15166">K15166</a>  MED23; mediator of RNA polymerase II transcription subunit 23
E        comp107099_c0_seq1; <a href="/dbget-bin/www_bget?ko:K15166">K15166</a>  MED23; mediator of RNA polymerase II transcription subunit 23
E        comp28437_c0_seq1; <a href="/dbget-bin/www_bget?ko:K15168">K15168</a>  MED25; mediator of RNA polymerase II transcription subunit 25
E        comp39217_c0_seq1; <a href="/dbget-bin/www_bget?ko:K15168">K15168</a>  MED25; mediator of RNA polymerase II transcription subunit 25
E        comp39217_c0_seq4; <a href="/dbget-bin/www_bget?ko:K15168">K15168</a>  MED25; mediator of RNA polymerase II transcription subunit 25
E        comp39217_c0_seq6; <a href="/dbget-bin/www_bget?ko:K15168">K15168</a>  MED25; mediator of RNA polymerase II transcription subunit 25
E        comp49316_c0_seq1; <a href="/dbget-bin/www_bget?ko:K15168">K15168</a>  MED25; mediator of RNA polymerase II transcription subunit 25
E        comp56803_c0_seq1; <a href="/dbget-bin/www_bget?ko:K15168">K15168</a>  MED25; mediator of RNA polymerase II transcription subunit 25
E        comp44104_c0_seq1; <a href="/dbget-bin/www_bget?ko:K15169">K15169</a>  MED26; mediator of RNA polymerase II transcription subunit 26
E        comp16419_c0_seq1; <a href="/dbget-bin/www_bget?ko:K15170">K15170</a>  MED27; mediator of RNA polymerase II transcription subunit 27
E        comp123494_c0_seq1; <a href="/dbget-bin/www_bget?ko:K15170">K15170</a>  MED27; mediator of RNA polymerase II transcription subunit 27
E        comp124812_c0_seq1; <a href="/dbget-bin/www_bget?ko:K15170">K15170</a>  MED27; mediator of RNA polymerase II transcription subunit 27
C    Coactivators
D      SAGA/TFTC/STAGA complex
E        comp7806_c0_seq1; <a href="/dbget-bin/www_bget?ko:K06062">K06062</a>  PCAF, KAT2, GCN5; histone acetyltransferase [EC:2.3.1.48]
E        comp12116_c0_seq1; <a href="/dbget-bin/www_bget?ko:K06062">K06062</a>  PCAF, KAT2, GCN5; histone acetyltransferase [EC:2.3.1.48]
E        comp18532_c0_seq1; <a href="/dbget-bin/www_bget?ko:K06062">K06062</a>  PCAF, KAT2, GCN5; histone acetyltransferase [EC:2.3.1.48]
E        comp71507_c0_seq1; <a href="/dbget-bin/www_bget?ko:K06062">K06062</a>  PCAF, KAT2, GCN5; histone acetyltransferase [EC:2.3.1.48]
E        comp130543_c0_seq1; <a href="/dbget-bin/www_bget?ko:K06062">K06062</a>  PCAF, KAT2, GCN5; histone acetyltransferase [EC:2.3.1.48]
E        comp131460_c0_seq1; <a href="/dbget-bin/www_bget?ko:K06062">K06062</a>  PCAF, KAT2, GCN5; histone acetyltransferase [EC:2.3.1.48]
E        comp146323_c0_seq1; <a href="/dbget-bin/www_bget?ko:K06062">K06062</a>  PCAF, KAT2, GCN5; histone acetyltransferase [EC:2.3.1.48]
E        comp5216_c0_seq1; <a href="/dbget-bin/www_bget?ko:K08874">K08874</a>  TRRAP; transformation/transcription domain-associated protein
E        comp8170_c0_seq1; <a href="/dbget-bin/www_bget?ko:K08874">K08874</a>  TRRAP; transformation/transcription domain-associated protein
E        comp18645_c0_seq1; <a href="/dbget-bin/www_bget?ko:K08874">K08874</a>  TRRAP; transformation/transcription domain-associated protein
E        comp26750_c0_seq1; <a href="/dbget-bin/www_bget?ko:K08874">K08874</a>  TRRAP; transformation/transcription domain-associated protein
E        comp30853_c0_seq1; <a href="/dbget-bin/www_bget?ko:K08874">K08874</a>  TRRAP; transformation/transcription domain-associated protein
E        comp30853_c0_seq2; <a href="/dbget-bin/www_bget?ko:K08874">K08874</a>  TRRAP; transformation/transcription domain-associated protein
E        comp55003_c0_seq1; <a href="/dbget-bin/www_bget?ko:K08874">K08874</a>  TRRAP; transformation/transcription domain-associated protein
E        comp58142_c0_seq1; <a href="/dbget-bin/www_bget?ko:K08874">K08874</a>  TRRAP; transformation/transcription domain-associated protein
E        comp58688_c0_seq1; <a href="/dbget-bin/www_bget?ko:K08874">K08874</a>  TRRAP; transformation/transcription domain-associated protein
E        comp65000_c0_seq1; <a href="/dbget-bin/www_bget?ko:K08874">K08874</a>  TRRAP; transformation/transcription domain-associated protein
E        comp65318_c0_seq1; <a href="/dbget-bin/www_bget?ko:K08874">K08874</a>  TRRAP; transformation/transcription domain-associated protein
E        comp66131_c0_seq1; <a href="/dbget-bin/www_bget?ko:K08874">K08874</a>  TRRAP; transformation/transcription domain-associated protein
E        comp66950_c0_seq1; <a href="/dbget-bin/www_bget?ko:K08874">K08874</a>  TRRAP; transformation/transcription domain-associated protein
E        comp68805_c0_seq1; <a href="/dbget-bin/www_bget?ko:K08874">K08874</a>  TRRAP; transformation/transcription domain-associated protein
E        comp71922_c0_seq1; <a href="/dbget-bin/www_bget?ko:K08874">K08874</a>  TRRAP; transformation/transcription domain-associated protein
E        comp77432_c0_seq1; <a href="/dbget-bin/www_bget?ko:K08874">K08874</a>  TRRAP; transformation/transcription domain-associated protein
E        comp79169_c0_seq1; <a href="/dbget-bin/www_bget?ko:K08874">K08874</a>  TRRAP; transformation/transcription domain-associated protein
E        comp80239_c0_seq1; <a href="/dbget-bin/www_bget?ko:K08874">K08874</a>  TRRAP; transformation/transcription domain-associated protein
E        comp82705_c0_seq1; <a href="/dbget-bin/www_bget?ko:K08874">K08874</a>  TRRAP; transformation/transcription domain-associated protein
E        comp90289_c0_seq1; <a href="/dbget-bin/www_bget?ko:K08874">K08874</a>  TRRAP; transformation/transcription domain-associated protein
E        comp90518_c0_seq1; <a href="/dbget-bin/www_bget?ko:K08874">K08874</a>  TRRAP; transformation/transcription domain-associated protein
E        comp95860_c0_seq1; <a href="/dbget-bin/www_bget?ko:K08874">K08874</a>  TRRAP; transformation/transcription domain-associated protein
E        comp104171_c0_seq1; <a href="/dbget-bin/www_bget?ko:K08874">K08874</a>  TRRAP; transformation/transcription domain-associated protein
E        comp104399_c0_seq1; <a href="/dbget-bin/www_bget?ko:K08874">K08874</a>  TRRAP; transformation/transcription domain-associated protein
E        comp116135_c0_seq1; <a href="/dbget-bin/www_bget?ko:K08874">K08874</a>  TRRAP; transformation/transcription domain-associated protein
E        comp126742_c0_seq1; <a href="/dbget-bin/www_bget?ko:K08874">K08874</a>  TRRAP; transformation/transcription domain-associated protein
E        comp141605_c0_seq1; <a href="/dbget-bin/www_bget?ko:K08874">K08874</a>  TRRAP; transformation/transcription domain-associated protein
E        comp150825_c0_seq1; <a href="/dbget-bin/www_bget?ko:K08874">K08874</a>  TRRAP; transformation/transcription domain-associated protein
E        comp154461_c0_seq1; <a href="/dbget-bin/www_bget?ko:K08874">K08874</a>  TRRAP; transformation/transcription domain-associated protein
E        comp36114_c0_seq1; <a href="/dbget-bin/www_bget?ko:K11313">K11313</a>  SUPT3H, SPT3; transcription initiation protein SPT3
E        comp85264_c0_seq1; <a href="/dbget-bin/www_bget?ko:K11313">K11313</a>  SUPT3H, SPT3; transcription initiation protein SPT3
E        comp103942_c0_seq1; <a href="/dbget-bin/www_bget?ko:K11314">K11314</a>  TADA2A, ADA2; transcriptional adapter 2-alpha
E        comp56450_c0_seq1; <a href="/dbget-bin/www_bget?ko:K15127">K15127</a>  TADA2B; transcriptional adapter 2-beta
E        comp74195_c0_seq1; <a href="/dbget-bin/www_bget?ko:K15127">K15127</a>  TADA2B; transcriptional adapter 2-beta
E        comp92477_c0_seq1; <a href="/dbget-bin/www_bget?ko:K15127">K15127</a>  TADA2B; transcriptional adapter 2-beta
E        comp125553_c0_seq1; <a href="/dbget-bin/www_bget?ko:K15127">K15127</a>  TADA2B; transcriptional adapter 2-beta
E        comp158894_c0_seq1; <a href="/dbget-bin/www_bget?ko:K11317">K11317</a>  TADA1, STAF42; transcriptional adapter 1
E        comp17369_c0_seq1; <a href="/dbget-bin/www_bget?ko:K03128">K03128</a>  TAF2; transcription initiation factor TFIID subunit 2
E        comp59777_c0_seq1; <a href="/dbget-bin/www_bget?ko:K03128">K03128</a>  TAF2; transcription initiation factor TFIID subunit 2
E        comp64517_c0_seq1; <a href="/dbget-bin/www_bget?ko:K03128">K03128</a>  TAF2; transcription initiation factor TFIID subunit 2
E        comp78085_c0_seq1; <a href="/dbget-bin/www_bget?ko:K03128">K03128</a>  TAF2; transcription initiation factor TFIID subunit 2
E        comp83214_c0_seq1; <a href="/dbget-bin/www_bget?ko:K03128">K03128</a>  TAF2; transcription initiation factor TFIID subunit 2
E        comp87288_c0_seq1; <a href="/dbget-bin/www_bget?ko:K03128">K03128</a>  TAF2; transcription initiation factor TFIID subunit 2
E        comp90558_c0_seq1; <a href="/dbget-bin/www_bget?ko:K03128">K03128</a>  TAF2; transcription initiation factor TFIID subunit 2
E        comp90880_c0_seq1; <a href="/dbget-bin/www_bget?ko:K03128">K03128</a>  TAF2; transcription initiation factor TFIID subunit 2
E        comp111241_c0_seq1; <a href="/dbget-bin/www_bget?ko:K03128">K03128</a>  TAF2; transcription initiation factor TFIID subunit 2
E        comp128588_c0_seq1; <a href="/dbget-bin/www_bget?ko:K03128">K03128</a>  TAF2; transcription initiation factor TFIID subunit 2
E        comp142942_c0_seq1; <a href="/dbget-bin/www_bget?ko:K03128">K03128</a>  TAF2; transcription initiation factor TFIID subunit 2
E        comp6512_c0_seq1; <a href="/dbget-bin/www_bget?ko:K03129">K03129</a>  TAF4; transcription initiation factor TFIID subunit 4
E        comp39886_c0_seq1; <a href="/dbget-bin/www_bget?ko:K03129">K03129</a>  TAF4; transcription initiation factor TFIID subunit 4
E        comp721_c0_seq1; <a href="/dbget-bin/www_bget?ko:K03130">K03130</a>  TAF5; transcription initiation factor TFIID subunit 5
E        comp26259_c0_seq1; <a href="/dbget-bin/www_bget?ko:K03130">K03130</a>  TAF5; transcription initiation factor TFIID subunit 5
E        comp26259_c0_seq2; <a href="/dbget-bin/www_bget?ko:K03130">K03130</a>  TAF5; transcription initiation factor TFIID subunit 5
E        comp36570_c0_seq2; <a href="/dbget-bin/www_bget?ko:K03130">K03130</a>  TAF5; transcription initiation factor TFIID subunit 5
E        comp134753_c0_seq1; <a href="/dbget-bin/www_bget?ko:K03130">K03130</a>  TAF5; transcription initiation factor TFIID subunit 5
E        comp141570_c0_seq1; <a href="/dbget-bin/www_bget?ko:K03130">K03130</a>  TAF5; transcription initiation factor TFIID subunit 5
E        comp144140_c0_seq1; <a href="/dbget-bin/www_bget?ko:K03130">K03130</a>  TAF5; transcription initiation factor TFIID subunit 5
E        comp18845_c0_seq1; <a href="/dbget-bin/www_bget?ko:K03131">K03131</a>  TAF6; transcription initiation factor TFIID subunit 6
E        comp59999_c0_seq1; <a href="/dbget-bin/www_bget?ko:K03131">K03131</a>  TAF6; transcription initiation factor TFIID subunit 6
E        comp70151_c0_seq1; <a href="/dbget-bin/www_bget?ko:K03131">K03131</a>  TAF6; transcription initiation factor TFIID subunit 6
E        comp71031_c0_seq1; <a href="/dbget-bin/www_bget?ko:K03131">K03131</a>  TAF6; transcription initiation factor TFIID subunit 6
E        comp73497_c0_seq1; <a href="/dbget-bin/www_bget?ko:K03131">K03131</a>  TAF6; transcription initiation factor TFIID subunit 6
E        comp76449_c0_seq1; <a href="/dbget-bin/www_bget?ko:K03131">K03131</a>  TAF6; transcription initiation factor TFIID subunit 6
E        comp80129_c0_seq1; <a href="/dbget-bin/www_bget?ko:K03131">K03131</a>  TAF6; transcription initiation factor TFIID subunit 6
E        comp39166_c0_seq1; <a href="/dbget-bin/www_bget?ko:K03132">K03132</a>  TAF7; transcription initiation factor TFIID subunit 7
E        comp74609_c0_seq1; <a href="/dbget-bin/www_bget?ko:K03132">K03132</a>  TAF7; transcription initiation factor TFIID subunit 7
E        comp6880_c0_seq1; <a href="/dbget-bin/www_bget?ko:K14535">K14535</a>  TAF9, FAP7; transcription initiation factor TFIID subunit 9 / adenylate kinase [EC:2.7.4.3]
E        comp33410_c0_seq5; <a href="/dbget-bin/www_bget?ko:K14535">K14535</a>  TAF9, FAP7; transcription initiation factor TFIID subunit 9 / adenylate kinase [EC:2.7.4.3]
E        comp33410_c0_seq6; <a href="/dbget-bin/www_bget?ko:K14535">K14535</a>  TAF9, FAP7; transcription initiation factor TFIID subunit 9 / adenylate kinase [EC:2.7.4.3]
E        comp33410_c0_seq2; <a href="/dbget-bin/www_bget?ko:K03133">K03133</a>  TAF9B, TAF9; transcription initiation factor TFIID subunit 9B
E        comp33410_c0_seq4; <a href="/dbget-bin/www_bget?ko:K03133">K03133</a>  TAF9B, TAF9; transcription initiation factor TFIID subunit 9B
E        comp56576_c0_seq1; <a href="/dbget-bin/www_bget?ko:K03133">K03133</a>  TAF9B, TAF9; transcription initiation factor TFIID subunit 9B
E        comp109436_c0_seq1; <a href="/dbget-bin/www_bget?ko:K03133">K03133</a>  TAF9B, TAF9; transcription initiation factor TFIID subunit 9B
E        comp31583_c0_seq1; <a href="/dbget-bin/www_bget?ko:K03134">K03134</a>  TAF10; transcription initiation factor TFIID subunit 10
E        comp28612_c0_seq1; <a href="/dbget-bin/www_bget?ko:K03126">K03126</a>  TAF12; transcription initiation factor TFIID subunit 12
E        comp42479_c0_seq3; <a href="/dbget-bin/www_bget?ko:K11363">K11363</a>  SGF11; SAGA-associated factor 11
E        comp42479_c0_seq4; <a href="/dbget-bin/www_bget?ko:K11363">K11363</a>  SGF11; SAGA-associated factor 11
E        comp79020_c0_seq1; <a href="/dbget-bin/www_bget?ko:K11363">K11363</a>  SGF11; SAGA-associated factor 11
E        comp90848_c0_seq1; <a href="/dbget-bin/www_bget?ko:K11363">K11363</a>  SGF11; SAGA-associated factor 11
E        comp19051_c0_seq1; <a href="/dbget-bin/www_bget?ko:K11364">K11364</a>  SGF29; SAGA-associated factor 29
E        comp28447_c0_seq1; <a href="/dbget-bin/www_bget?ko:K11364">K11364</a>  SGF29; SAGA-associated factor 29
E        comp73758_c0_seq1; <a href="/dbget-bin/www_bget?ko:K11364">K11364</a>  SGF29; SAGA-associated factor 29
E        comp81399_c0_seq1; <a href="/dbget-bin/www_bget?ko:K11364">K11364</a>  SGF29; SAGA-associated factor 29
E        comp104988_c0_seq1; <a href="/dbget-bin/www_bget?ko:K11316">K11316</a>  SUPT7L; STAGA complex 65 subunit gamma
E        comp126182_c0_seq1; <a href="/dbget-bin/www_bget?ko:K11316">K11316</a>  SUPT7L; STAGA complex 65 subunit gamma
E        comp14460_c0_seq1; <a href="/dbget-bin/www_bget?ko:K11367">K11367</a>  CHD1; chromodomain-helicase-DNA-binding protein 1 [EC:3.6.4.12]
E        comp18731_c0_seq1; <a href="/dbget-bin/www_bget?ko:K11367">K11367</a>  CHD1; chromodomain-helicase-DNA-binding protein 1 [EC:3.6.4.12]
E        comp25138_c0_seq1; <a href="/dbget-bin/www_bget?ko:K11367">K11367</a>  CHD1; chromodomain-helicase-DNA-binding protein 1 [EC:3.6.4.12]
E        comp45576_c0_seq2; <a href="/dbget-bin/www_bget?ko:K11367">K11367</a>  CHD1; chromodomain-helicase-DNA-binding protein 1 [EC:3.6.4.12]
E        comp65733_c0_seq1; <a href="/dbget-bin/www_bget?ko:K11367">K11367</a>  CHD1; chromodomain-helicase-DNA-binding protein 1 [EC:3.6.4.12]
E        comp135154_c0_seq1; <a href="/dbget-bin/www_bget?ko:K11367">K11367</a>  CHD1; chromodomain-helicase-DNA-binding protein 1 [EC:3.6.4.12]
E        comp10849_c0_seq1; <a href="/dbget-bin/www_bget?ko:K11368">K11368</a>  ENY2, DC6, SUS1; enhancer of yellow 2 transcription factor
E        comp13362_c0_seq1; <a href="/dbget-bin/www_bget?ko:K11368">K11368</a>  ENY2, DC6, SUS1; enhancer of yellow 2 transcription factor
E        comp25404_c0_seq1; <a href="/dbget-bin/www_bget?ko:K11368">K11368</a>  ENY2, DC6, SUS1; enhancer of yellow 2 transcription factor
E        comp10248_c0_seq1; <a href="/dbget-bin/www_bget?ko:K11366">K11366</a>  USP22_27_51, UBP8; ubiquitin carboxyl-terminal hydrolase 22/27/51 [EC:3.1.2.15]
E        comp23230_c0_seq1; <a href="/dbget-bin/www_bget?ko:K11366">K11366</a>  USP22_27_51, UBP8; ubiquitin carboxyl-terminal hydrolase 22/27/51 [EC:3.1.2.15]
E        comp75563_c0_seq1; <a href="/dbget-bin/www_bget?ko:K11366">K11366</a>  USP22_27_51, UBP8; ubiquitin carboxyl-terminal hydrolase 22/27/51 [EC:3.1.2.15]
E        comp86924_c0_seq1; <a href="/dbget-bin/www_bget?ko:K11366">K11366</a>  USP22_27_51, UBP8; ubiquitin carboxyl-terminal hydrolase 22/27/51 [EC:3.1.2.15]
E        comp97854_c0_seq1; <a href="/dbget-bin/www_bget?ko:K11366">K11366</a>  USP22_27_51, UBP8; ubiquitin carboxyl-terminal hydrolase 22/27/51 [EC:3.1.2.15]
E        comp104475_c0_seq1; <a href="/dbget-bin/www_bget?ko:K11366">K11366</a>  USP22_27_51, UBP8; ubiquitin carboxyl-terminal hydrolase 22/27/51 [EC:3.1.2.15]
E        comp44565_c0_seq1; <a href="/dbget-bin/www_bget?ko:K12830">K12830</a>  SF3B3, SAP130, RSE1; splicing factor 3B subunit 3
E        comp52336_c0_seq1; <a href="/dbget-bin/www_bget?ko:K12830">K12830</a>  SF3B3, SAP130, RSE1; splicing factor 3B subunit 3
D      BAF/PBAF complex
E        comp11411_c0_seq1; <a href="/dbget-bin/www_bget?ko:K11647">K11647</a>  SMARCA2_4; SWI/SNF-related matrix-associated actin-dependent regulator of chromatin subfamily A member 2/4 [EC:3.6.4.-]
E        comp18027_c0_seq2; <a href="/dbget-bin/www_bget?ko:K11647">K11647</a>  SMARCA2_4; SWI/SNF-related matrix-associated actin-dependent regulator of chromatin subfamily A member 2/4 [EC:3.6.4.-]
E        comp32793_c1_seq1; <a href="/dbget-bin/www_bget?ko:K11647">K11647</a>  SMARCA2_4; SWI/SNF-related matrix-associated actin-dependent regulator of chromatin subfamily A member 2/4 [EC:3.6.4.-]
E        comp36257_c0_seq1; <a href="/dbget-bin/www_bget?ko:K11647">K11647</a>  SMARCA2_4; SWI/SNF-related matrix-associated actin-dependent regulator of chromatin subfamily A member 2/4 [EC:3.6.4.-]
E        comp42608_c0_seq1; <a href="/dbget-bin/www_bget?ko:K11647">K11647</a>  SMARCA2_4; SWI/SNF-related matrix-associated actin-dependent regulator of chromatin subfamily A member 2/4 [EC:3.6.4.-]
E        comp50401_c0_seq1; <a href="/dbget-bin/www_bget?ko:K11647">K11647</a>  SMARCA2_4; SWI/SNF-related matrix-associated actin-dependent regulator of chromatin subfamily A member 2/4 [EC:3.6.4.-]
E        comp54139_c0_seq1; <a href="/dbget-bin/www_bget?ko:K11647">K11647</a>  SMARCA2_4; SWI/SNF-related matrix-associated actin-dependent regulator of chromatin subfamily A member 2/4 [EC:3.6.4.-]
E        comp57355_c0_seq1; <a href="/dbget-bin/www_bget?ko:K11647">K11647</a>  SMARCA2_4; SWI/SNF-related matrix-associated actin-dependent regulator of chromatin subfamily A member 2/4 [EC:3.6.4.-]
E        comp64135_c0_seq1; <a href="/dbget-bin/www_bget?ko:K11647">K11647</a>  SMARCA2_4; SWI/SNF-related matrix-associated actin-dependent regulator of chromatin subfamily A member 2/4 [EC:3.6.4.-]
E        comp13217_c0_seq1; <a href="/dbget-bin/www_bget?ko:K11648">K11648</a>  SMARCB1, SNF5, INI1; SWI/SNF-related matrix-associated actin-dependent regulator of chromatin subfamily B member 1
E        comp29892_c0_seq1; <a href="/dbget-bin/www_bget?ko:K11648">K11648</a>  SMARCB1, SNF5, INI1; SWI/SNF-related matrix-associated actin-dependent regulator of chromatin subfamily B member 1
E        comp107836_c0_seq1; <a href="/dbget-bin/www_bget?ko:K11648">K11648</a>  SMARCB1, SNF5, INI1; SWI/SNF-related matrix-associated actin-dependent regulator of chromatin subfamily B member 1
E        comp12702_c0_seq1; <a href="/dbget-bin/www_bget?ko:K11649">K11649</a>  SMARCC; SWI/SNF related-matrix-associated actin-dependent regulator of chromatin subfamily C
E        comp12702_c0_seq2; <a href="/dbget-bin/www_bget?ko:K11649">K11649</a>  SMARCC; SWI/SNF related-matrix-associated actin-dependent regulator of chromatin subfamily C
E        comp61021_c0_seq1; <a href="/dbget-bin/www_bget?ko:K11649">K11649</a>  SMARCC; SWI/SNF related-matrix-associated actin-dependent regulator of chromatin subfamily C
E        comp62235_c0_seq1; <a href="/dbget-bin/www_bget?ko:K11649">K11649</a>  SMARCC; SWI/SNF related-matrix-associated actin-dependent regulator of chromatin subfamily C
E        comp81697_c0_seq1; <a href="/dbget-bin/www_bget?ko:K11649">K11649</a>  SMARCC; SWI/SNF related-matrix-associated actin-dependent regulator of chromatin subfamily C
E        comp114450_c0_seq1; <a href="/dbget-bin/www_bget?ko:K11649">K11649</a>  SMARCC; SWI/SNF related-matrix-associated actin-dependent regulator of chromatin subfamily C
E        comp28824_c0_seq1; <a href="/dbget-bin/www_bget?ko:K11650">K11650</a>  SMARCD; SWI/SNF-related matrix-associated actin-dependent regulator of chromatin subfamily D
E        comp31417_c0_seq1; <a href="/dbget-bin/www_bget?ko:K11650">K11650</a>  SMARCD; SWI/SNF-related matrix-associated actin-dependent regulator of chromatin subfamily D
E        comp31417_c0_seq2; <a href="/dbget-bin/www_bget?ko:K11650">K11650</a>  SMARCD; SWI/SNF-related matrix-associated actin-dependent regulator of chromatin subfamily D
E        comp34958_c0_seq1; <a href="/dbget-bin/www_bget?ko:K11650">K11650</a>  SMARCD; SWI/SNF-related matrix-associated actin-dependent regulator of chromatin subfamily D
E        comp49406_c0_seq1; <a href="/dbget-bin/www_bget?ko:K11650">K11650</a>  SMARCD; SWI/SNF-related matrix-associated actin-dependent regulator of chromatin subfamily D
E        comp6862_c0_seq1; <a href="/dbget-bin/www_bget?ko:K11651">K11651</a>  SMARCE1; SWI/SNF-related matrix-associated actin-dependent regulator of chromatin subfamily E, member 1
E        comp1638_c0_seq1; <a href="/dbget-bin/www_bget?ko:K05692">K05692</a>  ACTB_G1; actin beta/gamma 1
E        comp34160_c0_seq1; <a href="/dbget-bin/www_bget?ko:K05692">K05692</a>  ACTB_G1; actin beta/gamma 1
E        comp39968_c0_seq2; <a href="/dbget-bin/www_bget?ko:K05692">K05692</a>  ACTB_G1; actin beta/gamma 1
E        comp39968_c0_seq3; <a href="/dbget-bin/www_bget?ko:K05692">K05692</a>  ACTB_G1; actin beta/gamma 1
E        comp45508_c0_seq9; <a href="/dbget-bin/www_bget?ko:K05692">K05692</a>  ACTB_G1; actin beta/gamma 1
E        comp50409_c0_seq1; <a href="/dbget-bin/www_bget?ko:K05692">K05692</a>  ACTB_G1; actin beta/gamma 1
E        comp57902_c0_seq1; <a href="/dbget-bin/www_bget?ko:K05692">K05692</a>  ACTB_G1; actin beta/gamma 1
E        comp103139_c0_seq1; <a href="/dbget-bin/www_bget?ko:K05692">K05692</a>  ACTB_G1; actin beta/gamma 1
E        comp14760_c0_seq1; <a href="/dbget-bin/www_bget?ko:K11340">K11340</a>  ACTL6A, INO80K; actin-like protein 6A
E        comp149161_c0_seq1; <a href="/dbget-bin/www_bget?ko:K11340">K11340</a>  ACTL6A, INO80K; actin-like protein 6A
E        comp149240_c0_seq1; <a href="/dbget-bin/www_bget?ko:K11340">K11340</a>  ACTL6A, INO80K; actin-like protein 6A
E        comp7015_c0_seq1; <a href="/dbget-bin/www_bget?ko:K11653">K11653</a>  ARID1; AT-rich interactive domain-containing protein 1
E        comp29961_c0_seq1; <a href="/dbget-bin/www_bget?ko:K11653">K11653</a>  ARID1; AT-rich interactive domain-containing protein 1
E        comp30152_c0_seq1; <a href="/dbget-bin/www_bget?ko:K11653">K11653</a>  ARID1; AT-rich interactive domain-containing protein 1
E        comp35690_c0_seq1; <a href="/dbget-bin/www_bget?ko:K11653">K11653</a>  ARID1; AT-rich interactive domain-containing protein 1
E        comp61762_c0_seq1; <a href="/dbget-bin/www_bget?ko:K11653">K11653</a>  ARID1; AT-rich interactive domain-containing protein 1
E        comp67745_c0_seq1; <a href="/dbget-bin/www_bget?ko:K11653">K11653</a>  ARID1; AT-rich interactive domain-containing protein 1
E        comp81413_c0_seq1; <a href="/dbget-bin/www_bget?ko:K11765">K11765</a>  ARID2; AT-rich interactive domain-containing protein 2
E        comp82601_c0_seq1; <a href="/dbget-bin/www_bget?ko:K11765">K11765</a>  ARID2; AT-rich interactive domain-containing protein 2
E        comp124891_c0_seq1; <a href="/dbget-bin/www_bget?ko:K11765">K11765</a>  ARID2; AT-rich interactive domain-containing protein 2
E        comp27489_c0_seq1; <a href="/dbget-bin/www_bget?ko:K11757">K11757</a>  PBRM1, PB1; protein polybromo-1
E        comp39796_c0_seq1; <a href="/dbget-bin/www_bget?ko:K11757">K11757</a>  PBRM1, PB1; protein polybromo-1
E        comp42829_c0_seq1; <a href="/dbget-bin/www_bget?ko:K11757">K11757</a>  PBRM1, PB1; protein polybromo-1
E        comp48480_c0_seq1; <a href="/dbget-bin/www_bget?ko:K11757">K11757</a>  PBRM1, PB1; protein polybromo-1
E        comp50149_c0_seq1; <a href="/dbget-bin/www_bget?ko:K11757">K11757</a>  PBRM1, PB1; protein polybromo-1
E        comp59287_c0_seq1; <a href="/dbget-bin/www_bget?ko:K11757">K11757</a>  PBRM1, PB1; protein polybromo-1
E        comp60757_c0_seq1; <a href="/dbget-bin/www_bget?ko:K11757">K11757</a>  PBRM1, PB1; protein polybromo-1
E        comp106148_c0_seq1; <a href="/dbget-bin/www_bget?ko:K11757">K11757</a>  PBRM1, PB1; protein polybromo-1
E        comp118498_c0_seq1; <a href="/dbget-bin/www_bget?ko:K11757">K11757</a>  PBRM1, PB1; protein polybromo-1
D      SWI/SNF complex
E        comp13217_c0_seq1; <a href="/dbget-bin/www_bget?ko:K11648">K11648</a>  SMARCB1, SNF5, INI1; SWI/SNF-related matrix-associated actin-dependent regulator of chromatin subfamily B member 1
E        comp29892_c0_seq1; <a href="/dbget-bin/www_bget?ko:K11648">K11648</a>  SMARCB1, SNF5, INI1; SWI/SNF-related matrix-associated actin-dependent regulator of chromatin subfamily B member 1
E        comp107836_c0_seq1; <a href="/dbget-bin/www_bget?ko:K11648">K11648</a>  SMARCB1, SNF5, INI1; SWI/SNF-related matrix-associated actin-dependent regulator of chromatin subfamily B member 1
D      RSC complex
C    Other transcription-related factors
D      Transcription elongation factors
E        comp30045_c0_seq1; <a href="/dbget-bin/www_bget?ko:K15171">K15171</a>  SUPT4H1, SPT4; transcription elongation factor SPT4
E        comp9911_c0_seq1; <a href="/dbget-bin/www_bget?ko:K15172">K15172</a>  SUPT5H, SPT5; transcription elongation factor SPT5
E        comp11472_c0_seq1; <a href="/dbget-bin/www_bget?ko:K15172">K15172</a>  SUPT5H, SPT5; transcription elongation factor SPT5
E        comp11472_c0_seq2; <a href="/dbget-bin/www_bget?ko:K15172">K15172</a>  SUPT5H, SPT5; transcription elongation factor SPT5
E        comp31307_c0_seq1; <a href="/dbget-bin/www_bget?ko:K15172">K15172</a>  SUPT5H, SPT5; transcription elongation factor SPT5
E        comp17279_c0_seq1; <a href="/dbget-bin/www_bget?ko:K11292">K11292</a>  SUPT6H, SPT6; transcription elongation factor SPT6
E        comp35368_c0_seq1; <a href="/dbget-bin/www_bget?ko:K11292">K11292</a>  SUPT6H, SPT6; transcription elongation factor SPT6
E        comp67164_c0_seq1; <a href="/dbget-bin/www_bget?ko:K11292">K11292</a>  SUPT6H, SPT6; transcription elongation factor SPT6
E        comp86309_c0_seq1; <a href="/dbget-bin/www_bget?ko:K11292">K11292</a>  SUPT6H, SPT6; transcription elongation factor SPT6
D      Transcription termination factor
E        comp37102_c0_seq1; <a href="/dbget-bin/www_bget?ko:K14400">K14400</a>  PCF11; pre-mRNA cleavage complex 2 protein Pcf11
E        comp39903_c0_seq1; <a href="/dbget-bin/www_bget?ko:K14400">K14400</a>  PCF11; pre-mRNA cleavage complex 2 protein Pcf11
E        comp79700_c0_seq1; <a href="/dbget-bin/www_bget?ko:K14400">K14400</a>  PCF11; pre-mRNA cleavage complex 2 protein Pcf11
E        comp5097_c0_seq1; <a href="/dbget-bin/www_bget?ko:K14401">K14401</a>  CPSF1, CFT1; cleavage and polyadenylation specificity factor subunit 1
E        comp9383_c0_seq1; <a href="/dbget-bin/www_bget?ko:K14401">K14401</a>  CPSF1, CFT1; cleavage and polyadenylation specificity factor subunit 1
E        comp9867_c0_seq1; <a href="/dbget-bin/www_bget?ko:K14401">K14401</a>  CPSF1, CFT1; cleavage and polyadenylation specificity factor subunit 1
E        comp16726_c0_seq1; <a href="/dbget-bin/www_bget?ko:K14401">K14401</a>  CPSF1, CFT1; cleavage and polyadenylation specificity factor subunit 1
E        comp57324_c0_seq1; <a href="/dbget-bin/www_bget?ko:K14401">K14401</a>  CPSF1, CFT1; cleavage and polyadenylation specificity factor subunit 1
E        comp67534_c0_seq1; <a href="/dbget-bin/www_bget?ko:K14401">K14401</a>  CPSF1, CFT1; cleavage and polyadenylation specificity factor subunit 1
E        comp71563_c0_seq1; <a href="/dbget-bin/www_bget?ko:K14401">K14401</a>  CPSF1, CFT1; cleavage and polyadenylation specificity factor subunit 1
E        comp79284_c0_seq1; <a href="/dbget-bin/www_bget?ko:K14401">K14401</a>  CPSF1, CFT1; cleavage and polyadenylation specificity factor subunit 1
E        comp87751_c0_seq1; <a href="/dbget-bin/www_bget?ko:K14401">K14401</a>  CPSF1, CFT1; cleavage and polyadenylation specificity factor subunit 1
E        comp96458_c0_seq1; <a href="/dbget-bin/www_bget?ko:K14401">K14401</a>  CPSF1, CFT1; cleavage and polyadenylation specificity factor subunit 1
E        comp102371_c0_seq1; <a href="/dbget-bin/www_bget?ko:K14401">K14401</a>  CPSF1, CFT1; cleavage and polyadenylation specificity factor subunit 1
E        comp109339_c0_seq1; <a href="/dbget-bin/www_bget?ko:K14401">K14401</a>  CPSF1, CFT1; cleavage and polyadenylation specificity factor subunit 1
E        comp140067_c0_seq1; <a href="/dbget-bin/www_bget?ko:K14401">K14401</a>  CPSF1, CFT1; cleavage and polyadenylation specificity factor subunit 1
E        comp7583_c0_seq1; <a href="/dbget-bin/www_bget?ko:K14403">K14403</a>  CPSF3, YSH1; cleavage and polyadenylation specificity factor subunit 3 [EC:3.1.27.-]
E        comp8030_c0_seq1; <a href="/dbget-bin/www_bget?ko:K14403">K14403</a>  CPSF3, YSH1; cleavage and polyadenylation specificity factor subunit 3 [EC:3.1.27.-]
E        comp51820_c0_seq1; <a href="/dbget-bin/www_bget?ko:K14403">K14403</a>  CPSF3, YSH1; cleavage and polyadenylation specificity factor subunit 3 [EC:3.1.27.-]
E        comp57692_c0_seq1; <a href="/dbget-bin/www_bget?ko:K14403">K14403</a>  CPSF3, YSH1; cleavage and polyadenylation specificity factor subunit 3 [EC:3.1.27.-]
E        comp32493_c0_seq1; <a href="/dbget-bin/www_bget?ko:K14404">K14404</a>  CPSF4, YTH1; cleavage and polyadenylation specificity factor subunit 4
E        comp69176_c0_seq1; <a href="/dbget-bin/www_bget?ko:K14404">K14404</a>  CPSF4, YTH1; cleavage and polyadenylation specificity factor subunit 4
E        comp102978_c0_seq1; <a href="/dbget-bin/www_bget?ko:K14404">K14404</a>  CPSF4, YTH1; cleavage and polyadenylation specificity factor subunit 4
E        comp45776_c0_seq1; <a href="/dbget-bin/www_bget?ko:K06269">K06269</a>  PPP1C; serine/threonine-protein phosphatase PP1 catalytic subunit [EC:3.1.3.16]
E        comp48004_c0_seq1; <a href="/dbget-bin/www_bget?ko:K06269">K06269</a>  PPP1C; serine/threonine-protein phosphatase PP1 catalytic subunit [EC:3.1.3.16]
E        comp50010_c0_seq1; <a href="/dbget-bin/www_bget?ko:K06269">K06269</a>  PPP1C; serine/threonine-protein phosphatase PP1 catalytic subunit [EC:3.1.3.16]
E        comp55426_c0_seq1; <a href="/dbget-bin/www_bget?ko:K06269">K06269</a>  PPP1C; serine/threonine-protein phosphatase PP1 catalytic subunit [EC:3.1.3.16]
E        comp13588_c0_seq1; <a href="/dbget-bin/www_bget?ko:K06100">K06100</a>  SYMPK; symplekin
E        comp13588_c0_seq2; <a href="/dbget-bin/www_bget?ko:K06100">K06100</a>  SYMPK; symplekin
E        comp60025_c0_seq1; <a href="/dbget-bin/www_bget?ko:K06100">K06100</a>  SYMPK; symplekin
E        comp92067_c0_seq1; <a href="/dbget-bin/www_bget?ko:K06100">K06100</a>  SYMPK; symplekin
E        comp119137_c0_seq1; <a href="/dbget-bin/www_bget?ko:K06100">K06100</a>  SYMPK; symplekin
E        comp46244_c0_seq1; <a href="/dbget-bin/www_bget?ko:K15544">K15544</a>  SSU72; RNA polymerase II subunit A C-terminal domain phosphatase SSU72 [EC:3.1.3.16]
E        comp43904_c0_seq1; <a href="/dbget-bin/www_bget?ko:K12619">K12619</a>  XRN2, RAT1; 5'-3' exoribonuclease 2 [EC:3.1.13.-]
E        comp139301_c0_seq1; <a href="/dbget-bin/www_bget?ko:K12619">K12619</a>  XRN2, RAT1; 5'-3' exoribonuclease 2 [EC:3.1.13.-]
E        comp87186_c0_seq1; <a href="/dbget-bin/www_bget?ko:K15559">K15559</a>  RTT103; regulator of Ty1 transposition protein 103
E        comp90504_c0_seq1; <a href="/dbget-bin/www_bget?ko:K15559">K15559</a>  RTT103; regulator of Ty1 transposition protein 103
E        comp149305_c0_seq1; <a href="/dbget-bin/www_bget?ko:K15559">K15559</a>  RTT103; regulator of Ty1 transposition protein 103
E        comp25209_c0_seq1; <a href="/dbget-bin/www_bget?ko:K13219">K13219</a>  SFPQ, PSF; splicing factor, proline- and glutamine-rich
E        comp13374_c0_seq1; <a href="/dbget-bin/www_bget?ko:K13191">K13191</a>  RBM16, SCAF8; RNA-binding protein 16
E        comp37645_c0_seq1; <a href="/dbget-bin/www_bget?ko:K13191">K13191</a>  RBM16, SCAF8; RNA-binding protein 16
E        comp78167_c0_seq1; <a href="/dbget-bin/www_bget?ko:K13191">K13191</a>  RBM16, SCAF8; RNA-binding protein 16
E        comp158039_c0_seq1; <a href="/dbget-bin/www_bget?ko:K10706">K10706</a>  SETX, ALS4; senataxin [EC:3.6.4.-]
E        comp40298_c0_seq1; <a href="/dbget-bin/www_bget?ko:K09578">K09578</a>  PIN1; peptidyl-prolyl cis-trans isomerase NIMA-interacting 1 [EC:5.2.1.8]
E        comp62651_c0_seq1; <a href="/dbget-bin/www_bget?ko:K09578">K09578</a>  PIN1; peptidyl-prolyl cis-trans isomerase NIMA-interacting 1 [EC:5.2.1.8]
D      PAF1 complex
E        comp11914_c0_seq1; <a href="/dbget-bin/www_bget?ko:K15174">K15174</a>  PAF1; RNA polymerase II-associated factor 1
E        comp15958_c0_seq1; <a href="/dbget-bin/www_bget?ko:K15174">K15174</a>  PAF1; RNA polymerase II-associated factor 1
E        comp77883_c0_seq1; <a href="/dbget-bin/www_bget?ko:K15174">K15174</a>  PAF1; RNA polymerase II-associated factor 1
E        comp98344_c0_seq1; <a href="/dbget-bin/www_bget?ko:K15174">K15174</a>  PAF1; RNA polymerase II-associated factor 1
E        comp12504_c0_seq1; <a href="/dbget-bin/www_bget?ko:K15175">K15175</a>  CDC73; parafibromin
E        comp29060_c0_seq1; <a href="/dbget-bin/www_bget?ko:K15175">K15175</a>  CDC73; parafibromin
E        comp78889_c0_seq1; <a href="/dbget-bin/www_bget?ko:K15175">K15175</a>  CDC73; parafibromin
E        comp109899_c0_seq1; <a href="/dbget-bin/www_bget?ko:K15175">K15175</a>  CDC73; parafibromin
E        comp124494_c0_seq1; <a href="/dbget-bin/www_bget?ko:K15175">K15175</a>  CDC73; parafibromin
E        comp17224_c0_seq1; <a href="/dbget-bin/www_bget?ko:K15176">K15176</a>  CTR9; RNA polymerase-associated protein CTR9
E        comp30088_c0_seq1; <a href="/dbget-bin/www_bget?ko:K15176">K15176</a>  CTR9; RNA polymerase-associated protein CTR9
E        comp62217_c0_seq1; <a href="/dbget-bin/www_bget?ko:K15176">K15176</a>  CTR9; RNA polymerase-associated protein CTR9
E        comp75870_c0_seq1; <a href="/dbget-bin/www_bget?ko:K15176">K15176</a>  CTR9; RNA polymerase-associated protein CTR9
E        comp81803_c0_seq1; <a href="/dbget-bin/www_bget?ko:K15176">K15176</a>  CTR9; RNA polymerase-associated protein CTR9
E        comp89320_c0_seq1; <a href="/dbget-bin/www_bget?ko:K15176">K15176</a>  CTR9; RNA polymerase-associated protein CTR9
E        comp94682_c0_seq1; <a href="/dbget-bin/www_bget?ko:K15176">K15176</a>  CTR9; RNA polymerase-associated protein CTR9
E        comp119240_c0_seq1; <a href="/dbget-bin/www_bget?ko:K15176">K15176</a>  CTR9; RNA polymerase-associated protein CTR9
E        comp128149_c0_seq1; <a href="/dbget-bin/www_bget?ko:K15176">K15176</a>  CTR9; RNA polymerase-associated protein CTR9
E        comp128456_c0_seq1; <a href="/dbget-bin/www_bget?ko:K15176">K15176</a>  CTR9; RNA polymerase-associated protein CTR9
E        comp140744_c0_seq1; <a href="/dbget-bin/www_bget?ko:K15176">K15176</a>  CTR9; RNA polymerase-associated protein CTR9
E        comp61157_c0_seq1; <a href="/dbget-bin/www_bget?ko:K15177">K15177</a>  LEO1; RNA polymerase-associated protein LEO1
E        comp7049_c0_seq1; <a href="/dbget-bin/www_bget?ko:K15178">K15178</a>  RTF1; RNA polymerase-associated protein RTF1
E        comp107566_c0_seq1; <a href="/dbget-bin/www_bget?ko:K15178">K15178</a>  RTF1; RNA polymerase-associated protein RTF1
D      NELF complex
E        comp1838_c0_seq1; <a href="/dbget-bin/www_bget?ko:K15179">K15179</a>  WHSC2, NELFA; negative elongation factor A
E        comp86988_c0_seq1; <a href="/dbget-bin/www_bget?ko:K15179">K15179</a>  WHSC2, NELFA; negative elongation factor A
E        comp7356_c0_seq1; <a href="/dbget-bin/www_bget?ko:K15180">K15180</a>  COBRA1, NELFB; negative elongation factor B
E        comp9991_c0_seq1; <a href="/dbget-bin/www_bget?ko:K15180">K15180</a>  COBRA1, NELFB; negative elongation factor B
E        comp35995_c0_seq1; <a href="/dbget-bin/www_bget?ko:K15180">K15180</a>  COBRA1, NELFB; negative elongation factor B
E        comp52752_c0_seq1; <a href="/dbget-bin/www_bget?ko:K15180">K15180</a>  COBRA1, NELFB; negative elongation factor B
E        comp72190_c0_seq1; <a href="/dbget-bin/www_bget?ko:K15180">K15180</a>  COBRA1, NELFB; negative elongation factor B
E        comp18836_c0_seq1; <a href="/dbget-bin/www_bget?ko:K15181">K15181</a>  TH1L, NELFD; negative elongation factor C/D
E        comp24249_c0_seq1; <a href="/dbget-bin/www_bget?ko:K15181">K15181</a>  TH1L, NELFD; negative elongation factor C/D
E        comp59304_c0_seq1; <a href="/dbget-bin/www_bget?ko:K15181">K15181</a>  TH1L, NELFD; negative elongation factor C/D
E        comp99265_c0_seq1; <a href="/dbget-bin/www_bget?ko:K15181">K15181</a>  TH1L, NELFD; negative elongation factor C/D
E        comp136454_c0_seq1; <a href="/dbget-bin/www_bget?ko:K15181">K15181</a>  TH1L, NELFD; negative elongation factor C/D
E        comp35874_c0_seq1; <a href="/dbget-bin/www_bget?ko:K15182">K15182</a>  RDBP, NELFE; negative elongation factor E
D      Super elongation complex (SEC)
E        comp4874_c0_seq1; <a href="/dbget-bin/www_bget?ko:K15183">K15183</a>  ELL; RNA polymerase II elongation factor ELL
E        comp30787_c0_seq1; <a href="/dbget-bin/www_bget?ko:K15183">K15183</a>  ELL; RNA polymerase II elongation factor ELL
E        comp30787_c0_seq2; <a href="/dbget-bin/www_bget?ko:K15183">K15183</a>  ELL; RNA polymerase II elongation factor ELL
E        comp25803_c0_seq2; <a href="/dbget-bin/www_bget?ko:K15186">K15186</a>  EAF; ELL-associated factor
E        comp9573_c0_seq1; <a href="/dbget-bin/www_bget?ko:K15187">K15187</a>  MLLT1_3, ENL, AF9; YEATS domain-containing protein 1/3
E        comp31485_c0_seq1; <a href="/dbget-bin/www_bget?ko:K15187">K15187</a>  MLLT1_3, ENL, AF9; YEATS domain-containing protein 1/3
E        comp101317_c0_seq1; <a href="/dbget-bin/www_bget?ko:K15187">K15187</a>  MLLT1_3, ENL, AF9; YEATS domain-containing protein 1/3
E        comp81440_c0_seq1; <a href="/dbget-bin/www_bget?ko:K15188">K15188</a>  CCNT; cyclin T
E        comp100858_c0_seq1; <a href="/dbget-bin/www_bget?ko:K15188">K15188</a>  CCNT; cyclin T
E        comp153537_c0_seq1; <a href="/dbget-bin/www_bget?ko:K15188">K15188</a>  CCNT; cyclin T
E        comp13552_c0_seq2; <a href="/dbget-bin/www_bget?ko:K02211">K02211</a>  CDK9; cyclin-dependent kinase 9 [EC:2.7.11.22 2.7.11.23]
E        comp35297_c0_seq1; <a href="/dbget-bin/www_bget?ko:K02211">K02211</a>  CDK9; cyclin-dependent kinase 9 [EC:2.7.11.22 2.7.11.23]
D      Brd4/P-TEFb complex
E        comp81440_c0_seq1; <a href="/dbget-bin/www_bget?ko:K15188">K15188</a>  CCNT; cyclin T
E        comp100858_c0_seq1; <a href="/dbget-bin/www_bget?ko:K15188">K15188</a>  CCNT; cyclin T
E        comp153537_c0_seq1; <a href="/dbget-bin/www_bget?ko:K15188">K15188</a>  CCNT; cyclin T
E        comp13552_c0_seq2; <a href="/dbget-bin/www_bget?ko:K02211">K02211</a>  CDK9; cyclin-dependent kinase 9 [EC:2.7.11.22 2.7.11.23]
E        comp35297_c0_seq1; <a href="/dbget-bin/www_bget?ko:K02211">K02211</a>  CDK9; cyclin-dependent kinase 9 [EC:2.7.11.22 2.7.11.23]
D      BUR kinase complex
D      CTDK-I complex
D      7SK RNP complex
E        comp11797_c0_seq1; <a href="/dbget-bin/www_bget?ko:K15189">K15189</a>  HEXIM1_2; protein HEXIM1/2
E        comp41922_c0_seq1; <a href="/dbget-bin/www_bget?ko:K15189">K15189</a>  HEXIM1_2; protein HEXIM1/2
E        comp4354_c0_seq1; <a href="/dbget-bin/www_bget?ko:K15190">K15190</a>  MEPCE, BCDIN3; 7SK snRNA methylphosphate capping enzyme [EC:2.1.1.-]
E        comp15425_c0_seq1; <a href="/dbget-bin/www_bget?ko:K15190">K15190</a>  MEPCE, BCDIN3; 7SK snRNA methylphosphate capping enzyme [EC:2.1.1.-]
E        comp52414_c0_seq1; <a href="/dbget-bin/www_bget?ko:K15190">K15190</a>  MEPCE, BCDIN3; 7SK snRNA methylphosphate capping enzyme [EC:2.1.1.-]
E        comp81440_c0_seq1; <a href="/dbget-bin/www_bget?ko:K15188">K15188</a>  CCNT; cyclin T
E        comp100858_c0_seq1; <a href="/dbget-bin/www_bget?ko:K15188">K15188</a>  CCNT; cyclin T
E        comp153537_c0_seq1; <a href="/dbget-bin/www_bget?ko:K15188">K15188</a>  CCNT; cyclin T
E        comp13552_c0_seq2; <a href="/dbget-bin/www_bget?ko:K02211">K02211</a>  CDK9; cyclin-dependent kinase 9 [EC:2.7.11.22 2.7.11.23]
E        comp35297_c0_seq1; <a href="/dbget-bin/www_bget?ko:K02211">K02211</a>  CDK9; cyclin-dependent kinase 9 [EC:2.7.11.22 2.7.11.23]
D      Others
E        comp2591_c0_seq1; <a href="/dbget-bin/www_bget?ko:K15192">K15192</a>  BTAF1, MOT1; TATA-binding protein-associated factor [EC:3.6.4.-]
E        comp61185_c0_seq1; <a href="/dbget-bin/www_bget?ko:K15192">K15192</a>  BTAF1, MOT1; TATA-binding protein-associated factor [EC:3.6.4.-]
E        comp76569_c0_seq1; <a href="/dbget-bin/www_bget?ko:K15192">K15192</a>  BTAF1, MOT1; TATA-binding protein-associated factor [EC:3.6.4.-]
E        comp81202_c0_seq1; <a href="/dbget-bin/www_bget?ko:K15192">K15192</a>  BTAF1, MOT1; TATA-binding protein-associated factor [EC:3.6.4.-]
E        comp120372_c0_seq1; <a href="/dbget-bin/www_bget?ko:K15192">K15192</a>  BTAF1, MOT1; TATA-binding protein-associated factor [EC:3.6.4.-]
E        comp143196_c0_seq1; <a href="/dbget-bin/www_bget?ko:K15192">K15192</a>  BTAF1, MOT1; TATA-binding protein-associated factor [EC:3.6.4.-]
E        comp150573_c0_seq1; <a href="/dbget-bin/www_bget?ko:K15192">K15192</a>  BTAF1, MOT1; TATA-binding protein-associated factor [EC:3.6.4.-]
E        comp155594_c0_seq1; <a href="/dbget-bin/www_bget?ko:K15192">K15192</a>  BTAF1, MOT1; TATA-binding protein-associated factor [EC:3.6.4.-]
E        comp158421_c0_seq1; <a href="/dbget-bin/www_bget?ko:K15192">K15192</a>  BTAF1, MOT1; TATA-binding protein-associated factor [EC:3.6.4.-]
E        comp42638_c0_seq1; <a href="/dbget-bin/www_bget?ko:K15195">K15195</a>  AFF3; AF4/FMR2 family member 3
E        comp42638_c0_seq2; <a href="/dbget-bin/www_bget?ko:K15195">K15195</a>  AFF3; AF4/FMR2 family member 3
E        comp59790_c0_seq1; <a href="/dbget-bin/www_bget?ko:K15732">K15732</a>  CTDP1, FCP1; RNA polymerase II subunit A C-terminal domain phosphatase [EC:3.1.3.16]
E        comp112739_c0_seq1; <a href="/dbget-bin/www_bget?ko:K15732">K15732</a>  CTDP1, FCP1; RNA polymerase II subunit A C-terminal domain phosphatase [EC:3.1.3.16]
E        comp13132_c0_seq1; <a href="/dbget-bin/www_bget?ko:K15731">K15731</a>  CTDSP; carboxy-terminal domain RNA polymerase II polypeptide A small phosphatase [EC:3.1.3.16]
E        comp22283_c0_seq1; <a href="/dbget-bin/www_bget?ko:K15731">K15731</a>  CTDSP; carboxy-terminal domain RNA polymerase II polypeptide A small phosphatase [EC:3.1.3.16]
E        comp42461_c0_seq1; <a href="/dbget-bin/www_bget?ko:K15731">K15731</a>  CTDSP; carboxy-terminal domain RNA polymerase II polypeptide A small phosphatase [EC:3.1.3.16]
E        comp6930_c0_seq1; <a href="/dbget-bin/www_bget?ko:K17498">K17498</a>  SPN1, IWS1; transcription factor SPN1
E        comp72826_c0_seq1; <a href="/dbget-bin/www_bget?ko:K17498">K17498</a>  SPN1, IWS1; transcription factor SPN1
E        comp81705_c0_seq1; <a href="/dbget-bin/www_bget?ko:K17498">K17498</a>  SPN1, IWS1; transcription factor SPN1
E        comp43782_c0_seq1; <a href="/dbget-bin/www_bget?ko:K17494">K17494</a>  CSRNP; cysteine/serine-rich nuclear protein
E        comp152364_c0_seq1; <a href="/dbget-bin/www_bget?ko:K17494">K17494</a>  CSRNP; cysteine/serine-rich nuclear protein
E        comp159354_c0_seq1; <a href="/dbget-bin/www_bget?ko:K17494">K17494</a>  CSRNP; cysteine/serine-rich nuclear protein
B  RNA polymerase III system
C    RNA polymerase III
D      Core subunits
E        comp19771_c0_seq1; <a href="/dbget-bin/www_bget?ko:K03018">K03018</a>  RPC1, POLR3A; DNA-directed RNA polymerase III subunit RPC1 [EC:2.7.7.6]
E        comp20050_c0_seq1; <a href="/dbget-bin/www_bget?ko:K03018">K03018</a>  RPC1, POLR3A; DNA-directed RNA polymerase III subunit RPC1 [EC:2.7.7.6]
E        comp69818_c0_seq1; <a href="/dbget-bin/www_bget?ko:K03018">K03018</a>  RPC1, POLR3A; DNA-directed RNA polymerase III subunit RPC1 [EC:2.7.7.6]
E        comp84238_c0_seq1; <a href="/dbget-bin/www_bget?ko:K03018">K03018</a>  RPC1, POLR3A; DNA-directed RNA polymerase III subunit RPC1 [EC:2.7.7.6]
E        comp89159_c0_seq1; <a href="/dbget-bin/www_bget?ko:K03018">K03018</a>  RPC1, POLR3A; DNA-directed RNA polymerase III subunit RPC1 [EC:2.7.7.6]
E        comp128175_c0_seq1; <a href="/dbget-bin/www_bget?ko:K03018">K03018</a>  RPC1, POLR3A; DNA-directed RNA polymerase III subunit RPC1 [EC:2.7.7.6]
E        comp77996_c0_seq1; <a href="/dbget-bin/www_bget?ko:K03021">K03021</a>  RPC2, POLR3B; DNA-directed RNA polymerase III subunit RPC2 [EC:2.7.7.6]
E        comp81862_c0_seq1; <a href="/dbget-bin/www_bget?ko:K03021">K03021</a>  RPC2, POLR3B; DNA-directed RNA polymerase III subunit RPC2 [EC:2.7.7.6]
E        comp105023_c0_seq1; <a href="/dbget-bin/www_bget?ko:K03021">K03021</a>  RPC2, POLR3B; DNA-directed RNA polymerase III subunit RPC2 [EC:2.7.7.6]
E        comp111491_c0_seq1; <a href="/dbget-bin/www_bget?ko:K03021">K03021</a>  RPC2, POLR3B; DNA-directed RNA polymerase III subunit RPC2 [EC:2.7.7.6]
E        comp117491_c0_seq1; <a href="/dbget-bin/www_bget?ko:K03021">K03021</a>  RPC2, POLR3B; DNA-directed RNA polymerase III subunit RPC2 [EC:2.7.7.6]
E        comp147978_c0_seq1; <a href="/dbget-bin/www_bget?ko:K03021">K03021</a>  RPC2, POLR3B; DNA-directed RNA polymerase III subunit RPC2 [EC:2.7.7.6]
E        comp37382_c0_seq1; <a href="/dbget-bin/www_bget?ko:K03020">K03020</a>  RPC19, POLR1D; DNA-directed RNA polymerases I and III subunit RPAC2
E        comp37382_c0_seq3; <a href="/dbget-bin/www_bget?ko:K03020">K03020</a>  RPC19, POLR1D; DNA-directed RNA polymerases I and III subunit RPAC2
E        comp76339_c0_seq1; <a href="/dbget-bin/www_bget?ko:K03020">K03020</a>  RPC19, POLR1D; DNA-directed RNA polymerases I and III subunit RPAC2
D      Pol III specific subunits
E        comp68274_c0_seq1; <a href="/dbget-bin/www_bget?ko:K03023">K03023</a>  RPC82, POLR3C; DNA-directed RNA polymerase III subunit RPC3
E        comp65604_c0_seq1; <a href="/dbget-bin/www_bget?ko:K03026">K03026</a>  RPC53, POLR3D; DNA-directed RNA polymerase III subunit RPC4
E        comp70016_c0_seq1; <a href="/dbget-bin/www_bget?ko:K03026">K03026</a>  RPC53, POLR3D; DNA-directed RNA polymerase III subunit RPC4
E        comp37549_c0_seq1; <a href="/dbget-bin/www_bget?ko:K14721">K14721</a>  RPC37, POLR3E; DNA-directed RNA polymerase III subunit RPC5
E        comp59845_c0_seq1; <a href="/dbget-bin/www_bget?ko:K14721">K14721</a>  RPC37, POLR3E; DNA-directed RNA polymerase III subunit RPC5
E        comp88765_c0_seq1; <a href="/dbget-bin/www_bget?ko:K14721">K14721</a>  RPC37, POLR3E; DNA-directed RNA polymerase III subunit RPC5
E        comp103804_c0_seq1; <a href="/dbget-bin/www_bget?ko:K14721">K14721</a>  RPC37, POLR3E; DNA-directed RNA polymerase III subunit RPC5
E        comp105200_c0_seq1; <a href="/dbget-bin/www_bget?ko:K14721">K14721</a>  RPC37, POLR3E; DNA-directed RNA polymerase III subunit RPC5
E        comp64670_c0_seq1; <a href="/dbget-bin/www_bget?ko:K03025">K03025</a>  RPC34, POLR3F; DNA-directed RNA polymerase III subunit RPC6
E        comp147609_c0_seq1; <a href="/dbget-bin/www_bget?ko:K03025">K03025</a>  RPC34, POLR3F; DNA-directed RNA polymerase III subunit RPC6
E        comp6673_c0_seq1; <a href="/dbget-bin/www_bget?ko:K03022">K03022</a>  RPC25, POLR3H; DNA-directed RNA polymerase III subunit RPC8
E        comp6673_c0_seq2; <a href="/dbget-bin/www_bget?ko:K03022">K03022</a>  RPC25, POLR3H; DNA-directed RNA polymerase III subunit RPC8
E        comp19863_c0_seq1; <a href="/dbget-bin/www_bget?ko:K03022">K03022</a>  RPC25, POLR3H; DNA-directed RNA polymerase III subunit RPC8
E        comp99360_c0_seq1; <a href="/dbget-bin/www_bget?ko:K03022">K03022</a>  RPC25, POLR3H; DNA-directed RNA polymerase III subunit RPC8
E        comp30896_c0_seq1; <a href="/dbget-bin/www_bget?ko:K03019">K03019</a>  RPC11, POLR3K; DNA-directed RNA polymerase III subunit RPC10
D      Pol I, II, III common subunits
E        comp49693_c0_seq1; <a href="/dbget-bin/www_bget?ko:K03013">K03013</a>  RPB5, POLR2E; DNA-directed RNA polymerases I, II, and III subunit RPABC1
E        comp7998_c0_seq1; <a href="/dbget-bin/www_bget?ko:K03014">K03014</a>  RPB6, POLR2F; DNA-directed RNA polymerases I, II, and III subunit RPABC2
E        comp49050_c0_seq1; <a href="/dbget-bin/www_bget?ko:K03014">K03014</a>  RPB6, POLR2F; DNA-directed RNA polymerases I, II, and III subunit RPABC2
E        comp6264_c0_seq1; <a href="/dbget-bin/www_bget?ko:K03009">K03009</a>  RPB12, POLR2K; DNA-directed RNA polymerases I, II, and III subunit RPABC4
E        comp6264_c0_seq2; <a href="/dbget-bin/www_bget?ko:K03009">K03009</a>  RPB12, POLR2K; DNA-directed RNA polymerases I, II, and III subunit RPABC4
E        comp25237_c0_seq1; <a href="/dbget-bin/www_bget?ko:K03009">K03009</a>  RPB12, POLR2K; DNA-directed RNA polymerases I, II, and III subunit RPABC4
E        comp12939_c0_seq1; <a href="/dbget-bin/www_bget?ko:K03007">K03007</a>  RPB10, POLR2L; DNA-directed RNA polymerases I, II, and III subunit RPABC5
E        comp38775_c0_seq1; <a href="/dbget-bin/www_bget?ko:K03007">K03007</a>  RPB10, POLR2L; DNA-directed RNA polymerases I, II, and III subunit RPABC5
E        comp53997_c0_seq1; <a href="/dbget-bin/www_bget?ko:K03007">K03007</a>  RPB10, POLR2L; DNA-directed RNA polymerases I, II, and III subunit RPABC5
C    Basal transcription factors
D      TFIIIA
D      TFIIIB
E        comp11692_c0_seq1; <a href="/dbget-bin/www_bget?ko:K03120">K03120</a>  TBP, tbp; transcription initiation factor TFIID TATA-box-binding protein
E        comp61135_c0_seq1; <a href="/dbget-bin/www_bget?ko:K03120">K03120</a>  TBP, tbp; transcription initiation factor TFIID TATA-box-binding protein
E        comp68661_c0_seq1; <a href="/dbget-bin/www_bget?ko:K03120">K03120</a>  TBP, tbp; transcription initiation factor TFIID TATA-box-binding protein
E        comp96273_c0_seq1; <a href="/dbget-bin/www_bget?ko:K03120">K03120</a>  TBP, tbp; transcription initiation factor TFIID TATA-box-binding protein
E        comp105598_c0_seq1; <a href="/dbget-bin/www_bget?ko:K15198">K15198</a>  BDP1, TFC5; transcription factor TFIIIB component B''
D      TFIIIC
E        comp72199_c0_seq1; <a href="/dbget-bin/www_bget?ko:K15199">K15199</a>  GTF3C1; general transcription factor 3C polypeptide 1
E        comp80825_c0_seq1; <a href="/dbget-bin/www_bget?ko:K15199">K15199</a>  GTF3C1; general transcription factor 3C polypeptide 1
E        comp103401_c0_seq1; <a href="/dbget-bin/www_bget?ko:K15201">K15201</a>  GTP3C3, TFC4; general transcription factor 3C polypeptide 3 (transcription factor C subunit 4)
D      TFIIIC, fungi type
E        comp103401_c0_seq1; <a href="/dbget-bin/www_bget?ko:K15201">K15201</a>  GTP3C3, TFC4; general transcription factor 3C polypeptide 3 (transcription factor C subunit 4)
C    Other transcription-related factors
D      snRNA-activating protein complex (SNAPc)
E        comp94490_c0_seq1; <a href="/dbget-bin/www_bget?ko:K15208">K15208</a>  SNAPC1; snRNA-activating protein complex subunit 1
E        comp102881_c0_seq1; <a href="/dbget-bin/www_bget?ko:K15208">K15208</a>  SNAPC1; snRNA-activating protein complex subunit 1
E        comp2645_c0_seq1; <a href="/dbget-bin/www_bget?ko:K15210">K15210</a>  SNAPC3; snRNA-activating protein complex subunit 3
D      Octamer transcription factors
B  RNA polymerase I system
C    RNA polymerase I
D      Core subunits
E        comp54773_c0_seq1; <a href="/dbget-bin/www_bget?ko:K02999">K02999</a>  RPA1, POLR1A; DNA-directed RNA polymerase I subunit RPA1 [EC:2.7.7.6]
E        comp61864_c0_seq1; <a href="/dbget-bin/www_bget?ko:K02999">K02999</a>  RPA1, POLR1A; DNA-directed RNA polymerase I subunit RPA1 [EC:2.7.7.6]
E        comp68777_c0_seq1; <a href="/dbget-bin/www_bget?ko:K02999">K02999</a>  RPA1, POLR1A; DNA-directed RNA polymerase I subunit RPA1 [EC:2.7.7.6]
E        comp73536_c0_seq1; <a href="/dbget-bin/www_bget?ko:K02999">K02999</a>  RPA1, POLR1A; DNA-directed RNA polymerase I subunit RPA1 [EC:2.7.7.6]
E        comp75036_c0_seq1; <a href="/dbget-bin/www_bget?ko:K02999">K02999</a>  RPA1, POLR1A; DNA-directed RNA polymerase I subunit RPA1 [EC:2.7.7.6]
E        comp85242_c0_seq1; <a href="/dbget-bin/www_bget?ko:K02999">K02999</a>  RPA1, POLR1A; DNA-directed RNA polymerase I subunit RPA1 [EC:2.7.7.6]
E        comp100589_c0_seq1; <a href="/dbget-bin/www_bget?ko:K02999">K02999</a>  RPA1, POLR1A; DNA-directed RNA polymerase I subunit RPA1 [EC:2.7.7.6]
E        comp124452_c0_seq1; <a href="/dbget-bin/www_bget?ko:K02999">K02999</a>  RPA1, POLR1A; DNA-directed RNA polymerase I subunit RPA1 [EC:2.7.7.6]
E        comp3565_c0_seq1; <a href="/dbget-bin/www_bget?ko:K03002">K03002</a>  RPA2, POLR1B; DNA-directed RNA polymerase I subunit RPA2 [EC:2.7.7.6]
E        comp142890_c0_seq1; <a href="/dbget-bin/www_bget?ko:K03002">K03002</a>  RPA2, POLR1B; DNA-directed RNA polymerase I subunit RPA2 [EC:2.7.7.6]
E        comp37382_c0_seq1; <a href="/dbget-bin/www_bget?ko:K03020">K03020</a>  RPC19, POLR1D; DNA-directed RNA polymerases I and III subunit RPAC2
E        comp37382_c0_seq3; <a href="/dbget-bin/www_bget?ko:K03020">K03020</a>  RPC19, POLR1D; DNA-directed RNA polymerases I and III subunit RPAC2
E        comp76339_c0_seq1; <a href="/dbget-bin/www_bget?ko:K03020">K03020</a>  RPC19, POLR1D; DNA-directed RNA polymerases I and III subunit RPAC2
D      Pol I specific subunits
E        comp147304_c0_seq1; <a href="/dbget-bin/www_bget?ko:K03005">K03005</a>  RPA49, POLR1E; DNA-directed RNA polymerase I subunit RPA49
D      Pol I, II, III common subunits
E        comp49693_c0_seq1; <a href="/dbget-bin/www_bget?ko:K03013">K03013</a>  RPB5, POLR2E; DNA-directed RNA polymerases I, II, and III subunit RPABC1
E        comp7998_c0_seq1; <a href="/dbget-bin/www_bget?ko:K03014">K03014</a>  RPB6, POLR2F; DNA-directed RNA polymerases I, II, and III subunit RPABC2
E        comp49050_c0_seq1; <a href="/dbget-bin/www_bget?ko:K03014">K03014</a>  RPB6, POLR2F; DNA-directed RNA polymerases I, II, and III subunit RPABC2
E        comp6264_c0_seq1; <a href="/dbget-bin/www_bget?ko:K03009">K03009</a>  RPB12, POLR2K; DNA-directed RNA polymerases I, II, and III subunit RPABC4
E        comp6264_c0_seq2; <a href="/dbget-bin/www_bget?ko:K03009">K03009</a>  RPB12, POLR2K; DNA-directed RNA polymerases I, II, and III subunit RPABC4
E        comp25237_c0_seq1; <a href="/dbget-bin/www_bget?ko:K03009">K03009</a>  RPB12, POLR2K; DNA-directed RNA polymerases I, II, and III subunit RPABC4
E        comp12939_c0_seq1; <a href="/dbget-bin/www_bget?ko:K03007">K03007</a>  RPB10, POLR2L; DNA-directed RNA polymerases I, II, and III subunit RPABC5
E        comp38775_c0_seq1; <a href="/dbget-bin/www_bget?ko:K03007">K03007</a>  RPB10, POLR2L; DNA-directed RNA polymerases I, II, and III subunit RPABC5
E        comp53997_c0_seq1; <a href="/dbget-bin/www_bget?ko:K03007">K03007</a>  RPB10, POLR2L; DNA-directed RNA polymerases I, II, and III subunit RPABC5
C    Basal transcription factors
D      SL1/TIF-1B
E        comp11692_c0_seq1; <a href="/dbget-bin/www_bget?ko:K03120">K03120</a>  TBP, tbp; transcription initiation factor TFIID TATA-box-binding protein
E        comp61135_c0_seq1; <a href="/dbget-bin/www_bget?ko:K03120">K03120</a>  TBP, tbp; transcription initiation factor TFIID TATA-box-binding protein
E        comp68661_c0_seq1; <a href="/dbget-bin/www_bget?ko:K03120">K03120</a>  TBP, tbp; transcription initiation factor TFIID TATA-box-binding protein
E        comp96273_c0_seq1; <a href="/dbget-bin/www_bget?ko:K03120">K03120</a>  TBP, tbp; transcription initiation factor TFIID TATA-box-binding protein
E        comp86835_c0_seq1; <a href="/dbget-bin/www_bget?ko:K15212">K15212</a>  TAF1A, SL1; TATA box-binding protein-associated factor RNA polymerase I subunit A
C    Other transcription-related factor
D      UBF
D      Transcription initiation factors
D      Transcription elongation factors
E        comp30045_c0_seq1; <a href="/dbget-bin/www_bget?ko:K15171">K15171</a>  SUPT4H1, SPT4; transcription elongation factor SPT4
E        comp9911_c0_seq1; <a href="/dbget-bin/www_bget?ko:K15172">K15172</a>  SUPT5H, SPT5; transcription elongation factor SPT5
E        comp11472_c0_seq1; <a href="/dbget-bin/www_bget?ko:K15172">K15172</a>  SUPT5H, SPT5; transcription elongation factor SPT5
E        comp11472_c0_seq2; <a href="/dbget-bin/www_bget?ko:K15172">K15172</a>  SUPT5H, SPT5; transcription elongation factor SPT5
E        comp31307_c0_seq1; <a href="/dbget-bin/www_bget?ko:K15172">K15172</a>  SUPT5H, SPT5; transcription elongation factor SPT5
D      NoRC (nucleolar remodeling complex)
E        comp5578_c0_seq1; <a href="/dbget-bin/www_bget?ko:K11654">K11654</a>  SMARCA5, SNF2H, ISWI; SWI/SNF-related matrix-associated actin-dependent regulator of chromatin subfamily A member 5 [EC:3.6.4.-]
E        comp35114_c0_seq1; <a href="/dbget-bin/www_bget?ko:K11654">K11654</a>  SMARCA5, SNF2H, ISWI; SWI/SNF-related matrix-associated actin-dependent regulator of chromatin subfamily A member 5 [EC:3.6.4.-]
E        comp37753_c0_seq1; <a href="/dbget-bin/www_bget?ko:K11654">K11654</a>  SMARCA5, SNF2H, ISWI; SWI/SNF-related matrix-associated actin-dependent regulator of chromatin subfamily A member 5 [EC:3.6.4.-]
E        comp90449_c0_seq1; <a href="/dbget-bin/www_bget?ko:K11654">K11654</a>  SMARCA5, SNF2H, ISWI; SWI/SNF-related matrix-associated actin-dependent regulator of chromatin subfamily A member 5 [EC:3.6.4.-]
E        comp91590_c0_seq1; <a href="/dbget-bin/www_bget?ko:K11654">K11654</a>  SMARCA5, SNF2H, ISWI; SWI/SNF-related matrix-associated actin-dependent regulator of chromatin subfamily A member 5 [EC:3.6.4.-]
E        comp100973_c0_seq1; <a href="/dbget-bin/www_bget?ko:K11654">K11654</a>  SMARCA5, SNF2H, ISWI; SWI/SNF-related matrix-associated actin-dependent regulator of chromatin subfamily A member 5 [EC:3.6.4.-]
E        comp108417_c0_seq1; <a href="/dbget-bin/www_bget?ko:K15224">K15224</a>  BAZ2A, TIP5; bromodomain adjacent to zinc finger domain protein 2A
E        comp123562_c0_seq1; <a href="/dbget-bin/www_bget?ko:K15224">K15224</a>  BAZ2A, TIP5; bromodomain adjacent to zinc finger domain protein 2A
D      CTDK-I complex
D      Transcription termination factor
#
A<b>Prokaryotic type</b>
B  Bacterial type
C    RNA polymerase
D      Core subunits
D      Sigma factors
C    Other transcription-related factors
D      RNA polymerase-associated proteins
D      Transcription elongation factors
D      Transcription termination factor
B  Archaeal type
C    RNA polymerase
D      Core subunits
C    Basal transcription factors
D      TFB
E        comp13207_c0_seq1; <a href="/dbget-bin/www_bget?ko:K03124">K03124</a>  TFIIB, GTF2B, SUA7, tfb; transcription initiation factor TFIIB
E        comp35270_c0_seq1; <a href="/dbget-bin/www_bget?ko:K03124">K03124</a>  TFIIB, GTF2B, SUA7, tfb; transcription initiation factor TFIIB
E        comp85580_c0_seq1; <a href="/dbget-bin/www_bget?ko:K03124">K03124</a>  TFIIB, GTF2B, SUA7, tfb; transcription initiation factor TFIIB
D      TFE
E        comp137721_c0_seq1; <a href="/dbget-bin/www_bget?ko:K03136">K03136</a>  TFIIE1, GTF2E1, TFA1, tfe; transcription initiation factor TFIIE subunit alpha
!
#<hr>
#<b>[ <a href="/kegg/brite.html">BRITE</a> | <a href="/kegg/kegg2.html">KEGG2</a> | <a href="/kegg/">KEGG</a> ]</b><br>
#Last updated: September 13, 2013
