# Supplementary material for: RNA-Seq of the Caribbean reef-building coral Orbicella faveolata (Scleractinia-Merulinidae) under bleaching and disease stress expands models of coral innate immunity
Source: PeerJ. 2016 Feb 15;4:e1616. doi: 10.7717/peerj.1616 (PMC4768675; doi:10.7717/peerj.1616)
Supplement: Supplemental Information 10 [file peerj-04-1616-s010.gz › hier/q03041.keg]

+D
#<h2><a href="/kegg/kegg2.html"><img src="/Fig/bget/kegg3.gif" align="middle" border=0></a>&nbsp; Spliceosome</h2>
#<!---
#ENTRY       ko03041
#NAME        Spliceosome
#DEFINITION  Spliceosome Mfaveolata transcriptome
#--->
!
A<b>Common components</b>
B  Common spliceosomal components
C    Cap binding complex
D      comp36502_c0_seq1; <a href="/dbget-bin/www_bget?ko:K12882">K12882</a>  NCBP1, CBP80; nuclear cap-binding protein subunit 1
D      comp54458_c0_seq1; <a href="/dbget-bin/www_bget?ko:K12882">K12882</a>  NCBP1, CBP80; nuclear cap-binding protein subunit 1
D      comp76203_c0_seq1; <a href="/dbget-bin/www_bget?ko:K12882">K12882</a>  NCBP1, CBP80; nuclear cap-binding protein subunit 1
D      comp21626_c0_seq1; <a href="/dbget-bin/www_bget?ko:K12883">K12883</a>  NCBP2, CBP20; nuclear cap-binding protein subunit 2
D      comp50272_c0_seq1; <a href="/dbget-bin/www_bget?ko:K12883">K12883</a>  NCBP2, CBP20; nuclear cap-binding protein subunit 2
D      comp120771_c0_seq1; <a href="/dbget-bin/www_bget?ko:K12883">K12883</a>  NCBP2, CBP20; nuclear cap-binding protein subunit 2
C    hnRNP proteins
D      comp33556_c0_seq1; <a href="/dbget-bin/www_bget?ko:K12741">K12741</a>  HNRNPA1_3; heterogeneous nuclear ribonucleoprotein A1/A3
D      comp40290_c0_seq1; <a href="/dbget-bin/www_bget?ko:K12884">K12884</a>  HNRNPC; heterogeneous nuclear ribonucleoprotein C1/C2
D      comp40290_c0_seq2; <a href="/dbget-bin/www_bget?ko:K12884">K12884</a>  HNRNPC; heterogeneous nuclear ribonucleoprotein C1/C2
D      comp40290_c0_seq3; <a href="/dbget-bin/www_bget?ko:K12884">K12884</a>  HNRNPC; heterogeneous nuclear ribonucleoprotein C1/C2
D      comp40290_c0_seq4; <a href="/dbget-bin/www_bget?ko:K12884">K12884</a>  HNRNPC; heterogeneous nuclear ribonucleoprotein C1/C2
D      comp40290_c0_seq5; <a href="/dbget-bin/www_bget?ko:K12884">K12884</a>  HNRNPC; heterogeneous nuclear ribonucleoprotein C1/C2
D      comp40290_c0_seq6; <a href="/dbget-bin/www_bget?ko:K12884">K12884</a>  HNRNPC; heterogeneous nuclear ribonucleoprotein C1/C2
D      comp40290_c0_seq7; <a href="/dbget-bin/www_bget?ko:K12884">K12884</a>  HNRNPC; heterogeneous nuclear ribonucleoprotein C1/C2
D      comp40290_c0_seq8; <a href="/dbget-bin/www_bget?ko:K12884">K12884</a>  HNRNPC; heterogeneous nuclear ribonucleoprotein C1/C2
D      comp41289_c0_seq1; <a href="/dbget-bin/www_bget?ko:K12885">K12885</a>  RBMX, HNRNPG; heterogeneous nuclear ribonucleoprotein G
D      comp24683_c0_seq1; <a href="/dbget-bin/www_bget?ko:K12886">K12886</a>  HNRNPK; heterogeneous nuclear ribonucleoprotein K
D      comp24683_c0_seq2; <a href="/dbget-bin/www_bget?ko:K12886">K12886</a>  HNRNPK; heterogeneous nuclear ribonucleoprotein K
D      comp24683_c0_seq3; <a href="/dbget-bin/www_bget?ko:K12886">K12886</a>  HNRNPK; heterogeneous nuclear ribonucleoprotein K
D      comp24683_c0_seq4; <a href="/dbget-bin/www_bget?ko:K12886">K12886</a>  HNRNPK; heterogeneous nuclear ribonucleoprotein K
D      comp25111_c0_seq1; <a href="/dbget-bin/www_bget?ko:K12886">K12886</a>  HNRNPK; heterogeneous nuclear ribonucleoprotein K
D      comp25111_c0_seq2; <a href="/dbget-bin/www_bget?ko:K12886">K12886</a>  HNRNPK; heterogeneous nuclear ribonucleoprotein K
D      comp37107_c0_seq1; <a href="/dbget-bin/www_bget?ko:K12886">K12886</a>  HNRNPK; heterogeneous nuclear ribonucleoprotein K
D      comp7553_c0_seq1; <a href="/dbget-bin/www_bget?ko:K12887">K12887</a>  HNRNPM; heterogeneous nuclear ribonucleoprotein M
D      comp43285_c0_seq1; <a href="/dbget-bin/www_bget?ko:K12887">K12887</a>  HNRNPM; heterogeneous nuclear ribonucleoprotein M
D      comp23928_c0_seq2; <a href="/dbget-bin/www_bget?ko:K12888">K12888</a>  HNRNPU; heterogeneous nuclear ribonucleoprotein U
C    SR proteins
D      comp10397_c0_seq1; <a href="/dbget-bin/www_bget?ko:K12890">K12890</a>  SFRS1_9; splicing factor, arginine/serine-rich 1/9
D      comp33856_c0_seq1; <a href="/dbget-bin/www_bget?ko:K12890">K12890</a>  SFRS1_9; splicing factor, arginine/serine-rich 1/9
D      comp33856_c0_seq2; <a href="/dbget-bin/www_bget?ko:K12890">K12890</a>  SFRS1_9; splicing factor, arginine/serine-rich 1/9
D      comp38663_c0_seq1; <a href="/dbget-bin/www_bget?ko:K12890">K12890</a>  SFRS1_9; splicing factor, arginine/serine-rich 1/9
D      comp39917_c0_seq2; <a href="/dbget-bin/www_bget?ko:K12890">K12890</a>  SFRS1_9; splicing factor, arginine/serine-rich 1/9
D      comp39917_c0_seq4; <a href="/dbget-bin/www_bget?ko:K12890">K12890</a>  SFRS1_9; splicing factor, arginine/serine-rich 1/9
D      comp45832_c0_seq1; <a href="/dbget-bin/www_bget?ko:K12890">K12890</a>  SFRS1_9; splicing factor, arginine/serine-rich 1/9
D      comp44879_c0_seq1; <a href="/dbget-bin/www_bget?ko:K12891">K12891</a>  SFRS2; splicing factor, arginine/serine-rich 2
D      comp49561_c0_seq1; <a href="/dbget-bin/www_bget?ko:K12891">K12891</a>  SFRS2; splicing factor, arginine/serine-rich 2
D      comp96250_c0_seq1; <a href="/dbget-bin/www_bget?ko:K12891">K12891</a>  SFRS2; splicing factor, arginine/serine-rich 2
D      comp16047_c0_seq2; <a href="/dbget-bin/www_bget?ko:K12892">K12892</a>  SFRS3; splicing factor, arginine/serine-rich 3
D      comp23329_c0_seq1; <a href="/dbget-bin/www_bget?ko:K12893">K12893</a>  SFRS4_5_6; splicing factor, arginine/serine-rich 4/5/6
D      comp31812_c0_seq1; <a href="/dbget-bin/www_bget?ko:K12893">K12893</a>  SFRS4_5_6; splicing factor, arginine/serine-rich 4/5/6
D      comp31812_c0_seq2; <a href="/dbget-bin/www_bget?ko:K12893">K12893</a>  SFRS4_5_6; splicing factor, arginine/serine-rich 4/5/6
D      comp31812_c0_seq3; <a href="/dbget-bin/www_bget?ko:K12893">K12893</a>  SFRS4_5_6; splicing factor, arginine/serine-rich 4/5/6
D      comp35973_c0_seq1; <a href="/dbget-bin/www_bget?ko:K12893">K12893</a>  SFRS4_5_6; splicing factor, arginine/serine-rich 4/5/6
D      comp42827_c0_seq1; <a href="/dbget-bin/www_bget?ko:K12893">K12893</a>  SFRS4_5_6; splicing factor, arginine/serine-rich 4/5/6
D      comp44437_c0_seq1; <a href="/dbget-bin/www_bget?ko:K12893">K12893</a>  SFRS4_5_6; splicing factor, arginine/serine-rich 4/5/6
D      comp44555_c1_seq1; <a href="/dbget-bin/www_bget?ko:K12893">K12893</a>  SFRS4_5_6; splicing factor, arginine/serine-rich 4/5/6
D      comp44555_c1_seq2; <a href="/dbget-bin/www_bget?ko:K12893">K12893</a>  SFRS4_5_6; splicing factor, arginine/serine-rich 4/5/6
D      comp48136_c0_seq1; <a href="/dbget-bin/www_bget?ko:K12893">K12893</a>  SFRS4_5_6; splicing factor, arginine/serine-rich 4/5/6
D      comp54596_c0_seq1; <a href="/dbget-bin/www_bget?ko:K12893">K12893</a>  SFRS4_5_6; splicing factor, arginine/serine-rich 4/5/6
D      comp97043_c0_seq1; <a href="/dbget-bin/www_bget?ko:K12893">K12893</a>  SFRS4_5_6; splicing factor, arginine/serine-rich 4/5/6
D      comp145340_c0_seq1; <a href="/dbget-bin/www_bget?ko:K12893">K12893</a>  SFRS4_5_6; splicing factor, arginine/serine-rich 4/5/6
D      comp146918_c0_seq1; <a href="/dbget-bin/www_bget?ko:K12893">K12893</a>  SFRS4_5_6; splicing factor, arginine/serine-rich 4/5/6
D      comp10253_c0_seq1; <a href="/dbget-bin/www_bget?ko:K12896">K12896</a>  SFRS7; splicing factor, arginine/serine-rich 7
D      comp25136_c0_seq1; <a href="/dbget-bin/www_bget?ko:K12896">K12896</a>  SFRS7; splicing factor, arginine/serine-rich 7
D      comp25136_c0_seq3; <a href="/dbget-bin/www_bget?ko:K12896">K12896</a>  SFRS7; splicing factor, arginine/serine-rich 7
D      comp39058_c0_seq1; <a href="/dbget-bin/www_bget?ko:K12896">K12896</a>  SFRS7; splicing factor, arginine/serine-rich 7
D      comp42575_c0_seq1; <a href="/dbget-bin/www_bget?ko:K12896">K12896</a>  SFRS7; splicing factor, arginine/serine-rich 7
D      comp44080_c0_seq1; <a href="/dbget-bin/www_bget?ko:K12896">K12896</a>  SFRS7; splicing factor, arginine/serine-rich 7
D      comp52261_c0_seq1; <a href="/dbget-bin/www_bget?ko:K12896">K12896</a>  SFRS7; splicing factor, arginine/serine-rich 7
D      comp10435_c0_seq1; <a href="/dbget-bin/www_bget?ko:K12897">K12897</a>  TRA2; transformer-2 protein
D      comp25974_c0_seq1; <a href="/dbget-bin/www_bget?ko:K12897">K12897</a>  TRA2; transformer-2 protein
D      comp44103_c0_seq1; <a href="/dbget-bin/www_bget?ko:K12897">K12897</a>  TRA2; transformer-2 protein
D      comp49844_c0_seq1; <a href="/dbget-bin/www_bget?ko:K12897">K12897</a>  TRA2; transformer-2 protein
D      comp36342_c0_seq1; <a href="/dbget-bin/www_bget?ko:K12900">K12900</a>  FUSIP1; FUS-interacting serine-arginine-rich protein 1
D      comp44197_c0_seq1; <a href="/dbget-bin/www_bget?ko:K12900">K12900</a>  FUSIP1; FUS-interacting serine-arginine-rich protein 1
D      comp55410_c0_seq1; <a href="/dbget-bin/www_bget?ko:K12900">K12900</a>  FUSIP1; FUS-interacting serine-arginine-rich protein 1
C    General mRNP proteins
D      comp22592_c0_seq1; <a href="/dbget-bin/www_bget?ko:K13091">K13091</a>  RBM39, RNPC2; RNA-binding protein 39
D      comp22592_c0_seq2; <a href="/dbget-bin/www_bget?ko:K13091">K13091</a>  RBM39, RNPC2; RNA-binding protein 39
D      comp40075_c0_seq3; <a href="/dbget-bin/www_bget?ko:K13091">K13091</a>  RBM39, RNPC2; RNA-binding protein 39
D      comp11292_c0_seq1; <a href="/dbget-bin/www_bget?ko:K09276">K09276</a>  YBX1, NSEP1; Y-box-binding protein 1
D      comp11292_c0_seq2; <a href="/dbget-bin/www_bget?ko:K09276">K09276</a>  YBX1, NSEP1; Y-box-binding protein 1
D      comp32025_c0_seq1; <a href="/dbget-bin/www_bget?ko:K09276">K09276</a>  YBX1, NSEP1; Y-box-binding protein 1
D      comp153684_c0_seq1; <a href="/dbget-bin/www_bget?ko:K09276">K09276</a>  YBX1, NSEP1; Y-box-binding protein 1
#
A<b>Complex A</b>
B  U1 snRNP components
C    Sm proteins
D      comp12317_c0_seq1; <a href="/dbget-bin/www_bget?ko:K11086">K11086</a>  SNRPB, SMB; small nuclear ribonucleoprotein B and B'
D      comp48633_c0_seq1; <a href="/dbget-bin/www_bget?ko:K11086">K11086</a>  SNRPB, SMB; small nuclear ribonucleoprotein B and B'
D      comp103695_c0_seq1; <a href="/dbget-bin/www_bget?ko:K11086">K11086</a>  SNRPB, SMB; small nuclear ribonucleoprotein B and B'
D      comp26082_c0_seq1; <a href="/dbget-bin/www_bget?ko:K11087">K11087</a>  SNRPD1, SMD1; small nuclear ribonucleoprotein D1
D      comp64627_c0_seq1; <a href="/dbget-bin/www_bget?ko:K11088">K11088</a>  SNRPD3, SMD3; small nuclear ribonucleoprotein D3
D      comp139001_c0_seq1; <a href="/dbget-bin/www_bget?ko:K11088">K11088</a>  SNRPD3, SMD3; small nuclear ribonucleoprotein D3
D      comp14474_c0_seq1; <a href="/dbget-bin/www_bget?ko:K11097">K11097</a>  SNRPE, SME; small nuclear ribonucleoprotein E
D      comp49509_c0_seq1; <a href="/dbget-bin/www_bget?ko:K11098">K11098</a>  SNRPF, SMF; small nuclear ribonucleoprotein F
D      comp37724_c0_seq1; <a href="/dbget-bin/www_bget?ko:K11099">K11099</a>  SNRPG, SMG; small nuclear ribonucleoprotein G
D      comp38919_c0_seq1; <a href="/dbget-bin/www_bget?ko:K11099">K11099</a>  SNRPG, SMG; small nuclear ribonucleoprotein G
C    U1 snRNP specific factors
D      comp56735_c0_seq1; <a href="/dbget-bin/www_bget?ko:K11093">K11093</a>  SNRP70; U1 small nuclear ribonucleoprotein 70kDa
D      comp23135_c0_seq1; <a href="/dbget-bin/www_bget?ko:K11091">K11091</a>  SNRPA; U1 small nuclear ribonucleoprotein A
D      comp22700_c0_seq1; <a href="/dbget-bin/www_bget?ko:K11095">K11095</a>  SNRPC; U1 small nuclear ribonucleoprotein C
D      comp42938_c0_seq1; <a href="/dbget-bin/www_bget?ko:K11095">K11095</a>  SNRPC; U1 small nuclear ribonucleoprotein C
D      comp55101_c0_seq1; <a href="/dbget-bin/www_bget?ko:K11095">K11095</a>  SNRPC; U1 small nuclear ribonucleoprotein C
C    U1 related factors
D      comp45021_c0_seq1; <a href="/dbget-bin/www_bget?ko:K12823">K12823</a>  DDX5, DBP2; ATP-dependent RNA helicase DDX5/DBP2 [EC:3.6.4.13]
D      comp6973_c0_seq1; <a href="/dbget-bin/www_bget?ko:K12821">K12821</a>  PRPF40, PRP40; pre-mRNA-processing factor 40
D      comp41917_c0_seq1; <a href="/dbget-bin/www_bget?ko:K12821">K12821</a>  PRPF40, PRP40; pre-mRNA-processing factor 40
D      comp71885_c0_seq1; <a href="/dbget-bin/www_bget?ko:K12821">K12821</a>  PRPF40, PRP40; pre-mRNA-processing factor 40
D      comp75881_c0_seq1; <a href="/dbget-bin/www_bget?ko:K12821">K12821</a>  PRPF40, PRP40; pre-mRNA-processing factor 40
D      comp92056_c0_seq1; <a href="/dbget-bin/www_bget?ko:K12821">K12821</a>  PRPF40, PRP40; pre-mRNA-processing factor 40
D      comp96883_c0_seq1; <a href="/dbget-bin/www_bget?ko:K12821">K12821</a>  PRPF40, PRP40; pre-mRNA-processing factor 40
D      comp55345_c0_seq1; <a href="/dbget-bin/www_bget?ko:K12822">K12822</a>  RBM25, S164; RNA-binding protein 25
D      comp56638_c0_seq1; <a href="/dbget-bin/www_bget?ko:K12822">K12822</a>  RBM25, S164; RNA-binding protein 25
D      comp77298_c0_seq1; <a href="/dbget-bin/www_bget?ko:K12822">K12822</a>  RBM25, S164; RNA-binding protein 25
D      comp77634_c0_seq1; <a href="/dbget-bin/www_bget?ko:K12822">K12822</a>  RBM25, S164; RNA-binding protein 25
D      comp82429_c0_seq1; <a href="/dbget-bin/www_bget?ko:K12822">K12822</a>  RBM25, S164; RNA-binding protein 25
D      comp86942_c0_seq1; <a href="/dbget-bin/www_bget?ko:K12822">K12822</a>  RBM25, S164; RNA-binding protein 25
D      comp20242_c0_seq1; <a href="/dbget-bin/www_bget?ko:K12824">K12824</a>  TCERG1, CA150; transcription elongation regulator 1
D      comp20242_c0_seq2; <a href="/dbget-bin/www_bget?ko:K12824">K12824</a>  TCERG1, CA150; transcription elongation regulator 1
D      comp25309_c0_seq1; <a href="/dbget-bin/www_bget?ko:K12824">K12824</a>  TCERG1, CA150; transcription elongation regulator 1
D      comp77601_c0_seq1; <a href="/dbget-bin/www_bget?ko:K12824">K12824</a>  TCERG1, CA150; transcription elongation regulator 1
B  U2 snRNP components
C    Sm proteins
D      comp12317_c0_seq1; <a href="/dbget-bin/www_bget?ko:K11086">K11086</a>  SNRPB, SMB; small nuclear ribonucleoprotein B and B'
D      comp48633_c0_seq1; <a href="/dbget-bin/www_bget?ko:K11086">K11086</a>  SNRPB, SMB; small nuclear ribonucleoprotein B and B'
D      comp103695_c0_seq1; <a href="/dbget-bin/www_bget?ko:K11086">K11086</a>  SNRPB, SMB; small nuclear ribonucleoprotein B and B'
D      comp26082_c0_seq1; <a href="/dbget-bin/www_bget?ko:K11087">K11087</a>  SNRPD1, SMD1; small nuclear ribonucleoprotein D1
D      comp64627_c0_seq1; <a href="/dbget-bin/www_bget?ko:K11088">K11088</a>  SNRPD3, SMD3; small nuclear ribonucleoprotein D3
D      comp139001_c0_seq1; <a href="/dbget-bin/www_bget?ko:K11088">K11088</a>  SNRPD3, SMD3; small nuclear ribonucleoprotein D3
D      comp14474_c0_seq1; <a href="/dbget-bin/www_bget?ko:K11097">K11097</a>  SNRPE, SME; small nuclear ribonucleoprotein E
D      comp49509_c0_seq1; <a href="/dbget-bin/www_bget?ko:K11098">K11098</a>  SNRPF, SMF; small nuclear ribonucleoprotein F
D      comp37724_c0_seq1; <a href="/dbget-bin/www_bget?ko:K11099">K11099</a>  SNRPG, SMG; small nuclear ribonucleoprotein G
D      comp38919_c0_seq1; <a href="/dbget-bin/www_bget?ko:K11099">K11099</a>  SNRPG, SMG; small nuclear ribonucleoprotein G
C    U2 snRNP specific factors
D      comp10517_c0_seq1; <a href="/dbget-bin/www_bget?ko:K11092">K11092</a>  SNRPA1; U2 small nuclear ribonucleoprotein A'
D      comp40459_c0_seq1; <a href="/dbget-bin/www_bget?ko:K11092">K11092</a>  SNRPA1; U2 small nuclear ribonucleoprotein A'
D      comp6656_c0_seq1; <a href="/dbget-bin/www_bget?ko:K11094">K11094</a>  SNRPB2; U2 small nuclear ribonucleoprotein B''
D      comp25413_c0_seq1; <a href="/dbget-bin/www_bget?ko:K12825">K12825</a>  SF3A1, SAP114; splicing factor 3A subunit 1
D      comp30151_c0_seq1; <a href="/dbget-bin/www_bget?ko:K12825">K12825</a>  SF3A1, SAP114; splicing factor 3A subunit 1
D      comp45535_c0_seq1; <a href="/dbget-bin/www_bget?ko:K12825">K12825</a>  SF3A1, SAP114; splicing factor 3A subunit 1
D      comp61902_c0_seq1; <a href="/dbget-bin/www_bget?ko:K12826">K12826</a>  SF3A2, SAP62; splicing factor 3A subunit 2
D      comp24973_c0_seq1; <a href="/dbget-bin/www_bget?ko:K12827">K12827</a>  SF3A3, SAP61, PRP9; splicing factor 3A subunit 3
D      comp40603_c0_seq1; <a href="/dbget-bin/www_bget?ko:K12827">K12827</a>  SF3A3, SAP61, PRP9; splicing factor 3A subunit 3
D      comp65032_c0_seq1; <a href="/dbget-bin/www_bget?ko:K12827">K12827</a>  SF3A3, SAP61, PRP9; splicing factor 3A subunit 3
D      comp69016_c0_seq1; <a href="/dbget-bin/www_bget?ko:K12827">K12827</a>  SF3A3, SAP61, PRP9; splicing factor 3A subunit 3
D      comp22403_c0_seq1; <a href="/dbget-bin/www_bget?ko:K12828">K12828</a>  SF3B1, SAP155; splicing factor 3B subunit 1
D      comp52301_c0_seq1; <a href="/dbget-bin/www_bget?ko:K12828">K12828</a>  SF3B1, SAP155; splicing factor 3B subunit 1
D      comp16538_c1_seq1; <a href="/dbget-bin/www_bget?ko:K12829">K12829</a>  SF3B2, SAP145, CUS1; splicing factor 3B subunit 2
D      comp57347_c0_seq1; <a href="/dbget-bin/www_bget?ko:K12829">K12829</a>  SF3B2, SAP145, CUS1; splicing factor 3B subunit 2
D      comp44565_c0_seq1; <a href="/dbget-bin/www_bget?ko:K12830">K12830</a>  SF3B3, SAP130, RSE1; splicing factor 3B subunit 3
D      comp52336_c0_seq1; <a href="/dbget-bin/www_bget?ko:K12830">K12830</a>  SF3B3, SAP130, RSE1; splicing factor 3B subunit 3
D      comp6213_c0_seq1; <a href="/dbget-bin/www_bget?ko:K12831">K12831</a>  SF3B4, SAP49; splicing factor 3B subunit 4
D      comp20856_c0_seq1; <a href="/dbget-bin/www_bget?ko:K12832">K12832</a>  SF3B5, SF3B10; splicing factor 3B subunit 5
D      comp40302_c0_seq1; <a href="/dbget-bin/www_bget?ko:K12832">K12832</a>  SF3B5, SF3B10; splicing factor 3B subunit 5
D      comp54029_c0_seq1; <a href="/dbget-bin/www_bget?ko:K12832">K12832</a>  SF3B5, SF3B10; splicing factor 3B subunit 5
D      comp9684_c0_seq1; <a href="/dbget-bin/www_bget?ko:K12835">K12835</a>  DDX42, SF3B125; ATP-dependent RNA helicase DDX42 [EC:3.6.4.13]
D      comp15782_c0_seq1; <a href="/dbget-bin/www_bget?ko:K12835">K12835</a>  DDX42, SF3B125; ATP-dependent RNA helicase DDX42 [EC:3.6.4.13]
D      comp52755_c0_seq1; <a href="/dbget-bin/www_bget?ko:K12835">K12835</a>  DDX42, SF3B125; ATP-dependent RNA helicase DDX42 [EC:3.6.4.13]
D      comp21724_c0_seq1; <a href="/dbget-bin/www_bget?ko:K12834">K12834</a>  PHF5A; PHD finger-like domain-containing protein 5A
C    U2 related factors
D      comp40371_c0_seq1; <a href="/dbget-bin/www_bget?ko:K12836">K12836</a>  U2AF1; splicing factor U2AF 35 kDa subunit
D      comp45099_c0_seq3; <a href="/dbget-bin/www_bget?ko:K12836">K12836</a>  U2AF1; splicing factor U2AF 35 kDa subunit
D      comp61458_c0_seq1; <a href="/dbget-bin/www_bget?ko:K12836">K12836</a>  U2AF1; splicing factor U2AF 35 kDa subunit
D      comp10239_c0_seq1; <a href="/dbget-bin/www_bget?ko:K12837">K12837</a>  U2AF2; splicing factor U2AF 65 kDa subunit
D      comp10239_c0_seq2; <a href="/dbget-bin/www_bget?ko:K12837">K12837</a>  U2AF2; splicing factor U2AF 65 kDa subunit
D      comp11234_c0_seq1; <a href="/dbget-bin/www_bget?ko:K12837">K12837</a>  U2AF2; splicing factor U2AF 65 kDa subunit
D      comp41863_c0_seq1; <a href="/dbget-bin/www_bget?ko:K12837">K12837</a>  U2AF2; splicing factor U2AF 65 kDa subunit
D      comp8698_c0_seq1; <a href="/dbget-bin/www_bget?ko:K12841">K12841</a>  CHERP; calcium homeostasis endoplasmic reticulum protein
D      comp45722_c0_seq1; <a href="/dbget-bin/www_bget?ko:K12841">K12841</a>  CHERP; calcium homeostasis endoplasmic reticulum protein
D      comp45722_c0_seq2; <a href="/dbget-bin/www_bget?ko:K12841">K12841</a>  CHERP; calcium homeostasis endoplasmic reticulum protein
D      comp83350_c0_seq1; <a href="/dbget-bin/www_bget?ko:K12841">K12841</a>  CHERP; calcium homeostasis endoplasmic reticulum protein
D      comp33468_c0_seq2; <a href="/dbget-bin/www_bget?ko:K12820">K12820</a>  DHX15, PRP43; pre-mRNA-splicing factor ATP-dependent RNA helicase DHX15/PRP43 [EC:3.6.4.13]
D      comp45241_c0_seq2; <a href="/dbget-bin/www_bget?ko:K12820">K12820</a>  DHX15, PRP43; pre-mRNA-splicing factor ATP-dependent RNA helicase DHX15/PRP43 [EC:3.6.4.13]
D      comp36563_c0_seq1; <a href="/dbget-bin/www_bget?ko:K12811">K12811</a>  DDX46, PRP5; ATP-dependent RNA helicase DDX46/PRP5 [EC:3.6.4.13]
D      comp67364_c0_seq1; <a href="/dbget-bin/www_bget?ko:K12811">K12811</a>  DDX46, PRP5; ATP-dependent RNA helicase DDX46/PRP5 [EC:3.6.4.13]
D      comp78728_c0_seq1; <a href="/dbget-bin/www_bget?ko:K12811">K12811</a>  DDX46, PRP5; ATP-dependent RNA helicase DDX46/PRP5 [EC:3.6.4.13]
D      comp109905_c0_seq1; <a href="/dbget-bin/www_bget?ko:K12811">K12811</a>  DDX46, PRP5; ATP-dependent RNA helicase DDX46/PRP5 [EC:3.6.4.13]
D      comp19621_c0_seq1; <a href="/dbget-bin/www_bget?ko:K12838">K12838</a>  PUF60; poly(U)-binding-splicing factor PUF60
D      comp19621_c0_seq2; <a href="/dbget-bin/www_bget?ko:K12838">K12838</a>  PUF60; poly(U)-binding-splicing factor PUF60
D      comp25051_c0_seq1; <a href="/dbget-bin/www_bget?ko:K12838">K12838</a>  PUF60; poly(U)-binding-splicing factor PUF60
D      comp42179_c0_seq1; <a href="/dbget-bin/www_bget?ko:K12838">K12838</a>  PUF60; poly(U)-binding-splicing factor PUF60
D      comp6787_c0_seq1; <a href="/dbget-bin/www_bget?ko:K12840">K12840</a>  RBM17, SPF45; splicing factor 45
D      comp31766_c0_seq1; <a href="/dbget-bin/www_bget?ko:K12840">K12840</a>  RBM17, SPF45; splicing factor 45
D      comp56908_c0_seq1; <a href="/dbget-bin/www_bget?ko:K12839">K12839</a>  SMNDC1, SPF30; survival of motor neuron-related-splicing factor 30
D      comp62619_c0_seq1; <a href="/dbget-bin/www_bget?ko:K12839">K12839</a>  SMNDC1, SPF30; survival of motor neuron-related-splicing factor 30
D      comp42995_c0_seq1; <a href="/dbget-bin/www_bget?ko:K12842">K12842</a>  SR140; U2-associated protein SR140
D      comp42995_c0_seq2; <a href="/dbget-bin/www_bget?ko:K12842">K12842</a>  SR140; U2-associated protein SR140
D      comp110978_c0_seq1; <a href="/dbget-bin/www_bget?ko:K12842">K12842</a>  SR140; U2-associated protein SR140
D      comp136424_c0_seq1; <a href="/dbget-bin/www_bget?ko:K12842">K12842</a>  SR140; U2-associated protein SR140
B  Other components
C    Complex A specific factors
D      comp6128_c0_seq1; <a href="/dbget-bin/www_bget?ko:K02180">K02180</a>  BUB3; cell cycle arrest protein BUB3
D      comp126161_c0_seq1; <a href="/dbget-bin/www_bget?ko:K02180">K02180</a>  BUB3; cell cycle arrest protein BUB3
D      comp94485_c0_seq1; <a href="/dbget-bin/www_bget?ko:K08818">K08818</a>  CDC2L; cell division cycle 2-like [EC:2.7.11.22]
D      comp48651_c0_seq1; <a href="/dbget-bin/www_bget?ko:K13093">K13093</a>  HTATSF1; HIV Tat-specific factor 1
D      comp34390_c0_seq1; <a href="/dbget-bin/www_bget?ko:K13095">K13095</a>  SF1; splicing factor 1
D      comp34390_c0_seq2; <a href="/dbget-bin/www_bget?ko:K13095">K13095</a>  SF1; splicing factor 1
D      comp34559_c0_seq1; <a href="/dbget-bin/www_bget?ko:K13095">K13095</a>  SF1; splicing factor 1
D      comp35148_c0_seq1; <a href="/dbget-bin/www_bget?ko:K13095">K13095</a>  SF1; splicing factor 1
D      comp33670_c0_seq1; <a href="/dbget-bin/www_bget?ko:K13096">K13096</a>  SF4; splicing factor 4
D      comp39210_c0_seq1; <a href="/dbget-bin/www_bget?ko:K13096">K13096</a>  SF4; splicing factor 4
D      comp49991_c0_seq1; <a href="/dbget-bin/www_bget?ko:K13097">K13097</a>  TET1; methylcytosine dioxygenase [EC:1.14.11.-]
D      comp60309_c0_seq1; <a href="/dbget-bin/www_bget?ko:K13097">K13097</a>  TET1; methylcytosine dioxygenase [EC:1.14.11.-]
D      comp89371_c0_seq1; <a href="/dbget-bin/www_bget?ko:K13097">K13097</a>  TET1; methylcytosine dioxygenase [EC:1.14.11.-]
D      comp129008_c0_seq1; <a href="/dbget-bin/www_bget?ko:K13097">K13097</a>  TET1; methylcytosine dioxygenase [EC:1.14.11.-]
D      comp40395_c0_seq1; <a href="/dbget-bin/www_bget?ko:K13098">K13098</a>  TLS, FUS; RNA-binding protein FUS
#
A<b>Complex B</b>
B  U1 snRNP components
C    Sm proteins
D      comp12317_c0_seq1; <a href="/dbget-bin/www_bget?ko:K11086">K11086</a>  SNRPB, SMB; small nuclear ribonucleoprotein B and B'
D      comp48633_c0_seq1; <a href="/dbget-bin/www_bget?ko:K11086">K11086</a>  SNRPB, SMB; small nuclear ribonucleoprotein B and B'
D      comp103695_c0_seq1; <a href="/dbget-bin/www_bget?ko:K11086">K11086</a>  SNRPB, SMB; small nuclear ribonucleoprotein B and B'
D      comp26082_c0_seq1; <a href="/dbget-bin/www_bget?ko:K11087">K11087</a>  SNRPD1, SMD1; small nuclear ribonucleoprotein D1
D      comp64627_c0_seq1; <a href="/dbget-bin/www_bget?ko:K11088">K11088</a>  SNRPD3, SMD3; small nuclear ribonucleoprotein D3
D      comp139001_c0_seq1; <a href="/dbget-bin/www_bget?ko:K11088">K11088</a>  SNRPD3, SMD3; small nuclear ribonucleoprotein D3
D      comp14474_c0_seq1; <a href="/dbget-bin/www_bget?ko:K11097">K11097</a>  SNRPE, SME; small nuclear ribonucleoprotein E
D      comp49509_c0_seq1; <a href="/dbget-bin/www_bget?ko:K11098">K11098</a>  SNRPF, SMF; small nuclear ribonucleoprotein F
D      comp37724_c0_seq1; <a href="/dbget-bin/www_bget?ko:K11099">K11099</a>  SNRPG, SMG; small nuclear ribonucleoprotein G
D      comp38919_c0_seq1; <a href="/dbget-bin/www_bget?ko:K11099">K11099</a>  SNRPG, SMG; small nuclear ribonucleoprotein G
C    U1 snRNP specific factors
D      comp56735_c0_seq1; <a href="/dbget-bin/www_bget?ko:K11093">K11093</a>  SNRP70; U1 small nuclear ribonucleoprotein 70kDa
D      comp23135_c0_seq1; <a href="/dbget-bin/www_bget?ko:K11091">K11091</a>  SNRPA; U1 small nuclear ribonucleoprotein A
D      comp22700_c0_seq1; <a href="/dbget-bin/www_bget?ko:K11095">K11095</a>  SNRPC; U1 small nuclear ribonucleoprotein C
D      comp42938_c0_seq1; <a href="/dbget-bin/www_bget?ko:K11095">K11095</a>  SNRPC; U1 small nuclear ribonucleoprotein C
D      comp55101_c0_seq1; <a href="/dbget-bin/www_bget?ko:K11095">K11095</a>  SNRPC; U1 small nuclear ribonucleoprotein C
C    U1 related factors
D      comp45021_c0_seq1; <a href="/dbget-bin/www_bget?ko:K12823">K12823</a>  DDX5, DBP2; ATP-dependent RNA helicase DDX5/DBP2 [EC:3.6.4.13]
D      comp6973_c0_seq1; <a href="/dbget-bin/www_bget?ko:K12821">K12821</a>  PRPF40, PRP40; pre-mRNA-processing factor 40
D      comp41917_c0_seq1; <a href="/dbget-bin/www_bget?ko:K12821">K12821</a>  PRPF40, PRP40; pre-mRNA-processing factor 40
D      comp71885_c0_seq1; <a href="/dbget-bin/www_bget?ko:K12821">K12821</a>  PRPF40, PRP40; pre-mRNA-processing factor 40
D      comp75881_c0_seq1; <a href="/dbget-bin/www_bget?ko:K12821">K12821</a>  PRPF40, PRP40; pre-mRNA-processing factor 40
D      comp92056_c0_seq1; <a href="/dbget-bin/www_bget?ko:K12821">K12821</a>  PRPF40, PRP40; pre-mRNA-processing factor 40
D      comp96883_c0_seq1; <a href="/dbget-bin/www_bget?ko:K12821">K12821</a>  PRPF40, PRP40; pre-mRNA-processing factor 40
D      comp55345_c0_seq1; <a href="/dbget-bin/www_bget?ko:K12822">K12822</a>  RBM25, S164; RNA-binding protein 25
D      comp56638_c0_seq1; <a href="/dbget-bin/www_bget?ko:K12822">K12822</a>  RBM25, S164; RNA-binding protein 25
D      comp77298_c0_seq1; <a href="/dbget-bin/www_bget?ko:K12822">K12822</a>  RBM25, S164; RNA-binding protein 25
D      comp77634_c0_seq1; <a href="/dbget-bin/www_bget?ko:K12822">K12822</a>  RBM25, S164; RNA-binding protein 25
D      comp82429_c0_seq1; <a href="/dbget-bin/www_bget?ko:K12822">K12822</a>  RBM25, S164; RNA-binding protein 25
D      comp86942_c0_seq1; <a href="/dbget-bin/www_bget?ko:K12822">K12822</a>  RBM25, S164; RNA-binding protein 25
D      comp20242_c0_seq1; <a href="/dbget-bin/www_bget?ko:K12824">K12824</a>  TCERG1, CA150; transcription elongation regulator 1
D      comp20242_c0_seq2; <a href="/dbget-bin/www_bget?ko:K12824">K12824</a>  TCERG1, CA150; transcription elongation regulator 1
D      comp25309_c0_seq1; <a href="/dbget-bin/www_bget?ko:K12824">K12824</a>  TCERG1, CA150; transcription elongation regulator 1
D      comp77601_c0_seq1; <a href="/dbget-bin/www_bget?ko:K12824">K12824</a>  TCERG1, CA150; transcription elongation regulator 1
B  U2 snRNP components
C    Sm proteins
D      comp12317_c0_seq1; <a href="/dbget-bin/www_bget?ko:K11086">K11086</a>  SNRPB, SMB; small nuclear ribonucleoprotein B and B'
D      comp48633_c0_seq1; <a href="/dbget-bin/www_bget?ko:K11086">K11086</a>  SNRPB, SMB; small nuclear ribonucleoprotein B and B'
D      comp103695_c0_seq1; <a href="/dbget-bin/www_bget?ko:K11086">K11086</a>  SNRPB, SMB; small nuclear ribonucleoprotein B and B'
D      comp26082_c0_seq1; <a href="/dbget-bin/www_bget?ko:K11087">K11087</a>  SNRPD1, SMD1; small nuclear ribonucleoprotein D1
D      comp64627_c0_seq1; <a href="/dbget-bin/www_bget?ko:K11088">K11088</a>  SNRPD3, SMD3; small nuclear ribonucleoprotein D3
D      comp139001_c0_seq1; <a href="/dbget-bin/www_bget?ko:K11088">K11088</a>  SNRPD3, SMD3; small nuclear ribonucleoprotein D3
D      comp14474_c0_seq1; <a href="/dbget-bin/www_bget?ko:K11097">K11097</a>  SNRPE, SME; small nuclear ribonucleoprotein E
D      comp49509_c0_seq1; <a href="/dbget-bin/www_bget?ko:K11098">K11098</a>  SNRPF, SMF; small nuclear ribonucleoprotein F
D      comp37724_c0_seq1; <a href="/dbget-bin/www_bget?ko:K11099">K11099</a>  SNRPG, SMG; small nuclear ribonucleoprotein G
D      comp38919_c0_seq1; <a href="/dbget-bin/www_bget?ko:K11099">K11099</a>  SNRPG, SMG; small nuclear ribonucleoprotein G
C    U2 snRNP specific factors
D      comp10517_c0_seq1; <a href="/dbget-bin/www_bget?ko:K11092">K11092</a>  SNRPA1; U2 small nuclear ribonucleoprotein A'
D      comp40459_c0_seq1; <a href="/dbget-bin/www_bget?ko:K11092">K11092</a>  SNRPA1; U2 small nuclear ribonucleoprotein A'
D      comp6656_c0_seq1; <a href="/dbget-bin/www_bget?ko:K11094">K11094</a>  SNRPB2; U2 small nuclear ribonucleoprotein B''
D      comp10517_c0_seq1; <a href="/dbget-bin/www_bget?ko:K11092">K11092</a>  SNRPA1; U2 small nuclear ribonucleoprotein A'
D      comp40459_c0_seq1; <a href="/dbget-bin/www_bget?ko:K11092">K11092</a>  SNRPA1; U2 small nuclear ribonucleoprotein A'
D      comp6656_c0_seq1; <a href="/dbget-bin/www_bget?ko:K11094">K11094</a>  SNRPB2; U2 small nuclear ribonucleoprotein B''
D      comp25413_c0_seq1; <a href="/dbget-bin/www_bget?ko:K12825">K12825</a>  SF3A1, SAP114; splicing factor 3A subunit 1
D      comp30151_c0_seq1; <a href="/dbget-bin/www_bget?ko:K12825">K12825</a>  SF3A1, SAP114; splicing factor 3A subunit 1
D      comp45535_c0_seq1; <a href="/dbget-bin/www_bget?ko:K12825">K12825</a>  SF3A1, SAP114; splicing factor 3A subunit 1
D      comp61902_c0_seq1; <a href="/dbget-bin/www_bget?ko:K12826">K12826</a>  SF3A2, SAP62; splicing factor 3A subunit 2
D      comp24973_c0_seq1; <a href="/dbget-bin/www_bget?ko:K12827">K12827</a>  SF3A3, SAP61, PRP9; splicing factor 3A subunit 3
D      comp40603_c0_seq1; <a href="/dbget-bin/www_bget?ko:K12827">K12827</a>  SF3A3, SAP61, PRP9; splicing factor 3A subunit 3
D      comp65032_c0_seq1; <a href="/dbget-bin/www_bget?ko:K12827">K12827</a>  SF3A3, SAP61, PRP9; splicing factor 3A subunit 3
D      comp69016_c0_seq1; <a href="/dbget-bin/www_bget?ko:K12827">K12827</a>  SF3A3, SAP61, PRP9; splicing factor 3A subunit 3
D      comp22403_c0_seq1; <a href="/dbget-bin/www_bget?ko:K12828">K12828</a>  SF3B1, SAP155; splicing factor 3B subunit 1
D      comp52301_c0_seq1; <a href="/dbget-bin/www_bget?ko:K12828">K12828</a>  SF3B1, SAP155; splicing factor 3B subunit 1
D      comp16538_c1_seq1; <a href="/dbget-bin/www_bget?ko:K12829">K12829</a>  SF3B2, SAP145, CUS1; splicing factor 3B subunit 2
D      comp57347_c0_seq1; <a href="/dbget-bin/www_bget?ko:K12829">K12829</a>  SF3B2, SAP145, CUS1; splicing factor 3B subunit 2
D      comp44565_c0_seq1; <a href="/dbget-bin/www_bget?ko:K12830">K12830</a>  SF3B3, SAP130, RSE1; splicing factor 3B subunit 3
D      comp52336_c0_seq1; <a href="/dbget-bin/www_bget?ko:K12830">K12830</a>  SF3B3, SAP130, RSE1; splicing factor 3B subunit 3
D      comp6213_c0_seq1; <a href="/dbget-bin/www_bget?ko:K12831">K12831</a>  SF3B4, SAP49; splicing factor 3B subunit 4
D      comp20856_c0_seq1; <a href="/dbget-bin/www_bget?ko:K12832">K12832</a>  SF3B5, SF3B10; splicing factor 3B subunit 5
D      comp40302_c0_seq1; <a href="/dbget-bin/www_bget?ko:K12832">K12832</a>  SF3B5, SF3B10; splicing factor 3B subunit 5
D      comp54029_c0_seq1; <a href="/dbget-bin/www_bget?ko:K12832">K12832</a>  SF3B5, SF3B10; splicing factor 3B subunit 5
D      comp9684_c0_seq1; <a href="/dbget-bin/www_bget?ko:K12835">K12835</a>  DDX42, SF3B125; ATP-dependent RNA helicase DDX42 [EC:3.6.4.13]
D      comp15782_c0_seq1; <a href="/dbget-bin/www_bget?ko:K12835">K12835</a>  DDX42, SF3B125; ATP-dependent RNA helicase DDX42 [EC:3.6.4.13]
D      comp52755_c0_seq1; <a href="/dbget-bin/www_bget?ko:K12835">K12835</a>  DDX42, SF3B125; ATP-dependent RNA helicase DDX42 [EC:3.6.4.13]
D      comp21724_c0_seq1; <a href="/dbget-bin/www_bget?ko:K12834">K12834</a>  PHF5A; PHD finger-like domain-containing protein 5A
C    U2 related factors
D      comp40371_c0_seq1; <a href="/dbget-bin/www_bget?ko:K12836">K12836</a>  U2AF1; splicing factor U2AF 35 kDa subunit
D      comp45099_c0_seq3; <a href="/dbget-bin/www_bget?ko:K12836">K12836</a>  U2AF1; splicing factor U2AF 35 kDa subunit
D      comp61458_c0_seq1; <a href="/dbget-bin/www_bget?ko:K12836">K12836</a>  U2AF1; splicing factor U2AF 35 kDa subunit
D      comp10239_c0_seq1; <a href="/dbget-bin/www_bget?ko:K12837">K12837</a>  U2AF2; splicing factor U2AF 65 kDa subunit
D      comp10239_c0_seq2; <a href="/dbget-bin/www_bget?ko:K12837">K12837</a>  U2AF2; splicing factor U2AF 65 kDa subunit
D      comp11234_c0_seq1; <a href="/dbget-bin/www_bget?ko:K12837">K12837</a>  U2AF2; splicing factor U2AF 65 kDa subunit
D      comp41863_c0_seq1; <a href="/dbget-bin/www_bget?ko:K12837">K12837</a>  U2AF2; splicing factor U2AF 65 kDa subunit
D      comp8698_c0_seq1; <a href="/dbget-bin/www_bget?ko:K12841">K12841</a>  CHERP; calcium homeostasis endoplasmic reticulum protein
D      comp45722_c0_seq1; <a href="/dbget-bin/www_bget?ko:K12841">K12841</a>  CHERP; calcium homeostasis endoplasmic reticulum protein
D      comp45722_c0_seq2; <a href="/dbget-bin/www_bget?ko:K12841">K12841</a>  CHERP; calcium homeostasis endoplasmic reticulum protein
D      comp83350_c0_seq1; <a href="/dbget-bin/www_bget?ko:K12841">K12841</a>  CHERP; calcium homeostasis endoplasmic reticulum protein
D      comp33468_c0_seq2; <a href="/dbget-bin/www_bget?ko:K12820">K12820</a>  DHX15, PRP43; pre-mRNA-splicing factor ATP-dependent RNA helicase DHX15/PRP43 [EC:3.6.4.13]
D      comp45241_c0_seq2; <a href="/dbget-bin/www_bget?ko:K12820">K12820</a>  DHX15, PRP43; pre-mRNA-splicing factor ATP-dependent RNA helicase DHX15/PRP43 [EC:3.6.4.13]
D      comp36563_c0_seq1; <a href="/dbget-bin/www_bget?ko:K12811">K12811</a>  DDX46, PRP5; ATP-dependent RNA helicase DDX46/PRP5 [EC:3.6.4.13]
D      comp67364_c0_seq1; <a href="/dbget-bin/www_bget?ko:K12811">K12811</a>  DDX46, PRP5; ATP-dependent RNA helicase DDX46/PRP5 [EC:3.6.4.13]
D      comp78728_c0_seq1; <a href="/dbget-bin/www_bget?ko:K12811">K12811</a>  DDX46, PRP5; ATP-dependent RNA helicase DDX46/PRP5 [EC:3.6.4.13]
D      comp109905_c0_seq1; <a href="/dbget-bin/www_bget?ko:K12811">K12811</a>  DDX46, PRP5; ATP-dependent RNA helicase DDX46/PRP5 [EC:3.6.4.13]
D      comp19621_c0_seq1; <a href="/dbget-bin/www_bget?ko:K12838">K12838</a>  PUF60; poly(U)-binding-splicing factor PUF60
D      comp19621_c0_seq2; <a href="/dbget-bin/www_bget?ko:K12838">K12838</a>  PUF60; poly(U)-binding-splicing factor PUF60
D      comp25051_c0_seq1; <a href="/dbget-bin/www_bget?ko:K12838">K12838</a>  PUF60; poly(U)-binding-splicing factor PUF60
D      comp42179_c0_seq1; <a href="/dbget-bin/www_bget?ko:K12838">K12838</a>  PUF60; poly(U)-binding-splicing factor PUF60
D      comp6787_c0_seq1; <a href="/dbget-bin/www_bget?ko:K12840">K12840</a>  RBM17, SPF45; splicing factor 45
D      comp31766_c0_seq1; <a href="/dbget-bin/www_bget?ko:K12840">K12840</a>  RBM17, SPF45; splicing factor 45
D      comp56908_c0_seq1; <a href="/dbget-bin/www_bget?ko:K12839">K12839</a>  SMNDC1, SPF30; survival of motor neuron-related-splicing factor 30
D      comp62619_c0_seq1; <a href="/dbget-bin/www_bget?ko:K12839">K12839</a>  SMNDC1, SPF30; survival of motor neuron-related-splicing factor 30
D      comp42995_c0_seq1; <a href="/dbget-bin/www_bget?ko:K12842">K12842</a>  SR140; U2-associated protein SR140
D      comp42995_c0_seq2; <a href="/dbget-bin/www_bget?ko:K12842">K12842</a>  SR140; U2-associated protein SR140
D      comp110978_c0_seq1; <a href="/dbget-bin/www_bget?ko:K12842">K12842</a>  SR140; U2-associated protein SR140
D      comp136424_c0_seq1; <a href="/dbget-bin/www_bget?ko:K12842">K12842</a>  SR140; U2-associated protein SR140
B  U4/U6.U5 tri-snRNP components
C    Sm proteins
D      comp12317_c0_seq1; <a href="/dbget-bin/www_bget?ko:K11086">K11086</a>  SNRPB, SMB; small nuclear ribonucleoprotein B and B'
D      comp48633_c0_seq1; <a href="/dbget-bin/www_bget?ko:K11086">K11086</a>  SNRPB, SMB; small nuclear ribonucleoprotein B and B'
D      comp103695_c0_seq1; <a href="/dbget-bin/www_bget?ko:K11086">K11086</a>  SNRPB, SMB; small nuclear ribonucleoprotein B and B'
D      comp26082_c0_seq1; <a href="/dbget-bin/www_bget?ko:K11087">K11087</a>  SNRPD1, SMD1; small nuclear ribonucleoprotein D1
D      comp64627_c0_seq1; <a href="/dbget-bin/www_bget?ko:K11088">K11088</a>  SNRPD3, SMD3; small nuclear ribonucleoprotein D3
D      comp139001_c0_seq1; <a href="/dbget-bin/www_bget?ko:K11088">K11088</a>  SNRPD3, SMD3; small nuclear ribonucleoprotein D3
D      comp14474_c0_seq1; <a href="/dbget-bin/www_bget?ko:K11097">K11097</a>  SNRPE, SME; small nuclear ribonucleoprotein E
D      comp49509_c0_seq1; <a href="/dbget-bin/www_bget?ko:K11098">K11098</a>  SNRPF, SMF; small nuclear ribonucleoprotein F
D      comp37724_c0_seq1; <a href="/dbget-bin/www_bget?ko:K11099">K11099</a>  SNRPG, SMG; small nuclear ribonucleoprotein G
D      comp38919_c0_seq1; <a href="/dbget-bin/www_bget?ko:K11099">K11099</a>  SNRPG, SMG; small nuclear ribonucleoprotein G
C    LSm proteins
D      comp12559_c0_seq1; <a href="/dbget-bin/www_bget?ko:K12622">K12622</a>  LSM3; U6 snRNA-associated Sm-like protein LSm3
D      comp8643_c0_seq1; <a href="/dbget-bin/www_bget?ko:K12626">K12626</a>  LSM7; U6 snRNA-associated Sm-like protein LSm7
D      comp31105_c0_seq1; <a href="/dbget-bin/www_bget?ko:K12626">K12626</a>  LSM7; U6 snRNA-associated Sm-like protein LSm7
D      comp50512_c0_seq1; <a href="/dbget-bin/www_bget?ko:K12626">K12626</a>  LSM7; U6 snRNA-associated Sm-like protein LSm7
D      comp6557_c0_seq1; <a href="/dbget-bin/www_bget?ko:K12627">K12627</a>  LSM8; U6 snRNA-associated Sm-like protein LSm8
D      comp12017_c0_seq1; <a href="/dbget-bin/www_bget?ko:K12627">K12627</a>  LSM8; U6 snRNA-associated Sm-like protein LSm8
C    U4/U6 snRNP specific factors
D      comp1991_c0_seq1; <a href="/dbget-bin/www_bget?ko:K12843">K12843</a>  PRPF3, PRP3; U4/U6 small nuclear ribonucleoprotein PRP3
D      comp22628_c0_seq1; <a href="/dbget-bin/www_bget?ko:K12843">K12843</a>  PRPF3, PRP3; U4/U6 small nuclear ribonucleoprotein PRP3
D      comp32215_c0_seq1; <a href="/dbget-bin/www_bget?ko:K12843">K12843</a>  PRPF3, PRP3; U4/U6 small nuclear ribonucleoprotein PRP3
D      comp38279_c0_seq1; <a href="/dbget-bin/www_bget?ko:K12843">K12843</a>  PRPF3, PRP3; U4/U6 small nuclear ribonucleoprotein PRP3
D      comp57022_c0_seq1; <a href="/dbget-bin/www_bget?ko:K12843">K12843</a>  PRPF3, PRP3; U4/U6 small nuclear ribonucleoprotein PRP3
D      comp102045_c0_seq1; <a href="/dbget-bin/www_bget?ko:K12843">K12843</a>  PRPF3, PRP3; U4/U6 small nuclear ribonucleoprotein PRP3
D      comp102251_c0_seq1; <a href="/dbget-bin/www_bget?ko:K12843">K12843</a>  PRPF3, PRP3; U4/U6 small nuclear ribonucleoprotein PRP3
D      comp45270_c0_seq1; <a href="/dbget-bin/www_bget?ko:K12662">K12662</a>  PRPF4, PRP4; U4/U6 small nuclear ribonucleoprotein PRP4
D      comp45270_c0_seq2; <a href="/dbget-bin/www_bget?ko:K12662">K12662</a>  PRPF4, PRP4; U4/U6 small nuclear ribonucleoprotein PRP4
D      comp78211_c0_seq1; <a href="/dbget-bin/www_bget?ko:K12662">K12662</a>  PRPF4, PRP4; U4/U6 small nuclear ribonucleoprotein PRP4
D      comp104996_c0_seq1; <a href="/dbget-bin/www_bget?ko:K12662">K12662</a>  PRPF4, PRP4; U4/U6 small nuclear ribonucleoprotein PRP4
D      comp20651_c0_seq1; <a href="/dbget-bin/www_bget?ko:K12844">K12844</a>  PRPF31; U4/U6 small nuclear ribonucleoprotein PRP31
D      comp42011_c0_seq1; <a href="/dbget-bin/www_bget?ko:K12844">K12844</a>  PRPF31; U4/U6 small nuclear ribonucleoprotein PRP31
D      comp52217_c0_seq1; <a href="/dbget-bin/www_bget?ko:K12844">K12844</a>  PRPF31; U4/U6 small nuclear ribonucleoprotein PRP31
D      comp52540_c0_seq1; <a href="/dbget-bin/www_bget?ko:K12844">K12844</a>  PRPF31; U4/U6 small nuclear ribonucleoprotein PRP31
D      comp75939_c0_seq1; <a href="/dbget-bin/www_bget?ko:K12844">K12844</a>  PRPF31; U4/U6 small nuclear ribonucleoprotein PRP31
D      comp84571_c0_seq1; <a href="/dbget-bin/www_bget?ko:K12844">K12844</a>  PRPF31; U4/U6 small nuclear ribonucleoprotein PRP31
C    U5 snRNP specific factors
D      comp29328_c0_seq1; <a href="/dbget-bin/www_bget?ko:K12852">K12852</a>  EFTUD2; 116 kDa U5 small nuclear ribonucleoprotein component
D      comp44568_c0_seq1; <a href="/dbget-bin/www_bget?ko:K12852">K12852</a>  EFTUD2; 116 kDa U5 small nuclear ribonucleoprotein component
D      comp6374_c0_seq1; <a href="/dbget-bin/www_bget?ko:K12855">K12855</a>  PRPF6, PRP6; pre-mRNA-processing factor 6
D      comp9722_c0_seq1; <a href="/dbget-bin/www_bget?ko:K12855">K12855</a>  PRPF6, PRP6; pre-mRNA-processing factor 6
D      comp34462_c0_seq1; <a href="/dbget-bin/www_bget?ko:K12855">K12855</a>  PRPF6, PRP6; pre-mRNA-processing factor 6
D      comp40818_c0_seq2; <a href="/dbget-bin/www_bget?ko:K12855">K12855</a>  PRPF6, PRP6; pre-mRNA-processing factor 6
D      comp54406_c0_seq1; <a href="/dbget-bin/www_bget?ko:K12855">K12855</a>  PRPF6, PRP6; pre-mRNA-processing factor 6
D      comp59396_c0_seq1; <a href="/dbget-bin/www_bget?ko:K12855">K12855</a>  PRPF6, PRP6; pre-mRNA-processing factor 6
D      comp130927_c0_seq1; <a href="/dbget-bin/www_bget?ko:K12855">K12855</a>  PRPF6, PRP6; pre-mRNA-processing factor 6
D      comp36862_c0_seq1; <a href="/dbget-bin/www_bget?ko:K12857">K12857</a>  SNRNP40, PRP8BP; Prp8 binding protein
D      comp34352_c0_seq1; <a href="/dbget-bin/www_bget?ko:K12854">K12854</a>  SNRNP200, BRR2; pre-mRNA-splicing helicase BRR2 [EC:3.6.4.13]
D      comp43790_c0_seq1; <a href="/dbget-bin/www_bget?ko:K12854">K12854</a>  SNRNP200, BRR2; pre-mRNA-splicing helicase BRR2 [EC:3.6.4.13]
D      comp45840_c0_seq1; <a href="/dbget-bin/www_bget?ko:K12854">K12854</a>  SNRNP200, BRR2; pre-mRNA-splicing helicase BRR2 [EC:3.6.4.13]
D      comp64124_c0_seq1; <a href="/dbget-bin/www_bget?ko:K12854">K12854</a>  SNRNP200, BRR2; pre-mRNA-splicing helicase BRR2 [EC:3.6.4.13]
D      comp67367_c0_seq1; <a href="/dbget-bin/www_bget?ko:K12854">K12854</a>  SNRNP200, BRR2; pre-mRNA-splicing helicase BRR2 [EC:3.6.4.13]
D      comp77949_c0_seq1; <a href="/dbget-bin/www_bget?ko:K12854">K12854</a>  SNRNP200, BRR2; pre-mRNA-splicing helicase BRR2 [EC:3.6.4.13]
D      comp98763_c0_seq1; <a href="/dbget-bin/www_bget?ko:K12854">K12854</a>  SNRNP200, BRR2; pre-mRNA-splicing helicase BRR2 [EC:3.6.4.13]
D      comp9051_c0_seq1; <a href="/dbget-bin/www_bget?ko:K12858">K12858</a>  DDX23, PRP28; ATP-dependent RNA helicase DDX23/PRP28 [EC:3.6.4.13]
D      comp31533_c0_seq1; <a href="/dbget-bin/www_bget?ko:K12858">K12858</a>  DDX23, PRP28; ATP-dependent RNA helicase DDX23/PRP28 [EC:3.6.4.13]
D      comp37592_c0_seq1; <a href="/dbget-bin/www_bget?ko:K12858">K12858</a>  DDX23, PRP28; ATP-dependent RNA helicase DDX23/PRP28 [EC:3.6.4.13]
D      comp31860_c0_seq1; <a href="/dbget-bin/www_bget?ko:K13099">K13099</a>  CD2BP2, PPP1R59; CD2 antigen cytoplasmic tail-binding protein 2
D      comp55964_c0_seq1; <a href="/dbget-bin/www_bget?ko:K13099">K13099</a>  CD2BP2, PPP1R59; CD2 antigen cytoplasmic tail-binding protein 2
C    U4/U6.U5 tri-snRNP specific factors
D      comp7889_c0_seq1; <a href="/dbget-bin/www_bget?ko:K11984">K11984</a>  SART1, HAF, SNU66; U4/U6.U5 tri-snRNP-associated protein 1
D      comp35659_c0_seq1; <a href="/dbget-bin/www_bget?ko:K11984">K11984</a>  SART1, HAF, SNU66; U4/U6.U5 tri-snRNP-associated protein 1
D      comp73606_c0_seq1; <a href="/dbget-bin/www_bget?ko:K11984">K11984</a>  SART1, HAF, SNU66; U4/U6.U5 tri-snRNP-associated protein 1
D      comp61692_c0_seq1; <a href="/dbget-bin/www_bget?ko:K12847">K12847</a>  USP39, SAD1; U4/U6.U5 tri-snRNP-associated protein 2
D      comp40129_c0_seq1; <a href="/dbget-bin/www_bget?ko:K12846">K12846</a>  SNRNP27; U4/U6.U5 tri-snRNP-associated protein 3
D      comp50468_c0_seq1; <a href="/dbget-bin/www_bget?ko:K12846">K12846</a>  SNRNP27; U4/U6.U5 tri-snRNP-associated protein 3
C    U4/U6.U5 tri-snRNP related factors
D      comp38306_c0_seq2; <a href="/dbget-bin/www_bget?ko:K12848">K12848</a>  SNU23; U4/U6.U5 tri-snRNP component SNU23
D      comp109874_c0_seq1; <a href="/dbget-bin/www_bget?ko:K12848">K12848</a>  SNU23; U4/U6.U5 tri-snRNP component SNU23
D      comp38494_c0_seq1; <a href="/dbget-bin/www_bget?ko:K12849">K12849</a>  PRPF38A; pre-mRNA-splicing factor 38A
D      comp52146_c0_seq1; <a href="/dbget-bin/www_bget?ko:K12849">K12849</a>  PRPF38A; pre-mRNA-splicing factor 38A
D      comp38238_c0_seq1; <a href="/dbget-bin/www_bget?ko:K12850">K12850</a>  PRPF38B; pre-mRNA-splicing factor 38B
D      comp126680_c0_seq1; <a href="/dbget-bin/www_bget?ko:K12850">K12850</a>  PRPF38B; pre-mRNA-splicing factor 38B
D      comp60985_c0_seq1; <a href="/dbget-bin/www_bget?ko:K13100">K13100</a>  CWC22; pre-mRNA-splicing factor CWC22
D      comp134608_c0_seq1; <a href="/dbget-bin/www_bget?ko:K13100">K13100</a>  CWC22; pre-mRNA-splicing factor CWC22
D      comp31457_c0_seq1; <a href="/dbget-bin/www_bget?ko:K12813">K12813</a>  DHX16; pre-mRNA-splicing factor ATP-dependent RNA helicase DHX16 [EC:3.6.4.13]
D      comp58943_c0_seq1; <a href="/dbget-bin/www_bget?ko:K12813">K12813</a>  DHX16; pre-mRNA-splicing factor ATP-dependent RNA helicase DHX16 [EC:3.6.4.13]
D      comp86014_c0_seq1; <a href="/dbget-bin/www_bget?ko:K12813">K12813</a>  DHX16; pre-mRNA-splicing factor ATP-dependent RNA helicase DHX16 [EC:3.6.4.13]
D      comp54639_c0_seq1; <a href="/dbget-bin/www_bget?ko:K13101">K13101</a>  GPKOW; G patch domain and KOW motifs-containing protein
D      comp43350_c0_seq1; <a href="/dbget-bin/www_bget?ko:K04455">K04455</a>  HSPB1; heat shock protein beta-1
D      comp58790_c0_seq1; <a href="/dbget-bin/www_bget?ko:K13102">K13102</a>  KIN; DNA/RNA-binding protein KIN17
D      comp71846_c0_seq1; <a href="/dbget-bin/www_bget?ko:K13102">K13102</a>  KIN; DNA/RNA-binding protein KIN17
D      comp74411_c0_seq1; <a href="/dbget-bin/www_bget?ko:K13102">K13102</a>  KIN; DNA/RNA-binding protein KIN17
D      comp120457_c0_seq1; <a href="/dbget-bin/www_bget?ko:K13102">K13102</a>  KIN; DNA/RNA-binding protein KIN17
D      comp53407_c0_seq1; <a href="/dbget-bin/www_bget?ko:K10598">K10598</a>  PPIL2, CYC4, CHP60; peptidyl-prolyl cis-trans isomerase-like 2 [EC:5.2.1.8]
D      comp74162_c0_seq1; <a href="/dbget-bin/www_bget?ko:K10598">K10598</a>  PPIL2, CYC4, CHP60; peptidyl-prolyl cis-trans isomerase-like 2 [EC:5.2.1.8]
D      comp8859_c0_seq1; <a href="/dbget-bin/www_bget?ko:K12598">K12598</a>  MTR4, SKIV2L2; ATP-dependent RNA helicase DOB1 [EC:3.6.4.13]
D      comp28767_c0_seq1; <a href="/dbget-bin/www_bget?ko:K12598">K12598</a>  MTR4, SKIV2L2; ATP-dependent RNA helicase DOB1 [EC:3.6.4.13]
D      comp38275_c0_seq1; <a href="/dbget-bin/www_bget?ko:K12598">K12598</a>  MTR4, SKIV2L2; ATP-dependent RNA helicase DOB1 [EC:3.6.4.13]
D      comp38275_c0_seq2; <a href="/dbget-bin/www_bget?ko:K12598">K12598</a>  MTR4, SKIV2L2; ATP-dependent RNA helicase DOB1 [EC:3.6.4.13]
D      comp71485_c0_seq1; <a href="/dbget-bin/www_bget?ko:K12598">K12598</a>  MTR4, SKIV2L2; ATP-dependent RNA helicase DOB1 [EC:3.6.4.13]
D      comp120804_c0_seq1; <a href="/dbget-bin/www_bget?ko:K12598">K12598</a>  MTR4, SKIV2L2; ATP-dependent RNA helicase DOB1 [EC:3.6.4.13]
D      comp75824_c0_seq1; <a href="/dbget-bin/www_bget?ko:K13104">K13104</a>  ZNF830, CCDC16; zinc finger protein 830
B  Other components
C    Prp19 complex
D      comp45198_c0_seq1; <a href="/dbget-bin/www_bget?ko:K10599">K10599</a>  PRPF19, PRP19; pre-mRNA-processing factor 19 [EC:6.3.2.19]
D      comp6933_c0_seq1; <a href="/dbget-bin/www_bget?ko:K12860">K12860</a>  CDC5L, CDC5, CEF1; pre-mRNA-splicing factor CDC5/CEF1
D      comp52284_c0_seq1; <a href="/dbget-bin/www_bget?ko:K12860">K12860</a>  CDC5L, CDC5, CEF1; pre-mRNA-splicing factor CDC5/CEF1
D      comp56886_c0_seq1; <a href="/dbget-bin/www_bget?ko:K12860">K12860</a>  CDC5L, CDC5, CEF1; pre-mRNA-splicing factor CDC5/CEF1
D      comp10878_c0_seq1; <a href="/dbget-bin/www_bget?ko:K12861">K12861</a>  BCAS2; pre-mRNA-splicing factor SPF27
D      comp10878_c0_seq2; <a href="/dbget-bin/www_bget?ko:K12861">K12861</a>  BCAS2; pre-mRNA-splicing factor SPF27
D      comp73288_c0_seq1; <a href="/dbget-bin/www_bget?ko:K12861">K12861</a>  BCAS2; pre-mRNA-splicing factor SPF27
D      comp95459_c0_seq1; <a href="/dbget-bin/www_bget?ko:K12861">K12861</a>  BCAS2; pre-mRNA-splicing factor SPF27
D      comp19100_c0_seq1; <a href="/dbget-bin/www_bget?ko:K12862">K12862</a>  PLRG1, PRL1, PRP46; pleiotropic regulator 1
D      comp51898_c0_seq1; <a href="/dbget-bin/www_bget?ko:K12862">K12862</a>  PLRG1, PRL1, PRP46; pleiotropic regulator 1
D      comp61420_c0_seq1; <a href="/dbget-bin/www_bget?ko:K12862">K12862</a>  PLRG1, PRL1, PRP46; pleiotropic regulator 1
D      comp63904_c0_seq1; <a href="/dbget-bin/www_bget?ko:K12862">K12862</a>  PLRG1, PRL1, PRP46; pleiotropic regulator 1
D      comp10801_c0_seq1; <a href="/dbget-bin/www_bget?ko:K12863">K12863</a>  CWC15; protein CWC15
D      comp29779_c0_seq1; <a href="/dbget-bin/www_bget?ko:K12863">K12863</a>  CWC15; protein CWC15
D      comp57891_c0_seq1; <a href="/dbget-bin/www_bget?ko:K12863">K12863</a>  CWC15; protein CWC15
D      comp55020_c0_seq1; <a href="/dbget-bin/www_bget?ko:K12864">K12864</a>  CTNNBL1; beta-catenin-like protein 1
D      comp58381_c0_seq1; <a href="/dbget-bin/www_bget?ko:K12864">K12864</a>  CTNNBL1; beta-catenin-like protein 1
D      comp61070_c0_seq1; <a href="/dbget-bin/www_bget?ko:K12864">K12864</a>  CTNNBL1; beta-catenin-like protein 1
D      comp130965_c0_seq1; <a href="/dbget-bin/www_bget?ko:K12864">K12864</a>  CTNNBL1; beta-catenin-like protein 1
D      comp42499_c0_seq1; <a href="/dbget-bin/www_bget?ko:K03283">K03283</a>  HSPA1_8; heat shock 70kDa protein 1/8
D      comp66440_c0_seq1; <a href="/dbget-bin/www_bget?ko:K03283">K03283</a>  HSPA1_8; heat shock 70kDa protein 1/8
D      comp92489_c0_seq1; <a href="/dbget-bin/www_bget?ko:K03283">K03283</a>  HSPA1_8; heat shock 70kDa protein 1/8
D      comp103293_c0_seq1; <a href="/dbget-bin/www_bget?ko:K03283">K03283</a>  HSPA1_8; heat shock 70kDa protein 1/8
D      comp113174_c0_seq1; <a href="/dbget-bin/www_bget?ko:K03283">K03283</a>  HSPA1_8; heat shock 70kDa protein 1/8
D      comp151647_c0_seq1; <a href="/dbget-bin/www_bget?ko:K03283">K03283</a>  HSPA1_8; heat shock 70kDa protein 1/8
D      comp158382_c0_seq1; <a href="/dbget-bin/www_bget?ko:K03283">K03283</a>  HSPA1_8; heat shock 70kDa protein 1/8
D      comp45505_c0_seq2; <a href="/dbget-bin/www_bget?ko:K12865">K12865</a>  PQBP1, NPW38; polyglutamine-binding protein 1
D      comp26890_c0_seq1; <a href="/dbget-bin/www_bget?ko:K12866">K12866</a>  WBP11, NPWBP; WW domain-binding protein 11
D      comp39531_c0_seq1; <a href="/dbget-bin/www_bget?ko:K12866">K12866</a>  WBP11, NPWBP; WW domain-binding protein 11
C    Prp19-related factors
D      comp43240_c0_seq2; <a href="/dbget-bin/www_bget?ko:K06063">K06063</a>  SNW1, SKIIP, SKIP; SNW domain-containing protein 1
D      comp54512_c0_seq1; <a href="/dbget-bin/www_bget?ko:K12867">K12867</a>  SYF1, XAB2; pre-mRNA-splicing factor SYF1
D      comp55500_c0_seq1; <a href="/dbget-bin/www_bget?ko:K12867">K12867</a>  SYF1, XAB2; pre-mRNA-splicing factor SYF1
D      comp61129_c0_seq1; <a href="/dbget-bin/www_bget?ko:K12867">K12867</a>  SYF1, XAB2; pre-mRNA-splicing factor SYF1
D      comp62837_c0_seq1; <a href="/dbget-bin/www_bget?ko:K12867">K12867</a>  SYF1, XAB2; pre-mRNA-splicing factor SYF1
D      comp69479_c0_seq1; <a href="/dbget-bin/www_bget?ko:K12867">K12867</a>  SYF1, XAB2; pre-mRNA-splicing factor SYF1
D      comp88523_c0_seq1; <a href="/dbget-bin/www_bget?ko:K12867">K12867</a>  SYF1, XAB2; pre-mRNA-splicing factor SYF1
D      comp88913_c0_seq1; <a href="/dbget-bin/www_bget?ko:K12867">K12867</a>  SYF1, XAB2; pre-mRNA-splicing factor SYF1
D      comp35546_c0_seq1; <a href="/dbget-bin/www_bget?ko:K12868">K12868</a>  SYF2; pre-mRNA-splicing factor SYF2
D      comp68621_c0_seq1; <a href="/dbget-bin/www_bget?ko:K12869">K12869</a>  CRN, CRNKL1, CLF1, SYF3; crooked neck
D      comp85933_c0_seq1; <a href="/dbget-bin/www_bget?ko:K12869">K12869</a>  CRN, CRNKL1, CLF1, SYF3; crooked neck
D      comp111576_c0_seq1; <a href="/dbget-bin/www_bget?ko:K12869">K12869</a>  CRN, CRNKL1, CLF1, SYF3; crooked neck
D      comp127698_c0_seq1; <a href="/dbget-bin/www_bget?ko:K12869">K12869</a>  CRN, CRNKL1, CLF1, SYF3; crooked neck
D      comp137542_c0_seq1; <a href="/dbget-bin/www_bget?ko:K12869">K12869</a>  CRN, CRNKL1, CLF1, SYF3; crooked neck
D      comp160481_c0_seq1; <a href="/dbget-bin/www_bget?ko:K12869">K12869</a>  CRN, CRNKL1, CLF1, SYF3; crooked neck
D      comp17440_c0_seq1; <a href="/dbget-bin/www_bget?ko:K12874">K12874</a>  AQR; intron-binding protein aquarius
D      comp60088_c0_seq1; <a href="/dbget-bin/www_bget?ko:K12874">K12874</a>  AQR; intron-binding protein aquarius
D      comp70307_c0_seq1; <a href="/dbget-bin/www_bget?ko:K12874">K12874</a>  AQR; intron-binding protein aquarius
D      comp77740_c0_seq1; <a href="/dbget-bin/www_bget?ko:K12874">K12874</a>  AQR; intron-binding protein aquarius
D      comp89889_c0_seq1; <a href="/dbget-bin/www_bget?ko:K12874">K12874</a>  AQR; intron-binding protein aquarius
D      comp104885_c0_seq1; <a href="/dbget-bin/www_bget?ko:K12874">K12874</a>  AQR; intron-binding protein aquarius
D      comp122528_c0_seq1; <a href="/dbget-bin/www_bget?ko:K12874">K12874</a>  AQR; intron-binding protein aquarius
D      comp142778_c0_seq1; <a href="/dbget-bin/www_bget?ko:K12874">K12874</a>  AQR; intron-binding protein aquarius
D      comp8249_c0_seq1; <a href="/dbget-bin/www_bget?ko:K12873">K12873</a>  BUD31, G10; bud site selection protein 31
D      comp60245_c0_seq1; <a href="/dbget-bin/www_bget?ko:K12871">K12871</a>  CCDC12; coiled-coil domain-containing protein 12
D      comp50615_c0_seq1; <a href="/dbget-bin/www_bget?ko:K12870">K12870</a>  ISY1; pre-mRNA-splicing factor ISY1
D      comp136352_c0_seq1; <a href="/dbget-bin/www_bget?ko:K12870">K12870</a>  ISY1; pre-mRNA-splicing factor ISY1
D      comp18997_c0_seq1; <a href="/dbget-bin/www_bget?ko:K09564">K09564</a>  PPIE; peptidyl-prolyl isomerase E (cyclophilin E) [EC:5.2.1.8]
D      comp106723_c0_seq1; <a href="/dbget-bin/www_bget?ko:K09564">K09564</a>  PPIE; peptidyl-prolyl isomerase E (cyclophilin E) [EC:5.2.1.8]
D      comp151493_c0_seq1; <a href="/dbget-bin/www_bget?ko:K09564">K09564</a>  PPIE; peptidyl-prolyl isomerase E (cyclophilin E) [EC:5.2.1.8]
D      comp124646_c0_seq1; <a href="/dbget-bin/www_bget?ko:K13105">K13105</a>  PRCC; proline-rich protein PRCC
D      comp125214_c0_seq1; <a href="/dbget-bin/www_bget?ko:K13105">K13105</a>  PRCC; proline-rich protein PRCC
C    RES complex
D      comp88933_c0_seq1; <a href="/dbget-bin/www_bget?ko:K13106">K13106</a>  BUD13, CWC26; pre-mRNA-splicing factor CWC26
D      comp154507_c0_seq1; <a href="/dbget-bin/www_bget?ko:K13106">K13106</a>  BUD13, CWC26; pre-mRNA-splicing factor CWC26
D      comp1471_c0_seq1; <a href="/dbget-bin/www_bget?ko:K13108">K13108</a>  SNIP1; smad nuclear-interacting protein 1
C    Complex B specific factors
D      comp39781_c0_seq1; <a href="/dbget-bin/www_bget?ko:K13109">K13109</a>  IK, RED, RER; IK cytokine
D      comp58863_c0_seq1; <a href="/dbget-bin/www_bget?ko:K13109">K13109</a>  IK, RED, RER; IK cytokine
D      comp57802_c0_seq1; <a href="/dbget-bin/www_bget?ko:K13110">K13110</a>  MFAP1; microfibrillar-associated protein 1
D      comp62665_c0_seq1; <a href="/dbget-bin/www_bget?ko:K13110">K13110</a>  MFAP1; microfibrillar-associated protein 1
D      comp6422_c0_seq1; <a href="/dbget-bin/www_bget?ko:K13111">K13111</a>  SMU1; WD40 repeat-containing protein SMU1
D      comp13335_c0_seq1; <a href="/dbget-bin/www_bget?ko:K13111">K13111</a>  SMU1; WD40 repeat-containing protein SMU1
D      comp42822_c0_seq1; <a href="/dbget-bin/www_bget?ko:K13111">K13111</a>  SMU1; WD40 repeat-containing protein SMU1
D      comp49277_c0_seq1; <a href="/dbget-bin/www_bget?ko:K13111">K13111</a>  SMU1; WD40 repeat-containing protein SMU1
D      comp64928_c0_seq1; <a href="/dbget-bin/www_bget?ko:K13111">K13111</a>  SMU1; WD40 repeat-containing protein SMU1
D      comp47163_c0_seq1; <a href="/dbget-bin/www_bget?ko:K13113">K13113</a>  UBL5, HUB1; ubiquitin-like protein 5
#
A<b>Complex C</b>
B  U2 snRNP components
C    Sm proteins
D      comp12317_c0_seq1; <a href="/dbget-bin/www_bget?ko:K11086">K11086</a>  SNRPB, SMB; small nuclear ribonucleoprotein B and B'
D      comp48633_c0_seq1; <a href="/dbget-bin/www_bget?ko:K11086">K11086</a>  SNRPB, SMB; small nuclear ribonucleoprotein B and B'
D      comp103695_c0_seq1; <a href="/dbget-bin/www_bget?ko:K11086">K11086</a>  SNRPB, SMB; small nuclear ribonucleoprotein B and B'
D      comp26082_c0_seq1; <a href="/dbget-bin/www_bget?ko:K11087">K11087</a>  SNRPD1, SMD1; small nuclear ribonucleoprotein D1
D      comp64627_c0_seq1; <a href="/dbget-bin/www_bget?ko:K11088">K11088</a>  SNRPD3, SMD3; small nuclear ribonucleoprotein D3
D      comp139001_c0_seq1; <a href="/dbget-bin/www_bget?ko:K11088">K11088</a>  SNRPD3, SMD3; small nuclear ribonucleoprotein D3
D      comp14474_c0_seq1; <a href="/dbget-bin/www_bget?ko:K11097">K11097</a>  SNRPE, SME; small nuclear ribonucleoprotein E
D      comp49509_c0_seq1; <a href="/dbget-bin/www_bget?ko:K11098">K11098</a>  SNRPF, SMF; small nuclear ribonucleoprotein F
D      comp37724_c0_seq1; <a href="/dbget-bin/www_bget?ko:K11099">K11099</a>  SNRPG, SMG; small nuclear ribonucleoprotein G
D      comp38919_c0_seq1; <a href="/dbget-bin/www_bget?ko:K11099">K11099</a>  SNRPG, SMG; small nuclear ribonucleoprotein G
C    LSm proteins
D      comp12559_c0_seq1; <a href="/dbget-bin/www_bget?ko:K12622">K12622</a>  LSM3; U6 snRNA-associated Sm-like protein LSm3
C    U2 SnRNP specific factors
D      comp10517_c0_seq1; <a href="/dbget-bin/www_bget?ko:K11092">K11092</a>  SNRPA1; U2 small nuclear ribonucleoprotein A'
D      comp40459_c0_seq1; <a href="/dbget-bin/www_bget?ko:K11092">K11092</a>  SNRPA1; U2 small nuclear ribonucleoprotein A'
D      comp6656_c0_seq1; <a href="/dbget-bin/www_bget?ko:K11094">K11094</a>  SNRPB2; U2 small nuclear ribonucleoprotein B''
D      comp25413_c0_seq1; <a href="/dbget-bin/www_bget?ko:K12825">K12825</a>  SF3A1, SAP114; splicing factor 3A subunit 1
D      comp30151_c0_seq1; <a href="/dbget-bin/www_bget?ko:K12825">K12825</a>  SF3A1, SAP114; splicing factor 3A subunit 1
D      comp45535_c0_seq1; <a href="/dbget-bin/www_bget?ko:K12825">K12825</a>  SF3A1, SAP114; splicing factor 3A subunit 1
D      comp61902_c0_seq1; <a href="/dbget-bin/www_bget?ko:K12826">K12826</a>  SF3A2, SAP62; splicing factor 3A subunit 2
D      comp24973_c0_seq1; <a href="/dbget-bin/www_bget?ko:K12827">K12827</a>  SF3A3, SAP61, PRP9; splicing factor 3A subunit 3
D      comp40603_c0_seq1; <a href="/dbget-bin/www_bget?ko:K12827">K12827</a>  SF3A3, SAP61, PRP9; splicing factor 3A subunit 3
D      comp65032_c0_seq1; <a href="/dbget-bin/www_bget?ko:K12827">K12827</a>  SF3A3, SAP61, PRP9; splicing factor 3A subunit 3
D      comp69016_c0_seq1; <a href="/dbget-bin/www_bget?ko:K12827">K12827</a>  SF3A3, SAP61, PRP9; splicing factor 3A subunit 3
D      comp22403_c0_seq1; <a href="/dbget-bin/www_bget?ko:K12828">K12828</a>  SF3B1, SAP155; splicing factor 3B subunit 1
D      comp52301_c0_seq1; <a href="/dbget-bin/www_bget?ko:K12828">K12828</a>  SF3B1, SAP155; splicing factor 3B subunit 1
D      comp16538_c1_seq1; <a href="/dbget-bin/www_bget?ko:K12829">K12829</a>  SF3B2, SAP145, CUS1; splicing factor 3B subunit 2
D      comp57347_c0_seq1; <a href="/dbget-bin/www_bget?ko:K12829">K12829</a>  SF3B2, SAP145, CUS1; splicing factor 3B subunit 2
D      comp44565_c0_seq1; <a href="/dbget-bin/www_bget?ko:K12830">K12830</a>  SF3B3, SAP130, RSE1; splicing factor 3B subunit 3
D      comp52336_c0_seq1; <a href="/dbget-bin/www_bget?ko:K12830">K12830</a>  SF3B3, SAP130, RSE1; splicing factor 3B subunit 3
D      comp6213_c0_seq1; <a href="/dbget-bin/www_bget?ko:K12831">K12831</a>  SF3B4, SAP49; splicing factor 3B subunit 4
D      comp20856_c0_seq1; <a href="/dbget-bin/www_bget?ko:K12832">K12832</a>  SF3B5, SF3B10; splicing factor 3B subunit 5
D      comp40302_c0_seq1; <a href="/dbget-bin/www_bget?ko:K12832">K12832</a>  SF3B5, SF3B10; splicing factor 3B subunit 5
D      comp54029_c0_seq1; <a href="/dbget-bin/www_bget?ko:K12832">K12832</a>  SF3B5, SF3B10; splicing factor 3B subunit 5
D      comp9684_c0_seq1; <a href="/dbget-bin/www_bget?ko:K12835">K12835</a>  DDX42, SF3B125; ATP-dependent RNA helicase DDX42 [EC:3.6.4.13]
D      comp15782_c0_seq1; <a href="/dbget-bin/www_bget?ko:K12835">K12835</a>  DDX42, SF3B125; ATP-dependent RNA helicase DDX42 [EC:3.6.4.13]
D      comp52755_c0_seq1; <a href="/dbget-bin/www_bget?ko:K12835">K12835</a>  DDX42, SF3B125; ATP-dependent RNA helicase DDX42 [EC:3.6.4.13]
D      comp21724_c0_seq1; <a href="/dbget-bin/www_bget?ko:K12834">K12834</a>  PHF5A; PHD finger-like domain-containing protein 5A
B  U4/U6.U5 tri-snRNP components
C    Sm proteins
D      comp12317_c0_seq1; <a href="/dbget-bin/www_bget?ko:K11086">K11086</a>  SNRPB, SMB; small nuclear ribonucleoprotein B and B'
D      comp48633_c0_seq1; <a href="/dbget-bin/www_bget?ko:K11086">K11086</a>  SNRPB, SMB; small nuclear ribonucleoprotein B and B'
D      comp103695_c0_seq1; <a href="/dbget-bin/www_bget?ko:K11086">K11086</a>  SNRPB, SMB; small nuclear ribonucleoprotein B and B'
D      comp26082_c0_seq1; <a href="/dbget-bin/www_bget?ko:K11087">K11087</a>  SNRPD1, SMD1; small nuclear ribonucleoprotein D1
D      comp64627_c0_seq1; <a href="/dbget-bin/www_bget?ko:K11088">K11088</a>  SNRPD3, SMD3; small nuclear ribonucleoprotein D3
D      comp139001_c0_seq1; <a href="/dbget-bin/www_bget?ko:K11088">K11088</a>  SNRPD3, SMD3; small nuclear ribonucleoprotein D3
D      comp14474_c0_seq1; <a href="/dbget-bin/www_bget?ko:K11097">K11097</a>  SNRPE, SME; small nuclear ribonucleoprotein E
D      comp49509_c0_seq1; <a href="/dbget-bin/www_bget?ko:K11098">K11098</a>  SNRPF, SMF; small nuclear ribonucleoprotein F
D      comp37724_c0_seq1; <a href="/dbget-bin/www_bget?ko:K11099">K11099</a>  SNRPG, SMG; small nuclear ribonucleoprotein G
D      comp38919_c0_seq1; <a href="/dbget-bin/www_bget?ko:K11099">K11099</a>  SNRPG, SMG; small nuclear ribonucleoprotein G
C    U5 SnRNP specific factors
D      comp29328_c0_seq1; <a href="/dbget-bin/www_bget?ko:K12852">K12852</a>  EFTUD2; 116 kDa U5 small nuclear ribonucleoprotein component
D      comp44568_c0_seq1; <a href="/dbget-bin/www_bget?ko:K12852">K12852</a>  EFTUD2; 116 kDa U5 small nuclear ribonucleoprotein component
D      comp34352_c0_seq1; <a href="/dbget-bin/www_bget?ko:K12854">K12854</a>  SNRNP200, BRR2; pre-mRNA-splicing helicase BRR2 [EC:3.6.4.13]
D      comp43790_c0_seq1; <a href="/dbget-bin/www_bget?ko:K12854">K12854</a>  SNRNP200, BRR2; pre-mRNA-splicing helicase BRR2 [EC:3.6.4.13]
D      comp45840_c0_seq1; <a href="/dbget-bin/www_bget?ko:K12854">K12854</a>  SNRNP200, BRR2; pre-mRNA-splicing helicase BRR2 [EC:3.6.4.13]
D      comp64124_c0_seq1; <a href="/dbget-bin/www_bget?ko:K12854">K12854</a>  SNRNP200, BRR2; pre-mRNA-splicing helicase BRR2 [EC:3.6.4.13]
D      comp67367_c0_seq1; <a href="/dbget-bin/www_bget?ko:K12854">K12854</a>  SNRNP200, BRR2; pre-mRNA-splicing helicase BRR2 [EC:3.6.4.13]
D      comp77949_c0_seq1; <a href="/dbget-bin/www_bget?ko:K12854">K12854</a>  SNRNP200, BRR2; pre-mRNA-splicing helicase BRR2 [EC:3.6.4.13]
D      comp98763_c0_seq1; <a href="/dbget-bin/www_bget?ko:K12854">K12854</a>  SNRNP200, BRR2; pre-mRNA-splicing helicase BRR2 [EC:3.6.4.13]
D      comp6374_c0_seq1; <a href="/dbget-bin/www_bget?ko:K12855">K12855</a>  PRPF6, PRP6; pre-mRNA-processing factor 6
D      comp9722_c0_seq1; <a href="/dbget-bin/www_bget?ko:K12855">K12855</a>  PRPF6, PRP6; pre-mRNA-processing factor 6
D      comp34462_c0_seq1; <a href="/dbget-bin/www_bget?ko:K12855">K12855</a>  PRPF6, PRP6; pre-mRNA-processing factor 6
D      comp40818_c0_seq2; <a href="/dbget-bin/www_bget?ko:K12855">K12855</a>  PRPF6, PRP6; pre-mRNA-processing factor 6
D      comp54406_c0_seq1; <a href="/dbget-bin/www_bget?ko:K12855">K12855</a>  PRPF6, PRP6; pre-mRNA-processing factor 6
D      comp59396_c0_seq1; <a href="/dbget-bin/www_bget?ko:K12855">K12855</a>  PRPF6, PRP6; pre-mRNA-processing factor 6
D      comp130927_c0_seq1; <a href="/dbget-bin/www_bget?ko:K12855">K12855</a>  PRPF6, PRP6; pre-mRNA-processing factor 6
D      comp36862_c0_seq1; <a href="/dbget-bin/www_bget?ko:K12857">K12857</a>  SNRNP40, PRP8BP; Prp8 binding protein
D      comp9051_c0_seq1; <a href="/dbget-bin/www_bget?ko:K12858">K12858</a>  DDX23, PRP28; ATP-dependent RNA helicase DDX23/PRP28 [EC:3.6.4.13]
D      comp31533_c0_seq1; <a href="/dbget-bin/www_bget?ko:K12858">K12858</a>  DDX23, PRP28; ATP-dependent RNA helicase DDX23/PRP28 [EC:3.6.4.13]
D      comp37592_c0_seq1; <a href="/dbget-bin/www_bget?ko:K12858">K12858</a>  DDX23, PRP28; ATP-dependent RNA helicase DDX23/PRP28 [EC:3.6.4.13]
C    U4/U6.U5 tri-SnRNP specific factors
D      comp7889_c0_seq1; <a href="/dbget-bin/www_bget?ko:K11984">K11984</a>  SART1, HAF, SNU66; U4/U6.U5 tri-snRNP-associated protein 1
D      comp35659_c0_seq1; <a href="/dbget-bin/www_bget?ko:K11984">K11984</a>  SART1, HAF, SNU66; U4/U6.U5 tri-snRNP-associated protein 1
D      comp73606_c0_seq1; <a href="/dbget-bin/www_bget?ko:K11984">K11984</a>  SART1, HAF, SNU66; U4/U6.U5 tri-snRNP-associated protein 1
C    U4/U6.U5 tri-SnRNP related factors
D      comp38306_c0_seq2; <a href="/dbget-bin/www_bget?ko:K12848">K12848</a>  SNU23; U4/U6.U5 tri-snRNP component SNU23
D      comp109874_c0_seq1; <a href="/dbget-bin/www_bget?ko:K12848">K12848</a>  SNU23; U4/U6.U5 tri-snRNP component SNU23
D      comp38494_c0_seq1; <a href="/dbget-bin/www_bget?ko:K12849">K12849</a>  PRPF38A; pre-mRNA-splicing factor 38A
D      comp52146_c0_seq1; <a href="/dbget-bin/www_bget?ko:K12849">K12849</a>  PRPF38A; pre-mRNA-splicing factor 38A
D      comp38238_c0_seq1; <a href="/dbget-bin/www_bget?ko:K12850">K12850</a>  PRPF38B; pre-mRNA-splicing factor 38B
D      comp126680_c0_seq1; <a href="/dbget-bin/www_bget?ko:K12850">K12850</a>  PRPF38B; pre-mRNA-splicing factor 38B
D      comp60985_c0_seq1; <a href="/dbget-bin/www_bget?ko:K13100">K13100</a>  CWC22; pre-mRNA-splicing factor CWC22
D      comp134608_c0_seq1; <a href="/dbget-bin/www_bget?ko:K13100">K13100</a>  CWC22; pre-mRNA-splicing factor CWC22
D      comp31457_c0_seq1; <a href="/dbget-bin/www_bget?ko:K12813">K12813</a>  DHX16; pre-mRNA-splicing factor ATP-dependent RNA helicase DHX16 [EC:3.6.4.13]
D      comp58943_c0_seq1; <a href="/dbget-bin/www_bget?ko:K12813">K12813</a>  DHX16; pre-mRNA-splicing factor ATP-dependent RNA helicase DHX16 [EC:3.6.4.13]
D      comp86014_c0_seq1; <a href="/dbget-bin/www_bget?ko:K12813">K12813</a>  DHX16; pre-mRNA-splicing factor ATP-dependent RNA helicase DHX16 [EC:3.6.4.13]
D      comp54639_c0_seq1; <a href="/dbget-bin/www_bget?ko:K13101">K13101</a>  GPKOW; G patch domain and KOW motifs-containing protein
D      comp43350_c0_seq1; <a href="/dbget-bin/www_bget?ko:K04455">K04455</a>  HSPB1; heat shock protein beta-1
D      comp58790_c0_seq1; <a href="/dbget-bin/www_bget?ko:K13102">K13102</a>  KIN; DNA/RNA-binding protein KIN17
D      comp71846_c0_seq1; <a href="/dbget-bin/www_bget?ko:K13102">K13102</a>  KIN; DNA/RNA-binding protein KIN17
D      comp74411_c0_seq1; <a href="/dbget-bin/www_bget?ko:K13102">K13102</a>  KIN; DNA/RNA-binding protein KIN17
D      comp120457_c0_seq1; <a href="/dbget-bin/www_bget?ko:K13102">K13102</a>  KIN; DNA/RNA-binding protein KIN17
D      comp53407_c0_seq1; <a href="/dbget-bin/www_bget?ko:K10598">K10598</a>  PPIL2, CYC4, CHP60; peptidyl-prolyl cis-trans isomerase-like 2 [EC:5.2.1.8]
D      comp74162_c0_seq1; <a href="/dbget-bin/www_bget?ko:K10598">K10598</a>  PPIL2, CYC4, CHP60; peptidyl-prolyl cis-trans isomerase-like 2 [EC:5.2.1.8]
D      comp8859_c0_seq1; <a href="/dbget-bin/www_bget?ko:K12598">K12598</a>  MTR4, SKIV2L2; ATP-dependent RNA helicase DOB1 [EC:3.6.4.13]
D      comp28767_c0_seq1; <a href="/dbget-bin/www_bget?ko:K12598">K12598</a>  MTR4, SKIV2L2; ATP-dependent RNA helicase DOB1 [EC:3.6.4.13]
D      comp38275_c0_seq1; <a href="/dbget-bin/www_bget?ko:K12598">K12598</a>  MTR4, SKIV2L2; ATP-dependent RNA helicase DOB1 [EC:3.6.4.13]
D      comp38275_c0_seq2; <a href="/dbget-bin/www_bget?ko:K12598">K12598</a>  MTR4, SKIV2L2; ATP-dependent RNA helicase DOB1 [EC:3.6.4.13]
D      comp71485_c0_seq1; <a href="/dbget-bin/www_bget?ko:K12598">K12598</a>  MTR4, SKIV2L2; ATP-dependent RNA helicase DOB1 [EC:3.6.4.13]
D      comp120804_c0_seq1; <a href="/dbget-bin/www_bget?ko:K12598">K12598</a>  MTR4, SKIV2L2; ATP-dependent RNA helicase DOB1 [EC:3.6.4.13]
D      comp75824_c0_seq1; <a href="/dbget-bin/www_bget?ko:K13104">K13104</a>  ZNF830, CCDC16; zinc finger protein 830
D      comp33468_c0_seq2; <a href="/dbget-bin/www_bget?ko:K12820">K12820</a>  DHX15, PRP43; pre-mRNA-splicing factor ATP-dependent RNA helicase DHX15/PRP43 [EC:3.6.4.13]
D      comp45241_c0_seq2; <a href="/dbget-bin/www_bget?ko:K12820">K12820</a>  DHX15, PRP43; pre-mRNA-splicing factor ATP-dependent RNA helicase DHX15/PRP43 [EC:3.6.4.13]
D      comp16648_c0_seq1; <a href="/dbget-bin/www_bget?ko:K13103">K13103</a>  TFIP11; tuftelin-interacting protein 11
D      comp23434_c0_seq1; <a href="/dbget-bin/www_bget?ko:K13103">K13103</a>  TFIP11; tuftelin-interacting protein 11
D      comp72771_c0_seq1; <a href="/dbget-bin/www_bget?ko:K13103">K13103</a>  TFIP11; tuftelin-interacting protein 11
D      comp83368_c0_seq1; <a href="/dbget-bin/www_bget?ko:K13103">K13103</a>  TFIP11; tuftelin-interacting protein 11
D      comp85785_c0_seq1; <a href="/dbget-bin/www_bget?ko:K13103">K13103</a>  TFIP11; tuftelin-interacting protein 11
B  Other components
C    Prp19-CDC5 complex
D      comp45198_c0_seq1; <a href="/dbget-bin/www_bget?ko:K10599">K10599</a>  PRPF19, PRP19; pre-mRNA-processing factor 19 [EC:6.3.2.19]
D      comp6933_c0_seq1; <a href="/dbget-bin/www_bget?ko:K12860">K12860</a>  CDC5L, CDC5, CEF1; pre-mRNA-splicing factor CDC5/CEF1
D      comp52284_c0_seq1; <a href="/dbget-bin/www_bget?ko:K12860">K12860</a>  CDC5L, CDC5, CEF1; pre-mRNA-splicing factor CDC5/CEF1
D      comp56886_c0_seq1; <a href="/dbget-bin/www_bget?ko:K12860">K12860</a>  CDC5L, CDC5, CEF1; pre-mRNA-splicing factor CDC5/CEF1
D      comp10878_c0_seq1; <a href="/dbget-bin/www_bget?ko:K12861">K12861</a>  BCAS2; pre-mRNA-splicing factor SPF27
D      comp10878_c0_seq2; <a href="/dbget-bin/www_bget?ko:K12861">K12861</a>  BCAS2; pre-mRNA-splicing factor SPF27
D      comp73288_c0_seq1; <a href="/dbget-bin/www_bget?ko:K12861">K12861</a>  BCAS2; pre-mRNA-splicing factor SPF27
D      comp95459_c0_seq1; <a href="/dbget-bin/www_bget?ko:K12861">K12861</a>  BCAS2; pre-mRNA-splicing factor SPF27
D      comp55020_c0_seq1; <a href="/dbget-bin/www_bget?ko:K12864">K12864</a>  CTNNBL1; beta-catenin-like protein 1
D      comp58381_c0_seq1; <a href="/dbget-bin/www_bget?ko:K12864">K12864</a>  CTNNBL1; beta-catenin-like protein 1
D      comp61070_c0_seq1; <a href="/dbget-bin/www_bget?ko:K12864">K12864</a>  CTNNBL1; beta-catenin-like protein 1
D      comp130965_c0_seq1; <a href="/dbget-bin/www_bget?ko:K12864">K12864</a>  CTNNBL1; beta-catenin-like protein 1
D      comp10801_c0_seq1; <a href="/dbget-bin/www_bget?ko:K12863">K12863</a>  CWC15; protein CWC15
D      comp29779_c0_seq1; <a href="/dbget-bin/www_bget?ko:K12863">K12863</a>  CWC15; protein CWC15
D      comp57891_c0_seq1; <a href="/dbget-bin/www_bget?ko:K12863">K12863</a>  CWC15; protein CWC15
D      comp19100_c0_seq1; <a href="/dbget-bin/www_bget?ko:K12862">K12862</a>  PLRG1, PRL1, PRP46; pleiotropic regulator 1
D      comp51898_c0_seq1; <a href="/dbget-bin/www_bget?ko:K12862">K12862</a>  PLRG1, PRL1, PRP46; pleiotropic regulator 1
D      comp61420_c0_seq1; <a href="/dbget-bin/www_bget?ko:K12862">K12862</a>  PLRG1, PRL1, PRP46; pleiotropic regulator 1
D      comp63904_c0_seq1; <a href="/dbget-bin/www_bget?ko:K12862">K12862</a>  PLRG1, PRL1, PRP46; pleiotropic regulator 1
D      comp42499_c0_seq1; <a href="/dbget-bin/www_bget?ko:K03283">K03283</a>  HSPA1_8; heat shock 70kDa protein 1/8
D      comp66440_c0_seq1; <a href="/dbget-bin/www_bget?ko:K03283">K03283</a>  HSPA1_8; heat shock 70kDa protein 1/8
D      comp92489_c0_seq1; <a href="/dbget-bin/www_bget?ko:K03283">K03283</a>  HSPA1_8; heat shock 70kDa protein 1/8
D      comp103293_c0_seq1; <a href="/dbget-bin/www_bget?ko:K03283">K03283</a>  HSPA1_8; heat shock 70kDa protein 1/8
D      comp113174_c0_seq1; <a href="/dbget-bin/www_bget?ko:K03283">K03283</a>  HSPA1_8; heat shock 70kDa protein 1/8
D      comp151647_c0_seq1; <a href="/dbget-bin/www_bget?ko:K03283">K03283</a>  HSPA1_8; heat shock 70kDa protein 1/8
D      comp158382_c0_seq1; <a href="/dbget-bin/www_bget?ko:K03283">K03283</a>  HSPA1_8; heat shock 70kDa protein 1/8
C    Prp19-related factors
D      comp43240_c0_seq2; <a href="/dbget-bin/www_bget?ko:K06063">K06063</a>  SNW1, SKIIP, SKIP; SNW domain-containing protein 1
D      comp54512_c0_seq1; <a href="/dbget-bin/www_bget?ko:K12867">K12867</a>  SYF1, XAB2; pre-mRNA-splicing factor SYF1
D      comp55500_c0_seq1; <a href="/dbget-bin/www_bget?ko:K12867">K12867</a>  SYF1, XAB2; pre-mRNA-splicing factor SYF1
D      comp61129_c0_seq1; <a href="/dbget-bin/www_bget?ko:K12867">K12867</a>  SYF1, XAB2; pre-mRNA-splicing factor SYF1
D      comp62837_c0_seq1; <a href="/dbget-bin/www_bget?ko:K12867">K12867</a>  SYF1, XAB2; pre-mRNA-splicing factor SYF1
D      comp69479_c0_seq1; <a href="/dbget-bin/www_bget?ko:K12867">K12867</a>  SYF1, XAB2; pre-mRNA-splicing factor SYF1
D      comp88523_c0_seq1; <a href="/dbget-bin/www_bget?ko:K12867">K12867</a>  SYF1, XAB2; pre-mRNA-splicing factor SYF1
D      comp88913_c0_seq1; <a href="/dbget-bin/www_bget?ko:K12867">K12867</a>  SYF1, XAB2; pre-mRNA-splicing factor SYF1
D      comp35546_c0_seq1; <a href="/dbget-bin/www_bget?ko:K12868">K12868</a>  SYF2; pre-mRNA-splicing factor SYF2
D      comp68621_c0_seq1; <a href="/dbget-bin/www_bget?ko:K12869">K12869</a>  CRN, CRNKL1, CLF1, SYF3; crooked neck
D      comp85933_c0_seq1; <a href="/dbget-bin/www_bget?ko:K12869">K12869</a>  CRN, CRNKL1, CLF1, SYF3; crooked neck
D      comp111576_c0_seq1; <a href="/dbget-bin/www_bget?ko:K12869">K12869</a>  CRN, CRNKL1, CLF1, SYF3; crooked neck
D      comp127698_c0_seq1; <a href="/dbget-bin/www_bget?ko:K12869">K12869</a>  CRN, CRNKL1, CLF1, SYF3; crooked neck
D      comp137542_c0_seq1; <a href="/dbget-bin/www_bget?ko:K12869">K12869</a>  CRN, CRNKL1, CLF1, SYF3; crooked neck
D      comp160481_c0_seq1; <a href="/dbget-bin/www_bget?ko:K12869">K12869</a>  CRN, CRNKL1, CLF1, SYF3; crooked neck
D      comp17440_c0_seq1; <a href="/dbget-bin/www_bget?ko:K12874">K12874</a>  AQR; intron-binding protein aquarius
D      comp60088_c0_seq1; <a href="/dbget-bin/www_bget?ko:K12874">K12874</a>  AQR; intron-binding protein aquarius
D      comp70307_c0_seq1; <a href="/dbget-bin/www_bget?ko:K12874">K12874</a>  AQR; intron-binding protein aquarius
D      comp77740_c0_seq1; <a href="/dbget-bin/www_bget?ko:K12874">K12874</a>  AQR; intron-binding protein aquarius
D      comp89889_c0_seq1; <a href="/dbget-bin/www_bget?ko:K12874">K12874</a>  AQR; intron-binding protein aquarius
D      comp104885_c0_seq1; <a href="/dbget-bin/www_bget?ko:K12874">K12874</a>  AQR; intron-binding protein aquarius
D      comp122528_c0_seq1; <a href="/dbget-bin/www_bget?ko:K12874">K12874</a>  AQR; intron-binding protein aquarius
D      comp142778_c0_seq1; <a href="/dbget-bin/www_bget?ko:K12874">K12874</a>  AQR; intron-binding protein aquarius
D      comp8249_c0_seq1; <a href="/dbget-bin/www_bget?ko:K12873">K12873</a>  BUD31, G10; bud site selection protein 31
D      comp60245_c0_seq1; <a href="/dbget-bin/www_bget?ko:K12871">K12871</a>  CCDC12; coiled-coil domain-containing protein 12
D      comp50615_c0_seq1; <a href="/dbget-bin/www_bget?ko:K12870">K12870</a>  ISY1; pre-mRNA-splicing factor ISY1
D      comp136352_c0_seq1; <a href="/dbget-bin/www_bget?ko:K12870">K12870</a>  ISY1; pre-mRNA-splicing factor ISY1
D      comp18997_c0_seq1; <a href="/dbget-bin/www_bget?ko:K09564">K09564</a>  PPIE; peptidyl-prolyl isomerase E (cyclophilin E) [EC:5.2.1.8]
D      comp106723_c0_seq1; <a href="/dbget-bin/www_bget?ko:K09564">K09564</a>  PPIE; peptidyl-prolyl isomerase E (cyclophilin E) [EC:5.2.1.8]
D      comp151493_c0_seq1; <a href="/dbget-bin/www_bget?ko:K09564">K09564</a>  PPIE; peptidyl-prolyl isomerase E (cyclophilin E) [EC:5.2.1.8]
C    RES complex
D      comp88933_c0_seq1; <a href="/dbget-bin/www_bget?ko:K13106">K13106</a>  BUD13, CWC26; pre-mRNA-splicing factor CWC26
D      comp154507_c0_seq1; <a href="/dbget-bin/www_bget?ko:K13106">K13106</a>  BUD13, CWC26; pre-mRNA-splicing factor CWC26
D      comp1471_c0_seq1; <a href="/dbget-bin/www_bget?ko:K13108">K13108</a>  SNIP1; smad nuclear-interacting protein 1
C    EJC/TREX
D      comp30373_c0_seq1; <a href="/dbget-bin/www_bget?ko:K12875">K12875</a>  ACIN1, ACINUS; apoptotic chromatin condensation inducer in the nucleus
D      comp30373_c0_seq2; <a href="/dbget-bin/www_bget?ko:K12875">K12875</a>  ACIN1, ACINUS; apoptotic chromatin condensation inducer in the nucleus
D      comp30373_c0_seq3; <a href="/dbget-bin/www_bget?ko:K12875">K12875</a>  ACIN1, ACINUS; apoptotic chromatin condensation inducer in the nucleus
D      comp30373_c0_seq4; <a href="/dbget-bin/www_bget?ko:K12875">K12875</a>  ACIN1, ACINUS; apoptotic chromatin condensation inducer in the nucleus
D      comp41477_c0_seq1; <a href="/dbget-bin/www_bget?ko:K12875">K12875</a>  ACIN1, ACINUS; apoptotic chromatin condensation inducer in the nucleus
D      comp40914_c0_seq1; <a href="/dbget-bin/www_bget?ko:K12812">K12812</a>  UAP56, BAT1, SUB2; ATP-dependent RNA helicase UAP56/SUB2 [EC:3.6.4.13]
D      comp6776_c0_seq1; <a href="/dbget-bin/www_bget?ko:K13025">K13025</a>  EIF4A3, FAL1; ATP-dependent RNA helicase [EC:3.6.4.13]
D      comp13268_c0_seq1; <a href="/dbget-bin/www_bget?ko:K12877">K12877</a>  MAGOH; protein mago nashi
D      comp56629_c0_seq1; <a href="/dbget-bin/www_bget?ko:K13114">K13114</a>  PNN; pinin
D      comp105414_c0_seq1; <a href="/dbget-bin/www_bget?ko:K13114">K13114</a>  PNN; pinin
D      comp31276_c0_seq1; <a href="/dbget-bin/www_bget?ko:K12876">K12876</a>  RBM8A, Y14; RNA-binding protein 8A
D      comp69973_c0_seq1; <a href="/dbget-bin/www_bget?ko:K12878">K12878</a>  THOC1; THO complex subunit 1
D      comp83362_c0_seq1; <a href="/dbget-bin/www_bget?ko:K12878">K12878</a>  THOC1; THO complex subunit 1
D      comp154786_c0_seq1; <a href="/dbget-bin/www_bget?ko:K12878">K12878</a>  THOC1; THO complex subunit 1
D      comp7134_c0_seq1; <a href="/dbget-bin/www_bget?ko:K12879">K12879</a>  THOC2; THO complex subunit 2
D      comp7590_c0_seq1; <a href="/dbget-bin/www_bget?ko:K12879">K12879</a>  THOC2; THO complex subunit 2
D      comp36825_c0_seq1; <a href="/dbget-bin/www_bget?ko:K12879">K12879</a>  THOC2; THO complex subunit 2
D      comp57107_c0_seq1; <a href="/dbget-bin/www_bget?ko:K12879">K12879</a>  THOC2; THO complex subunit 2
D      comp58369_c0_seq1; <a href="/dbget-bin/www_bget?ko:K12879">K12879</a>  THOC2; THO complex subunit 2
D      comp61573_c0_seq1; <a href="/dbget-bin/www_bget?ko:K12879">K12879</a>  THOC2; THO complex subunit 2
D      comp68175_c0_seq1; <a href="/dbget-bin/www_bget?ko:K12879">K12879</a>  THOC2; THO complex subunit 2
D      comp74136_c0_seq1; <a href="/dbget-bin/www_bget?ko:K12879">K12879</a>  THOC2; THO complex subunit 2
D      comp82952_c0_seq1; <a href="/dbget-bin/www_bget?ko:K12879">K12879</a>  THOC2; THO complex subunit 2
D      comp75129_c0_seq1; <a href="/dbget-bin/www_bget?ko:K12880">K12880</a>  THOC3; THO complex subunit 3
D      comp121307_c0_seq1; <a href="/dbget-bin/www_bget?ko:K12880">K12880</a>  THOC3; THO complex subunit 3
D      comp7404_c0_seq1; <a href="/dbget-bin/www_bget?ko:K12881">K12881</a>  THOC4, ALY; THO complex subunit 4
D      comp40308_c0_seq1; <a href="/dbget-bin/www_bget?ko:K12881">K12881</a>  THOC4, ALY; THO complex subunit 4
C    Step II factors
D      comp3064_c0_seq1; <a href="/dbget-bin/www_bget?ko:K12816">K12816</a>  CDC40, PRP17; pre-mRNA-processing factor 17
D      comp50088_c0_seq1; <a href="/dbget-bin/www_bget?ko:K12816">K12816</a>  CDC40, PRP17; pre-mRNA-processing factor 17
D      comp54878_c0_seq1; <a href="/dbget-bin/www_bget?ko:K12816">K12816</a>  CDC40, PRP17; pre-mRNA-processing factor 17
D      comp62901_c0_seq1; <a href="/dbget-bin/www_bget?ko:K12816">K12816</a>  CDC40, PRP17; pre-mRNA-processing factor 17
D      comp85228_c0_seq1; <a href="/dbget-bin/www_bget?ko:K12816">K12816</a>  CDC40, PRP17; pre-mRNA-processing factor 17
D      comp8755_c0_seq1; <a href="/dbget-bin/www_bget?ko:K12817">K12817</a>  PRPF18, PRP18; pre-mRNA-splicing factor 18
D      comp56792_c0_seq1; <a href="/dbget-bin/www_bget?ko:K12817">K12817</a>  PRPF18, PRP18; pre-mRNA-splicing factor 18
D      comp79948_c0_seq1; <a href="/dbget-bin/www_bget?ko:K12817">K12817</a>  PRPF18, PRP18; pre-mRNA-splicing factor 18
D      comp28778_c0_seq1; <a href="/dbget-bin/www_bget?ko:K12819">K12819</a>  SLU7; pre-mRNA-processing factor SLU7
D      comp31305_c0_seq1; <a href="/dbget-bin/www_bget?ko:K12819">K12819</a>  SLU7; pre-mRNA-processing factor SLU7
D      comp72739_c0_seq1; <a href="/dbget-bin/www_bget?ko:K12819">K12819</a>  SLU7; pre-mRNA-processing factor SLU7
D      comp221_c0_seq1; <a href="/dbget-bin/www_bget?ko:K12818">K12818</a>  DHX8, PRP22; ATP-dependent RNA helicase DHX8/PRP22 [EC:3.6.4.13]
D      comp55092_c0_seq1; <a href="/dbget-bin/www_bget?ko:K12818">K12818</a>  DHX8, PRP22; ATP-dependent RNA helicase DHX8/PRP22 [EC:3.6.4.13]
D      comp56296_c0_seq1; <a href="/dbget-bin/www_bget?ko:K12818">K12818</a>  DHX8, PRP22; ATP-dependent RNA helicase DHX8/PRP22 [EC:3.6.4.13]
D      comp58404_c0_seq1; <a href="/dbget-bin/www_bget?ko:K12818">K12818</a>  DHX8, PRP22; ATP-dependent RNA helicase DHX8/PRP22 [EC:3.6.4.13]
D      comp60594_c0_seq1; <a href="/dbget-bin/www_bget?ko:K12818">K12818</a>  DHX8, PRP22; ATP-dependent RNA helicase DHX8/PRP22 [EC:3.6.4.13]
D      comp68333_c0_seq1; <a href="/dbget-bin/www_bget?ko:K12818">K12818</a>  DHX8, PRP22; ATP-dependent RNA helicase DHX8/PRP22 [EC:3.6.4.13]
D      comp96480_c0_seq1; <a href="/dbget-bin/www_bget?ko:K12818">K12818</a>  DHX8, PRP22; ATP-dependent RNA helicase DHX8/PRP22 [EC:3.6.4.13]
D      comp103270_c0_seq1; <a href="/dbget-bin/www_bget?ko:K12818">K12818</a>  DHX8, PRP22; ATP-dependent RNA helicase DHX8/PRP22 [EC:3.6.4.13]
D      comp136943_c0_seq1; <a href="/dbget-bin/www_bget?ko:K12818">K12818</a>  DHX8, PRP22; ATP-dependent RNA helicase DHX8/PRP22 [EC:3.6.4.13]
D      comp59137_c0_seq1; <a href="/dbget-bin/www_bget?ko:K12815">K12815</a>  DHX38, PRP16; pre-mRNA-splicing factor ATP-dependent RNA helicase PRP16 [EC:3.6.4.13]
D      comp89748_c0_seq1; <a href="/dbget-bin/www_bget?ko:K12815">K12815</a>  DHX38, PRP16; pre-mRNA-splicing factor ATP-dependent RNA helicase PRP16 [EC:3.6.4.13]
D      comp129720_c0_seq1; <a href="/dbget-bin/www_bget?ko:K12815">K12815</a>  DHX38, PRP16; pre-mRNA-splicing factor ATP-dependent RNA helicase PRP16 [EC:3.6.4.13]
D      comp132149_c0_seq1; <a href="/dbget-bin/www_bget?ko:K12815">K12815</a>  DHX38, PRP16; pre-mRNA-splicing factor ATP-dependent RNA helicase PRP16 [EC:3.6.4.13]
C    PPlases
D      comp14417_c0_seq1; <a href="/dbget-bin/www_bget?ko:K12735">K12735</a>  PPIL4; peptidyl-prolyl cis-trans isomerase-like 4 [EC:5.2.1.8]
D      comp122637_c0_seq1; <a href="/dbget-bin/www_bget?ko:K12735">K12735</a>  PPIL4; peptidyl-prolyl cis-trans isomerase-like 4 [EC:5.2.1.8]
D      comp142561_c0_seq1; <a href="/dbget-bin/www_bget?ko:K12735">K12735</a>  PPIL4; peptidyl-prolyl cis-trans isomerase-like 4 [EC:5.2.1.8]
D      comp54212_c0_seq1; <a href="/dbget-bin/www_bget?ko:K12736">K12736</a>  PPWD1; peptidylprolyl isomerase domain and WD repeat-containing protein 1 [EC:5.2.1.8]
D      comp66190_c0_seq1; <a href="/dbget-bin/www_bget?ko:K12736">K12736</a>  PPWD1; peptidylprolyl isomerase domain and WD repeat-containing protein 1 [EC:5.2.1.8]
D      comp69144_c0_seq1; <a href="/dbget-bin/www_bget?ko:K12736">K12736</a>  PPWD1; peptidylprolyl isomerase domain and WD repeat-containing protein 1 [EC:5.2.1.8]
D      comp156258_c0_seq1; <a href="/dbget-bin/www_bget?ko:K12736">K12736</a>  PPWD1; peptidylprolyl isomerase domain and WD repeat-containing protein 1 [EC:5.2.1.8]
D      comp80410_c0_seq1; <a href="/dbget-bin/www_bget?ko:K12737">K12737</a>  SDCCAG10; peptidyl-prolyl cis-trans isomerase SDCCAG10 [EC:5.2.1.8]
C    Complex C specific factors
D      comp16930_c0_seq1; <a href="/dbget-bin/www_bget?ko:K13115">K13115</a>  CCDC130; coiled-coil domain-containing protein 130
D      comp96730_c0_seq1; <a href="/dbget-bin/www_bget?ko:K13117">K13117</a>  DHX35; ATP-dependent RNA helicase DDX35 [EC:3.6.4.13]
D      comp101995_c0_seq1; <a href="/dbget-bin/www_bget?ko:K13117">K13117</a>  DHX35; ATP-dependent RNA helicase DDX35 [EC:3.6.4.13]
D      comp39_c0_seq1; <a href="/dbget-bin/www_bget?ko:K13118">K13118</a>  DGCR14; protein DGCR14
D      comp50668_c0_seq1; <a href="/dbget-bin/www_bget?ko:K13118">K13118</a>  DGCR14; protein DGCR14
D      comp58946_c0_seq1; <a href="/dbget-bin/www_bget?ko:K13118">K13118</a>  DGCR14; protein DGCR14
D      comp81084_c0_seq1; <a href="/dbget-bin/www_bget?ko:K13118">K13118</a>  DGCR14; protein DGCR14
D      comp15499_c0_seq1; <a href="/dbget-bin/www_bget?ko:K13119">K13119</a>  FAM50, XAP5; protein FAM50
D      comp19162_c0_seq1; <a href="/dbget-bin/www_bget?ko:K13119">K13119</a>  FAM50, XAP5; protein FAM50
D      comp63895_c0_seq1; <a href="/dbget-bin/www_bget?ko:K13119">K13119</a>  FAM50, XAP5; protein FAM50
D      comp92173_c0_seq1; <a href="/dbget-bin/www_bget?ko:K13119">K13119</a>  FAM50, XAP5; protein FAM50
D      comp24430_c0_seq1; <a href="/dbget-bin/www_bget?ko:K13120">K13120</a>  FAM32A; protein FAM32A
D      comp60109_c0_seq1; <a href="/dbget-bin/www_bget?ko:K13121">K13121</a>  FRA10AC1; protein FRA10AC1
D      comp113240_c0_seq1; <a href="/dbget-bin/www_bget?ko:K13122">K13122</a>  FRG1; protein FRG1
D      comp115282_c0_seq1; <a href="/dbget-bin/www_bget?ko:K13122">K13122</a>  FRG1; protein FRG1
D      comp83258_c0_seq1; <a href="/dbget-bin/www_bget?ko:K13123">K13123</a>  GPATCH1; G patch domain-containing protein 1
D      comp55263_c0_seq1; <a href="/dbget-bin/www_bget?ko:K13124">K13124</a>  MORG1; mitogen-activated protein kinase organizer 1
D      comp62380_c0_seq1; <a href="/dbget-bin/www_bget?ko:K13124">K13124</a>  MORG1; mitogen-activated protein kinase organizer 1
D      comp160447_c0_seq1; <a href="/dbget-bin/www_bget?ko:K13124">K13124</a>  MORG1; mitogen-activated protein kinase organizer 1
D      comp37026_c0_seq1; <a href="/dbget-bin/www_bget?ko:K13125">K13125</a>  NOSIP; nitric oxide synthase-interacting protein
D      comp55279_c0_seq1; <a href="/dbget-bin/www_bget?ko:K13125">K13125</a>  NOSIP; nitric oxide synthase-interacting protein
D      comp61938_c0_seq1; <a href="/dbget-bin/www_bget?ko:K13125">K13125</a>  NOSIP; nitric oxide synthase-interacting protein
D      comp104944_c0_seq1; <a href="/dbget-bin/www_bget?ko:K13126">K13126</a>  PABPC; polyadenylate-binding protein
D      comp97823_c0_seq1; <a href="/dbget-bin/www_bget?ko:K13127">K13127</a>  RNF113A, CWC24; RING finger protein 113A
D      comp16648_c0_seq1; <a href="/dbget-bin/www_bget?ko:K13103">K13103</a>  TFIP11; tuftelin-interacting protein 11
D      comp23434_c0_seq1; <a href="/dbget-bin/www_bget?ko:K13103">K13103</a>  TFIP11; tuftelin-interacting protein 11
D      comp72771_c0_seq1; <a href="/dbget-bin/www_bget?ko:K13103">K13103</a>  TFIP11; tuftelin-interacting protein 11
D      comp83368_c0_seq1; <a href="/dbget-bin/www_bget?ko:K13103">K13103</a>  TFIP11; tuftelin-interacting protein 11
D      comp85785_c0_seq1; <a href="/dbget-bin/www_bget?ko:K13103">K13103</a>  TFIP11; tuftelin-interacting protein 11
D      comp75975_c0_seq1; <a href="/dbget-bin/www_bget?ko:K13128">K13128</a>  ZCCHC8; zinc finger CCHC domain-containing protein 8
#
A<b>Other splicing related proteins</b>
B  Proteins involved in snRNP biogenesis
C    SMN complex factors
D      comp18208_c0_seq1; <a href="/dbget-bin/www_bget?ko:K13129">K13129</a>  SMN; survival motor neuron protein
D      comp110303_c0_seq1; <a href="/dbget-bin/www_bget?ko:K13131">K13131</a>  DDX20, GEMIN3; ATP-dependent RNA helicase DDX20 [EC:3.6.4.13]
D      comp71699_c0_seq1; <a href="/dbget-bin/www_bget?ko:K13133">K13133</a>  GEMIN5; gem associated protein 5
D      comp43610_c0_seq1; <a href="/dbget-bin/www_bget?ko:K13137">K13137</a>  STRAP, UNRIP; serine-threonine kinase receptor-associated protein
D      comp57957_c0_seq1; <a href="/dbget-bin/www_bget?ko:K13137">K13137</a>  STRAP, UNRIP; serine-threonine kinase receptor-associated protein
D      comp83935_c0_seq1; <a href="/dbget-bin/www_bget?ko:K13137">K13137</a>  STRAP, UNRIP; serine-threonine kinase receptor-associated protein
C    Integrator complex
D      comp2759_c0_seq1; <a href="/dbget-bin/www_bget?ko:K13138">K13138</a>  INTS1; integrator complex subunit 1
D      comp14531_c0_seq1; <a href="/dbget-bin/www_bget?ko:K13138">K13138</a>  INTS1; integrator complex subunit 1
D      comp19406_c0_seq1; <a href="/dbget-bin/www_bget?ko:K13138">K13138</a>  INTS1; integrator complex subunit 1
D      comp70901_c0_seq1; <a href="/dbget-bin/www_bget?ko:K13138">K13138</a>  INTS1; integrator complex subunit 1
D      comp75954_c0_seq1; <a href="/dbget-bin/www_bget?ko:K13138">K13138</a>  INTS1; integrator complex subunit 1
D      comp79605_c0_seq1; <a href="/dbget-bin/www_bget?ko:K13138">K13138</a>  INTS1; integrator complex subunit 1
D      comp79919_c0_seq1; <a href="/dbget-bin/www_bget?ko:K13138">K13138</a>  INTS1; integrator complex subunit 1
D      comp83296_c0_seq1; <a href="/dbget-bin/www_bget?ko:K13138">K13138</a>  INTS1; integrator complex subunit 1
D      comp92365_c0_seq1; <a href="/dbget-bin/www_bget?ko:K13138">K13138</a>  INTS1; integrator complex subunit 1
D      comp111548_c0_seq1; <a href="/dbget-bin/www_bget?ko:K13138">K13138</a>  INTS1; integrator complex subunit 1
D      comp118463_c0_seq1; <a href="/dbget-bin/www_bget?ko:K13138">K13138</a>  INTS1; integrator complex subunit 1
D      comp123406_c0_seq1; <a href="/dbget-bin/www_bget?ko:K13138">K13138</a>  INTS1; integrator complex subunit 1
D      comp19360_c0_seq1; <a href="/dbget-bin/www_bget?ko:K13139">K13139</a>  INTS2; integrator complex subunit 2
D      comp66870_c0_seq1; <a href="/dbget-bin/www_bget?ko:K13139">K13139</a>  INTS2; integrator complex subunit 2
D      comp75333_c0_seq1; <a href="/dbget-bin/www_bget?ko:K13139">K13139</a>  INTS2; integrator complex subunit 2
D      comp117570_c0_seq1; <a href="/dbget-bin/www_bget?ko:K13139">K13139</a>  INTS2; integrator complex subunit 2
D      comp5734_c0_seq1; <a href="/dbget-bin/www_bget?ko:K13140">K13140</a>  INTS3; integrator complex subunit 3
D      comp49575_c0_seq1; <a href="/dbget-bin/www_bget?ko:K13140">K13140</a>  INTS3; integrator complex subunit 3
D      comp55218_c0_seq1; <a href="/dbget-bin/www_bget?ko:K13140">K13140</a>  INTS3; integrator complex subunit 3
D      comp18789_c0_seq1; <a href="/dbget-bin/www_bget?ko:K13141">K13141</a>  INTS4; integrator complex subunit 4
D      comp28090_c0_seq1; <a href="/dbget-bin/www_bget?ko:K13141">K13141</a>  INTS4; integrator complex subunit 4
D      comp31064_c0_seq1; <a href="/dbget-bin/www_bget?ko:K13141">K13141</a>  INTS4; integrator complex subunit 4
D      comp52123_c0_seq1; <a href="/dbget-bin/www_bget?ko:K13141">K13141</a>  INTS4; integrator complex subunit 4
D      comp146857_c0_seq1; <a href="/dbget-bin/www_bget?ko:K13142">K13142</a>  INTS5; integrator complex subunit 5
D      comp34450_c0_seq1; <a href="/dbget-bin/www_bget?ko:K13143">K13143</a>  INTS6, DDX26; integrator complex subunit 6
D      comp68813_c0_seq1; <a href="/dbget-bin/www_bget?ko:K13143">K13143</a>  INTS6, DDX26; integrator complex subunit 6
D      comp76639_c0_seq1; <a href="/dbget-bin/www_bget?ko:K13143">K13143</a>  INTS6, DDX26; integrator complex subunit 6
D      comp140517_c0_seq1; <a href="/dbget-bin/www_bget?ko:K13143">K13143</a>  INTS6, DDX26; integrator complex subunit 6
D      comp58409_c0_seq1; <a href="/dbget-bin/www_bget?ko:K13144">K13144</a>  INTS7; integrator complex subunit 7
D      comp82340_c0_seq1; <a href="/dbget-bin/www_bget?ko:K13144">K13144</a>  INTS7; integrator complex subunit 7
D      comp85467_c0_seq1; <a href="/dbget-bin/www_bget?ko:K13144">K13144</a>  INTS7; integrator complex subunit 7
D      comp112038_c0_seq1; <a href="/dbget-bin/www_bget?ko:K13144">K13144</a>  INTS7; integrator complex subunit 7
D      comp73770_c0_seq1; <a href="/dbget-bin/www_bget?ko:K13145">K13145</a>  INTS8; integrator complex subunit 8
D      comp94661_c0_seq1; <a href="/dbget-bin/www_bget?ko:K13145">K13145</a>  INTS8; integrator complex subunit 8
D      comp61639_c0_seq1; <a href="/dbget-bin/www_bget?ko:K13146">K13146</a>  INTS9; integrator complex subunit 9
D      comp90439_c0_seq1; <a href="/dbget-bin/www_bget?ko:K13146">K13146</a>  INTS9; integrator complex subunit 9
D      comp108442_c0_seq1; <a href="/dbget-bin/www_bget?ko:K13146">K13146</a>  INTS9; integrator complex subunit 9
D      comp125895_c0_seq1; <a href="/dbget-bin/www_bget?ko:K13146">K13146</a>  INTS9; integrator complex subunit 9
D      comp157749_c0_seq1; <a href="/dbget-bin/www_bget?ko:K13146">K13146</a>  INTS9; integrator complex subunit 9
D      comp83277_c0_seq1; <a href="/dbget-bin/www_bget?ko:K13147">K13147</a>  INTS10; integrator complex subunit 10
D      comp29158_c0_seq1; <a href="/dbget-bin/www_bget?ko:K13148">K13148</a>  CPSF3L, INTS11; integrator complex subunit 11 [EC:3.1.27.-]
D      comp68391_c0_seq1; <a href="/dbget-bin/www_bget?ko:K13148">K13148</a>  CPSF3L, INTS11; integrator complex subunit 11 [EC:3.1.27.-]
D      comp90999_c0_seq1; <a href="/dbget-bin/www_bget?ko:K13148">K13148</a>  CPSF3L, INTS11; integrator complex subunit 11 [EC:3.1.27.-]
C    Other proteins involved in snRNP biogenesis
D      comp86151_c0_seq1; <a href="/dbget-bin/www_bget?ko:K13150">K13150</a>  COIL, CLN80; coilin
D      comp56908_c0_seq1; <a href="/dbget-bin/www_bget?ko:K12839">K12839</a>  SMNDC1, SPF30; survival of motor neuron-related-splicing factor 30
D      comp62619_c0_seq1; <a href="/dbget-bin/www_bget?ko:K12839">K12839</a>  SMNDC1, SPF30; survival of motor neuron-related-splicing factor 30
D      comp90109_c0_seq1; <a href="/dbget-bin/www_bget?ko:K13151">K13151</a>  SNUPN, RNUT1; snurportin-1
B  Minor spliceosome components
C    Minor spliceosome specific factors
D      comp74172_c0_seq1; <a href="/dbget-bin/www_bget?ko:K13153">K13153</a>  SNRNP25; U11/U12 small nuclear ribonucleoprotein 25 kDa protein
D      comp1372_c0_seq1; <a href="/dbget-bin/www_bget?ko:K13154">K13154</a>  ZCRB1; U11/U12 small nuclear ribonucleoprotein 31 kDa protein
D      comp48850_c0_seq1; <a href="/dbget-bin/www_bget?ko:K13154">K13154</a>  ZCRB1; U11/U12 small nuclear ribonucleoprotein 31 kDa protein
D      comp81024_c0_seq1; <a href="/dbget-bin/www_bget?ko:K13157">K13157</a>  RNPC3; U11/U12 small nuclear ribonucleoprotein 65 kDa protein
D      comp91051_c0_seq1; <a href="/dbget-bin/www_bget?ko:K13157">K13157</a>  RNPC3; U11/U12 small nuclear ribonucleoprotein 65 kDa protein
B  Spliceosome associated proteins (SAPs)
C    HnRNP proteins
D      comp35832_c0_seq1; <a href="/dbget-bin/www_bget?ko:K13158">K13158</a>  HNRNPA2B1; heterogeneous nuclear ribonucleoprotein A2/B1
D      comp35832_c0_seq2; <a href="/dbget-bin/www_bget?ko:K13158">K13158</a>  HNRNPA2B1; heterogeneous nuclear ribonucleoprotein A2/B1
D      comp33270_c0_seq1; <a href="/dbget-bin/www_bget?ko:K13044">K13044</a>  HNRNPABD; heterogeneous nuclear ribonucleoprotein A/B/D
D      comp35575_c0_seq1; <a href="/dbget-bin/www_bget?ko:K13044">K13044</a>  HNRNPABD; heterogeneous nuclear ribonucleoprotein A/B/D
D      comp35575_c0_seq2; <a href="/dbget-bin/www_bget?ko:K13044">K13044</a>  HNRNPABD; heterogeneous nuclear ribonucleoprotein A/B/D
D      comp35575_c0_seq3; <a href="/dbget-bin/www_bget?ko:K13044">K13044</a>  HNRNPABD; heterogeneous nuclear ribonucleoprotein A/B/D
D      comp35575_c0_seq4; <a href="/dbget-bin/www_bget?ko:K13044">K13044</a>  HNRNPABD; heterogeneous nuclear ribonucleoprotein A/B/D
D      comp46350_c0_seq1; <a href="/dbget-bin/www_bget?ko:K13044">K13044</a>  HNRNPABD; heterogeneous nuclear ribonucleoprotein A/B/D
D      comp46350_c0_seq3; <a href="/dbget-bin/www_bget?ko:K13044">K13044</a>  HNRNPABD; heterogeneous nuclear ribonucleoprotein A/B/D
D      comp46350_c0_seq4; <a href="/dbget-bin/www_bget?ko:K13044">K13044</a>  HNRNPABD; heterogeneous nuclear ribonucleoprotein A/B/D
D      comp47529_c0_seq1; <a href="/dbget-bin/www_bget?ko:K13044">K13044</a>  HNRNPABD; heterogeneous nuclear ribonucleoprotein A/B/D
D      comp30630_c0_seq1; <a href="/dbget-bin/www_bget?ko:K12895">K12895</a>  RALY, HNRNPCL2; heterogeneous nuclear ribonucleoprotein C-like 2
D      comp50454_c0_seq1; <a href="/dbget-bin/www_bget?ko:K12898">K12898</a>  HNRNPF_H; heterogeneous nuclear ribonucleoprotein F/H
D      comp59605_c0_seq1; <a href="/dbget-bin/www_bget?ko:K12898">K12898</a>  HNRNPF_H; heterogeneous nuclear ribonucleoprotein F/H
D      comp7837_c0_seq1; <a href="/dbget-bin/www_bget?ko:K13159">K13159</a>  HNRNPL; heterogeneous nuclear ribonucleoprotein L
D      comp19536_c0_seq1; <a href="/dbget-bin/www_bget?ko:K13159">K13159</a>  HNRNPL; heterogeneous nuclear ribonucleoprotein L
D      comp19726_c0_seq2; <a href="/dbget-bin/www_bget?ko:K13159">K13159</a>  HNRNPL; heterogeneous nuclear ribonucleoprotein L
D      comp33446_c0_seq1; <a href="/dbget-bin/www_bget?ko:K13159">K13159</a>  HNRNPL; heterogeneous nuclear ribonucleoprotein L
D      comp51167_c0_seq1; <a href="/dbget-bin/www_bget?ko:K13159">K13159</a>  HNRNPL; heterogeneous nuclear ribonucleoprotein L
D      comp88172_c0_seq1; <a href="/dbget-bin/www_bget?ko:K13159">K13159</a>  HNRNPL; heterogeneous nuclear ribonucleoprotein L
D      comp33352_c0_seq1; <a href="/dbget-bin/www_bget?ko:K13160">K13160</a>  SYNCRIP, HNRPQ; heterogeneous nuclear ribonucleoprotein Q
D      comp12453_c0_seq1; <a href="/dbget-bin/www_bget?ko:K13161">K13161</a>  HNRNPR; heterogeneous nuclear ribonucleoprotein R
D      comp65027_c0_seq1; <a href="/dbget-bin/www_bget?ko:K13162">K13162</a>  PCBP2_3_4; poly(rC)-binding protein 2/3/4
D      comp29350_c0_seq1; <a href="/dbget-bin/www_bget?ko:K13163">K13163</a>  MSL1; male-specific lethal 1
D      comp29350_c0_seq2; <a href="/dbget-bin/www_bget?ko:K13163">K13163</a>  MSL1; male-specific lethal 1
D      comp88389_c0_seq1; <a href="/dbget-bin/www_bget?ko:K13163">K13163</a>  MSL1; male-specific lethal 1
D      comp59248_c0_seq1; <a href="/dbget-bin/www_bget?ko:K13164">K13164</a>  MSL2; male-specific lethal 2
C    SR proteins
D      comp22562_c0_seq1; <a href="/dbget-bin/www_bget?ko:K12899">K12899</a>  SFRS11; splicing factor, arginine/serine-rich 11
D      comp22004_c0_seq1; <a href="/dbget-bin/www_bget?ko:K13165">K13165</a>  SFRS12; splicing factor, arginine/serine-rich 12
D      comp1935_c0_seq1; <a href="/dbget-bin/www_bget?ko:K13168">K13168</a>  SFRS16; splicing factor, arginine/serine-rich 16
D      comp29065_c0_seq1; <a href="/dbget-bin/www_bget?ko:K13168">K13168</a>  SFRS16; splicing factor, arginine/serine-rich 16
C    SR-related proteins
D      comp42340_c0_seq1; <a href="/dbget-bin/www_bget?ko:K13171">K13171</a>  SRRM1, SRM160; serine/arginine repetitive matrix protein 1
D      comp54692_c0_seq1; <a href="/dbget-bin/www_bget?ko:K13172">K13172</a>  SRRM2, SRM300; serine/arginine repetitive matrix protein 2
D      comp9450_c0_seq1; <a href="/dbget-bin/www_bget?ko:K13173">K13173</a>  ARGLU1; arginine and glutamate-rich protein 1
D      comp35369_c0_seq2; <a href="/dbget-bin/www_bget?ko:K13173">K13173</a>  ARGLU1; arginine and glutamate-rich protein 1
C    TREX complex
D      comp69973_c0_seq1; <a href="/dbget-bin/www_bget?ko:K12878">K12878</a>  THOC1; THO complex subunit 1
D      comp83362_c0_seq1; <a href="/dbget-bin/www_bget?ko:K12878">K12878</a>  THOC1; THO complex subunit 1
D      comp154786_c0_seq1; <a href="/dbget-bin/www_bget?ko:K12878">K12878</a>  THOC1; THO complex subunit 1
D      comp7134_c0_seq1; <a href="/dbget-bin/www_bget?ko:K12879">K12879</a>  THOC2; THO complex subunit 2
D      comp7590_c0_seq1; <a href="/dbget-bin/www_bget?ko:K12879">K12879</a>  THOC2; THO complex subunit 2
D      comp36825_c0_seq1; <a href="/dbget-bin/www_bget?ko:K12879">K12879</a>  THOC2; THO complex subunit 2
D      comp57107_c0_seq1; <a href="/dbget-bin/www_bget?ko:K12879">K12879</a>  THOC2; THO complex subunit 2
D      comp58369_c0_seq1; <a href="/dbget-bin/www_bget?ko:K12879">K12879</a>  THOC2; THO complex subunit 2
D      comp61573_c0_seq1; <a href="/dbget-bin/www_bget?ko:K12879">K12879</a>  THOC2; THO complex subunit 2
D      comp68175_c0_seq1; <a href="/dbget-bin/www_bget?ko:K12879">K12879</a>  THOC2; THO complex subunit 2
D      comp74136_c0_seq1; <a href="/dbget-bin/www_bget?ko:K12879">K12879</a>  THOC2; THO complex subunit 2
D      comp82952_c0_seq1; <a href="/dbget-bin/www_bget?ko:K12879">K12879</a>  THOC2; THO complex subunit 2
D      comp75129_c0_seq1; <a href="/dbget-bin/www_bget?ko:K12880">K12880</a>  THOC3; THO complex subunit 3
D      comp121307_c0_seq1; <a href="/dbget-bin/www_bget?ko:K12880">K12880</a>  THOC3; THO complex subunit 3
D      comp7404_c0_seq1; <a href="/dbget-bin/www_bget?ko:K12881">K12881</a>  THOC4, ALY; THO complex subunit 4
D      comp40308_c0_seq1; <a href="/dbget-bin/www_bget?ko:K12881">K12881</a>  THOC4, ALY; THO complex subunit 4
D      comp43950_c0_seq1; <a href="/dbget-bin/www_bget?ko:K13174">K13174</a>  THOC5; THO complex subunit 5
D      comp95319_c0_seq1; <a href="/dbget-bin/www_bget?ko:K13175">K13175</a>  THOC6; THO complex subunit 6
D      comp121310_c0_seq1; <a href="/dbget-bin/www_bget?ko:K13175">K13175</a>  THOC6; THO complex subunit 6
D      comp21439_c0_seq1; <a href="/dbget-bin/www_bget?ko:K13176">K13176</a>  THOC7; THO complex subunit 7
D      comp34952_c0_seq1; <a href="/dbget-bin/www_bget?ko:K13176">K13176</a>  THOC7; THO complex subunit 7
D      comp34952_c0_seq2; <a href="/dbget-bin/www_bget?ko:K13176">K13176</a>  THOC7; THO complex subunit 7
D      comp34952_c0_seq3; <a href="/dbget-bin/www_bget?ko:K13176">K13176</a>  THOC7; THO complex subunit 7
D      comp40914_c0_seq1; <a href="/dbget-bin/www_bget?ko:K12812">K12812</a>  UAP56, BAT1, SUB2; ATP-dependent RNA helicase UAP56/SUB2 [EC:3.6.4.13]
C    RNA helicase-like proteins
D      comp25498_c0_seq1; <a href="/dbget-bin/www_bget?ko:K13177">K13177</a>  DDX1; ATP-dependent RNA helicase DDX1 [EC:3.6.4.13]
D      comp48006_c0_seq1; <a href="/dbget-bin/www_bget?ko:K13177">K13177</a>  DDX1; ATP-dependent RNA helicase DDX1 [EC:3.6.4.13]
D      comp82490_c0_seq1; <a href="/dbget-bin/www_bget?ko:K13177">K13177</a>  DDX1; ATP-dependent RNA helicase DDX1 [EC:3.6.4.13]
D      comp84089_c0_seq1; <a href="/dbget-bin/www_bget?ko:K13177">K13177</a>  DDX1; ATP-dependent RNA helicase DDX1 [EC:3.6.4.13]
D      comp109272_c0_seq1; <a href="/dbget-bin/www_bget?ko:K13177">K13177</a>  DDX1; ATP-dependent RNA helicase DDX1 [EC:3.6.4.13]
D      comp42383_c0_seq1; <a href="/dbget-bin/www_bget?ko:K11594">K11594</a>  DDX3X, bel; ATP-dependent RNA helicase DDX3X [EC:3.6.4.13]
D      comp46396_c0_seq1; <a href="/dbget-bin/www_bget?ko:K11594">K11594</a>  DDX3X, bel; ATP-dependent RNA helicase DDX3X [EC:3.6.4.13]
D      comp12373_c0_seq2; <a href="/dbget-bin/www_bget?ko:K13178">K13178</a>  DDX17; ATP-dependent RNA helicase DDX17 [EC:3.6.4.13]
D      comp23402_c0_seq1; <a href="/dbget-bin/www_bget?ko:K13178">K13178</a>  DDX17; ATP-dependent RNA helicase DDX17 [EC:3.6.4.13]
D      comp3867_c0_seq1; <a href="/dbget-bin/www_bget?ko:K13179">K13179</a>  DDX18, HAS1; ATP-dependent RNA helicase DDX18/HAS1 [EC:3.6.4.13]
D      comp35372_c0_seq1; <a href="/dbget-bin/www_bget?ko:K13179">K13179</a>  DDX18, HAS1; ATP-dependent RNA helicase DDX18/HAS1 [EC:3.6.4.13]
D      comp18801_c0_seq1; <a href="/dbget-bin/www_bget?ko:K13181">K13181</a>  DDX27, DRS1; ATP-dependent RNA helicase DDX27 [EC:3.6.4.13]
D      comp31182_c0_seq1; <a href="/dbget-bin/www_bget?ko:K13181">K13181</a>  DDX27, DRS1; ATP-dependent RNA helicase DDX27 [EC:3.6.4.13]
D      comp82177_c0_seq1; <a href="/dbget-bin/www_bget?ko:K13181">K13181</a>  DDX27, DRS1; ATP-dependent RNA helicase DDX27 [EC:3.6.4.13]
D      comp102673_c0_seq1; <a href="/dbget-bin/www_bget?ko:K13181">K13181</a>  DDX27, DRS1; ATP-dependent RNA helicase DDX27 [EC:3.6.4.13]
D      comp112149_c0_seq1; <a href="/dbget-bin/www_bget?ko:K13181">K13181</a>  DDX27, DRS1; ATP-dependent RNA helicase DDX27 [EC:3.6.4.13]
D      comp55112_c0_seq1; <a href="/dbget-bin/www_bget?ko:K13183">K13183</a>  DDX50; ATP-dependent RNA helicase DDX50 [EC:3.6.4.13]
D      comp12353_c0_seq1; <a href="/dbget-bin/www_bget?ko:K13184">K13184</a>  DHX9; ATP-dependent RNA helicase A [EC:3.6.4.13]
D      comp68622_c0_seq1; <a href="/dbget-bin/www_bget?ko:K13184">K13184</a>  DHX9; ATP-dependent RNA helicase A [EC:3.6.4.13]
C    RNA binding proteins (RBPs)
D      comp33442_c0_seq1; <a href="/dbget-bin/www_bget?ko:K13186">K13186</a>  RBM3; RNA-binding protein 3
D      comp40934_c0_seq1; <a href="/dbget-bin/www_bget?ko:K13187">K13187</a>  RBM4; RNA-binding protein 4
D      comp40939_c0_seq1; <a href="/dbget-bin/www_bget?ko:K13187">K13187</a>  RBM4; RNA-binding protein 4
D      comp35594_c0_seq2; <a href="/dbget-bin/www_bget?ko:K13188">K13188</a>  RBM7; RNA-binding protein 7
D      comp41614_c0_seq1; <a href="/dbget-bin/www_bget?ko:K13190">K13190</a>  RBM15; RNA-binding protein 15
D      comp56339_c0_seq1; <a href="/dbget-bin/www_bget?ko:K13190">K13190</a>  RBM15; RNA-binding protein 15
D      comp78539_c0_seq1; <a href="/dbget-bin/www_bget?ko:K13190">K13190</a>  RBM15; RNA-binding protein 15
D      comp13374_c0_seq1; <a href="/dbget-bin/www_bget?ko:K13191">K13191</a>  RBM16, SCAF8; RNA-binding protein 16
D      comp37645_c0_seq1; <a href="/dbget-bin/www_bget?ko:K13191">K13191</a>  RBM16, SCAF8; RNA-binding protein 16
D      comp78167_c0_seq1; <a href="/dbget-bin/www_bget?ko:K13191">K13191</a>  RBM16, SCAF8; RNA-binding protein 16
D      comp25808_c0_seq1; <a href="/dbget-bin/www_bget?ko:K13192">K13192</a>  RBM26; RNA-binding protein 26
D      comp129117_c0_seq1; <a href="/dbget-bin/www_bget?ko:K13193">K13193</a>  RBM27; RNA-binding protein 27
D      comp46202_c0_seq7; <a href="/dbget-bin/www_bget?ko:K12968">K12968</a>  ADAR, ADAR1; double-stranded RNA-specific adenosine deaminase [EC:3.5.4.37]
D      comp46202_c0_seq8; <a href="/dbget-bin/www_bget?ko:K12968">K12968</a>  ADAR, ADAR1; double-stranded RNA-specific adenosine deaminase [EC:3.5.4.37]
D      comp46202_c0_seq10; <a href="/dbget-bin/www_bget?ko:K12968">K12968</a>  ADAR, ADAR1; double-stranded RNA-specific adenosine deaminase [EC:3.5.4.37]
D      comp46202_c0_seq11; <a href="/dbget-bin/www_bget?ko:K12968">K12968</a>  ADAR, ADAR1; double-stranded RNA-specific adenosine deaminase [EC:3.5.4.37]
D      comp46202_c0_seq15; <a href="/dbget-bin/www_bget?ko:K12968">K12968</a>  ADAR, ADAR1; double-stranded RNA-specific adenosine deaminase [EC:3.5.4.37]
D      comp46202_c0_seq17; <a href="/dbget-bin/www_bget?ko:K12968">K12968</a>  ADAR, ADAR1; double-stranded RNA-specific adenosine deaminase [EC:3.5.4.37]
D      comp8889_c0_seq1; <a href="/dbget-bin/www_bget?ko:K13194">K13194</a>  ADARB; double stranded RNA-specific editase B [EC:3.5.-.-]
D      comp8889_c0_seq2; <a href="/dbget-bin/www_bget?ko:K13194">K13194</a>  ADARB; double stranded RNA-specific editase B [EC:3.5.-.-]
D      comp69346_c0_seq1; <a href="/dbget-bin/www_bget?ko:K13194">K13194</a>  ADARB; double stranded RNA-specific editase B [EC:3.5.-.-]
D      comp47410_c0_seq1; <a href="/dbget-bin/www_bget?ko:K11586">K11586</a>  CBX3, HP1G; chromobox protein 3
D      comp38303_c0_seq1; <a href="/dbget-bin/www_bget?ko:K13195">K13195</a>  CIRBP; cold-inducible RNA-binding protein
D      comp51495_c0_seq1; <a href="/dbget-bin/www_bget?ko:K06099">K06099</a>  CSDA, ZONAB; cold shock domain protein A
D      comp55422_c0_seq1; <a href="/dbget-bin/www_bget?ko:K13196">K13196</a>  DPF2, REQ; zinc finger protein ubi-d4
D      comp60805_c0_seq1; <a href="/dbget-bin/www_bget?ko:K13196">K13196</a>  DPF2, REQ; zinc finger protein ubi-d4
D      comp93932_c0_seq1; <a href="/dbget-bin/www_bget?ko:K13196">K13196</a>  DPF2, REQ; zinc finger protein ubi-d4
D      comp108274_c0_seq1; <a href="/dbget-bin/www_bget?ko:K13196">K13196</a>  DPF2, REQ; zinc finger protein ubi-d4
D      comp10409_c0_seq1; <a href="/dbget-bin/www_bget?ko:K13198">K13198</a>  KHDRBS1; KH domain-containing, RNA-binding, signal transduction-associated protein 1
D      comp13434_c0_seq1; <a href="/dbget-bin/www_bget?ko:K14942">K14942</a>  KHDRBS3, SLM2; KH domain-containing, RNA-binding, signal transduction-associated protein 3
D      comp13434_c0_seq2; <a href="/dbget-bin/www_bget?ko:K14942">K14942</a>  KHDRBS3, SLM2; KH domain-containing, RNA-binding, signal transduction-associated protein 3
D      comp46549_c0_seq1; <a href="/dbget-bin/www_bget?ko:K14943">K14943</a>  MBNL; muscleblind
D      comp46549_c0_seq2; <a href="/dbget-bin/www_bget?ko:K14943">K14943</a>  MBNL; muscleblind
D      comp46549_c0_seq3; <a href="/dbget-bin/www_bget?ko:K14943">K14943</a>  MBNL; muscleblind
D      comp46549_c0_seq4; <a href="/dbget-bin/www_bget?ko:K14943">K14943</a>  MBNL; muscleblind
D      comp23750_c0_seq1; <a href="/dbget-bin/www_bget?ko:K14944">K14944</a>  NOVA; RNA-binding protein Nova
D      comp9952_c0_seq1; <a href="/dbget-bin/www_bget?ko:K14945">K14945</a>  QKI; protein quaking
D      comp35440_c0_seq2; <a href="/dbget-bin/www_bget?ko:K14945">K14945</a>  QKI; protein quaking
D      comp35440_c0_seq4; <a href="/dbget-bin/www_bget?ko:K14945">K14945</a>  QKI; protein quaking
D      comp35440_c0_seq5; <a href="/dbget-bin/www_bget?ko:K14945">K14945</a>  QKI; protein quaking
D      comp35440_c0_seq6; <a href="/dbget-bin/www_bget?ko:K14945">K14945</a>  QKI; protein quaking
D      comp35440_c0_seq9; <a href="/dbget-bin/www_bget?ko:K14945">K14945</a>  QKI; protein quaking
D      comp35440_c0_seq10; <a href="/dbget-bin/www_bget?ko:K14945">K14945</a>  QKI; protein quaking
D      comp10782_c0_seq1; <a href="/dbget-bin/www_bget?ko:K14946">K14946</a>  RBFOX, FOX; RNA binding protein fox-1
D      comp34726_c0_seq1; <a href="/dbget-bin/www_bget?ko:K14946">K14946</a>  RBFOX, FOX; RNA binding protein fox-1
D      comp34726_c0_seq2; <a href="/dbget-bin/www_bget?ko:K14946">K14946</a>  RBFOX, FOX; RNA binding protein fox-1
D      comp34726_c0_seq4; <a href="/dbget-bin/www_bget?ko:K14946">K14946</a>  RBFOX, FOX; RNA binding protein fox-1
D      comp36126_c0_seq1; <a href="/dbget-bin/www_bget?ko:K14946">K14946</a>  RBFOX, FOX; RNA binding protein fox-1
D      comp24056_c0_seq1; <a href="/dbget-bin/www_bget?ko:K13199">K13199</a>  SERBP1; plasminogen activator inhibitor 1 RNA-binding protein
D      comp40828_c1_seq3; <a href="/dbget-bin/www_bget?ko:K13199">K13199</a>  SERBP1; plasminogen activator inhibitor 1 RNA-binding protein
D      comp44464_c0_seq1; <a href="/dbget-bin/www_bget?ko:K13199">K13199</a>  SERBP1; plasminogen activator inhibitor 1 RNA-binding protein
D      comp44464_c0_seq2; <a href="/dbget-bin/www_bget?ko:K13199">K13199</a>  SERBP1; plasminogen activator inhibitor 1 RNA-binding protein
D      comp44464_c0_seq3; <a href="/dbget-bin/www_bget?ko:K13199">K13199</a>  SERBP1; plasminogen activator inhibitor 1 RNA-binding protein
D      comp44464_c0_seq4; <a href="/dbget-bin/www_bget?ko:K13199">K13199</a>  SERBP1; plasminogen activator inhibitor 1 RNA-binding protein
D      comp57750_c0_seq1; <a href="/dbget-bin/www_bget?ko:K13200">K13200</a>  STRBP; spermatid perinuclear RNA-binding protein
D      comp6346_c0_seq2; <a href="/dbget-bin/www_bget?ko:K13201">K13201</a>  TIA1, TIAL1; nucleolysin TIA-1/TIAR
D      comp42819_c0_seq1; <a href="/dbget-bin/www_bget?ko:K13201">K13201</a>  TIA1, TIAL1; nucleolysin TIA-1/TIAR
D      comp24004_c0_seq1; <a href="/dbget-bin/www_bget?ko:K13203">K13203</a>  ZFR; zinc finger RNA-binding protein
D      comp44709_c0_seq1; <a href="/dbget-bin/www_bget?ko:K13203">K13203</a>  ZFR; zinc finger RNA-binding protein
C    Other SAPs
D      comp82885_c0_seq1; <a href="/dbget-bin/www_bget?ko:K13205">K13205</a>  AAR2, C20orf4; A1 cistron-splicing factor AAR2
D      comp94402_c0_seq1; <a href="/dbget-bin/www_bget?ko:K13205">K13205</a>  AAR2, C20orf4; A1 cistron-splicing factor AAR2
D      comp86722_c0_seq1; <a href="/dbget-bin/www_bget?ko:K13206">K13206</a>  CCDC55; coiled-coil domain-containing protein 55
D      comp24503_c0_seq1; <a href="/dbget-bin/www_bget?ko:K08823">K08823</a>  CLK; CDC-like kinase [EC:2.7.12.1]
D      comp24503_c0_seq2; <a href="/dbget-bin/www_bget?ko:K08823">K08823</a>  CLK; CDC-like kinase [EC:2.7.12.1]
D      comp46211_c0_seq1; <a href="/dbget-bin/www_bget?ko:K08823">K08823</a>  CLK; CDC-like kinase [EC:2.7.12.1]
D      comp62428_c0_seq1; <a href="/dbget-bin/www_bget?ko:K08823">K08823</a>  CLK; CDC-like kinase [EC:2.7.12.1]
D      comp21563_c0_seq1; <a href="/dbget-bin/www_bget?ko:K13207">K13207</a>  CUGBP, BRUNOL, CELF; CUG-BP- and ETR3-like factor
D      comp27538_c0_seq1; <a href="/dbget-bin/www_bget?ko:K13207">K13207</a>  CUGBP, BRUNOL, CELF; CUG-BP- and ETR3-like factor
D      comp27538_c0_seq2; <a href="/dbget-bin/www_bget?ko:K13207">K13207</a>  CUGBP, BRUNOL, CELF; CUG-BP- and ETR3-like factor
D      comp31002_c0_seq1; <a href="/dbget-bin/www_bget?ko:K13207">K13207</a>  CUGBP, BRUNOL, CELF; CUG-BP- and ETR3-like factor
D      comp31002_c0_seq2; <a href="/dbget-bin/www_bget?ko:K13207">K13207</a>  CUGBP, BRUNOL, CELF; CUG-BP- and ETR3-like factor
D      comp42556_c0_seq1; <a href="/dbget-bin/www_bget?ko:K13207">K13207</a>  CUGBP, BRUNOL, CELF; CUG-BP- and ETR3-like factor
D      comp42556_c0_seq2; <a href="/dbget-bin/www_bget?ko:K13207">K13207</a>  CUGBP, BRUNOL, CELF; CUG-BP- and ETR3-like factor
D      comp46638_c0_seq13; <a href="/dbget-bin/www_bget?ko:K13207">K13207</a>  CUGBP, BRUNOL, CELF; CUG-BP- and ETR3-like factor
D      comp46638_c0_seq14; <a href="/dbget-bin/www_bget?ko:K13207">K13207</a>  CUGBP, BRUNOL, CELF; CUG-BP- and ETR3-like factor
D      comp46638_c0_seq16; <a href="/dbget-bin/www_bget?ko:K13207">K13207</a>  CUGBP, BRUNOL, CELF; CUG-BP- and ETR3-like factor
D      comp46638_c0_seq22; <a href="/dbget-bin/www_bget?ko:K13207">K13207</a>  CUGBP, BRUNOL, CELF; CUG-BP- and ETR3-like factor
D      comp13721_c0_seq1; <a href="/dbget-bin/www_bget?ko:K09528">K09528</a>  DNAJC8; DnaJ homolog subfamily C member 8
D      comp4897_c0_seq1; <a href="/dbget-bin/www_bget?ko:K09533">K09533</a>  DNAJC13; DnaJ homolog subfamily C member 13
D      comp10322_c0_seq1; <a href="/dbget-bin/www_bget?ko:K09533">K09533</a>  DNAJC13; DnaJ homolog subfamily C member 13
D      comp19850_c0_seq1; <a href="/dbget-bin/www_bget?ko:K09533">K09533</a>  DNAJC13; DnaJ homolog subfamily C member 13
D      comp40316_c0_seq1; <a href="/dbget-bin/www_bget?ko:K09533">K09533</a>  DNAJC13; DnaJ homolog subfamily C member 13
D      comp43671_c0_seq1; <a href="/dbget-bin/www_bget?ko:K09533">K09533</a>  DNAJC13; DnaJ homolog subfamily C member 13
D      comp44674_c0_seq2; <a href="/dbget-bin/www_bget?ko:K09533">K09533</a>  DNAJC13; DnaJ homolog subfamily C member 13
D      comp46282_c0_seq1; <a href="/dbget-bin/www_bget?ko:K09533">K09533</a>  DNAJC13; DnaJ homolog subfamily C member 13
D      comp46282_c0_seq2; <a href="/dbget-bin/www_bget?ko:K09533">K09533</a>  DNAJC13; DnaJ homolog subfamily C member 13
D      comp46282_c0_seq3; <a href="/dbget-bin/www_bget?ko:K09533">K09533</a>  DNAJC13; DnaJ homolog subfamily C member 13
D      comp46282_c0_seq4; <a href="/dbget-bin/www_bget?ko:K09533">K09533</a>  DNAJC13; DnaJ homolog subfamily C member 13
D      comp46282_c0_seq6; <a href="/dbget-bin/www_bget?ko:K09533">K09533</a>  DNAJC13; DnaJ homolog subfamily C member 13
D      comp46282_c0_seq7; <a href="/dbget-bin/www_bget?ko:K09533">K09533</a>  DNAJC13; DnaJ homolog subfamily C member 13
D      comp55731_c0_seq1; <a href="/dbget-bin/www_bget?ko:K09533">K09533</a>  DNAJC13; DnaJ homolog subfamily C member 13
D      comp63391_c0_seq1; <a href="/dbget-bin/www_bget?ko:K09533">K09533</a>  DNAJC13; DnaJ homolog subfamily C member 13
D      comp63467_c0_seq1; <a href="/dbget-bin/www_bget?ko:K09533">K09533</a>  DNAJC13; DnaJ homolog subfamily C member 13
D      comp83197_c0_seq1; <a href="/dbget-bin/www_bget?ko:K09533">K09533</a>  DNAJC13; DnaJ homolog subfamily C member 13
D      comp94710_c0_seq1; <a href="/dbget-bin/www_bget?ko:K09533">K09533</a>  DNAJC13; DnaJ homolog subfamily C member 13
D      comp117026_c0_seq1; <a href="/dbget-bin/www_bget?ko:K09533">K09533</a>  DNAJC13; DnaJ homolog subfamily C member 13
D      comp120950_c0_seq1; <a href="/dbget-bin/www_bget?ko:K09533">K09533</a>  DNAJC13; DnaJ homolog subfamily C member 13
D      comp127331_c0_seq1; <a href="/dbget-bin/www_bget?ko:K09533">K09533</a>  DNAJC13; DnaJ homolog subfamily C member 13
D      comp152444_c0_seq1; <a href="/dbget-bin/www_bget?ko:K09533">K09533</a>  DNAJC13; DnaJ homolog subfamily C member 13
D      comp7636_c0_seq1; <a href="/dbget-bin/www_bget?ko:K13208">K13208</a>  ELAVL2_3_4; ELAV like protein 2/3/4
D      comp25037_c0_seq1; <a href="/dbget-bin/www_bget?ko:K13208">K13208</a>  ELAVL2_3_4; ELAV like protein 2/3/4
D      comp25037_c0_seq2; <a href="/dbget-bin/www_bget?ko:K13208">K13208</a>  ELAVL2_3_4; ELAV like protein 2/3/4
D      comp71644_c0_seq1; <a href="/dbget-bin/www_bget?ko:K13208">K13208</a>  ELAVL2_3_4; ELAV like protein 2/3/4
D      comp21578_c0_seq1; <a href="/dbget-bin/www_bget?ko:K14947">K14947</a>  ESRP1_2; epithelial splicing regulatory protein 1/2
D      comp105735_c0_seq1; <a href="/dbget-bin/www_bget?ko:K14947">K14947</a>  ESRP1_2; epithelial splicing regulatory protein 1/2
D      comp107386_c0_seq1; <a href="/dbget-bin/www_bget?ko:K14947">K14947</a>  ESRP1_2; epithelial splicing regulatory protein 1/2
D      comp29646_c0_seq2; <a href="/dbget-bin/www_bget?ko:K13210">K13210</a>  FUBP; far upstream element-binding protein
D      comp93889_c0_seq1; <a href="/dbget-bin/www_bget?ko:K13210">K13210</a>  FUBP; far upstream element-binding protein
D      comp36281_c0_seq1; <a href="/dbget-bin/www_bget?ko:K13211">K13211</a>  GCFC; GC-rich sequence DNA-binding factor
D      comp62030_c0_seq1; <a href="/dbget-bin/www_bget?ko:K13211">K13211</a>  GCFC; GC-rich sequence DNA-binding factor
D      comp13106_c0_seq1; <a href="/dbget-bin/www_bget?ko:K13212">K13212</a>  LUC7L2; RNA-binding protein Luc7-like 2
D      comp13106_c0_seq2; <a href="/dbget-bin/www_bget?ko:K13212">K13212</a>  LUC7L2; RNA-binding protein Luc7-like 2
D      comp42009_c0_seq1; <a href="/dbget-bin/www_bget?ko:K13212">K13212</a>  LUC7L2; RNA-binding protein Luc7-like 2
D      comp42009_c0_seq2; <a href="/dbget-bin/www_bget?ko:K13212">K13212</a>  LUC7L2; RNA-binding protein Luc7-like 2
D      comp51466_c0_seq1; <a href="/dbget-bin/www_bget?ko:K13212">K13212</a>  LUC7L2; RNA-binding protein Luc7-like 2
D      comp55083_c0_seq1; <a href="/dbget-bin/www_bget?ko:K13212">K13212</a>  LUC7L2; RNA-binding protein Luc7-like 2
D      comp35083_c0_seq2; <a href="/dbget-bin/www_bget?ko:K13214">K13214</a>  NONO, NRB54; non-POU domain-containing octamer-binding protein
D      comp45776_c0_seq1; <a href="/dbget-bin/www_bget?ko:K06269">K06269</a>  PPP1C; serine/threonine-protein phosphatase PP1 catalytic subunit [EC:3.1.3.16]
D      comp48004_c0_seq1; <a href="/dbget-bin/www_bget?ko:K06269">K06269</a>  PPP1C; serine/threonine-protein phosphatase PP1 catalytic subunit [EC:3.1.3.16]
D      comp50010_c0_seq1; <a href="/dbget-bin/www_bget?ko:K06269">K06269</a>  PPP1C; serine/threonine-protein phosphatase PP1 catalytic subunit [EC:3.1.3.16]
D      comp55426_c0_seq1; <a href="/dbget-bin/www_bget?ko:K06269">K06269</a>  PPP1C; serine/threonine-protein phosphatase PP1 catalytic subunit [EC:3.1.3.16]
D      comp71879_c0_seq1; <a href="/dbget-bin/www_bget?ko:K13216">K13216</a>  PPP1R8, NIPP1; nuclear inhibitor of protein phosphatase 1 [EC:3.1.4.-]
D      comp82030_c0_seq1; <a href="/dbget-bin/www_bget?ko:K13216">K13216</a>  PPP1R8, NIPP1; nuclear inhibitor of protein phosphatase 1 [EC:3.1.4.-]
D      comp118367_c0_seq1; <a href="/dbget-bin/www_bget?ko:K02516">K02516</a>  PRMT5, HSL7; protein arginine N-methyltransferase 5 [EC:2.1.1.125]
D      comp52189_c0_seq1; <a href="/dbget-bin/www_bget?ko:K08827">K08827</a>  PRPF4B; serine/threonine-protein kinase PRP4 [EC:2.7.11.1]
D      comp73389_c0_seq1; <a href="/dbget-bin/www_bget?ko:K08827">K08827</a>  PRPF4B; serine/threonine-protein kinase PRP4 [EC:2.7.11.1]
D      comp82933_c0_seq1; <a href="/dbget-bin/www_bget?ko:K08827">K08827</a>  PRPF4B; serine/threonine-protein kinase PRP4 [EC:2.7.11.1]
D      comp90310_c0_seq1; <a href="/dbget-bin/www_bget?ko:K08827">K08827</a>  PRPF4B; serine/threonine-protein kinase PRP4 [EC:2.7.11.1]
D      comp91258_c0_seq1; <a href="/dbget-bin/www_bget?ko:K08827">K08827</a>  PRPF4B; serine/threonine-protein kinase PRP4 [EC:2.7.11.1]
D      comp37451_c0_seq1; <a href="/dbget-bin/www_bget?ko:K13217">K13217</a>  PRPF39, PRP39; pre-mRNA-processing factor 39
D      comp58996_c0_seq1; <a href="/dbget-bin/www_bget?ko:K13217">K13217</a>  PRPF39, PRP39; pre-mRNA-processing factor 39
D      comp84145_c0_seq1; <a href="/dbget-bin/www_bget?ko:K13218">K13218</a>  PTBP1, PTB; polypyrimidine tract-binding protein 1
D      comp116095_c0_seq1; <a href="/dbget-bin/www_bget?ko:K13218">K13218</a>  PTBP1, PTB; polypyrimidine tract-binding protein 1
D      comp119865_c0_seq1; <a href="/dbget-bin/www_bget?ko:K13218">K13218</a>  PTBP1, PTB; polypyrimidine tract-binding protein 1
D      comp10742_c0_seq1; <a href="/dbget-bin/www_bget?ko:K14948">K14948</a>  PTBP2, NPTB; olypyrimidine tract-binding protein 2
D      comp46104_c0_seq1; <a href="/dbget-bin/www_bget?ko:K14948">K14948</a>  PTBP2, NPTB; olypyrimidine tract-binding protein 2
D      comp46104_c0_seq2; <a href="/dbget-bin/www_bget?ko:K14948">K14948</a>  PTBP2, NPTB; olypyrimidine tract-binding protein 2
D      comp25209_c0_seq1; <a href="/dbget-bin/www_bget?ko:K13219">K13219</a>  SFPQ, PSF; splicing factor, proline- and glutamine-rich
D      comp6803_c0_seq1; <a href="/dbget-bin/www_bget?ko:K15409">K15409</a>  SRPK1; serine/threonine-protein kinase SRPK1 [EC:2.7.11.1]
D      comp133579_c0_seq1; <a href="/dbget-bin/www_bget?ko:K08831">K08831</a>  SRPK2; serine/threonine-protein kinase SRPK2 [EC:2.7.11.1]
D      comp66218_c0_seq1; <a href="/dbget-bin/www_bget?ko:K10884">K10884</a>  XRCC6, KU70, G22P1; ATP-dependent DNA helicase 2 subunit 1
D      comp67868_c0_seq1; <a href="/dbget-bin/www_bget?ko:K10884">K10884</a>  XRCC6, KU70, G22P1; ATP-dependent DNA helicase 2 subunit 1
D      comp77249_c0_seq1; <a href="/dbget-bin/www_bget?ko:K10884">K10884</a>  XRCC6, KU70, G22P1; ATP-dependent DNA helicase 2 subunit 1
D      comp132252_c0_seq1; <a href="/dbget-bin/www_bget?ko:K10884">K10884</a>  XRCC6, KU70, G22P1; ATP-dependent DNA helicase 2 subunit 1
D      comp2704_c0_seq1; <a href="/dbget-bin/www_bget?ko:K13220">K13220</a>  WBP4, FBP21; WW domain-binding protein 4
D      comp86319_c0_seq1; <a href="/dbget-bin/www_bget?ko:K13220">K13220</a>  WBP4, FBP21; WW domain-binding protein 4
D      comp38568_c0_seq1; <a href="/dbget-bin/www_bget?ko:K13221">K13221</a>  WDR77, MEP50; methylosome protein 50
#
A<b>Spliceosomal RNAs</b>
B  <a href="/dbget-bin/www_bget?ko:K14276">K14276</a> U1snRNA; U1 spliceosomal RNA
B  <a href="/dbget-bin/www_bget?ko:K14277">K14277</a> U2snRNA; U2 spliceosomal RNA
B  <a href="/dbget-bin/www_bget?ko:K14278">K14278</a> U4snRNA; U4 spliceosomal RNA
B  <a href="/dbget-bin/www_bget?ko:K14279">K14279</a> U5snRNA; U5 spliceosomal RNA
B  <a href="/dbget-bin/www_bget?ko:K14280">K14280</a> U6snRNA; U6 spliceosomal RNA
!
#<hr>
#<b>[ <a href="/kegg/brite.html">BRITE</a> | <a href="/kegg/kegg2.html">KEGG2</a> | <a href="/kegg/">KEGG</a> ]</b><br>
#Last updated: October 16, 2013
