# Supplementary material for: RNA-Seq of the Caribbean reef-building coral Orbicella faveolata (Scleractinia-Merulinidae) under bleaching and disease stress expands models of coral innate immunity
Source: PeerJ. 2016 Feb 15;4:e1616. doi: 10.7717/peerj.1616 (PMC4768675; doi:10.7717/peerj.1616)
Supplement: Supplemental Information 10 [file peerj-04-1616-s010.gz › hier/q03100.keg]

+C	RNA
#<h2><a href="/kegg/kegg2.html"><img src="/Fig/bget/kegg3.gif" align="middle" border=0></a>&nbsp; Non-coding RNAs</h2>
#<!---
#ENTRY       ko03100
#NAME        ncRNA
#DEFINITION  Non-coding RNAs Mfaveolata transcriptome
#--->
!
A<b>Transfer RNA</b>
B  tRNA
#
A<b>Ribosomal RNA</b>
B  Small subunit rRNA
B  Large subunit rRNA
#
A<b>Spliceosomal RNA</b>
B  snRNA
#
A<b>Small nucleolar RNA</b>
B  Box C/D snoRNAs
B  Box H/ACA snoRNAs
B  Other snoRNA
#
A<b>Micro RNA</b>
B  miRNA
#
A<b>Other RNA</b>
B  Signal recognition particle
B  Ribonuclease P
B  Unclassified
!
#<hr>
#<b>[ <a href="/kegg/brite.html">BRITE</a> | <a href="/kegg/kegg2.html">KEGG2</a> | <a href="/kegg/">KEGG</a> ]</b><br>
#Last updated: July 29, 2013
