# Supplementary material for: RNA-Seq of the Caribbean reef-building coral Orbicella faveolata (Scleractinia-Merulinidae) under bleaching and disease stress expands models of coral innate immunity
Source: PeerJ. 2016 Feb 15;4:e1616. doi: 10.7717/peerj.1616 (PMC4768675; doi:10.7717/peerj.1616)
Supplement: Supplemental Information 10 [file peerj-04-1616-s010.gz › hier/q03310.keg]

+C	Receptor
#<h2><a href="/kegg/kegg2.html"><img src="/Fig/bget/kegg3.gif" align="middle" border=0></a> &nbsp; Nuclear Receptors</h2>
#<!---
#ENTRY       ko03310
#DEFINITION  Nuclear receptors Mfaveolata transcriptome
#--->
!
A<b>1. Thyroid hormone like</b>
B  1A. Thyroid hormone receptor (THR)
C    comp38418_c0_seq2; <a href="/dbget-bin/www_bget?ko:K05547">K05547</a>  NR1A1, THRA; thyroid hormone receptor alpha
C    comp159834_c0_seq1; <a href="/dbget-bin/www_bget?ko:K08362">K08362</a>  NR1A2, THRB; thyroid hormone receptor beta
B  1B. Retinoic acid receptor (RAR)
B  1C. Peroxisome proliferator-activated receptor (PPAR)
C    comp153466_c0_seq1; <a href="/dbget-bin/www_bget?ko:K08530">K08530</a>  NR1C3, PPARG; peroxisome proliferator-activated receptor gamma
B  1D. Rev-Erb
B  1F. RAR-related orphan receptor
B  1H. Liver X receptor like receptor
B  1I. Vitamin D3 like receptor
#
A<b>2. Hepatocyte nuclear factor 4 like</b>
B  2A. Hepatocyte nuclear factor 4 receptor
C    comp45329_c0_seq1; <a href="/dbget-bin/www_bget?ko:K07295">K07295</a>  NR2AN, dsf; nuclear receptor subfamily 2 group A
C    comp45329_c0_seq2; <a href="/dbget-bin/www_bget?ko:K07295">K07295</a>  NR2AN, dsf; nuclear receptor subfamily 2 group A
B  2B. Retinoid X receptor (RXR)
C    comp19926_c0_seq1; <a href="/dbget-bin/www_bget?ko:K08524">K08524</a>  NR2B1, RXRA; retinoid X receptor alpha
C    comp19926_c0_seq2; <a href="/dbget-bin/www_bget?ko:K08524">K08524</a>  NR2B1, RXRA; retinoid X receptor alpha
C    comp77373_c0_seq1; <a href="/dbget-bin/www_bget?ko:K08524">K08524</a>  NR2B1, RXRA; retinoid X receptor alpha
C    comp12031_c0_seq1; <a href="/dbget-bin/www_bget?ko:K08525">K08525</a>  NR2B2, RXRB; retinoid X receptor beta
C    comp12031_c0_seq2; <a href="/dbget-bin/www_bget?ko:K08525">K08525</a>  NR2B2, RXRB; retinoid X receptor beta
B  2C. Testicular receptor
C    comp149840_c0_seq1; <a href="/dbget-bin/www_bget?ko:K08543">K08543</a>  NR2C1, TR2; testicular receptor 2
C    comp52013_c0_seq1; <a href="/dbget-bin/www_bget?ko:K08544">K08544</a>  NR2C2, TR4; testicular receptor 4
C    comp71568_c0_seq1; <a href="/dbget-bin/www_bget?ko:K08544">K08544</a>  NR2C2, TR4; testicular receptor 4
B  2E. Tailless like receptor
C    comp8568_c0_seq1; <a href="/dbget-bin/www_bget?ko:K08546">K08546</a>  NR2E3, PNR; nuclear receptor subfamily 2 group E member 3
C    comp9466_c0_seq1; <a href="/dbget-bin/www_bget?ko:K08546">K08546</a>  NR2E3, PNR; nuclear receptor subfamily 2 group E member 3
C    comp24320_c0_seq1; <a href="/dbget-bin/www_bget?ko:K08546">K08546</a>  NR2E3, PNR; nuclear receptor subfamily 2 group E member 3
C    comp104420_c0_seq1; <a href="/dbget-bin/www_bget?ko:K08546">K08546</a>  NR2E3, PNR; nuclear receptor subfamily 2 group E member 3
B  2F. COUP-TF like receptor
C    comp21774_c0_seq1; <a href="/dbget-bin/www_bget?ko:K08547">K08547</a>  NR2F1, TFCOUP1; COUP transcription factor 1
C    comp37803_c0_seq1; <a href="/dbget-bin/www_bget?ko:K08547">K08547</a>  NR2F1, TFCOUP1; COUP transcription factor 1
C    comp49994_c0_seq1; <a href="/dbget-bin/www_bget?ko:K08547">K08547</a>  NR2F1, TFCOUP1; COUP transcription factor 1
C    comp69007_c0_seq1; <a href="/dbget-bin/www_bget?ko:K08547">K08547</a>  NR2F1, TFCOUP1; COUP transcription factor 1
C    comp77489_c0_seq1; <a href="/dbget-bin/www_bget?ko:K08549">K08549</a>  NR2F6, EAR2; nuclear receptor subfamily 2 group F member 6
C    comp109030_c0_seq1; <a href="/dbget-bin/www_bget?ko:K08549">K08549</a>  NR2F6, EAR2; nuclear receptor subfamily 2 group F member 6
C    comp117409_c0_seq1; <a href="/dbget-bin/www_bget?ko:K08549">K08549</a>  NR2F6, EAR2; nuclear receptor subfamily 2 group F member 6
#
A<b>3. Estrogen like</b>
B  3A. Estrogen receptor
B  3B. Estrogen-related receptor
B  3C. 3-Ketosteroid receptor
#
A<b>4. Nerve growth factor IB like</b>
B  4A. Nerve growth factor IB like receptor
C    comp105903_c0_seq1; <a href="/dbget-bin/www_bget?ko:K08559">K08559</a>  NR4A3, NOR1; nuclear receptor subfamily 4 group A member 3
#
A<b>5. Fushi tarazu-F1 like</b>
B  5A. Fushi tarazu-F1 like receptor
#
A<b>6. Germ cell nuclear factor</b>
B  6A. Germ cell nuclear factor receptor
#
A<b>0. Knirps / DAX like</b>
B  0A. Knirps like receptor
B  0B. DAX like receptor
!
#<hr>
#<b>[ <a href="/kegg/brite.html">BRITE</a> | <a href="/kegg/kegg2.html">KEGG2</a> | <a href="/kegg/">KEGG</a> ]</b><br>
#Last updated: August 31, 2010
#<br>Classification taken and modified from <a href="http://www.ncbi.nlm.nih.gov/pubmed/10219237">Nuclear Receptor Nomenclature</a>
