# Supplementary material for: RNA-Seq of the Caribbean reef-building coral Orbicella faveolata (Scleractinia-Merulinidae) under bleaching and disease stress expands models of coral innate immunity
Source: PeerJ. 2016 Feb 15;4:e1616. doi: 10.7717/peerj.1616 (PMC4768675; doi:10.7717/peerj.1616)
Supplement: Supplemental Information 10 [file peerj-04-1616-s010.gz › hier/q04030.keg]

+D	Receptor
#<h2><a href="/kegg/kegg2.html"><img src="/Fig/bget/kegg3.gif" align="middle" border=0></a>&nbsp; G Protein-Coupled Receptors</h2>
#<!---
#ENTRY       ko04030
#NAME        GPCR
#DEFINITION  G Protein-Coupled Receptors Mfaveolata transcriptome
#--->
!
A<b>Class A. Rhodopsin family</b>
B  Biogenic amine [<a href="/kegg/compound/gpcr_amine.html" target="_blank">Fig</a>]
C    Acetylcholine (muscarinic) [<a href="http://www.kegg.jp/kegg-bin/view_ortholog_table?orthology=K04129+K04131+K04133+K04130+K04132+K04134" target="_blank">Table</a>]
D      comp135620_c0_seq1; <a href="/dbget-bin/www_bget?ko:K04131">K04131</a>  CHRM3; muscarinic acetylcholine receptor M3
C    Adrenaline [<a href="http://www.kegg.jp/kegg-bin/view_ortholog_table?orthology=K04135+K04136+K04137+K04138+K04139+K04140+K04141+K04142+K04143" target="_blank">Table</a>]
D      comp6399_c0_seq1; <a href="/dbget-bin/www_bget?ko:K04137">K04137</a>  ADRA1D; adrenergic receptor alpha-1D
D      comp71256_c0_seq1; <a href="/dbget-bin/www_bget?ko:K04137">K04137</a>  ADRA1D; adrenergic receptor alpha-1D
D      comp44235_c0_seq1; <a href="/dbget-bin/www_bget?ko:K04138">K04138</a>  ADRA2A; adrenergic receptor alpha-2A
D      comp60517_c0_seq1; <a href="/dbget-bin/www_bget?ko:K04142">K04142</a>  ADRB2; adrenergic receptor beta-2
C    Dopamine [<a href="http://www.kegg.jp/kegg-bin/view_ortholog_table?orthology=K04144+K05840+K04148+K04145+K04146+K04147+K14049" target="_blank">Table</a>]
C    Histamine [<a href="http://www.kegg.jp/kegg-bin/view_ortholog_table?orthology=K04149+K04150+K04151+K04152" target="_blank">Table</a>]
D      comp101278_c0_seq1; <a href="/dbget-bin/www_bget?ko:K04149">K04149</a>  HRH1; histamine receptor H1
D      comp21589_c0_seq1; <a href="/dbget-bin/www_bget?ko:K04150">K04150</a>  HRH2; histamine receptor H2
C    Serotonin [<a href="http://www.kegg.jp/kegg-bin/view_ortholog_table?orthology=K04153+K04157+K04160+K04161+K04162+K04163" target="_blank">Table</a>]
D      comp65997_c0_seq1; <a href="/dbget-bin/www_bget?ko:K04153">K04153</a>  HTR1; 5-hydroxytryptamine receptor 1
D      comp73427_c0_seq1; <a href="/dbget-bin/www_bget?ko:K04153">K04153</a>  HTR1; 5-hydroxytryptamine receptor 1
D      comp104367_c0_seq1; <a href="/dbget-bin/www_bget?ko:K04153">K04153</a>  HTR1; 5-hydroxytryptamine receptor 1
D      comp139089_c0_seq1; <a href="/dbget-bin/www_bget?ko:K04153">K04153</a>  HTR1; 5-hydroxytryptamine receptor 1
D      comp41981_c0_seq1; <a href="/dbget-bin/www_bget?ko:K04160">K04160</a>  HTR4; 5-hydroxytryptamine receptor 4
D      comp41981_c0_seq2; <a href="/dbget-bin/www_bget?ko:K04160">K04160</a>  HTR4; 5-hydroxytryptamine receptor 4
C    Octopamine
C    Trace amine
B  Neuropeptide
C    Tachykinin [<a href="http://www.kegg.jp/kegg-bin/view_ortholog_table?orthology=K04222+K04223+K04224+K04225+K14071+K14072" target="_blank">Table</a>]
D      comp72617_c0_seq1; <a href="/dbget-bin/www_bget?ko:K04223">K04223</a>  TACR2; tachykinin receptor 2
C    Neurotensin
C    Ghrelin
C    Galanin [<a href="http://www.kegg.jp/kegg-bin/view_ortholog_table?orthology=K04230+K04231+K04232+K04233" target="_blank">Table</a>]
D      comp9919_c0_seq1; <a href="/dbget-bin/www_bget?ko:K04231">K04231</a>  GALR2; galanin receptor 2
D      comp34862_c0_seq1; <a href="/dbget-bin/www_bget?ko:K04231">K04231</a>  GALR2; galanin receptor 2
C    Melanin-concentrating hormone
C    Orexin
D      comp67817_c0_seq1; <a href="/dbget-bin/www_bget?ko:K04238">K04238</a>  HCRTR1; hypocretin (orexin) receptor 1
C    Neuromedin U
D      comp45468_c0_seq1; <a href="/dbget-bin/www_bget?ko:K05053">K05053</a>  NMUR2; neuromedin U receptor 2
C    Neuropeptide Y [<a href="http://www.kegg.jp/kegg-bin/view_ortholog_table?orthology=K04204+K04205+K04207+K04210+K04209" target="_blank">Table</a>]
D      comp131604_c0_seq1; <a href="/dbget-bin/www_bget?ko:K04205">K04205</a>  NPY2R; neuropeptide Y receptor type 2
C    Neuropeptide W / neuropeptide B
C    Neuropeptide FF
D      comp8456_c0_seq1; <a href="/dbget-bin/www_bget?ko:K04240">K04240</a>  NPFFR1; neuropeptide FF receptor 1
D      comp30900_c0_seq1; <a href="/dbget-bin/www_bget?ko:K08375">K08375</a>  NPFFR2; neuropeptide FF receptor 2
D      comp30900_c0_seq3; <a href="/dbget-bin/www_bget?ko:K08375">K08375</a>  NPFFR2; neuropeptide FF receptor 2
D      comp35660_c0_seq1; <a href="/dbget-bin/www_bget?ko:K08375">K08375</a>  NPFFR2; neuropeptide FF receptor 2
C    Neuropeptide S
C    Opioid
C    Bombesin
D      comp64725_c0_seq1; <a href="/dbget-bin/www_bget?ko:K04169">K04169</a>  GRPR; gastrin-releasing peptide receptor
C    fMet-Leu-Phe
C    Orexigenic neuropeptide QRFP
D      comp45306_c0_seq1; <a href="/dbget-bin/www_bget?ko:K08378">K08378</a>  GPR103; G protein-coupled receptor 103
B  Cardiovascular peptide
C    Angiotensin
C    Bradykinin
C    Endothelin
C    Urotensin II
C    Adrenomedullin (G10D)
C    Endothelin B like
B  Pituitary hormone
C    Thyrotropin
D      comp78787_c0_seq1; <a href="/dbget-bin/www_bget?ko:K04249">K04249</a>  TSHR; thyroid stimulating hormone receptor
C    Lutropin-choriogonadotropic hormone
C    Follicle stimulating hormone
D      comp113451_c0_seq1; <a href="/dbget-bin/www_bget?ko:K04247">K04247</a>  FSHR; follicle stimulating hormone receptor
C    Oxytocin
C    Vasopressin
C    Melanocortin
D      comp36619_c0_seq1; <a href="/dbget-bin/www_bget?ko:K04203">K04203</a>  MC5R; melanocortin 5 receptor
B  Hypothalamic hormone
C    Gonadotropin-releasing hormone
C    Somatostatin
C    Thyrotropin-releasing hormone
C    Kisspeptin
B  Pancreatic peptide
C    Relaxin
B  Gut peptide
C    Cholecystokinin
C    Motilin
C    Apelin
C    Prokineticin
B  Complement peptide
C    Anaphylatoxin
C    Thrombin
D      comp46711_c0_seq1; <a href="/dbget-bin/www_bget?ko:K04237">K04237</a>  PARD3; partitioning defective protein 3
D      comp46711_c0_seq2; <a href="/dbget-bin/www_bget?ko:K04237">K04237</a>  PARD3; partitioning defective protein 3
B  Chemokine
C    CC Chemokine
C    CXC Chemokine
C    CX3C Chemokine
C    C Chemokine
C    Chemokine like
B  Base and nucleoside
C    Purine / pyrimidine
C    Adenosine
B  Lipid
C    Prostaglandin
C    Prostacyclin
C    Leukotriene
C    Thromboxane
C    Lysophosphatidic acid [<a href="http://www.kegg.jp/kegg-bin/view_ortholog_table?orthology=K04289+K04291+K04294+K04275+K08390+K04273" target="_blank">Table</a>]
C    Sphingolipid [<a href="http://www.kegg.jp/kegg-bin/view_ortholog_table?orthology=K04288+K04292+K04290+K04293+K04295" target="_blank">Table</a>]
C    Lysophosphatidylinositol
C    Free fatty acid
C    Bile acid
B  Vision
C    Opsin [<a href="http://www.kegg.jp/kegg-bin/view_ortholog_table?orthology=K04250+K04252+K04251+K04256+K13802+K04255+K08385+K04253+K04254" target="_blank">Table</a>]
D      comp8835_c0_seq1; <a href="/dbget-bin/www_bget?ko:K04255">K04255</a>  OPN4, Rh2_7; r-opsin
D      comp12405_c0_seq1; <a href="/dbget-bin/www_bget?ko:K04255">K04255</a>  OPN4, Rh2_7; r-opsin
D      comp45948_c0_seq1; <a href="/dbget-bin/www_bget?ko:K04255">K04255</a>  OPN4, Rh2_7; r-opsin
B  Chemoreception
C    Olfactory
B  Other
C    Cannabinoid
C    Platelet activating factor
C    Melatonin
C    SREB
D      comp54807_c0_seq1; <a href="/dbget-bin/www_bget?ko:K04302">K04302</a>  GPR85, SREB2; G protein-coupled receptor 85
C    Mas proto-oncogene & Mas-related (MRGs)
C    EBV-induced
C    LGR like
D      comp26528_c0_seq1; <a href="/dbget-bin/www_bget?ko:K08399">K08399</a>  LGR6; leucine-rich repeat-containing G protein-coupled receptor 6
D      comp55546_c0_seq1; <a href="/dbget-bin/www_bget?ko:K08399">K08399</a>  LGR6; leucine-rich repeat-containing G protein-coupled receptor 6
C    Nicotinic acid
C    Lactate
C    GPR
D      comp25749_c0_seq1; <a href="/dbget-bin/www_bget?ko:K04316">K04316</a>  GPR19; G protein-coupled receptor 19
D      comp100939_c0_seq1; <a href="/dbget-bin/www_bget?ko:K04316">K04316</a>  GPR19; G protein-coupled receptor 19
C    GPR45 like
D      comp8341_c0_seq1; <a href="/dbget-bin/www_bget?ko:K08409">K08409</a>  GPR45; G protein-coupled receptor 45
D      comp136891_c0_seq1; <a href="/dbget-bin/www_bget?ko:K08409">K08409</a>  GPR45; G protein-coupled receptor 45
C    Cysteinyl leukotriene
C    Putative / unclassified Class A GPCRs
#
A<b>Class B. Secretin receptor family</b>
B  Calcium-regulating peptide
C    Calcitonin
C    Parathyroid hormone
B  Hypothalamic hormone
C    Corticotropin-releasing hormone
C    Growth hormone-releasing hormone
C    Pituitary adenyl cyclase-activating peptide (PACAP)
B  Pancreatic peptide
C    Glucagon
B  Gut peptide
C    Gastric inhibitory peptide
C    Vasoactive intestinal polypeptide
C    Secretin
B  Cell adhesion
C    Cadherin EGF LAG (CELSR)
D      comp20478_c0_seq1; <a href="/dbget-bin/www_bget?ko:K04600">K04600</a>  CELSR1; cadherin EGF LAG seven-pass G-type receptor 1
D      comp40893_c0_seq1; <a href="/dbget-bin/www_bget?ko:K04600">K04600</a>  CELSR1; cadherin EGF LAG seven-pass G-type receptor 1
D      comp45707_c0_seq1; <a href="/dbget-bin/www_bget?ko:K04600">K04600</a>  CELSR1; cadherin EGF LAG seven-pass G-type receptor 1
D      comp10839_c0_seq1; <a href="/dbget-bin/www_bget?ko:K04601">K04601</a>  CELSR2; cadherin EGF LAG seven-pass G-type receptor 2
D      comp28157_c0_seq1; <a href="/dbget-bin/www_bget?ko:K04601">K04601</a>  CELSR2; cadherin EGF LAG seven-pass G-type receptor 2
D      comp31374_c0_seq1; <a href="/dbget-bin/www_bget?ko:K04601">K04601</a>  CELSR2; cadherin EGF LAG seven-pass G-type receptor 2
D      comp37727_c0_seq1; <a href="/dbget-bin/www_bget?ko:K04601">K04601</a>  CELSR2; cadherin EGF LAG seven-pass G-type receptor 2
D      comp51342_c0_seq1; <a href="/dbget-bin/www_bget?ko:K04601">K04601</a>  CELSR2; cadherin EGF LAG seven-pass G-type receptor 2
D      comp73434_c0_seq1; <a href="/dbget-bin/www_bget?ko:K04601">K04601</a>  CELSR2; cadherin EGF LAG seven-pass G-type receptor 2
D      comp57200_c0_seq1; <a href="/dbget-bin/www_bget?ko:K04602">K04602</a>  CELSR3; cadherin EGF LAG seven-pass G-type receptor 3
B  Other
C    EMR1
D      comp9156_c0_seq1; <a href="/dbget-bin/www_bget?ko:K04591">K04591</a>  EMR1; egf-like module containing, mucin-like, hormone receptor-like 1
D      comp7731_c0_seq1; <a href="/dbget-bin/www_bget?ko:K08445">K08445</a>  EMR4; egf-like module containing, mucin-like, hormone receptor-like 4
C    Latrophilin
D      comp18171_c0_seq1; <a href="/dbget-bin/www_bget?ko:K04592">K04592</a>  LPHN1; latrophilin 1
D      comp36745_c0_seq1; <a href="/dbget-bin/www_bget?ko:K04592">K04592</a>  LPHN1; latrophilin 1
D      comp46719_c0_seq4; <a href="/dbget-bin/www_bget?ko:K04592">K04592</a>  LPHN1; latrophilin 1
D      comp32107_c0_seq1; <a href="/dbget-bin/www_bget?ko:K04593">K04593</a>  LPHN2; latrophilin 2
D      comp45577_c0_seq1; <a href="/dbget-bin/www_bget?ko:K04593">K04593</a>  LPHN2; latrophilin 2
D      comp73652_c0_seq1; <a href="/dbget-bin/www_bget?ko:K04593">K04593</a>  LPHN2; latrophilin 2
D      comp46328_c0_seq2; <a href="/dbget-bin/www_bget?ko:K04594">K04594</a>  LPHN3; latrophilin 3
D      comp46328_c0_seq3; <a href="/dbget-bin/www_bget?ko:K04594">K04594</a>  LPHN3; latrophilin 3
D      comp48235_c0_seq1; <a href="/dbget-bin/www_bget?ko:K04594">K04594</a>  LPHN3; latrophilin 3
D      comp57344_c0_seq1; <a href="/dbget-bin/www_bget?ko:K04594">K04594</a>  LPHN3; latrophilin 3
D      comp79879_c0_seq1; <a href="/dbget-bin/www_bget?ko:K04594">K04594</a>  LPHN3; latrophilin 3
D      comp80150_c0_seq1; <a href="/dbget-bin/www_bget?ko:K04594">K04594</a>  LPHN3; latrophilin 3
D      comp123896_c0_seq1; <a href="/dbget-bin/www_bget?ko:K04594">K04594</a>  LPHN3; latrophilin 3
D      comp66878_c0_seq1; <a href="/dbget-bin/www_bget?ko:K04595">K04595</a>  ELTD1; latrophilin and seven transmembrane domain containing 1
C    Brain-specific angiogenesis inhibitor (BAI)
D      comp46500_c0_seq1; <a href="/dbget-bin/www_bget?ko:K04596">K04596</a>  BAI1; brain-specific angiogenesis inhibitor 1
D      comp45865_c0_seq9; <a href="/dbget-bin/www_bget?ko:K04598">K04598</a>  BAI3; brain-specific angiogenesis inhibitor 3
D      comp45865_c0_seq18; <a href="/dbget-bin/www_bget?ko:K04598">K04598</a>  BAI3; brain-specific angiogenesis inhibitor 3
C    Methuselah-like proteins (MTH)
C    Putative / unclassified Class B GPCRs
D      comp12879_c0_seq1; <a href="/dbget-bin/www_bget?ko:K08462">K08462</a>  GPR125; G protein-coupled receptor 125
D      comp66284_c0_seq1; <a href="/dbget-bin/www_bget?ko:K08462">K08462</a>  GPR125; G protein-coupled receptor 125
D      comp74049_c0_seq1; <a href="/dbget-bin/www_bget?ko:K08462">K08462</a>  GPR125; G protein-coupled receptor 125
D      comp24520_c0_seq1; <a href="/dbget-bin/www_bget?ko:K08465">K08465</a>  GPR133; G protein-coupled receptor 133
D      comp31596_c0_seq1; <a href="/dbget-bin/www_bget?ko:K08465">K08465</a>  GPR133; G protein-coupled receptor 133
D      comp45449_c0_seq2; <a href="/dbget-bin/www_bget?ko:K08465">K08465</a>  GPR133; G protein-coupled receptor 133
D      comp62408_c0_seq1; <a href="/dbget-bin/www_bget?ko:K08465">K08465</a>  GPR133; G protein-coupled receptor 133
D      comp80626_c0_seq1; <a href="/dbget-bin/www_bget?ko:K08465">K08465</a>  GPR133; G protein-coupled receptor 133
D      comp83579_c0_seq1; <a href="/dbget-bin/www_bget?ko:K08465">K08465</a>  GPR133; G protein-coupled receptor 133
D      comp92140_c0_seq1; <a href="/dbget-bin/www_bget?ko:K08465">K08465</a>  GPR133; G protein-coupled receptor 133
D      comp33777_c0_seq1; <a href="/dbget-bin/www_bget?ko:K08467">K08467</a>  GPR157; G protein-coupled receptor 157
D      comp33796_c0_seq1; <a href="/dbget-bin/www_bget?ko:K08467">K08467</a>  GPR157; G protein-coupled receptor 157
D      comp37861_c0_seq1; <a href="/dbget-bin/www_bget?ko:K08467">K08467</a>  GPR157; G protein-coupled receptor 157
#
A<b>Class C. Metabotropic glutamate receptor family</b>
B  Biogenic amine
C    Glutamate (metabotropic) [<a href="http://www.kegg.jp/kegg-bin/view_ortholog_table?orthology=K04603+K04605+K04607+K04604+K04608+K04611" target="_blank">Table</a>]
D      comp128686_c0_seq1; <a href="/dbget-bin/www_bget?ko:K04603">K04603</a>  GRM1; metabotropic glutamate receptor 1
D      comp54471_c0_seq1; <a href="/dbget-bin/www_bget?ko:K04605">K04605</a>  GRM2_3; metabotropic glutamate receptor 2/3
D      comp69789_c0_seq1; <a href="/dbget-bin/www_bget?ko:K04605">K04605</a>  GRM2_3; metabotropic glutamate receptor 2/3
D      comp110342_c0_seq1; <a href="/dbget-bin/www_bget?ko:K04605">K04605</a>  GRM2_3; metabotropic glutamate receptor 2/3
D      comp145108_c0_seq1; <a href="/dbget-bin/www_bget?ko:K04605">K04605</a>  GRM2_3; metabotropic glutamate receptor 2/3
D      comp126501_c0_seq1; <a href="/dbget-bin/www_bget?ko:K04604">K04604</a>  GRM5; metabotropic glutamate receptor 5
D      comp79569_c0_seq1; <a href="/dbget-bin/www_bget?ko:K04608">K04608</a>  GRM6_7_8; metabotropic glutamate receptor 6/7/8
C    GABA
D      comp22384_c0_seq1; <a href="/dbget-bin/www_bget?ko:K04615">K04615</a>  GABBR; gamma-aminobutyric acid type B receptor
D      comp41317_c0_seq1; <a href="/dbget-bin/www_bget?ko:K04615">K04615</a>  GABBR; gamma-aminobutyric acid type B receptor
D      comp75288_c0_seq1; <a href="/dbget-bin/www_bget?ko:K04615">K04615</a>  GABBR; gamma-aminobutyric acid type B receptor
D      comp159821_c0_seq1; <a href="/dbget-bin/www_bget?ko:K04615">K04615</a>  GABBR; gamma-aminobutyric acid type B receptor
B  Chemoreception
C    Taste type 1
C    Vomeronasal pheromone type 2
B  Calcium-sensing
C    Extracellular calcium-sensing
D      comp36441_c0_seq1; <a href="/dbget-bin/www_bget?ko:K04612">K04612</a>  CASR; calcium-sensing receptor
D      comp78315_c0_seq1; <a href="/dbget-bin/www_bget?ko:K04612">K04612</a>  CASR; calcium-sensing receptor
B  Glucose-responding
C    Bride of sevenless proteins (BOSS)
B  Other
C    Orphan GPRC5
C    Orphan GPCR6
C    Putative / unclassified Class C GPCRs
#
A<b>Others</b>
B  Chemoreception
C    Fungal mating pheromone
C    Taste type 2
C    Vomeronasal pheromone type 1
C    Insect odorant
C    Nematode chemoreception
B  cAMP signaling
C    cAMP (Dictyostelium)
B  Wnt signaling
C    Frizzled / Smoothened family
D      comp42522_c0_seq1; <a href="/dbget-bin/www_bget?ko:K02432">K02432</a>  FZD1_7, fz; frizzled 1/7
D      comp43918_c0_seq1; <a href="/dbget-bin/www_bget?ko:K02432">K02432</a>  FZD1_7, fz; frizzled 1/7
D      comp56060_c0_seq1; <a href="/dbget-bin/www_bget?ko:K02354">K02354</a>  FZD4, fz4; frizzled 4
D      comp77395_c0_seq1; <a href="/dbget-bin/www_bget?ko:K02354">K02354</a>  FZD4, fz4; frizzled 4
D      comp3431_c0_seq2; <a href="/dbget-bin/www_bget?ko:K02375">K02375</a>  FZD5_8, fz2; frizzled 5/8
D      comp28241_c0_seq1; <a href="/dbget-bin/www_bget?ko:K02375">K02375</a>  FZD5_8, fz2; frizzled 5/8
D      comp46595_c0_seq3; <a href="/dbget-bin/www_bget?ko:K02375">K02375</a>  FZD5_8, fz2; frizzled 5/8
D      comp46595_c0_seq4; <a href="/dbget-bin/www_bget?ko:K02375">K02375</a>  FZD5_8, fz2; frizzled 5/8
D      comp46595_c0_seq6; <a href="/dbget-bin/www_bget?ko:K02375">K02375</a>  FZD5_8, fz2; frizzled 5/8
D      comp46595_c0_seq17; <a href="/dbget-bin/www_bget?ko:K02375">K02375</a>  FZD5_8, fz2; frizzled 5/8
D      comp53699_c0_seq1; <a href="/dbget-bin/www_bget?ko:K02375">K02375</a>  FZD5_8, fz2; frizzled 5/8
D      comp10189_c0_seq1; <a href="/dbget-bin/www_bget?ko:K02842">K02842</a>  FZD9_10; frizzled 9/10
D      comp139416_c0_seq1; <a href="/dbget-bin/www_bget?ko:K06226">K06226</a>  SMO; smoothened
D      comp146042_c0_seq1; <a href="/dbget-bin/www_bget?ko:K06226">K06226</a>  SMO; smoothened
B  Other
C    Ocular albinism proteins
D      comp40924_c0_seq1; <a href="/dbget-bin/www_bget?ko:K08470">K08470</a>  OA1, GPR143; Ocular albinism type 1 protein
C    Plant Mlo receptors
C    Bacterial rhodopsin
C    Carbon/amino acid receptor
!
#<hr>
#<b>[ <a href="/kegg/brite.html">BRITE</a> | <a href="/kegg/kegg2.html">KEGG2</a> | <a href="/kegg/">KEGG</a> ]</b><br>
#Last updated: May 1, 2013
#<br>Classification taken and modified from <a href="http://www.gpcr.org/7tm/">GPCRDB</a>
