# Supplementary material for: RNA-Seq of the Caribbean reef-building coral Orbicella faveolata (Scleractinia-Merulinidae) under bleaching and disease stress expands models of coral innate immunity
Source: PeerJ. 2016 Feb 15;4:e1616. doi: 10.7717/peerj.1616 (PMC4768675; doi:10.7717/peerj.1616)
Supplement: Supplemental Information 10 [file peerj-04-1616-s010.gz › hier/q04031.keg]

+D	GTP-binding proteins
#<h2><a href="/kegg/kegg2.html"><img src="/Fig/bget/kegg3.gif" align="middle" border=0></a>&nbsp; GTP-Binding Proteins</h2>
#<!---
#ENTRY       ko04031
#NAME        G protein
#DEFINITION  GTP-binding proteins Mfaveolata transcriptome
#--->
!
A<b>Heterotrimeric G-proteins</b>
B  Alpha Subunits
C    Alpha type 1 (Gi/o) [<a href="http://www.kegg.jp/kegg-bin/view_ortholog_table?orthology=K04630+K04534+K04631+K04535" target="_blank">Table</a>]
D      comp8990_c0_seq1; <a href="/dbget-bin/www_bget?ko:K04630">K04630</a>  GNAI; guanine nucleotide-binding protein G(i) subunit alpha
D      comp18666_c0_seq1; <a href="/dbget-bin/www_bget?ko:K04630">K04630</a>  GNAI; guanine nucleotide-binding protein G(i) subunit alpha
D      comp25274_c0_seq1; <a href="/dbget-bin/www_bget?ko:K04630">K04630</a>  GNAI; guanine nucleotide-binding protein G(i) subunit alpha
D      comp30980_c0_seq1; <a href="/dbget-bin/www_bget?ko:K04630">K04630</a>  GNAI; guanine nucleotide-binding protein G(i) subunit alpha
D      comp39228_c0_seq1; <a href="/dbget-bin/www_bget?ko:K04630">K04630</a>  GNAI; guanine nucleotide-binding protein G(i) subunit alpha
D      comp45956_c0_seq1; <a href="/dbget-bin/www_bget?ko:K04630">K04630</a>  GNAI; guanine nucleotide-binding protein G(i) subunit alpha
D      comp45956_c0_seq2; <a href="/dbget-bin/www_bget?ko:K04630">K04630</a>  GNAI; guanine nucleotide-binding protein G(i) subunit alpha
D      comp48602_c0_seq1; <a href="/dbget-bin/www_bget?ko:K04630">K04630</a>  GNAI; guanine nucleotide-binding protein G(i) subunit alpha
D      comp53577_c0_seq1; <a href="/dbget-bin/www_bget?ko:K04630">K04630</a>  GNAI; guanine nucleotide-binding protein G(i) subunit alpha
D      comp11197_c0_seq1; <a href="/dbget-bin/www_bget?ko:K04534">K04534</a>  GNAO, G-ALPHA-O; guanine nucleotide-binding protein G(o) subunit alpha
D      comp21067_c0_seq1; <a href="/dbget-bin/www_bget?ko:K04534">K04534</a>  GNAO, G-ALPHA-O; guanine nucleotide-binding protein G(o) subunit alpha
D      comp58804_c0_seq1; <a href="/dbget-bin/www_bget?ko:K04534">K04534</a>  GNAO, G-ALPHA-O; guanine nucleotide-binding protein G(o) subunit alpha
D      comp9138_c0_seq1; <a href="/dbget-bin/www_bget?ko:K04535">K04535</a>  GNAZ; guanine nucleotide-binding protein G(z) subunit alpha
C    Alpha type 2 (Gs)
D      comp45020_c0_seq1; <a href="/dbget-bin/www_bget?ko:K04632">K04632</a>  GNAS; guanine nucleotide-binding protein G(s) subunit alpha
D      comp45020_c0_seq2; <a href="/dbget-bin/www_bget?ko:K04632">K04632</a>  GNAS; guanine nucleotide-binding protein G(s) subunit alpha
D      comp45020_c0_seq3; <a href="/dbget-bin/www_bget?ko:K04632">K04632</a>  GNAS; guanine nucleotide-binding protein G(s) subunit alpha
D      comp65379_c0_seq1; <a href="/dbget-bin/www_bget?ko:K04633">K04633</a>  GNAL; guanine nucleotide-binding protein G(olf) subunit alpha
C    Alpha type 3 (Gq/11) [<a href="http://www.kegg.jp/kegg-bin/view_ortholog_table?orthology=K04634+K04635+K04636+K04637" target="_blank">Table</a>]
D      comp36626_c0_seq3; <a href="/dbget-bin/www_bget?ko:K04634">K04634</a>  GNAQ; guanine nucleotide-binding protein G(q) subunit alpha
D      comp43616_c0_seq1; <a href="/dbget-bin/www_bget?ko:K04634">K04634</a>  GNAQ; guanine nucleotide-binding protein G(q) subunit alpha
D      comp49694_c0_seq1; <a href="/dbget-bin/www_bget?ko:K04634">K04634</a>  GNAQ; guanine nucleotide-binding protein G(q) subunit alpha
D      comp79981_c0_seq1; <a href="/dbget-bin/www_bget?ko:K04634">K04634</a>  GNAQ; guanine nucleotide-binding protein G(q) subunit alpha
D      comp36626_c0_seq1; <a href="/dbget-bin/www_bget?ko:K04635">K04635</a>  GNA11; guanine nucleotide-binding protein subunit alpha-11
C    Alpha type 4 (G12/13)
D      comp44389_c0_seq1; <a href="/dbget-bin/www_bget?ko:K04346">K04346</a>  GNA12; guanine nucleotide-binding protein subunit alpha-12
D      comp50733_c0_seq1; <a href="/dbget-bin/www_bget?ko:K04346">K04346</a>  GNA12; guanine nucleotide-binding protein subunit alpha-12
D      comp54994_c0_seq1; <a href="/dbget-bin/www_bget?ko:K04346">K04346</a>  GNA12; guanine nucleotide-binding protein subunit alpha-12
D      comp120733_c0_seq1; <a href="/dbget-bin/www_bget?ko:K04639">K04639</a>  GNA13; guanine nucleotide-binding protein subunit alpha-13
C    Alpha others - lower eukaryotes
B  Beta Subunits
C    Beta [<a href="http://www.kegg.jp/kegg-bin/view_ortholog_table?orthology=K04536+K04537+K07825+K04538+K04539+K07972" target="_blank">Table</a>]
D      comp24701_c0_seq1; <a href="/dbget-bin/www_bget?ko:K04536">K04536</a>  GNB1; guanine nucleotide-binding protein G(I)/G(S)/G(T) subunit beta-1
D      comp44880_c0_seq1; <a href="/dbget-bin/www_bget?ko:K04536">K04536</a>  GNB1; guanine nucleotide-binding protein G(I)/G(S)/G(T) subunit beta-1
D      comp47161_c0_seq1; <a href="/dbget-bin/www_bget?ko:K04536">K04536</a>  GNB1; guanine nucleotide-binding protein G(I)/G(S)/G(T) subunit beta-1
D      comp89808_c0_seq1; <a href="/dbget-bin/www_bget?ko:K04536">K04536</a>  GNB1; guanine nucleotide-binding protein G(I)/G(S)/G(T) subunit beta-1
D      comp110488_c0_seq1; <a href="/dbget-bin/www_bget?ko:K04536">K04536</a>  GNB1; guanine nucleotide-binding protein G(I)/G(S)/G(T) subunit beta-1
D      comp155450_c0_seq1; <a href="/dbget-bin/www_bget?ko:K04536">K04536</a>  GNB1; guanine nucleotide-binding protein G(I)/G(S)/G(T) subunit beta-1
D      comp6514_c0_seq1; <a href="/dbget-bin/www_bget?ko:K04539">K04539</a>  GNB5; guanine nucleotide-binding protein subunit beta-5
B  Gamma Subunits
C    Gamma [<a href="http://www.kegg.jp/kegg-bin/view_ortholog_table?orthology=K07826+K04540+K04541+K04542+K04543+K04544+K04545+K04546+K04347+K04547+K04548+K04549+K07973" target="_blank">Table</a>]
D      comp40177_c0_seq1; <a href="/dbget-bin/www_bget?ko:K04543">K04543</a>  GNG7; guanine nucleotide-binding protein G(I)/G(S)/G(O) subunit gamma-7
D      comp40824_c0_seq1; <a href="/dbget-bin/www_bget?ko:K04543">K04543</a>  GNG7; guanine nucleotide-binding protein G(I)/G(S)/G(O) subunit gamma-7
D      comp62859_c0_seq1; <a href="/dbget-bin/www_bget?ko:K04347">K04347</a>  GNG12; guanine nucleotide-binding protein G(I)/G(S)/G(O) subunit gamma-12
D      comp78105_c0_seq1; <a href="/dbget-bin/www_bget?ko:K04547">K04547</a>  GNG13; guanine nucleotide-binding protein G(I)/G(S)/G(O) subunit gamma-13
#
A<b>Small (Monomeric) G-proteins</b>
B  Ras Family
C    Ras [<a href="http://www.kegg.jp/kegg-bin/view_ortholog_table?orthology=K02833+K07827+K07828+K17196+K07829+K07830+K07831" target="_blank">Table</a>]
D      comp17972_c0_seq1; <a href="/dbget-bin/www_bget?ko:K07827">K07827</a>  KRAS, KRAS2; GTPase KRas
D      comp28666_c0_seq1; <a href="/dbget-bin/www_bget?ko:K07827">K07827</a>  KRAS, KRAS2; GTPase KRas
D      comp28666_c0_seq2; <a href="/dbget-bin/www_bget?ko:K07827">K07827</a>  KRAS, KRAS2; GTPase KRas
D      comp37499_c0_seq1; <a href="/dbget-bin/www_bget?ko:K07827">K07827</a>  KRAS, KRAS2; GTPase KRas
D      comp41706_c0_seq1; <a href="/dbget-bin/www_bget?ko:K07827">K07827</a>  KRAS, KRAS2; GTPase KRas
D      comp41911_c0_seq1; <a href="/dbget-bin/www_bget?ko:K07827">K07827</a>  KRAS, KRAS2; GTPase KRas
D      comp45873_c0_seq1; <a href="/dbget-bin/www_bget?ko:K07827">K07827</a>  KRAS, KRAS2; GTPase KRas
D      comp45873_c0_seq2; <a href="/dbget-bin/www_bget?ko:K07827">K07827</a>  KRAS, KRAS2; GTPase KRas
D      comp76001_c0_seq1; <a href="/dbget-bin/www_bget?ko:K07827">K07827</a>  KRAS, KRAS2; GTPase KRas
D      comp36892_c0_seq1; <a href="/dbget-bin/www_bget?ko:K07830">K07830</a>  RRAS2, TC21; Ras-related protein R-Ras2
C    Rit
D      comp78829_c0_seq1; <a href="/dbget-bin/www_bget?ko:K07832">K07832</a>  RIT1; Ras-like without CAAX 1
D      comp21003_c0_seq1; <a href="/dbget-bin/www_bget?ko:K07833">K07833</a>  RIT2, RIN; Ras-like without CAAX 2
C    Ral
D      comp25566_c0_seq1; <a href="/dbget-bin/www_bget?ko:K07834">K07834</a>  RALA; Ras-related protein Ral-A
D      comp49446_c0_seq1; <a href="/dbget-bin/www_bget?ko:K07834">K07834</a>  RALA; Ras-related protein Ral-A
D      comp114964_c0_seq1; <a href="/dbget-bin/www_bget?ko:K07834">K07834</a>  RALA; Ras-related protein Ral-A
C    Rap [<a href="http://www.kegg.jp/kegg-bin/view_ortholog_table?orthology=K04353+K07836+K07837+K07838+K07839" target="_blank">Table</a>]
D      comp43319_c0_seq1; <a href="/dbget-bin/www_bget?ko:K04353">K04353</a>  RAP1A; Ras-related protein Rap-1A
D      comp43319_c0_seq2; <a href="/dbget-bin/www_bget?ko:K04353">K04353</a>  RAP1A; Ras-related protein Rap-1A
D      comp49790_c0_seq1; <a href="/dbget-bin/www_bget?ko:K04353">K04353</a>  RAP1A; Ras-related protein Rap-1A
D      comp136870_c0_seq1; <a href="/dbget-bin/www_bget?ko:K04353">K04353</a>  RAP1A; Ras-related protein Rap-1A
D      comp149782_c0_seq1; <a href="/dbget-bin/www_bget?ko:K04353">K04353</a>  RAP1A; Ras-related protein Rap-1A
D      comp48724_c0_seq1; <a href="/dbget-bin/www_bget?ko:K07836">K07836</a>  RAP1B; Ras-related protein Rap-1B
D      comp11604_c0_seq1; <a href="/dbget-bin/www_bget?ko:K07838">K07838</a>  RAP2B; Ras-related protein Rap-2B
D      comp37586_c0_seq1; <a href="/dbget-bin/www_bget?ko:K07838">K07838</a>  RAP2B; Ras-related protein Rap-2B
D      comp74606_c0_seq1; <a href="/dbget-bin/www_bget?ko:K07838">K07838</a>  RAP2B; Ras-related protein Rap-2B
D      comp81749_c0_seq1; <a href="/dbget-bin/www_bget?ko:K07838">K07838</a>  RAP2B; Ras-related protein Rap-2B
D      comp80690_c0_seq1; <a href="/dbget-bin/www_bget?ko:K07839">K07839</a>  RAP2C; Ras-related protein Rap-2C
C    Di-Ras [<a href="http://www.kegg.jp/kegg-bin/view_ortholog_table?orthology=K07840+K07841+K07842" target="_blank">Table</a>]
D      comp19577_c0_seq1; <a href="/dbget-bin/www_bget?ko:K07841">K07841</a>  DIRAS2; DIRAS family, GTP-binding Ras-like 2
D      comp36051_c0_seq1; <a href="/dbget-bin/www_bget?ko:K07841">K07841</a>  DIRAS2; DIRAS family, GTP-binding Ras-like 2
D      comp36051_c0_seq2; <a href="/dbget-bin/www_bget?ko:K07841">K07841</a>  DIRAS2; DIRAS family, GTP-binding Ras-like 2
D      comp49099_c0_seq1; <a href="/dbget-bin/www_bget?ko:K07841">K07841</a>  DIRAS2; DIRAS family, GTP-binding Ras-like 2
C    RasD
C    Rad/Gem/Kir [<a href="http://www.kegg.jp/kegg-bin/view_ortholog_table?orthology=K07845+K07846+K07847+K07848" target="_blank">Table</a>]
C    Rheb
D      comp46081_c0_seq1; <a href="/dbget-bin/www_bget?ko:K07208">K07208</a>  RHEB; Ras homolog enriched in brain
D      comp46081_c0_seq2; <a href="/dbget-bin/www_bget?ko:K07208">K07208</a>  RHEB; Ras homolog enriched in brain
D      comp47226_c0_seq1; <a href="/dbget-bin/www_bget?ko:K07208">K07208</a>  RHEB; Ras homolog enriched in brain
C    Nki-Ras
D      comp69111_c0_seq1; <a href="/dbget-bin/www_bget?ko:K17197">K17197</a>  NKIRAS; NF-kappa-B inhibitor-interacting Ras-like protein
C    Others
D      comp2300_c0_seq1; <a href="/dbget-bin/www_bget?ko:K07855">K07855</a>  RERG; Ras-related and estrogen-regulated growth inhibitor
D      comp42553_c0_seq1; <a href="/dbget-bin/www_bget?ko:K07855">K07855</a>  RERG; Ras-related and estrogen-regulated growth inhibitor
D      comp97767_c0_seq1; <a href="/dbget-bin/www_bget?ko:K07855">K07855</a>  RERG; Ras-related and estrogen-regulated growth inhibitor
B  Rho Family
C    RhoA/B/C [<a href="http://www.kegg.jp/kegg-bin/view_ortholog_table?orthology=K04513+K07856+K07857" target="_blank">Table</a>]
D      comp24773_c0_seq1; <a href="/dbget-bin/www_bget?ko:K04513">K04513</a>  RHOA; Ras homolog gene family, member A
D      comp27603_c0_seq1; <a href="/dbget-bin/www_bget?ko:K04513">K04513</a>  RHOA; Ras homolog gene family, member A
D      comp34810_c0_seq1; <a href="/dbget-bin/www_bget?ko:K04513">K04513</a>  RHOA; Ras homolog gene family, member A
D      comp37594_c1_seq1; <a href="/dbget-bin/www_bget?ko:K04513">K04513</a>  RHOA; Ras homolog gene family, member A
D      comp45955_c0_seq2; <a href="/dbget-bin/www_bget?ko:K04513">K04513</a>  RHOA; Ras homolog gene family, member A
D      comp45955_c0_seq4; <a href="/dbget-bin/www_bget?ko:K04513">K04513</a>  RHOA; Ras homolog gene family, member A
D      comp69443_c0_seq1; <a href="/dbget-bin/www_bget?ko:K04513">K04513</a>  RHOA; Ras homolog gene family, member A
D      comp105136_c0_seq1; <a href="/dbget-bin/www_bget?ko:K04513">K04513</a>  RHOA; Ras homolog gene family, member A
D      comp111960_c0_seq1; <a href="/dbget-bin/www_bget?ko:K04513">K04513</a>  RHOA; Ras homolog gene family, member A
C    Rnd [<a href="http://www.kegg.jp/kegg-bin/view_ortholog_table?orthology=K07531+K07858+K07859" target="_blank">Table</a>]
C    Rac/Cdc42 [<a href="http://www.kegg.jp/kegg-bin/view_ortholog_table?orthology=K04392+K07860+K07861+K07863+K04393+K07864+K07194+K07873+K07865+K07866" target="_blank">Table</a>]
D      comp9458_c0_seq1; <a href="/dbget-bin/www_bget?ko:K04392">K04392</a>  RAC1; Ras-related C3 botulinum toxin substrate 1
D      comp24601_c0_seq1; <a href="/dbget-bin/www_bget?ko:K04392">K04392</a>  RAC1; Ras-related C3 botulinum toxin substrate 1
D      comp39355_c0_seq1; <a href="/dbget-bin/www_bget?ko:K04392">K04392</a>  RAC1; Ras-related C3 botulinum toxin substrate 1
D      comp43027_c0_seq1; <a href="/dbget-bin/www_bget?ko:K04392">K04392</a>  RAC1; Ras-related C3 botulinum toxin substrate 1
D      comp46640_c0_seq3; <a href="/dbget-bin/www_bget?ko:K04392">K04392</a>  RAC1; Ras-related C3 botulinum toxin substrate 1
D      comp57530_c0_seq1; <a href="/dbget-bin/www_bget?ko:K04392">K04392</a>  RAC1; Ras-related C3 botulinum toxin substrate 1
D      comp64890_c0_seq1; <a href="/dbget-bin/www_bget?ko:K04392">K04392</a>  RAC1; Ras-related C3 botulinum toxin substrate 1
D      comp21518_c0_seq1; <a href="/dbget-bin/www_bget?ko:K07863">K07863</a>  RHOG; Ras homolog gene family, member G
D      comp7187_c0_seq1; <a href="/dbget-bin/www_bget?ko:K04393">K04393</a>  CDC42; cell division control protein 42
D      comp23893_c0_seq1; <a href="/dbget-bin/www_bget?ko:K04393">K04393</a>  CDC42; cell division control protein 42
D      comp23893_c0_seq2; <a href="/dbget-bin/www_bget?ko:K04393">K04393</a>  CDC42; cell division control protein 42
D      comp37427_c0_seq1; <a href="/dbget-bin/www_bget?ko:K04393">K04393</a>  CDC42; cell division control protein 42
D      comp45378_c0_seq1; <a href="/dbget-bin/www_bget?ko:K04393">K04393</a>  CDC42; cell division control protein 42
D      comp64396_c0_seq1; <a href="/dbget-bin/www_bget?ko:K04393">K04393</a>  CDC42; cell division control protein 42
D      comp67812_c0_seq1; <a href="/dbget-bin/www_bget?ko:K04393">K04393</a>  CDC42; cell division control protein 42
D      comp143324_c0_seq1; <a href="/dbget-bin/www_bget?ko:K04393">K04393</a>  CDC42; cell division control protein 42
D      comp89781_c0_seq1; <a href="/dbget-bin/www_bget?ko:K07194">K07194</a>  RHOQ, TC10; Ras homolog gene family, member Q
C    RhoBTB
D      comp9870_c0_seq1; <a href="/dbget-bin/www_bget?ko:K07868">K07868</a>  RHOBTB1_2; Rho-related BTB domain-containing protein 1/2
D      comp46710_c0_seq1; <a href="/dbget-bin/www_bget?ko:K07868">K07868</a>  RHOBTB1_2; Rho-related BTB domain-containing protein 1/2
C    Miro
D      comp5324_c0_seq1; <a href="/dbget-bin/www_bget?ko:K07870">K07870</a>  RHOT1, ARHT1; Ras homolog gene family, member T1
D      comp9992_c0_seq1; <a href="/dbget-bin/www_bget?ko:K07870">K07870</a>  RHOT1, ARHT1; Ras homolog gene family, member T1
D      comp31153_c0_seq1; <a href="/dbget-bin/www_bget?ko:K07870">K07870</a>  RHOT1, ARHT1; Ras homolog gene family, member T1
D      comp31153_c0_seq2; <a href="/dbget-bin/www_bget?ko:K07870">K07870</a>  RHOT1, ARHT1; Ras homolog gene family, member T1
D      comp38931_c0_seq1; <a href="/dbget-bin/www_bget?ko:K07870">K07870</a>  RHOT1, ARHT1; Ras homolog gene family, member T1
D      comp61770_c0_seq1; <a href="/dbget-bin/www_bget?ko:K07870">K07870</a>  RHOT1, ARHT1; Ras homolog gene family, member T1
D      comp59339_c0_seq1; <a href="/dbget-bin/www_bget?ko:K07871">K07871</a>  RHOT2, ARHT2; Ras homolog gene family, member T2
C    Others
D      comp15607_c0_seq1; <a href="/dbget-bin/www_bget?ko:K07934">K07934</a>  IFT27, RAYL, RABL4; intraflagellar transport protein 27 homolog
D      comp41367_c0_seq1; <a href="/dbget-bin/www_bget?ko:K07934">K07934</a>  IFT27, RAYL, RABL4; intraflagellar transport protein 27 homolog
B  Rab Family
C    Rab1/35 [<a href="http://www.kegg.jp/kegg-bin/view_ortholog_table?orthology=K07874+K07875+K07876" target="_blank">Table</a>]
D      comp20239_c0_seq1; <a href="/dbget-bin/www_bget?ko:K07874">K07874</a>  RAB1A; Ras-related protein Rab-1A
D      comp63722_c0_seq1; <a href="/dbget-bin/www_bget?ko:K07874">K07874</a>  RAB1A; Ras-related protein Rab-1A
D      comp50238_c0_seq1; <a href="/dbget-bin/www_bget?ko:K07876">K07876</a>  RAB35, RAB1C; Ras-related protein Rab-35
C    Rab2/4/14 [<a href="http://www.kegg.jp/kegg-bin/view_ortholog_table?orthology=K07877+K07878+K07879+K07880+K07881" target="_blank">Table</a>]
D      comp24717_c0_seq1; <a href="/dbget-bin/www_bget?ko:K07877">K07877</a>  RAB2A; Ras-related protein Rab-2A
D      comp62567_c0_seq1; <a href="/dbget-bin/www_bget?ko:K07880">K07880</a>  RAB4B; Ras-related protein Rab-4B
C    Rab3/27 [<a href="http://www.kegg.jp/kegg-bin/view_ortholog_table?orthology=K07882+K06108+K07883+K07884+K07885+K07886" target="_blank">Table</a>]
D      comp56624_c0_seq1; <a href="/dbget-bin/www_bget?ko:K07885">K07885</a>  RAB27A; Ras-related protein Rab-27A
D      comp94950_c0_seq1; <a href="/dbget-bin/www_bget?ko:K07886">K07886</a>  RAB27B; Ras-related protein Rab-27B
C    Rab5/17/22/31 [<a href="http://www.kegg.jp/kegg-bin/view_ortholog_table?orthology=K07887+K07888+K07889+K07909+K07891" target="_blank">Table</a>]
D      comp40134_c0_seq1; <a href="/dbget-bin/www_bget?ko:K07889">K07889</a>  RAB5C; Ras-related protein Rab-5C
D      comp50346_c0_seq1; <a href="/dbget-bin/www_bget?ko:K07889">K07889</a>  RAB5C; Ras-related protein Rab-5C
C    Rab6/41 [<a href="http://www.kegg.jp/kegg-bin/view_ortholog_table?orthology=K07893+K07894+K07895+K07896" target="_blank">Table</a>]
C    Rab7/9 [<a href="http://www.kegg.jp/kegg-bin/view_ortholog_table?orthology=K07897+K07898+K07899+K07900" target="_blank">Table</a>]
D      comp6419_c0_seq1; <a href="/dbget-bin/www_bget?ko:K07899">K07899</a>  RAB9A, RAB9; Ras-related protein Rab-9A
D      comp84711_c0_seq1; <a href="/dbget-bin/www_bget?ko:K07899">K07899</a>  RAB9A, RAB9; Ras-related protein Rab-9A
D      comp10005_c0_seq1; <a href="/dbget-bin/www_bget?ko:K07900">K07900</a>  RAB9B; Ras-related protein Rab-9B
C    Rab8/10/13 [<a href="http://www.kegg.jp/kegg-bin/view_ortholog_table?orthology=K07901+K07902+K07903+K06109" target="_blank">Table</a>]
D      comp35739_c0_seq1; <a href="/dbget-bin/www_bget?ko:K07901">K07901</a>  RAB8A, MEL; Ras-related protein Rab-8A
D      comp68420_c0_seq1; <a href="/dbget-bin/www_bget?ko:K07901">K07901</a>  RAB8A, MEL; Ras-related protein Rab-8A
D      comp72370_c0_seq1; <a href="/dbget-bin/www_bget?ko:K07901">K07901</a>  RAB8A, MEL; Ras-related protein Rab-8A
D      comp87991_c0_seq1; <a href="/dbget-bin/www_bget?ko:K07901">K07901</a>  RAB8A, MEL; Ras-related protein Rab-8A
D      comp107803_c0_seq1; <a href="/dbget-bin/www_bget?ko:K07901">K07901</a>  RAB8A, MEL; Ras-related protein Rab-8A
D      comp109298_c0_seq1; <a href="/dbget-bin/www_bget?ko:K07901">K07901</a>  RAB8A, MEL; Ras-related protein Rab-8A
D      comp156279_c0_seq1; <a href="/dbget-bin/www_bget?ko:K07901">K07901</a>  RAB8A, MEL; Ras-related protein Rab-8A
D      comp133997_c0_seq1; <a href="/dbget-bin/www_bget?ko:K07903">K07903</a>  RAB10; Ras-related protein Rab-10
D      comp6906_c0_seq1; <a href="/dbget-bin/www_bget?ko:K06109">K06109</a>  RAB13; Ras-related protein Rab-13
C    Rab11/25 [<a href="http://www.kegg.jp/kegg-bin/view_ortholog_table?orthology=K07904+K07905+K07906" target="_blank">Table</a>]
D      comp12709_c0_seq1; <a href="/dbget-bin/www_bget?ko:K07904">K07904</a>  RAB11A; Ras-related protein Rab-11A
D      comp26156_c0_seq1; <a href="/dbget-bin/www_bget?ko:K07904">K07904</a>  RAB11A; Ras-related protein Rab-11A
D      comp159816_c0_seq1; <a href="/dbget-bin/www_bget?ko:K07905">K07905</a>  RAB11B; Ras-related protein Rab-11B
C    Rab12/18
D      comp47804_c0_seq1; <a href="/dbget-bin/www_bget?ko:K07907">K07907</a>  RAB12; Ras-related protein Rab-12
D      comp31869_c0_seq1; <a href="/dbget-bin/www_bget?ko:K07910">K07910</a>  RAB18; Ras-related protein Rab-18
C    Rab15
C    Rab19/30/43 [<a href="http://www.kegg.jp/kegg-bin/view_ortholog_table?orthology=K17047+K07917+K07930" target="_blank">Table</a>]
D      comp40638_c0_seq1; <a href="/dbget-bin/www_bget?ko:K07917">K07917</a>  RAB30; Ras-related protein Rab-30
D      comp108825_c0_seq1; <a href="/dbget-bin/www_bget?ko:K07917">K07917</a>  RAB30; Ras-related protein Rab-30
D      comp3218_c0_seq1; <a href="/dbget-bin/www_bget?ko:K07930">K07930</a>  RAB43; Ras-related protein Rab-43
D      comp21959_c0_seq1; <a href="/dbget-bin/www_bget?ko:K07930">K07930</a>  RAB43; Ras-related protein Rab-43
D      comp51391_c0_seq1; <a href="/dbget-bin/www_bget?ko:K07930">K07930</a>  RAB43; Ras-related protein Rab-43
C    Rab20/21/24 [<a href="http://www.kegg.jp/kegg-bin/view_ortholog_table?orthology=K07911+K07890+K07912" target="_blank">Table</a>]
D      comp31037_c0_seq1; <a href="/dbget-bin/www_bget?ko:K07911">K07911</a>  RAB20; Ras-related protein Rab-20
D      comp31037_c0_seq2; <a href="/dbget-bin/www_bget?ko:K07911">K07911</a>  RAB20; Ras-related protein Rab-20
D      comp69258_c0_seq1; <a href="/dbget-bin/www_bget?ko:K07911">K07911</a>  RAB20; Ras-related protein Rab-20
D      comp13851_c0_seq1; <a href="/dbget-bin/www_bget?ko:K07890">K07890</a>  RAB21; Ras-related protein Rab-21
D      comp14613_c0_seq1; <a href="/dbget-bin/www_bget?ko:K07890">K07890</a>  RAB21; Ras-related protein Rab-21
D      comp27595_c0_seq1; <a href="/dbget-bin/www_bget?ko:K07890">K07890</a>  RAB21; Ras-related protein Rab-21
D      comp43811_c0_seq1; <a href="/dbget-bin/www_bget?ko:K07890">K07890</a>  RAB21; Ras-related protein Rab-21
D      comp32817_c0_seq1; <a href="/dbget-bin/www_bget?ko:K07912">K07912</a>  RAB24; Ras-related protein Rab-24
C    Rab23
D      comp137974_c0_seq1; <a href="/dbget-bin/www_bget?ko:K06234">K06234</a>  RAB23; Ras-related protein Rab-23
C    Rab26/37
C    Rab28
D      comp13629_c0_seq1; <a href="/dbget-bin/www_bget?ko:K07915">K07915</a>  RAB28; Ras-related protein Rab-28
D      comp20708_c0_seq1; <a href="/dbget-bin/www_bget?ko:K07915">K07915</a>  RAB28; Ras-related protein Rab-28
C    Rab29/32/38 [<a href="http://www.kegg.jp/kegg-bin/view_ortholog_table?orthology=K07916+K07918+K07923" target="_blank">Table</a>]
D      comp105152_c0_seq1; <a href="/dbget-bin/www_bget?ko:K07916">K07916</a>  RAB7L1, RAB7L; Ras-related protein Rab-7L1
D      comp15169_c0_seq1; <a href="/dbget-bin/www_bget?ko:K07918">K07918</a>  RAB32; Ras-related protein Rab-32
D      comp42890_c0_seq1; <a href="/dbget-bin/www_bget?ko:K07918">K07918</a>  RAB32; Ras-related protein Rab-32
C    Rab33
C    Rab34/36
D      comp4212_c0_seq1; <a href="/dbget-bin/www_bget?ko:K07921">K07921</a>  RAB34; Ras-related protein Rab-34
D      comp97803_c0_seq1; <a href="/dbget-bin/www_bget?ko:K07921">K07921</a>  RAB34; Ras-related protein Rab-34
D      comp121720_c0_seq1; <a href="/dbget-bin/www_bget?ko:K07922">K07922</a>  RAB36; Ras-related protein Rab-36
C    Rab39/42 [<a href="http://www.kegg.jp/kegg-bin/view_ortholog_table?orthology=K07924+K07925+K07929" target="_blank">Table</a>]
D      comp77047_c0_seq1; <a href="/dbget-bin/www_bget?ko:K07925">K07925</a>  RAB39B; Ras-related protein Rab-39B
D      comp111010_c0_seq1; <a href="/dbget-bin/www_bget?ko:K07925">K07925</a>  RAB39B; Ras-related protein Rab-39B
C    Rab40
C    Rab45
D      comp8751_c0_seq1; <a href="/dbget-bin/www_bget?ko:K17199">K17199</a>  RASEF, RAB45; Ras and EF-hand domain-containing protein
D      comp15777_c0_seq1; <a href="/dbget-bin/www_bget?ko:K17199">K17199</a>  RASEF, RAB45; Ras and EF-hand domain-containing protein
D      comp44387_c0_seq1; <a href="/dbget-bin/www_bget?ko:K17199">K17199</a>  RASEF, RAB45; Ras and EF-hand domain-containing protein
D      comp58048_c0_seq1; <a href="/dbget-bin/www_bget?ko:K17199">K17199</a>  RASEF, RAB45; Ras and EF-hand domain-containing protein
C    Rab-like
C    Others
B  Ran Family
C    Ran
D      comp31496_c0_seq1; <a href="/dbget-bin/www_bget?ko:K07936">K07936</a>  RAN; GTP-binding nuclear protein Ran
D      comp42594_c0_seq1; <a href="/dbget-bin/www_bget?ko:K07936">K07936</a>  RAN; GTP-binding nuclear protein Ran
B  Arf/Sar Family
C    Arf [<a href="http://www.kegg.jp/kegg-bin/view_ortholog_table?orthology=K07937+K07938+K07939+K07940+K07941" target="_blank">Table</a>]
D      comp46478_c0_seq2; <a href="/dbget-bin/www_bget?ko:K07937">K07937</a>  ARF1; ADP-ribosylation factor 1
D      comp68370_c0_seq1; <a href="/dbget-bin/www_bget?ko:K07937">K07937</a>  ARF1; ADP-ribosylation factor 1
D      comp47477_c0_seq1; <a href="/dbget-bin/www_bget?ko:K07939">K07939</a>  ARF4; ADP-ribosylation factor 4
D      comp8909_c0_seq1; <a href="/dbget-bin/www_bget?ko:K07941">K07941</a>  ARF6; ADP-ribosylation factor 6
C    Arl1/Arl5 [<a href="http://www.kegg.jp/kegg-bin/view_ortholog_table?orthology=K07942+K07949+K07950" target="_blank">Table</a>]
D      comp47372_c0_seq1; <a href="/dbget-bin/www_bget?ko:K07942">K07942</a>  ARL1; ADP-ribosylation factor-like protein 1
D      comp33271_c0_seq1; <a href="/dbget-bin/www_bget?ko:K07950">K07950</a>  ARL5B; ADP-ribosylation factor-like protein 5B
D      comp61700_c0_seq1; <a href="/dbget-bin/www_bget?ko:K07950">K07950</a>  ARL5B; ADP-ribosylation factor-like protein 5B
D      comp138431_c0_seq1; <a href="/dbget-bin/www_bget?ko:K07950">K07950</a>  ARL5B; ADP-ribosylation factor-like protein 5B
C    Arl2/Arl3
C    Arl4/Arl7
C    Arl6
D      comp35671_c0_seq1; <a href="/dbget-bin/www_bget?ko:K07951">K07951</a>  ARL6, BBS3; ADP-ribosylation factor-like protein 6
D      comp53988_c0_seq1; <a href="/dbget-bin/www_bget?ko:K07951">K07951</a>  ARL6, BBS3; ADP-ribosylation factor-like protein 6
C    Arp
D      comp37815_c0_seq1; <a href="/dbget-bin/www_bget?ko:K07952">K07952</a>  ARFRP1; ADP-ribosylation factor related protein 1
C    Sar
D      comp47675_c0_seq1; <a href="/dbget-bin/www_bget?ko:K07953">K07953</a>  SAR1; GTP-binding protein SAR1 [EC:3.6.5.-]
C    Arl8
D      comp33326_c0_seq1; <a href="/dbget-bin/www_bget?ko:K07955">K07955</a>  ARL8; ADP-ribosylation factor-like protein 8
D      comp45670_c0_seq1; <a href="/dbget-bin/www_bget?ko:K07955">K07955</a>  ARL8; ADP-ribosylation factor-like protein 8
D      comp46624_c0_seq1; <a href="/dbget-bin/www_bget?ko:K07955">K07955</a>  ARL8; ADP-ribosylation factor-like protein 8
D      comp46624_c0_seq2; <a href="/dbget-bin/www_bget?ko:K07955">K07955</a>  ARL8; ADP-ribosylation factor-like protein 8
D      comp47919_c0_seq1; <a href="/dbget-bin/www_bget?ko:K07955">K07955</a>  ARL8; ADP-ribosylation factor-like protein 8
D      comp48745_c0_seq1; <a href="/dbget-bin/www_bget?ko:K07955">K07955</a>  ARL8; ADP-ribosylation factor-like protein 8
D      comp81448_c0_seq1; <a href="/dbget-bin/www_bget?ko:K07955">K07955</a>  ARL8; ADP-ribosylation factor-like protein 8
C    Others
D      comp69076_c0_seq1; <a href="/dbget-bin/www_bget?ko:K07962">K07962</a>  ARL13B, ARL2L1; ADP-ribosylation factor-like protein 13B
D      comp20133_c0_seq1; <a href="/dbget-bin/www_bget?ko:K17201">K17201</a>  ARL15; ADP-ribosylation factor-like protein 15
D      comp109903_c0_seq1; <a href="/dbget-bin/www_bget?ko:K17201">K17201</a>  ARL15; ADP-ribosylation factor-like protein 15
D      comp2588_c0_seq1; <a href="/dbget-bin/www_bget?ko:K07963">K07963</a>  TRIM23, ARFD1; tripartite motif-containing protein 23 [EC:6.3.2.19]
B  Unclassified
C    <a href="/dbget-bin/www_bget?ko:K07933">K07933</a>  RABL3; Rab-like protein 3
C    <a href="/dbget-bin/www_bget?ko:K07935">K07935</a>  RABL5; Rab-like protein 5
C    <a href="/dbget-bin/www_bget?ko:K12272">K12272</a>  SRPRB, SRP102; signal recognition particle receptor subunit beta
!
#<hr>
#<b>[ <a href="/kegg/brite.html">BRITE</a> | <a href="/kegg/kegg2.html">KEGG2</a> | <a href="/kegg/">KEGG</a> ]</b><br>
#Last updated: June 11, 2013
