# Supplementary material for: RNA-Seq of the Caribbean reef-building coral Orbicella faveolata (Scleractinia-Merulinidae) under bleaching and disease stress expands models of coral innate immunity
Source: PeerJ. 2016 Feb 15;4:e1616. doi: 10.7717/peerj.1616 (PMC4768675; doi:10.7717/peerj.1616)
Supplement: Supplemental Information 10 [file peerj-04-1616-s010.gz › hier/q04040.keg]

+C	Channel
#<h2><a href="/kegg/kegg2.html"><img src="/Fig/bget/kegg3.gif" align="middle" border=0></a>&nbsp; Ion Channels</h2>
#<!---
#ENTRY       ko04040
#NAME        Channels
#DEFINITION  Ion Channels Mfaveolata transcriptome
#--->
!
A<b>Cys-loop superfamily</b>
B  GABA-A
C    comp65286_c0_seq1; <a href="/dbget-bin/www_bget?ko:K05175">K05175</a>  GABRA; gamma-aminobutyric acid receptor subunit alpha
C    comp57890_c0_seq1; <a href="/dbget-bin/www_bget?ko:K05181">K05181</a>  GABRB; gamma-aminobutyric acid receptor subunit beta
C    comp71832_c0_seq1; <a href="/dbget-bin/www_bget?ko:K05181">K05181</a>  GABRB; gamma-aminobutyric acid receptor subunit beta
C    comp141412_c0_seq1; <a href="/dbget-bin/www_bget?ko:K05181">K05181</a>  GABRB; gamma-aminobutyric acid receptor subunit beta
C    comp82962_c0_seq1; <a href="/dbget-bin/www_bget?ko:K05184">K05184</a>  GABRD; gamma-aminobutyric acid receptor subunit delta
B  Glycine
C    comp57479_c0_seq1; <a href="/dbget-bin/www_bget?ko:K05194">K05194</a>  GLRA2; glycine receptor alpha-2
C    comp106343_c0_seq1; <a href="/dbget-bin/www_bget?ko:K05194">K05194</a>  GLRA2; glycine receptor alpha-2
C    comp47532_c0_seq1; <a href="/dbget-bin/www_bget?ko:K05196">K05196</a>  GLRB; glycine receptor beta
B  Anionic glutamate
B  Acetylcholine (nicotinic)
C    comp160876_c0_seq1; <a href="/dbget-bin/www_bget?ko:K04806">K04806</a>  CHRNA4; nicotinic acetylcholine receptor alpha-4
C    comp15815_c0_seq1; <a href="/dbget-bin/www_bget?ko:K04809">K04809</a>  CHRNA7; nicotinic acetylcholine receptor alpha-7
C    comp102341_c0_seq1; <a href="/dbget-bin/www_bget?ko:K04809">K04809</a>  CHRNA7; nicotinic acetylcholine receptor alpha-7
C    comp120409_c0_seq1; <a href="/dbget-bin/www_bget?ko:K04809">K04809</a>  CHRNA7; nicotinic acetylcholine receptor alpha-7
C    comp153639_c0_seq1; <a href="/dbget-bin/www_bget?ko:K04810">K04810</a>  CHRNA9; nicotinic acetylcholine receptor alpha-9
C    comp95097_c0_seq1; <a href="/dbget-bin/www_bget?ko:K04813">K04813</a>  CHRNB2; nicotinic acetylcholine receptor beta-2
C    comp83285_c0_seq1; <a href="/dbget-bin/www_bget?ko:K04815">K04815</a>  CHRNB4; nicotinic acetylcholine receptor beta-4
C    comp155461_c0_seq1; <a href="/dbget-bin/www_bget?ko:K05312">K05312</a>  CHRNN; nicotinic acetylcholine receptor, invertebrate
B  Serotonin (5-HT3)
B  Zinc-activated
#
A<b>Glutamate-gated cation channels</b>
B  Glutamate (ionotropic), non-NMDA
C    comp109822_c0_seq1; <a href="/dbget-bin/www_bget?ko:K05197">K05197</a>  GRIA1; glutamate receptor 1
C    comp148419_c0_seq1; <a href="/dbget-bin/www_bget?ko:K05197">K05197</a>  GRIA1; glutamate receptor 1
C    comp27390_c0_seq1; <a href="/dbget-bin/www_bget?ko:K05199">K05199</a>  GRIA3; glutamate receptor 3
C    comp63412_c0_seq1; <a href="/dbget-bin/www_bget?ko:K05205">K05205</a>  GRIK5; glutamate receptor, ionotropic kainate 5
B  Glutamate (ionotropic), NMDA
C    comp4101_c0_seq1; <a href="/dbget-bin/www_bget?ko:K05208">K05208</a>  GRIN1; glutamate receptor ionotropic, NMDA 1
C    comp5214_c0_seq1; <a href="/dbget-bin/www_bget?ko:K05208">K05208</a>  GRIN1; glutamate receptor ionotropic, NMDA 1
C    comp38504_c0_seq1; <a href="/dbget-bin/www_bget?ko:K05208">K05208</a>  GRIN1; glutamate receptor ionotropic, NMDA 1
C    comp38504_c0_seq2; <a href="/dbget-bin/www_bget?ko:K05208">K05208</a>  GRIN1; glutamate receptor ionotropic, NMDA 1
C    comp38504_c0_seq3; <a href="/dbget-bin/www_bget?ko:K05208">K05208</a>  GRIN1; glutamate receptor ionotropic, NMDA 1
C    comp38504_c0_seq4; <a href="/dbget-bin/www_bget?ko:K05208">K05208</a>  GRIN1; glutamate receptor ionotropic, NMDA 1
C    comp38504_c0_seq5; <a href="/dbget-bin/www_bget?ko:K05208">K05208</a>  GRIN1; glutamate receptor ionotropic, NMDA 1
C    comp38504_c0_seq6; <a href="/dbget-bin/www_bget?ko:K05208">K05208</a>  GRIN1; glutamate receptor ionotropic, NMDA 1
C    comp89325_c0_seq1; <a href="/dbget-bin/www_bget?ko:K05208">K05208</a>  GRIN1; glutamate receptor ionotropic, NMDA 1
#
A<b>Epithelial and related channels</b>
B  Epithelial sodium channel (SCNN)
B  Acid-sensing ion channel (ASIC)
C    comp41976_c0_seq2; <a href="/dbget-bin/www_bget?ko:K04829">K04829</a>  ASIC1, ACCN2, BNAC2; acid-sensing ion channel 1
C    comp75573_c0_seq1; <a href="/dbget-bin/www_bget?ko:K04829">K04829</a>  ASIC1, ACCN2, BNAC2; acid-sensing ion channel 1
B  ATP-gated cation channel (P2X)
C    comp23693_c0_seq1; <a href="/dbget-bin/www_bget?ko:K05218">K05218</a>  P2RX4; P2X purinoceptor 4
C    comp30374_c0_seq1; <a href="/dbget-bin/www_bget?ko:K05218">K05218</a>  P2RX4; P2X purinoceptor 4
C    comp30374_c0_seq2; <a href="/dbget-bin/www_bget?ko:K05218">K05218</a>  P2RX4; P2X purinoceptor 4
C    comp53521_c0_seq1; <a href="/dbget-bin/www_bget?ko:K05218">K05218</a>  P2RX4; P2X purinoceptor 4
C    comp132809_c0_seq1; <a href="/dbget-bin/www_bget?ko:K05218">K05218</a>  P2RX4; P2X purinoceptor 4
#
A<b>Ryanodine and IP3 receptors</b>
B  Ryanodine receptor (RYR)
B  IP3 receptor
C    comp4168_c0_seq1; <a href="/dbget-bin/www_bget?ko:K04958">K04958</a>  ITPR1; inositol 1,4,5-triphosphate receptor type 1
C    comp4899_c0_seq1; <a href="/dbget-bin/www_bget?ko:K04958">K04958</a>  ITPR1; inositol 1,4,5-triphosphate receptor type 1
C    comp15311_c0_seq1; <a href="/dbget-bin/www_bget?ko:K04958">K04958</a>  ITPR1; inositol 1,4,5-triphosphate receptor type 1
C    comp30877_c0_seq1; <a href="/dbget-bin/www_bget?ko:K04958">K04958</a>  ITPR1; inositol 1,4,5-triphosphate receptor type 1
C    comp49483_c0_seq1; <a href="/dbget-bin/www_bget?ko:K04958">K04958</a>  ITPR1; inositol 1,4,5-triphosphate receptor type 1
C    comp58523_c0_seq1; <a href="/dbget-bin/www_bget?ko:K04958">K04958</a>  ITPR1; inositol 1,4,5-triphosphate receptor type 1
C    comp73256_c0_seq1; <a href="/dbget-bin/www_bget?ko:K04958">K04958</a>  ITPR1; inositol 1,4,5-triphosphate receptor type 1
C    comp73855_c0_seq1; <a href="/dbget-bin/www_bget?ko:K04958">K04958</a>  ITPR1; inositol 1,4,5-triphosphate receptor type 1
C    comp79567_c0_seq1; <a href="/dbget-bin/www_bget?ko:K04958">K04958</a>  ITPR1; inositol 1,4,5-triphosphate receptor type 1
C    comp84361_c0_seq1; <a href="/dbget-bin/www_bget?ko:K04958">K04958</a>  ITPR1; inositol 1,4,5-triphosphate receptor type 1
C    comp99625_c0_seq1; <a href="/dbget-bin/www_bget?ko:K04958">K04958</a>  ITPR1; inositol 1,4,5-triphosphate receptor type 1
C    comp107520_c0_seq1; <a href="/dbget-bin/www_bget?ko:K04958">K04958</a>  ITPR1; inositol 1,4,5-triphosphate receptor type 1
C    comp109882_c0_seq1; <a href="/dbget-bin/www_bget?ko:K04958">K04958</a>  ITPR1; inositol 1,4,5-triphosphate receptor type 1
C    comp149925_c0_seq1; <a href="/dbget-bin/www_bget?ko:K04958">K04958</a>  ITPR1; inositol 1,4,5-triphosphate receptor type 1
C    comp158048_c0_seq1; <a href="/dbget-bin/www_bget?ko:K04959">K04959</a>  ITPR2; inositol 1,4,5-triphosphate receptor type 2
#
A<b>Voltage-gated cation channels</b>
B  Na+ channel, SCN alpha, NaV1.x
C    comp1366_c0_seq1; <a href="/dbget-bin/www_bget?ko:K04834">K04834</a>  SCN2A; voltage-gated sodium channel type II alpha
C    comp19706_c0_seq1; <a href="/dbget-bin/www_bget?ko:K04834">K04834</a>  SCN2A; voltage-gated sodium channel type II alpha
C    comp19962_c0_seq1; <a href="/dbget-bin/www_bget?ko:K04834">K04834</a>  SCN2A; voltage-gated sodium channel type II alpha
C    comp59291_c0_seq1; <a href="/dbget-bin/www_bget?ko:K04834">K04834</a>  SCN2A; voltage-gated sodium channel type II alpha
C    comp71289_c0_seq1; <a href="/dbget-bin/www_bget?ko:K04834">K04834</a>  SCN2A; voltage-gated sodium channel type II alpha
C    comp95932_c0_seq1; <a href="/dbget-bin/www_bget?ko:K04834">K04834</a>  SCN2A; voltage-gated sodium channel type II alpha
C    comp97567_c0_seq1; <a href="/dbget-bin/www_bget?ko:K04837">K04837</a>  SCN4A; voltage-gated sodium channel type IV alpha
C    comp69237_c0_seq1; <a href="/dbget-bin/www_bget?ko:K04840">K04840</a>  SCN8A; voltage-gated sodium channel type VIII alpha
C    comp83283_c0_seq1; <a href="/dbget-bin/www_bget?ko:K04840">K04840</a>  SCN8A; voltage-gated sodium channel type VIII alpha
C    comp99091_c0_seq1; <a href="/dbget-bin/www_bget?ko:K04840">K04840</a>  SCN8A; voltage-gated sodium channel type VIII alpha
C    comp72122_c0_seq1; <a href="/dbget-bin/www_bget?ko:K04843">K04843</a>  SCN11A; voltage-gated sodium channel type XI alpha
B  Na+ channel, SCN beta
B  Ca2+ channel, CACN alpha-1, CaVx.x
C    comp12909_c0_seq1; <a href="/dbget-bin/www_bget?ko:K04344">K04344</a>  CACNA1A; voltage-dependent calcium channel P/Q type alpha-1A
C    comp64137_c0_seq1; <a href="/dbget-bin/www_bget?ko:K04344">K04344</a>  CACNA1A; voltage-dependent calcium channel P/Q type alpha-1A
C    comp69614_c0_seq1; <a href="/dbget-bin/www_bget?ko:K04344">K04344</a>  CACNA1A; voltage-dependent calcium channel P/Q type alpha-1A
C    comp109672_c0_seq1; <a href="/dbget-bin/www_bget?ko:K04344">K04344</a>  CACNA1A; voltage-dependent calcium channel P/Q type alpha-1A
C    comp121088_c0_seq1; <a href="/dbget-bin/www_bget?ko:K04344">K04344</a>  CACNA1A; voltage-dependent calcium channel P/Q type alpha-1A
C    comp42662_c0_seq1; <a href="/dbget-bin/www_bget?ko:K04849">K04849</a>  CACNA1B; voltage-dependent calcium channel N type alpha-1B
C    comp42662_c0_seq2; <a href="/dbget-bin/www_bget?ko:K04849">K04849</a>  CACNA1B; voltage-dependent calcium channel N type alpha-1B
C    comp56359_c0_seq1; <a href="/dbget-bin/www_bget?ko:K04849">K04849</a>  CACNA1B; voltage-dependent calcium channel N type alpha-1B
C    comp57906_c0_seq1; <a href="/dbget-bin/www_bget?ko:K04849">K04849</a>  CACNA1B; voltage-dependent calcium channel N type alpha-1B
C    comp58451_c0_seq1; <a href="/dbget-bin/www_bget?ko:K04849">K04849</a>  CACNA1B; voltage-dependent calcium channel N type alpha-1B
C    comp68156_c0_seq1; <a href="/dbget-bin/www_bget?ko:K04849">K04849</a>  CACNA1B; voltage-dependent calcium channel N type alpha-1B
C    comp71608_c0_seq1; <a href="/dbget-bin/www_bget?ko:K04849">K04849</a>  CACNA1B; voltage-dependent calcium channel N type alpha-1B
C    comp71888_c0_seq1; <a href="/dbget-bin/www_bget?ko:K04849">K04849</a>  CACNA1B; voltage-dependent calcium channel N type alpha-1B
C    comp77928_c0_seq1; <a href="/dbget-bin/www_bget?ko:K04849">K04849</a>  CACNA1B; voltage-dependent calcium channel N type alpha-1B
C    comp85131_c0_seq1; <a href="/dbget-bin/www_bget?ko:K04849">K04849</a>  CACNA1B; voltage-dependent calcium channel N type alpha-1B
C    comp151432_c0_seq1; <a href="/dbget-bin/www_bget?ko:K04849">K04849</a>  CACNA1B; voltage-dependent calcium channel N type alpha-1B
C    comp61310_c0_seq1; <a href="/dbget-bin/www_bget?ko:K04850">K04850</a>  CACNA1C; voltage-dependent calcium channel L type alpha-1C
C    comp83726_c0_seq1; <a href="/dbget-bin/www_bget?ko:K04850">K04850</a>  CACNA1C; voltage-dependent calcium channel L type alpha-1C
C    comp116746_c0_seq1; <a href="/dbget-bin/www_bget?ko:K04850">K04850</a>  CACNA1C; voltage-dependent calcium channel L type alpha-1C
C    comp127846_c0_seq1; <a href="/dbget-bin/www_bget?ko:K04850">K04850</a>  CACNA1C; voltage-dependent calcium channel L type alpha-1C
C    comp129746_c0_seq1; <a href="/dbget-bin/www_bget?ko:K04850">K04850</a>  CACNA1C; voltage-dependent calcium channel L type alpha-1C
C    comp132605_c0_seq1; <a href="/dbget-bin/www_bget?ko:K04850">K04850</a>  CACNA1C; voltage-dependent calcium channel L type alpha-1C
C    comp159086_c0_seq1; <a href="/dbget-bin/www_bget?ko:K04850">K04850</a>  CACNA1C; voltage-dependent calcium channel L type alpha-1C
C    comp160385_c0_seq1; <a href="/dbget-bin/www_bget?ko:K04850">K04850</a>  CACNA1C; voltage-dependent calcium channel L type alpha-1C
C    comp66100_c0_seq1; <a href="/dbget-bin/www_bget?ko:K04851">K04851</a>  CACNA1D; voltage-dependent calcium channel L type alpha-1D
C    comp57668_c0_seq1; <a href="/dbget-bin/www_bget?ko:K04852">K04852</a>  CACNA1E; voltage-dependent calcium channel R type alpha-1E
C    comp70211_c0_seq1; <a href="/dbget-bin/www_bget?ko:K04852">K04852</a>  CACNA1E; voltage-dependent calcium channel R type alpha-1E
C    comp83061_c0_seq1; <a href="/dbget-bin/www_bget?ko:K04852">K04852</a>  CACNA1E; voltage-dependent calcium channel R type alpha-1E
C    comp103567_c0_seq1; <a href="/dbget-bin/www_bget?ko:K04852">K04852</a>  CACNA1E; voltage-dependent calcium channel R type alpha-1E
C    comp104673_c0_seq1; <a href="/dbget-bin/www_bget?ko:K04852">K04852</a>  CACNA1E; voltage-dependent calcium channel R type alpha-1E
C    comp118981_c0_seq1; <a href="/dbget-bin/www_bget?ko:K04852">K04852</a>  CACNA1E; voltage-dependent calcium channel R type alpha-1E
C    comp23752_c0_seq1; <a href="/dbget-bin/www_bget?ko:K04854">K04854</a>  CACNA1G; voltage-dependent calcium channel T type alpha-1G
C    comp85171_c0_seq1; <a href="/dbget-bin/www_bget?ko:K04854">K04854</a>  CACNA1G; voltage-dependent calcium channel T type alpha-1G
C    comp14160_c0_seq1; <a href="/dbget-bin/www_bget?ko:K04855">K04855</a>  CACNA1H; voltage-dependent calcium channel T type alpha-1H
C    comp83319_c0_seq1; <a href="/dbget-bin/www_bget?ko:K04855">K04855</a>  CACNA1H; voltage-dependent calcium channel T type alpha-1H
C    comp91054_c0_seq1; <a href="/dbget-bin/www_bget?ko:K04855">K04855</a>  CACNA1H; voltage-dependent calcium channel T type alpha-1H
C    comp101377_c0_seq1; <a href="/dbget-bin/www_bget?ko:K04855">K04855</a>  CACNA1H; voltage-dependent calcium channel T type alpha-1H
C    comp78791_c0_seq1; <a href="/dbget-bin/www_bget?ko:K04856">K04856</a>  CACNA1I; voltage-dependent calcium channel T type alpha-1I
C    comp83560_c0_seq1; <a href="/dbget-bin/www_bget?ko:K04856">K04856</a>  CACNA1I; voltage-dependent calcium channel T type alpha-1I
C    comp132704_c0_seq1; <a href="/dbget-bin/www_bget?ko:K04856">K04856</a>  CACNA1I; voltage-dependent calcium channel T type alpha-1I
C    comp3560_c0_seq1; <a href="/dbget-bin/www_bget?ko:K05315">K05315</a>  CACNA1N; voltage-dependent calcium channel alpha 1, invertebrate
C    comp88217_c0_seq1; <a href="/dbget-bin/www_bget?ko:K05315">K05315</a>  CACNA1N; voltage-dependent calcium channel alpha 1, invertebrate
C    comp106055_c0_seq1; <a href="/dbget-bin/www_bget?ko:K05315">K05315</a>  CACNA1N; voltage-dependent calcium channel alpha 1, invertebrate
C    comp108712_c0_seq1; <a href="/dbget-bin/www_bget?ko:K05315">K05315</a>  CACNA1N; voltage-dependent calcium channel alpha 1, invertebrate
C    comp114742_c0_seq1; <a href="/dbget-bin/www_bget?ko:K05315">K05315</a>  CACNA1N; voltage-dependent calcium channel alpha 1, invertebrate
B  Ca2+ channel, CACN alpha-2 delta
C    comp110485_c0_seq1; <a href="/dbget-bin/www_bget?ko:K04858">K04858</a>  CACNA2D1; voltage-dependent calcium channel alpha-2/delta-1
C    comp74154_c0_seq1; <a href="/dbget-bin/www_bget?ko:K04859">K04859</a>  CACNA2D2; voltage-dependent calcium channel alpha-2/delta-2
C    comp31257_c0_seq1; <a href="/dbget-bin/www_bget?ko:K04860">K04860</a>  CACNA2D3; voltage-dependent calcium channel alpha-2/delta-3
C    comp65524_c0_seq1; <a href="/dbget-bin/www_bget?ko:K04860">K04860</a>  CACNA2D3; voltage-dependent calcium channel alpha-2/delta-3
C    comp72421_c0_seq1; <a href="/dbget-bin/www_bget?ko:K04860">K04860</a>  CACNA2D3; voltage-dependent calcium channel alpha-2/delta-3
B  Ca2+ channel, CACN beta
C    comp34998_c0_seq1; <a href="/dbget-bin/www_bget?ko:K04862">K04862</a>  CACNB1; voltage-dependent calcium channel beta-1
C    comp34998_c0_seq2; <a href="/dbget-bin/www_bget?ko:K04862">K04862</a>  CACNB1; voltage-dependent calcium channel beta-1
C    comp27449_c0_seq2; <a href="/dbget-bin/www_bget?ko:K04863">K04863</a>  CACNB2; voltage-dependent calcium channel beta-2
C    comp42230_c0_seq1; <a href="/dbget-bin/www_bget?ko:K04863">K04863</a>  CACNB2; voltage-dependent calcium channel beta-2
C    comp42230_c0_seq2; <a href="/dbget-bin/www_bget?ko:K04863">K04863</a>  CACNB2; voltage-dependent calcium channel beta-2
C    comp47525_c0_seq1; <a href="/dbget-bin/www_bget?ko:K04864">K04864</a>  CACNB3; voltage-dependent calcium channel beta-3
C    comp77846_c0_seq1; <a href="/dbget-bin/www_bget?ko:K04865">K04865</a>  CACNB4; voltage-dependent calcium channel beta-4
C    comp110973_c0_seq1; <a href="/dbget-bin/www_bget?ko:K04865">K04865</a>  CACNB4; voltage-dependent calcium channel beta-4
C    comp150724_c0_seq1; <a href="/dbget-bin/www_bget?ko:K04865">K04865</a>  CACNB4; voltage-dependent calcium channel beta-4
C    comp5313_c0_seq1; <a href="/dbget-bin/www_bget?ko:K05317">K05317</a>  CACNBN; voltage-dependent calcium channel beta, invertebrate
B  Ca2+ channel, CACN gamma
B  K+ channel, KCNA, Kv1.x (Shaker)
C    comp16923_c0_seq1; <a href="/dbget-bin/www_bget?ko:K04874">K04874</a>  KCNA1; potassium voltage-gated channel Shaker-related subfamily A member 1
C    comp71340_c0_seq1; <a href="/dbget-bin/www_bget?ko:K04874">K04874</a>  KCNA1; potassium voltage-gated channel Shaker-related subfamily A member 1
C    comp87526_c0_seq1; <a href="/dbget-bin/www_bget?ko:K04874">K04874</a>  KCNA1; potassium voltage-gated channel Shaker-related subfamily A member 1
C    comp67069_c0_seq1; <a href="/dbget-bin/www_bget?ko:K04876">K04876</a>  KCNA3; potassium voltage-gated channel Shaker-related subfamily A member 3
C    comp69877_c0_seq1; <a href="/dbget-bin/www_bget?ko:K04876">K04876</a>  KCNA3; potassium voltage-gated channel Shaker-related subfamily A member 3
C    comp74000_c0_seq1; <a href="/dbget-bin/www_bget?ko:K04876">K04876</a>  KCNA3; potassium voltage-gated channel Shaker-related subfamily A member 3
C    comp108529_c0_seq1; <a href="/dbget-bin/www_bget?ko:K04877">K04877</a>  KCNA4; potassium voltage-gated channel Shaker-related subfamily A member 4
C    comp16729_c0_seq1; <a href="/dbget-bin/www_bget?ko:K04879">K04879</a>  KCNA6; potassium voltage-gated channel Shaker-related subfamily A member 6
C    comp120801_c0_seq1; <a href="/dbget-bin/www_bget?ko:K05318">K05318</a>  KCNAN; potassium voltage-gated channel Shaker-related subfamily A, invertebrate
B  K+ channel, KCNB, Kv2.x (Shab)
B  K+ channel, KCNC, Kv3.x (Shaw)
C    comp32353_c0_seq3; <a href="/dbget-bin/www_bget?ko:K04887">K04887</a>  KCNC1; potassium voltage-gated channel Shaw-related subfamily C member 1
C    comp154283_c0_seq1; <a href="/dbget-bin/www_bget?ko:K04887">K04887</a>  KCNC1; potassium voltage-gated channel Shaw-related subfamily C member 1
C    comp20503_c0_seq2; <a href="/dbget-bin/www_bget?ko:K04888">K04888</a>  KCNC2; potassium voltage-gated channel Shaw-related subfamily C member 2
C    comp32353_c0_seq1; <a href="/dbget-bin/www_bget?ko:K04889">K04889</a>  KCNC3; potassium voltage-gated channel Shaw-related subfamily C member 3
C    comp83991_c0_seq1; <a href="/dbget-bin/www_bget?ko:K04889">K04889</a>  KCNC3; potassium voltage-gated channel Shaw-related subfamily C member 3
C    comp32353_c0_seq2; <a href="/dbget-bin/www_bget?ko:K04890">K04890</a>  KCNC4; potassium voltage-gated channel Shaw-related subfamily C member 4
C    comp117333_c0_seq1; <a href="/dbget-bin/www_bget?ko:K04890">K04890</a>  KCNC4; potassium voltage-gated channel Shaw-related subfamily C member 4
C    comp72471_c0_seq1; <a href="/dbget-bin/www_bget?ko:K05320">K05320</a>  KCNCN; potassium voltage-gated channel Shaw-related subfamily C, invertebrate
C    comp74681_c0_seq1; <a href="/dbget-bin/www_bget?ko:K05320">K05320</a>  KCNCN; potassium voltage-gated channel Shaw-related subfamily C, invertebrate
C    comp98630_c0_seq1; <a href="/dbget-bin/www_bget?ko:K05320">K05320</a>  KCNCN; potassium voltage-gated channel Shaw-related subfamily C, invertebrate
C    comp152712_c0_seq1; <a href="/dbget-bin/www_bget?ko:K05320">K05320</a>  KCNCN; potassium voltage-gated channel Shaw-related subfamily C, invertebrate
B  K+ channel, KCND, Kv4.x (Shal)
C    comp74535_c0_seq1; <a href="/dbget-bin/www_bget?ko:K04892">K04892</a>  KCND2; potassium voltage-gated channel Shal-related subfamily D member 2
C    comp125849_c0_seq1; <a href="/dbget-bin/www_bget?ko:K04893">K04893</a>  KCND3; potassium voltage-gated channel Shal-related subfamily D member 3
C    comp141150_c0_seq1; <a href="/dbget-bin/www_bget?ko:K05321">K05321</a>  KCNDN; potassium voltage-gated channel Shal-related subfamily D, invertebrate
C    comp156322_c0_seq1; <a href="/dbget-bin/www_bget?ko:K05321">K05321</a>  KCNDN; potassium voltage-gated channel Shal-related subfamily D, invertebrate
B  K+ channel, KCNE, (Isk)
B  K+ channel, KCNF, Kv5.x
B  K+ channel, KCNG, Kv6.x
C    comp88402_c0_seq1; <a href="/dbget-bin/www_bget?ko:K04901">K04901</a>  KCNG2; potassium voltage-gated channel subfamily G member 2
B  K+ channel, KCNH, Kv10-12.x (Ether-a-go-go)
C    comp76431_c0_seq1; <a href="/dbget-bin/www_bget?ko:K04904">K04904</a>  KCNH1; potassium voltage-gated channel Eag-related subfamily H member 1
C    comp113104_c0_seq1; <a href="/dbget-bin/www_bget?ko:K04904">K04904</a>  KCNH1; potassium voltage-gated channel Eag-related subfamily H member 1
C    comp157773_c0_seq1; <a href="/dbget-bin/www_bget?ko:K04904">K04904</a>  KCNH1; potassium voltage-gated channel Eag-related subfamily H member 1
C    comp93038_c0_seq1; <a href="/dbget-bin/www_bget?ko:K04905">K04905</a>  KCNH2; potassium voltage-gated channel Eag-related subfamily H member 2
C    comp100694_c0_seq1; <a href="/dbget-bin/www_bget?ko:K04905">K04905</a>  KCNH2; potassium voltage-gated channel Eag-related subfamily H member 2
C    comp129766_c0_seq1; <a href="/dbget-bin/www_bget?ko:K04905">K04905</a>  KCNH2; potassium voltage-gated channel Eag-related subfamily H member 2
C    comp135771_c0_seq1; <a href="/dbget-bin/www_bget?ko:K04905">K04905</a>  KCNH2; potassium voltage-gated channel Eag-related subfamily H member 2
C    comp148534_c0_seq1; <a href="/dbget-bin/www_bget?ko:K04905">K04905</a>  KCNH2; potassium voltage-gated channel Eag-related subfamily H member 2
C    comp66794_c0_seq1; <a href="/dbget-bin/www_bget?ko:K04908">K04908</a>  KCNH5; potassium voltage-gated channel Eag-related subfamily H member 5
C    comp88123_c0_seq1; <a href="/dbget-bin/www_bget?ko:K04910">K04910</a>  KCNH7; potassium voltage-gated channel Eag-related subfamily H member 7
B  K+ channel, KCNK, K2px.x
C    comp13514_c0_seq1; <a href="/dbget-bin/www_bget?ko:K04912">K04912</a>  KCNK1; potassium channel subfamily K member 1
C    comp78207_c0_seq1; <a href="/dbget-bin/www_bget?ko:K04913">K04913</a>  KCNK2; potassium channel subfamily K member 2
C    comp20330_c0_seq1; <a href="/dbget-bin/www_bget?ko:K04914">K04914</a>  KCNK3; potassium channel subfamily K member 3
C    comp17403_c0_seq1; <a href="/dbget-bin/www_bget?ko:K04919">K04919</a>  KCNK9; potassium channel subfamily K member 9
C    comp36961_c0_seq1; <a href="/dbget-bin/www_bget?ko:K04919">K04919</a>  KCNK9; potassium channel subfamily K member 9
C    comp81838_c0_seq1; <a href="/dbget-bin/www_bget?ko:K04919">K04919</a>  KCNK9; potassium channel subfamily K member 9
C    comp102709_c0_seq1; <a href="/dbget-bin/www_bget?ko:K04919">K04919</a>  KCNK9; potassium channel subfamily K member 9
C    comp141433_c0_seq1; <a href="/dbget-bin/www_bget?ko:K04920">K04920</a>  KCNK10; potassium channel subfamily K member 10
B  K+ channel, KCNQ, Kv7.x (KQT-like)
C    comp97878_c0_seq1; <a href="/dbget-bin/www_bget?ko:K04926">K04926</a>  KCNQ1; potassium voltage-gated channel KQT-like subfamily member 1
C    comp33937_c0_seq1; <a href="/dbget-bin/www_bget?ko:K04927">K04927</a>  KCNQ2; potassium voltage-gated channel KQT-like subfamily member 2
C    comp33937_c0_seq2; <a href="/dbget-bin/www_bget?ko:K04927">K04927</a>  KCNQ2; potassium voltage-gated channel KQT-like subfamily member 2
C    comp97009_c0_seq1; <a href="/dbget-bin/www_bget?ko:K04928">K04928</a>  KCNQ3; potassium voltage-gated channel KQT-like subfamily member 3
C    comp135235_c0_seq1; <a href="/dbget-bin/www_bget?ko:K04928">K04928</a>  KCNQ3; potassium voltage-gated channel KQT-like subfamily member 3
C    comp9198_c0_seq1; <a href="/dbget-bin/www_bget?ko:K04930">K04930</a>  KCNQ5; potassium voltage-gated channel KQT-like subfamily member 5
C    comp77266_c0_seq1; <a href="/dbget-bin/www_bget?ko:K04930">K04930</a>  KCNQ5; potassium voltage-gated channel KQT-like subfamily member 5
C    comp18580_c0_seq1; <a href="/dbget-bin/www_bget?ko:K05324">K05324</a>  KCNQN; potassium voltage-gated channel KQT-like subfamily, invertebrate
C    comp18580_c0_seq2; <a href="/dbget-bin/www_bget?ko:K05324">K05324</a>  KCNQN; potassium voltage-gated channel KQT-like subfamily, invertebrate
B  K+ channel, KCNS, Kv9.x (Delayed-rectifier)
B  K+ channel, KCNV, Kv8.x
B  K+ channel, KCNM, KCa1.x
C    comp35965_c0_seq1; <a href="/dbget-bin/www_bget?ko:K04936">K04936</a>  KCNMA1; potassium large conductance calcium-activated channel subfamily M alpha member 1
C    comp41711_c0_seq1; <a href="/dbget-bin/www_bget?ko:K04936">K04936</a>  KCNMA1; potassium large conductance calcium-activated channel subfamily M alpha member 1
C    comp52779_c0_seq1; <a href="/dbget-bin/www_bget?ko:K04936">K04936</a>  KCNMA1; potassium large conductance calcium-activated channel subfamily M alpha member 1
C    comp131956_c0_seq1; <a href="/dbget-bin/www_bget?ko:K04936">K04936</a>  KCNMA1; potassium large conductance calcium-activated channel subfamily M alpha member 1
C    comp31548_c0_seq1; <a href="/dbget-bin/www_bget?ko:K04941">K04941</a>  KCNMB4; potassium large conductance calcium-activated channel subfamily M beta member 4
B  K+ channel, KCNN, KCa2-3.x (Small conductance)
C    comp5147_c0_seq1; <a href="/dbget-bin/www_bget?ko:K04943">K04943</a>  KCNN2; potassium intermediate/small conductance calcium-activated channel subfamily N member 2
B  K+ channel, KCNT, KCa4.x
C    comp2362_c0_seq1; <a href="/dbget-bin/www_bget?ko:K04946">K04946</a>  KCNT1; potassium channel subfamily T member 1
C    comp66996_c0_seq1; <a href="/dbget-bin/www_bget?ko:K04946">K04946</a>  KCNT1; potassium channel subfamily T member 1
C    comp73247_c0_seq1; <a href="/dbget-bin/www_bget?ko:K04946">K04946</a>  KCNT1; potassium channel subfamily T member 1
C    comp83190_c0_seq1; <a href="/dbget-bin/www_bget?ko:K04946">K04946</a>  KCNT1; potassium channel subfamily T member 1
C    comp87689_c0_seq1; <a href="/dbget-bin/www_bget?ko:K04946">K04946</a>  KCNT1; potassium channel subfamily T member 1
C    comp106023_c0_seq1; <a href="/dbget-bin/www_bget?ko:K04946">K04946</a>  KCNT1; potassium channel subfamily T member 1
C    comp158456_c0_seq1; <a href="/dbget-bin/www_bget?ko:K04946">K04946</a>  KCNT1; potassium channel subfamily T member 1
#
A<b>Related to voltage-gated cation channels</b>
B  Inward rectifier channel (Kir)
C    comp47423_c0_seq1; <a href="/dbget-bin/www_bget?ko:K04997">K04997</a>  KCNJ3; potassium inwardly-rectifying channel subfamily J member 3
C    comp151126_c0_seq1; <a href="/dbget-bin/www_bget?ko:K05004">K05004</a>  KCNJ11; potassium inwardly-rectifying channel subfamily J member 11
C    comp42131_c0_seq1; <a href="/dbget-bin/www_bget?ko:K05330">K05330</a>  KCNJN; potassium inwardly-rectifying channel subfamily J, other
B  Cyclic nucleotide-gated channel (CNG)
C    comp159658_c0_seq1; <a href="/dbget-bin/www_bget?ko:K04948">K04948</a>  CNGA1; cyclic nucleotide gated channel alpha 1
B  Brain cyclic nucleotide-gated channel (HCN)
B  Transient receptor potential family, TRPC (Classical)
C    comp44857_c0_seq1; <a href="/dbget-bin/www_bget?ko:K04967">K04967</a>  TRPC4; transient receptor potential cation channel subfamily C member 4
C    comp44857_c0_seq3; <a href="/dbget-bin/www_bget?ko:K04967">K04967</a>  TRPC4; transient receptor potential cation channel subfamily C member 4
C    comp66337_c0_seq1; <a href="/dbget-bin/www_bget?ko:K04967">K04967</a>  TRPC4; transient receptor potential cation channel subfamily C member 4
C    comp93303_c0_seq1; <a href="/dbget-bin/www_bget?ko:K04969">K04969</a>  TRPC6; transient receptor potential cation channel subfamily C member 6
C    comp39560_c0_seq1; <a href="/dbget-bin/www_bget?ko:K04970">K04970</a>  TRPC7; transient receptor potential cation channel subfamily C member 7
B  Transient receptor potential family, TRPV (Vanilloid)
B  Transient receptor potential family, TRPM (Melastatin/Long TRP)
C    comp140230_c0_seq1; <a href="/dbget-bin/www_bget?ko:K04977">K04977</a>  TRPM2; transient receptor potential cation channel subfamily M member 2
C    comp151654_c0_seq1; <a href="/dbget-bin/www_bget?ko:K04977">K04977</a>  TRPM2; transient receptor potential cation channel subfamily M member 2
C    comp66075_c0_seq1; <a href="/dbget-bin/www_bget?ko:K04978">K04978</a>  TRPM3; transient receptor potential cation channel subfamily M member 3
C    comp129188_c0_seq1; <a href="/dbget-bin/www_bget?ko:K05392">K05392</a>  TRPMN; transient receptor potential cation channel subfamily M, invertebrate
B  Transient receptor potential family, TRPA (ANKTM1)
C    comp5650_c0_seq1; <a href="/dbget-bin/www_bget?ko:K04984">K04984</a>  TRPA1, ANKTM1; transient receptor potential cation channel subfamily A member 1
C    comp16333_c0_seq1; <a href="/dbget-bin/www_bget?ko:K04984">K04984</a>  TRPA1, ANKTM1; transient receptor potential cation channel subfamily A member 1
C    comp29235_c0_seq1; <a href="/dbget-bin/www_bget?ko:K04984">K04984</a>  TRPA1, ANKTM1; transient receptor potential cation channel subfamily A member 1
C    comp32167_c0_seq1; <a href="/dbget-bin/www_bget?ko:K04984">K04984</a>  TRPA1, ANKTM1; transient receptor potential cation channel subfamily A member 1
C    comp40326_c0_seq1; <a href="/dbget-bin/www_bget?ko:K04984">K04984</a>  TRPA1, ANKTM1; transient receptor potential cation channel subfamily A member 1
C    comp40378_c0_seq1; <a href="/dbget-bin/www_bget?ko:K04984">K04984</a>  TRPA1, ANKTM1; transient receptor potential cation channel subfamily A member 1
C    comp43274_c0_seq1; <a href="/dbget-bin/www_bget?ko:K04984">K04984</a>  TRPA1, ANKTM1; transient receptor potential cation channel subfamily A member 1
C    comp46313_c0_seq3; <a href="/dbget-bin/www_bget?ko:K04984">K04984</a>  TRPA1, ANKTM1; transient receptor potential cation channel subfamily A member 1
C    comp46313_c0_seq6; <a href="/dbget-bin/www_bget?ko:K04984">K04984</a>  TRPA1, ANKTM1; transient receptor potential cation channel subfamily A member 1
C    comp46561_c0_seq3; <a href="/dbget-bin/www_bget?ko:K04984">K04984</a>  TRPA1, ANKTM1; transient receptor potential cation channel subfamily A member 1
C    comp46727_c0_seq2; <a href="/dbget-bin/www_bget?ko:K04984">K04984</a>  TRPA1, ANKTM1; transient receptor potential cation channel subfamily A member 1
C    comp50596_c0_seq1; <a href="/dbget-bin/www_bget?ko:K04984">K04984</a>  TRPA1, ANKTM1; transient receptor potential cation channel subfamily A member 1
C    comp65225_c0_seq1; <a href="/dbget-bin/www_bget?ko:K04984">K04984</a>  TRPA1, ANKTM1; transient receptor potential cation channel subfamily A member 1
C    comp67672_c0_seq1; <a href="/dbget-bin/www_bget?ko:K04984">K04984</a>  TRPA1, ANKTM1; transient receptor potential cation channel subfamily A member 1
C    comp69360_c0_seq1; <a href="/dbget-bin/www_bget?ko:K04984">K04984</a>  TRPA1, ANKTM1; transient receptor potential cation channel subfamily A member 1
C    comp70319_c0_seq1; <a href="/dbget-bin/www_bget?ko:K04984">K04984</a>  TRPA1, ANKTM1; transient receptor potential cation channel subfamily A member 1
C    comp84464_c0_seq1; <a href="/dbget-bin/www_bget?ko:K04984">K04984</a>  TRPA1, ANKTM1; transient receptor potential cation channel subfamily A member 1
C    comp96667_c0_seq1; <a href="/dbget-bin/www_bget?ko:K04984">K04984</a>  TRPA1, ANKTM1; transient receptor potential cation channel subfamily A member 1
C    comp104409_c0_seq1; <a href="/dbget-bin/www_bget?ko:K04984">K04984</a>  TRPA1, ANKTM1; transient receptor potential cation channel subfamily A member 1
C    comp105845_c0_seq1; <a href="/dbget-bin/www_bget?ko:K04984">K04984</a>  TRPA1, ANKTM1; transient receptor potential cation channel subfamily A member 1
C    comp110614_c0_seq1; <a href="/dbget-bin/www_bget?ko:K04984">K04984</a>  TRPA1, ANKTM1; transient receptor potential cation channel subfamily A member 1
C    comp119188_c0_seq1; <a href="/dbget-bin/www_bget?ko:K04984">K04984</a>  TRPA1, ANKTM1; transient receptor potential cation channel subfamily A member 1
B  Transient receptor potential family, TRPP (Polycystin)
C    comp38024_c0_seq1; <a href="/dbget-bin/www_bget?ko:K04987">K04987</a>  PKD1L1; polycystin 1L1
C    comp27366_c0_seq1; <a href="/dbget-bin/www_bget?ko:K04988">K04988</a>  PKD1L2; polycystin 1L2
C    comp30817_c0_seq1; <a href="/dbget-bin/www_bget?ko:K04988">K04988</a>  PKD1L2; polycystin 1L2
C    comp48311_c0_seq1; <a href="/dbget-bin/www_bget?ko:K04988">K04988</a>  PKD1L2; polycystin 1L2
C    comp76327_c0_seq1; <a href="/dbget-bin/www_bget?ko:K04988">K04988</a>  PKD1L2; polycystin 1L2
C    comp141477_c0_seq1; <a href="/dbget-bin/www_bget?ko:K04988">K04988</a>  PKD1L2; polycystin 1L2
C    comp27659_c0_seq1; <a href="/dbget-bin/www_bget?ko:K04989">K04989</a>  PKD1L3; polycystin 1L3
C    comp39103_c0_seq1; <a href="/dbget-bin/www_bget?ko:K04989">K04989</a>  PKD1L3; polycystin 1L3
C    comp45820_c0_seq1; <a href="/dbget-bin/www_bget?ko:K04986">K04986</a>  PKD2; polycystin 2
C    comp65108_c0_seq1; <a href="/dbget-bin/www_bget?ko:K04986">K04986</a>  PKD2; polycystin 2
C    comp80987_c0_seq1; <a href="/dbget-bin/www_bget?ko:K04986">K04986</a>  PKD2; polycystin 2
C    comp161134_c0_seq1; <a href="/dbget-bin/www_bget?ko:K04986">K04986</a>  PKD2; polycystin 2
C    comp68775_c0_seq1; <a href="/dbget-bin/www_bget?ko:K04990">K04990</a>  PKD2L1; polycystin 2L1
C    comp75244_c0_seq1; <a href="/dbget-bin/www_bget?ko:K04990">K04990</a>  PKD2L1; polycystin 2L1
B  Transient receptor potential family, TRPML (Mucolipin)
C    comp19774_c0_seq1; <a href="/dbget-bin/www_bget?ko:K04992">K04992</a>  MCOLN1; mucolipin 1
B  CatSper and two-pore channel
C    comp40264_c0_seq1; <a href="/dbget-bin/www_bget?ko:K16896">K16896</a>  TPCN1; two pore calcium channel protein 1
C    comp40264_c0_seq2; <a href="/dbget-bin/www_bget?ko:K16896">K16896</a>  TPCN1; two pore calcium channel protein 1
C    comp40264_c0_seq3; <a href="/dbget-bin/www_bget?ko:K16896">K16896</a>  TPCN1; two pore calcium channel protein 1
C    comp40264_c0_seq5; <a href="/dbget-bin/www_bget?ko:K16896">K16896</a>  TPCN1; two pore calcium channel protein 1
C    comp115388_c0_seq1; <a href="/dbget-bin/www_bget?ko:K16896">K16896</a>  TPCN1; two pore calcium channel protein 1
C    comp66875_c0_seq1; <a href="/dbget-bin/www_bget?ko:K14077">K14077</a>  TPCN2; two pore calcium channel protein 2
C    comp87231_c0_seq1; <a href="/dbget-bin/www_bget?ko:K14077">K14077</a>  TPCN2; two pore calcium channel protein 2
C    comp91233_c0_seq1; <a href="/dbget-bin/www_bget?ko:K14077">K14077</a>  TPCN2; two pore calcium channel protein 2
#
A<b>Chloride channels</b>
B  CLCN chloride channel
C    comp45721_c0_seq1; <a href="/dbget-bin/www_bget?ko:K05011">K05011</a>  CLCN2; chloride channel 2
C    comp88438_c0_seq1; <a href="/dbget-bin/www_bget?ko:K05011">K05011</a>  CLCN2; chloride channel 2
C    comp130435_c0_seq1; <a href="/dbget-bin/www_bget?ko:K05011">K05011</a>  CLCN2; chloride channel 2
C    comp136545_c0_seq1; <a href="/dbget-bin/www_bget?ko:K05011">K05011</a>  CLCN2; chloride channel 2
C    comp13442_c0_seq1; <a href="/dbget-bin/www_bget?ko:K05012">K05012</a>  CLCN3_4_5; chloride channel 3/4/5
C    comp61404_c0_seq1; <a href="/dbget-bin/www_bget?ko:K05012">K05012</a>  CLCN3_4_5; chloride channel 3/4/5
C    comp67134_c0_seq1; <a href="/dbget-bin/www_bget?ko:K05012">K05012</a>  CLCN3_4_5; chloride channel 3/4/5
C    comp33218_c0_seq1; <a href="/dbget-bin/www_bget?ko:K05015">K05015</a>  CLCN6; chloride channel 6
C    comp82551_c0_seq1; <a href="/dbget-bin/www_bget?ko:K05015">K05015</a>  CLCN6; chloride channel 6
C    comp114996_c0_seq1; <a href="/dbget-bin/www_bget?ko:K05015">K05015</a>  CLCN6; chloride channel 6
C    comp19972_c0_seq1; <a href="/dbget-bin/www_bget?ko:K05016">K05016</a>  CLCN7; chloride channel 7
C    comp34436_c0_seq1; <a href="/dbget-bin/www_bget?ko:K05016">K05016</a>  CLCN7; chloride channel 7
C    comp39607_c0_seq1; <a href="/dbget-bin/www_bget?ko:K05016">K05016</a>  CLCN7; chloride channel 7
C    comp39607_c0_seq2; <a href="/dbget-bin/www_bget?ko:K05016">K05016</a>  CLCN7; chloride channel 7
C    comp50931_c0_seq1; <a href="/dbget-bin/www_bget?ko:K05016">K05016</a>  CLCN7; chloride channel 7
C    comp76233_c0_seq1; <a href="/dbget-bin/www_bget?ko:K05016">K05016</a>  CLCN7; chloride channel 7
C    comp97855_c0_seq1; <a href="/dbget-bin/www_bget?ko:K05016">K05016</a>  CLCN7; chloride channel 7
C    comp123253_c0_seq1; <a href="/dbget-bin/www_bget?ko:K05016">K05016</a>  CLCN7; chloride channel 7
B  Nucleotide sensitive chloride channel
C    comp18752_c0_seq1; <a href="/dbget-bin/www_bget?ko:K05019">K05019</a>  CLNS1A; chloride channel, nucleotide-sensitive, 1A
B  Chloride intracellular channel
C    comp46749_c1_seq2; <a href="/dbget-bin/www_bget?ko:K05022">K05022</a>  CLIC2; chloride intracellular channel protein 2
C    comp67072_c0_seq1; <a href="/dbget-bin/www_bget?ko:K05025">K05025</a>  CLIC5; chloride intracellular channel protein 5
C    comp44849_c0_seq1; <a href="/dbget-bin/www_bget?ko:K05026">K05026</a>  CLIC6; chloride intracellular channel protein 6
C    comp84112_c0_seq1; <a href="/dbget-bin/www_bget?ko:K05026">K05026</a>  CLIC6; chloride intracellular channel protein 6
B  Calcium activated chloride channel
C    comp122951_c0_seq1; <a href="/dbget-bin/www_bget?ko:K05030">K05030</a>  CLCA4; calcium-activated chloride channel regulator 4
!
#<hr>
#<b>[ <a href="/kegg/brite.html">BRITE</a> | <a href="/kegg/kegg2.html">KEGG2</a> | <a href="/kegg/">KEGG</a> ]</b><br>
#Last updated: April 12, 2013
