# Supplementary material for: RNA-Seq of the Caribbean reef-building coral Orbicella faveolata (Scleractinia-Merulinidae) under bleaching and disease stress expands models of coral innate immunity
Source: PeerJ. 2016 Feb 15;4:e1616. doi: 10.7717/peerj.1616 (PMC4768675; doi:10.7717/peerj.1616)
Supplement: Supplemental Information 10 [file peerj-04-1616-s010.gz › hier/q04050.keg]

+C	Receptor
#<h2><a href="/kegg/kegg2.html"><img src="/Fig/bget/kegg3.gif" align="middle" border=0></a>&nbsp; Cytokine Receptors</h2>
#<!---
#ENTRY       ko04050
#DEFINITION  Cytokine receptors Mfaveolata transcriptome
#--->
!
A<b>Class I cytokine receptor (hematopoietin family receptor)</b>
B  <a href="/dbget-bin/www_bget?ko:K05068">K05068</a>  IL2RA, CD25; interleukin 2 receptor alpha
B  <a href="/dbget-bin/www_bget?ko:K05069">K05069</a>  IL2RB; interleukin 2 receptor beta
B  <a href="/dbget-bin/www_bget?ko:K05070">K05070</a>  IL2RG; interleukin 2 receptor gamma
B  <a href="/dbget-bin/www_bget?ko:K04737">K04737</a>  IL3RA; interleukin 3 receptor alpha
B  <a href="/dbget-bin/www_bget?ko:K05071">K05071</a>  IL4R; interleukin 4 receptor
B  <a href="/dbget-bin/www_bget?ko:K05067">K05067</a>  IL5RA; interleukin 5 receptor alpha
B  <a href="/dbget-bin/www_bget?ko:K05055">K05055</a>  IL6R; interleukin 6 receptor
B  <a href="/dbget-bin/www_bget?ko:K05072">K05072</a>  IL7R; interleukin 7 receptor
B  <a href="/dbget-bin/www_bget?ko:K05073">K05073</a>  IL9R; interleukin 9 receptor
B  <a href="/dbget-bin/www_bget?ko:K05056">K05056</a>  IL11RA; interleukin 11 receptor alpha
B  <a href="/dbget-bin/www_bget?ko:K05063">K05063</a>  IL12RB1; interleukin 12 receptor beta-1
B  <a href="/dbget-bin/www_bget?ko:K05064">K05064</a>  IL12RB2; interleukin 12 receptor beta-2
B  <a href="/dbget-bin/www_bget?ko:K05076">K05076</a>  IL13RA1; interleukin 13 receptor alpha-1
B  <a href="/dbget-bin/www_bget?ko:K05077">K05077</a>  IL13RA2; interleukin 13 receptor alpha-2
B  <a href="/dbget-bin/www_bget?ko:K05074">K05074</a>  IL15RA; interleukin 15 receptor alpha
B  <a href="/dbget-bin/www_bget?ko:K05075">K05075</a>  IL21R; interleukin 21 receptor
B  <a href="/dbget-bin/www_bget?ko:K05065">K05065</a>  IL23R; interleukin 23 receptor
B  <a href="/dbget-bin/www_bget?ko:K05060">K05060</a>  IL6ST, GP130; interleukin 6 signal transducer
B  <a href="/dbget-bin/www_bget?ko:K05058">K05058</a>  LIFR; leukemia inhibitory factor receptor
B  <a href="/dbget-bin/www_bget?ko:K05057">K05057</a>  OSMR; oncostatin M receptor
B  <a href="/dbget-bin/www_bget?ko:K05059">K05059</a>  CNTFR; ciliary neurotrophic factor receptor
B  <a href="/dbget-bin/www_bget?ko:K05066">K05066</a>  CSF2RA, GMCSFR; granulocyte-macrophage colony-stimulating factor receptor alpha
B  <a href="/dbget-bin/www_bget?ko:K04738">K04738</a>  CSF2RB, IL3RB; cytokine receptor common subunit beta
B  <a href="/dbget-bin/www_bget?ko:K05061">K05061</a>  CSF3R; granulocyte colony-stimulating factor receptor
B  <a href="/dbget-bin/www_bget?ko:K05062">K05062</a>  LEPR; leptin receptor
B  <a href="/dbget-bin/www_bget?ko:K05078">K05078</a>  TSLPR; thymic stromal-derived lymphopoietin receptor
B  <a href="/dbget-bin/www_bget?ko:K05079">K05079</a>  EPOR; erythropoietin receptor
B  <a href="/dbget-bin/www_bget?ko:K05080">K05080</a>  GHR; growth hormone receptor
B  <a href="/dbget-bin/www_bget?ko:K05081">K05081</a>  PRLR; prolactin receptor
B  <a href="/dbget-bin/www_bget?ko:K05082">K05082</a>  TPOR, MPL; thrombopoietin receptor
#
A<b>Class II cytokine receptor (interferon/IL-10 family receptor)</b>
B  <a href="/dbget-bin/www_bget?ko:K05130">K05130</a>  IFNAR1; interferon receptor 1
B  <a href="/dbget-bin/www_bget?ko:K05131">K05131</a>  IFNAR2; interferon receptor 2
B  <a href="/dbget-bin/www_bget?ko:K05132">K05132</a>  IFNGR1, CD119; interferon gamma receptor 1
B  <a href="/dbget-bin/www_bget?ko:K05133">K05133</a>  IFNGR2; interferon gamma receptor 2
B  <a href="/dbget-bin/www_bget?ko:K05134">K05134</a>  IL10RA; interleukin 10 receptor alpha
B  <a href="/dbget-bin/www_bget?ko:K05135">K05135</a>  IL10RB; interleukin 10 receptor beta
B  <a href="/dbget-bin/www_bget?ko:K05136">K05136</a>  IL20RA; interleukin 20 receptor alpha
B  <a href="/dbget-bin/www_bget?ko:K05137">K05137</a>  IL20RB; interleukin 20 receptor beta
B  <a href="/dbget-bin/www_bget?ko:K05138">K05138</a>  IL22RA1; interleukin 22 receptor alpha 1
B  <a href="/dbget-bin/www_bget?ko:K05139">K05139</a>  IL22RA2; interleukin 22 receptor alpha 2
B  <a href="/dbget-bin/www_bget?ko:K05140">K05140</a>  IL28RA; interleukin 28 receptor alpha
#
A<b>Receptor tyrosine kinase</b>
B  RTK class I (EGF receptor family)
C    comp34994_c0_seq1; <a href="/dbget-bin/www_bget?ko:K05085">K05085</a>  ERBB4, HER4; receptor tyrosine-protein kinase erbB-4 [EC:2.7.10.1]
B  RTK class II (Insulin receptor family)
C    comp46803_c0_seq4; <a href="/dbget-bin/www_bget?ko:K04527">K04527</a>  INSR; insulin receptor [EC:2.7.10.1]
C    comp48688_c0_seq1; <a href="/dbget-bin/www_bget?ko:K05088">K05088</a>  ROS1; proto-oncogene tyrosine-protein kinase ROS [EC:2.7.10.1]
B  RTK class III (PDGF receptor family)
C    comp22189_c0_seq1; <a href="/dbget-bin/www_bget?ko:K05089">K05089</a>  PDGFRB; platelet-derived growth factor receptor beta [EC:2.7.10.1]
C    comp26145_c0_seq1; <a href="/dbget-bin/www_bget?ko:K05089">K05089</a>  PDGFRB; platelet-derived growth factor receptor beta [EC:2.7.10.1]
C    comp70363_c0_seq1; <a href="/dbget-bin/www_bget?ko:K05090">K05090</a>  CSF1R, FMS; macrophage colony-stimulating factor 1 receptor [EC:2.7.10.1]
C    comp138887_c0_seq1; <a href="/dbget-bin/www_bget?ko:K05090">K05090</a>  CSF1R, FMS; macrophage colony-stimulating factor 1 receptor [EC:2.7.10.1]
B  RTK class IV (FGF receptor family)
C    comp18071_c0_seq1; <a href="/dbget-bin/www_bget?ko:K04362">K04362</a>  FGFR1; fibroblast growth factor receptor 1 [EC:2.7.10.1]
C    comp35340_c0_seq1; <a href="/dbget-bin/www_bget?ko:K04362">K04362</a>  FGFR1; fibroblast growth factor receptor 1 [EC:2.7.10.1]
C    comp40019_c0_seq1; <a href="/dbget-bin/www_bget?ko:K04362">K04362</a>  FGFR1; fibroblast growth factor receptor 1 [EC:2.7.10.1]
C    comp40019_c0_seq2; <a href="/dbget-bin/www_bget?ko:K04362">K04362</a>  FGFR1; fibroblast growth factor receptor 1 [EC:2.7.10.1]
C    comp40257_c0_seq1; <a href="/dbget-bin/www_bget?ko:K04362">K04362</a>  FGFR1; fibroblast growth factor receptor 1 [EC:2.7.10.1]
C    comp40257_c0_seq2; <a href="/dbget-bin/www_bget?ko:K04362">K04362</a>  FGFR1; fibroblast growth factor receptor 1 [EC:2.7.10.1]
C    comp41674_c0_seq3; <a href="/dbget-bin/www_bget?ko:K04362">K04362</a>  FGFR1; fibroblast growth factor receptor 1 [EC:2.7.10.1]
C    comp41674_c0_seq4; <a href="/dbget-bin/www_bget?ko:K04362">K04362</a>  FGFR1; fibroblast growth factor receptor 1 [EC:2.7.10.1]
C    comp42879_c0_seq1; <a href="/dbget-bin/www_bget?ko:K04362">K04362</a>  FGFR1; fibroblast growth factor receptor 1 [EC:2.7.10.1]
C    comp42879_c0_seq2; <a href="/dbget-bin/www_bget?ko:K04362">K04362</a>  FGFR1; fibroblast growth factor receptor 1 [EC:2.7.10.1]
C    comp44203_c0_seq2; <a href="/dbget-bin/www_bget?ko:K04362">K04362</a>  FGFR1; fibroblast growth factor receptor 1 [EC:2.7.10.1]
C    comp45395_c0_seq1; <a href="/dbget-bin/www_bget?ko:K04362">K04362</a>  FGFR1; fibroblast growth factor receptor 1 [EC:2.7.10.1]
C    comp46475_c5_seq4; <a href="/dbget-bin/www_bget?ko:K04362">K04362</a>  FGFR1; fibroblast growth factor receptor 1 [EC:2.7.10.1]
C    comp46527_c0_seq1; <a href="/dbget-bin/www_bget?ko:K04362">K04362</a>  FGFR1; fibroblast growth factor receptor 1 [EC:2.7.10.1]
C    comp46527_c0_seq5; <a href="/dbget-bin/www_bget?ko:K04362">K04362</a>  FGFR1; fibroblast growth factor receptor 1 [EC:2.7.10.1]
C    comp46705_c0_seq1; <a href="/dbget-bin/www_bget?ko:K04362">K04362</a>  FGFR1; fibroblast growth factor receptor 1 [EC:2.7.10.1]
C    comp46705_c0_seq2; <a href="/dbget-bin/www_bget?ko:K04362">K04362</a>  FGFR1; fibroblast growth factor receptor 1 [EC:2.7.10.1]
C    comp46705_c0_seq5; <a href="/dbget-bin/www_bget?ko:K04362">K04362</a>  FGFR1; fibroblast growth factor receptor 1 [EC:2.7.10.1]
C    comp46705_c0_seq8; <a href="/dbget-bin/www_bget?ko:K04362">K04362</a>  FGFR1; fibroblast growth factor receptor 1 [EC:2.7.10.1]
C    comp46705_c0_seq9; <a href="/dbget-bin/www_bget?ko:K04362">K04362</a>  FGFR1; fibroblast growth factor receptor 1 [EC:2.7.10.1]
C    comp46705_c0_seq10; <a href="/dbget-bin/www_bget?ko:K04362">K04362</a>  FGFR1; fibroblast growth factor receptor 1 [EC:2.7.10.1]
C    comp46705_c0_seq12; <a href="/dbget-bin/www_bget?ko:K04362">K04362</a>  FGFR1; fibroblast growth factor receptor 1 [EC:2.7.10.1]
C    comp46705_c0_seq13; <a href="/dbget-bin/www_bget?ko:K04362">K04362</a>  FGFR1; fibroblast growth factor receptor 1 [EC:2.7.10.1]
C    comp46705_c0_seq14; <a href="/dbget-bin/www_bget?ko:K04362">K04362</a>  FGFR1; fibroblast growth factor receptor 1 [EC:2.7.10.1]
C    comp46705_c0_seq15; <a href="/dbget-bin/www_bget?ko:K04362">K04362</a>  FGFR1; fibroblast growth factor receptor 1 [EC:2.7.10.1]
C    comp46705_c0_seq16; <a href="/dbget-bin/www_bget?ko:K04362">K04362</a>  FGFR1; fibroblast growth factor receptor 1 [EC:2.7.10.1]
C    comp46705_c0_seq18; <a href="/dbget-bin/www_bget?ko:K04362">K04362</a>  FGFR1; fibroblast growth factor receptor 1 [EC:2.7.10.1]
C    comp46705_c0_seq19; <a href="/dbget-bin/www_bget?ko:K04362">K04362</a>  FGFR1; fibroblast growth factor receptor 1 [EC:2.7.10.1]
C    comp46705_c0_seq21; <a href="/dbget-bin/www_bget?ko:K04362">K04362</a>  FGFR1; fibroblast growth factor receptor 1 [EC:2.7.10.1]
C    comp57857_c0_seq1; <a href="/dbget-bin/www_bget?ko:K04362">K04362</a>  FGFR1; fibroblast growth factor receptor 1 [EC:2.7.10.1]
C    comp7853_c0_seq1; <a href="/dbget-bin/www_bget?ko:K05093">K05093</a>  FGFR2; fibroblast growth factor receptor 2 [EC:2.7.10.1]
C    comp16522_c0_seq1; <a href="/dbget-bin/www_bget?ko:K05093">K05093</a>  FGFR2; fibroblast growth factor receptor 2 [EC:2.7.10.1]
C    comp70560_c0_seq1; <a href="/dbget-bin/www_bget?ko:K05093">K05093</a>  FGFR2; fibroblast growth factor receptor 2 [EC:2.7.10.1]
C    comp99898_c0_seq1; <a href="/dbget-bin/www_bget?ko:K05093">K05093</a>  FGFR2; fibroblast growth factor receptor 2 [EC:2.7.10.1]
C    comp21524_c0_seq1; <a href="/dbget-bin/www_bget?ko:K05094">K05094</a>  FGFR3; fibroblast growth factor receptor 3 [EC:2.7.10.1]
C    comp26041_c0_seq1; <a href="/dbget-bin/www_bget?ko:K05094">K05094</a>  FGFR3; fibroblast growth factor receptor 3 [EC:2.7.10.1]
C    comp29451_c0_seq1; <a href="/dbget-bin/www_bget?ko:K05094">K05094</a>  FGFR3; fibroblast growth factor receptor 3 [EC:2.7.10.1]
C    comp29451_c0_seq2; <a href="/dbget-bin/www_bget?ko:K05094">K05094</a>  FGFR3; fibroblast growth factor receptor 3 [EC:2.7.10.1]
C    comp37332_c0_seq1; <a href="/dbget-bin/www_bget?ko:K05094">K05094</a>  FGFR3; fibroblast growth factor receptor 3 [EC:2.7.10.1]
C    comp44929_c0_seq1; <a href="/dbget-bin/www_bget?ko:K05094">K05094</a>  FGFR3; fibroblast growth factor receptor 3 [EC:2.7.10.1]
C    comp45536_c0_seq1; <a href="/dbget-bin/www_bget?ko:K05094">K05094</a>  FGFR3; fibroblast growth factor receptor 3 [EC:2.7.10.1]
C    comp46688_c0_seq10; <a href="/dbget-bin/www_bget?ko:K05094">K05094</a>  FGFR3; fibroblast growth factor receptor 3 [EC:2.7.10.1]
C    comp46688_c0_seq12; <a href="/dbget-bin/www_bget?ko:K05094">K05094</a>  FGFR3; fibroblast growth factor receptor 3 [EC:2.7.10.1]
C    comp46688_c0_seq13; <a href="/dbget-bin/www_bget?ko:K05094">K05094</a>  FGFR3; fibroblast growth factor receptor 3 [EC:2.7.10.1]
C    comp46688_c0_seq14; <a href="/dbget-bin/www_bget?ko:K05094">K05094</a>  FGFR3; fibroblast growth factor receptor 3 [EC:2.7.10.1]
C    comp46688_c0_seq18; <a href="/dbget-bin/www_bget?ko:K05094">K05094</a>  FGFR3; fibroblast growth factor receptor 3 [EC:2.7.10.1]
C    comp46688_c0_seq20; <a href="/dbget-bin/www_bget?ko:K05094">K05094</a>  FGFR3; fibroblast growth factor receptor 3 [EC:2.7.10.1]
C    comp75594_c0_seq1; <a href="/dbget-bin/www_bget?ko:K05094">K05094</a>  FGFR3; fibroblast growth factor receptor 3 [EC:2.7.10.1]
B  RTK class V (VEGF receptor family)
C    comp40109_c0_seq1; <a href="/dbget-bin/www_bget?ko:K05096">K05096</a>  FLT1, VEGFR1; FMS-like tyrosine kinase 1 [EC:2.7.10.1]
C    comp46293_c0_seq2; <a href="/dbget-bin/www_bget?ko:K05096">K05096</a>  FLT1, VEGFR1; FMS-like tyrosine kinase 1 [EC:2.7.10.1]
C    comp46580_c0_seq2; <a href="/dbget-bin/www_bget?ko:K05096">K05096</a>  FLT1, VEGFR1; FMS-like tyrosine kinase 1 [EC:2.7.10.1]
C    comp140559_c0_seq1; <a href="/dbget-bin/www_bget?ko:K05096">K05096</a>  FLT1, VEGFR1; FMS-like tyrosine kinase 1 [EC:2.7.10.1]
C    comp149924_c0_seq1; <a href="/dbget-bin/www_bget?ko:K05097">K05097</a>  FLT4, VEGFR3; FMS-like tyrosine kinase 4 [EC:2.7.10.1]
B  RTK class VI (HGF receptor family)
C    comp46422_c0_seq1; <a href="/dbget-bin/www_bget?ko:K05100">K05100</a>  MST1R, RON; macrophage-stimulating 1 receptor [EC:2.7.10.1]
B  RTK class VII (TRK receptor family)
C    comp58929_c0_seq1; <a href="/dbget-bin/www_bget?ko:K03176">K03176</a>  NTRK1, TRKA; neurotrophic tyrosine kinase receptor type 1 [EC:2.7.10.1]
B  RTK class VIII (EPH receptor family)
C    comp34787_c0_seq1; <a href="/dbget-bin/www_bget?ko:K05105">K05105</a>  EPHA4, SEK, TYRO1; Eph receptor A4 [EC:2.7.10.1]
C    comp75295_c0_seq1; <a href="/dbget-bin/www_bget?ko:K05107">K05107</a>  EPHA6, EHK2; Eph receptor A6 [EC:2.7.10.1]
C    comp136849_c0_seq1; <a href="/dbget-bin/www_bget?ko:K05107">K05107</a>  EPHA6, EHK2; Eph receptor A6 [EC:2.7.10.1]
C    comp54063_c0_seq1; <a href="/dbget-bin/www_bget?ko:K05108">K05108</a>  EPHA7, EHK3, HEK11; EphA7 [EC:2.7.10.1]
C    comp127166_c0_seq1; <a href="/dbget-bin/www_bget?ko:K05108">K05108</a>  EPHA7, EHK3, HEK11; EphA7 [EC:2.7.10.1]
C    comp35691_c0_seq1; <a href="/dbget-bin/www_bget?ko:K05110">K05110</a>  EPHB1, ELK, NET; Eph receptor B1 [EC:2.7.10.1]
C    comp40724_c0_seq2; <a href="/dbget-bin/www_bget?ko:K05110">K05110</a>  EPHB1, ELK, NET; Eph receptor B1 [EC:2.7.10.1]
C    comp45220_c0_seq1; <a href="/dbget-bin/www_bget?ko:K05110">K05110</a>  EPHB1, ELK, NET; Eph receptor B1 [EC:2.7.10.1]
C    comp45371_c0_seq1; <a href="/dbget-bin/www_bget?ko:K05110">K05110</a>  EPHB1, ELK, NET; Eph receptor B1 [EC:2.7.10.1]
C    comp46167_c0_seq2; <a href="/dbget-bin/www_bget?ko:K05110">K05110</a>  EPHB1, ELK, NET; Eph receptor B1 [EC:2.7.10.1]
C    comp46167_c0_seq4; <a href="/dbget-bin/www_bget?ko:K05110">K05110</a>  EPHB1, ELK, NET; Eph receptor B1 [EC:2.7.10.1]
C    comp46670_c0_seq2; <a href="/dbget-bin/www_bget?ko:K05110">K05110</a>  EPHB1, ELK, NET; Eph receptor B1 [EC:2.7.10.1]
C    comp63162_c0_seq1; <a href="/dbget-bin/www_bget?ko:K05110">K05110</a>  EPHB1, ELK, NET; Eph receptor B1 [EC:2.7.10.1]
C    comp70468_c0_seq1; <a href="/dbget-bin/www_bget?ko:K05110">K05110</a>  EPHB1, ELK, NET; Eph receptor B1 [EC:2.7.10.1]
C    comp81754_c0_seq1; <a href="/dbget-bin/www_bget?ko:K05110">K05110</a>  EPHB1, ELK, NET; Eph receptor B1 [EC:2.7.10.1]
C    comp84640_c0_seq1; <a href="/dbget-bin/www_bget?ko:K05110">K05110</a>  EPHB1, ELK, NET; Eph receptor B1 [EC:2.7.10.1]
C    comp122326_c0_seq1; <a href="/dbget-bin/www_bget?ko:K05110">K05110</a>  EPHB1, ELK, NET; Eph receptor B1 [EC:2.7.10.1]
C    comp127446_c0_seq1; <a href="/dbget-bin/www_bget?ko:K05110">K05110</a>  EPHB1, ELK, NET; Eph receptor B1 [EC:2.7.10.1]
C    comp160953_c0_seq1; <a href="/dbget-bin/www_bget?ko:K05110">K05110</a>  EPHB1, ELK, NET; Eph receptor B1 [EC:2.7.10.1]
C    comp91778_c0_seq1; <a href="/dbget-bin/www_bget?ko:K05111">K05111</a>  EPHB2, ERK, DRT; Eph receptor B2 [EC:2.7.10.1]
C    comp121561_c0_seq1; <a href="/dbget-bin/www_bget?ko:K05111">K05111</a>  EPHB2, ERK, DRT; Eph receptor B2 [EC:2.7.10.1]
B  RTK class IX (AXL receptor family)
C    comp31825_c0_seq1; <a href="/dbget-bin/www_bget?ko:K05115">K05115</a>  AXL, UFO; AXL receptor tyrosine kinase [EC:2.7.10.1]
C    comp118002_c0_seq1; <a href="/dbget-bin/www_bget?ko:K05115">K05115</a>  AXL, UFO; AXL receptor tyrosine kinase [EC:2.7.10.1]
B  RTK class X (LTK receptor family)
B  RTK class XI (TIE receptor family)
C    comp73424_c0_seq1; <a href="/dbget-bin/www_bget?ko:K05120">K05120</a>  TIE1; tyrosine kinase receptor 1 [EC:2.7.10.1]
C    comp37048_c0_seq1; <a href="/dbget-bin/www_bget?ko:K05121">K05121</a>  TEK, TIE2; endothelial-specific receptor tyrosine kinase [EC:2.7.10.1]
C    comp37788_c0_seq1; <a href="/dbget-bin/www_bget?ko:K05121">K05121</a>  TEK, TIE2; endothelial-specific receptor tyrosine kinase [EC:2.7.10.1]
C    comp44203_c0_seq3; <a href="/dbget-bin/www_bget?ko:K05121">K05121</a>  TEK, TIE2; endothelial-specific receptor tyrosine kinase [EC:2.7.10.1]
C    comp46830_c0_seq1; <a href="/dbget-bin/www_bget?ko:K05121">K05121</a>  TEK, TIE2; endothelial-specific receptor tyrosine kinase [EC:2.7.10.1]
C    comp46830_c0_seq5; <a href="/dbget-bin/www_bget?ko:K05121">K05121</a>  TEK, TIE2; endothelial-specific receptor tyrosine kinase [EC:2.7.10.1]
C    comp97242_c0_seq1; <a href="/dbget-bin/www_bget?ko:K05121">K05121</a>  TEK, TIE2; endothelial-specific receptor tyrosine kinase [EC:2.7.10.1]
C    comp133947_c0_seq1; <a href="/dbget-bin/www_bget?ko:K05121">K05121</a>  TEK, TIE2; endothelial-specific receptor tyrosine kinase [EC:2.7.10.1]
B  RTK class XII (ROR receptor family)
C    comp21489_c0_seq1; <a href="/dbget-bin/www_bget?ko:K05122">K05122</a>  ROR1, NTRKR1; receptor tyrosine kinase-like orphan receptor 1 [EC:2.7.10.1]
C    comp45942_c0_seq1; <a href="/dbget-bin/www_bget?ko:K05122">K05122</a>  ROR1, NTRKR1; receptor tyrosine kinase-like orphan receptor 1 [EC:2.7.10.1]
C    comp56129_c0_seq1; <a href="/dbget-bin/www_bget?ko:K05122">K05122</a>  ROR1, NTRKR1; receptor tyrosine kinase-like orphan receptor 1 [EC:2.7.10.1]
B  RTK class XIII (DDR receptor family)
C    comp8091_c0_seq1; <a href="/dbget-bin/www_bget?ko:K05124">K05124</a>  DDR1, NEP; discoidin domain receptor family member 1 [EC:2.7.10.1]
C    comp26811_c0_seq1; <a href="/dbget-bin/www_bget?ko:K05124">K05124</a>  DDR1, NEP; discoidin domain receptor family member 1 [EC:2.7.10.1]
C    comp84063_c0_seq1; <a href="/dbget-bin/www_bget?ko:K05124">K05124</a>  DDR1, NEP; discoidin domain receptor family member 1 [EC:2.7.10.1]
C    comp88062_c0_seq1; <a href="/dbget-bin/www_bget?ko:K05124">K05124</a>  DDR1, NEP; discoidin domain receptor family member 1 [EC:2.7.10.1]
C    comp37987_c0_seq1; <a href="/dbget-bin/www_bget?ko:K05125">K05125</a>  DDR2, TKT; discoidin domain receptor family member 2 [EC:2.7.10.1]
C    comp43743_c0_seq1; <a href="/dbget-bin/www_bget?ko:K05125">K05125</a>  DDR2, TKT; discoidin domain receptor family member 2 [EC:2.7.10.1]
C    comp68014_c0_seq1; <a href="/dbget-bin/www_bget?ko:K05125">K05125</a>  DDR2, TKT; discoidin domain receptor family member 2 [EC:2.7.10.1]
B  RTK class XIV (RET receptor family)
C    comp25158_c0_seq1; <a href="/dbget-bin/www_bget?ko:K05126">K05126</a>  RET; proto-oncogene tyrosine-protein kinase Ret [EC:2.7.10.1]
C    comp25714_c0_seq1; <a href="/dbget-bin/www_bget?ko:K05126">K05126</a>  RET; proto-oncogene tyrosine-protein kinase Ret [EC:2.7.10.1]
C    comp30851_c0_seq1; <a href="/dbget-bin/www_bget?ko:K05126">K05126</a>  RET; proto-oncogene tyrosine-protein kinase Ret [EC:2.7.10.1]
C    comp42721_c0_seq1; <a href="/dbget-bin/www_bget?ko:K05126">K05126</a>  RET; proto-oncogene tyrosine-protein kinase Ret [EC:2.7.10.1]
C    comp42867_c0_seq1; <a href="/dbget-bin/www_bget?ko:K05126">K05126</a>  RET; proto-oncogene tyrosine-protein kinase Ret [EC:2.7.10.1]
C    comp44203_c0_seq1; <a href="/dbget-bin/www_bget?ko:K05126">K05126</a>  RET; proto-oncogene tyrosine-protein kinase Ret [EC:2.7.10.1]
C    comp45733_c0_seq1; <a href="/dbget-bin/www_bget?ko:K05126">K05126</a>  RET; proto-oncogene tyrosine-protein kinase Ret [EC:2.7.10.1]
C    comp46427_c0_seq1; <a href="/dbget-bin/www_bget?ko:K05126">K05126</a>  RET; proto-oncogene tyrosine-protein kinase Ret [EC:2.7.10.1]
C    comp46427_c0_seq2; <a href="/dbget-bin/www_bget?ko:K05126">K05126</a>  RET; proto-oncogene tyrosine-protein kinase Ret [EC:2.7.10.1]
C    comp50227_c0_seq1; <a href="/dbget-bin/www_bget?ko:K05126">K05126</a>  RET; proto-oncogene tyrosine-protein kinase Ret [EC:2.7.10.1]
C    comp53317_c0_seq1; <a href="/dbget-bin/www_bget?ko:K05126">K05126</a>  RET; proto-oncogene tyrosine-protein kinase Ret [EC:2.7.10.1]
C    comp87697_c0_seq1; <a href="/dbget-bin/www_bget?ko:K05126">K05126</a>  RET; proto-oncogene tyrosine-protein kinase Ret [EC:2.7.10.1]
C    comp91605_c0_seq1; <a href="/dbget-bin/www_bget?ko:K05126">K05126</a>  RET; proto-oncogene tyrosine-protein kinase Ret [EC:2.7.10.1]
C    comp97082_c0_seq1; <a href="/dbget-bin/www_bget?ko:K05126">K05126</a>  RET; proto-oncogene tyrosine-protein kinase Ret [EC:2.7.10.1]
C    comp116817_c0_seq1; <a href="/dbget-bin/www_bget?ko:K05126">K05126</a>  RET; proto-oncogene tyrosine-protein kinase Ret [EC:2.7.10.1]
B  RTK class XV (KLG receptor family)
C    comp45401_c0_seq1; <a href="/dbget-bin/www_bget?ko:K05127">K05127</a>  PTK7, CCK4; PTK7 protein tyrosine kinase 7 [EC:2.7.10.1]
C    comp64639_c0_seq1; <a href="/dbget-bin/www_bget?ko:K05127">K05127</a>  PTK7, CCK4; PTK7 protein tyrosine kinase 7 [EC:2.7.10.1]
B  RTK class XVI (RYK receptor family)
C    comp14597_c0_seq1; <a href="/dbget-bin/www_bget?ko:K05128">K05128</a>  RYK; RYK receptor-like tyrosine kinase [EC:2.7.10.1]
C    comp38927_c0_seq1; <a href="/dbget-bin/www_bget?ko:K05128">K05128</a>  RYK; RYK receptor-like tyrosine kinase [EC:2.7.10.1]
C    comp90352_c0_seq1; <a href="/dbget-bin/www_bget?ko:K05128">K05128</a>  RYK; RYK receptor-like tyrosine kinase [EC:2.7.10.1]
B  RTK class XVII (MuSK receptor family)
C    comp42598_c0_seq3; <a href="/dbget-bin/www_bget?ko:K05129">K05129</a>  MUSK; muscle, skeletal, receptor tyrosine kinase [EC:2.7.10.1]
C    comp42598_c0_seq6; <a href="/dbget-bin/www_bget?ko:K05129">K05129</a>  MUSK; muscle, skeletal, receptor tyrosine kinase [EC:2.7.10.1]
C    comp43605_c0_seq1; <a href="/dbget-bin/www_bget?ko:K05129">K05129</a>  MUSK; muscle, skeletal, receptor tyrosine kinase [EC:2.7.10.1]
C    comp46024_c0_seq1; <a href="/dbget-bin/www_bget?ko:K05129">K05129</a>  MUSK; muscle, skeletal, receptor tyrosine kinase [EC:2.7.10.1]
C    comp46024_c0_seq2; <a href="/dbget-bin/www_bget?ko:K05129">K05129</a>  MUSK; muscle, skeletal, receptor tyrosine kinase [EC:2.7.10.1]
#
A<b>TNF receptor family</b>
B  <a href="/dbget-bin/www_bget?ko:K03158">K03158</a>  TNFRSF1A, TNFR1; tumor necrosis factor receptor superfamily member 1A
B  <a href="/dbget-bin/www_bget?ko:K05141">K05141</a>  TNFRSF1B, TNFR2; tumor necrosis factor receptor superfamily member 1B
B  <a href="/dbget-bin/www_bget?ko:K03159">K03159</a>  TNFRSF3, LTBR; lymphotoxin beta receptor TNFR superfamily member 3
B  <a href="/dbget-bin/www_bget?ko:K05142">K05142</a>  TNFRSF4, OX40; tumor necrosis factor receptor superfamily member 4
B  <a href="/dbget-bin/www_bget?ko:K03160">K03160</a>  TNFRSF5, CD40; tumor necrosis factor receptor superfamily member 5
B  <a href="/dbget-bin/www_bget?ko:K04390">K04390</a>  TNFRSF6, FAS; tumor necrosis factor receptor superfamily member 6
B  <a href="/dbget-bin/www_bget?ko:K05143">K05143</a>  TNFRSF6B, DCR3; tumor necrosis factor receptor superfamily member 6B
B  <a href="/dbget-bin/www_bget?ko:K05144">K05144</a>  TNFRSF7, CD27; tumor necrosis factor receptor superfamily member 7
B  <a href="/dbget-bin/www_bget?ko:K05145">K05145</a>  TNFRSF8, CD30; tumor necrosis factor receptor superfamily member 8
B  <a href="/dbget-bin/www_bget?ko:K05146">K05146</a>  TNFRSF9, CD137; tumor necrosis factor receptor superfamily member 9
B  <a href="/dbget-bin/www_bget?ko:K04722">K04722</a>  TNFRSF10, TRAILR; tumor necrosis factor receptor superfamily member 10
B  <a href="/dbget-bin/www_bget?ko:K05147">K05147</a>  TNFRSF11A, RANK; tumor necrosis factor receptor superfamily member 11A
B  <a href="/dbget-bin/www_bget?ko:K05148">K05148</a>  TNFRSF11B, OPG; tumor necrosis factor receptor superfamily member 11B
B  <a href="/dbget-bin/www_bget?ko:K05149">K05149</a>  TNFRSF12A, FN14, TWEAKR; tumor necrosis factor receptor superfamily member 12A
B  <a href="/dbget-bin/www_bget?ko:K05150">K05150</a>  TNFRSF13B, TACI; tumor necrosis factor receptor superfamily member 13B
B  <a href="/dbget-bin/www_bget?ko:K05151">K05151</a>  TNFRSF13C, BAFFR; tumor necrosis factor receptor superfamily member 13C
B  <a href="/dbget-bin/www_bget?ko:K05152">K05152</a>  TNFRSF14, HVEM; tumor necrosis factor receptor superfamily member 14
B  <a href="/dbget-bin/www_bget?ko:K02583">K02583</a>  NGFR; nerve growth factor receptor (TNFR superfamily member 16)
B  <a href="/dbget-bin/www_bget?ko:K05153">K05153</a>  TNFRSF17, BCMA; tumor necrosis factor receptor superfamily member 17
B  <a href="/dbget-bin/www_bget?ko:K05154">K05154</a>  TNFRSF18, GITR; tumor necrosis factor receptor superfamily member 18
B  <a href="/dbget-bin/www_bget?ko:K05155">K05155</a>  TNFRSF19, TROY; tumor necrosis factor receptor superfamily member 19
B  <a href="/dbget-bin/www_bget?ko:K05156">K05156</a>  TNFRSF19L, RELT; tumor necrosis factor receptor superfamily member 19-like
B  <a href="/dbget-bin/www_bget?ko:K05157">K05157</a>  TNFRSF21, DR6; tumor necrosis factor receptor superfamily member 21
B  <a href="/dbget-bin/www_bget?ko:K05158">K05158</a>  TNFRSF22; tumor necrosis factor receptor superfamily member 22
B  <a href="/dbget-bin/www_bget?ko:K05159">K05159</a>  TNFRSF23; tumor necrosis factor receptor superfamily member 23
B  <a href="/dbget-bin/www_bget?ko:K05160">K05160</a>  TNFRSF25; tumor necrosis factor receptor superfamily member 25
B  <a href="/dbget-bin/www_bget?ko:K05161">K05161</a>  TNFRSF26; tumor necrosis factor receptor superfamily member 26
B  <a href="/dbget-bin/www_bget?ko:K05162">K05162</a>  EDAR; tumor necrosis factor receptor superfamily member EDAR
B  <a href="/dbget-bin/www_bget?ko:K05163">K05163</a>  EDA2R, TNFRSF27, XEDAR; tumor necrosis factor receptor superfamily member 27
#
A<b>IL-1 receptor family</b>
B  <a href="/dbget-bin/www_bget?ko:K04386">K04386</a>  IL1R1; interleukin 1 receptor type I
B  <a href="/dbget-bin/www_bget?ko:K04387">K04387</a>  IL1R2; interleukin 1 receptor type II
B  <a href="/dbget-bin/www_bget?ko:K05172">K05172</a>  IL1RL2, IL1RRP2; interleukin 1 receptor-like 2
B  <a href="/dbget-bin/www_bget?ko:K04723">K04723</a>  IL1RAP; interleukin 1 receptor accessory protein
B  <a href="/dbget-bin/www_bget?ko:K05173">K05173</a>  IL18R1, IL1RRP; interleukin 18 receptor 1
B  <a href="/dbget-bin/www_bget?ko:K05174">K05174</a>  IL18RAP, ACPL; interleukin 18 receptor accessory protein
B  <a href="/dbget-bin/www_bget?ko:K05171">K05171</a>  IL1RL1, ST2; interleukin 1 receptor-like 1
B  <a href="/dbget-bin/www_bget?ko:K05169">K05169</a>  SIGIRR; single Ig IL-1R-related molecule
B  <a href="/dbget-bin/www_bget?ko:K05170">K05170</a>  IL1RAPL, IL1R8_9; interleukin 1 receptor accessory protein-like
#
A<b>IL-17 receptor family</b>
B  <a href="/dbget-bin/www_bget?ko:K05164">K05164</a>  IL17R; interleukin 17 receptor
B  <a href="/dbget-bin/www_bget?ko:K05165">K05165</a>  IL17RB, IL17RH1; interleukin 17 receptor B
B  <a href="/dbget-bin/www_bget?ko:K05166">K05166</a>  IL17RC, IL17RL; interleukin 17 receptor C
B  <a href="/dbget-bin/www_bget?ko:K05167">K05167</a>  IL17RD, SEF; interleukin 17 receptor D
B  <a href="/dbget-bin/www_bget?ko:K05168">K05168</a>  IL17RE; interleukin 17 receptor E
#
A<b>TGF-beta receptors</b>
B  Type I TGF-beta receptor
C    comp46544_c0_seq3; <a href="/dbget-bin/www_bget?ko:K04674">K04674</a>  TGFBR1, ALK5; TGF-beta receptor type-1 [EC:2.7.11.30]
C    comp46544_c0_seq13; <a href="/dbget-bin/www_bget?ko:K04674">K04674</a>  TGFBR1, ALK5; TGF-beta receptor type-1 [EC:2.7.11.30]
C    comp65140_c0_seq1; <a href="/dbget-bin/www_bget?ko:K04673">K04673</a>  BMPR1A, ALK3; bone morphogenetic protein receptor type-1A [EC:2.7.11.30]
C    comp83541_c0_seq1; <a href="/dbget-bin/www_bget?ko:K04673">K04673</a>  BMPR1A, ALK3; bone morphogenetic protein receptor type-1A [EC:2.7.11.30]
C    comp91477_c0_seq1; <a href="/dbget-bin/www_bget?ko:K04673">K04673</a>  BMPR1A, ALK3; bone morphogenetic protein receptor type-1A [EC:2.7.11.30]
C    comp43769_c0_seq1; <a href="/dbget-bin/www_bget?ko:K13578">K13578</a>  BMPR1B, ALK6; bone morphogenetic protein receptor type-1B [EC:2.7.11.30]
C    comp43769_c0_seq3; <a href="/dbget-bin/www_bget?ko:K13578">K13578</a>  BMPR1B, ALK6; bone morphogenetic protein receptor type-1B [EC:2.7.11.30]
C    comp39393_c0_seq1; <a href="/dbget-bin/www_bget?ko:K04675">K04675</a>  ACVR1, ALK2; activin receptor type-1 [EC:2.7.11.30]
C    comp41562_c0_seq1; <a href="/dbget-bin/www_bget?ko:K04675">K04675</a>  ACVR1, ALK2; activin receptor type-1 [EC:2.7.11.30]
C    comp83309_c0_seq1; <a href="/dbget-bin/www_bget?ko:K04675">K04675</a>  ACVR1, ALK2; activin receptor type-1 [EC:2.7.11.30]
B  Type II TGF-beta receptor
C    comp134946_c0_seq1; <a href="/dbget-bin/www_bget?ko:K04670">K04670</a>  ACVR2A; activin receptor type-2A [EC:2.7.11.30]
C    comp137021_c0_seq1; <a href="/dbget-bin/www_bget?ko:K04670">K04670</a>  ACVR2A; activin receptor type-2A [EC:2.7.11.30]
C    comp6896_c0_seq2; <a href="/dbget-bin/www_bget?ko:K13597">K13597</a>  ACVR2N; activin receptor type-2, invertebrate
C    comp43744_c0_seq1; <a href="/dbget-bin/www_bget?ko:K13597">K13597</a>  ACVR2N; activin receptor type-2, invertebrate
C    comp33712_c0_seq1; <a href="/dbget-bin/www_bget?ko:K04671">K04671</a>  BMPR2; bone morphogenetic protein receptor type-2 [EC:2.7.11.30]
#
A<b>Chemokine receptors</b>
B  CC Chemokine
B  CXC Chemokine
B  CX3C Chemokine
B  C Chemokine
!
#<hr>
#<b>[ <a href="/kegg/brite.html">BRITE</a> | <a href="/kegg/kegg2.html">KEGG2</a> | <a href="/kegg/">KEGG</a> ]</b><br>
#Last updated: February 28, 2013
