# Supplementary material for: RNA-Seq of the Caribbean reef-building coral Orbicella faveolata (Scleractinia-Merulinidae) under bleaching and disease stress expands models of coral innate immunity
Source: PeerJ. 2016 Feb 15;4:e1616. doi: 10.7717/peerj.1616 (PMC4768675; doi:10.7717/peerj.1616)
Supplement: Supplemental Information 10 [file peerj-04-1616-s010.gz › hier/q04090.keg]

+B
#<h2><a href="/kegg/kegg2.html"><img src="/Fig/bget/kegg3.gif" align="middle" border=0></a>&nbsp; CD Molecules</h2>
#<!---
#ENTRY       ko04090
#NAME        CD
#DEFINITION  CD molecules Mfaveolata transcriptome
#--->
!
A<b>Proteins</b>
B  comp60269_c0_seq1; <a href="/dbget-bin/www_bget?ko:K06460">K06460</a>  CD9; CD9 antigen (p24) [HSA:928]
B  comp32161_c0_seq1; <a href="/dbget-bin/www_bget?ko:K11140">K11140</a>  CD13, ANPEP; alanyl (membrane) aminopeptidase [HSA:290]
B  comp40876_c0_seq1; <a href="/dbget-bin/www_bget?ko:K11140">K11140</a>  CD13, ANPEP; alanyl (membrane) aminopeptidase [HSA:290]
B  comp45655_c0_seq2; <a href="/dbget-bin/www_bget?ko:K11140">K11140</a>  CD13, ANPEP; alanyl (membrane) aminopeptidase [HSA:290]
B  comp77956_c0_seq1; <a href="/dbget-bin/www_bget?ko:K11140">K11140</a>  CD13, ANPEP; alanyl (membrane) aminopeptidase [HSA:290]
B  comp157464_c0_seq1; <a href="/dbget-bin/www_bget?ko:K11140">K11140</a>  CD13, ANPEP; alanyl (membrane) aminopeptidase [HSA:290]
B  comp46816_c0_seq3; <a href="/dbget-bin/www_bget?ko:K07632">K07632</a>  CD15, FUT4; FUT4 fucosyltransferase 4 (alpha (1,3) fucosyltransferase, myeloid-specific) [HSA:2526]
B  comp100094_c0_seq1; <a href="/dbget-bin/www_bget?ko:K07632">K07632</a>  CD15, FUT4; FUT4 fucosyltransferase 4 (alpha (1,3) fucosyltransferase, myeloid-specific) [HSA:2526]
B  comp35052_c0_seq1; <a href="/dbget-bin/www_bget?ko:K06467">K06467</a>  CD22; CD22 antigen [HSA:933]
B  comp41692_c0_seq1; <a href="/dbget-bin/www_bget?ko:K06468">K06468</a>  CD23, FCER2; Fc fragment of IgE, low affinity II, receptor for (CD23A) [HSA:2208]
B  comp42574_c0_seq1; <a href="/dbget-bin/www_bget?ko:K06468">K06468</a>  CD23, FCER2; Fc fragment of IgE, low affinity II, receptor for (CD23A) [HSA:2208]
B  comp33821_c0_seq1; <a href="/dbget-bin/www_bget?ko:K01278">K01278</a>  CD26, DPP4; dipeptidylpeptidase 4 [HSA:1803]
B  comp31936_c0_seq1; <a href="/dbget-bin/www_bget?ko:K05719">K05719</a>  CD29, ITGB1; integrin, beta 1 [HSA:3688]
B  comp33083_c0_seq1; <a href="/dbget-bin/www_bget?ko:K05719">K05719</a>  CD29, ITGB1; integrin, beta 1 [HSA:3688]
B  comp41642_c0_seq1; <a href="/dbget-bin/www_bget?ko:K05719">K05719</a>  CD29, ITGB1; integrin, beta 1 [HSA:3688]
B  comp74612_c0_seq1; <a href="/dbget-bin/www_bget?ko:K05719">K05719</a>  CD29, ITGB1; integrin, beta 1 [HSA:3688]
B  comp93231_c0_seq1; <a href="/dbget-bin/www_bget?ko:K05719">K05719</a>  CD29, ITGB1; integrin, beta 1 [HSA:3688]
B  comp16561_c0_seq1; <a href="/dbget-bin/www_bget?ko:K06259">K06259</a>  CD36; CD36 antigen (collagen type I receptor, thrombospondin receptor) [HSA:948]
B  comp17887_c0_seq1; <a href="/dbget-bin/www_bget?ko:K06259">K06259</a>  CD36; CD36 antigen (collagen type I receptor, thrombospondin receptor) [HSA:948]
B  comp44857_c0_seq2; <a href="/dbget-bin/www_bget?ko:K06259">K06259</a>  CD36; CD36 antigen (collagen type I receptor, thrombospondin receptor) [HSA:948]
B  comp125184_c0_seq1; <a href="/dbget-bin/www_bget?ko:K06259">K06259</a>  CD36; CD36 antigen (collagen type I receptor, thrombospondin receptor) [HSA:948]
B  comp117711_c0_seq1; <a href="/dbget-bin/www_bget?ko:K01242">K01242</a>  CD38; CD38 antigen (p45) [HSA:952]
B  comp40536_c0_seq1; <a href="/dbget-bin/www_bget?ko:K01510">K01510</a>  CD39, ENTPD1; ectonucleoside triphosphate diphosphohydrolase 1 [HSA:953]
B  comp30539_c0_seq1; <a href="/dbget-bin/www_bget?ko:K06478">K06478</a>  CD45, PTPRC; protein tyrosine phosphatase, receptor type, C [HSA:5788]
B  comp30539_c0_seq1; <a href="/dbget-bin/www_bget?ko:K06478">K06478</a>  CD45RA, PTPRC; protein tyrosine phosphatase, receptor type, C [HSA:5788]
B  comp30539_c0_seq1; <a href="/dbget-bin/www_bget?ko:K06478">K06478</a>  CD45RB, PTPRC; protein tyrosine phosphatase, receptor type, C [HSA:5788]
B  comp30539_c0_seq1; <a href="/dbget-bin/www_bget?ko:K06478">K06478</a>  CD45RC, PTPRC; protein tyrosine phosphatase, receptor type, C [HSA:5788]
B  comp30539_c0_seq1; <a href="/dbget-bin/www_bget?ko:K06478">K06478</a>  CD45RO, PTPRC; protein tyrosine phosphatase, receptor type, C [HSA:5788]
B  comp27571_c0_seq1; <a href="/dbget-bin/www_bget?ko:K06483">K06483</a>  CD49d, ITGA4; integrin, alpha 4 [HSA:3676]
B  comp41436_c0_seq1; <a href="/dbget-bin/www_bget?ko:K06487">K06487</a>  CD51, ITGAV; integrin, alpha V [HSA:3685]
B  comp44453_c0_seq2; <a href="/dbget-bin/www_bget?ko:K06487">K06487</a>  CD51, ITGAV; integrin, alpha V [HSA:3685]
B  comp44453_c0_seq3; <a href="/dbget-bin/www_bget?ko:K06487">K06487</a>  CD51, ITGAV; integrin, alpha V [HSA:3685]
B  comp45426_c0_seq1; <a href="/dbget-bin/www_bget?ko:K06487">K06487</a>  CD51, ITGAV; integrin, alpha V [HSA:3685]
B  comp45426_c0_seq2; <a href="/dbget-bin/www_bget?ko:K06487">K06487</a>  CD51, ITGAV; integrin, alpha V [HSA:3685]
B  comp4503_c0_seq1; <a href="/dbget-bin/www_bget?ko:K06491">K06491</a>  CD56, NCAM1; neural cell adhesion molecule 1 [HSA:4684]
B  comp41309_c0_seq2; <a href="/dbget-bin/www_bget?ko:K06491">K06491</a>  CD56, NCAM1; neural cell adhesion molecule 1 [HSA:4684]
B  comp41908_c0_seq1; <a href="/dbget-bin/www_bget?ko:K06491">K06491</a>  CD56, NCAM1; neural cell adhesion molecule 1 [HSA:4684]
B  comp42598_c0_seq7; <a href="/dbget-bin/www_bget?ko:K06491">K06491</a>  CD56, NCAM1; neural cell adhesion molecule 1 [HSA:4684]
B  comp42598_c0_seq10; <a href="/dbget-bin/www_bget?ko:K06491">K06491</a>  CD56, NCAM1; neural cell adhesion molecule 1 [HSA:4684]
B  comp46219_c0_seq1; <a href="/dbget-bin/www_bget?ko:K06491">K06491</a>  CD56, NCAM1; neural cell adhesion molecule 1 [HSA:4684]
B  comp46219_c0_seq2; <a href="/dbget-bin/www_bget?ko:K06491">K06491</a>  CD56, NCAM1; neural cell adhesion molecule 1 [HSA:4684]
B  comp46219_c0_seq3; <a href="/dbget-bin/www_bget?ko:K06491">K06491</a>  CD56, NCAM1; neural cell adhesion molecule 1 [HSA:4684]
B  comp46219_c0_seq4; <a href="/dbget-bin/www_bget?ko:K06491">K06491</a>  CD56, NCAM1; neural cell adhesion molecule 1 [HSA:4684]
B  comp46219_c0_seq5; <a href="/dbget-bin/www_bget?ko:K06491">K06491</a>  CD56, NCAM1; neural cell adhesion molecule 1 [HSA:4684]
B  comp46219_c0_seq6; <a href="/dbget-bin/www_bget?ko:K06491">K06491</a>  CD56, NCAM1; neural cell adhesion molecule 1 [HSA:4684]
B  comp46593_c0_seq1; <a href="/dbget-bin/www_bget?ko:K06491">K06491</a>  CD56, NCAM1; neural cell adhesion molecule 1 [HSA:4684]
B  comp46593_c0_seq2; <a href="/dbget-bin/www_bget?ko:K06491">K06491</a>  CD56, NCAM1; neural cell adhesion molecule 1 [HSA:4684]
B  comp46593_c0_seq3; <a href="/dbget-bin/www_bget?ko:K06491">K06491</a>  CD56, NCAM1; neural cell adhesion molecule 1 [HSA:4684]
B  comp10487_c0_seq1; <a href="/dbget-bin/www_bget?ko:K00735">K00735</a>  CD57; CD57 antigen [HSA:27087]
B  comp26190_c0_seq1; <a href="/dbget-bin/www_bget?ko:K06496">K06496</a>  CD62P, SELP; selectin P [HSA:6403]
B  comp63541_c0_seq1; <a href="/dbget-bin/www_bget?ko:K06496">K06496</a>  CD62P, SELP; selectin P [HSA:6403]
B  comp45554_c0_seq7; <a href="/dbget-bin/www_bget?ko:K06497">K06497</a>  CD63; CD63 antigen (melanoma 1 antigen) [HSA:967]
B  comp45554_c0_seq14; <a href="/dbget-bin/www_bget?ko:K06497">K06497</a>  CD63; CD63 antigen (melanoma 1 antigen) [HSA:967]
B  comp45554_c0_seq15; <a href="/dbget-bin/www_bget?ko:K06497">K06497</a>  CD63; CD63 antigen (melanoma 1 antigen) [HSA:967]
B  comp45554_c0_seq16; <a href="/dbget-bin/www_bget?ko:K06497">K06497</a>  CD63; CD63 antigen (melanoma 1 antigen) [HSA:967]
B  comp45554_c0_seq19; <a href="/dbget-bin/www_bget?ko:K06497">K06497</a>  CD63; CD63 antigen (melanoma 1 antigen) [HSA:967]
B  comp45554_c0_seq31; <a href="/dbget-bin/www_bget?ko:K06497">K06497</a>  CD63; CD63 antigen (melanoma 1 antigen) [HSA:967]
B  comp45601_c1_seq1; <a href="/dbget-bin/www_bget?ko:K06497">K06497</a>  CD63; CD63 antigen (melanoma 1 antigen) [HSA:967]
B  comp46631_c0_seq4; <a href="/dbget-bin/www_bget?ko:K06497">K06497</a>  CD63; CD63 antigen (melanoma 1 antigen) [HSA:967]
B  comp46631_c0_seq5; <a href="/dbget-bin/www_bget?ko:K06497">K06497</a>  CD63; CD63 antigen (melanoma 1 antigen) [HSA:967]
B  comp46631_c0_seq13; <a href="/dbget-bin/www_bget?ko:K06497">K06497</a>  CD63; CD63 antigen (melanoma 1 antigen) [HSA:967]
B  comp55243_c0_seq1; <a href="/dbget-bin/www_bget?ko:K06497">K06497</a>  CD63; CD63 antigen (melanoma 1 antigen) [HSA:967]
B  comp14026_c0_seq1; <a href="/dbget-bin/www_bget?ko:K01081">K01081</a>  CD73, NT5E; 5'-nucleotidase, ecto (CD73) [HSA:4907]
B  comp20430_c0_seq1; <a href="/dbget-bin/www_bget?ko:K01081">K01081</a>  CD73, NT5E; 5'-nucleotidase, ecto (CD73) [HSA:4907]
B  comp28973_c0_seq1; <a href="/dbget-bin/www_bget?ko:K01081">K01081</a>  CD73, NT5E; 5'-nucleotidase, ecto (CD73) [HSA:4907]
B  comp40379_c0_seq1; <a href="/dbget-bin/www_bget?ko:K01081">K01081</a>  CD73, NT5E; 5'-nucleotidase, ecto (CD73) [HSA:4907]
B  comp45036_c0_seq1; <a href="/dbget-bin/www_bget?ko:K01081">K01081</a>  CD73, NT5E; 5'-nucleotidase, ecto (CD73) [HSA:4907]
B  comp45036_c0_seq2; <a href="/dbget-bin/www_bget?ko:K01081">K01081</a>  CD73, NT5E; 5'-nucleotidase, ecto (CD73) [HSA:4907]
B  comp45036_c0_seq3; <a href="/dbget-bin/www_bget?ko:K01081">K01081</a>  CD73, NT5E; 5'-nucleotidase, ecto (CD73) [HSA:4907]
B  comp69996_c0_seq1; <a href="/dbget-bin/www_bget?ko:K01081">K01081</a>  CD73, NT5E; 5'-nucleotidase, ecto (CD73) [HSA:4907]
B  comp97470_c0_seq1; <a href="/dbget-bin/www_bget?ko:K01081">K01081</a>  CD73, NT5E; 5'-nucleotidase, ecto (CD73) [HSA:4907]
B  comp32088_c0_seq1; <a href="/dbget-bin/www_bget?ko:K04550">K04550</a>  CD91, LRP1; low density lipoprotein-related protein 1 (alpha-2-macroglobulin receptor) [HSA:4035]
B  comp54890_c0_seq1; <a href="/dbget-bin/www_bget?ko:K04550">K04550</a>  CD91, LRP1; low density lipoprotein-related protein 1 (alpha-2-macroglobulin receptor) [HSA:4035]
B  comp60996_c0_seq1; <a href="/dbget-bin/www_bget?ko:K04550">K04550</a>  CD91, LRP1; low density lipoprotein-related protein 1 (alpha-2-macroglobulin receptor) [HSA:4035]
B  comp67172_c0_seq1; <a href="/dbget-bin/www_bget?ko:K04550">K04550</a>  CD91, LRP1; low density lipoprotein-related protein 1 (alpha-2-macroglobulin receptor) [HSA:4035]
B  comp71132_c0_seq1; <a href="/dbget-bin/www_bget?ko:K04550">K04550</a>  CD91, LRP1; low density lipoprotein-related protein 1 (alpha-2-macroglobulin receptor) [HSA:4035]
B  comp78826_c0_seq1; <a href="/dbget-bin/www_bget?ko:K04550">K04550</a>  CD91, LRP1; low density lipoprotein-related protein 1 (alpha-2-macroglobulin receptor) [HSA:4035]
B  comp83686_c0_seq1; <a href="/dbget-bin/www_bget?ko:K04550">K04550</a>  CD91, LRP1; low density lipoprotein-related protein 1 (alpha-2-macroglobulin receptor) [HSA:4035]
B  comp83686_c0_seq2; <a href="/dbget-bin/www_bget?ko:K04550">K04550</a>  CD91, LRP1; low density lipoprotein-related protein 1 (alpha-2-macroglobulin receptor) [HSA:4035]
B  comp94781_c0_seq1; <a href="/dbget-bin/www_bget?ko:K04550">K04550</a>  CD91, LRP1; low density lipoprotein-related protein 1 (alpha-2-macroglobulin receptor) [HSA:4035]
B  comp44790_c0_seq1; <a href="/dbget-bin/www_bget?ko:K06528">K06528</a>  CD107a, LAMP1; lysosomal-associated membrane protein 1 [HSA:3916]
B  comp45059_c0_seq1; <a href="/dbget-bin/www_bget?ko:K06528">K06528</a>  CD107a, LAMP1; lysosomal-associated membrane protein 1 [HSA:3916]
B  comp45059_c0_seq4; <a href="/dbget-bin/www_bget?ko:K06528">K06528</a>  CD107a, LAMP1; lysosomal-associated membrane protein 1 [HSA:3916]
B  comp44790_c0_seq1; <a href="/dbget-bin/www_bget?ko:K06528">K06528</a>  CD107b, LAMP2; lysosomal-associated membrane protein 2 [HSA:3920]
B  comp45059_c0_seq1; <a href="/dbget-bin/www_bget?ko:K06528">K06528</a>  CD107b, LAMP2; lysosomal-associated membrane protein 2 [HSA:3920]
B  comp45059_c0_seq4; <a href="/dbget-bin/www_bget?ko:K06528">K06528</a>  CD107b, LAMP2; lysosomal-associated membrane protein 2 [HSA:3920]
B  comp46371_c0_seq1; <a href="/dbget-bin/www_bget?ko:K06530">K06530</a>  CD109; CD109 antigen (Gov platelet alloantigens) [HSA:135228]
B  comp46689_c0_seq2; <a href="/dbget-bin/www_bget?ko:K06530">K06530</a>  CD109; CD109 antigen (Gov platelet alloantigens) [HSA:135228]
B  comp62210_c0_seq1; <a href="/dbget-bin/www_bget?ko:K06530">K06530</a>  CD109; CD109 antigen (Gov platelet alloantigens) [HSA:135228]
B  comp70363_c0_seq1; <a href="/dbget-bin/www_bget?ko:K05090">K05090</a>  CD115, CSF1R; colony stimulating factor 1 receptor [HSA:1436]
B  comp138887_c0_seq1; <a href="/dbget-bin/www_bget?ko:K05090">K05090</a>  CD115, CSF1R; colony stimulating factor 1 receptor [HSA:1436]
B  comp45763_c0_seq1; <a href="/dbget-bin/www_bget?ko:K06532">K06532</a>  CD133, PROM1; prominin 1 [HSA:8842]
B  comp45763_c0_seq2; <a href="/dbget-bin/www_bget?ko:K06532">K06532</a>  CD133, PROM1; prominin 1 [HSA:8842]
B  comp45763_c0_seq3; <a href="/dbget-bin/www_bget?ko:K06532">K06532</a>  CD133, PROM1; prominin 1 [HSA:8842]
B  comp45763_c0_seq4; <a href="/dbget-bin/www_bget?ko:K06532">K06532</a>  CD133, PROM1; prominin 1 [HSA:8842]
B  comp46422_c0_seq1; <a href="/dbget-bin/www_bget?ko:K05100">K05100</a>  CD136, MST1R; macrophage stimulating 1 receptor (c-met-related tyrosine kinase) [HSA:4486]
B  comp22189_c0_seq1; <a href="/dbget-bin/www_bget?ko:K05089">K05089</a>  CD140b, PDGFRB; platelet-derived growth factor receptor, beta polypeptide [HSA:5159]
B  comp26145_c0_seq1; <a href="/dbget-bin/www_bget?ko:K05089">K05089</a>  CD140b, PDGFRB; platelet-derived growth factor receptor, beta polypeptide [HSA:5159]
B  comp55369_c0_seq1; <a href="/dbget-bin/www_bget?ko:K03901">K03901</a>  CD142, F3; coagulation factor III (thromboplastin, tissue factor) [HSA:2152]
B  comp16637_c0_seq1; <a href="/dbget-bin/www_bget?ko:K01283">K01283</a>  CD143, ACE; angiotensin I converting enzyme (peptidyl-dipeptidase A) 1 [HSA:1636]
B  comp44805_c0_seq1; <a href="/dbget-bin/www_bget?ko:K01283">K01283</a>  CD143, ACE; angiotensin I converting enzyme (peptidyl-dipeptidase A) 1 [HSA:1636]
B  comp104111_c0_seq1; <a href="/dbget-bin/www_bget?ko:K01283">K01283</a>  CD143, ACE; angiotensin I converting enzyme (peptidyl-dipeptidase A) 1 [HSA:1636]
B  comp108235_c0_seq1; <a href="/dbget-bin/www_bget?ko:K01283">K01283</a>  CD143, ACE; angiotensin I converting enzyme (peptidyl-dipeptidase A) 1 [HSA:1636]
B  comp127768_c0_seq1; <a href="/dbget-bin/www_bget?ko:K01283">K01283</a>  CD143, ACE; angiotensin I converting enzyme (peptidyl-dipeptidase A) 1 [HSA:1636]
B  comp37978_c0_seq1; <a href="/dbget-bin/www_bget?ko:K06537">K06537</a>  CD151; CD151 antigen [HSA:977]
B  comp42923_c0_seq1; <a href="/dbget-bin/www_bget?ko:K06537">K06537</a>  CD151; CD151 antigen [HSA:977]
B  comp45433_c0_seq2; <a href="/dbget-bin/www_bget?ko:K06537">K06537</a>  CD151; CD151 antigen [HSA:977]
B  comp91113_c0_seq1; <a href="/dbget-bin/www_bget?ko:K06537">K06537</a>  CD151; CD151 antigen [HSA:977]
B  comp25006_c0_seq1; <a href="/dbget-bin/www_bget?ko:K06059">K06059</a>  CD156b, ADAM17; a disintegrin and metalloproteinase domain 17 [HSA:6868]
B  comp21311_c0_seq1; <a href="/dbget-bin/www_bget?ko:K06704">K06704</a>  CD156C, ADAM10; a disintegrin and metalloproteinase domain 10 [HSA:102]
B  comp45166_c0_seq1; <a href="/dbget-bin/www_bget?ko:K06704">K06704</a>  CD156C, ADAM10; a disintegrin and metalloproteinase domain 10 [HSA:102]
B  comp45166_c0_seq2; <a href="/dbget-bin/www_bget?ko:K06704">K06704</a>  CD156C, ADAM10; a disintegrin and metalloproteinase domain 10 [HSA:102]
B  comp56039_c0_seq1; <a href="/dbget-bin/www_bget?ko:K06704">K06704</a>  CD156C, ADAM10; a disintegrin and metalloproteinase domain 10 [HSA:102]
B  comp67799_c0_seq1; <a href="/dbget-bin/www_bget?ko:K06704">K06704</a>  CD156C, ADAM10; a disintegrin and metalloproteinase domain 10 [HSA:102]
B  comp117711_c0_seq1; <a href="/dbget-bin/www_bget?ko:K01242">K01242</a>  CD157, BST1; bone marrow stromal cell antigen 1 [HSA:683]
B  comp559_c0_seq1; <a href="/dbget-bin/www_bget?ko:K06545">K06545</a>  CD163; CD163 antigen [HSA:9332]
B  comp29814_c0_seq1; <a href="/dbget-bin/www_bget?ko:K06545">K06545</a>  CD163; CD163 antigen [HSA:9332]
B  comp39035_c0_seq1; <a href="/dbget-bin/www_bget?ko:K06545">K06545</a>  CD163; CD163 antigen [HSA:9332]
B  comp44033_c0_seq1; <a href="/dbget-bin/www_bget?ko:K06545">K06545</a>  CD163; CD163 antigen [HSA:9332]
B  comp46120_c0_seq1; <a href="/dbget-bin/www_bget?ko:K06545">K06545</a>  CD163; CD163 antigen [HSA:9332]
B  comp46120_c0_seq5; <a href="/dbget-bin/www_bget?ko:K06545">K06545</a>  CD163; CD163 antigen [HSA:9332]
B  comp46120_c0_seq8; <a href="/dbget-bin/www_bget?ko:K06545">K06545</a>  CD163; CD163 antigen [HSA:9332]
B  comp46120_c0_seq10; <a href="/dbget-bin/www_bget?ko:K06545">K06545</a>  CD163; CD163 antigen [HSA:9332]
B  comp46120_c0_seq12; <a href="/dbget-bin/www_bget?ko:K06545">K06545</a>  CD163; CD163 antigen [HSA:9332]
B  comp46120_c0_seq13; <a href="/dbget-bin/www_bget?ko:K06545">K06545</a>  CD163; CD163 antigen [HSA:9332]
B  comp46120_c0_seq14; <a href="/dbget-bin/www_bget?ko:K06545">K06545</a>  CD163; CD163 antigen [HSA:9332]
B  comp46120_c0_seq15; <a href="/dbget-bin/www_bget?ko:K06545">K06545</a>  CD163; CD163 antigen [HSA:9332]
B  comp56851_c0_seq1; <a href="/dbget-bin/www_bget?ko:K06545">K06545</a>  CD163; CD163 antigen [HSA:9332]
B  comp87912_c0_seq1; <a href="/dbget-bin/www_bget?ko:K06545">K06545</a>  CD163; CD163 antigen [HSA:9332]
B  comp91914_c0_seq1; <a href="/dbget-bin/www_bget?ko:K06545">K06545</a>  CD163; CD163 antigen [HSA:9332]
B  comp8091_c0_seq1; <a href="/dbget-bin/www_bget?ko:K05124">K05124</a>  CD167a, DDR1; discoidin domain receptor family, member 1 [HSA:780]
B  comp26811_c0_seq1; <a href="/dbget-bin/www_bget?ko:K05124">K05124</a>  CD167a, DDR1; discoidin domain receptor family, member 1 [HSA:780]
B  comp84063_c0_seq1; <a href="/dbget-bin/www_bget?ko:K05124">K05124</a>  CD167a, DDR1; discoidin domain receptor family, member 1 [HSA:780]
B  comp88062_c0_seq1; <a href="/dbget-bin/www_bget?ko:K05124">K05124</a>  CD167a, DDR1; discoidin domain receptor family, member 1 [HSA:780]
B  comp37987_c0_seq1; <a href="/dbget-bin/www_bget?ko:K05125">K05125</a>  CD167b, DDR2; discoidin domain receptor family, member 2 [HSA:4921]
B  comp43743_c0_seq1; <a href="/dbget-bin/www_bget?ko:K05125">K05125</a>  CD167b, DDR2; discoidin domain receptor family, member 2 [HSA:4921]
B  comp68014_c0_seq1; <a href="/dbget-bin/www_bget?ko:K05125">K05125</a>  CD167b, DDR2; discoidin domain receptor family, member 2 [HSA:4921]
B  comp34542_c0_seq1; <a href="/dbget-bin/www_bget?ko:K06267">K06267</a>  CD168, HMMR; hyaluronan-mediated motility receptor (RHAMM) [HSA:3161]
B  comp106375_c0_seq1; <a href="/dbget-bin/www_bget?ko:K06267">K06267</a>  CD168, HMMR; hyaluronan-mediated motility receptor (RHAMM) [HSA:3161]
B  comp37048_c0_seq1; <a href="/dbget-bin/www_bget?ko:K05121">K05121</a>  CD202b, TEK; TEK tyrosine kinase, endothelial [HSA:7010]
B  comp37788_c0_seq1; <a href="/dbget-bin/www_bget?ko:K05121">K05121</a>  CD202b, TEK; TEK tyrosine kinase, endothelial [HSA:7010]
B  comp44203_c0_seq3; <a href="/dbget-bin/www_bget?ko:K05121">K05121</a>  CD202b, TEK; TEK tyrosine kinase, endothelial [HSA:7010]
B  comp46830_c0_seq1; <a href="/dbget-bin/www_bget?ko:K05121">K05121</a>  CD202b, TEK; TEK tyrosine kinase, endothelial [HSA:7010]
B  comp46830_c0_seq5; <a href="/dbget-bin/www_bget?ko:K05121">K05121</a>  CD202b, TEK; TEK tyrosine kinase, endothelial [HSA:7010]
B  comp97242_c0_seq1; <a href="/dbget-bin/www_bget?ko:K05121">K05121</a>  CD202b, TEK; TEK tyrosine kinase, endothelial [HSA:7010]
B  comp133947_c0_seq1; <a href="/dbget-bin/www_bget?ko:K05121">K05121</a>  CD202b, TEK; TEK tyrosine kinase, endothelial [HSA:7010]
B  comp57655_c0_seq1; <a href="/dbget-bin/www_bget?ko:K01513">K01513</a>  CD203c, ENPP3; ectonucleotide pyrophosphatase/phosphodiesterase 3 [HSA:5169]
B  comp75876_c0_seq1; <a href="/dbget-bin/www_bget?ko:K01513">K01513</a>  CD203c, ENPP3; ectonucleotide pyrophosphatase/phosphodiesterase 3 [HSA:5169]
B  comp43494_c0_seq1; <a href="/dbget-bin/www_bget?ko:K06558">K06558</a>  CD204, MSR1; macrophage scavenger receptor 1 [HSA:4481]
B  comp22533_c0_seq1; <a href="/dbget-bin/www_bget?ko:K06560">K06560</a>  CD206, MRC1; mannose receptor, C type 1 [HSA:4360]
B  comp42846_c0_seq1; <a href="/dbget-bin/www_bget?ko:K06560">K06560</a>  CD206, MRC1; mannose receptor, C type 1 [HSA:4360]
B  comp43170_c0_seq1; <a href="/dbget-bin/www_bget?ko:K06560">K06560</a>  CD206, MRC1; mannose receptor, C type 1 [HSA:4360]
B  comp46367_c0_seq3; <a href="/dbget-bin/www_bget?ko:K06560">K06560</a>  CD206, MRC1; mannose receptor, C type 1 [HSA:4360]
B  comp62238_c0_seq1; <a href="/dbget-bin/www_bget?ko:K06560">K06560</a>  CD206, MRC1; mannose receptor, C type 1 [HSA:4360]
B  comp143827_c0_seq1; <a href="/dbget-bin/www_bget?ko:K06560">K06560</a>  CD206, MRC1; mannose receptor, C type 1 [HSA:4360]
B  comp42861_c0_seq1; <a href="/dbget-bin/www_bget?ko:K06563">K06563</a>  CD209; CD209 antigen [HSA:30835]
B  comp46803_c0_seq4; <a href="/dbget-bin/www_bget?ko:K04527">K04527</a>  CD220, INSR; insulin receptor [HSA:3643]
B  comp45465_c0_seq1; <a href="/dbget-bin/www_bget?ko:K06564">K06564</a>  CD222, IGF2R; insulin-like growth factor 2 receptor [HSA:3482]
B  comp45465_c0_seq2; <a href="/dbget-bin/www_bget?ko:K06564">K06564</a>  CD222, IGF2R; insulin-like growth factor 2 receptor [HSA:3482]
B  comp45524_c0_seq2; <a href="/dbget-bin/www_bget?ko:K06564">K06564</a>  CD222, IGF2R; insulin-like growth factor 2 receptor [HSA:3482]
B  comp45524_c0_seq3; <a href="/dbget-bin/www_bget?ko:K06564">K06564</a>  CD222, IGF2R; insulin-like growth factor 2 receptor [HSA:3482]
B  comp45524_c0_seq4; <a href="/dbget-bin/www_bget?ko:K06564">K06564</a>  CD222, IGF2R; insulin-like growth factor 2 receptor [HSA:3482]
B  comp8082_c0_seq1; <a href="/dbget-bin/www_bget?ko:K00681">K00681</a>  CD224, GGT1; gamma-glutamyltransferase 1 [HSA:2678]
B  comp8513_c0_seq1; <a href="/dbget-bin/www_bget?ko:K00681">K00681</a>  CD224, GGT1; gamma-glutamyltransferase 1 [HSA:2678]
B  comp29356_c0_seq1; <a href="/dbget-bin/www_bget?ko:K00681">K00681</a>  CD224, GGT1; gamma-glutamyltransferase 1 [HSA:2678]
B  comp31481_c0_seq1; <a href="/dbget-bin/www_bget?ko:K00681">K00681</a>  CD224, GGT1; gamma-glutamyltransferase 1 [HSA:2678]
B  comp36757_c0_seq1; <a href="/dbget-bin/www_bget?ko:K00681">K00681</a>  CD224, GGT1; gamma-glutamyltransferase 1 [HSA:2678]
B  comp44586_c0_seq1; <a href="/dbget-bin/www_bget?ko:K00681">K00681</a>  CD224, GGT1; gamma-glutamyltransferase 1 [HSA:2678]
B  comp46810_c0_seq1; <a href="/dbget-bin/www_bget?ko:K00681">K00681</a>  CD224, GGT1; gamma-glutamyltransferase 1 [HSA:2678]
B  comp46810_c0_seq2; <a href="/dbget-bin/www_bget?ko:K00681">K00681</a>  CD224, GGT1; gamma-glutamyltransferase 1 [HSA:2678]
B  comp46810_c0_seq3; <a href="/dbget-bin/www_bget?ko:K00681">K00681</a>  CD224, GGT1; gamma-glutamyltransferase 1 [HSA:2678]
B  comp46810_c0_seq4; <a href="/dbget-bin/www_bget?ko:K00681">K00681</a>  CD224, GGT1; gamma-glutamyltransferase 1 [HSA:2678]
B  comp46810_c0_seq5; <a href="/dbget-bin/www_bget?ko:K00681">K00681</a>  CD224, GGT1; gamma-glutamyltransferase 1 [HSA:2678]
B  comp46810_c0_seq6; <a href="/dbget-bin/www_bget?ko:K00681">K00681</a>  CD224, GGT1; gamma-glutamyltransferase 1 [HSA:2678]
B  comp46810_c0_seq7; <a href="/dbget-bin/www_bget?ko:K00681">K00681</a>  CD224, GGT1; gamma-glutamyltransferase 1 [HSA:2678]
B  comp46810_c0_seq8; <a href="/dbget-bin/www_bget?ko:K00681">K00681</a>  CD224, GGT1; gamma-glutamyltransferase 1 [HSA:2678]
B  comp46810_c0_seq9; <a href="/dbget-bin/www_bget?ko:K00681">K00681</a>  CD224, GGT1; gamma-glutamyltransferase 1 [HSA:2678]
B  comp46810_c0_seq10; <a href="/dbget-bin/www_bget?ko:K00681">K00681</a>  CD224, GGT1; gamma-glutamyltransferase 1 [HSA:2678]
B  comp46810_c0_seq11; <a href="/dbget-bin/www_bget?ko:K00681">K00681</a>  CD224, GGT1; gamma-glutamyltransferase 1 [HSA:2678]
B  comp46810_c0_seq12; <a href="/dbget-bin/www_bget?ko:K00681">K00681</a>  CD224, GGT1; gamma-glutamyltransferase 1 [HSA:2678]
B  comp46810_c0_seq13; <a href="/dbget-bin/www_bget?ko:K00681">K00681</a>  CD224, GGT1; gamma-glutamyltransferase 1 [HSA:2678]
B  comp46810_c0_seq14; <a href="/dbget-bin/www_bget?ko:K00681">K00681</a>  CD224, GGT1; gamma-glutamyltransferase 1 [HSA:2678]
B  comp46810_c0_seq15; <a href="/dbget-bin/www_bget?ko:K00681">K00681</a>  CD224, GGT1; gamma-glutamyltransferase 1 [HSA:2678]
B  comp46810_c0_seq16; <a href="/dbget-bin/www_bget?ko:K00681">K00681</a>  CD224, GGT1; gamma-glutamyltransferase 1 [HSA:2678]
B  comp46810_c0_seq17; <a href="/dbget-bin/www_bget?ko:K00681">K00681</a>  CD224, GGT1; gamma-glutamyltransferase 1 [HSA:2678]
B  comp46810_c0_seq18; <a href="/dbget-bin/www_bget?ko:K00681">K00681</a>  CD224, GGT1; gamma-glutamyltransferase 1 [HSA:2678]
B  comp46810_c0_seq19; <a href="/dbget-bin/www_bget?ko:K00681">K00681</a>  CD224, GGT1; gamma-glutamyltransferase 1 [HSA:2678]
B  comp46810_c0_seq20; <a href="/dbget-bin/www_bget?ko:K00681">K00681</a>  CD224, GGT1; gamma-glutamyltransferase 1 [HSA:2678]
B  comp46810_c0_seq21; <a href="/dbget-bin/www_bget?ko:K00681">K00681</a>  CD224, GGT1; gamma-glutamyltransferase 1 [HSA:2678]
B  comp46810_c0_seq22; <a href="/dbget-bin/www_bget?ko:K00681">K00681</a>  CD224, GGT1; gamma-glutamyltransferase 1 [HSA:2678]
B  comp46810_c0_seq23; <a href="/dbget-bin/www_bget?ko:K00681">K00681</a>  CD224, GGT1; gamma-glutamyltransferase 1 [HSA:2678]
B  comp46810_c0_seq24; <a href="/dbget-bin/www_bget?ko:K00681">K00681</a>  CD224, GGT1; gamma-glutamyltransferase 1 [HSA:2678]
B  comp46810_c0_seq25; <a href="/dbget-bin/www_bget?ko:K00681">K00681</a>  CD224, GGT1; gamma-glutamyltransferase 1 [HSA:2678]
B  comp65596_c0_seq1; <a href="/dbget-bin/www_bget?ko:K00681">K00681</a>  CD224, GGT1; gamma-glutamyltransferase 1 [HSA:2678]
B  comp67908_c0_seq1; <a href="/dbget-bin/www_bget?ko:K00681">K00681</a>  CD224, GGT1; gamma-glutamyltransferase 1 [HSA:2678]
B  comp80922_c0_seq1; <a href="/dbget-bin/www_bget?ko:K00681">K00681</a>  CD224, GGT1; gamma-glutamyltransferase 1 [HSA:2678]
B  comp90842_c0_seq1; <a href="/dbget-bin/www_bget?ko:K00681">K00681</a>  CD224, GGT1; gamma-glutamyltransferase 1 [HSA:2678]
B  comp102372_c0_seq1; <a href="/dbget-bin/www_bget?ko:K00681">K00681</a>  CD224, GGT1; gamma-glutamyltransferase 1 [HSA:2678]
B  comp104610_c0_seq1; <a href="/dbget-bin/www_bget?ko:K00681">K00681</a>  CD224, GGT1; gamma-glutamyltransferase 1 [HSA:2678]
B  comp157326_c0_seq1; <a href="/dbget-bin/www_bget?ko:K00681">K00681</a>  CD224, GGT1; gamma-glutamyltransferase 1 [HSA:2678]
B  comp158009_c0_seq1; <a href="/dbget-bin/www_bget?ko:K00681">K00681</a>  CD224, GGT1; gamma-glutamyltransferase 1 [HSA:2678]
B  comp160555_c0_seq1; <a href="/dbget-bin/www_bget?ko:K00681">K00681</a>  CD224, GGT1; gamma-glutamyltransferase 1 [HSA:2678]
B  comp58329_c0_seq1; <a href="/dbget-bin/www_bget?ko:K06568">K06568</a>  CD227, MUC1; mucin 1, transmembrane [HSA:4582]
B  comp46025_c0_seq1; <a href="/dbget-bin/www_bget?ko:K06569">K06569</a>  CD228, MFI2; antigen p97 (melanoma associated) [HSA:4241]
B  comp46025_c0_seq2; <a href="/dbget-bin/www_bget?ko:K06569">K06569</a>  CD228, MFI2; antigen p97 (melanoma associated) [HSA:4241]
B  comp46025_c0_seq3; <a href="/dbget-bin/www_bget?ko:K06569">K06569</a>  CD228, MFI2; antigen p97 (melanoma associated) [HSA:4241]
B  comp46025_c0_seq4; <a href="/dbget-bin/www_bget?ko:K06569">K06569</a>  CD228, MFI2; antigen p97 (melanoma associated) [HSA:4241]
B  comp46286_c0_seq2; <a href="/dbget-bin/www_bget?ko:K06569">K06569</a>  CD228, MFI2; antigen p97 (melanoma associated) [HSA:4241]
B  comp4032_c0_seq1; <a href="/dbget-bin/www_bget?ko:K06580">K06580</a>  CD241, RHAG; Rhesus blood group-associated glycoprotein [HSA:6005]
B  comp38195_c0_seq1; <a href="/dbget-bin/www_bget?ko:K06580">K06580</a>  CD241, RHAG; Rhesus blood group-associated glycoprotein [HSA:6005]
B  comp46480_c0_seq1; <a href="/dbget-bin/www_bget?ko:K06580">K06580</a>  CD241, RHAG; Rhesus blood group-associated glycoprotein [HSA:6005]
B  comp143216_c0_seq1; <a href="/dbget-bin/www_bget?ko:K06580">K06580</a>  CD241, RHAG; Rhesus blood group-associated glycoprotein [HSA:6005]
B  comp12156_c0_seq1; <a href="/dbget-bin/www_bget?ko:K05658">K05658</a>  CD243, ABCB1; ATP-binding cassette, sub-family B (MDR/TAP), member 1 [HSA:5243]
B  comp17100_c0_seq1; <a href="/dbget-bin/www_bget?ko:K05658">K05658</a>  CD243, ABCB1; ATP-binding cassette, sub-family B (MDR/TAP), member 1 [HSA:5243]
B  comp28556_c0_seq1; <a href="/dbget-bin/www_bget?ko:K05658">K05658</a>  CD243, ABCB1; ATP-binding cassette, sub-family B (MDR/TAP), member 1 [HSA:5243]
B  comp45384_c0_seq2; <a href="/dbget-bin/www_bget?ko:K05658">K05658</a>  CD243, ABCB1; ATP-binding cassette, sub-family B (MDR/TAP), member 1 [HSA:5243]
B  comp46114_c0_seq2; <a href="/dbget-bin/www_bget?ko:K05658">K05658</a>  CD243, ABCB1; ATP-binding cassette, sub-family B (MDR/TAP), member 1 [HSA:5243]
B  comp46114_c0_seq3; <a href="/dbget-bin/www_bget?ko:K05658">K05658</a>  CD243, ABCB1; ATP-binding cassette, sub-family B (MDR/TAP), member 1 [HSA:5243]
B  comp70708_c0_seq1; <a href="/dbget-bin/www_bget?ko:K05658">K05658</a>  CD243, ABCB1; ATP-binding cassette, sub-family B (MDR/TAP), member 1 [HSA:5243]
B  comp78024_c0_seq1; <a href="/dbget-bin/www_bget?ko:K05658">K05658</a>  CD243, ABCB1; ATP-binding cassette, sub-family B (MDR/TAP), member 1 [HSA:5243]
B  comp120144_c0_seq1; <a href="/dbget-bin/www_bget?ko:K05658">K05658</a>  CD243, ABCB1; ATP-binding cassette, sub-family B (MDR/TAP), member 1 [HSA:5243]
B  comp147001_c0_seq1; <a href="/dbget-bin/www_bget?ko:K05658">K05658</a>  CD243, ABCB1; ATP-binding cassette, sub-family B (MDR/TAP), member 1 [HSA:5243]
B  comp42824_c0_seq1; <a href="/dbget-bin/www_bget?ko:K11141">K11141</a>  CD249, ENPEP; glutamyl aminopeptidase (aminopeptidase A) [HSA:2028]
B  comp42824_c0_seq5; <a href="/dbget-bin/www_bget?ko:K11141">K11141</a>  CD249, ENPEP; glutamyl aminopeptidase (aminopeptidase A) [HSA:2028]
B  comp42824_c0_seq6; <a href="/dbget-bin/www_bget?ko:K11141">K11141</a>  CD249, ENPEP; glutamyl aminopeptidase (aminopeptidase A) [HSA:2028]
B  comp42824_c0_seq7; <a href="/dbget-bin/www_bget?ko:K11141">K11141</a>  CD249, ENPEP; glutamyl aminopeptidase (aminopeptidase A) [HSA:2028]
B  comp52309_c0_seq1; <a href="/dbget-bin/www_bget?ko:K11141">K11141</a>  CD249, ENPEP; glutamyl aminopeptidase (aminopeptidase A) [HSA:2028]
B  comp61406_c0_seq1; <a href="/dbget-bin/www_bget?ko:K11141">K11141</a>  CD249, ENPEP; glutamyl aminopeptidase (aminopeptidase A) [HSA:2028]
B  comp75788_c0_seq1; <a href="/dbget-bin/www_bget?ko:K11141">K11141</a>  CD249, ENPEP; glutamyl aminopeptidase (aminopeptidase A) [HSA:2028]
B  comp154337_c0_seq1; <a href="/dbget-bin/www_bget?ko:K11141">K11141</a>  CD249, ENPEP; glutamyl aminopeptidase (aminopeptidase A) [HSA:2028]
B  comp11711_c0_seq1; <a href="/dbget-bin/www_bget?ko:K04721">K04721</a>  CD253, TNFSF10; tumor necrosis factor (ligand) superfamily, member 10 [HSA:8743]
B  comp18102_c0_seq1; <a href="/dbget-bin/www_bget?ko:K02583">K02583</a>  CD271, NGFR; nerve growth factor receptor (TNFR superfamily, member 16) [HSA:4804]
B  comp22533_c0_seq1; <a href="/dbget-bin/www_bget?ko:K06560">K06560</a>  CD280, MRC2; mannose receptor, C type 2 [HSA:9902]
B  comp42846_c0_seq1; <a href="/dbget-bin/www_bget?ko:K06560">K06560</a>  CD280, MRC2; mannose receptor, C type 2 [HSA:9902]
B  comp43170_c0_seq1; <a href="/dbget-bin/www_bget?ko:K06560">K06560</a>  CD280, MRC2; mannose receptor, C type 2 [HSA:9902]
B  comp46367_c0_seq3; <a href="/dbget-bin/www_bget?ko:K06560">K06560</a>  CD280, MRC2; mannose receptor, C type 2 [HSA:9902]
B  comp62238_c0_seq1; <a href="/dbget-bin/www_bget?ko:K06560">K06560</a>  CD280, MRC2; mannose receptor, C type 2 [HSA:9902]
B  comp143827_c0_seq1; <a href="/dbget-bin/www_bget?ko:K06560">K06560</a>  CD280, MRC2; mannose receptor, C type 2 [HSA:9902]
B  comp7868_c0_seq1; <a href="/dbget-bin/www_bget?ko:K10159">K10159</a>  CD282, TLR2; toll-like receptor 2 [HSA:7097]
B  comp78655_c0_seq1; <a href="/dbget-bin/www_bget?ko:K10159">K10159</a>  CD282, TLR2; toll-like receptor 2 [HSA:7097]
B  comp46404_c0_seq1; <a href="/dbget-bin/www_bget?ko:K10169">K10169</a>  CD286, TLR6; toll-like receptor 6 [HSA:10333]
B  comp46438_c2_seq1; <a href="/dbget-bin/www_bget?ko:K10169">K10169</a>  CD286, TLR6; toll-like receptor 6 [HSA:10333]
B  comp46438_c2_seq2; <a href="/dbget-bin/www_bget?ko:K10169">K10169</a>  CD286, TLR6; toll-like receptor 6 [HSA:10333]
B  comp46438_c2_seq6; <a href="/dbget-bin/www_bget?ko:K10169">K10169</a>  CD286, TLR6; toll-like receptor 6 [HSA:10333]
B  comp46788_c0_seq1; <a href="/dbget-bin/www_bget?ko:K10169">K10169</a>  CD286, TLR6; toll-like receptor 6 [HSA:10333]
B  comp46788_c0_seq4; <a href="/dbget-bin/www_bget?ko:K10169">K10169</a>  CD286, TLR6; toll-like receptor 6 [HSA:10333]
B  comp65140_c0_seq1; <a href="/dbget-bin/www_bget?ko:K04673">K04673</a>  CD292, BMPR1A; bone morphogenetic protein receptor, type IA [HSA:657]
B  comp83541_c0_seq1; <a href="/dbget-bin/www_bget?ko:K04673">K04673</a>  CD292, BMPR1A; bone morphogenetic protein receptor, type IA [HSA:657]
B  comp91477_c0_seq1; <a href="/dbget-bin/www_bget?ko:K04673">K04673</a>  CD292, BMPR1A; bone morphogenetic protein receptor, type IA [HSA:657]
B  comp43769_c0_seq1; <a href="/dbget-bin/www_bget?ko:K13578">K13578</a>  CDw293, BMPR1B; bone morphogenetic protein receptor, type IB [HSA:658]
B  comp43769_c0_seq3; <a href="/dbget-bin/www_bget?ko:K13578">K13578</a>  CDw293, BMPR1B; bone morphogenetic protein receptor, type IB [HSA:658]
B  comp45664_c0_seq1; <a href="/dbget-bin/www_bget?ko:K01540">K01540</a>  CD298, ATP1B3; ATPase, Na+/K+ transporting, beta 3 polypeptide [HSA:483]
B  comp46902_c0_seq1; <a href="/dbget-bin/www_bget?ko:K01540">K01540</a>  CD298, ATP1B3; ATPase, Na+/K+ transporting, beta 3 polypeptide [HSA:483]
B  comp42861_c0_seq1; <a href="/dbget-bin/www_bget?ko:K06563">K06563</a>  CD299, CLEC4M; CD209 antigen-like [HSA:10332]
B  comp7245_c0_seq1; <a href="/dbget-bin/www_bget?ko:K06736">K06736</a>  CD325, CDH2; cadherin 2, type 1, N-cadherin (neuronal) [HSA:1000]
B  comp18071_c0_seq1; <a href="/dbget-bin/www_bget?ko:K04362">K04362</a>  CD331, FGFR1; fibroblast growth factor receptor 1 [HSA:2260]
B  comp35340_c0_seq1; <a href="/dbget-bin/www_bget?ko:K04362">K04362</a>  CD331, FGFR1; fibroblast growth factor receptor 1 [HSA:2260]
B  comp40019_c0_seq1; <a href="/dbget-bin/www_bget?ko:K04362">K04362</a>  CD331, FGFR1; fibroblast growth factor receptor 1 [HSA:2260]
B  comp40019_c0_seq2; <a href="/dbget-bin/www_bget?ko:K04362">K04362</a>  CD331, FGFR1; fibroblast growth factor receptor 1 [HSA:2260]
B  comp40257_c0_seq1; <a href="/dbget-bin/www_bget?ko:K04362">K04362</a>  CD331, FGFR1; fibroblast growth factor receptor 1 [HSA:2260]
B  comp40257_c0_seq2; <a href="/dbget-bin/www_bget?ko:K04362">K04362</a>  CD331, FGFR1; fibroblast growth factor receptor 1 [HSA:2260]
B  comp41674_c0_seq3; <a href="/dbget-bin/www_bget?ko:K04362">K04362</a>  CD331, FGFR1; fibroblast growth factor receptor 1 [HSA:2260]
B  comp41674_c0_seq4; <a href="/dbget-bin/www_bget?ko:K04362">K04362</a>  CD331, FGFR1; fibroblast growth factor receptor 1 [HSA:2260]
B  comp42879_c0_seq1; <a href="/dbget-bin/www_bget?ko:K04362">K04362</a>  CD331, FGFR1; fibroblast growth factor receptor 1 [HSA:2260]
B  comp42879_c0_seq2; <a href="/dbget-bin/www_bget?ko:K04362">K04362</a>  CD331, FGFR1; fibroblast growth factor receptor 1 [HSA:2260]
B  comp44203_c0_seq2; <a href="/dbget-bin/www_bget?ko:K04362">K04362</a>  CD331, FGFR1; fibroblast growth factor receptor 1 [HSA:2260]
B  comp45395_c0_seq1; <a href="/dbget-bin/www_bget?ko:K04362">K04362</a>  CD331, FGFR1; fibroblast growth factor receptor 1 [HSA:2260]
B  comp46475_c5_seq4; <a href="/dbget-bin/www_bget?ko:K04362">K04362</a>  CD331, FGFR1; fibroblast growth factor receptor 1 [HSA:2260]
B  comp46527_c0_seq1; <a href="/dbget-bin/www_bget?ko:K04362">K04362</a>  CD331, FGFR1; fibroblast growth factor receptor 1 [HSA:2260]
B  comp46527_c0_seq5; <a href="/dbget-bin/www_bget?ko:K04362">K04362</a>  CD331, FGFR1; fibroblast growth factor receptor 1 [HSA:2260]
B  comp46705_c0_seq1; <a href="/dbget-bin/www_bget?ko:K04362">K04362</a>  CD331, FGFR1; fibroblast growth factor receptor 1 [HSA:2260]
B  comp46705_c0_seq2; <a href="/dbget-bin/www_bget?ko:K04362">K04362</a>  CD331, FGFR1; fibroblast growth factor receptor 1 [HSA:2260]
B  comp46705_c0_seq5; <a href="/dbget-bin/www_bget?ko:K04362">K04362</a>  CD331, FGFR1; fibroblast growth factor receptor 1 [HSA:2260]
B  comp46705_c0_seq8; <a href="/dbget-bin/www_bget?ko:K04362">K04362</a>  CD331, FGFR1; fibroblast growth factor receptor 1 [HSA:2260]
B  comp46705_c0_seq9; <a href="/dbget-bin/www_bget?ko:K04362">K04362</a>  CD331, FGFR1; fibroblast growth factor receptor 1 [HSA:2260]
B  comp46705_c0_seq10; <a href="/dbget-bin/www_bget?ko:K04362">K04362</a>  CD331, FGFR1; fibroblast growth factor receptor 1 [HSA:2260]
B  comp46705_c0_seq12; <a href="/dbget-bin/www_bget?ko:K04362">K04362</a>  CD331, FGFR1; fibroblast growth factor receptor 1 [HSA:2260]
B  comp46705_c0_seq13; <a href="/dbget-bin/www_bget?ko:K04362">K04362</a>  CD331, FGFR1; fibroblast growth factor receptor 1 [HSA:2260]
B  comp46705_c0_seq14; <a href="/dbget-bin/www_bget?ko:K04362">K04362</a>  CD331, FGFR1; fibroblast growth factor receptor 1 [HSA:2260]
B  comp46705_c0_seq15; <a href="/dbget-bin/www_bget?ko:K04362">K04362</a>  CD331, FGFR1; fibroblast growth factor receptor 1 [HSA:2260]
B  comp46705_c0_seq16; <a href="/dbget-bin/www_bget?ko:K04362">K04362</a>  CD331, FGFR1; fibroblast growth factor receptor 1 [HSA:2260]
B  comp46705_c0_seq18; <a href="/dbget-bin/www_bget?ko:K04362">K04362</a>  CD331, FGFR1; fibroblast growth factor receptor 1 [HSA:2260]
B  comp46705_c0_seq19; <a href="/dbget-bin/www_bget?ko:K04362">K04362</a>  CD331, FGFR1; fibroblast growth factor receptor 1 [HSA:2260]
B  comp46705_c0_seq21; <a href="/dbget-bin/www_bget?ko:K04362">K04362</a>  CD331, FGFR1; fibroblast growth factor receptor 1 [HSA:2260]
B  comp57857_c0_seq1; <a href="/dbget-bin/www_bget?ko:K04362">K04362</a>  CD331, FGFR1; fibroblast growth factor receptor 1 [HSA:2260]
B  comp7853_c0_seq1; <a href="/dbget-bin/www_bget?ko:K05093">K05093</a>  CD332, FGFR2; fibroblast growth factor receptor 2 [HSA:2263]
B  comp16522_c0_seq1; <a href="/dbget-bin/www_bget?ko:K05093">K05093</a>  CD332, FGFR2; fibroblast growth factor receptor 2 [HSA:2263]
B  comp70560_c0_seq1; <a href="/dbget-bin/www_bget?ko:K05093">K05093</a>  CD332, FGFR2; fibroblast growth factor receptor 2 [HSA:2263]
B  comp99898_c0_seq1; <a href="/dbget-bin/www_bget?ko:K05093">K05093</a>  CD332, FGFR2; fibroblast growth factor receptor 2 [HSA:2263]
B  comp21524_c0_seq1; <a href="/dbget-bin/www_bget?ko:K05094">K05094</a>  CD333, FGFR3; fibroblast growth factor receptor 3 [HSA:2261]
B  comp26041_c0_seq1; <a href="/dbget-bin/www_bget?ko:K05094">K05094</a>  CD333, FGFR3; fibroblast growth factor receptor 3 [HSA:2261]
B  comp29451_c0_seq1; <a href="/dbget-bin/www_bget?ko:K05094">K05094</a>  CD333, FGFR3; fibroblast growth factor receptor 3 [HSA:2261]
B  comp29451_c0_seq2; <a href="/dbget-bin/www_bget?ko:K05094">K05094</a>  CD333, FGFR3; fibroblast growth factor receptor 3 [HSA:2261]
B  comp37332_c0_seq1; <a href="/dbget-bin/www_bget?ko:K05094">K05094</a>  CD333, FGFR3; fibroblast growth factor receptor 3 [HSA:2261]
B  comp44929_c0_seq1; <a href="/dbget-bin/www_bget?ko:K05094">K05094</a>  CD333, FGFR3; fibroblast growth factor receptor 3 [HSA:2261]
B  comp45536_c0_seq1; <a href="/dbget-bin/www_bget?ko:K05094">K05094</a>  CD333, FGFR3; fibroblast growth factor receptor 3 [HSA:2261]
B  comp46688_c0_seq10; <a href="/dbget-bin/www_bget?ko:K05094">K05094</a>  CD333, FGFR3; fibroblast growth factor receptor 3 [HSA:2261]
B  comp46688_c0_seq12; <a href="/dbget-bin/www_bget?ko:K05094">K05094</a>  CD333, FGFR3; fibroblast growth factor receptor 3 [HSA:2261]
B  comp46688_c0_seq13; <a href="/dbget-bin/www_bget?ko:K05094">K05094</a>  CD333, FGFR3; fibroblast growth factor receptor 3 [HSA:2261]
B  comp46688_c0_seq14; <a href="/dbget-bin/www_bget?ko:K05094">K05094</a>  CD333, FGFR3; fibroblast growth factor receptor 3 [HSA:2261]
B  comp46688_c0_seq18; <a href="/dbget-bin/www_bget?ko:K05094">K05094</a>  CD333, FGFR3; fibroblast growth factor receptor 3 [HSA:2261]
B  comp46688_c0_seq20; <a href="/dbget-bin/www_bget?ko:K05094">K05094</a>  CD333, FGFR3; fibroblast growth factor receptor 3 [HSA:2261]
B  comp75594_c0_seq1; <a href="/dbget-bin/www_bget?ko:K05094">K05094</a>  CD333, FGFR3; fibroblast growth factor receptor 3 [HSA:2261]
B  comp21331_c0_seq1; <a href="/dbget-bin/www_bget?ko:K05681">K05681</a>  CD338, ABCG2; ATP-binding cassette, sub-family G (WHITE), member 2 [HSA:9429]
B  comp45226_c0_seq1; <a href="/dbget-bin/www_bget?ko:K05681">K05681</a>  CD338, ABCG2; ATP-binding cassette, sub-family G (WHITE), member 2 [HSA:9429]
B  comp117100_c0_seq1; <a href="/dbget-bin/www_bget?ko:K05681">K05681</a>  CD338, ABCG2; ATP-binding cassette, sub-family G (WHITE), member 2 [HSA:9429]
B  comp422_c0_seq1; <a href="/dbget-bin/www_bget?ko:K06052">K06052</a>  CD339, JAG1; jagged 1 (Alagille syndrome) [HSA:182]
B  comp38378_c0_seq1; <a href="/dbget-bin/www_bget?ko:K06052">K06052</a>  CD339, JAG1; jagged 1 (Alagille syndrome) [HSA:182]
B  comp67183_c0_seq1; <a href="/dbget-bin/www_bget?ko:K06052">K06052</a>  CD339, JAG1; jagged 1 (Alagille syndrome) [HSA:182]
B  comp77328_c0_seq1; <a href="/dbget-bin/www_bget?ko:K06052">K06052</a>  CD339, JAG1; jagged 1 (Alagille syndrome) [HSA:182]
B  comp86858_c0_seq1; <a href="/dbget-bin/www_bget?ko:K06052">K06052</a>  CD339, JAG1; jagged 1 (Alagille syndrome) [HSA:182]
B  comp126010_c0_seq1; <a href="/dbget-bin/www_bget?ko:K06052">K06052</a>  CD339, JAG1; jagged 1 (Alagille syndrome) [HSA:182]
B  comp135668_c0_seq1; <a href="/dbget-bin/www_bget?ko:K06052">K06052</a>  CD339, JAG1; jagged 1 (Alagille syndrome) [HSA:182]
B  comp56060_c0_seq1; <a href="/dbget-bin/www_bget?ko:K02354">K02354</a>  CD344, FZD4; frizzled homolog 4 (Drosophila) [HSA:8322]
B  comp77395_c0_seq1; <a href="/dbget-bin/www_bget?ko:K02354">K02354</a>  CD344, FZD4; frizzled homolog 4 (Drosophila) [HSA:8322]
B  comp10189_c0_seq1; <a href="/dbget-bin/www_bget?ko:K02842">K02842</a>  CD349, FZD9; frizzled homolog 9 (Drosophila) [HSA:8326]
B  comp10189_c0_seq1; <a href="/dbget-bin/www_bget?ko:K02842">K02842</a>  CD350, FZD10; frizzled homolog 10 (Drosophila) [HSA:11211]
#
A<b>Carbohydrates</b>
!
#<hr>
#<b>[ <a href="/kegg/brite.html">BRITE</a> | <a href="/kegg/kegg2.html">KEGG2</a> | <a href="/kegg/">KEGG</a> ]</b><br>
#Last updated: March 5, 2013
<br>According to the <a href="http://www.hlda9.org/">Human Cell Differentiation Molecules organization</a>
