# Supplementary material for: RNA-Seq of the Caribbean reef-building coral Orbicella faveolata (Scleractinia-Merulinidae) under bleaching and disease stress expands models of coral innate immunity
Source: PeerJ. 2016 Feb 15;4:e1616. doi: 10.7717/peerj.1616 (PMC4768675; doi:10.7717/peerj.1616)
Supplement: Supplemental Information 10 [file peerj-04-1616-s010.gz › hier/q04091.keg]

+D	Lectins	Cellular location
%<style type="text/css"><!--#grid{table-layout:fixed;font-family:monospace;position:relative;color:black;width:1000px;}.col1{position:relative;background:white;z-index:1;overflow:hidden;width:600px;}.col2{position:relative;background:white;z-index:2;padding-left:10px;}--></style>
#<h2><a href="/kegg/kegg2.html"><img src="/Fig/bget/kegg3.gif" align="middle" border=0></a>&nbsp; Lectins</h2>
#<!---
#ENTRY       ko04091
#NAME        Lectin
#DEFINITION  Lectins Mfaveolata transcriptome
#--->
!
A<b>C-Type lectins</b>
B  Group 1: Proteoglycan core proteins
C    <a href="/dbget-bin/www_bget?ko:K06792">K06792</a>  AGC1, CSPG1; aggrecan 1	Extracellular
C    <a href="/dbget-bin/www_bget?ko:K06795">K06795</a>  BCAN; brevican	Extracellular
C    <a href="/dbget-bin/www_bget?ko:K06793">K06793</a>  VCAN, CSPG2; versican core protein	Extracellular
C    <a href="/dbget-bin/www_bget?ko:K06794">K06794</a>  NCAN, CSPG3; neurocan core protein	Extracellular
B  Group 2: Type II membrane receptors (Asialoglycprotien and DC receptors)
C    Asialoglycoprotein receptor (ASGR) subgroup
C    DC-SIGN subgroup
D      comp42861_c0_seq1; <a href="/dbget-bin/www_bget?ko:K06563">K06563</a>  CD209; CD209 antigen	Cell membrane
D      comp41692_c0_seq1; <a href="/dbget-bin/www_bget?ko:K06468">K06468</a>  FCER2, CD23; Fc receptor, IgE, low affinity II	Cell membrane
D      comp42574_c0_seq1; <a href="/dbget-bin/www_bget?ko:K06468">K06468</a>  FCER2, CD23; Fc receptor, IgE, low affinity II	Cell membrane
C    Macrophage receptos
D      comp43187_c0_seq1; <a href="/dbget-bin/www_bget?ko:K10059">K10059</a>  CLEC4E; C-type lectin domain family 4 member E	Cell membrane
C    Largerin and kupffer cell receptors
C    Scavenger receptor with a CTLD (SRCL)
D      comp44628_c0_seq1; <a href="/dbget-bin/www_bget?ko:K10062">K10062</a>  COLEC12; collectin sub-family member 12	Cell membrane
B  Group 3: Collectins
C    <a href="/dbget-bin/www_bget?ko:K10065">K10065</a>  COLEC10; collectin sub-family member 10	Extracellular
C    <a href="/dbget-bin/www_bget?ko:K10066">K10066</a>  COLEC11; collectin sub-family member 11	Extracellular
C    <a href="/dbget-bin/www_bget?ko:K03991">K03991</a>  MBL; mannose-binding lectin	Extracellular
C    <a href="/dbget-bin/www_bget?ko:K10067">K10067</a>  SFTPA; pulmonary surfactant-associated protein A	Extracellular
C    <a href="/dbget-bin/www_bget?ko:K10068">K10068</a>  SFTPD, SFTP4; pulmonary surfactant-associated protein D	Extracellular
B  Group 4: Selectins
C    <a href="/dbget-bin/www_bget?ko:K06494">K06494</a>  SELE; selectin, endothelial cell	Cell membrane
C    <a href="/dbget-bin/www_bget?ko:K06495">K06495</a>  SELL; selectin, lymphocyte	Cell membrane
C    <a href="/dbget-bin/www_bget?ko:K06496">K06496</a>  SELP; selectin, platele	Cell membrane
B  Gropu 5: NK-cell receptors
C    <a href="/dbget-bin/www_bget?ko:K06502">K06502</a>  CD69; CD69 antigen	Cell membrane
C    <a href="/dbget-bin/www_bget?ko:K06504">K06504</a>  CD72; CD72 antigen	Cell membrane
C    <a href="/dbget-bin/www_bget?ko:K06543">K06543</a>  KLRB; killer cell lectin-like receptor subfamily B	Cell membrane
C    <a href="/dbget-bin/www_bget?ko:K06541">K06541</a>  KLRC; killer cell lectin-like receptor subfamily C	Cell membrane
C    <a href="/dbget-bin/www_bget?ko:K06516">K06516</a>  KLRD1, CD94; killer cell lectin-like receptor subfamily D member 1	Cell membrane
C    <a href="/dbget-bin/www_bget?ko:K10075">K10075</a>  KLRF1; killer cell lectin-like receptor subfamily F member 1	Cell membrane
C    <a href="/dbget-bin/www_bget?ko:K10076">K10076</a>  KLRG1; killer cell lectin-like receptor subfamily G member 1	Cell membrane
C    <a href="/dbget-bin/www_bget?ko:K06728">K06728</a>  KLRK1; killer cell lectin-like receptor subfamily K member 1	Cell membrane
C    <a href="/dbget-bin/www_bget?ko:K08763">K08763</a>  OLR1; oxidised low-density lipoprotein receptor 1	Cell membrane
C    <a href="/dbget-bin/www_bget?ko:K10069">K10069</a>  CLEC1A; C-type lectin domain family 1 member A	Cell membrane
C    <a href="/dbget-bin/www_bget?ko:K10070">K10070</a>  CLEC1B; C-type lectin domain family 1 member B	Cell membrane
C    <a href="/dbget-bin/www_bget?ko:K10071">K10071</a>  CLEC2B; C-type lectin domain family 2 member B	Cell membrane
C    <a href="/dbget-bin/www_bget?ko:K10072">K10072</a>  CLEC2D; C-type lectin domain family 2 member D	Cell membrane
C    <a href="/dbget-bin/www_bget?ko:K10073">K10073</a>  CLEC5A; C-type lectin domain family 5 member A	Cell membrane
C    <a href="/dbget-bin/www_bget?ko:K10074">K10074</a>  CLEC7A; C-type lectin domain family 7 member A	Cell membrane
C    <a href="/dbget-bin/www_bget?ko:K17515">K17515</a>  CLEC9A; C-type lectin domain family 9 member A	Cell membrane
C    <a href="/dbget-bin/www_bget?ko:K17516">K17516</a>  CLEC12A; C-type lectin domain family 12 member A	Cell membrane
C    <a href="/dbget-bin/www_bget?ko:K17517">K17517</a>  CLEC12B; C-type lectin domain family 12 member B	Cell membrane
C    <a href="/dbget-bin/www_bget?ko:K17518">K17518</a>  CLECL1; C-type lectin-like domain family 1	Cell membrane
B  Group 6: Mannose receptor family
C    <a href="/dbget-bin/www_bget?ko:K06560">K06560</a>  MRC; mannose receptor, C type	Cell membrane
C    <a href="/dbget-bin/www_bget?ko:K06559">K06559</a>  LY75; lymphocyte antigen 75	Cell membrane
B  Group 8: Layilin and related receptors
C    <a href="/dbget-bin/www_bget?ko:K10077">K10077</a>  LAYN; layilin	Cell membrane
B  Group 9: Tetranectin
C    <a href="/dbget-bin/www_bget?ko:K10078">K10078</a>  CHODL; chondrolectin	Cell membrane
C    <a href="/dbget-bin/www_bget?ko:K17519">K17519</a>  CLEC3A; C-type lectin domain family 3 member A	Cell membrane, extracellular matrix
C    <a href="/dbget-bin/www_bget?ko:K17520">K17520</a>  CLEC3B; C-type lectin domain family 3 member B	Extracellular matrix
C    <a href="/dbget-bin/www_bget?ko:K17521">K17521</a>  CLEC11A; C-type lectin domain family 11 member A
B  Group 10: Polycystin
C    <a href="/dbget-bin/www_bget?ko:K04985">K04985</a>  PKD1; polycystin 1	Cell membrane
B  Group 14: Thrombomodulin
C    <a href="/dbget-bin/www_bget?ko:K17528">K17528</a>  CLEC14A; C-type lectin domain family 14 member A	Cell membrane
C    <a href="/dbget-bin/www_bget?ko:K03907">K03907</a>  THBD, CD141; thrombomodulin	Cell membrane
C    <a href="/dbget-bin/www_bget?ko:K06706">K06706</a>  CD248, CD164L1; CD248 antigen, endosialin	Cell membrane
C    <a href="/dbget-bin/www_bget?ko:K06702">K06702</a>  CDW93; CDW93 antigen	Cell membrane
#
A<b>I-type lectins (Siglecs)</b>
B  <a href="/dbget-bin/www_bget?ko:K06548">K06548</a>  SN, SIGLEC1; sialoadhesin	Cell membrane
B  <a href="/dbget-bin/www_bget?ko:K06467">K06467</a>  CD22, SIGLEC2; CD22 antigen	Cell membrane
B  <a href="/dbget-bin/www_bget?ko:K06473">K06473</a>  CD33, SIGLEC3; CD33 antigen	Cell membrane
B  <a href="/dbget-bin/www_bget?ko:K06771">K06771</a>  MAG, GMA, SIGLEC4; myelin associated glycoprotein	Cell membrane
B  <a href="/dbget-bin/www_bget?ko:K06549">K06549</a>  SIGLEC5_14; sialic acid binding Ig-like lectin 5/14	Cell membrane
B  <a href="/dbget-bin/www_bget?ko:K06738">K06738</a>  SIGLEC6; sialic acid binding Ig-like lectin 6	Cell membrane
B  <a href="/dbget-bin/www_bget?ko:K06739">K06739</a>  SIGLEC7; sialic acid binding Ig-like lectin 7	Cell membrane
B  <a href="/dbget-bin/www_bget?ko:K06748">K06748</a>  SIGLEC8; sialic acid binding Ig-like lectin 8	Cell membrane
B  <a href="/dbget-bin/www_bget?ko:K06740">K06740</a>  SIGLEC9; sialic acid binding Ig-like lectin 9	Cell membrane
B  <a href="/dbget-bin/www_bget?ko:K06749">K06749</a>  SIGLEC10; sialic acid binding Ig-like lectin 10	Cell membrane
B  <a href="/dbget-bin/www_bget?ko:K06750">K06750</a>  SIGLEC11; sialic acid binding Ig-like lectin 11	Cell membrane
B  <a href="/dbget-bin/www_bget?ko:K10079">K10079</a>  SIGLEC12, SIGLECL1; sialic acid binding Ig-like lectin 12	Cell membrane
B  <a href="/dbget-bin/www_bget?ko:K16352">K16352</a>  SIGLEC15; sialic acid binding Ig-like lectin 15	Cell membrane
B  <a href="/dbget-bin/www_bget?ko:K06490">K06490</a>  ICAM1; intercellular adhesion molecule 1	Cell membrane
B  <a href="/dbget-bin/www_bget?ko:K06523">K06523</a>  ICAM2; intercellular adhesion molecule 2	Cell membrane
B  <a href="/dbget-bin/www_bget?ko:K06486">K06486</a>  ICAM3; intercellular adhesion molecule 3	Cell membrane
B  <a href="/dbget-bin/www_bget?ko:K06471">K06471</a>  PECAM1, CD31; platelet/endothelial cell adhesion molecule	Cell membrane
B  <a href="/dbget-bin/www_bget?ko:K06527">K06527</a>  VCAM1; vascular cell adhesion molecule 1	Cell membrane
B  <a href="/dbget-bin/www_bget?ko:K06550">K06550</a>  L1CAM; L1 cell adhesion molecule	Cell membrane
#
A<b>L-type lectins</b>
B  <a href="/dbget-bin/www_bget?ko:K10080">K10080</a>  LMAN1, ERGIC53; lectin, mannose-binding 1	ERGIC
B  <a href="/dbget-bin/www_bget?ko:K10081">K10081</a>  LMAN1L, ERGL; lectin, mannose-binding 1-like
B  <a href="/dbget-bin/www_bget?ko:K10082">K10082</a>  LMAN2, VIP36; lectin, mannose-binding 2	Golgi
B  <a href="/dbget-bin/www_bget?ko:K10083">K10083</a>  LMAN2L, VIPL; lectin, mannose-binding 2-like
#
A<b>M-type lectins</b>
B  <a href="/dbget-bin/www_bget?ko:K10084">K10084</a>  EDEM1; ER degradation enhancer, mannosidase alpha-like 1	Endoplasmic reticulum
B  <a href="/dbget-bin/www_bget?ko:K10085">K10085</a>  EDEM2; ER degradation enhancer, mannosidase alpha-like 2	Endoplasmic reticulum
B  <a href="/dbget-bin/www_bget?ko:K10086">K10086</a>  EDEM3; ER degradation enhancer, mannosidase alpha-like 3	Endoplasmic reticulum
#
A<b>P-type lectins</b>
B  <a href="/dbget-bin/www_bget?ko:K08288">K08288</a>  PRKCSH; protein kinase C substrate 80K-H	Secretory pathway
B  <a href="/dbget-bin/www_bget?ko:K10087">K10087</a>  GNPTG, GNPTAG; N-acetylglucosamine-1-phosphate transferase, gamma subunit	Secretory pathway
B  <a href="/dbget-bin/www_bget?ko:K10088">K10088</a>  OS9; protein OS-9	Secretory pathway
B  <a href="/dbget-bin/www_bget?ko:K10089">K10089</a>  M6PR; cation-dependent mannose-6-phosphate receptor	Secretory pathway
B  <a href="/dbget-bin/www_bget?ko:K06564">K06564</a>  IGF2R; insulin-like growth factor 2 receptor	Secretory pathway
#
A<b>S-type lectins (Galectins)</b>
B  <a href="/dbget-bin/www_bget?ko:K06830">K06830</a>  LGALS1; galectin-1
B  <a href="/dbget-bin/www_bget?ko:K10090">K10090</a>  LGALS2; galectin-2
B  <a href="/dbget-bin/www_bget?ko:K06831">K06831</a>  LGALS3; galectin-3
B  <a href="/dbget-bin/www_bget?ko:K10091">K10091</a>  LGALS4; galectin-4
B  <a href="/dbget-bin/www_bget?ko:K17522">K17522</a>  LGALS5; galectin-5
B  <a href="/dbget-bin/www_bget?ko:K10092">K10092</a>  LGALS7; galectin-7
B  <a href="/dbget-bin/www_bget?ko:K06832">K06832</a>  LGALS8; galectin-8
B  <a href="/dbget-bin/www_bget?ko:K10093">K10093</a>  LGALS9; galectin-9
B  <a href="/dbget-bin/www_bget?ko:K13334">K13334</a>  CLC; eosinophil lysophospholipase (galectin-10) [EC:3.1.1.5]
B  <a href="/dbget-bin/www_bget?ko:K10095">K10095</a>  LGALS12; galectin-12
B  <a href="/dbget-bin/www_bget?ko:K10096">K10096</a>  LGALS13; galectin-13
B  <a href="/dbget-bin/www_bget?ko:K10097">K10097</a>  LGALS14; galectin-14
#
A<b>Calnexin / calreticulin</b>
B  <a href="/dbget-bin/www_bget?ko:K08054">K08054</a>  CANX; calnexin	Endoplasmic reticulum
B  <a href="/dbget-bin/www_bget?ko:K09551">K09551</a>  CLGN; calmegin	Endoplasmic reticulum
B  <a href="/dbget-bin/www_bget?ko:K08057">K08057</a>  CALR; calreticulin	Endoplasmic reticulum
B  <a href="/dbget-bin/www_bget?ko:K10098">K10098</a>  CALR3; calreticulin 3	Endoplasmic reticulum
#
A<b>F-box lectins</b>
B  <a href="/dbget-bin/www_bget?ko:K10099">K10099</a>  FBXO2, NFB42; F-box protein 2	Cytoplasm
B  <a href="/dbget-bin/www_bget?ko:K10100">K10100</a>  FBXO6; F-box protein 6	Cytoplasm
B  <a href="/dbget-bin/www_bget?ko:K10101">K10101</a>  FBXO17, FBXO26; F-box protein 17	Cytoplasm
B  <a href="/dbget-bin/www_bget?ko:K10102">K10102</a>  FBXO27; F-box protein 27	Cytoplasm
B  <a href="/dbget-bin/www_bget?ko:K10103">K10103</a>  FBXO44; F-box protein 44	Cytoplasm
#
A<b>Ficolins</b>
B  <a href="/dbget-bin/www_bget?ko:K10104">K10104</a>  FCN; ficolin	Extracellular
#
A<b>Chitinase-like lectins</b>
B  <a href="/dbget-bin/www_bget?ko:K17523">K17523</a>  CHI3L1_2; chitinase-3-like protein 1/2	Extracellular
B  <a href="/dbget-bin/www_bget?ko:K17524">K17524</a>  CHI3L3_4; chitinase 3-like 3/4	Extracellular
B  <a href="/dbget-bin/www_bget?ko:K17525">K17525</a>  CHID1; chitinase domain-containing protein 1	Extracellular
B  <a href="/dbget-bin/www_bget?ko:K17526">K17526</a>  OVGP1; oviduct-specific glycoprotein	Extracellular
#
A<b>F-type lectins</b>
B  ----- Fucolectin	Extracellular
B  ----- European eel agglutinin, Anguilla anguilla agglutinin (AAA)	Extracellular
#
A<b>Intelectins</b>
B  <a href="/dbget-bin/www_bget?ko:K17527">K17527</a>  ITLN; intelectin
!
#<hr>
#<b>[ <a href="/kegg/glycan/">GLYCAN</a> | <a href="/kegg/brite.html">BRITE</a> | <a href="/kegg/kegg2.html">KEGG2</a> | <a href="/kegg/">KEGG</a> ]</b><br>
#Last updated: September 27, 2013
#<br>Classification taken and modified from <a href="http://www.functionalglycomics.org/static/index.shtml">Consortium for Functional Glycomics</a> and <a href="http://www.imperial.ac.uk/research/animallectins/default.html">Animal lectins home</a>
