# Supplementary material for: RNA-Seq of the Caribbean reef-building coral Orbicella faveolata (Scleractinia-Merulinidae) under bleaching and disease stress expands models of coral innate immunity
Source: PeerJ. 2016 Feb 15;4:e1616. doi: 10.7717/peerj.1616 (PMC4768675; doi:10.7717/peerj.1616)
Supplement: Supplemental Information 10 [file peerj-04-1616-s010.gz › hier/q04131.keg]

+C	SNARE
#<h2><a href="/kegg/kegg2.html"><img src="/Fig/bget/kegg3.gif" align="middle" border=0></a> &nbsp; SNAREs</h2>
#<!---
#ENTRY       ko04131
#NAME        SNARE
#DEFINITION  SNAREs Mfaveolata transcriptome
#--->
!
A<b>Syntaxin (Qa)</b>
B  Stx-PM
C    comp48941_c0_seq1; <a href="/dbget-bin/www_bget?ko+K04560">K04560</a>  STX1A; syntaxin 1A
C    comp78680_c0_seq1; <a href="/dbget-bin/www_bget?ko+K04560">K04560</a>  STX1A; syntaxin 1A
C    comp11328_c0_seq1; <a href="/dbget-bin/www_bget?ko+K08486">K08486</a>  STX1B_2_3; syntaxin 1B/2/3
C    comp154774_c0_seq1; <a href="/dbget-bin/www_bget?ko+K08486">K08486</a>  STX1B_2_3; syntaxin 1B/2/3
B  Stx-Endo
C    comp39961_c0_seq1; <a href="/dbget-bin/www_bget?ko+K08488">K08488</a>  STX7; syntaxin 7
C    comp43644_c0_seq1; <a href="/dbget-bin/www_bget?ko+K08488">K08488</a>  STX7; syntaxin 7
C    comp36872_c0_seq1; <a href="/dbget-bin/www_bget?ko+K13813">K13813</a>  STX12, STX13; syntaxin 12/13
B  Stx-TGN / EE
C    comp30114_c0_seq1; <a href="/dbget-bin/www_bget?ko+K08489">K08489</a>  STX16; syntaxin 16
C    comp30114_c0_seq2; <a href="/dbget-bin/www_bget?ko+K08489">K08489</a>  STX16; syntaxin 16
B  Stx-cisGolgi
C    comp44590_c0_seq1; <a href="/dbget-bin/www_bget?ko+K08490">K08490</a>  STX5; syntaxin 5
B  Stx-sER
C    comp33697_c0_seq1; <a href="/dbget-bin/www_bget?ko+K08491">K08491</a>  STX17; syntaxin 17
C    comp33697_c0_seq2; <a href="/dbget-bin/www_bget?ko+K08491">K08491</a>  STX17; syntaxin 17
B  Stx-rER
C    comp160775_c0_seq1; <a href="/dbget-bin/www_bget?ko+K08492">K08492</a>  STX18; syntaxin 18
#
A<b>SNAP-25[N] (Qb)</b>
B  Vti1
C    comp25361_c0_seq1; <a href="/dbget-bin/www_bget?ko+K08493">K08493</a>  VTI1; vesicle transport through interaction with t-SNAREs 1
C    comp86277_c0_seq1; <a href="/dbget-bin/www_bget?ko+K08493">K08493</a>  VTI1; vesicle transport through interaction with t-SNAREs 1
B  NPSN
B  Gos1 (Gos28)
C    comp33790_c0_seq1; <a href="/dbget-bin/www_bget?ko+K08495">K08495</a>  GOSR1, GOS1; golgi SNAP receptor complex member 1
C    comp36449_c0_seq1; <a href="/dbget-bin/www_bget?ko+K08495">K08495</a>  GOSR1, GOS1; golgi SNAP receptor complex member 1
C    comp55680_c0_seq1; <a href="/dbget-bin/www_bget?ko+K08495">K08495</a>  GOSR1, GOS1; golgi SNAP receptor complex member 1
B  Bos1 / Membrin
C    comp67348_c0_seq1; <a href="/dbget-bin/www_bget?ko+K08496">K08496</a>  GOSR2, BOS1; golgi SNAP receptor complex member 2
B  Sec20
C    comp87207_c0_seq1; <a href="/dbget-bin/www_bget?ko+K08497">K08497</a>  SEC20; protein transport protein SEC20
#
A<b>SNAP-25[C] (Qc)</b>
B  STX6
C    comp28423_c0_seq1; <a href="/dbget-bin/www_bget?ko+K08498">K08498</a>  STX6; syntaxin 6
B  STX8
C    comp83040_c0_seq1; <a href="/dbget-bin/www_bget?ko+K08501">K08501</a>  STX8; syntaxin 8
C    comp83972_c0_seq1; <a href="/dbget-bin/www_bget?ko+K08501">K08501</a>  STX8; syntaxin 8
B  Bet1
C    comp7911_c0_seq1; <a href="/dbget-bin/www_bget?ko+K08504">K08504</a>  BET1; blocked early in transport 1
B  Sft1
B  Syp7
B  Use1
C    comp35586_c0_seq1; <a href="/dbget-bin/www_bget?ko+K08507">K08507</a>  USE1; unconventional SNARE in the endoplasmic reticulum protein 1
C    comp35586_c0_seq2; <a href="/dbget-bin/www_bget?ko+K08507">K08507</a>  USE1; unconventional SNARE in the endoplasmic reticulum protein 1
#
A<b>SNAP-25 (Qb,c)</b>
B  SNAP-23
C    comp23887_c0_seq1; <a href="/dbget-bin/www_bget?ko+K08508">K08508</a>  SNAP23; synaptosomal-associated protein, 23kDa
C    comp43581_c0_seq1; <a href="/dbget-bin/www_bget?ko+K08508">K08508</a>  SNAP23; synaptosomal-associated protein, 23kDa
C    comp102282_c0_seq1; <a href="/dbget-bin/www_bget?ko+K08508">K08508</a>  SNAP23; synaptosomal-associated protein, 23kDa
B  SNAP-29
C    comp43618_c0_seq1; <a href="/dbget-bin/www_bget?ko+K08509">K08509</a>  SNAP29; synaptosomal-associated protein, 29kDa
#
A<b>VAMP, Ykt6, Sec22 (R)</b>
B  VAMP
C    comp39612_c0_seq1; <a href="/dbget-bin/www_bget?ko+K13504">K13504</a>  VAMP2; vesicle-associated membrane protein 2
C    comp45573_c0_seq6; <a href="/dbget-bin/www_bget?ko+K13504">K13504</a>  VAMP2; vesicle-associated membrane protein 2
C    comp5127_c0_seq1; <a href="/dbget-bin/www_bget?ko+K13505">K13505</a>  VAMP3; vesicle-associated membrane protein 3
C    comp45940_c1_seq1; <a href="/dbget-bin/www_bget?ko+K08513">K08513</a>  VAMP4; vesicle-associated membrane protein 4
C    comp48994_c0_seq1; <a href="/dbget-bin/www_bget?ko+K08513">K08513</a>  VAMP4; vesicle-associated membrane protein 4
C    comp24116_c0_seq1; <a href="/dbget-bin/www_bget?ko+K08515">K08515</a>  VAMP7; vesicle-associated membrane protein 7
C    comp35392_c0_seq1; <a href="/dbget-bin/www_bget?ko+K08515">K08515</a>  VAMP7; vesicle-associated membrane protein 7
C    comp43317_c1_seq1; <a href="/dbget-bin/www_bget?ko+K08515">K08515</a>  VAMP7; vesicle-associated membrane protein 7
B  Ykt6
C    comp40621_c0_seq1; <a href="/dbget-bin/www_bget?ko+K08516">K08516</a>  YKT6; synaptobrevin homolog YKT6
B  Sec22
C    comp36572_c0_seq1; <a href="/dbget-bin/www_bget?ko+K08517">K08517</a>  SEC22; vesicle transport protein SEC22
C    comp50052_c0_seq1; <a href="/dbget-bin/www_bget?ko+K08517">K08517</a>  SEC22; vesicle transport protein SEC22
B  Tomosyn
C    comp45918_c0_seq1; <a href="/dbget-bin/www_bget?ko+K08518">K08518</a>  STXBP5; syntaxin-binding protein 5
C    comp89439_c0_seq1; <a href="/dbget-bin/www_bget?ko+K08518">K08518</a>  STXBP5; syntaxin-binding protein 5
C    comp153845_c0_seq1; <a href="/dbget-bin/www_bget?ko+K08518">K08518</a>  STXBP5; syntaxin-binding protein 5
B  Putative SNAREs
C    comp25446_c0_seq1; <a href="/dbget-bin/www_bget?ko+K08520">K08520</a>  SEC22A_C; SEC22 vesicle trafficking protein A/C
!
#<hr>
#<b>[ <a href="/kegg/brite.html">BRITE</a> | <a href="/kegg/kegg2.html">KEGG2</a> | <a href="/kegg/">KEGG</a> ]</b><br>
#Last updated: June 22, 2010
#<br>Classification based on <a href="http://www.ncbi.nlm.nih.gov/pubmed/16882042">Yoshizawa et al. (2006)</a>
