# Supplementary material for: RNA-Seq of the Caribbean reef-building coral Orbicella faveolata (Scleractinia-Merulinidae) under bleaching and disease stress expands models of coral innate immunity
Source: PeerJ. 2016 Feb 15;4:e1616. doi: 10.7717/peerj.1616 (PMC4768675; doi:10.7717/peerj.1616)
Supplement: Supplemental Information 10 [file peerj-04-1616-s010.gz › hier/q04147.keg]

+C	Exosome
#<h2><a href="/kegg/kegg2.html"><img src="/Fig/bget/kegg3.gif" align="middle" border=0></a>&nbsp; Exosome</h2>
#<!---
#ENTRY       ko04147
#NAME        Exosome
#DEFINITION  Exosome Mfaveolata transcriptome
#--->
!
A<b>Exosomal proteins</b>
B  Proteins found in most exosomes
C    comp60269_c0_seq1; <a href="/dbget-bin/www_bget?ko:K06460">K06460</a>  CD9, TSPAN29; CD9 antigen
C    comp45554_c0_seq7; <a href="/dbget-bin/www_bget?ko:K06497">K06497</a>  CD63, MLA1, TSPAN30; CD63 antigen
C    comp45554_c0_seq14; <a href="/dbget-bin/www_bget?ko:K06497">K06497</a>  CD63, MLA1, TSPAN30; CD63 antigen
C    comp45554_c0_seq15; <a href="/dbget-bin/www_bget?ko:K06497">K06497</a>  CD63, MLA1, TSPAN30; CD63 antigen
C    comp45554_c0_seq16; <a href="/dbget-bin/www_bget?ko:K06497">K06497</a>  CD63, MLA1, TSPAN30; CD63 antigen
C    comp45554_c0_seq19; <a href="/dbget-bin/www_bget?ko:K06497">K06497</a>  CD63, MLA1, TSPAN30; CD63 antigen
C    comp45554_c0_seq31; <a href="/dbget-bin/www_bget?ko:K06497">K06497</a>  CD63, MLA1, TSPAN30; CD63 antigen
C    comp45601_c1_seq1; <a href="/dbget-bin/www_bget?ko:K06497">K06497</a>  CD63, MLA1, TSPAN30; CD63 antigen
C    comp46631_c0_seq4; <a href="/dbget-bin/www_bget?ko:K06497">K06497</a>  CD63, MLA1, TSPAN30; CD63 antigen
C    comp46631_c0_seq5; <a href="/dbget-bin/www_bget?ko:K06497">K06497</a>  CD63, MLA1, TSPAN30; CD63 antigen
C    comp46631_c0_seq13; <a href="/dbget-bin/www_bget?ko:K06497">K06497</a>  CD63, MLA1, TSPAN30; CD63 antigen
C    comp55243_c0_seq1; <a href="/dbget-bin/www_bget?ko:K06497">K06497</a>  CD63, MLA1, TSPAN30; CD63 antigen
C    comp31936_c0_seq1; <a href="/dbget-bin/www_bget?ko:K05719">K05719</a>  ITGB1; integrin beta 1
C    comp33083_c0_seq1; <a href="/dbget-bin/www_bget?ko:K05719">K05719</a>  ITGB1; integrin beta 1
C    comp41642_c0_seq1; <a href="/dbget-bin/www_bget?ko:K05719">K05719</a>  ITGB1; integrin beta 1
C    comp74612_c0_seq1; <a href="/dbget-bin/www_bget?ko:K05719">K05719</a>  ITGB1; integrin beta 1
C    comp93231_c0_seq1; <a href="/dbget-bin/www_bget?ko:K05719">K05719</a>  ITGB1; integrin beta 1
C    comp55677_c0_seq1; <a href="/dbget-bin/www_bget?ko:K17253">K17253</a>  MFGE8; lactadherin
C    comp121558_c0_seq1; <a href="/dbget-bin/www_bget?ko:K17253">K17253</a>  MFGE8; lactadherin
C    comp1638_c0_seq1; <a href="/dbget-bin/www_bget?ko:K05692">K05692</a>  ACTB_G1; actin beta/gamma 1
C    comp34160_c0_seq1; <a href="/dbget-bin/www_bget?ko:K05692">K05692</a>  ACTB_G1; actin beta/gamma 1
C    comp39968_c0_seq2; <a href="/dbget-bin/www_bget?ko:K05692">K05692</a>  ACTB_G1; actin beta/gamma 1
C    comp39968_c0_seq3; <a href="/dbget-bin/www_bget?ko:K05692">K05692</a>  ACTB_G1; actin beta/gamma 1
C    comp45508_c0_seq9; <a href="/dbget-bin/www_bget?ko:K05692">K05692</a>  ACTB_G1; actin beta/gamma 1
C    comp50409_c0_seq1; <a href="/dbget-bin/www_bget?ko:K05692">K05692</a>  ACTB_G1; actin beta/gamma 1
C    comp57902_c0_seq1; <a href="/dbget-bin/www_bget?ko:K05692">K05692</a>  ACTB_G1; actin beta/gamma 1
C    comp103139_c0_seq1; <a href="/dbget-bin/www_bget?ko:K05692">K05692</a>  ACTB_G1; actin beta/gamma 1
C    comp10992_c0_seq1; <a href="/dbget-bin/www_bget?ko:K05765">K05765</a>  CFL; cofilin
C    comp5386_c0_seq1; <a href="/dbget-bin/www_bget?ko:K10413">K10413</a>  DYNC1H; dynein heavy chain 1, cytosolic
C    comp10723_c0_seq1; <a href="/dbget-bin/www_bget?ko:K10413">K10413</a>  DYNC1H; dynein heavy chain 1, cytosolic
C    comp22376_c0_seq1; <a href="/dbget-bin/www_bget?ko:K10413">K10413</a>  DYNC1H; dynein heavy chain 1, cytosolic
C    comp48664_c0_seq1; <a href="/dbget-bin/www_bget?ko:K10413">K10413</a>  DYNC1H; dynein heavy chain 1, cytosolic
C    comp49642_c0_seq1; <a href="/dbget-bin/www_bget?ko:K10413">K10413</a>  DYNC1H; dynein heavy chain 1, cytosolic
C    comp50478_c0_seq1; <a href="/dbget-bin/www_bget?ko:K10413">K10413</a>  DYNC1H; dynein heavy chain 1, cytosolic
C    comp52657_c0_seq1; <a href="/dbget-bin/www_bget?ko:K10413">K10413</a>  DYNC1H; dynein heavy chain 1, cytosolic
C    comp58001_c0_seq1; <a href="/dbget-bin/www_bget?ko:K10413">K10413</a>  DYNC1H; dynein heavy chain 1, cytosolic
C    comp58062_c0_seq1; <a href="/dbget-bin/www_bget?ko:K10413">K10413</a>  DYNC1H; dynein heavy chain 1, cytosolic
C    comp73584_c0_seq1; <a href="/dbget-bin/www_bget?ko:K10413">K10413</a>  DYNC1H; dynein heavy chain 1, cytosolic
C    comp123495_c0_seq1; <a href="/dbget-bin/www_bget?ko:K08007">K08007</a>  VIL2; villin 2 (ezrin)
C    comp138690_c0_seq1; <a href="/dbget-bin/www_bget?ko:K08007">K08007</a>  VIL2; villin 2 (ezrin)
C    comp155390_c0_seq1; <a href="/dbget-bin/www_bget?ko:K05763">K05763</a>  MSN; moesin
C    comp6944_c0_seq1; <a href="/dbget-bin/www_bget?ko:K10356">K10356</a>  MYO1; myosin I
C    comp7930_c0_seq1; <a href="/dbget-bin/www_bget?ko:K10356">K10356</a>  MYO1; myosin I
C    comp8289_c0_seq1; <a href="/dbget-bin/www_bget?ko:K10356">K10356</a>  MYO1; myosin I
C    comp9977_c0_seq1; <a href="/dbget-bin/www_bget?ko:K10356">K10356</a>  MYO1; myosin I
C    comp22935_c0_seq1; <a href="/dbget-bin/www_bget?ko:K10356">K10356</a>  MYO1; myosin I
C    comp24424_c0_seq1; <a href="/dbget-bin/www_bget?ko:K10356">K10356</a>  MYO1; myosin I
C    comp29513_c0_seq1; <a href="/dbget-bin/www_bget?ko:K10356">K10356</a>  MYO1; myosin I
C    comp36424_c0_seq1; <a href="/dbget-bin/www_bget?ko:K10356">K10356</a>  MYO1; myosin I
C    comp41391_c0_seq1; <a href="/dbget-bin/www_bget?ko:K10356">K10356</a>  MYO1; myosin I
C    comp43933_c0_seq1; <a href="/dbget-bin/www_bget?ko:K10356">K10356</a>  MYO1; myosin I
C    comp45761_c0_seq1; <a href="/dbget-bin/www_bget?ko:K10356">K10356</a>  MYO1; myosin I
C    comp45761_c0_seq2; <a href="/dbget-bin/www_bget?ko:K10356">K10356</a>  MYO1; myosin I
C    comp45761_c0_seq3; <a href="/dbget-bin/www_bget?ko:K10356">K10356</a>  MYO1; myosin I
C    comp49262_c0_seq1; <a href="/dbget-bin/www_bget?ko:K10356">K10356</a>  MYO1; myosin I
C    comp55152_c0_seq1; <a href="/dbget-bin/www_bget?ko:K10356">K10356</a>  MYO1; myosin I
C    comp60234_c0_seq1; <a href="/dbget-bin/www_bget?ko:K10356">K10356</a>  MYO1; myosin I
C    comp67230_c0_seq1; <a href="/dbget-bin/www_bget?ko:K10356">K10356</a>  MYO1; myosin I
C    comp93488_c0_seq1; <a href="/dbget-bin/www_bget?ko:K10356">K10356</a>  MYO1; myosin I
C    comp140873_c0_seq1; <a href="/dbget-bin/www_bget?ko:K10356">K10356</a>  MYO1; myosin I
C    comp2973_c0_seq1; <a href="/dbget-bin/www_bget?ko:K05759">K05759</a>  PFN; profilin
C    comp36978_c0_seq1; <a href="/dbget-bin/www_bget?ko:K05759">K05759</a>  PFN; profilin
C    comp41123_c0_seq1; <a href="/dbget-bin/www_bget?ko:K05759">K05759</a>  PFN; profilin
C    comp42508_c0_seq1; <a href="/dbget-bin/www_bget?ko:K05759">K05759</a>  PFN; profilin
C    comp46932_c0_seq1; <a href="/dbget-bin/www_bget?ko:K05759">K05759</a>  PFN; profilin
C    comp71453_c0_seq1; <a href="/dbget-bin/www_bget?ko:K05759">K05759</a>  PFN; profilin
C    comp155675_c0_seq1; <a href="/dbget-bin/www_bget?ko:K05759">K05759</a>  PFN; profilin
C    comp51150_c0_seq1; <a href="/dbget-bin/www_bget?ko:K03386">K03386</a>  E1.11.1.15, PRDX, ahpC; peroxiredoxin (alkyl hydroperoxide reductase subunit C) [EC:1.11.1.15]
C    comp110187_c0_seq1; <a href="/dbget-bin/www_bget?ko:K03386">K03386</a>  E1.11.1.15, PRDX, ahpC; peroxiredoxin (alkyl hydroperoxide reductase subunit C) [EC:1.11.1.15]
C    comp133930_c0_seq1; <a href="/dbget-bin/www_bget?ko:K03386">K03386</a>  E1.11.1.15, PRDX, ahpC; peroxiredoxin (alkyl hydroperoxide reductase subunit C) [EC:1.11.1.15]
C    comp44802_c0_seq1; <a href="/dbget-bin/www_bget?ko:K05762">K05762</a>  RDX; radixin
C    comp44802_c0_seq2; <a href="/dbget-bin/www_bget?ko:K05762">K05762</a>  RDX; radixin
C    comp62248_c0_seq1; <a href="/dbget-bin/www_bget?ko:K05762">K05762</a>  RDX; radixin
C    comp101452_c0_seq1; <a href="/dbget-bin/www_bget?ko:K05762">K05762</a>  RDX; radixin
C    comp124996_c0_seq1; <a href="/dbget-bin/www_bget?ko:K05762">K05762</a>  RDX; radixin
C    comp130533_c0_seq1; <a href="/dbget-bin/www_bget?ko:K05762">K05762</a>  RDX; radixin
C    comp130627_c0_seq1; <a href="/dbget-bin/www_bget?ko:K05762">K05762</a>  RDX; radixin
C    comp133948_c0_seq1; <a href="/dbget-bin/www_bget?ko:K05762">K05762</a>  RDX; radixin
C    comp156776_c0_seq1; <a href="/dbget-bin/www_bget?ko:K05762">K05762</a>  RDX; radixin
C    comp42499_c0_seq1; <a href="/dbget-bin/www_bget?ko:K03283">K03283</a>  HSPA1_8; heat shock 70kDa protein 1/8
C    comp66440_c0_seq1; <a href="/dbget-bin/www_bget?ko:K03283">K03283</a>  HSPA1_8; heat shock 70kDa protein 1/8
C    comp92489_c0_seq1; <a href="/dbget-bin/www_bget?ko:K03283">K03283</a>  HSPA1_8; heat shock 70kDa protein 1/8
C    comp103293_c0_seq1; <a href="/dbget-bin/www_bget?ko:K03283">K03283</a>  HSPA1_8; heat shock 70kDa protein 1/8
C    comp113174_c0_seq1; <a href="/dbget-bin/www_bget?ko:K03283">K03283</a>  HSPA1_8; heat shock 70kDa protein 1/8
C    comp151647_c0_seq1; <a href="/dbget-bin/www_bget?ko:K03283">K03283</a>  HSPA1_8; heat shock 70kDa protein 1/8
C    comp158382_c0_seq1; <a href="/dbget-bin/www_bget?ko:K03283">K03283</a>  HSPA1_8; heat shock 70kDa protein 1/8
C    comp43771_c0_seq1; <a href="/dbget-bin/www_bget?ko:K04079">K04079</a>  htpG, HSP90A; molecular chaperone HtpG
C    comp115915_c0_seq1; <a href="/dbget-bin/www_bget?ko:K04079">K04079</a>  htpG, HSP90A; molecular chaperone HtpG
C    comp117068_c0_seq1; <a href="/dbget-bin/www_bget?ko:K04079">K04079</a>  htpG, HSP90A; molecular chaperone HtpG
C    comp34342_c0_seq1; <a href="/dbget-bin/www_bget?ko:K01623">K01623</a>  ALDO; fructose-bisphosphate aldolase, class I [EC:4.1.2.13]
C    comp41426_c0_seq1; <a href="/dbget-bin/www_bget?ko:K01623">K01623</a>  ALDO; fructose-bisphosphate aldolase, class I [EC:4.1.2.13]
C    comp43330_c0_seq1; <a href="/dbget-bin/www_bget?ko:K01623">K01623</a>  ALDO; fructose-bisphosphate aldolase, class I [EC:4.1.2.13]
C    comp104791_c0_seq1; <a href="/dbget-bin/www_bget?ko:K01623">K01623</a>  ALDO; fructose-bisphosphate aldolase, class I [EC:4.1.2.13]
C    comp112130_c0_seq1; <a href="/dbget-bin/www_bget?ko:K01623">K01623</a>  ALDO; fructose-bisphosphate aldolase, class I [EC:4.1.2.13]
C    comp43460_c0_seq1; <a href="/dbget-bin/www_bget?ko:K00134">K00134</a>  GAPDH, gapA; glyceraldehyde 3-phosphate dehydrogenase [EC:1.2.1.12]
C    comp49357_c0_seq1; <a href="/dbget-bin/www_bget?ko:K00927">K00927</a>  PGK, pgk; phosphoglycerate kinase [EC:2.7.2.3]
C    comp33874_c0_seq1; <a href="/dbget-bin/www_bget?ko:K00873">K00873</a>  PK, pyk; pyruvate kinase [EC:2.7.1.40]
C    comp845_c0_seq1; <a href="/dbget-bin/www_bget?ko:K01273">K01273</a>  E3.4.13.19, DPEP1; membrane dipeptidase [EC:3.4.13.19]
C    comp65951_c0_seq1; <a href="/dbget-bin/www_bget?ko:K01273">K01273</a>  E3.4.13.19, DPEP1; membrane dipeptidase [EC:3.4.13.19]
C    comp78265_c0_seq1; <a href="/dbget-bin/www_bget?ko:K01273">K01273</a>  E3.4.13.19, DPEP1; membrane dipeptidase [EC:3.4.13.19]
C    comp80568_c0_seq1; <a href="/dbget-bin/www_bget?ko:K01273">K01273</a>  E3.4.13.19, DPEP1; membrane dipeptidase [EC:3.4.13.19]
C    comp46830_c0_seq2; <a href="/dbget-bin/www_bget?ko:K12200">K12200</a>  PDCD6IP, ALIX, RIM20; programmed cell death 6-interacting protein
C    comp46830_c0_seq3; <a href="/dbget-bin/www_bget?ko:K12200">K12200</a>  PDCD6IP, ALIX, RIM20; programmed cell death 6-interacting protein
C    comp14059_c0_seq1; <a href="/dbget-bin/www_bget?ko:K12183">K12183</a>  TSG101, STP22, VPS23; ESCRT-I complex subunit TSG101
C    comp33801_c0_seq1; <a href="/dbget-bin/www_bget?ko:K12183">K12183</a>  TSG101, STP22, VPS23; ESCRT-I complex subunit TSG101
C    comp38248_c0_seq1; <a href="/dbget-bin/www_bget?ko:K12183">K12183</a>  TSG101, STP22, VPS23; ESCRT-I complex subunit TSG101
C    comp45770_c0_seq1; <a href="/dbget-bin/www_bget?ko:K12183">K12183</a>  TSG101, STP22, VPS23; ESCRT-I complex subunit TSG101
C    comp23870_c0_seq1; <a href="/dbget-bin/www_bget?ko:K17254">K17254</a>  SDCBP; syntenin-1
C    comp38896_c0_seq1; <a href="/dbget-bin/www_bget?ko:K17254">K17254</a>  SDCBP; syntenin-1
C    comp92844_c0_seq1; <a href="/dbget-bin/www_bget?ko:K17254">K17254</a>  SDCBP; syntenin-1
C    comp105139_c0_seq1; <a href="/dbget-bin/www_bget?ko:K17254">K17254</a>  SDCBP; syntenin-1
C    comp157277_c0_seq1; <a href="/dbget-bin/www_bget?ko:K17254">K17254</a>  SDCBP; syntenin-1
C    comp8990_c0_seq1; <a href="/dbget-bin/www_bget?ko:K04630">K04630</a>  GNAI; guanine nucleotide-binding protein G(i) subunit alpha
C    comp18666_c0_seq1; <a href="/dbget-bin/www_bget?ko:K04630">K04630</a>  GNAI; guanine nucleotide-binding protein G(i) subunit alpha
C    comp25274_c0_seq1; <a href="/dbget-bin/www_bget?ko:K04630">K04630</a>  GNAI; guanine nucleotide-binding protein G(i) subunit alpha
C    comp30980_c0_seq1; <a href="/dbget-bin/www_bget?ko:K04630">K04630</a>  GNAI; guanine nucleotide-binding protein G(i) subunit alpha
C    comp39228_c0_seq1; <a href="/dbget-bin/www_bget?ko:K04630">K04630</a>  GNAI; guanine nucleotide-binding protein G(i) subunit alpha
C    comp45956_c0_seq1; <a href="/dbget-bin/www_bget?ko:K04630">K04630</a>  GNAI; guanine nucleotide-binding protein G(i) subunit alpha
C    comp45956_c0_seq2; <a href="/dbget-bin/www_bget?ko:K04630">K04630</a>  GNAI; guanine nucleotide-binding protein G(i) subunit alpha
C    comp48602_c0_seq1; <a href="/dbget-bin/www_bget?ko:K04630">K04630</a>  GNAI; guanine nucleotide-binding protein G(i) subunit alpha
C    comp53577_c0_seq1; <a href="/dbget-bin/www_bget?ko:K04630">K04630</a>  GNAI; guanine nucleotide-binding protein G(i) subunit alpha
C    comp24264_c0_seq1; <a href="/dbget-bin/www_bget?ko:K06630">K06630</a>  YWHAE; 14-3-3 protein epsilon
C    comp40195_c0_seq1; <a href="/dbget-bin/www_bget?ko:K06630">K06630</a>  YWHAE; 14-3-3 protein epsilon
C    comp118043_c0_seq1; <a href="/dbget-bin/www_bget?ko:K06630">K06630</a>  YWHAE; 14-3-3 protein epsilon
C    comp934_c0_seq1; <a href="/dbget-bin/www_bget?ko:K03231">K03231</a>  EEF1A; elongation factor 1-alpha
C    comp4091_c0_seq1; <a href="/dbget-bin/www_bget?ko:K03231">K03231</a>  EEF1A; elongation factor 1-alpha
C    comp10225_c0_seq1; <a href="/dbget-bin/www_bget?ko:K03231">K03231</a>  EEF1A; elongation factor 1-alpha
C    comp22054_c0_seq1; <a href="/dbget-bin/www_bget?ko:K03231">K03231</a>  EEF1A; elongation factor 1-alpha
C    comp25089_c0_seq1; <a href="/dbget-bin/www_bget?ko:K03231">K03231</a>  EEF1A; elongation factor 1-alpha
C    comp28298_c0_seq1; <a href="/dbget-bin/www_bget?ko:K03231">K03231</a>  EEF1A; elongation factor 1-alpha
C    comp31545_c0_seq2; <a href="/dbget-bin/www_bget?ko:K03231">K03231</a>  EEF1A; elongation factor 1-alpha
C    comp31915_c0_seq1; <a href="/dbget-bin/www_bget?ko:K03231">K03231</a>  EEF1A; elongation factor 1-alpha
C    comp46874_c0_seq1; <a href="/dbget-bin/www_bget?ko:K03231">K03231</a>  EEF1A; elongation factor 1-alpha
C    comp47852_c0_seq1; <a href="/dbget-bin/www_bget?ko:K03231">K03231</a>  EEF1A; elongation factor 1-alpha
C    comp57004_c0_seq1; <a href="/dbget-bin/www_bget?ko:K03231">K03231</a>  EEF1A; elongation factor 1-alpha
C    comp70005_c0_seq1; <a href="/dbget-bin/www_bget?ko:K03231">K03231</a>  EEF1A; elongation factor 1-alpha
C    comp76973_c0_seq1; <a href="/dbget-bin/www_bget?ko:K03231">K03231</a>  EEF1A; elongation factor 1-alpha
C    comp80082_c0_seq1; <a href="/dbget-bin/www_bget?ko:K03231">K03231</a>  EEF1A; elongation factor 1-alpha
C    comp85987_c0_seq1; <a href="/dbget-bin/www_bget?ko:K03231">K03231</a>  EEF1A; elongation factor 1-alpha
C    comp88109_c0_seq1; <a href="/dbget-bin/www_bget?ko:K03231">K03231</a>  EEF1A; elongation factor 1-alpha
C    comp89204_c0_seq1; <a href="/dbget-bin/www_bget?ko:K03231">K03231</a>  EEF1A; elongation factor 1-alpha
C    comp92758_c0_seq1; <a href="/dbget-bin/www_bget?ko:K03231">K03231</a>  EEF1A; elongation factor 1-alpha
C    comp97260_c0_seq1; <a href="/dbget-bin/www_bget?ko:K03231">K03231</a>  EEF1A; elongation factor 1-alpha
C    comp103002_c0_seq1; <a href="/dbget-bin/www_bget?ko:K03231">K03231</a>  EEF1A; elongation factor 1-alpha
C    comp107184_c0_seq1; <a href="/dbget-bin/www_bget?ko:K03231">K03231</a>  EEF1A; elongation factor 1-alpha
C    comp109417_c0_seq1; <a href="/dbget-bin/www_bget?ko:K03231">K03231</a>  EEF1A; elongation factor 1-alpha
C    comp109761_c0_seq1; <a href="/dbget-bin/www_bget?ko:K03231">K03231</a>  EEF1A; elongation factor 1-alpha
C    comp114240_c0_seq1; <a href="/dbget-bin/www_bget?ko:K03231">K03231</a>  EEF1A; elongation factor 1-alpha
C    comp114557_c0_seq1; <a href="/dbget-bin/www_bget?ko:K03231">K03231</a>  EEF1A; elongation factor 1-alpha
C    comp119496_c0_seq1; <a href="/dbget-bin/www_bget?ko:K03231">K03231</a>  EEF1A; elongation factor 1-alpha
C    comp130337_c0_seq1; <a href="/dbget-bin/www_bget?ko:K03231">K03231</a>  EEF1A; elongation factor 1-alpha
C    comp131290_c0_seq1; <a href="/dbget-bin/www_bget?ko:K03231">K03231</a>  EEF1A; elongation factor 1-alpha
C    comp132965_c0_seq1; <a href="/dbget-bin/www_bget?ko:K03231">K03231</a>  EEF1A; elongation factor 1-alpha
C    comp133871_c0_seq1; <a href="/dbget-bin/www_bget?ko:K03231">K03231</a>  EEF1A; elongation factor 1-alpha
C    comp136396_c0_seq1; <a href="/dbget-bin/www_bget?ko:K03231">K03231</a>  EEF1A; elongation factor 1-alpha
C    comp154740_c0_seq1; <a href="/dbget-bin/www_bget?ko:K03231">K03231</a>  EEF1A; elongation factor 1-alpha
C    comp159883_c0_seq1; <a href="/dbget-bin/www_bget?ko:K03231">K03231</a>  EEF1A; elongation factor 1-alpha
C    comp2747_c0_seq1; <a href="/dbget-bin/www_bget?ko:K03234">K03234</a>  EEF2; elongation factor 2
C    comp23786_c0_seq1; <a href="/dbget-bin/www_bget?ko:K03234">K03234</a>  EEF2; elongation factor 2
C    comp79724_c0_seq1; <a href="/dbget-bin/www_bget?ko:K03234">K03234</a>  EEF2; elongation factor 2
C    comp114543_c0_seq1; <a href="/dbget-bin/www_bget?ko:K03234">K03234</a>  EEF2; elongation factor 2
C    comp135423_c0_seq1; <a href="/dbget-bin/www_bget?ko:K03234">K03234</a>  EEF2; elongation factor 2
C    comp156560_c0_seq1; <a href="/dbget-bin/www_bget?ko:K03234">K03234</a>  EEF2; elongation factor 2
C    comp159660_c0_seq1; <a href="/dbget-bin/www_bget?ko:K03234">K03234</a>  EEF2; elongation factor 2
C    comp136553_c0_seq1; <a href="/dbget-bin/www_bget?ko:K17092">K17092</a>  ANXA2; annexin A2
C    comp34772_c0_seq1; <a href="/dbget-bin/www_bget?ko:K17094">K17094</a>  ANXA6; annexin A6
C    comp46478_c0_seq2; <a href="/dbget-bin/www_bget?ko:K07937">K07937</a>  ARF1; ADP-ribosylation factor 1
C    comp68370_c0_seq1; <a href="/dbget-bin/www_bget?ko:K07937">K07937</a>  ARF1; ADP-ribosylation factor 1
C    comp39481_c0_seq1; <a href="/dbget-bin/www_bget?ko:K04646">K04646</a>  CLTC; clathrin heavy chain
C    comp106260_c0_seq1; <a href="/dbget-bin/www_bget?ko:K04646">K04646</a>  CLTC; clathrin heavy chain
C    comp114074_c0_seq1; <a href="/dbget-bin/www_bget?ko:K04646">K04646</a>  CLTC; clathrin heavy chain
C    comp120017_c0_seq1; <a href="/dbget-bin/www_bget?ko:K04646">K04646</a>  CLTC; clathrin heavy chain
C    comp127381_c0_seq1; <a href="/dbget-bin/www_bget?ko:K04646">K04646</a>  CLTC; clathrin heavy chain
C    comp129605_c0_seq1; <a href="/dbget-bin/www_bget?ko:K04646">K04646</a>  CLTC; clathrin heavy chain
C    comp145810_c0_seq1; <a href="/dbget-bin/www_bget?ko:K04646">K04646</a>  CLTC; clathrin heavy chain
C    comp156361_c0_seq1; <a href="/dbget-bin/www_bget?ko:K04646">K04646</a>  CLTC; clathrin heavy chain
C    comp41321_c0_seq1; <a href="/dbget-bin/www_bget?ko:K12483">K12483</a>  EHD1; EH domain-containing protein 1
C    comp11284_c0_seq1; <a href="/dbget-bin/www_bget?ko:K17255">K17255</a>  GDI1_2; Rab GDP dissociation inhibitor
C    comp39816_c0_seq1; <a href="/dbget-bin/www_bget?ko:K17255">K17255</a>  GDI1_2; Rab GDP dissociation inhibitor
C    comp23481_c0_seq1; <a href="/dbget-bin/www_bget?ko:K07192">K07192</a>  FLOT; flotillin
C    comp40629_c0_seq2; <a href="/dbget-bin/www_bget?ko:K07192">K07192</a>  FLOT; flotillin
C    comp44841_c0_seq1; <a href="/dbget-bin/www_bget?ko:K07192">K07192</a>  FLOT; flotillin
C    comp46515_c0_seq6; <a href="/dbget-bin/www_bget?ko:K07192">K07192</a>  FLOT; flotillin
C    comp48950_c0_seq1; <a href="/dbget-bin/www_bget?ko:K07192">K07192</a>  FLOT; flotillin
B  Exosomal proteins of haemopoietic cells  (B-cell, T-cell, DC-cell, reticulocyte, and mast cell)
C    comp45971_c1_seq1; <a href="/dbget-bin/www_bget?ko:K17345">K17345</a>  TSPAN5; tetraspanin-5
C    comp45971_c1_seq2; <a href="/dbget-bin/www_bget?ko:K17345">K17345</a>  TSPAN5; tetraspanin-5
C    comp45971_c1_seq4; <a href="/dbget-bin/www_bget?ko:K17345">K17345</a>  TSPAN5; tetraspanin-5
C    comp45971_c1_seq7; <a href="/dbget-bin/www_bget?ko:K17345">K17345</a>  TSPAN5; tetraspanin-5
C    comp45971_c1_seq12; <a href="/dbget-bin/www_bget?ko:K17345">K17345</a>  TSPAN5; tetraspanin-5
C    comp45971_c1_seq15; <a href="/dbget-bin/www_bget?ko:K17345">K17345</a>  TSPAN5; tetraspanin-5
C    comp45990_c0_seq1; <a href="/dbget-bin/www_bget?ko:K17345">K17345</a>  TSPAN5; tetraspanin-5
C    comp37932_c0_seq1; <a href="/dbget-bin/www_bget?ko:K17346">K17346</a>  TSPAN33; tetraspanin-33
C    comp128266_c0_seq1; <a href="/dbget-bin/www_bget?ko:K17346">K17346</a>  TSPAN33; tetraspanin-33
C    comp45465_c0_seq1; <a href="/dbget-bin/www_bget?ko:K06564">K06564</a>  IGF2R; insulin-like growth factor 2 receptor
C    comp45465_c0_seq2; <a href="/dbget-bin/www_bget?ko:K06564">K06564</a>  IGF2R; insulin-like growth factor 2 receptor
C    comp45524_c0_seq2; <a href="/dbget-bin/www_bget?ko:K06564">K06564</a>  IGF2R; insulin-like growth factor 2 receptor
C    comp45524_c0_seq3; <a href="/dbget-bin/www_bget?ko:K06564">K06564</a>  IGF2R; insulin-like growth factor 2 receptor
C    comp45524_c0_seq4; <a href="/dbget-bin/www_bget?ko:K06564">K06564</a>  IGF2R; insulin-like growth factor 2 receptor
C    comp27571_c0_seq1; <a href="/dbget-bin/www_bget?ko:K06483">K06483</a>  ITGA4; integrin alpha 4
C    comp41436_c0_seq1; <a href="/dbget-bin/www_bget?ko:K06487">K06487</a>  ITGAV; integrin alpha V
C    comp44453_c0_seq2; <a href="/dbget-bin/www_bget?ko:K06487">K06487</a>  ITGAV; integrin alpha V
C    comp44453_c0_seq3; <a href="/dbget-bin/www_bget?ko:K06487">K06487</a>  ITGAV; integrin alpha V
C    comp45426_c0_seq1; <a href="/dbget-bin/www_bget?ko:K06487">K06487</a>  ITGAV; integrin alpha V
C    comp45426_c0_seq2; <a href="/dbget-bin/www_bget?ko:K06487">K06487</a>  ITGAV; integrin alpha V
C    comp41125_c0_seq1; <a href="/dbget-bin/www_bget?ko:K17257">K17257</a>  ITFG1; integrin alpha FG-GAP repeat containing protein 1
C    comp41817_c0_seq1; <a href="/dbget-bin/www_bget?ko:K17257">K17257</a>  ITFG1; integrin alpha FG-GAP repeat containing protein 1
C    comp41817_c0_seq2; <a href="/dbget-bin/www_bget?ko:K17257">K17257</a>  ITFG1; integrin alpha FG-GAP repeat containing protein 1
C    comp43613_c0_seq1; <a href="/dbget-bin/www_bget?ko:K17257">K17257</a>  ITFG1; integrin alpha FG-GAP repeat containing protein 1
C    comp43613_c0_seq2; <a href="/dbget-bin/www_bget?ko:K17257">K17257</a>  ITFG1; integrin alpha FG-GAP repeat containing protein 1
C    comp9128_c0_seq1; <a href="/dbget-bin/www_bget?ko:K16506">K16506</a>  FAT1_2_3; protocadherin Fat 1/2/3
C    comp42447_c0_seq1; <a href="/dbget-bin/www_bget?ko:K16506">K16506</a>  FAT1_2_3; protocadherin Fat 1/2/3
C    comp46551_c0_seq1; <a href="/dbget-bin/www_bget?ko:K16506">K16506</a>  FAT1_2_3; protocadherin Fat 1/2/3
C    comp46574_c0_seq1; <a href="/dbget-bin/www_bget?ko:K16506">K16506</a>  FAT1_2_3; protocadherin Fat 1/2/3
C    comp56163_c0_seq1; <a href="/dbget-bin/www_bget?ko:K16506">K16506</a>  FAT1_2_3; protocadherin Fat 1/2/3
C    comp59682_c0_seq1; <a href="/dbget-bin/www_bget?ko:K16506">K16506</a>  FAT1_2_3; protocadherin Fat 1/2/3
C    comp67033_c0_seq1; <a href="/dbget-bin/www_bget?ko:K16506">K16506</a>  FAT1_2_3; protocadherin Fat 1/2/3
C    comp39503_c0_seq1; <a href="/dbget-bin/www_bget?ko:K06275">K06275</a>  PARV; parvin
C    comp76959_c0_seq1; <a href="/dbget-bin/www_bget?ko:K06275">K06275</a>  PARV; parvin
C    comp42184_c0_seq1; <a href="/dbget-bin/www_bget?ko:K17260">K17260</a>  ACTR2, ARP2; actin-related protein 2
C    comp45093_c0_seq1; <a href="/dbget-bin/www_bget?ko:K17260">K17260</a>  ACTR2, ARP2; actin-related protein 2
C    comp55779_c0_seq1; <a href="/dbget-bin/www_bget?ko:K17260">K17260</a>  ACTR2, ARP2; actin-related protein 2
C    comp134904_c0_seq1; <a href="/dbget-bin/www_bget?ko:K17260">K17260</a>  ACTR2, ARP2; actin-related protein 2
C    comp36629_c0_seq1; <a href="/dbget-bin/www_bget?ko:K17261">K17261</a>  CAP1_2, SRV2; adenylyl cyclase-associated protein
C    comp45790_c0_seq1; <a href="/dbget-bin/www_bget?ko:K17261">K17261</a>  CAP1_2, SRV2; adenylyl cyclase-associated protein
C    comp144875_c0_seq1; <a href="/dbget-bin/www_bget?ko:K17261">K17261</a>  CAP1_2, SRV2; adenylyl cyclase-associated protein
C    comp32059_c0_seq1; <a href="/dbget-bin/www_bget?ko:K10364">K10364</a>  CAPZA; capping protein (actin filament) muscle Z-line, alpha
C    comp33638_c0_seq1; <a href="/dbget-bin/www_bget?ko:K10364">K10364</a>  CAPZA; capping protein (actin filament) muscle Z-line, alpha
C    comp55057_c0_seq1; <a href="/dbget-bin/www_bget?ko:K10364">K10364</a>  CAPZA; capping protein (actin filament) muscle Z-line, alpha
C    comp45367_c0_seq1; <a href="/dbget-bin/www_bget?ko:K10365">K10365</a>  CAPZB; capping protein (actin filament) muscle Z-line, beta
C    comp45367_c0_seq2; <a href="/dbget-bin/www_bget?ko:K10365">K10365</a>  CAPZB; capping protein (actin filament) muscle Z-line, beta
C    comp157651_c0_seq1; <a href="/dbget-bin/www_bget?ko:K10365">K10365</a>  CAPZB; capping protein (actin filament) muscle Z-line, beta
C    comp29420_c0_seq1; <a href="/dbget-bin/www_bget?ko:K01528">K01528</a>  DNM; dynamin GTPase [EC:3.6.5.5]
C    comp32896_c0_seq1; <a href="/dbget-bin/www_bget?ko:K01528">K01528</a>  DNM; dynamin GTPase [EC:3.6.5.5]
C    comp32896_c0_seq2; <a href="/dbget-bin/www_bget?ko:K01528">K01528</a>  DNM; dynamin GTPase [EC:3.6.5.5]
C    comp32896_c0_seq3; <a href="/dbget-bin/www_bget?ko:K01528">K01528</a>  DNM; dynamin GTPase [EC:3.6.5.5]
C    comp32896_c0_seq4; <a href="/dbget-bin/www_bget?ko:K01528">K01528</a>  DNM; dynamin GTPase [EC:3.6.5.5]
C    comp36087_c0_seq1; <a href="/dbget-bin/www_bget?ko:K01528">K01528</a>  DNM; dynamin GTPase [EC:3.6.5.5]
C    comp39731_c0_seq2; <a href="/dbget-bin/www_bget?ko:K01528">K01528</a>  DNM; dynamin GTPase [EC:3.6.5.5]
C    comp40450_c0_seq1; <a href="/dbget-bin/www_bget?ko:K01528">K01528</a>  DNM; dynamin GTPase [EC:3.6.5.5]
C    comp46815_c0_seq1; <a href="/dbget-bin/www_bget?ko:K01528">K01528</a>  DNM; dynamin GTPase [EC:3.6.5.5]
C    comp46815_c0_seq4; <a href="/dbget-bin/www_bget?ko:K01528">K01528</a>  DNM; dynamin GTPase [EC:3.6.5.5]
C    comp61037_c0_seq1; <a href="/dbget-bin/www_bget?ko:K01528">K01528</a>  DNM; dynamin GTPase [EC:3.6.5.5]
C    comp61685_c0_seq1; <a href="/dbget-bin/www_bget?ko:K01528">K01528</a>  DNM; dynamin GTPase [EC:3.6.5.5]
C    comp63510_c0_seq1; <a href="/dbget-bin/www_bget?ko:K01528">K01528</a>  DNM; dynamin GTPase [EC:3.6.5.5]
C    comp78020_c0_seq1; <a href="/dbget-bin/www_bget?ko:K01528">K01528</a>  DNM; dynamin GTPase [EC:3.6.5.5]
C    comp104270_c0_seq1; <a href="/dbget-bin/www_bget?ko:K01528">K01528</a>  DNM; dynamin GTPase [EC:3.6.5.5]
C    comp116854_c0_seq1; <a href="/dbget-bin/www_bget?ko:K01528">K01528</a>  DNM; dynamin GTPase [EC:3.6.5.5]
C    comp14687_c0_seq1; <a href="/dbget-bin/www_bget?ko:K17065">K17065</a>  DNM1L; dynamin 1-like protein [EC:3.6.5.5]
C    comp25449_c0_seq1; <a href="/dbget-bin/www_bget?ko:K17065">K17065</a>  DNM1L; dynamin 1-like protein [EC:3.6.5.5]
C    comp25449_c0_seq2; <a href="/dbget-bin/www_bget?ko:K17065">K17065</a>  DNM1L; dynamin 1-like protein [EC:3.6.5.5]
C    comp44509_c0_seq1; <a href="/dbget-bin/www_bget?ko:K17065">K17065</a>  DNM1L; dynamin 1-like protein [EC:3.6.5.5]
C    comp45613_c0_seq1; <a href="/dbget-bin/www_bget?ko:K04437">K04437</a>  FLNA; filamin
C    comp45613_c0_seq2; <a href="/dbget-bin/www_bget?ko:K04437">K04437</a>  FLNA; filamin
C    comp46224_c0_seq3; <a href="/dbget-bin/www_bget?ko:K04437">K04437</a>  FLNA; filamin
C    comp46466_c0_seq3; <a href="/dbget-bin/www_bget?ko:K04437">K04437</a>  FLNA; filamin
C    comp50872_c0_seq1; <a href="/dbget-bin/www_bget?ko:K04437">K04437</a>  FLNA; filamin
C    comp101555_c0_seq1; <a href="/dbget-bin/www_bget?ko:K04437">K04437</a>  FLNA; filamin
C    comp116626_c0_seq1; <a href="/dbget-bin/www_bget?ko:K04437">K04437</a>  FLNA; filamin
C    comp123800_c0_seq1; <a href="/dbget-bin/www_bget?ko:K04437">K04437</a>  FLNA; filamin
C    comp144394_c0_seq1; <a href="/dbget-bin/www_bget?ko:K04437">K04437</a>  FLNA; filamin
C    comp36835_c0_seq1; <a href="/dbget-bin/www_bget?ko:K05768">K05768</a>  GSN; gelsolin
C    comp38907_c0_seq1; <a href="/dbget-bin/www_bget?ko:K05768">K05768</a>  GSN; gelsolin
C    comp41356_c0_seq1; <a href="/dbget-bin/www_bget?ko:K05768">K05768</a>  GSN; gelsolin
C    comp12562_c0_seq1; <a href="/dbget-bin/www_bget?ko:K10396">K10396</a>  KIF5; kinesin family member 5
C    comp39871_c0_seq2; <a href="/dbget-bin/www_bget?ko:K10396">K10396</a>  KIF5; kinesin family member 5
C    comp46262_c0_seq1; <a href="/dbget-bin/www_bget?ko:K10396">K10396</a>  KIF5; kinesin family member 5
C    comp72700_c0_seq1; <a href="/dbget-bin/www_bget?ko:K10396">K10396</a>  KIF5; kinesin family member 5
C    comp73404_c0_seq1; <a href="/dbget-bin/www_bget?ko:K10396">K10396</a>  KIF5; kinesin family member 5
C    comp32010_c0_seq1; <a href="/dbget-bin/www_bget?ko:K16942">K16942</a>  SEPT2; septin 2
C    comp33039_c0_seq1; <a href="/dbget-bin/www_bget?ko:K16942">K16942</a>  SEPT2; septin 2
C    comp36157_c0_seq2; <a href="/dbget-bin/www_bget?ko:K16942">K16942</a>  SEPT2; septin 2
C    comp29077_c0_seq1; <a href="/dbget-bin/www_bget?ko:K16939">K16939</a>  SEPT6_8_11; septin 6/8/11
C    comp34677_c0_seq1; <a href="/dbget-bin/www_bget?ko:K16939">K16939</a>  SEPT6_8_11; septin 6/8/11
C    comp21198_c0_seq1; <a href="/dbget-bin/www_bget?ko:K16944">K16944</a>  SEPT7, CDC3; septin 7
C    comp23659_c0_seq1; <a href="/dbget-bin/www_bget?ko:K16944">K16944</a>  SEPT7, CDC3; septin 7
C    comp45849_c0_seq1; <a href="/dbget-bin/www_bget?ko:K16944">K16944</a>  SEPT7, CDC3; septin 7
C    comp45849_c0_seq2; <a href="/dbget-bin/www_bget?ko:K16944">K16944</a>  SEPT7, CDC3; septin 7
C    comp9511_c0_seq1; <a href="/dbget-bin/www_bget?ko:K16938">K16938</a>  SEPT3_9_12; septin 3/9/12
C    comp9511_c0_seq2; <a href="/dbget-bin/www_bget?ko:K16938">K16938</a>  SEPT3_9_12; septin 3/9/12
C    comp14969_c0_seq1; <a href="/dbget-bin/www_bget?ko:K16938">K16938</a>  SEPT3_9_12; septin 3/9/12
C    comp27268_c0_seq1; <a href="/dbget-bin/www_bget?ko:K16938">K16938</a>  SEPT3_9_12; septin 3/9/12
C    comp40256_c0_seq2; <a href="/dbget-bin/www_bget?ko:K16938">K16938</a>  SEPT3_9_12; septin 3/9/12
C    comp47219_c0_seq1; <a href="/dbget-bin/www_bget?ko:K16938">K16938</a>  SEPT3_9_12; septin 3/9/12
C    comp65973_c0_seq1; <a href="/dbget-bin/www_bget?ko:K16938">K16938</a>  SEPT3_9_12; septin 3/9/12
C    comp46043_c0_seq2; <a href="/dbget-bin/www_bget?ko:K16365">K16365</a>  SGTA; small glutamine-rich tetratricopeptide repeat-containing protein alpha
C    comp46043_c0_seq3; <a href="/dbget-bin/www_bget?ko:K16365">K16365</a>  SGTA; small glutamine-rich tetratricopeptide repeat-containing protein alpha
C    comp39961_c0_seq1; <a href="/dbget-bin/www_bget?ko:K08488">K08488</a>  STX7; syntaxin 7
C    comp43644_c0_seq1; <a href="/dbget-bin/www_bget?ko:K08488">K08488</a>  STX7; syntaxin 7
C    comp36872_c0_seq1; <a href="/dbget-bin/www_bget?ko:K13813">K13813</a>  STX12, STX13; syntaxin 12/13
C    comp46564_c0_seq1; <a href="/dbget-bin/www_bget?ko:K06271">K06271</a>  TLN; talin
C    comp46564_c1_seq1; <a href="/dbget-bin/www_bget?ko:K06271">K06271</a>  TLN; talin
C    comp46585_c0_seq1; <a href="/dbget-bin/www_bget?ko:K06271">K06271</a>  TLN; talin
C    comp46585_c0_seq2; <a href="/dbget-bin/www_bget?ko:K06271">K06271</a>  TLN; talin
C    comp46585_c0_seq3; <a href="/dbget-bin/www_bget?ko:K06271">K06271</a>  TLN; talin
C    comp56999_c0_seq1; <a href="/dbget-bin/www_bget?ko:K06271">K06271</a>  TLN; talin
C    comp57790_c0_seq1; <a href="/dbget-bin/www_bget?ko:K06271">K06271</a>  TLN; talin
C    comp68937_c0_seq1; <a href="/dbget-bin/www_bget?ko:K06271">K06271</a>  TLN; talin
C    comp99636_c0_seq1; <a href="/dbget-bin/www_bget?ko:K06271">K06271</a>  TLN; talin
C    comp139945_c0_seq1; <a href="/dbget-bin/www_bget?ko:K06271">K06271</a>  TLN; talin
C    comp14526_c0_seq1; <a href="/dbget-bin/www_bget?ko:K17262">K17262</a>  TBCB, CKAP1, ALF1; tubulin-folding cofactor B
C    comp121948_c0_seq1; <a href="/dbget-bin/www_bget?ko:K17262">K17262</a>  TBCB, CKAP1, ALF1; tubulin-folding cofactor B
C    comp1978_c0_seq1; <a href="/dbget-bin/www_bget?ko:K16569">K16569</a>  TUBGCP2, GCP2; gamma-tubulin complex component 2
C    comp15763_c0_seq1; <a href="/dbget-bin/www_bget?ko:K16569">K16569</a>  TUBGCP2, GCP2; gamma-tubulin complex component 2
C    comp18817_c0_seq1; <a href="/dbget-bin/www_bget?ko:K16569">K16569</a>  TUBGCP2, GCP2; gamma-tubulin complex component 2
C    comp20371_c0_seq1; <a href="/dbget-bin/www_bget?ko:K16569">K16569</a>  TUBGCP2, GCP2; gamma-tubulin complex component 2
C    comp53501_c0_seq1; <a href="/dbget-bin/www_bget?ko:K16569">K16569</a>  TUBGCP2, GCP2; gamma-tubulin complex component 2
C    comp61461_c0_seq1; <a href="/dbget-bin/www_bget?ko:K16569">K16569</a>  TUBGCP2, GCP2; gamma-tubulin complex component 2
C    comp71735_c0_seq1; <a href="/dbget-bin/www_bget?ko:K16569">K16569</a>  TUBGCP2, GCP2; gamma-tubulin complex component 2
C    comp75418_c0_seq1; <a href="/dbget-bin/www_bget?ko:K16569">K16569</a>  TUBGCP2, GCP2; gamma-tubulin complex component 2
C    comp87460_c0_seq1; <a href="/dbget-bin/www_bget?ko:K16569">K16569</a>  TUBGCP2, GCP2; gamma-tubulin complex component 2
C    comp103459_c0_seq1; <a href="/dbget-bin/www_bget?ko:K16569">K16569</a>  TUBGCP2, GCP2; gamma-tubulin complex component 2
C    comp106201_c0_seq1; <a href="/dbget-bin/www_bget?ko:K16569">K16569</a>  TUBGCP2, GCP2; gamma-tubulin complex component 2
C    comp34817_c0_seq1; <a href="/dbget-bin/www_bget?ko:K16570">K16570</a>  TUBGCP3, GCP3; gamma-tubulin complex component 3
C    comp56043_c0_seq1; <a href="/dbget-bin/www_bget?ko:K16570">K16570</a>  TUBGCP3, GCP3; gamma-tubulin complex component 3
C    comp56836_c0_seq1; <a href="/dbget-bin/www_bget?ko:K16570">K16570</a>  TUBGCP3, GCP3; gamma-tubulin complex component 3
C    comp67496_c0_seq1; <a href="/dbget-bin/www_bget?ko:K16570">K16570</a>  TUBGCP3, GCP3; gamma-tubulin complex component 3
C    comp129370_c0_seq1; <a href="/dbget-bin/www_bget?ko:K16570">K16570</a>  TUBGCP3, GCP3; gamma-tubulin complex component 3
C    comp34932_c0_seq1; <a href="/dbget-bin/www_bget?ko:K09490">K09490</a>  HSPA5, BIP; heat shock 70kDa protein 5
C    comp46335_c0_seq1; <a href="/dbget-bin/www_bget?ko:K04043">K04043</a>  dnaK; molecular chaperone DnaK
C    comp46198_c0_seq4; <a href="/dbget-bin/www_bget?ko:K09493">K09493</a>  CCT1, TCP1; T-complex protein 1 subunit alpha
C    comp46198_c0_seq5; <a href="/dbget-bin/www_bget?ko:K09493">K09493</a>  CCT1, TCP1; T-complex protein 1 subunit alpha
C    comp46198_c0_seq17; <a href="/dbget-bin/www_bget?ko:K09493">K09493</a>  CCT1, TCP1; T-complex protein 1 subunit alpha
C    comp46198_c0_seq24; <a href="/dbget-bin/www_bget?ko:K09493">K09493</a>  CCT1, TCP1; T-complex protein 1 subunit alpha
C    comp46198_c0_seq38; <a href="/dbget-bin/www_bget?ko:K09493">K09493</a>  CCT1, TCP1; T-complex protein 1 subunit alpha
C    comp46198_c0_seq39; <a href="/dbget-bin/www_bget?ko:K09493">K09493</a>  CCT1, TCP1; T-complex protein 1 subunit alpha
C    comp43059_c0_seq1; <a href="/dbget-bin/www_bget?ko:K09494">K09494</a>  CCT2; T-complex protein 1 subunit beta
C    comp45212_c0_seq1; <a href="/dbget-bin/www_bget?ko:K09495">K09495</a>  CCT3, TRIC5; T-complex protein 1 subunit gamma
C    comp45212_c0_seq2; <a href="/dbget-bin/www_bget?ko:K09495">K09495</a>  CCT3, TRIC5; T-complex protein 1 subunit gamma
C    comp45212_c0_seq3; <a href="/dbget-bin/www_bget?ko:K09495">K09495</a>  CCT3, TRIC5; T-complex protein 1 subunit gamma
C    comp45212_c0_seq4; <a href="/dbget-bin/www_bget?ko:K09495">K09495</a>  CCT3, TRIC5; T-complex protein 1 subunit gamma
C    comp45212_c0_seq5; <a href="/dbget-bin/www_bget?ko:K09495">K09495</a>  CCT3, TRIC5; T-complex protein 1 subunit gamma
C    comp25740_c0_seq1; <a href="/dbget-bin/www_bget?ko:K09496">K09496</a>  CCT4; T-complex protein 1 subunit delta
C    comp41703_c0_seq1; <a href="/dbget-bin/www_bget?ko:K09496">K09496</a>  CCT4; T-complex protein 1 subunit delta
C    comp159707_c0_seq1; <a href="/dbget-bin/www_bget?ko:K09496">K09496</a>  CCT4; T-complex protein 1 subunit delta
C    comp150082_c0_seq1; <a href="/dbget-bin/www_bget?ko:K09497">K09497</a>  CCT5; T-complex protein 1 subunit epsilon
C    comp43491_c0_seq1; <a href="/dbget-bin/www_bget?ko:K09498">K09498</a>  CCT6; T-complex protein 1 subunit zeta
C    comp52439_c0_seq1; <a href="/dbget-bin/www_bget?ko:K09498">K09498</a>  CCT6; T-complex protein 1 subunit zeta
C    comp58772_c0_seq1; <a href="/dbget-bin/www_bget?ko:K09498">K09498</a>  CCT6; T-complex protein 1 subunit zeta
C    comp49344_c0_seq1; <a href="/dbget-bin/www_bget?ko:K09499">K09499</a>  CCT7; T-complex protein 1 subunit eta
C    comp37310_c0_seq1; <a href="/dbget-bin/www_bget?ko:K01648">K01648</a>  ACLY; ATP citrate (pro-S)-lyase [EC:2.3.3.8]
C    comp81091_c0_seq1; <a href="/dbget-bin/www_bget?ko:K02087">K02087</a>  CDK1, CDC2; cyclin-dependent kinase 1 [EC:2.7.11.22 2.7.11.23]
C    comp25193_c0_seq1; <a href="/dbget-bin/www_bget?ko:K00665">K00665</a>  FASN; fatty acid synthase, animal type [EC:2.3.1.85]
C    comp43211_c0_seq1; <a href="/dbget-bin/www_bget?ko:K00665">K00665</a>  FASN; fatty acid synthase, animal type [EC:2.3.1.85]
C    comp45992_c0_seq3; <a href="/dbget-bin/www_bget?ko:K00665">K00665</a>  FASN; fatty acid synthase, animal type [EC:2.3.1.85]
C    comp45992_c0_seq4; <a href="/dbget-bin/www_bget?ko:K00665">K00665</a>  FASN; fatty acid synthase, animal type [EC:2.3.1.85]
C    comp49405_c0_seq1; <a href="/dbget-bin/www_bget?ko:K00665">K00665</a>  FASN; fatty acid synthase, animal type [EC:2.3.1.85]
C    comp46003_c0_seq1; <a href="/dbget-bin/www_bget?ko:K01810">K01810</a>  GPI, pgi; glucose-6-phosphate isomerase [EC:5.3.1.9]
C    comp46003_c0_seq2; <a href="/dbget-bin/www_bget?ko:K01810">K01810</a>  GPI, pgi; glucose-6-phosphate isomerase [EC:5.3.1.9]
C    comp159387_c0_seq1; <a href="/dbget-bin/www_bget?ko:K01810">K01810</a>  GPI, pgi; glucose-6-phosphate isomerase [EC:5.3.1.9]
C    comp43900_c0_seq1; <a href="/dbget-bin/www_bget?ko:K14454">K14454</a>  GOT1; aspartate aminotransferase, cytoplasmic [EC:2.6.1.1]
C    comp33821_c0_seq1; <a href="/dbget-bin/www_bget?ko:K01278">K01278</a>  DPP4; dipeptidyl-peptidase 4 [EC:3.4.14.5]
C    comp23323_c0_seq1; <a href="/dbget-bin/www_bget?ko:K04382">K04382</a>  PPP2C; serine/threonine-protein phosphatase 2A catalytic subunit [EC:3.1.3.16]
C    comp24345_c0_seq1; <a href="/dbget-bin/www_bget?ko:K04382">K04382</a>  PPP2C; serine/threonine-protein phosphatase 2A catalytic subunit [EC:3.1.3.16]
C    comp38257_c0_seq1; <a href="/dbget-bin/www_bget?ko:K04382">K04382</a>  PPP2C; serine/threonine-protein phosphatase 2A catalytic subunit [EC:3.1.3.16]
C    comp38954_c0_seq1; <a href="/dbget-bin/www_bget?ko:K04382">K04382</a>  PPP2C; serine/threonine-protein phosphatase 2A catalytic subunit [EC:3.1.3.16]
C    comp22211_c0_seq1; <a href="/dbget-bin/www_bget?ko:K01053">K01053</a>  E3.1.1.17, gnl, RGN; gluconolactonase [EC:3.1.1.17]
C    comp159895_c0_seq1; <a href="/dbget-bin/www_bget?ko:K01053">K01053</a>  E3.1.1.17, gnl, RGN; gluconolactonase [EC:3.1.1.17]
C    comp12941_c0_seq1; <a href="/dbget-bin/www_bget?ko:K00910">K00910</a>  ADRBK, GRK; beta-adrenergic-receptor kinase [EC:2.7.11.15]
C    comp26453_c0_seq1; <a href="/dbget-bin/www_bget?ko:K00910">K00910</a>  ADRBK, GRK; beta-adrenergic-receptor kinase [EC:2.7.11.15]
C    comp34013_c0_seq1; <a href="/dbget-bin/www_bget?ko:K00910">K00910</a>  ADRBK, GRK; beta-adrenergic-receptor kinase [EC:2.7.11.15]
C    comp47835_c0_seq1; <a href="/dbget-bin/www_bget?ko:K00910">K00910</a>  ADRBK, GRK; beta-adrenergic-receptor kinase [EC:2.7.11.15]
C    comp48342_c0_seq1; <a href="/dbget-bin/www_bget?ko:K00910">K00910</a>  ADRBK, GRK; beta-adrenergic-receptor kinase [EC:2.7.11.15]
C    comp64216_c0_seq1; <a href="/dbget-bin/www_bget?ko:K00910">K00910</a>  ADRBK, GRK; beta-adrenergic-receptor kinase [EC:2.7.11.15]
C    comp138053_c0_seq1; <a href="/dbget-bin/www_bget?ko:K00910">K00910</a>  ADRBK, GRK; beta-adrenergic-receptor kinase [EC:2.7.11.15]
C    comp45573_c0_seq3; <a href="/dbget-bin/www_bget?ko:K00088">K00088</a>  guaB; IMP dehydrogenase [EC:1.1.1.205]
C    comp45573_c0_seq10; <a href="/dbget-bin/www_bget?ko:K00088">K00088</a>  guaB; IMP dehydrogenase [EC:1.1.1.205]
C    comp45573_c0_seq17; <a href="/dbget-bin/www_bget?ko:K00088">K00088</a>  guaB; IMP dehydrogenase [EC:1.1.1.205]
C    comp45573_c0_seq18; <a href="/dbget-bin/www_bget?ko:K00088">K00088</a>  guaB; IMP dehydrogenase [EC:1.1.1.205]
C    comp62214_c0_seq1; <a href="/dbget-bin/www_bget?ko:K00088">K00088</a>  guaB; IMP dehydrogenase [EC:1.1.1.205]
C    comp79334_c0_seq1; <a href="/dbget-bin/www_bget?ko:K00088">K00088</a>  guaB; IMP dehydrogenase [EC:1.1.1.205]
C    comp13155_c0_seq1; <a href="/dbget-bin/www_bget?ko:K17263">K17263</a>  CAND1; cullin-associated NEDD8-dissociated protein 1
C    comp30060_c0_seq1; <a href="/dbget-bin/www_bget?ko:K17263">K17263</a>  CAND1; cullin-associated NEDD8-dissociated protein 1
C    comp36938_c0_seq1; <a href="/dbget-bin/www_bget?ko:K17263">K17263</a>  CAND1; cullin-associated NEDD8-dissociated protein 1
C    comp37821_c0_seq1; <a href="/dbget-bin/www_bget?ko:K17263">K17263</a>  CAND1; cullin-associated NEDD8-dissociated protein 1
C    comp41370_c0_seq1; <a href="/dbget-bin/www_bget?ko:K17263">K17263</a>  CAND1; cullin-associated NEDD8-dissociated protein 1
C    comp45087_c0_seq3; <a href="/dbget-bin/www_bget?ko:K17263">K17263</a>  CAND1; cullin-associated NEDD8-dissociated protein 1
C    comp48612_c0_seq1; <a href="/dbget-bin/www_bget?ko:K17263">K17263</a>  CAND1; cullin-associated NEDD8-dissociated protein 1
C    comp38246_c0_seq1; <a href="/dbget-bin/www_bget?ko:K17264">K17264</a>  ERP44, TXNDC4; endoplasmic reticulum resident protein 44
C    comp82925_c0_seq1; <a href="/dbget-bin/www_bget?ko:K17264">K17264</a>  ERP44, TXNDC4; endoplasmic reticulum resident protein 44
C    comp35079_c0_seq1; <a href="/dbget-bin/www_bget?ko:K12184">K12184</a>  VPS28; ESCRT-I complex subunit VPS28
C    comp42409_c0_seq1; <a href="/dbget-bin/www_bget?ko:K12184">K12184</a>  VPS28; ESCRT-I complex subunit VPS28
C    comp48076_c0_seq1; <a href="/dbget-bin/www_bget?ko:K12184">K12184</a>  VPS28; ESCRT-I complex subunit VPS28
C    comp21059_c0_seq1; <a href="/dbget-bin/www_bget?ko:K12197">K12197</a>  CHMP1, VPS46, DID2; charged multivesicular body protein 1
C    comp21059_c0_seq2; <a href="/dbget-bin/www_bget?ko:K12197">K12197</a>  CHMP1, VPS46, DID2; charged multivesicular body protein 1
C    comp23476_c0_seq1; <a href="/dbget-bin/www_bget?ko:K12197">K12197</a>  CHMP1, VPS46, DID2; charged multivesicular body protein 1
C    comp43086_c0_seq1; <a href="/dbget-bin/www_bget?ko:K12197">K12197</a>  CHMP1, VPS46, DID2; charged multivesicular body protein 1
C    comp44915_c0_seq1; <a href="/dbget-bin/www_bget?ko:K12197">K12197</a>  CHMP1, VPS46, DID2; charged multivesicular body protein 1
C    comp32771_c0_seq1; <a href="/dbget-bin/www_bget?ko:K12191">K12191</a>  CHMP2A; charged multivesicular body protein 2A
C    comp34827_c0_seq1; <a href="/dbget-bin/www_bget?ko:K12191">K12191</a>  CHMP2A; charged multivesicular body protein 2A
C    comp35915_c0_seq1; <a href="/dbget-bin/www_bget?ko:K12194">K12194</a>  CHMP4, SNF7, VPS32; charged multivesicular body protein 4
C    comp46370_c1_seq3; <a href="/dbget-bin/www_bget?ko:K12194">K12194</a>  CHMP4, SNF7, VPS32; charged multivesicular body protein 4
C    comp47296_c0_seq1; <a href="/dbget-bin/www_bget?ko:K12194">K12194</a>  CHMP4, SNF7, VPS32; charged multivesicular body protein 4
C    comp18721_c0_seq1; <a href="/dbget-bin/www_bget?ko:K12195">K12195</a>  CHMP6, VPS20; charged multivesicular body protein 6
C    comp20609_c0_seq1; <a href="/dbget-bin/www_bget?ko:K12195">K12195</a>  CHMP6, VPS20; charged multivesicular body protein 6
C    comp50866_c0_seq1; <a href="/dbget-bin/www_bget?ko:K12195">K12195</a>  CHMP6, VPS20; charged multivesicular body protein 6
C    comp51678_c0_seq1; <a href="/dbget-bin/www_bget?ko:K12195">K12195</a>  CHMP6, VPS20; charged multivesicular body protein 6
C    comp33850_c0_seq1; <a href="/dbget-bin/www_bget?ko:K03178">K03178</a>  UBE1, UBA1; ubiquitin-activating enzyme E1 [EC:6.3.2.19]
C    comp45497_c0_seq1; <a href="/dbget-bin/www_bget?ko:K03178">K03178</a>  UBE1, UBA1; ubiquitin-activating enzyme E1 [EC:6.3.2.19]
C    comp55996_c0_seq1; <a href="/dbget-bin/www_bget?ko:K03178">K03178</a>  UBE1, UBA1; ubiquitin-activating enzyme E1 [EC:6.3.2.19]
C    comp120495_c0_seq1; <a href="/dbget-bin/www_bget?ko:K03178">K03178</a>  UBE1, UBA1; ubiquitin-activating enzyme E1 [EC:6.3.2.19]
C    comp22172_c0_seq1; <a href="/dbget-bin/www_bget?ko:K11836">K11836</a>  USP5_13, UBP14; ubiquitin carboxyl-terminal hydrolase 5/13 [EC:3.1.2.15]
C    comp31764_c0_seq1; <a href="/dbget-bin/www_bget?ko:K11836">K11836</a>  USP5_13, UBP14; ubiquitin carboxyl-terminal hydrolase 5/13 [EC:3.1.2.15]
C    comp33488_c0_seq1; <a href="/dbget-bin/www_bget?ko:K11836">K11836</a>  USP5_13, UBP14; ubiquitin carboxyl-terminal hydrolase 5/13 [EC:3.1.2.15]
C    comp33488_c0_seq3; <a href="/dbget-bin/www_bget?ko:K11836">K11836</a>  USP5_13, UBP14; ubiquitin carboxyl-terminal hydrolase 5/13 [EC:3.1.2.15]
C    comp34227_c0_seq1; <a href="/dbget-bin/www_bget?ko:K11836">K11836</a>  USP5_13, UBP14; ubiquitin carboxyl-terminal hydrolase 5/13 [EC:3.1.2.15]
C    comp71030_c0_seq1; <a href="/dbget-bin/www_bget?ko:K11836">K11836</a>  USP5_13, UBP14; ubiquitin carboxyl-terminal hydrolase 5/13 [EC:3.1.2.15]
C    comp113597_c0_seq1; <a href="/dbget-bin/www_bget?ko:K11836">K11836</a>  USP5_13, UBP14; ubiquitin carboxyl-terminal hydrolase 5/13 [EC:3.1.2.15]
C    comp136197_c0_seq1; <a href="/dbget-bin/www_bget?ko:K11836">K11836</a>  USP5_13, UBP14; ubiquitin carboxyl-terminal hydrolase 5/13 [EC:3.1.2.15]
C    comp142107_c0_seq1; <a href="/dbget-bin/www_bget?ko:K11836">K11836</a>  USP5_13, UBP14; ubiquitin carboxyl-terminal hydrolase 5/13 [EC:3.1.2.15]
C    comp36945_c0_seq1; <a href="/dbget-bin/www_bget?ko:K02725">K02725</a>  PSMA1; 20S proteasome subunit alpha 6 [EC:3.4.25.1]
C    comp39908_c0_seq1; <a href="/dbget-bin/www_bget?ko:K02725">K02725</a>  PSMA1; 20S proteasome subunit alpha 6 [EC:3.4.25.1]
C    comp24653_c0_seq1; <a href="/dbget-bin/www_bget?ko:K06698">K06698</a>  PSME3; proteasome activator subunit 3 (PA28 gamma)
C    comp49782_c0_seq1; <a href="/dbget-bin/www_bget?ko:K06698">K06698</a>  PSME3; proteasome activator subunit 3 (PA28 gamma)
C    comp26679_c0_seq1; <a href="/dbget-bin/www_bget?ko:K06700">K06700</a>  PSMF1; proteasome inhibitor subunit 1 (PI31)
C    comp7089_c0_seq1; <a href="/dbget-bin/www_bget?ko:K02358">K02358</a>  tuf, TUFM; elongation factor Tu
C    comp43230_c0_seq1; <a href="/dbget-bin/www_bget?ko:K02358">K02358</a>  tuf, TUFM; elongation factor Tu
C    comp44597_c0_seq1; <a href="/dbget-bin/www_bget?ko:K03250">K03250</a>  EIF3E, INT6; translation initiation factor 3 subunit E
C    comp37396_c0_seq1; <a href="/dbget-bin/www_bget?ko:K03249">K03249</a>  EIF3F; translation initiation factor 3 subunit F
C    comp47240_c0_seq1; <a href="/dbget-bin/www_bget?ko:K03249">K03249</a>  EIF3F; translation initiation factor 3 subunit F
C    comp46938_c0_seq1; <a href="/dbget-bin/www_bget?ko:K03257">K03257</a>  EIF4A; translation initiation factor 4A
C    comp129611_c0_seq1; <a href="/dbget-bin/www_bget?ko:K03257">K03257</a>  EIF4A; translation initiation factor 4A
C    comp21574_c0_seq1; <a href="/dbget-bin/www_bget?ko:K17093">K17093</a>  ANXA4; annexin A4
C    comp21049_c0_seq1; <a href="/dbget-bin/www_bget?ko:K17095">K17095</a>  ANXA7_11; annexin A7/11
C    comp37037_c0_seq1; <a href="/dbget-bin/www_bget?ko:K17095">K17095</a>  ANXA7_11; annexin A7/11
C    comp41552_c0_seq1; <a href="/dbget-bin/www_bget?ko:K17095">K17095</a>  ANXA7_11; annexin A7/11
C    comp45695_c0_seq1; <a href="/dbget-bin/www_bget?ko:K17095">K17095</a>  ANXA7_11; annexin A7/11
C    comp45695_c0_seq3; <a href="/dbget-bin/www_bget?ko:K17095">K17095</a>  ANXA7_11; annexin A7/11
C    comp45949_c0_seq37; <a href="/dbget-bin/www_bget?ko:K17095">K17095</a>  ANXA7_11; annexin A7/11
C    comp48241_c0_seq1; <a href="/dbget-bin/www_bget?ko:K17095">K17095</a>  ANXA7_11; annexin A7/11
C    comp50705_c0_seq1; <a href="/dbget-bin/www_bget?ko:K17095">K17095</a>  ANXA7_11; annexin A7/11
C    comp53492_c0_seq1; <a href="/dbget-bin/www_bget?ko:K17095">K17095</a>  ANXA7_11; annexin A7/11
C    comp11270_c0_seq1; <a href="/dbget-bin/www_bget?ko:K01539">K01539</a>  ATP1A; sodium/potassium-transporting ATPase subunit alpha [EC:3.6.3.9]
C    comp13675_c0_seq1; <a href="/dbget-bin/www_bget?ko:K01539">K01539</a>  ATP1A; sodium/potassium-transporting ATPase subunit alpha [EC:3.6.3.9]
C    comp28792_c0_seq1; <a href="/dbget-bin/www_bget?ko:K01539">K01539</a>  ATP1A; sodium/potassium-transporting ATPase subunit alpha [EC:3.6.3.9]
C    comp30445_c0_seq1; <a href="/dbget-bin/www_bget?ko:K01539">K01539</a>  ATP1A; sodium/potassium-transporting ATPase subunit alpha [EC:3.6.3.9]
C    comp37158_c0_seq1; <a href="/dbget-bin/www_bget?ko:K01539">K01539</a>  ATP1A; sodium/potassium-transporting ATPase subunit alpha [EC:3.6.3.9]
C    comp45842_c0_seq1; <a href="/dbget-bin/www_bget?ko:K01539">K01539</a>  ATP1A; sodium/potassium-transporting ATPase subunit alpha [EC:3.6.3.9]
C    comp45842_c0_seq2; <a href="/dbget-bin/www_bget?ko:K01539">K01539</a>  ATP1A; sodium/potassium-transporting ATPase subunit alpha [EC:3.6.3.9]
C    comp45842_c0_seq3; <a href="/dbget-bin/www_bget?ko:K01539">K01539</a>  ATP1A; sodium/potassium-transporting ATPase subunit alpha [EC:3.6.3.9]
C    comp67071_c0_seq1; <a href="/dbget-bin/www_bget?ko:K01539">K01539</a>  ATP1A; sodium/potassium-transporting ATPase subunit alpha [EC:3.6.3.9]
C    comp104512_c0_seq1; <a href="/dbget-bin/www_bget?ko:K01539">K01539</a>  ATP1A; sodium/potassium-transporting ATPase subunit alpha [EC:3.6.3.9]
C    comp119450_c0_seq1; <a href="/dbget-bin/www_bget?ko:K01539">K01539</a>  ATP1A; sodium/potassium-transporting ATPase subunit alpha [EC:3.6.3.9]
C    comp141678_c0_seq1; <a href="/dbget-bin/www_bget?ko:K01539">K01539</a>  ATP1A; sodium/potassium-transporting ATPase subunit alpha [EC:3.6.3.9]
C    comp150006_c0_seq1; <a href="/dbget-bin/www_bget?ko:K01539">K01539</a>  ATP1A; sodium/potassium-transporting ATPase subunit alpha [EC:3.6.3.9]
C    comp154875_c0_seq1; <a href="/dbget-bin/www_bget?ko:K01539">K01539</a>  ATP1A; sodium/potassium-transporting ATPase subunit alpha [EC:3.6.3.9]
C    comp45020_c0_seq1; <a href="/dbget-bin/www_bget?ko:K04632">K04632</a>  GNAS; guanine nucleotide-binding protein G(s) subunit alpha
C    comp45020_c0_seq2; <a href="/dbget-bin/www_bget?ko:K04632">K04632</a>  GNAS; guanine nucleotide-binding protein G(s) subunit alpha
C    comp45020_c0_seq3; <a href="/dbget-bin/www_bget?ko:K04632">K04632</a>  GNAS; guanine nucleotide-binding protein G(s) subunit alpha
C    comp24701_c0_seq1; <a href="/dbget-bin/www_bget?ko:K04536">K04536</a>  GNB1; guanine nucleotide-binding protein G(I)/G(S)/G(T) subunit beta-1
C    comp44880_c0_seq1; <a href="/dbget-bin/www_bget?ko:K04536">K04536</a>  GNB1; guanine nucleotide-binding protein G(I)/G(S)/G(T) subunit beta-1
C    comp47161_c0_seq1; <a href="/dbget-bin/www_bget?ko:K04536">K04536</a>  GNB1; guanine nucleotide-binding protein G(I)/G(S)/G(T) subunit beta-1
C    comp89808_c0_seq1; <a href="/dbget-bin/www_bget?ko:K04536">K04536</a>  GNB1; guanine nucleotide-binding protein G(I)/G(S)/G(T) subunit beta-1
C    comp110488_c0_seq1; <a href="/dbget-bin/www_bget?ko:K04536">K04536</a>  GNB1; guanine nucleotide-binding protein G(I)/G(S)/G(T) subunit beta-1
C    comp155450_c0_seq1; <a href="/dbget-bin/www_bget?ko:K04536">K04536</a>  GNB1; guanine nucleotide-binding protein G(I)/G(S)/G(T) subunit beta-1
C    comp40177_c0_seq1; <a href="/dbget-bin/www_bget?ko:K04543">K04543</a>  GNG7; guanine nucleotide-binding protein G(I)/G(S)/G(O) subunit gamma-7
C    comp40824_c0_seq1; <a href="/dbget-bin/www_bget?ko:K04543">K04543</a>  GNG7; guanine nucleotide-binding protein G(I)/G(S)/G(O) subunit gamma-7
C    comp120733_c0_seq1; <a href="/dbget-bin/www_bget?ko:K04639">K04639</a>  GNA13; guanine nucleotide-binding protein subunit alpha-13
C    comp31496_c0_seq1; <a href="/dbget-bin/www_bget?ko:K07936">K07936</a>  RAN; GTP-binding nuclear protein Ran
C    comp42594_c0_seq1; <a href="/dbget-bin/www_bget?ko:K07936">K07936</a>  RAN; GTP-binding nuclear protein Ran
C    comp20239_c0_seq1; <a href="/dbget-bin/www_bget?ko:K07874">K07874</a>  RAB1A; Ras-related protein Rab-1A
C    comp63722_c0_seq1; <a href="/dbget-bin/www_bget?ko:K07874">K07874</a>  RAB1A; Ras-related protein Rab-1A
C    comp24717_c0_seq1; <a href="/dbget-bin/www_bget?ko:K07877">K07877</a>  RAB2A; Ras-related protein Rab-2A
C    comp40134_c0_seq1; <a href="/dbget-bin/www_bget?ko:K07889">K07889</a>  RAB5C; Ras-related protein Rab-5C
C    comp50346_c0_seq1; <a href="/dbget-bin/www_bget?ko:K07889">K07889</a>  RAB5C; Ras-related protein Rab-5C
C    comp35739_c0_seq1; <a href="/dbget-bin/www_bget?ko:K07901">K07901</a>  RAB8A, MEL; Ras-related protein Rab-8A
C    comp68420_c0_seq1; <a href="/dbget-bin/www_bget?ko:K07901">K07901</a>  RAB8A, MEL; Ras-related protein Rab-8A
C    comp72370_c0_seq1; <a href="/dbget-bin/www_bget?ko:K07901">K07901</a>  RAB8A, MEL; Ras-related protein Rab-8A
C    comp87991_c0_seq1; <a href="/dbget-bin/www_bget?ko:K07901">K07901</a>  RAB8A, MEL; Ras-related protein Rab-8A
C    comp107803_c0_seq1; <a href="/dbget-bin/www_bget?ko:K07901">K07901</a>  RAB8A, MEL; Ras-related protein Rab-8A
C    comp109298_c0_seq1; <a href="/dbget-bin/www_bget?ko:K07901">K07901</a>  RAB8A, MEL; Ras-related protein Rab-8A
C    comp156279_c0_seq1; <a href="/dbget-bin/www_bget?ko:K07901">K07901</a>  RAB8A, MEL; Ras-related protein Rab-8A
C    comp133997_c0_seq1; <a href="/dbget-bin/www_bget?ko:K07903">K07903</a>  RAB10; Ras-related protein Rab-10
C    comp159816_c0_seq1; <a href="/dbget-bin/www_bget?ko:K07905">K07905</a>  RAB11B; Ras-related protein Rab-11B
C    comp47804_c0_seq1; <a href="/dbget-bin/www_bget?ko:K07907">K07907</a>  RAB12; Ras-related protein Rab-12
C    comp13851_c0_seq1; <a href="/dbget-bin/www_bget?ko:K07890">K07890</a>  RAB21; Ras-related protein Rab-21
C    comp14613_c0_seq1; <a href="/dbget-bin/www_bget?ko:K07890">K07890</a>  RAB21; Ras-related protein Rab-21
C    comp27595_c0_seq1; <a href="/dbget-bin/www_bget?ko:K07890">K07890</a>  RAB21; Ras-related protein Rab-21
C    comp43811_c0_seq1; <a href="/dbget-bin/www_bget?ko:K07890">K07890</a>  RAB21; Ras-related protein Rab-21
C    comp50238_c0_seq1; <a href="/dbget-bin/www_bget?ko:K07876">K07876</a>  RAB35, RAB1C; Ras-related protein Rab-35
C    comp9458_c0_seq1; <a href="/dbget-bin/www_bget?ko:K04392">K04392</a>  RAC1; Ras-related C3 botulinum toxin substrate 1
C    comp24601_c0_seq1; <a href="/dbget-bin/www_bget?ko:K04392">K04392</a>  RAC1; Ras-related C3 botulinum toxin substrate 1
C    comp39355_c0_seq1; <a href="/dbget-bin/www_bget?ko:K04392">K04392</a>  RAC1; Ras-related C3 botulinum toxin substrate 1
C    comp43027_c0_seq1; <a href="/dbget-bin/www_bget?ko:K04392">K04392</a>  RAC1; Ras-related C3 botulinum toxin substrate 1
C    comp46640_c0_seq3; <a href="/dbget-bin/www_bget?ko:K04392">K04392</a>  RAC1; Ras-related C3 botulinum toxin substrate 1
C    comp57530_c0_seq1; <a href="/dbget-bin/www_bget?ko:K04392">K04392</a>  RAC1; Ras-related C3 botulinum toxin substrate 1
C    comp64890_c0_seq1; <a href="/dbget-bin/www_bget?ko:K04392">K04392</a>  RAC1; Ras-related C3 botulinum toxin substrate 1
C    comp48724_c0_seq1; <a href="/dbget-bin/www_bget?ko:K07836">K07836</a>  RAP1B; Ras-related protein Rap-1B
C    comp24773_c0_seq1; <a href="/dbget-bin/www_bget?ko:K04513">K04513</a>  RHOA; Ras homolog gene family, member A
C    comp27603_c0_seq1; <a href="/dbget-bin/www_bget?ko:K04513">K04513</a>  RHOA; Ras homolog gene family, member A
C    comp34810_c0_seq1; <a href="/dbget-bin/www_bget?ko:K04513">K04513</a>  RHOA; Ras homolog gene family, member A
C    comp37594_c1_seq1; <a href="/dbget-bin/www_bget?ko:K04513">K04513</a>  RHOA; Ras homolog gene family, member A
C    comp45955_c0_seq2; <a href="/dbget-bin/www_bget?ko:K04513">K04513</a>  RHOA; Ras homolog gene family, member A
C    comp45955_c0_seq4; <a href="/dbget-bin/www_bget?ko:K04513">K04513</a>  RHOA; Ras homolog gene family, member A
C    comp69443_c0_seq1; <a href="/dbget-bin/www_bget?ko:K04513">K04513</a>  RHOA; Ras homolog gene family, member A
C    comp105136_c0_seq1; <a href="/dbget-bin/www_bget?ko:K04513">K04513</a>  RHOA; Ras homolog gene family, member A
C    comp111960_c0_seq1; <a href="/dbget-bin/www_bget?ko:K04513">K04513</a>  RHOA; Ras homolog gene family, member A
C    comp21518_c0_seq1; <a href="/dbget-bin/www_bget?ko:K07863">K07863</a>  RHOG; Ras homolog gene family, member G
C    comp47477_c0_seq1; <a href="/dbget-bin/www_bget?ko:K07939">K07939</a>  ARF4; ADP-ribosylation factor 4
C    comp8909_c0_seq1; <a href="/dbget-bin/www_bget?ko:K07941">K07941</a>  ARF6; ADP-ribosylation factor 6
C    comp41773_c0_seq1; <a href="/dbget-bin/www_bget?ko:K17265">K17265</a>  G3BP1; Ras GTPase-activating protein-binding protein 1 [EC:3.6.4.12 3.6.4.13]
C    comp51288_c0_seq1; <a href="/dbget-bin/www_bget?ko:K17265">K17265</a>  G3BP1; Ras GTPase-activating protein-binding protein 1 [EC:3.6.4.12 3.6.4.13]
C    comp18667_c0_seq1; <a href="/dbget-bin/www_bget?ko:K12489">K12489</a>  ACAP; Arf-GAP with coiled-coil, ANK repeat and PH domain-containing protein
C    comp18932_c0_seq1; <a href="/dbget-bin/www_bget?ko:K12489">K12489</a>  ACAP; Arf-GAP with coiled-coil, ANK repeat and PH domain-containing protein
C    comp30313_c0_seq1; <a href="/dbget-bin/www_bget?ko:K12489">K12489</a>  ACAP; Arf-GAP with coiled-coil, ANK repeat and PH domain-containing protein
C    comp65898_c0_seq1; <a href="/dbget-bin/www_bget?ko:K12489">K12489</a>  ACAP; Arf-GAP with coiled-coil, ANK repeat and PH domain-containing protein
C    comp118074_c0_seq1; <a href="/dbget-bin/www_bget?ko:K12489">K12489</a>  ACAP; Arf-GAP with coiled-coil, ANK repeat and PH domain-containing protein
C    comp126998_c0_seq1; <a href="/dbget-bin/www_bget?ko:K12489">K12489</a>  ACAP; Arf-GAP with coiled-coil, ANK repeat and PH domain-containing protein
C    comp131848_c0_seq1; <a href="/dbget-bin/www_bget?ko:K12489">K12489</a>  ACAP; Arf-GAP with coiled-coil, ANK repeat and PH domain-containing protein
C    comp23578_c0_seq1; <a href="/dbget-bin/www_bget?ko:K12462">K12462</a>  ARHGDI, RHOGDI; Rho GDP-dissociation inhibitor
C    comp23578_c0_seq2; <a href="/dbget-bin/www_bget?ko:K12462">K12462</a>  ARHGDI, RHOGDI; Rho GDP-dissociation inhibitor
C    comp42934_c0_seq1; <a href="/dbget-bin/www_bget?ko:K12462">K12462</a>  ARHGDI, RHOGDI; Rho GDP-dissociation inhibitor
C    comp32850_c0_seq1; <a href="/dbget-bin/www_bget?ko:K16848">K16848</a>  IQGAP1; Ras GTPase-activating-like protein IQGAP1
C    comp43435_c0_seq1; <a href="/dbget-bin/www_bget?ko:K16848">K16848</a>  IQGAP1; Ras GTPase-activating-like protein IQGAP1
C    comp46384_c0_seq1; <a href="/dbget-bin/www_bget?ko:K16848">K16848</a>  IQGAP1; Ras GTPase-activating-like protein IQGAP1
C    comp62906_c0_seq1; <a href="/dbget-bin/www_bget?ko:K16848">K16848</a>  IQGAP1; Ras GTPase-activating-like protein IQGAP1
C    comp70117_c0_seq1; <a href="/dbget-bin/www_bget?ko:K16848">K16848</a>  IQGAP1; Ras GTPase-activating-like protein IQGAP1
C    comp27708_c0_seq1; <a href="/dbget-bin/www_bget?ko:K17266">K17266</a>  MVP; major vault protein
C    comp43357_c0_seq1; <a href="/dbget-bin/www_bget?ko:K17266">K17266</a>  MVP; major vault protein
C    comp44063_c0_seq2; <a href="/dbget-bin/www_bget?ko:K17266">K17266</a>  MVP; major vault protein
C    comp44634_c0_seq1; <a href="/dbget-bin/www_bget?ko:K17266">K17266</a>  MVP; major vault protein
C    comp52044_c0_seq1; <a href="/dbget-bin/www_bget?ko:K17266">K17266</a>  MVP; major vault protein
C    comp54939_c0_seq1; <a href="/dbget-bin/www_bget?ko:K17266">K17266</a>  MVP; major vault protein
C    comp9719_c0_seq1; <a href="/dbget-bin/www_bget?ko:K17267">K17267</a>  COPG; coatomer protein complex, subunit gamma
C    comp15610_c0_seq1; <a href="/dbget-bin/www_bget?ko:K17267">K17267</a>  COPG; coatomer protein complex, subunit gamma
C    comp31864_c0_seq2; <a href="/dbget-bin/www_bget?ko:K17267">K17267</a>  COPG; coatomer protein complex, subunit gamma
C    comp59578_c0_seq1; <a href="/dbget-bin/www_bget?ko:K17267">K17267</a>  COPG; coatomer protein complex, subunit gamma
C    comp13384_c0_seq1; <a href="/dbget-bin/www_bget?ko:K17268">K17268</a>  COPE; coatomer protein complex, subunit epsilon
C    comp18600_c0_seq1; <a href="/dbget-bin/www_bget?ko:K17268">K17268</a>  COPE; coatomer protein complex, subunit epsilon
C    comp39808_c0_seq1; <a href="/dbget-bin/www_bget?ko:K17268">K17268</a>  COPE; coatomer protein complex, subunit epsilon
C    comp34539_c0_seq1; <a href="/dbget-bin/www_bget?ko:K13882">K13882</a>  CORO1A; coronin-1A
C    comp23887_c0_seq1; <a href="/dbget-bin/www_bget?ko:K08508">K08508</a>  SNAP23; synaptosomal-associated protein, 23kDa
C    comp43581_c0_seq1; <a href="/dbget-bin/www_bget?ko:K08508">K08508</a>  SNAP23; synaptosomal-associated protein, 23kDa
C    comp102282_c0_seq1; <a href="/dbget-bin/www_bget?ko:K08508">K08508</a>  SNAP23; synaptosomal-associated protein, 23kDa
C    comp9151_c0_seq1; <a href="/dbget-bin/www_bget?ko:K05728">K05728</a>  CSK; c-src tyrosine kinase [EC:2.7.10.2]
C    comp39874_c0_seq1; <a href="/dbget-bin/www_bget?ko:K05728">K05728</a>  CSK; c-src tyrosine kinase [EC:2.7.10.2]
C    comp40443_c0_seq1; <a href="/dbget-bin/www_bget?ko:K05728">K05728</a>  CSK; c-src tyrosine kinase [EC:2.7.10.2]
C    comp42124_c0_seq1; <a href="/dbget-bin/www_bget?ko:K05728">K05728</a>  CSK; c-src tyrosine kinase [EC:2.7.10.2]
C    comp42124_c0_seq2; <a href="/dbget-bin/www_bget?ko:K05728">K05728</a>  CSK; c-src tyrosine kinase [EC:2.7.10.2]
C    comp85328_c0_seq1; <a href="/dbget-bin/www_bget?ko:K05728">K05728</a>  CSK; c-src tyrosine kinase [EC:2.7.10.2]
C    comp94358_c0_seq1; <a href="/dbget-bin/www_bget?ko:K05728">K05728</a>  CSK; c-src tyrosine kinase [EC:2.7.10.2]
C    comp108720_c0_seq1; <a href="/dbget-bin/www_bget?ko:K05728">K05728</a>  CSK; c-src tyrosine kinase [EC:2.7.10.2]
C    comp38508_c0_seq1; <a href="/dbget-bin/www_bget?ko:K04371">K04371</a>  MAPK1_3; mitogen-activated protein kinase 1/3 [EC:2.7.11.24]
C    comp141730_c0_seq1; <a href="/dbget-bin/www_bget?ko:K04371">K04371</a>  MAPK1_3; mitogen-activated protein kinase 1/3 [EC:2.7.11.24]
C    comp33540_c0_seq1; <a href="/dbget-bin/www_bget?ko:K10089">K10089</a>  M6PR; cation-dependent mannose-6-phosphate receptor
C    comp45792_c0_seq1; <a href="/dbget-bin/www_bget?ko:K10089">K10089</a>  M6PR; cation-dependent mannose-6-phosphate receptor
C    comp45792_c0_seq3; <a href="/dbget-bin/www_bget?ko:K10089">K10089</a>  M6PR; cation-dependent mannose-6-phosphate receptor
C    comp45792_c0_seq25; <a href="/dbget-bin/www_bget?ko:K10089">K10089</a>  M6PR; cation-dependent mannose-6-phosphate receptor
C    comp45792_c0_seq26; <a href="/dbget-bin/www_bget?ko:K10089">K10089</a>  M6PR; cation-dependent mannose-6-phosphate receptor
C    comp10556_c0_seq1; <a href="/dbget-bin/www_bget?ko:K17086">K17086</a>  TM9SF2_4; transmembrane 9 superfamily member 2/4
C    comp19851_c0_seq1; <a href="/dbget-bin/www_bget?ko:K17086">K17086</a>  TM9SF2_4; transmembrane 9 superfamily member 2/4
C    comp35179_c0_seq1; <a href="/dbget-bin/www_bget?ko:K17086">K17086</a>  TM9SF2_4; transmembrane 9 superfamily member 2/4
C    comp36496_c0_seq1; <a href="/dbget-bin/www_bget?ko:K17086">K17086</a>  TM9SF2_4; transmembrane 9 superfamily member 2/4
C    comp45250_c0_seq1; <a href="/dbget-bin/www_bget?ko:K17086">K17086</a>  TM9SF2_4; transmembrane 9 superfamily member 2/4
C    comp45308_c0_seq1; <a href="/dbget-bin/www_bget?ko:K17086">K17086</a>  TM9SF2_4; transmembrane 9 superfamily member 2/4
C    comp135127_c0_seq1; <a href="/dbget-bin/www_bget?ko:K17086">K17086</a>  TM9SF2_4; transmembrane 9 superfamily member 2/4
C    comp159377_c0_seq1; <a href="/dbget-bin/www_bget?ko:K17086">K17086</a>  TM9SF2_4; transmembrane 9 superfamily member 2/4
C    comp30132_c0_seq1; <a href="/dbget-bin/www_bget?ko:K17087">K17087</a>  TM9SF3; transmembrane 9 superfamily member 3
C    comp6824_c0_seq1; <a href="/dbget-bin/www_bget?ko:K16794">K16794</a>  PAFAH1B1, LIS1; platelet-activating factor acetylhydrolase IB subunit alpha
C    comp42874_c0_seq1; <a href="/dbget-bin/www_bget?ko:K16794">K16794</a>  PAFAH1B1, LIS1; platelet-activating factor acetylhydrolase IB subunit alpha
C    comp44818_c0_seq1; <a href="/dbget-bin/www_bget?ko:K16794">K16794</a>  PAFAH1B1, LIS1; platelet-activating factor acetylhydrolase IB subunit alpha
C    comp44818_c0_seq2; <a href="/dbget-bin/www_bget?ko:K16794">K16794</a>  PAFAH1B1, LIS1; platelet-activating factor acetylhydrolase IB subunit alpha
C    comp59675_c0_seq1; <a href="/dbget-bin/www_bget?ko:K16794">K16794</a>  PAFAH1B1, LIS1; platelet-activating factor acetylhydrolase IB subunit alpha
C    comp45401_c0_seq1; <a href="/dbget-bin/www_bget?ko:K05127">K05127</a>  PTK7, CCK4; PTK7 protein tyrosine kinase 7 [EC:2.7.10.1]
C    comp64639_c0_seq1; <a href="/dbget-bin/www_bget?ko:K05127">K05127</a>  PTK7, CCK4; PTK7 protein tyrosine kinase 7 [EC:2.7.10.1]
C    comp46095_c0_seq8; <a href="/dbget-bin/www_bget?ko:K13525">K13525</a>  VCP, CDC48; transitional endoplasmic reticulum ATPase
C    comp46095_c0_seq12; <a href="/dbget-bin/www_bget?ko:K13525">K13525</a>  VCP, CDC48; transitional endoplasmic reticulum ATPase
C    comp107070_c0_seq1; <a href="/dbget-bin/www_bget?ko:K13525">K13525</a>  VCP, CDC48; transitional endoplasmic reticulum ATPase
C    comp133172_c0_seq1; <a href="/dbget-bin/www_bget?ko:K13525">K13525</a>  VCP, CDC48; transitional endoplasmic reticulum ATPase
C    comp34710_c0_seq1; <a href="/dbget-bin/www_bget?ko:K02503">K02503</a>  HINT1, hinT, hit; histidine triad (HIT) family protein
C    comp38184_c0_seq1; <a href="/dbget-bin/www_bget?ko:K02503">K02503</a>  HINT1, hinT, hit; histidine triad (HIT) family protein
C    comp57573_c0_seq1; <a href="/dbget-bin/www_bget?ko:K02503">K02503</a>  HINT1, hinT, hit; histidine triad (HIT) family protein
C    comp80857_c0_seq1; <a href="/dbget-bin/www_bget?ko:K02503">K02503</a>  HINT1, hinT, hit; histidine triad (HIT) family protein
C    comp35832_c0_seq1; <a href="/dbget-bin/www_bget?ko:K13158">K13158</a>  HNRNPA2B1; heterogeneous nuclear ribonucleoprotein A2/B1
C    comp35832_c0_seq2; <a href="/dbget-bin/www_bget?ko:K13158">K13158</a>  HNRNPA2B1; heterogeneous nuclear ribonucleoprotein A2/B1
C    comp513_c0_seq1; <a href="/dbget-bin/www_bget?ko:K11251">K11251</a>  H2A; histone H2A
C    comp6385_c0_seq1; <a href="/dbget-bin/www_bget?ko:K11251">K11251</a>  H2A; histone H2A
C    comp24628_c0_seq1; <a href="/dbget-bin/www_bget?ko:K11251">K11251</a>  H2A; histone H2A
C    comp31747_c0_seq1; <a href="/dbget-bin/www_bget?ko:K11251">K11251</a>  H2A; histone H2A
C    comp39466_c0_seq1; <a href="/dbget-bin/www_bget?ko:K11251">K11251</a>  H2A; histone H2A
C    comp43810_c0_seq1; <a href="/dbget-bin/www_bget?ko:K11251">K11251</a>  H2A; histone H2A
C    comp46297_c0_seq1; <a href="/dbget-bin/www_bget?ko:K11251">K11251</a>  H2A; histone H2A
C    comp109630_c0_seq1; <a href="/dbget-bin/www_bget?ko:K11251">K11251</a>  H2A; histone H2A
C    comp136774_c0_seq1; <a href="/dbget-bin/www_bget?ko:K11251">K11251</a>  H2A; histone H2A
C    comp144806_c0_seq1; <a href="/dbget-bin/www_bget?ko:K11251">K11251</a>  H2A; histone H2A
C    comp10546_c0_seq1; <a href="/dbget-bin/www_bget?ko:K11252">K11252</a>  H2B; histone H2B
C    comp35494_c0_seq1; <a href="/dbget-bin/www_bget?ko:K11252">K11252</a>  H2B; histone H2B
C    comp40449_c0_seq1; <a href="/dbget-bin/www_bget?ko:K11252">K11252</a>  H2B; histone H2B
C    comp42852_c0_seq1; <a href="/dbget-bin/www_bget?ko:K11252">K11252</a>  H2B; histone H2B
C    comp42852_c0_seq2; <a href="/dbget-bin/www_bget?ko:K11252">K11252</a>  H2B; histone H2B
C    comp42852_c0_seq3; <a href="/dbget-bin/www_bget?ko:K11252">K11252</a>  H2B; histone H2B
C    comp52169_c0_seq1; <a href="/dbget-bin/www_bget?ko:K11252">K11252</a>  H2B; histone H2B
C    comp10955_c0_seq1; <a href="/dbget-bin/www_bget?ko:K11253">K11253</a>  H3; histone H3
B  Exosomal proteins of oligodendrocytes
C    comp24293_c0_seq1; <a href="/dbget-bin/www_bget?ko:K17271">K17271</a>  PLP1; myelin proteolipid protein
C    comp24293_c0_seq2; <a href="/dbget-bin/www_bget?ko:K17271">K17271</a>  PLP1; myelin proteolipid protein
B  Exosomal proteins of cortical neuronal cells
B  Exosomal proteins of microglial cells
C    comp32161_c0_seq1; <a href="/dbget-bin/www_bget?ko:K11140">K11140</a>  ANPEP; aminopeptidase N [EC:3.4.11.2]
C    comp40876_c0_seq1; <a href="/dbget-bin/www_bget?ko:K11140">K11140</a>  ANPEP; aminopeptidase N [EC:3.4.11.2]
C    comp45655_c0_seq2; <a href="/dbget-bin/www_bget?ko:K11140">K11140</a>  ANPEP; aminopeptidase N [EC:3.4.11.2]
C    comp77956_c0_seq1; <a href="/dbget-bin/www_bget?ko:K11140">K11140</a>  ANPEP; aminopeptidase N [EC:3.4.11.2]
C    comp157464_c0_seq1; <a href="/dbget-bin/www_bget?ko:K11140">K11140</a>  ANPEP; aminopeptidase N [EC:3.4.11.2]
C    comp7187_c0_seq1; <a href="/dbget-bin/www_bget?ko:K04393">K04393</a>  CDC42; cell division control protein 42
C    comp23893_c0_seq1; <a href="/dbget-bin/www_bget?ko:K04393">K04393</a>  CDC42; cell division control protein 42
C    comp23893_c0_seq2; <a href="/dbget-bin/www_bget?ko:K04393">K04393</a>  CDC42; cell division control protein 42
C    comp37427_c0_seq1; <a href="/dbget-bin/www_bget?ko:K04393">K04393</a>  CDC42; cell division control protein 42
C    comp45378_c0_seq1; <a href="/dbget-bin/www_bget?ko:K04393">K04393</a>  CDC42; cell division control protein 42
C    comp64396_c0_seq1; <a href="/dbget-bin/www_bget?ko:K04393">K04393</a>  CDC42; cell division control protein 42
C    comp67812_c0_seq1; <a href="/dbget-bin/www_bget?ko:K04393">K04393</a>  CDC42; cell division control protein 42
C    comp143324_c0_seq1; <a href="/dbget-bin/www_bget?ko:K04393">K04393</a>  CDC42; cell division control protein 42
C    comp41374_c0_seq1; <a href="/dbget-bin/www_bget?ko:K01363">K01363</a>  CTSB; cathepsin B [EC:3.4.22.1]
C    comp41374_c0_seq2; <a href="/dbget-bin/www_bget?ko:K01363">K01363</a>  CTSB; cathepsin B [EC:3.4.22.1]
C    comp103193_c0_seq1; <a href="/dbget-bin/www_bget?ko:K01363">K01363</a>  CTSB; cathepsin B [EC:3.4.22.1]
C    comp37396_c0_seq1; <a href="/dbget-bin/www_bget?ko:K03249">K03249</a>  EIF3F; translation initiation factor 3 subunit F
C    comp47240_c0_seq1; <a href="/dbget-bin/www_bget?ko:K03249">K03249</a>  EIF3F; translation initiation factor 3 subunit F
C    comp23583_c0_seq1; <a href="/dbget-bin/www_bget?ko:K10373">K10373</a>  TPM1; tropomyosin 1
C    comp41302_c0_seq1; <a href="/dbget-bin/www_bget?ko:K10373">K10373</a>  TPM1; tropomyosin 1
C    comp43701_c0_seq1; <a href="/dbget-bin/www_bget?ko:K10373">K10373</a>  TPM1; tropomyosin 1
C    comp46458_c0_seq1; <a href="/dbget-bin/www_bget?ko:K10373">K10373</a>  TPM1; tropomyosin 1
C    comp46458_c0_seq3; <a href="/dbget-bin/www_bget?ko:K10373">K10373</a>  TPM1; tropomyosin 1
C    comp46458_c0_seq10; <a href="/dbget-bin/www_bget?ko:K10373">K10373</a>  TPM1; tropomyosin 1
C    comp46458_c0_seq17; <a href="/dbget-bin/www_bget?ko:K10373">K10373</a>  TPM1; tropomyosin 1
C    comp159420_c0_seq1; <a href="/dbget-bin/www_bget?ko:K17275">K17275</a>  PLS1; plastin-1
C    comp26345_c0_seq1; <a href="/dbget-bin/www_bget?ko:K17276">K17276</a>  LCP1, PLS2; plastin-2
C    comp26525_c0_seq1; <a href="/dbget-bin/www_bget?ko:K17276">K17276</a>  LCP1, PLS2; plastin-2
C    comp41898_c0_seq1; <a href="/dbget-bin/www_bget?ko:K17276">K17276</a>  LCP1, PLS2; plastin-2
C    comp41898_c0_seq3; <a href="/dbget-bin/www_bget?ko:K17276">K17276</a>  LCP1, PLS2; plastin-2
C    comp46411_c0_seq1; <a href="/dbget-bin/www_bget?ko:K17276">K17276</a>  LCP1, PLS2; plastin-2
B  Exosomal proteins of epithelial cells
C    comp41436_c0_seq1; <a href="/dbget-bin/www_bget?ko:K06487">K06487</a>  ITGAV; integrin alpha V
C    comp44453_c0_seq2; <a href="/dbget-bin/www_bget?ko:K06487">K06487</a>  ITGAV; integrin alpha V
C    comp44453_c0_seq3; <a href="/dbget-bin/www_bget?ko:K06487">K06487</a>  ITGAV; integrin alpha V
C    comp45426_c0_seq1; <a href="/dbget-bin/www_bget?ko:K06487">K06487</a>  ITGAV; integrin alpha V
C    comp45426_c0_seq2; <a href="/dbget-bin/www_bget?ko:K06487">K06487</a>  ITGAV; integrin alpha V
C    comp33821_c0_seq1; <a href="/dbget-bin/www_bget?ko:K01278">K01278</a>  DPP4; dipeptidyl-peptidase 4 [EC:3.4.14.5]
C    comp2423_c0_seq1; <a href="/dbget-bin/www_bget?ko:K00933">K00933</a>  E2.7.3.2; creatine kinase [EC:2.7.3.2]
C    comp10981_c0_seq1; <a href="/dbget-bin/www_bget?ko:K00933">K00933</a>  E2.7.3.2; creatine kinase [EC:2.7.3.2]
C    comp11136_c0_seq1; <a href="/dbget-bin/www_bget?ko:K00933">K00933</a>  E2.7.3.2; creatine kinase [EC:2.7.3.2]
C    comp18662_c0_seq1; <a href="/dbget-bin/www_bget?ko:K00933">K00933</a>  E2.7.3.2; creatine kinase [EC:2.7.3.2]
C    comp20720_c0_seq1; <a href="/dbget-bin/www_bget?ko:K00933">K00933</a>  E2.7.3.2; creatine kinase [EC:2.7.3.2]
C    comp26195_c0_seq1; <a href="/dbget-bin/www_bget?ko:K00933">K00933</a>  E2.7.3.2; creatine kinase [EC:2.7.3.2]
C    comp37227_c0_seq1; <a href="/dbget-bin/www_bget?ko:K00933">K00933</a>  E2.7.3.2; creatine kinase [EC:2.7.3.2]
C    comp38481_c0_seq1; <a href="/dbget-bin/www_bget?ko:K00933">K00933</a>  E2.7.3.2; creatine kinase [EC:2.7.3.2]
C    comp40765_c0_seq1; <a href="/dbget-bin/www_bget?ko:K00933">K00933</a>  E2.7.3.2; creatine kinase [EC:2.7.3.2]
C    comp46952_c0_seq1; <a href="/dbget-bin/www_bget?ko:K00933">K00933</a>  E2.7.3.2; creatine kinase [EC:2.7.3.2]
C    comp59564_c0_seq1; <a href="/dbget-bin/www_bget?ko:K00933">K00933</a>  E2.7.3.2; creatine kinase [EC:2.7.3.2]
C    comp59766_c0_seq1; <a href="/dbget-bin/www_bget?ko:K00933">K00933</a>  E2.7.3.2; creatine kinase [EC:2.7.3.2]
C    comp84736_c0_seq1; <a href="/dbget-bin/www_bget?ko:K00933">K00933</a>  E2.7.3.2; creatine kinase [EC:2.7.3.2]
C    comp144340_c0_seq1; <a href="/dbget-bin/www_bget?ko:K00933">K00933</a>  E2.7.3.2; creatine kinase [EC:2.7.3.2]
C    comp160899_c0_seq1; <a href="/dbget-bin/www_bget?ko:K00933">K00933</a>  E2.7.3.2; creatine kinase [EC:2.7.3.2]
C    comp36889_c0_seq1; <a href="/dbget-bin/www_bget?ko:K00016">K00016</a>  LDH, ldh; L-lactate dehydrogenase [EC:1.1.1.27]
C    comp39148_c0_seq2; <a href="/dbget-bin/www_bget?ko:K00016">K00016</a>  LDH, ldh; L-lactate dehydrogenase [EC:1.1.1.27]
C    comp39148_c0_seq4; <a href="/dbget-bin/www_bget?ko:K00016">K00016</a>  LDH, ldh; L-lactate dehydrogenase [EC:1.1.1.27]
C    comp39148_c0_seq5; <a href="/dbget-bin/www_bget?ko:K00016">K00016</a>  LDH, ldh; L-lactate dehydrogenase [EC:1.1.1.27]
C    comp39148_c0_seq9; <a href="/dbget-bin/www_bget?ko:K00016">K00016</a>  LDH, ldh; L-lactate dehydrogenase [EC:1.1.1.27]
C    comp28911_c0_seq2; <a href="/dbget-bin/www_bget?ko:K01395">K01395</a>  MEP1A; meprin A, alpha [EC:3.4.24.18]
C    comp36853_c0_seq1; <a href="/dbget-bin/www_bget?ko:K01395">K01395</a>  MEP1A; meprin A, alpha [EC:3.4.24.18]
C    comp11328_c0_seq1; <a href="/dbget-bin/www_bget?ko:K08486">K08486</a>  STX1B_2_3; syntaxin 1B/2/3
C    comp154774_c0_seq1; <a href="/dbget-bin/www_bget?ko:K08486">K08486</a>  STX1B_2_3; syntaxin 1B/2/3
C    comp108957_c0_seq1; <a href="/dbget-bin/www_bget?ko:K15300">K15300</a>  STXBP2, MUNC18-2; syntaxin-binding protein 2
B  Exosomal proteins of hepatic cells
C    comp32204_c0_seq1; <a href="/dbget-bin/www_bget?ko:K04644">K04644</a>  CLTA, LCA; clathrin light chain A
C    comp46531_c0_seq1; <a href="/dbget-bin/www_bget?ko:K01313">K01313</a>  F2; coagulation factor II (thrombin) [EC:3.4.21.5]
C    comp44389_c0_seq1; <a href="/dbget-bin/www_bget?ko:K04346">K04346</a>  GNA12; guanine nucleotide-binding protein subunit alpha-12
C    comp50733_c0_seq1; <a href="/dbget-bin/www_bget?ko:K04346">K04346</a>  GNA12; guanine nucleotide-binding protein subunit alpha-12
C    comp54994_c0_seq1; <a href="/dbget-bin/www_bget?ko:K04346">K04346</a>  GNA12; guanine nucleotide-binding protein subunit alpha-12
C    comp44790_c0_seq1; <a href="/dbget-bin/www_bget?ko:K06528">K06528</a>  LAMP1_2, CD107; lysosomal-associated membrane protein 1/2
C    comp45059_c0_seq1; <a href="/dbget-bin/www_bget?ko:K06528">K06528</a>  LAMP1_2, CD107; lysosomal-associated membrane protein 1/2
C    comp45059_c0_seq4; <a href="/dbget-bin/www_bget?ko:K06528">K06528</a>  LAMP1_2, CD107; lysosomal-associated membrane protein 1/2
C    comp47171_c0_seq1; <a href="/dbget-bin/www_bget?ko:K12758">K12758</a>  MYLPF; fast skeletal myosin light chain 2
C    comp9242_c0_seq1; <a href="/dbget-bin/www_bget?ko:K17278">K17278</a>  PGRMC1_2; membrane-associated progesterone receptor component
C    comp10947_c0_seq1; <a href="/dbget-bin/www_bget?ko:K17278">K17278</a>  PGRMC1_2; membrane-associated progesterone receptor component
C    comp12877_c0_seq1; <a href="/dbget-bin/www_bget?ko:K17278">K17278</a>  PGRMC1_2; membrane-associated progesterone receptor component
C    comp41955_c0_seq1; <a href="/dbget-bin/www_bget?ko:K17278">K17278</a>  PGRMC1_2; membrane-associated progesterone receptor component
C    comp45079_c0_seq1; <a href="/dbget-bin/www_bget?ko:K17278">K17278</a>  PGRMC1_2; membrane-associated progesterone receptor component
C    comp63292_c0_seq1; <a href="/dbget-bin/www_bget?ko:K01045">K01045</a>  PON; arylesterase / paraoxonase [EC:3.1.1.2 3.1.8.1]
C    comp20839_c0_seq1; <a href="/dbget-bin/www_bget?ko:K17279">K17279</a>  REEP5_6; receptor expression-enhancing protein 5/6
C    comp44088_c0_seq1; <a href="/dbget-bin/www_bget?ko:K17279">K17279</a>  REEP5_6; receptor expression-enhancing protein 5/6
C    comp14849_c0_seq1; <a href="/dbget-bin/www_bget?ko:K14347">K14347</a>  SLC10A7, P7; solute carrier family 10 (sodium/bile acid cotransporter), member 7
C    comp83876_c0_seq1; <a href="/dbget-bin/www_bget?ko:K14347">K14347</a>  SLC10A7, P7; solute carrier family 10 (sodium/bile acid cotransporter), member 7
C    comp88010_c0_seq1; <a href="/dbget-bin/www_bget?ko:K14347">K14347</a>  SLC10A7, P7; solute carrier family 10 (sodium/bile acid cotransporter), member 7
B  Exosomal proteins of breast milk
C    comp21331_c0_seq1; <a href="/dbget-bin/www_bget?ko:K05681">K05681</a>  ABCG2; ATP-binding cassette, subfamily G (WHITE), member 2
C    comp45226_c0_seq1; <a href="/dbget-bin/www_bget?ko:K05681">K05681</a>  ABCG2; ATP-binding cassette, subfamily G (WHITE), member 2
C    comp117100_c0_seq1; <a href="/dbget-bin/www_bget?ko:K05681">K05681</a>  ABCG2; ATP-binding cassette, subfamily G (WHITE), member 2
C    comp4198_c0_seq1; <a href="/dbget-bin/www_bget?ko:K01897">K01897</a>  ACSL, fadD; long-chain acyl-CoA synthetase [EC:6.2.1.3]
C    comp13372_c0_seq1; <a href="/dbget-bin/www_bget?ko:K01897">K01897</a>  ACSL, fadD; long-chain acyl-CoA synthetase [EC:6.2.1.3]
C    comp20883_c0_seq1; <a href="/dbget-bin/www_bget?ko:K01897">K01897</a>  ACSL, fadD; long-chain acyl-CoA synthetase [EC:6.2.1.3]
C    comp37713_c0_seq1; <a href="/dbget-bin/www_bget?ko:K01897">K01897</a>  ACSL, fadD; long-chain acyl-CoA synthetase [EC:6.2.1.3]
C    comp40759_c0_seq1; <a href="/dbget-bin/www_bget?ko:K01897">K01897</a>  ACSL, fadD; long-chain acyl-CoA synthetase [EC:6.2.1.3]
C    comp44631_c0_seq1; <a href="/dbget-bin/www_bget?ko:K01897">K01897</a>  ACSL, fadD; long-chain acyl-CoA synthetase [EC:6.2.1.3]
C    comp44702_c0_seq1; <a href="/dbget-bin/www_bget?ko:K01897">K01897</a>  ACSL, fadD; long-chain acyl-CoA synthetase [EC:6.2.1.3]
C    comp44702_c0_seq2; <a href="/dbget-bin/www_bget?ko:K01897">K01897</a>  ACSL, fadD; long-chain acyl-CoA synthetase [EC:6.2.1.3]
C    comp48631_c0_seq1; <a href="/dbget-bin/www_bget?ko:K01897">K01897</a>  ACSL, fadD; long-chain acyl-CoA synthetase [EC:6.2.1.3]
C    comp55740_c0_seq1; <a href="/dbget-bin/www_bget?ko:K01897">K01897</a>  ACSL, fadD; long-chain acyl-CoA synthetase [EC:6.2.1.3]
C    comp65690_c0_seq1; <a href="/dbget-bin/www_bget?ko:K01897">K01897</a>  ACSL, fadD; long-chain acyl-CoA synthetase [EC:6.2.1.3]
C    comp76599_c0_seq1; <a href="/dbget-bin/www_bget?ko:K01897">K01897</a>  ACSL, fadD; long-chain acyl-CoA synthetase [EC:6.2.1.3]
C    comp92652_c0_seq1; <a href="/dbget-bin/www_bget?ko:K01897">K01897</a>  ACSL, fadD; long-chain acyl-CoA synthetase [EC:6.2.1.3]
C    comp117607_c0_seq1; <a href="/dbget-bin/www_bget?ko:K01897">K01897</a>  ACSL, fadD; long-chain acyl-CoA synthetase [EC:6.2.1.3]
C    comp157380_c0_seq1; <a href="/dbget-bin/www_bget?ko:K01897">K01897</a>  ACSL, fadD; long-chain acyl-CoA synthetase [EC:6.2.1.3]
C    comp27950_c0_seq1; <a href="/dbget-bin/www_bget?ko:K08055">K08055</a>  B2M; beta-2-microglobulin
C    comp16561_c0_seq1; <a href="/dbget-bin/www_bget?ko:K06259">K06259</a>  CD36; CD36 antigen
C    comp17887_c0_seq1; <a href="/dbget-bin/www_bget?ko:K06259">K06259</a>  CD36; CD36 antigen
C    comp44857_c0_seq2; <a href="/dbget-bin/www_bget?ko:K06259">K06259</a>  CD36; CD36 antigen
C    comp125184_c0_seq1; <a href="/dbget-bin/www_bget?ko:K06259">K06259</a>  CD36; CD36 antigen
C    comp7187_c0_seq1; <a href="/dbget-bin/www_bget?ko:K04393">K04393</a>  CDC42; cell division control protein 42
C    comp23893_c0_seq1; <a href="/dbget-bin/www_bget?ko:K04393">K04393</a>  CDC42; cell division control protein 42
C    comp23893_c0_seq2; <a href="/dbget-bin/www_bget?ko:K04393">K04393</a>  CDC42; cell division control protein 42
C    comp37427_c0_seq1; <a href="/dbget-bin/www_bget?ko:K04393">K04393</a>  CDC42; cell division control protein 42
C    comp45378_c0_seq1; <a href="/dbget-bin/www_bget?ko:K04393">K04393</a>  CDC42; cell division control protein 42
C    comp64396_c0_seq1; <a href="/dbget-bin/www_bget?ko:K04393">K04393</a>  CDC42; cell division control protein 42
C    comp67812_c0_seq1; <a href="/dbget-bin/www_bget?ko:K04393">K04393</a>  CDC42; cell division control protein 42
C    comp143324_c0_seq1; <a href="/dbget-bin/www_bget?ko:K04393">K04393</a>  CDC42; cell division control protein 42
C    comp19313_c0_seq1; <a href="/dbget-bin/www_bget?ko:K08660">K08660</a>  CNDP2; cytosolic nonspecific dipeptidase [EC:3.4.13.18]
C    comp44434_c0_seq1; <a href="/dbget-bin/www_bget?ko:K08660">K08660</a>  CNDP2; cytosolic nonspecific dipeptidase [EC:3.4.13.18]
C    comp52129_c0_seq1; <a href="/dbget-bin/www_bget?ko:K08660">K08660</a>  CNDP2; cytosolic nonspecific dipeptidase [EC:3.4.13.18]
C    comp151047_c0_seq1; <a href="/dbget-bin/www_bget?ko:K08660">K08660</a>  CNDP2; cytosolic nonspecific dipeptidase [EC:3.4.13.18]
C    comp151832_c0_seq1; <a href="/dbget-bin/www_bget?ko:K08660">K08660</a>  CNDP2; cytosolic nonspecific dipeptidase [EC:3.4.13.18]
C    comp160955_c0_seq1; <a href="/dbget-bin/www_bget?ko:K08660">K08660</a>  CNDP2; cytosolic nonspecific dipeptidase [EC:3.4.13.18]
C    comp25193_c0_seq1; <a href="/dbget-bin/www_bget?ko:K00665">K00665</a>  FASN; fatty acid synthase, animal type [EC:2.3.1.85]
C    comp43211_c0_seq1; <a href="/dbget-bin/www_bget?ko:K00665">K00665</a>  FASN; fatty acid synthase, animal type [EC:2.3.1.85]
C    comp45992_c0_seq3; <a href="/dbget-bin/www_bget?ko:K00665">K00665</a>  FASN; fatty acid synthase, animal type [EC:2.3.1.85]
C    comp45992_c0_seq4; <a href="/dbget-bin/www_bget?ko:K00665">K00665</a>  FASN; fatty acid synthase, animal type [EC:2.3.1.85]
C    comp49405_c0_seq1; <a href="/dbget-bin/www_bget?ko:K00665">K00665</a>  FASN; fatty acid synthase, animal type [EC:2.3.1.85]
C    comp21582_c0_seq1; <a href="/dbget-bin/www_bget?ko:K13649">K13649</a>  FOLR; folate receptor
C    comp34153_c0_seq1; <a href="/dbget-bin/www_bget?ko:K13649">K13649</a>  FOLR; folate receptor
C    comp43461_c0_seq1; <a href="/dbget-bin/www_bget?ko:K13649">K13649</a>  FOLR; folate receptor
C    comp32850_c0_seq1; <a href="/dbget-bin/www_bget?ko:K16848">K16848</a>  IQGAP1; Ras GTPase-activating-like protein IQGAP1
C    comp43435_c0_seq1; <a href="/dbget-bin/www_bget?ko:K16848">K16848</a>  IQGAP1; Ras GTPase-activating-like protein IQGAP1
C    comp46384_c0_seq1; <a href="/dbget-bin/www_bget?ko:K16848">K16848</a>  IQGAP1; Ras GTPase-activating-like protein IQGAP1
C    comp62906_c0_seq1; <a href="/dbget-bin/www_bget?ko:K16848">K16848</a>  IQGAP1; Ras GTPase-activating-like protein IQGAP1
C    comp70117_c0_seq1; <a href="/dbget-bin/www_bget?ko:K16848">K16848</a>  IQGAP1; Ras GTPase-activating-like protein IQGAP1
C    comp36889_c0_seq1; <a href="/dbget-bin/www_bget?ko:K00016">K00016</a>  LDH, ldh; L-lactate dehydrogenase [EC:1.1.1.27]
C    comp39148_c0_seq2; <a href="/dbget-bin/www_bget?ko:K00016">K00016</a>  LDH, ldh; L-lactate dehydrogenase [EC:1.1.1.27]
C    comp39148_c0_seq4; <a href="/dbget-bin/www_bget?ko:K00016">K00016</a>  LDH, ldh; L-lactate dehydrogenase [EC:1.1.1.27]
C    comp39148_c0_seq5; <a href="/dbget-bin/www_bget?ko:K00016">K00016</a>  LDH, ldh; L-lactate dehydrogenase [EC:1.1.1.27]
C    comp39148_c0_seq9; <a href="/dbget-bin/www_bget?ko:K00016">K00016</a>  LDH, ldh; L-lactate dehydrogenase [EC:1.1.1.27]
C    comp58329_c0_seq1; <a href="/dbget-bin/www_bget?ko:K06568">K06568</a>  MUC1; mucin 1, transmembrane
C    comp27708_c0_seq1; <a href="/dbget-bin/www_bget?ko:K17266">K17266</a>  MVP; major vault protein
C    comp43357_c0_seq1; <a href="/dbget-bin/www_bget?ko:K17266">K17266</a>  MVP; major vault protein
C    comp44063_c0_seq2; <a href="/dbget-bin/www_bget?ko:K17266">K17266</a>  MVP; major vault protein
C    comp44634_c0_seq1; <a href="/dbget-bin/www_bget?ko:K17266">K17266</a>  MVP; major vault protein
C    comp52044_c0_seq1; <a href="/dbget-bin/www_bget?ko:K17266">K17266</a>  MVP; major vault protein
C    comp54939_c0_seq1; <a href="/dbget-bin/www_bget?ko:K17266">K17266</a>  MVP; major vault protein
C    comp25297_c0_seq1; <a href="/dbget-bin/www_bget?ko:K17285">K17285</a>  SELENBP1; selenium-binding protein 1
C    comp44334_c0_seq1; <a href="/dbget-bin/www_bget?ko:K17285">K17285</a>  SELENBP1; selenium-binding protein 1
C    comp44334_c0_seq2; <a href="/dbget-bin/www_bget?ko:K17285">K17285</a>  SELENBP1; selenium-binding protein 1
C    comp125491_c0_seq1; <a href="/dbget-bin/www_bget?ko:K17285">K17285</a>  SELENBP1; selenium-binding protein 1
C    comp149748_c0_seq1; <a href="/dbget-bin/www_bget?ko:K17285">K17285</a>  SELENBP1; selenium-binding protein 1
C    comp42473_c0_seq1; <a href="/dbget-bin/www_bget?ko:K14683">K14683</a>  SLC34A, NPT, nptA; solute carrier family 34 (sodium-dependent phosphate cotransporter)
C    comp10195_c0_seq1; <a href="/dbget-bin/www_bget?ko:K17286">K17286</a>  STOM; erythrocyte band 7 integral membrane protein
C    comp10633_c0_seq1; <a href="/dbget-bin/www_bget?ko:K17286">K17286</a>  STOM; erythrocyte band 7 integral membrane protein
C    comp39885_c0_seq1; <a href="/dbget-bin/www_bget?ko:K17286">K17286</a>  STOM; erythrocyte band 7 integral membrane protein
C    comp40789_c0_seq1; <a href="/dbget-bin/www_bget?ko:K17286">K17286</a>  STOM; erythrocyte band 7 integral membrane protein
C    comp40789_c0_seq4; <a href="/dbget-bin/www_bget?ko:K17286">K17286</a>  STOM; erythrocyte band 7 integral membrane protein
C    comp144769_c0_seq1; <a href="/dbget-bin/www_bget?ko:K17286">K17286</a>  STOM; erythrocyte band 7 integral membrane protein
C    comp7868_c0_seq1; <a href="/dbget-bin/www_bget?ko:K10159">K10159</a>  TLR2; toll-like receptor 2
C    comp78655_c0_seq1; <a href="/dbget-bin/www_bget?ko:K10159">K10159</a>  TLR2; toll-like receptor 2
C    comp22753_c0_seq1; <a href="/dbget-bin/www_bget?ko:K00106">K00106</a>  XDH; xanthine dehydrogenase/oxidase [EC:1.17.1.4 1.17.3.2]
C    comp22753_c0_seq2; <a href="/dbget-bin/www_bget?ko:K00106">K00106</a>  XDH; xanthine dehydrogenase/oxidase [EC:1.17.1.4 1.17.3.2]
C    comp55616_c0_seq1; <a href="/dbget-bin/www_bget?ko:K00106">K00106</a>  XDH; xanthine dehydrogenase/oxidase [EC:1.17.1.4 1.17.3.2]
C    comp58697_c0_seq1; <a href="/dbget-bin/www_bget?ko:K00106">K00106</a>  XDH; xanthine dehydrogenase/oxidase [EC:1.17.1.4 1.17.3.2]
C    comp71170_c0_seq1; <a href="/dbget-bin/www_bget?ko:K00106">K00106</a>  XDH; xanthine dehydrogenase/oxidase [EC:1.17.1.4 1.17.3.2]
C    comp116374_c0_seq1; <a href="/dbget-bin/www_bget?ko:K00106">K00106</a>  XDH; xanthine dehydrogenase/oxidase [EC:1.17.1.4 1.17.3.2]
C    comp124158_c0_seq1; <a href="/dbget-bin/www_bget?ko:K00106">K00106</a>  XDH; xanthine dehydrogenase/oxidase [EC:1.17.1.4 1.17.3.2]
B  Exosomal proteins of other body fluids (saliva and urine)
C    comp5866_c0_seq1; <a href="/dbget-bin/www_bget?ko:K04659">K04659</a>  THBS2S; thrombospondin 2/3/4/5
C    comp38152_c0_seq2; <a href="/dbget-bin/www_bget?ko:K04659">K04659</a>  THBS2S; thrombospondin 2/3/4/5
C    comp43892_c0_seq1; <a href="/dbget-bin/www_bget?ko:K04659">K04659</a>  THBS2S; thrombospondin 2/3/4/5
C    comp45938_c0_seq1; <a href="/dbget-bin/www_bget?ko:K04659">K04659</a>  THBS2S; thrombospondin 2/3/4/5
C    comp45938_c0_seq2; <a href="/dbget-bin/www_bget?ko:K04659">K04659</a>  THBS2S; thrombospondin 2/3/4/5
C    comp45938_c0_seq3; <a href="/dbget-bin/www_bget?ko:K04659">K04659</a>  THBS2S; thrombospondin 2/3/4/5
C    comp45938_c0_seq4; <a href="/dbget-bin/www_bget?ko:K04659">K04659</a>  THBS2S; thrombospondin 2/3/4/5
C    comp45938_c0_seq5; <a href="/dbget-bin/www_bget?ko:K04659">K04659</a>  THBS2S; thrombospondin 2/3/4/5
C    comp45938_c0_seq6; <a href="/dbget-bin/www_bget?ko:K04659">K04659</a>  THBS2S; thrombospondin 2/3/4/5
C    comp46661_c0_seq8; <a href="/dbget-bin/www_bget?ko:K04659">K04659</a>  THBS2S; thrombospondin 2/3/4/5
C    comp129872_c0_seq1; <a href="/dbget-bin/www_bget?ko:K04659">K04659</a>  THBS2S; thrombospondin 2/3/4/5
C    comp145011_c0_seq1; <a href="/dbget-bin/www_bget?ko:K04659">K04659</a>  THBS2S; thrombospondin 2/3/4/5
C    comp42184_c0_seq1; <a href="/dbget-bin/www_bget?ko:K17260">K17260</a>  ACTR2, ARP2; actin-related protein 2
C    comp45093_c0_seq1; <a href="/dbget-bin/www_bget?ko:K17260">K17260</a>  ACTR2, ARP2; actin-related protein 2
C    comp55779_c0_seq1; <a href="/dbget-bin/www_bget?ko:K17260">K17260</a>  ACTR2, ARP2; actin-related protein 2
C    comp134904_c0_seq1; <a href="/dbget-bin/www_bget?ko:K17260">K17260</a>  ACTR2, ARP2; actin-related protein 2
C    comp23116_c0_seq1; <a href="/dbget-bin/www_bget?ko:K05699">K05699</a>  ACTN; actinin alpha
C    comp38480_c0_seq1; <a href="/dbget-bin/www_bget?ko:K05699">K05699</a>  ACTN; actinin alpha
C    comp38480_c0_seq2; <a href="/dbget-bin/www_bget?ko:K05699">K05699</a>  ACTN; actinin alpha
C    comp38480_c0_seq3; <a href="/dbget-bin/www_bget?ko:K05699">K05699</a>  ACTN; actinin alpha
C    comp45111_c0_seq1; <a href="/dbget-bin/www_bget?ko:K05699">K05699</a>  ACTN; actinin alpha
C    comp47563_c0_seq1; <a href="/dbget-bin/www_bget?ko:K05699">K05699</a>  ACTN; actinin alpha
C    comp52642_c0_seq1; <a href="/dbget-bin/www_bget?ko:K05699">K05699</a>  ACTN; actinin alpha
C    comp55921_c0_seq1; <a href="/dbget-bin/www_bget?ko:K05699">K05699</a>  ACTN; actinin alpha
C    comp57475_c0_seq1; <a href="/dbget-bin/www_bget?ko:K05699">K05699</a>  ACTN; actinin alpha
C    comp70295_c0_seq1; <a href="/dbget-bin/www_bget?ko:K05699">K05699</a>  ACTN; actinin alpha
C    comp72232_c0_seq1; <a href="/dbget-bin/www_bget?ko:K05699">K05699</a>  ACTN; actinin alpha
C    comp82062_c0_seq1; <a href="/dbget-bin/www_bget?ko:K05699">K05699</a>  ACTN; actinin alpha
C    comp98651_c0_seq1; <a href="/dbget-bin/www_bget?ko:K05699">K05699</a>  ACTN; actinin alpha
C    comp105258_c0_seq1; <a href="/dbget-bin/www_bget?ko:K05699">K05699</a>  ACTN; actinin alpha
C    comp128448_c0_seq1; <a href="/dbget-bin/www_bget?ko:K05699">K05699</a>  ACTN; actinin alpha
C    comp135793_c0_seq1; <a href="/dbget-bin/www_bget?ko:K05699">K05699</a>  ACTN; actinin alpha
C    comp143066_c0_seq1; <a href="/dbget-bin/www_bget?ko:K05699">K05699</a>  ACTN; actinin alpha
C    comp156846_c0_seq1; <a href="/dbget-bin/www_bget?ko:K05699">K05699</a>  ACTN; actinin alpha
C    comp46016_c0_seq10; <a href="/dbget-bin/www_bget?ko:K07375">K07375</a>  TUBB; tubulin beta
C    comp142717_c0_seq1; <a href="/dbget-bin/www_bget?ko:K07375">K07375</a>  TUBB; tubulin beta
C    comp43350_c0_seq1; <a href="/dbget-bin/www_bget?ko:K04455">K04455</a>  HSPB1; heat shock protein beta-1
C    comp34932_c0_seq1; <a href="/dbget-bin/www_bget?ko:K09490">K09490</a>  HSPA5, BIP; heat shock 70kDa protein 5
C    comp11270_c0_seq1; <a href="/dbget-bin/www_bget?ko:K01539">K01539</a>  ATP1A; sodium/potassium-transporting ATPase subunit alpha [EC:3.6.3.9]
C    comp13675_c0_seq1; <a href="/dbget-bin/www_bget?ko:K01539">K01539</a>  ATP1A; sodium/potassium-transporting ATPase subunit alpha [EC:3.6.3.9]
C    comp28792_c0_seq1; <a href="/dbget-bin/www_bget?ko:K01539">K01539</a>  ATP1A; sodium/potassium-transporting ATPase subunit alpha [EC:3.6.3.9]
C    comp30445_c0_seq1; <a href="/dbget-bin/www_bget?ko:K01539">K01539</a>  ATP1A; sodium/potassium-transporting ATPase subunit alpha [EC:3.6.3.9]
C    comp37158_c0_seq1; <a href="/dbget-bin/www_bget?ko:K01539">K01539</a>  ATP1A; sodium/potassium-transporting ATPase subunit alpha [EC:3.6.3.9]
C    comp45842_c0_seq1; <a href="/dbget-bin/www_bget?ko:K01539">K01539</a>  ATP1A; sodium/potassium-transporting ATPase subunit alpha [EC:3.6.3.9]
C    comp45842_c0_seq2; <a href="/dbget-bin/www_bget?ko:K01539">K01539</a>  ATP1A; sodium/potassium-transporting ATPase subunit alpha [EC:3.6.3.9]
C    comp45842_c0_seq3; <a href="/dbget-bin/www_bget?ko:K01539">K01539</a>  ATP1A; sodium/potassium-transporting ATPase subunit alpha [EC:3.6.3.9]
C    comp67071_c0_seq1; <a href="/dbget-bin/www_bget?ko:K01539">K01539</a>  ATP1A; sodium/potassium-transporting ATPase subunit alpha [EC:3.6.3.9]
C    comp104512_c0_seq1; <a href="/dbget-bin/www_bget?ko:K01539">K01539</a>  ATP1A; sodium/potassium-transporting ATPase subunit alpha [EC:3.6.3.9]
C    comp119450_c0_seq1; <a href="/dbget-bin/www_bget?ko:K01539">K01539</a>  ATP1A; sodium/potassium-transporting ATPase subunit alpha [EC:3.6.3.9]
C    comp141678_c0_seq1; <a href="/dbget-bin/www_bget?ko:K01539">K01539</a>  ATP1A; sodium/potassium-transporting ATPase subunit alpha [EC:3.6.3.9]
C    comp150006_c0_seq1; <a href="/dbget-bin/www_bget?ko:K01539">K01539</a>  ATP1A; sodium/potassium-transporting ATPase subunit alpha [EC:3.6.3.9]
C    comp154875_c0_seq1; <a href="/dbget-bin/www_bget?ko:K01539">K01539</a>  ATP1A; sodium/potassium-transporting ATPase subunit alpha [EC:3.6.3.9]
C    comp46003_c0_seq1; <a href="/dbget-bin/www_bget?ko:K01810">K01810</a>  GPI, pgi; glucose-6-phosphate isomerase [EC:5.3.1.9]
C    comp46003_c0_seq2; <a href="/dbget-bin/www_bget?ko:K01810">K01810</a>  GPI, pgi; glucose-6-phosphate isomerase [EC:5.3.1.9]
C    comp159387_c0_seq1; <a href="/dbget-bin/www_bget?ko:K01810">K01810</a>  GPI, pgi; glucose-6-phosphate isomerase [EC:5.3.1.9]
C    comp43900_c0_seq1; <a href="/dbget-bin/www_bget?ko:K14454">K14454</a>  GOT1; aspartate aminotransferase, cytoplasmic [EC:2.6.1.1]
C    comp333_c0_seq1; <a href="/dbget-bin/www_bget?ko:K01312">K01312</a>  PRSS; trypsin [EC:3.4.21.4]
C    comp37828_c0_seq4; <a href="/dbget-bin/www_bget?ko:K01312">K01312</a>  PRSS; trypsin [EC:3.4.21.4]
C    comp41225_c0_seq4; <a href="/dbget-bin/www_bget?ko:K01312">K01312</a>  PRSS; trypsin [EC:3.4.21.4]
C    comp68417_c0_seq1; <a href="/dbget-bin/www_bget?ko:K01312">K01312</a>  PRSS; trypsin [EC:3.4.21.4]
C    comp106128_c0_seq1; <a href="/dbget-bin/www_bget?ko:K01312">K01312</a>  PRSS; trypsin [EC:3.4.21.4]
C    comp35079_c0_seq1; <a href="/dbget-bin/www_bget?ko:K12184">K12184</a>  VPS28; ESCRT-I complex subunit VPS28
C    comp42409_c0_seq1; <a href="/dbget-bin/www_bget?ko:K12184">K12184</a>  VPS28; ESCRT-I complex subunit VPS28
C    comp48076_c0_seq1; <a href="/dbget-bin/www_bget?ko:K12184">K12184</a>  VPS28; ESCRT-I complex subunit VPS28
C    comp44792_c0_seq2; <a href="/dbget-bin/www_bget?ko:K12185">K12185</a>  VPS37; ESCRT-I complex subunit VPS37
C    comp44792_c0_seq7; <a href="/dbget-bin/www_bget?ko:K12185">K12185</a>  VPS37; ESCRT-I complex subunit VPS37
C    comp44792_c0_seq8; <a href="/dbget-bin/www_bget?ko:K12185">K12185</a>  VPS37; ESCRT-I complex subunit VPS37
C    comp67469_c0_seq1; <a href="/dbget-bin/www_bget?ko:K12185">K12185</a>  VPS37; ESCRT-I complex subunit VPS37
C    comp68354_c0_seq1; <a href="/dbget-bin/www_bget?ko:K12185">K12185</a>  VPS37; ESCRT-I complex subunit VPS37
C    comp32217_c0_seq1; <a href="/dbget-bin/www_bget?ko:K12188">K12188</a>  SNF8, EAP30; ESCRT-II complex subunit VPS22
C    comp34364_c0_seq1; <a href="/dbget-bin/www_bget?ko:K12188">K12188</a>  SNF8, EAP30; ESCRT-II complex subunit VPS22
C    comp48310_c0_seq1; <a href="/dbget-bin/www_bget?ko:K12188">K12188</a>  SNF8, EAP30; ESCRT-II complex subunit VPS22
C    comp10541_c0_seq1; <a href="/dbget-bin/www_bget?ko:K12189">K12189</a>  VPS25, EAP20; ESCRT-II complex subunit VPS25
C    comp42022_c0_seq1; <a href="/dbget-bin/www_bget?ko:K12189">K12189</a>  VPS25, EAP20; ESCRT-II complex subunit VPS25
C    comp42022_c0_seq2; <a href="/dbget-bin/www_bget?ko:K12189">K12189</a>  VPS25, EAP20; ESCRT-II complex subunit VPS25
C    comp77225_c0_seq1; <a href="/dbget-bin/www_bget?ko:K12189">K12189</a>  VPS25, EAP20; ESCRT-II complex subunit VPS25
C    comp57362_c0_seq1; <a href="/dbget-bin/www_bget?ko:K12190">K12190</a>  VPS36, EAP45; ESCRT-II complex subunit VPS36
C    comp75537_c0_seq1; <a href="/dbget-bin/www_bget?ko:K12190">K12190</a>  VPS36, EAP45; ESCRT-II complex subunit VPS36
C    comp118252_c0_seq1; <a href="/dbget-bin/www_bget?ko:K12190">K12190</a>  VPS36, EAP45; ESCRT-II complex subunit VPS36
C    comp21059_c0_seq1; <a href="/dbget-bin/www_bget?ko:K12197">K12197</a>  CHMP1, VPS46, DID2; charged multivesicular body protein 1
C    comp21059_c0_seq2; <a href="/dbget-bin/www_bget?ko:K12197">K12197</a>  CHMP1, VPS46, DID2; charged multivesicular body protein 1
C    comp23476_c0_seq1; <a href="/dbget-bin/www_bget?ko:K12197">K12197</a>  CHMP1, VPS46, DID2; charged multivesicular body protein 1
C    comp43086_c0_seq1; <a href="/dbget-bin/www_bget?ko:K12197">K12197</a>  CHMP1, VPS46, DID2; charged multivesicular body protein 1
C    comp44915_c0_seq1; <a href="/dbget-bin/www_bget?ko:K12197">K12197</a>  CHMP1, VPS46, DID2; charged multivesicular body protein 1
C    comp32771_c0_seq1; <a href="/dbget-bin/www_bget?ko:K12191">K12191</a>  CHMP2A; charged multivesicular body protein 2A
C    comp34827_c0_seq1; <a href="/dbget-bin/www_bget?ko:K12191">K12191</a>  CHMP2A; charged multivesicular body protein 2A
C    comp12858_c0_seq1; <a href="/dbget-bin/www_bget?ko:K12192">K12192</a>  CHMP2B; charged multivesicular body protein 2B
C    comp45203_c0_seq1; <a href="/dbget-bin/www_bget?ko:K12192">K12192</a>  CHMP2B; charged multivesicular body protein 2B
C    comp45203_c0_seq2; <a href="/dbget-bin/www_bget?ko:K12192">K12192</a>  CHMP2B; charged multivesicular body protein 2B
C    comp45203_c0_seq3; <a href="/dbget-bin/www_bget?ko:K12192">K12192</a>  CHMP2B; charged multivesicular body protein 2B
C    comp45203_c0_seq4; <a href="/dbget-bin/www_bget?ko:K12192">K12192</a>  CHMP2B; charged multivesicular body protein 2B
C    comp45203_c0_seq5; <a href="/dbget-bin/www_bget?ko:K12192">K12192</a>  CHMP2B; charged multivesicular body protein 2B
C    comp45203_c0_seq6; <a href="/dbget-bin/www_bget?ko:K12192">K12192</a>  CHMP2B; charged multivesicular body protein 2B
C    comp45773_c0_seq1; <a href="/dbget-bin/www_bget?ko:K12193">K12193</a>  VPS24, CHMP3; charged multivesicular body protein 3
C    comp62400_c0_seq1; <a href="/dbget-bin/www_bget?ko:K12193">K12193</a>  VPS24, CHMP3; charged multivesicular body protein 3
C    comp35915_c0_seq1; <a href="/dbget-bin/www_bget?ko:K12194">K12194</a>  CHMP4, SNF7, VPS32; charged multivesicular body protein 4
C    comp46370_c1_seq3; <a href="/dbget-bin/www_bget?ko:K12194">K12194</a>  CHMP4, SNF7, VPS32; charged multivesicular body protein 4
C    comp47296_c0_seq1; <a href="/dbget-bin/www_bget?ko:K12194">K12194</a>  CHMP4, SNF7, VPS32; charged multivesicular body protein 4
C    comp18721_c0_seq1; <a href="/dbget-bin/www_bget?ko:K12195">K12195</a>  CHMP6, VPS20; charged multivesicular body protein 6
C    comp20609_c0_seq1; <a href="/dbget-bin/www_bget?ko:K12195">K12195</a>  CHMP6, VPS20; charged multivesicular body protein 6
C    comp50866_c0_seq1; <a href="/dbget-bin/www_bget?ko:K12195">K12195</a>  CHMP6, VPS20; charged multivesicular body protein 6
C    comp51678_c0_seq1; <a href="/dbget-bin/www_bget?ko:K12195">K12195</a>  CHMP6, VPS20; charged multivesicular body protein 6
C    comp26968_c0_seq1; <a href="/dbget-bin/www_bget?ko:K15053">K15053</a>  CHMP7; charged multivesicular body protein 7
C    comp81953_c0_seq1; <a href="/dbget-bin/www_bget?ko:K15053">K15053</a>  CHMP7; charged multivesicular body protein 7
C    comp33850_c0_seq1; <a href="/dbget-bin/www_bget?ko:K03178">K03178</a>  UBE1, UBA1; ubiquitin-activating enzyme E1 [EC:6.3.2.19]
C    comp45497_c0_seq1; <a href="/dbget-bin/www_bget?ko:K03178">K03178</a>  UBE1, UBA1; ubiquitin-activating enzyme E1 [EC:6.3.2.19]
C    comp55996_c0_seq1; <a href="/dbget-bin/www_bget?ko:K03178">K03178</a>  UBE1, UBA1; ubiquitin-activating enzyme E1 [EC:6.3.2.19]
C    comp120495_c0_seq1; <a href="/dbget-bin/www_bget?ko:K03178">K03178</a>  UBE1, UBA1; ubiquitin-activating enzyme E1 [EC:6.3.2.19]
C    comp23578_c0_seq1; <a href="/dbget-bin/www_bget?ko:K12462">K12462</a>  ARHGDI, RHOGDI; Rho GDP-dissociation inhibitor
C    comp23578_c0_seq2; <a href="/dbget-bin/www_bget?ko:K12462">K12462</a>  ARHGDI, RHOGDI; Rho GDP-dissociation inhibitor
C    comp42934_c0_seq1; <a href="/dbget-bin/www_bget?ko:K12462">K12462</a>  ARHGDI, RHOGDI; Rho GDP-dissociation inhibitor
C    comp22881_c0_seq1; <a href="/dbget-bin/www_bget?ko:K00002">K00002</a>  AKR1A1, adh; alcohol dehydrogenase (NADP+) [EC:1.1.1.2]
C    comp40598_c0_seq1; <a href="/dbget-bin/www_bget?ko:K00002">K00002</a>  AKR1A1, adh; alcohol dehydrogenase (NADP+) [EC:1.1.1.2]
C    comp42213_c0_seq1; <a href="/dbget-bin/www_bget?ko:K00002">K00002</a>  AKR1A1, adh; alcohol dehydrogenase (NADP+) [EC:1.1.1.2]
C    comp70017_c0_seq1; <a href="/dbget-bin/www_bget?ko:K00002">K00002</a>  AKR1A1, adh; alcohol dehydrogenase (NADP+) [EC:1.1.1.2]
C    comp5715_c0_seq1; <a href="/dbget-bin/www_bget?ko:K00522">K00522</a>  FTH1; ferritin heavy chain [EC:1.16.3.1]
C    comp8089_c0_seq1; <a href="/dbget-bin/www_bget?ko:K00522">K00522</a>  FTH1; ferritin heavy chain [EC:1.16.3.1]
C    comp14966_c0_seq1; <a href="/dbget-bin/www_bget?ko:K00522">K00522</a>  FTH1; ferritin heavy chain [EC:1.16.3.1]
C    comp15975_c0_seq1; <a href="/dbget-bin/www_bget?ko:K00522">K00522</a>  FTH1; ferritin heavy chain [EC:1.16.3.1]
C    comp18276_c0_seq1; <a href="/dbget-bin/www_bget?ko:K00522">K00522</a>  FTH1; ferritin heavy chain [EC:1.16.3.1]
C    comp20812_c0_seq1; <a href="/dbget-bin/www_bget?ko:K00522">K00522</a>  FTH1; ferritin heavy chain [EC:1.16.3.1]
C    comp32040_c0_seq1; <a href="/dbget-bin/www_bget?ko:K00522">K00522</a>  FTH1; ferritin heavy chain [EC:1.16.3.1]
C    comp33847_c0_seq2; <a href="/dbget-bin/www_bget?ko:K00522">K00522</a>  FTH1; ferritin heavy chain [EC:1.16.3.1]
C    comp39675_c0_seq1; <a href="/dbget-bin/www_bget?ko:K00522">K00522</a>  FTH1; ferritin heavy chain [EC:1.16.3.1]
C    comp40919_c0_seq1; <a href="/dbget-bin/www_bget?ko:K00522">K00522</a>  FTH1; ferritin heavy chain [EC:1.16.3.1]
C    comp41271_c0_seq1; <a href="/dbget-bin/www_bget?ko:K00522">K00522</a>  FTH1; ferritin heavy chain [EC:1.16.3.1]
C    comp44455_c0_seq1; <a href="/dbget-bin/www_bget?ko:K00522">K00522</a>  FTH1; ferritin heavy chain [EC:1.16.3.1]
C    comp46175_c0_seq1; <a href="/dbget-bin/www_bget?ko:K00522">K00522</a>  FTH1; ferritin heavy chain [EC:1.16.3.1]
C    comp46175_c0_seq2; <a href="/dbget-bin/www_bget?ko:K00522">K00522</a>  FTH1; ferritin heavy chain [EC:1.16.3.1]
C    comp46175_c0_seq6; <a href="/dbget-bin/www_bget?ko:K00522">K00522</a>  FTH1; ferritin heavy chain [EC:1.16.3.1]
C    comp46175_c0_seq8; <a href="/dbget-bin/www_bget?ko:K00522">K00522</a>  FTH1; ferritin heavy chain [EC:1.16.3.1]
C    comp46175_c0_seq9; <a href="/dbget-bin/www_bget?ko:K00522">K00522</a>  FTH1; ferritin heavy chain [EC:1.16.3.1]
C    comp46175_c0_seq16; <a href="/dbget-bin/www_bget?ko:K00522">K00522</a>  FTH1; ferritin heavy chain [EC:1.16.3.1]
C    comp55212_c0_seq1; <a href="/dbget-bin/www_bget?ko:K00522">K00522</a>  FTH1; ferritin heavy chain [EC:1.16.3.1]
C    comp71260_c0_seq1; <a href="/dbget-bin/www_bget?ko:K00522">K00522</a>  FTH1; ferritin heavy chain [EC:1.16.3.1]
C    comp79734_c0_seq1; <a href="/dbget-bin/www_bget?ko:K00522">K00522</a>  FTH1; ferritin heavy chain [EC:1.16.3.1]
C    comp100299_c0_seq1; <a href="/dbget-bin/www_bget?ko:K00522">K00522</a>  FTH1; ferritin heavy chain [EC:1.16.3.1]
C    comp119306_c0_seq1; <a href="/dbget-bin/www_bget?ko:K00522">K00522</a>  FTH1; ferritin heavy chain [EC:1.16.3.1]
C    comp145558_c0_seq1; <a href="/dbget-bin/www_bget?ko:K00522">K00522</a>  FTH1; ferritin heavy chain [EC:1.16.3.1]
C    comp147640_c0_seq1; <a href="/dbget-bin/www_bget?ko:K00522">K00522</a>  FTH1; ferritin heavy chain [EC:1.16.3.1]
C    comp157908_c0_seq1; <a href="/dbget-bin/www_bget?ko:K00522">K00522</a>  FTH1; ferritin heavy chain [EC:1.16.3.1]
C    comp21574_c0_seq1; <a href="/dbget-bin/www_bget?ko:K17093">K17093</a>  ANXA4; annexin A4
C    comp21049_c0_seq1; <a href="/dbget-bin/www_bget?ko:K17095">K17095</a>  ANXA7_11; annexin A7/11
C    comp37037_c0_seq1; <a href="/dbget-bin/www_bget?ko:K17095">K17095</a>  ANXA7_11; annexin A7/11
C    comp41552_c0_seq1; <a href="/dbget-bin/www_bget?ko:K17095">K17095</a>  ANXA7_11; annexin A7/11
C    comp45695_c0_seq1; <a href="/dbget-bin/www_bget?ko:K17095">K17095</a>  ANXA7_11; annexin A7/11
C    comp45695_c0_seq3; <a href="/dbget-bin/www_bget?ko:K17095">K17095</a>  ANXA7_11; annexin A7/11
C    comp45949_c0_seq37; <a href="/dbget-bin/www_bget?ko:K17095">K17095</a>  ANXA7_11; annexin A7/11
C    comp48241_c0_seq1; <a href="/dbget-bin/www_bget?ko:K17095">K17095</a>  ANXA7_11; annexin A7/11
C    comp50705_c0_seq1; <a href="/dbget-bin/www_bget?ko:K17095">K17095</a>  ANXA7_11; annexin A7/11
C    comp53492_c0_seq1; <a href="/dbget-bin/www_bget?ko:K17095">K17095</a>  ANXA7_11; annexin A7/11
C    comp50867_c0_seq1; <a href="/dbget-bin/www_bget?ko:K17099">K17099</a>  ANXA13; annexin A13
C    comp24773_c0_seq1; <a href="/dbget-bin/www_bget?ko:K04513">K04513</a>  RHOA; Ras homolog gene family, member A
C    comp27603_c0_seq1; <a href="/dbget-bin/www_bget?ko:K04513">K04513</a>  RHOA; Ras homolog gene family, member A
C    comp34810_c0_seq1; <a href="/dbget-bin/www_bget?ko:K04513">K04513</a>  RHOA; Ras homolog gene family, member A
C    comp37594_c1_seq1; <a href="/dbget-bin/www_bget?ko:K04513">K04513</a>  RHOA; Ras homolog gene family, member A
C    comp45955_c0_seq2; <a href="/dbget-bin/www_bget?ko:K04513">K04513</a>  RHOA; Ras homolog gene family, member A
C    comp45955_c0_seq4; <a href="/dbget-bin/www_bget?ko:K04513">K04513</a>  RHOA; Ras homolog gene family, member A
C    comp69443_c0_seq1; <a href="/dbget-bin/www_bget?ko:K04513">K04513</a>  RHOA; Ras homolog gene family, member A
C    comp105136_c0_seq1; <a href="/dbget-bin/www_bget?ko:K04513">K04513</a>  RHOA; Ras homolog gene family, member A
C    comp111960_c0_seq1; <a href="/dbget-bin/www_bget?ko:K04513">K04513</a>  RHOA; Ras homolog gene family, member A
C    comp21518_c0_seq1; <a href="/dbget-bin/www_bget?ko:K07863">K07863</a>  RHOG; Ras homolog gene family, member G
C    comp48724_c0_seq1; <a href="/dbget-bin/www_bget?ko:K07836">K07836</a>  RAP1B; Ras-related protein Rap-1B
C    comp20239_c0_seq1; <a href="/dbget-bin/www_bget?ko:K07874">K07874</a>  RAB1A; Ras-related protein Rab-1A
C    comp63722_c0_seq1; <a href="/dbget-bin/www_bget?ko:K07874">K07874</a>  RAB1A; Ras-related protein Rab-1A
C    comp24717_c0_seq1; <a href="/dbget-bin/www_bget?ko:K07877">K07877</a>  RAB2A; Ras-related protein Rab-2A
C    comp40134_c0_seq1; <a href="/dbget-bin/www_bget?ko:K07889">K07889</a>  RAB5C; Ras-related protein Rab-5C
C    comp50346_c0_seq1; <a href="/dbget-bin/www_bget?ko:K07889">K07889</a>  RAB5C; Ras-related protein Rab-5C
C    comp35739_c0_seq1; <a href="/dbget-bin/www_bget?ko:K07901">K07901</a>  RAB8A, MEL; Ras-related protein Rab-8A
C    comp68420_c0_seq1; <a href="/dbget-bin/www_bget?ko:K07901">K07901</a>  RAB8A, MEL; Ras-related protein Rab-8A
C    comp72370_c0_seq1; <a href="/dbget-bin/www_bget?ko:K07901">K07901</a>  RAB8A, MEL; Ras-related protein Rab-8A
C    comp87991_c0_seq1; <a href="/dbget-bin/www_bget?ko:K07901">K07901</a>  RAB8A, MEL; Ras-related protein Rab-8A
C    comp107803_c0_seq1; <a href="/dbget-bin/www_bget?ko:K07901">K07901</a>  RAB8A, MEL; Ras-related protein Rab-8A
C    comp109298_c0_seq1; <a href="/dbget-bin/www_bget?ko:K07901">K07901</a>  RAB8A, MEL; Ras-related protein Rab-8A
C    comp156279_c0_seq1; <a href="/dbget-bin/www_bget?ko:K07901">K07901</a>  RAB8A, MEL; Ras-related protein Rab-8A
C    comp133997_c0_seq1; <a href="/dbget-bin/www_bget?ko:K07903">K07903</a>  RAB10; Ras-related protein Rab-10
C    comp12709_c0_seq1; <a href="/dbget-bin/www_bget?ko:K07904">K07904</a>  RAB11A; Ras-related protein Rab-11A
C    comp26156_c0_seq1; <a href="/dbget-bin/www_bget?ko:K07904">K07904</a>  RAB11A; Ras-related protein Rab-11A
C    comp159816_c0_seq1; <a href="/dbget-bin/www_bget?ko:K07905">K07905</a>  RAB11B; Ras-related protein Rab-11B
C    comp6906_c0_seq1; <a href="/dbget-bin/www_bget?ko:K06109">K06109</a>  RAB13; Ras-related protein Rab-13
C    comp13851_c0_seq1; <a href="/dbget-bin/www_bget?ko:K07890">K07890</a>  RAB21; Ras-related protein Rab-21
C    comp14613_c0_seq1; <a href="/dbget-bin/www_bget?ko:K07890">K07890</a>  RAB21; Ras-related protein Rab-21
C    comp27595_c0_seq1; <a href="/dbget-bin/www_bget?ko:K07890">K07890</a>  RAB21; Ras-related protein Rab-21
C    comp43811_c0_seq1; <a href="/dbget-bin/www_bget?ko:K07890">K07890</a>  RAB21; Ras-related protein Rab-21
C    comp94950_c0_seq1; <a href="/dbget-bin/www_bget?ko:K07886">K07886</a>  RAB27B; Ras-related protein Rab-27B
C    comp50238_c0_seq1; <a href="/dbget-bin/www_bget?ko:K07876">K07876</a>  RAB35, RAB1C; Ras-related protein Rab-35
C    comp9458_c0_seq1; <a href="/dbget-bin/www_bget?ko:K04392">K04392</a>  RAC1; Ras-related C3 botulinum toxin substrate 1
C    comp24601_c0_seq1; <a href="/dbget-bin/www_bget?ko:K04392">K04392</a>  RAC1; Ras-related C3 botulinum toxin substrate 1
C    comp39355_c0_seq1; <a href="/dbget-bin/www_bget?ko:K04392">K04392</a>  RAC1; Ras-related C3 botulinum toxin substrate 1
C    comp43027_c0_seq1; <a href="/dbget-bin/www_bget?ko:K04392">K04392</a>  RAC1; Ras-related C3 botulinum toxin substrate 1
C    comp46640_c0_seq3; <a href="/dbget-bin/www_bget?ko:K04392">K04392</a>  RAC1; Ras-related C3 botulinum toxin substrate 1
C    comp57530_c0_seq1; <a href="/dbget-bin/www_bget?ko:K04392">K04392</a>  RAC1; Ras-related C3 botulinum toxin substrate 1
C    comp64890_c0_seq1; <a href="/dbget-bin/www_bget?ko:K04392">K04392</a>  RAC1; Ras-related C3 botulinum toxin substrate 1
C    comp53876_c0_seq1; <a href="/dbget-bin/www_bget?ko:K14753">K14753</a>  RACK1; guanine nucleotide-binding protein subunit beta-2-like 1 protein
C    comp92135_c0_seq1; <a href="/dbget-bin/www_bget?ko:K14753">K14753</a>  RACK1; guanine nucleotide-binding protein subunit beta-2-like 1 protein
C    comp92831_c0_seq1; <a href="/dbget-bin/www_bget?ko:K14753">K14753</a>  RACK1; guanine nucleotide-binding protein subunit beta-2-like 1 protein
C    comp131216_c0_seq1; <a href="/dbget-bin/www_bget?ko:K14753">K14753</a>  RACK1; guanine nucleotide-binding protein subunit beta-2-like 1 protein
C    comp152534_c0_seq1; <a href="/dbget-bin/www_bget?ko:K14753">K14753</a>  RACK1; guanine nucleotide-binding protein subunit beta-2-like 1 protein
C    comp32850_c0_seq1; <a href="/dbget-bin/www_bget?ko:K16848">K16848</a>  IQGAP1; Ras GTPase-activating-like protein IQGAP1
C    comp43435_c0_seq1; <a href="/dbget-bin/www_bget?ko:K16848">K16848</a>  IQGAP1; Ras GTPase-activating-like protein IQGAP1
C    comp46384_c0_seq1; <a href="/dbget-bin/www_bget?ko:K16848">K16848</a>  IQGAP1; Ras GTPase-activating-like protein IQGAP1
C    comp62906_c0_seq1; <a href="/dbget-bin/www_bget?ko:K16848">K16848</a>  IQGAP1; Ras GTPase-activating-like protein IQGAP1
C    comp70117_c0_seq1; <a href="/dbget-bin/www_bget?ko:K16848">K16848</a>  IQGAP1; Ras GTPase-activating-like protein IQGAP1
C    comp19633_c0_seq1; <a href="/dbget-bin/www_bget?ko:K05767">K05767</a>  IQGAP2_3; Ras GTPase-activating-like protein IQGAP2/3
C    comp19976_c0_seq1; <a href="/dbget-bin/www_bget?ko:K05767">K05767</a>  IQGAP2_3; Ras GTPase-activating-like protein IQGAP2/3
C    comp56976_c0_seq1; <a href="/dbget-bin/www_bget?ko:K05767">K05767</a>  IQGAP2_3; Ras GTPase-activating-like protein IQGAP2/3
C    comp70018_c0_seq1; <a href="/dbget-bin/www_bget?ko:K05767">K05767</a>  IQGAP2_3; Ras GTPase-activating-like protein IQGAP2/3
C    comp88664_c0_seq1; <a href="/dbget-bin/www_bget?ko:K05767">K05767</a>  IQGAP2_3; Ras GTPase-activating-like protein IQGAP2/3
C    comp95129_c0_seq1; <a href="/dbget-bin/www_bget?ko:K05767">K05767</a>  IQGAP2_3; Ras GTPase-activating-like protein IQGAP2/3
C    comp107453_c0_seq1; <a href="/dbget-bin/www_bget?ko:K05767">K05767</a>  IQGAP2_3; Ras GTPase-activating-like protein IQGAP2/3
C    comp45020_c0_seq1; <a href="/dbget-bin/www_bget?ko:K04632">K04632</a>  GNAS; guanine nucleotide-binding protein G(s) subunit alpha
C    comp45020_c0_seq2; <a href="/dbget-bin/www_bget?ko:K04632">K04632</a>  GNAS; guanine nucleotide-binding protein G(s) subunit alpha
C    comp45020_c0_seq3; <a href="/dbget-bin/www_bget?ko:K04632">K04632</a>  GNAS; guanine nucleotide-binding protein G(s) subunit alpha
C    comp36626_c0_seq3; <a href="/dbget-bin/www_bget?ko:K04634">K04634</a>  GNAQ; guanine nucleotide-binding protein G(q) subunit alpha
C    comp43616_c0_seq1; <a href="/dbget-bin/www_bget?ko:K04634">K04634</a>  GNAQ; guanine nucleotide-binding protein G(q) subunit alpha
C    comp49694_c0_seq1; <a href="/dbget-bin/www_bget?ko:K04634">K04634</a>  GNAQ; guanine nucleotide-binding protein G(q) subunit alpha
C    comp79981_c0_seq1; <a href="/dbget-bin/www_bget?ko:K04634">K04634</a>  GNAQ; guanine nucleotide-binding protein G(q) subunit alpha
C    comp11197_c0_seq1; <a href="/dbget-bin/www_bget?ko:K04534">K04534</a>  GNAO, G-ALPHA-O; guanine nucleotide-binding protein G(o) subunit alpha
C    comp21067_c0_seq1; <a href="/dbget-bin/www_bget?ko:K04534">K04534</a>  GNAO, G-ALPHA-O; guanine nucleotide-binding protein G(o) subunit alpha
C    comp58804_c0_seq1; <a href="/dbget-bin/www_bget?ko:K04534">K04534</a>  GNAO, G-ALPHA-O; guanine nucleotide-binding protein G(o) subunit alpha
C    comp6514_c0_seq1; <a href="/dbget-bin/www_bget?ko:K04539">K04539</a>  GNB5; guanine nucleotide-binding protein subunit beta-5
C    comp40177_c0_seq1; <a href="/dbget-bin/www_bget?ko:K04543">K04543</a>  GNG7; guanine nucleotide-binding protein G(I)/G(S)/G(O) subunit gamma-7
C    comp40824_c0_seq1; <a href="/dbget-bin/www_bget?ko:K04543">K04543</a>  GNG7; guanine nucleotide-binding protein G(I)/G(S)/G(O) subunit gamma-7
C    comp62859_c0_seq1; <a href="/dbget-bin/www_bget?ko:K04347">K04347</a>  GNG12; guanine nucleotide-binding protein G(I)/G(S)/G(O) subunit gamma-12
C    comp36626_c0_seq1; <a href="/dbget-bin/www_bget?ko:K04635">K04635</a>  GNA11; guanine nucleotide-binding protein subunit alpha-11
C    comp47477_c0_seq1; <a href="/dbget-bin/www_bget?ko:K07939">K07939</a>  ARF4; ADP-ribosylation factor 4
C    comp26152_c0_seq1; <a href="/dbget-bin/www_bget?ko:K05236">K05236</a>  COPA; coatomer protein complex, subunit alpha (xenin)
C    comp30695_c0_seq1; <a href="/dbget-bin/www_bget?ko:K05236">K05236</a>  COPA; coatomer protein complex, subunit alpha (xenin)
C    comp40280_c0_seq1; <a href="/dbget-bin/www_bget?ko:K05236">K05236</a>  COPA; coatomer protein complex, subunit alpha (xenin)
C    comp43391_c0_seq1; <a href="/dbget-bin/www_bget?ko:K05236">K05236</a>  COPA; coatomer protein complex, subunit alpha (xenin)
C    comp43391_c0_seq2; <a href="/dbget-bin/www_bget?ko:K05236">K05236</a>  COPA; coatomer protein complex, subunit alpha (xenin)
C    comp45981_c0_seq1; <a href="/dbget-bin/www_bget?ko:K05236">K05236</a>  COPA; coatomer protein complex, subunit alpha (xenin)
C    comp54642_c0_seq1; <a href="/dbget-bin/www_bget?ko:K05236">K05236</a>  COPA; coatomer protein complex, subunit alpha (xenin)
C    comp42762_c0_seq2; <a href="/dbget-bin/www_bget?ko:K01315">K01315</a>  PLG; plasminogen [EC:3.4.21.7]
C    comp70991_c0_seq1; <a href="/dbget-bin/www_bget?ko:K01315">K01315</a>  PLG; plasminogen [EC:3.4.21.7]
C    comp95890_c0_seq1; <a href="/dbget-bin/www_bget?ko:K01315">K01315</a>  PLG; plasminogen [EC:3.4.21.7]
C    comp23887_c0_seq1; <a href="/dbget-bin/www_bget?ko:K08508">K08508</a>  SNAP23; synaptosomal-associated protein, 23kDa
C    comp43581_c0_seq1; <a href="/dbget-bin/www_bget?ko:K08508">K08508</a>  SNAP23; synaptosomal-associated protein, 23kDa
C    comp102282_c0_seq1; <a href="/dbget-bin/www_bget?ko:K08508">K08508</a>  SNAP23; synaptosomal-associated protein, 23kDa
C    comp11328_c0_seq1; <a href="/dbget-bin/www_bget?ko:K08486">K08486</a>  STX1B_2_3; syntaxin 1B/2/3
C    comp154774_c0_seq1; <a href="/dbget-bin/www_bget?ko:K08486">K08486</a>  STX1B_2_3; syntaxin 1B/2/3
C    comp62297_c0_seq1; <a href="/dbget-bin/www_bget?ko:K15292">K15292</a>  STXBP1, MUNC18-1; syntaxin-binding protein 1
C    comp108957_c0_seq1; <a href="/dbget-bin/www_bget?ko:K15300">K15300</a>  STXBP2, MUNC18-2; syntaxin-binding protein 2
C    comp5141_c0_seq1; <a href="/dbget-bin/www_bget?ko:K15302">K15302</a>  STXBP4, SYNIP; syntaxin-binding protein 4
C    comp5892_c0_seq1; <a href="/dbget-bin/www_bget?ko:K15302">K15302</a>  STXBP4, SYNIP; syntaxin-binding protein 4
C    comp69213_c0_seq1; <a href="/dbget-bin/www_bget?ko:K15302">K15302</a>  STXBP4, SYNIP; syntaxin-binding protein 4
C    comp38499_c0_seq1; <a href="/dbget-bin/www_bget?ko:K17336">K17336</a>  PLS3; plastin-3
C    comp38499_c0_seq2; <a href="/dbget-bin/www_bget?ko:K17336">K17336</a>  PLS3; plastin-3
B  Exosomal proteins of breast cancer cells
C    comp74516_c0_seq1; <a href="/dbget-bin/www_bget?ko:K17290">K17290</a>  HTATIP2; oxidoreductase [EC:1.1.1.-]
C    comp4198_c0_seq1; <a href="/dbget-bin/www_bget?ko:K01897">K01897</a>  ACSL, fadD; long-chain acyl-CoA synthetase [EC:6.2.1.3]
C    comp13372_c0_seq1; <a href="/dbget-bin/www_bget?ko:K01897">K01897</a>  ACSL, fadD; long-chain acyl-CoA synthetase [EC:6.2.1.3]
C    comp20883_c0_seq1; <a href="/dbget-bin/www_bget?ko:K01897">K01897</a>  ACSL, fadD; long-chain acyl-CoA synthetase [EC:6.2.1.3]
C    comp37713_c0_seq1; <a href="/dbget-bin/www_bget?ko:K01897">K01897</a>  ACSL, fadD; long-chain acyl-CoA synthetase [EC:6.2.1.3]
C    comp40759_c0_seq1; <a href="/dbget-bin/www_bget?ko:K01897">K01897</a>  ACSL, fadD; long-chain acyl-CoA synthetase [EC:6.2.1.3]
C    comp44631_c0_seq1; <a href="/dbget-bin/www_bget?ko:K01897">K01897</a>  ACSL, fadD; long-chain acyl-CoA synthetase [EC:6.2.1.3]
C    comp44702_c0_seq1; <a href="/dbget-bin/www_bget?ko:K01897">K01897</a>  ACSL, fadD; long-chain acyl-CoA synthetase [EC:6.2.1.3]
C    comp44702_c0_seq2; <a href="/dbget-bin/www_bget?ko:K01897">K01897</a>  ACSL, fadD; long-chain acyl-CoA synthetase [EC:6.2.1.3]
C    comp48631_c0_seq1; <a href="/dbget-bin/www_bget?ko:K01897">K01897</a>  ACSL, fadD; long-chain acyl-CoA synthetase [EC:6.2.1.3]
C    comp55740_c0_seq1; <a href="/dbget-bin/www_bget?ko:K01897">K01897</a>  ACSL, fadD; long-chain acyl-CoA synthetase [EC:6.2.1.3]
C    comp65690_c0_seq1; <a href="/dbget-bin/www_bget?ko:K01897">K01897</a>  ACSL, fadD; long-chain acyl-CoA synthetase [EC:6.2.1.3]
C    comp76599_c0_seq1; <a href="/dbget-bin/www_bget?ko:K01897">K01897</a>  ACSL, fadD; long-chain acyl-CoA synthetase [EC:6.2.1.3]
C    comp92652_c0_seq1; <a href="/dbget-bin/www_bget?ko:K01897">K01897</a>  ACSL, fadD; long-chain acyl-CoA synthetase [EC:6.2.1.3]
C    comp117607_c0_seq1; <a href="/dbget-bin/www_bget?ko:K01897">K01897</a>  ACSL, fadD; long-chain acyl-CoA synthetase [EC:6.2.1.3]
C    comp157380_c0_seq1; <a href="/dbget-bin/www_bget?ko:K01897">K01897</a>  ACSL, fadD; long-chain acyl-CoA synthetase [EC:6.2.1.3]
C    comp45610_c0_seq1; <a href="/dbget-bin/www_bget?ko:K00382">K00382</a>  DLD, lpd, pdhD; dihydrolipoamide dehydrogenase [EC:1.8.1.4]
C    comp40933_c0_seq1; <a href="/dbget-bin/www_bget?ko:K00261">K00261</a>  GLUD1_2, gdhA; glutamate dehydrogenase (NAD(P)+) [EC:1.4.1.3]
C    comp44112_c0_seq1; <a href="/dbget-bin/www_bget?ko:K00261">K00261</a>  GLUD1_2, gdhA; glutamate dehydrogenase (NAD(P)+) [EC:1.4.1.3]
C    comp44112_c0_seq2; <a href="/dbget-bin/www_bget?ko:K00261">K00261</a>  GLUD1_2, gdhA; glutamate dehydrogenase (NAD(P)+) [EC:1.4.1.3]
C    comp44112_c0_seq3; <a href="/dbget-bin/www_bget?ko:K00261">K00261</a>  GLUD1_2, gdhA; glutamate dehydrogenase (NAD(P)+) [EC:1.4.1.3]
C    comp44112_c0_seq4; <a href="/dbget-bin/www_bget?ko:K00261">K00261</a>  GLUD1_2, gdhA; glutamate dehydrogenase (NAD(P)+) [EC:1.4.1.3]
C    comp44886_c0_seq1; <a href="/dbget-bin/www_bget?ko:K00261">K00261</a>  GLUD1_2, gdhA; glutamate dehydrogenase (NAD(P)+) [EC:1.4.1.3]
C    comp44886_c0_seq2; <a href="/dbget-bin/www_bget?ko:K00261">K00261</a>  GLUD1_2, gdhA; glutamate dehydrogenase (NAD(P)+) [EC:1.4.1.3]
C    comp82357_c0_seq1; <a href="/dbget-bin/www_bget?ko:K00036">K00036</a>  G6PD, zwf; glucose-6-phosphate 1-dehydrogenase [EC:1.1.1.49]
C    comp83949_c0_seq1; <a href="/dbget-bin/www_bget?ko:K00036">K00036</a>  G6PD, zwf; glucose-6-phosphate 1-dehydrogenase [EC:1.1.1.49]
C    comp120052_c0_seq1; <a href="/dbget-bin/www_bget?ko:K00036">K00036</a>  G6PD, zwf; glucose-6-phosphate 1-dehydrogenase [EC:1.1.1.49]
C    comp45573_c0_seq3; <a href="/dbget-bin/www_bget?ko:K00088">K00088</a>  guaB; IMP dehydrogenase [EC:1.1.1.205]
C    comp45573_c0_seq10; <a href="/dbget-bin/www_bget?ko:K00088">K00088</a>  guaB; IMP dehydrogenase [EC:1.1.1.205]
C    comp45573_c0_seq17; <a href="/dbget-bin/www_bget?ko:K00088">K00088</a>  guaB; IMP dehydrogenase [EC:1.1.1.205]
C    comp45573_c0_seq18; <a href="/dbget-bin/www_bget?ko:K00088">K00088</a>  guaB; IMP dehydrogenase [EC:1.1.1.205]
C    comp62214_c0_seq1; <a href="/dbget-bin/www_bget?ko:K00088">K00088</a>  guaB; IMP dehydrogenase [EC:1.1.1.205]
C    comp79334_c0_seq1; <a href="/dbget-bin/www_bget?ko:K00088">K00088</a>  guaB; IMP dehydrogenase [EC:1.1.1.205]
C    comp18335_c0_seq1; <a href="/dbget-bin/www_bget?ko:K08683">K08683</a>  HSD17B10; 3-hydroxyacyl-CoA dehydrogenase / 3-hydroxy-2-methylbutyryl-CoA dehydrogenase [EC:1.1.1.35 1.1.1.178]
C    comp52382_c0_seq1; <a href="/dbget-bin/www_bget?ko:K08683">K08683</a>  HSD17B10; 3-hydroxyacyl-CoA dehydrogenase / 3-hydroxy-2-methylbutyryl-CoA dehydrogenase [EC:1.1.1.35 1.1.1.178]
C    comp65419_c0_seq1; <a href="/dbget-bin/www_bget?ko:K08683">K08683</a>  HSD17B10; 3-hydroxyacyl-CoA dehydrogenase / 3-hydroxy-2-methylbutyryl-CoA dehydrogenase [EC:1.1.1.35 1.1.1.178]
C    comp58329_c0_seq1; <a href="/dbget-bin/www_bget?ko:K06568">K06568</a>  MUC1; mucin 1, transmembrane
C    comp73383_c0_seq1; <a href="/dbget-bin/www_bget?ko:K09580">K09580</a>  PDIA1, P4HB; protein disulfide-isomerase A1 [EC:5.3.4.1]
C    comp146894_c0_seq1; <a href="/dbget-bin/www_bget?ko:K09580">K09580</a>  PDIA1, P4HB; protein disulfide-isomerase A1 [EC:5.3.4.1]
C    comp21926_c0_seq1; <a href="/dbget-bin/www_bget?ko:K08056">K08056</a>  PDIA3, GRP58; protein disulfide isomerase family A, member 3 [EC:5.3.4.1]
C    comp31951_c0_seq1; <a href="/dbget-bin/www_bget?ko:K08056">K08056</a>  PDIA3, GRP58; protein disulfide isomerase family A, member 3 [EC:5.3.4.1]
C    comp45496_c0_seq1; <a href="/dbget-bin/www_bget?ko:K08056">K08056</a>  PDIA3, GRP58; protein disulfide isomerase family A, member 3 [EC:5.3.4.1]
C    comp43350_c0_seq1; <a href="/dbget-bin/www_bget?ko:K04455">K04455</a>  HSPB1; heat shock protein beta-1
C    comp46335_c0_seq1; <a href="/dbget-bin/www_bget?ko:K04043">K04043</a>  dnaK; molecular chaperone DnaK
C    comp7089_c0_seq1; <a href="/dbget-bin/www_bget?ko:K02358">K02358</a>  tuf, TUFM; elongation factor Tu
C    comp43230_c0_seq1; <a href="/dbget-bin/www_bget?ko:K02358">K02358</a>  tuf, TUFM; elongation factor Tu
B  Exosomal proteins of ovarian cancer cells
B  Exosomal proteins of colorectal cancer cells
C    comp5866_c0_seq1; <a href="/dbget-bin/www_bget?ko:K04659">K04659</a>  THBS2S; thrombospondin 2/3/4/5
C    comp38152_c0_seq2; <a href="/dbget-bin/www_bget?ko:K04659">K04659</a>  THBS2S; thrombospondin 2/3/4/5
C    comp43892_c0_seq1; <a href="/dbget-bin/www_bget?ko:K04659">K04659</a>  THBS2S; thrombospondin 2/3/4/5
C    comp45938_c0_seq1; <a href="/dbget-bin/www_bget?ko:K04659">K04659</a>  THBS2S; thrombospondin 2/3/4/5
C    comp45938_c0_seq2; <a href="/dbget-bin/www_bget?ko:K04659">K04659</a>  THBS2S; thrombospondin 2/3/4/5
C    comp45938_c0_seq3; <a href="/dbget-bin/www_bget?ko:K04659">K04659</a>  THBS2S; thrombospondin 2/3/4/5
C    comp45938_c0_seq4; <a href="/dbget-bin/www_bget?ko:K04659">K04659</a>  THBS2S; thrombospondin 2/3/4/5
C    comp45938_c0_seq5; <a href="/dbget-bin/www_bget?ko:K04659">K04659</a>  THBS2S; thrombospondin 2/3/4/5
C    comp45938_c0_seq6; <a href="/dbget-bin/www_bget?ko:K04659">K04659</a>  THBS2S; thrombospondin 2/3/4/5
C    comp46661_c0_seq8; <a href="/dbget-bin/www_bget?ko:K04659">K04659</a>  THBS2S; thrombospondin 2/3/4/5
C    comp129872_c0_seq1; <a href="/dbget-bin/www_bget?ko:K04659">K04659</a>  THBS2S; thrombospondin 2/3/4/5
C    comp145011_c0_seq1; <a href="/dbget-bin/www_bget?ko:K04659">K04659</a>  THBS2S; thrombospondin 2/3/4/5
C    comp9555_c0_seq1; <a href="/dbget-bin/www_bget?ko:K11824">K11824</a>  AP2A; AP-2 complex subunit alpha
C    comp11671_c0_seq1; <a href="/dbget-bin/www_bget?ko:K11824">K11824</a>  AP2A; AP-2 complex subunit alpha
C    comp30815_c0_seq1; <a href="/dbget-bin/www_bget?ko:K11824">K11824</a>  AP2A; AP-2 complex subunit alpha
C    comp42243_c0_seq1; <a href="/dbget-bin/www_bget?ko:K11824">K11824</a>  AP2A; AP-2 complex subunit alpha
C    comp42243_c0_seq3; <a href="/dbget-bin/www_bget?ko:K11824">K11824</a>  AP2A; AP-2 complex subunit alpha
C    comp42243_c0_seq5; <a href="/dbget-bin/www_bget?ko:K11824">K11824</a>  AP2A; AP-2 complex subunit alpha
C    comp42243_c0_seq6; <a href="/dbget-bin/www_bget?ko:K11824">K11824</a>  AP2A; AP-2 complex subunit alpha
C    comp46395_c0_seq1; <a href="/dbget-bin/www_bget?ko:K11824">K11824</a>  AP2A; AP-2 complex subunit alpha
C    comp46395_c0_seq2; <a href="/dbget-bin/www_bget?ko:K11824">K11824</a>  AP2A; AP-2 complex subunit alpha
C    comp49337_c0_seq1; <a href="/dbget-bin/www_bget?ko:K11824">K11824</a>  AP2A; AP-2 complex subunit alpha
C    comp51169_c0_seq1; <a href="/dbget-bin/www_bget?ko:K11824">K11824</a>  AP2A; AP-2 complex subunit alpha
C    comp23116_c0_seq1; <a href="/dbget-bin/www_bget?ko:K05699">K05699</a>  ACTN; actinin alpha
C    comp38480_c0_seq1; <a href="/dbget-bin/www_bget?ko:K05699">K05699</a>  ACTN; actinin alpha
C    comp38480_c0_seq2; <a href="/dbget-bin/www_bget?ko:K05699">K05699</a>  ACTN; actinin alpha
C    comp38480_c0_seq3; <a href="/dbget-bin/www_bget?ko:K05699">K05699</a>  ACTN; actinin alpha
C    comp45111_c0_seq1; <a href="/dbget-bin/www_bget?ko:K05699">K05699</a>  ACTN; actinin alpha
C    comp47563_c0_seq1; <a href="/dbget-bin/www_bget?ko:K05699">K05699</a>  ACTN; actinin alpha
C    comp52642_c0_seq1; <a href="/dbget-bin/www_bget?ko:K05699">K05699</a>  ACTN; actinin alpha
C    comp55921_c0_seq1; <a href="/dbget-bin/www_bget?ko:K05699">K05699</a>  ACTN; actinin alpha
C    comp57475_c0_seq1; <a href="/dbget-bin/www_bget?ko:K05699">K05699</a>  ACTN; actinin alpha
C    comp70295_c0_seq1; <a href="/dbget-bin/www_bget?ko:K05699">K05699</a>  ACTN; actinin alpha
C    comp72232_c0_seq1; <a href="/dbget-bin/www_bget?ko:K05699">K05699</a>  ACTN; actinin alpha
C    comp82062_c0_seq1; <a href="/dbget-bin/www_bget?ko:K05699">K05699</a>  ACTN; actinin alpha
C    comp98651_c0_seq1; <a href="/dbget-bin/www_bget?ko:K05699">K05699</a>  ACTN; actinin alpha
C    comp105258_c0_seq1; <a href="/dbget-bin/www_bget?ko:K05699">K05699</a>  ACTN; actinin alpha
C    comp128448_c0_seq1; <a href="/dbget-bin/www_bget?ko:K05699">K05699</a>  ACTN; actinin alpha
C    comp135793_c0_seq1; <a href="/dbget-bin/www_bget?ko:K05699">K05699</a>  ACTN; actinin alpha
C    comp143066_c0_seq1; <a href="/dbget-bin/www_bget?ko:K05699">K05699</a>  ACTN; actinin alpha
C    comp156846_c0_seq1; <a href="/dbget-bin/www_bget?ko:K05699">K05699</a>  ACTN; actinin alpha
C    comp46016_c0_seq10; <a href="/dbget-bin/www_bget?ko:K07375">K07375</a>  TUBB; tubulin beta
C    comp142717_c0_seq1; <a href="/dbget-bin/www_bget?ko:K07375">K07375</a>  TUBB; tubulin beta
C    comp34932_c0_seq1; <a href="/dbget-bin/www_bget?ko:K09490">K09490</a>  HSPA5, BIP; heat shock 70kDa protein 5
C    comp46198_c0_seq4; <a href="/dbget-bin/www_bget?ko:K09493">K09493</a>  CCT1, TCP1; T-complex protein 1 subunit alpha
C    comp46198_c0_seq5; <a href="/dbget-bin/www_bget?ko:K09493">K09493</a>  CCT1, TCP1; T-complex protein 1 subunit alpha
C    comp46198_c0_seq17; <a href="/dbget-bin/www_bget?ko:K09493">K09493</a>  CCT1, TCP1; T-complex protein 1 subunit alpha
C    comp46198_c0_seq24; <a href="/dbget-bin/www_bget?ko:K09493">K09493</a>  CCT1, TCP1; T-complex protein 1 subunit alpha
C    comp46198_c0_seq38; <a href="/dbget-bin/www_bget?ko:K09493">K09493</a>  CCT1, TCP1; T-complex protein 1 subunit alpha
C    comp46198_c0_seq39; <a href="/dbget-bin/www_bget?ko:K09493">K09493</a>  CCT1, TCP1; T-complex protein 1 subunit alpha
C    comp43059_c0_seq1; <a href="/dbget-bin/www_bget?ko:K09494">K09494</a>  CCT2; T-complex protein 1 subunit beta
C    comp45212_c0_seq1; <a href="/dbget-bin/www_bget?ko:K09495">K09495</a>  CCT3, TRIC5; T-complex protein 1 subunit gamma
C    comp45212_c0_seq2; <a href="/dbget-bin/www_bget?ko:K09495">K09495</a>  CCT3, TRIC5; T-complex protein 1 subunit gamma
C    comp45212_c0_seq3; <a href="/dbget-bin/www_bget?ko:K09495">K09495</a>  CCT3, TRIC5; T-complex protein 1 subunit gamma
C    comp45212_c0_seq4; <a href="/dbget-bin/www_bget?ko:K09495">K09495</a>  CCT3, TRIC5; T-complex protein 1 subunit gamma
C    comp45212_c0_seq5; <a href="/dbget-bin/www_bget?ko:K09495">K09495</a>  CCT3, TRIC5; T-complex protein 1 subunit gamma
C    comp25740_c0_seq1; <a href="/dbget-bin/www_bget?ko:K09496">K09496</a>  CCT4; T-complex protein 1 subunit delta
C    comp41703_c0_seq1; <a href="/dbget-bin/www_bget?ko:K09496">K09496</a>  CCT4; T-complex protein 1 subunit delta
C    comp159707_c0_seq1; <a href="/dbget-bin/www_bget?ko:K09496">K09496</a>  CCT4; T-complex protein 1 subunit delta
C    comp150082_c0_seq1; <a href="/dbget-bin/www_bget?ko:K09497">K09497</a>  CCT5; T-complex protein 1 subunit epsilon
C    comp43491_c0_seq1; <a href="/dbget-bin/www_bget?ko:K09498">K09498</a>  CCT6; T-complex protein 1 subunit zeta
C    comp52439_c0_seq1; <a href="/dbget-bin/www_bget?ko:K09498">K09498</a>  CCT6; T-complex protein 1 subunit zeta
C    comp58772_c0_seq1; <a href="/dbget-bin/www_bget?ko:K09498">K09498</a>  CCT6; T-complex protein 1 subunit zeta
C    comp49344_c0_seq1; <a href="/dbget-bin/www_bget?ko:K09499">K09499</a>  CCT7; T-complex protein 1 subunit eta
C    comp25193_c0_seq1; <a href="/dbget-bin/www_bget?ko:K00665">K00665</a>  FASN; fatty acid synthase, animal type [EC:2.3.1.85]
C    comp43211_c0_seq1; <a href="/dbget-bin/www_bget?ko:K00665">K00665</a>  FASN; fatty acid synthase, animal type [EC:2.3.1.85]
C    comp45992_c0_seq3; <a href="/dbget-bin/www_bget?ko:K00665">K00665</a>  FASN; fatty acid synthase, animal type [EC:2.3.1.85]
C    comp45992_c0_seq4; <a href="/dbget-bin/www_bget?ko:K00665">K00665</a>  FASN; fatty acid synthase, animal type [EC:2.3.1.85]
C    comp49405_c0_seq1; <a href="/dbget-bin/www_bget?ko:K00665">K00665</a>  FASN; fatty acid synthase, animal type [EC:2.3.1.85]
C    comp46003_c0_seq1; <a href="/dbget-bin/www_bget?ko:K01810">K01810</a>  GPI, pgi; glucose-6-phosphate isomerase [EC:5.3.1.9]
C    comp46003_c0_seq2; <a href="/dbget-bin/www_bget?ko:K01810">K01810</a>  GPI, pgi; glucose-6-phosphate isomerase [EC:5.3.1.9]
C    comp159387_c0_seq1; <a href="/dbget-bin/www_bget?ko:K01810">K01810</a>  GPI, pgi; glucose-6-phosphate isomerase [EC:5.3.1.9]
C    comp33821_c0_seq1; <a href="/dbget-bin/www_bget?ko:K01278">K01278</a>  DPP4; dipeptidyl-peptidase 4 [EC:3.4.14.5]
C    comp44505_c0_seq2; <a href="/dbget-bin/www_bget?ko:K05463">K05463</a>  EFNB; ephrin-B
C    comp44505_c0_seq3; <a href="/dbget-bin/www_bget?ko:K05463">K05463</a>  EFNB; ephrin-B
C    comp46182_c0_seq1; <a href="/dbget-bin/www_bget?ko:K05463">K05463</a>  EFNB; ephrin-B
C    comp18573_c0_seq1; <a href="/dbget-bin/www_bget?ko:K12751">K12751</a>  MYL6; myosin light chain 6
C    comp32918_c0_seq1; <a href="/dbget-bin/www_bget?ko:K12751">K12751</a>  MYL6; myosin light chain 6
C    comp39611_c0_seq1; <a href="/dbget-bin/www_bget?ko:K12751">K12751</a>  MYL6; myosin light chain 6
C    comp40422_c0_seq1; <a href="/dbget-bin/www_bget?ko:K12751">K12751</a>  MYL6; myosin light chain 6
C    comp63009_c0_seq1; <a href="/dbget-bin/www_bget?ko:K12751">K12751</a>  MYL6; myosin light chain 6
C    comp66494_c0_seq1; <a href="/dbget-bin/www_bget?ko:K12751">K12751</a>  MYL6; myosin light chain 6
C    comp83476_c0_seq1; <a href="/dbget-bin/www_bget?ko:K12751">K12751</a>  MYL6; myosin light chain 6
C    comp92094_c0_seq1; <a href="/dbget-bin/www_bget?ko:K12751">K12751</a>  MYL6; myosin light chain 6
C    comp146169_c0_seq1; <a href="/dbget-bin/www_bget?ko:K12751">K12751</a>  MYL6; myosin light chain 6
C    comp18952_c0_seq1; <a href="/dbget-bin/www_bget?ko:K17292">K17292</a>  TBCA; tubulin-specific chaperone A
C    comp11711_c0_seq1; <a href="/dbget-bin/www_bget?ko:K04721">K04721</a>  TNFSF10, TRAIL; tumor necrosis factor ligand superfamily member 10
C    comp91036_c0_seq1; <a href="/dbget-bin/www_bget?ko:K17296">K17296</a>  TSPAN14; tetraspanin-14
C    comp82357_c0_seq1; <a href="/dbget-bin/www_bget?ko:K00036">K00036</a>  G6PD, zwf; glucose-6-phosphate 1-dehydrogenase [EC:1.1.1.49]
C    comp83949_c0_seq1; <a href="/dbget-bin/www_bget?ko:K00036">K00036</a>  G6PD, zwf; glucose-6-phosphate 1-dehydrogenase [EC:1.1.1.49]
C    comp120052_c0_seq1; <a href="/dbget-bin/www_bget?ko:K00036">K00036</a>  G6PD, zwf; glucose-6-phosphate 1-dehydrogenase [EC:1.1.1.49]
C    comp73383_c0_seq1; <a href="/dbget-bin/www_bget?ko:K09580">K09580</a>  PDIA1, P4HB; protein disulfide-isomerase A1 [EC:5.3.4.1]
C    comp146894_c0_seq1; <a href="/dbget-bin/www_bget?ko:K09580">K09580</a>  PDIA1, P4HB; protein disulfide-isomerase A1 [EC:5.3.4.1]
C    comp21926_c0_seq1; <a href="/dbget-bin/www_bget?ko:K08056">K08056</a>  PDIA3, GRP58; protein disulfide isomerase family A, member 3 [EC:5.3.4.1]
C    comp31951_c0_seq1; <a href="/dbget-bin/www_bget?ko:K08056">K08056</a>  PDIA3, GRP58; protein disulfide isomerase family A, member 3 [EC:5.3.4.1]
C    comp45496_c0_seq1; <a href="/dbget-bin/www_bget?ko:K08056">K08056</a>  PDIA3, GRP58; protein disulfide isomerase family A, member 3 [EC:5.3.4.1]
C    comp45763_c0_seq1; <a href="/dbget-bin/www_bget?ko:K06532">K06532</a>  PROM1; prominin 1
C    comp45763_c0_seq2; <a href="/dbget-bin/www_bget?ko:K06532">K06532</a>  PROM1; prominin 1
C    comp45763_c0_seq3; <a href="/dbget-bin/www_bget?ko:K06532">K06532</a>  PROM1; prominin 1
C    comp45763_c0_seq4; <a href="/dbget-bin/www_bget?ko:K06532">K06532</a>  PROM1; prominin 1
C    comp39108_c0_seq1; <a href="/dbget-bin/www_bget?ko:K10802">K10802</a>  HMGB1; high mobility group protein B1
C    comp46335_c0_seq1; <a href="/dbget-bin/www_bget?ko:K04043">K04043</a>  dnaK; molecular chaperone DnaK
C    comp42058_c0_seq2; <a href="/dbget-bin/www_bget?ko:K05402">K05402</a>  TOLLIP; toll-interacting protein
C    comp42058_c0_seq3; <a href="/dbget-bin/www_bget?ko:K05402">K05402</a>  TOLLIP; toll-interacting protein
C    comp5981_c0_seq1; <a href="/dbget-bin/www_bget?ko:K02183">K02183</a>  CALM; calmodulin
C    comp11465_c0_seq1; <a href="/dbget-bin/www_bget?ko:K02183">K02183</a>  CALM; calmodulin
C    comp40691_c0_seq1; <a href="/dbget-bin/www_bget?ko:K02183">K02183</a>  CALM; calmodulin
C    comp44408_c0_seq1; <a href="/dbget-bin/www_bget?ko:K02183">K02183</a>  CALM; calmodulin
C    comp53994_c0_seq1; <a href="/dbget-bin/www_bget?ko:K02183">K02183</a>  CALM; calmodulin
C    comp125926_c0_seq1; <a href="/dbget-bin/www_bget?ko:K02183">K02183</a>  CALM; calmodulin
C    comp46317_c1_seq13; <a href="/dbget-bin/www_bget?ko:K17300">K17300</a>  LGALS3BP; galectin-3-binding protein
C    comp64526_c0_seq1; <a href="/dbget-bin/www_bget?ko:K17300">K17300</a>  LGALS3BP; galectin-3-binding protein
C    comp35079_c0_seq1; <a href="/dbget-bin/www_bget?ko:K12184">K12184</a>  VPS28; ESCRT-I complex subunit VPS28
C    comp42409_c0_seq1; <a href="/dbget-bin/www_bget?ko:K12184">K12184</a>  VPS28; ESCRT-I complex subunit VPS28
C    comp48076_c0_seq1; <a href="/dbget-bin/www_bget?ko:K12184">K12184</a>  VPS28; ESCRT-I complex subunit VPS28
C    comp44792_c0_seq2; <a href="/dbget-bin/www_bget?ko:K12185">K12185</a>  VPS37; ESCRT-I complex subunit VPS37
C    comp44792_c0_seq7; <a href="/dbget-bin/www_bget?ko:K12185">K12185</a>  VPS37; ESCRT-I complex subunit VPS37
C    comp44792_c0_seq8; <a href="/dbget-bin/www_bget?ko:K12185">K12185</a>  VPS37; ESCRT-I complex subunit VPS37
C    comp67469_c0_seq1; <a href="/dbget-bin/www_bget?ko:K12185">K12185</a>  VPS37; ESCRT-I complex subunit VPS37
C    comp68354_c0_seq1; <a href="/dbget-bin/www_bget?ko:K12185">K12185</a>  VPS37; ESCRT-I complex subunit VPS37
C    comp10541_c0_seq1; <a href="/dbget-bin/www_bget?ko:K12189">K12189</a>  VPS25, EAP20; ESCRT-II complex subunit VPS25
C    comp42022_c0_seq1; <a href="/dbget-bin/www_bget?ko:K12189">K12189</a>  VPS25, EAP20; ESCRT-II complex subunit VPS25
C    comp42022_c0_seq2; <a href="/dbget-bin/www_bget?ko:K12189">K12189</a>  VPS25, EAP20; ESCRT-II complex subunit VPS25
C    comp77225_c0_seq1; <a href="/dbget-bin/www_bget?ko:K12189">K12189</a>  VPS25, EAP20; ESCRT-II complex subunit VPS25
C    comp57362_c0_seq1; <a href="/dbget-bin/www_bget?ko:K12190">K12190</a>  VPS36, EAP45; ESCRT-II complex subunit VPS36
C    comp75537_c0_seq1; <a href="/dbget-bin/www_bget?ko:K12190">K12190</a>  VPS36, EAP45; ESCRT-II complex subunit VPS36
C    comp118252_c0_seq1; <a href="/dbget-bin/www_bget?ko:K12190">K12190</a>  VPS36, EAP45; ESCRT-II complex subunit VPS36
C    comp21059_c0_seq1; <a href="/dbget-bin/www_bget?ko:K12197">K12197</a>  CHMP1, VPS46, DID2; charged multivesicular body protein 1
C    comp21059_c0_seq2; <a href="/dbget-bin/www_bget?ko:K12197">K12197</a>  CHMP1, VPS46, DID2; charged multivesicular body protein 1
C    comp23476_c0_seq1; <a href="/dbget-bin/www_bget?ko:K12197">K12197</a>  CHMP1, VPS46, DID2; charged multivesicular body protein 1
C    comp43086_c0_seq1; <a href="/dbget-bin/www_bget?ko:K12197">K12197</a>  CHMP1, VPS46, DID2; charged multivesicular body protein 1
C    comp44915_c0_seq1; <a href="/dbget-bin/www_bget?ko:K12197">K12197</a>  CHMP1, VPS46, DID2; charged multivesicular body protein 1
C    comp32771_c0_seq1; <a href="/dbget-bin/www_bget?ko:K12191">K12191</a>  CHMP2A; charged multivesicular body protein 2A
C    comp34827_c0_seq1; <a href="/dbget-bin/www_bget?ko:K12191">K12191</a>  CHMP2A; charged multivesicular body protein 2A
C    comp35915_c0_seq1; <a href="/dbget-bin/www_bget?ko:K12194">K12194</a>  CHMP4, SNF7, VPS32; charged multivesicular body protein 4
C    comp46370_c1_seq3; <a href="/dbget-bin/www_bget?ko:K12194">K12194</a>  CHMP4, SNF7, VPS32; charged multivesicular body protein 4
C    comp47296_c0_seq1; <a href="/dbget-bin/www_bget?ko:K12194">K12194</a>  CHMP4, SNF7, VPS32; charged multivesicular body protein 4
C    comp33850_c0_seq1; <a href="/dbget-bin/www_bget?ko:K03178">K03178</a>  UBE1, UBA1; ubiquitin-activating enzyme E1 [EC:6.3.2.19]
C    comp45497_c0_seq1; <a href="/dbget-bin/www_bget?ko:K03178">K03178</a>  UBE1, UBA1; ubiquitin-activating enzyme E1 [EC:6.3.2.19]
C    comp55996_c0_seq1; <a href="/dbget-bin/www_bget?ko:K03178">K03178</a>  UBE1, UBA1; ubiquitin-activating enzyme E1 [EC:6.3.2.19]
C    comp120495_c0_seq1; <a href="/dbget-bin/www_bget?ko:K03178">K03178</a>  UBE1, UBA1; ubiquitin-activating enzyme E1 [EC:6.3.2.19]
C    comp41852_c0_seq1; <a href="/dbget-bin/www_bget?ko:K03247">K03247</a>  EIF3H; translation initiation factor 3 subunit H
C    comp7089_c0_seq1; <a href="/dbget-bin/www_bget?ko:K02358">K02358</a>  tuf, TUFM; elongation factor Tu
C    comp43230_c0_seq1; <a href="/dbget-bin/www_bget?ko:K02358">K02358</a>  tuf, TUFM; elongation factor Tu
C    comp21574_c0_seq1; <a href="/dbget-bin/www_bget?ko:K17093">K17093</a>  ANXA4; annexin A4
C    comp21049_c0_seq1; <a href="/dbget-bin/www_bget?ko:K17095">K17095</a>  ANXA7_11; annexin A7/11
C    comp37037_c0_seq1; <a href="/dbget-bin/www_bget?ko:K17095">K17095</a>  ANXA7_11; annexin A7/11
C    comp41552_c0_seq1; <a href="/dbget-bin/www_bget?ko:K17095">K17095</a>  ANXA7_11; annexin A7/11
C    comp45695_c0_seq1; <a href="/dbget-bin/www_bget?ko:K17095">K17095</a>  ANXA7_11; annexin A7/11
C    comp45695_c0_seq3; <a href="/dbget-bin/www_bget?ko:K17095">K17095</a>  ANXA7_11; annexin A7/11
C    comp45949_c0_seq37; <a href="/dbget-bin/www_bget?ko:K17095">K17095</a>  ANXA7_11; annexin A7/11
C    comp48241_c0_seq1; <a href="/dbget-bin/www_bget?ko:K17095">K17095</a>  ANXA7_11; annexin A7/11
C    comp50705_c0_seq1; <a href="/dbget-bin/www_bget?ko:K17095">K17095</a>  ANXA7_11; annexin A7/11
C    comp53492_c0_seq1; <a href="/dbget-bin/www_bget?ko:K17095">K17095</a>  ANXA7_11; annexin A7/11
C    comp47477_c0_seq1; <a href="/dbget-bin/www_bget?ko:K07939">K07939</a>  ARF4; ADP-ribosylation factor 4
C    comp8909_c0_seq1; <a href="/dbget-bin/www_bget?ko:K07941">K07941</a>  ARF6; ADP-ribosylation factor 6
C    comp11270_c0_seq1; <a href="/dbget-bin/www_bget?ko:K01539">K01539</a>  ATP1A; sodium/potassium-transporting ATPase subunit alpha [EC:3.6.3.9]
C    comp13675_c0_seq1; <a href="/dbget-bin/www_bget?ko:K01539">K01539</a>  ATP1A; sodium/potassium-transporting ATPase subunit alpha [EC:3.6.3.9]
C    comp28792_c0_seq1; <a href="/dbget-bin/www_bget?ko:K01539">K01539</a>  ATP1A; sodium/potassium-transporting ATPase subunit alpha [EC:3.6.3.9]
C    comp30445_c0_seq1; <a href="/dbget-bin/www_bget?ko:K01539">K01539</a>  ATP1A; sodium/potassium-transporting ATPase subunit alpha [EC:3.6.3.9]
C    comp37158_c0_seq1; <a href="/dbget-bin/www_bget?ko:K01539">K01539</a>  ATP1A; sodium/potassium-transporting ATPase subunit alpha [EC:3.6.3.9]
C    comp45842_c0_seq1; <a href="/dbget-bin/www_bget?ko:K01539">K01539</a>  ATP1A; sodium/potassium-transporting ATPase subunit alpha [EC:3.6.3.9]
C    comp45842_c0_seq2; <a href="/dbget-bin/www_bget?ko:K01539">K01539</a>  ATP1A; sodium/potassium-transporting ATPase subunit alpha [EC:3.6.3.9]
C    comp45842_c0_seq3; <a href="/dbget-bin/www_bget?ko:K01539">K01539</a>  ATP1A; sodium/potassium-transporting ATPase subunit alpha [EC:3.6.3.9]
C    comp67071_c0_seq1; <a href="/dbget-bin/www_bget?ko:K01539">K01539</a>  ATP1A; sodium/potassium-transporting ATPase subunit alpha [EC:3.6.3.9]
C    comp104512_c0_seq1; <a href="/dbget-bin/www_bget?ko:K01539">K01539</a>  ATP1A; sodium/potassium-transporting ATPase subunit alpha [EC:3.6.3.9]
C    comp119450_c0_seq1; <a href="/dbget-bin/www_bget?ko:K01539">K01539</a>  ATP1A; sodium/potassium-transporting ATPase subunit alpha [EC:3.6.3.9]
C    comp141678_c0_seq1; <a href="/dbget-bin/www_bget?ko:K01539">K01539</a>  ATP1A; sodium/potassium-transporting ATPase subunit alpha [EC:3.6.3.9]
C    comp150006_c0_seq1; <a href="/dbget-bin/www_bget?ko:K01539">K01539</a>  ATP1A; sodium/potassium-transporting ATPase subunit alpha [EC:3.6.3.9]
C    comp154875_c0_seq1; <a href="/dbget-bin/www_bget?ko:K01539">K01539</a>  ATP1A; sodium/potassium-transporting ATPase subunit alpha [EC:3.6.3.9]
C    comp7457_c0_seq1; <a href="/dbget-bin/www_bget?ko:K17301">K17301</a>  COPB1, SEC26; coatomer, subunit beta
C    comp29263_c0_seq1; <a href="/dbget-bin/www_bget?ko:K17301">K17301</a>  COPB1, SEC26; coatomer, subunit beta
C    comp46330_c0_seq1; <a href="/dbget-bin/www_bget?ko:K17301">K17301</a>  COPB1, SEC26; coatomer, subunit beta
C    comp51496_c0_seq1; <a href="/dbget-bin/www_bget?ko:K17301">K17301</a>  COPB1, SEC26; coatomer, subunit beta
C    comp57483_c0_seq1; <a href="/dbget-bin/www_bget?ko:K17301">K17301</a>  COPB1, SEC26; coatomer, subunit beta
C    comp73597_c0_seq1; <a href="/dbget-bin/www_bget?ko:K17301">K17301</a>  COPB1, SEC26; coatomer, subunit beta
C    comp37422_c0_seq1; <a href="/dbget-bin/www_bget?ko:K17302">K17302</a>  COPB2, SEC27; coatomer, subunit beta'
C    comp45593_c0_seq1; <a href="/dbget-bin/www_bget?ko:K17302">K17302</a>  COPB2, SEC27; coatomer, subunit beta'
C    comp24773_c0_seq1; <a href="/dbget-bin/www_bget?ko:K04513">K04513</a>  RHOA; Ras homolog gene family, member A
C    comp27603_c0_seq1; <a href="/dbget-bin/www_bget?ko:K04513">K04513</a>  RHOA; Ras homolog gene family, member A
C    comp34810_c0_seq1; <a href="/dbget-bin/www_bget?ko:K04513">K04513</a>  RHOA; Ras homolog gene family, member A
C    comp37594_c1_seq1; <a href="/dbget-bin/www_bget?ko:K04513">K04513</a>  RHOA; Ras homolog gene family, member A
C    comp45955_c0_seq2; <a href="/dbget-bin/www_bget?ko:K04513">K04513</a>  RHOA; Ras homolog gene family, member A
C    comp45955_c0_seq4; <a href="/dbget-bin/www_bget?ko:K04513">K04513</a>  RHOA; Ras homolog gene family, member A
C    comp69443_c0_seq1; <a href="/dbget-bin/www_bget?ko:K04513">K04513</a>  RHOA; Ras homolog gene family, member A
C    comp105136_c0_seq1; <a href="/dbget-bin/www_bget?ko:K04513">K04513</a>  RHOA; Ras homolog gene family, member A
C    comp111960_c0_seq1; <a href="/dbget-bin/www_bget?ko:K04513">K04513</a>  RHOA; Ras homolog gene family, member A
C    comp21518_c0_seq1; <a href="/dbget-bin/www_bget?ko:K07863">K07863</a>  RHOG; Ras homolog gene family, member G
C    comp23578_c0_seq1; <a href="/dbget-bin/www_bget?ko:K12462">K12462</a>  ARHGDI, RHOGDI; Rho GDP-dissociation inhibitor
C    comp23578_c0_seq2; <a href="/dbget-bin/www_bget?ko:K12462">K12462</a>  ARHGDI, RHOGDI; Rho GDP-dissociation inhibitor
C    comp42934_c0_seq1; <a href="/dbget-bin/www_bget?ko:K12462">K12462</a>  ARHGDI, RHOGDI; Rho GDP-dissociation inhibitor
C    comp48724_c0_seq1; <a href="/dbget-bin/www_bget?ko:K07836">K07836</a>  RAP1B; Ras-related protein Rap-1B
C    comp11604_c0_seq1; <a href="/dbget-bin/www_bget?ko:K07838">K07838</a>  RAP2B; Ras-related protein Rap-2B
C    comp37586_c0_seq1; <a href="/dbget-bin/www_bget?ko:K07838">K07838</a>  RAP2B; Ras-related protein Rap-2B
C    comp74606_c0_seq1; <a href="/dbget-bin/www_bget?ko:K07838">K07838</a>  RAP2B; Ras-related protein Rap-2B
C    comp81749_c0_seq1; <a href="/dbget-bin/www_bget?ko:K07838">K07838</a>  RAP2B; Ras-related protein Rap-2B
C    comp36892_c0_seq1; <a href="/dbget-bin/www_bget?ko:K07830">K07830</a>  RRAS2, TC21; Ras-related protein R-Ras2
C    comp20239_c0_seq1; <a href="/dbget-bin/www_bget?ko:K07874">K07874</a>  RAB1A; Ras-related protein Rab-1A
C    comp63722_c0_seq1; <a href="/dbget-bin/www_bget?ko:K07874">K07874</a>  RAB1A; Ras-related protein Rab-1A
C    comp24717_c0_seq1; <a href="/dbget-bin/www_bget?ko:K07877">K07877</a>  RAB2A; Ras-related protein Rab-2A
C    comp62567_c0_seq1; <a href="/dbget-bin/www_bget?ko:K07880">K07880</a>  RAB4B; Ras-related protein Rab-4B
C    comp40134_c0_seq1; <a href="/dbget-bin/www_bget?ko:K07889">K07889</a>  RAB5C; Ras-related protein Rab-5C
C    comp50346_c0_seq1; <a href="/dbget-bin/www_bget?ko:K07889">K07889</a>  RAB5C; Ras-related protein Rab-5C
C    comp35739_c0_seq1; <a href="/dbget-bin/www_bget?ko:K07901">K07901</a>  RAB8A, MEL; Ras-related protein Rab-8A
C    comp68420_c0_seq1; <a href="/dbget-bin/www_bget?ko:K07901">K07901</a>  RAB8A, MEL; Ras-related protein Rab-8A
C    comp72370_c0_seq1; <a href="/dbget-bin/www_bget?ko:K07901">K07901</a>  RAB8A, MEL; Ras-related protein Rab-8A
C    comp87991_c0_seq1; <a href="/dbget-bin/www_bget?ko:K07901">K07901</a>  RAB8A, MEL; Ras-related protein Rab-8A
C    comp107803_c0_seq1; <a href="/dbget-bin/www_bget?ko:K07901">K07901</a>  RAB8A, MEL; Ras-related protein Rab-8A
C    comp109298_c0_seq1; <a href="/dbget-bin/www_bget?ko:K07901">K07901</a>  RAB8A, MEL; Ras-related protein Rab-8A
C    comp156279_c0_seq1; <a href="/dbget-bin/www_bget?ko:K07901">K07901</a>  RAB8A, MEL; Ras-related protein Rab-8A
C    comp133997_c0_seq1; <a href="/dbget-bin/www_bget?ko:K07903">K07903</a>  RAB10; Ras-related protein Rab-10
C    comp12709_c0_seq1; <a href="/dbget-bin/www_bget?ko:K07904">K07904</a>  RAB11A; Ras-related protein Rab-11A
C    comp26156_c0_seq1; <a href="/dbget-bin/www_bget?ko:K07904">K07904</a>  RAB11A; Ras-related protein Rab-11A
C    comp159816_c0_seq1; <a href="/dbget-bin/www_bget?ko:K07905">K07905</a>  RAB11B; Ras-related protein Rab-11B
C    comp6906_c0_seq1; <a href="/dbget-bin/www_bget?ko:K06109">K06109</a>  RAB13; Ras-related protein Rab-13
C    comp50238_c0_seq1; <a href="/dbget-bin/www_bget?ko:K07876">K07876</a>  RAB35, RAB1C; Ras-related protein Rab-35
C    comp3218_c0_seq1; <a href="/dbget-bin/www_bget?ko:K07930">K07930</a>  RAB43; Ras-related protein Rab-43
C    comp21959_c0_seq1; <a href="/dbget-bin/www_bget?ko:K07930">K07930</a>  RAB43; Ras-related protein Rab-43
C    comp51391_c0_seq1; <a href="/dbget-bin/www_bget?ko:K07930">K07930</a>  RAB43; Ras-related protein Rab-43
C    comp9458_c0_seq1; <a href="/dbget-bin/www_bget?ko:K04392">K04392</a>  RAC1; Ras-related C3 botulinum toxin substrate 1
C    comp24601_c0_seq1; <a href="/dbget-bin/www_bget?ko:K04392">K04392</a>  RAC1; Ras-related C3 botulinum toxin substrate 1
C    comp39355_c0_seq1; <a href="/dbget-bin/www_bget?ko:K04392">K04392</a>  RAC1; Ras-related C3 botulinum toxin substrate 1
C    comp43027_c0_seq1; <a href="/dbget-bin/www_bget?ko:K04392">K04392</a>  RAC1; Ras-related C3 botulinum toxin substrate 1
C    comp46640_c0_seq3; <a href="/dbget-bin/www_bget?ko:K04392">K04392</a>  RAC1; Ras-related C3 botulinum toxin substrate 1
C    comp57530_c0_seq1; <a href="/dbget-bin/www_bget?ko:K04392">K04392</a>  RAC1; Ras-related C3 botulinum toxin substrate 1
C    comp64890_c0_seq1; <a href="/dbget-bin/www_bget?ko:K04392">K04392</a>  RAC1; Ras-related C3 botulinum toxin substrate 1
C    comp53876_c0_seq1; <a href="/dbget-bin/www_bget?ko:K14753">K14753</a>  RACK1; guanine nucleotide-binding protein subunit beta-2-like 1 protein
C    comp92135_c0_seq1; <a href="/dbget-bin/www_bget?ko:K14753">K14753</a>  RACK1; guanine nucleotide-binding protein subunit beta-2-like 1 protein
C    comp92831_c0_seq1; <a href="/dbget-bin/www_bget?ko:K14753">K14753</a>  RACK1; guanine nucleotide-binding protein subunit beta-2-like 1 protein
C    comp131216_c0_seq1; <a href="/dbget-bin/www_bget?ko:K14753">K14753</a>  RACK1; guanine nucleotide-binding protein subunit beta-2-like 1 protein
C    comp152534_c0_seq1; <a href="/dbget-bin/www_bget?ko:K14753">K14753</a>  RACK1; guanine nucleotide-binding protein subunit beta-2-like 1 protein
C    comp32850_c0_seq1; <a href="/dbget-bin/www_bget?ko:K16848">K16848</a>  IQGAP1; Ras GTPase-activating-like protein IQGAP1
C    comp43435_c0_seq1; <a href="/dbget-bin/www_bget?ko:K16848">K16848</a>  IQGAP1; Ras GTPase-activating-like protein IQGAP1
C    comp46384_c0_seq1; <a href="/dbget-bin/www_bget?ko:K16848">K16848</a>  IQGAP1; Ras GTPase-activating-like protein IQGAP1
C    comp62906_c0_seq1; <a href="/dbget-bin/www_bget?ko:K16848">K16848</a>  IQGAP1; Ras GTPase-activating-like protein IQGAP1
C    comp70117_c0_seq1; <a href="/dbget-bin/www_bget?ko:K16848">K16848</a>  IQGAP1; Ras GTPase-activating-like protein IQGAP1
C    comp19633_c0_seq1; <a href="/dbget-bin/www_bget?ko:K05767">K05767</a>  IQGAP2_3; Ras GTPase-activating-like protein IQGAP2/3
C    comp19976_c0_seq1; <a href="/dbget-bin/www_bget?ko:K05767">K05767</a>  IQGAP2_3; Ras GTPase-activating-like protein IQGAP2/3
C    comp56976_c0_seq1; <a href="/dbget-bin/www_bget?ko:K05767">K05767</a>  IQGAP2_3; Ras GTPase-activating-like protein IQGAP2/3
C    comp70018_c0_seq1; <a href="/dbget-bin/www_bget?ko:K05767">K05767</a>  IQGAP2_3; Ras GTPase-activating-like protein IQGAP2/3
C    comp88664_c0_seq1; <a href="/dbget-bin/www_bget?ko:K05767">K05767</a>  IQGAP2_3; Ras GTPase-activating-like protein IQGAP2/3
C    comp95129_c0_seq1; <a href="/dbget-bin/www_bget?ko:K05767">K05767</a>  IQGAP2_3; Ras GTPase-activating-like protein IQGAP2/3
C    comp107453_c0_seq1; <a href="/dbget-bin/www_bget?ko:K05767">K05767</a>  IQGAP2_3; Ras GTPase-activating-like protein IQGAP2/3
C    comp45020_c0_seq1; <a href="/dbget-bin/www_bget?ko:K04632">K04632</a>  GNAS; guanine nucleotide-binding protein G(s) subunit alpha
C    comp45020_c0_seq2; <a href="/dbget-bin/www_bget?ko:K04632">K04632</a>  GNAS; guanine nucleotide-binding protein G(s) subunit alpha
C    comp45020_c0_seq3; <a href="/dbget-bin/www_bget?ko:K04632">K04632</a>  GNAS; guanine nucleotide-binding protein G(s) subunit alpha
C    comp24701_c0_seq1; <a href="/dbget-bin/www_bget?ko:K04536">K04536</a>  GNB1; guanine nucleotide-binding protein G(I)/G(S)/G(T) subunit beta-1
C    comp44880_c0_seq1; <a href="/dbget-bin/www_bget?ko:K04536">K04536</a>  GNB1; guanine nucleotide-binding protein G(I)/G(S)/G(T) subunit beta-1
C    comp47161_c0_seq1; <a href="/dbget-bin/www_bget?ko:K04536">K04536</a>  GNB1; guanine nucleotide-binding protein G(I)/G(S)/G(T) subunit beta-1
C    comp89808_c0_seq1; <a href="/dbget-bin/www_bget?ko:K04536">K04536</a>  GNB1; guanine nucleotide-binding protein G(I)/G(S)/G(T) subunit beta-1
C    comp110488_c0_seq1; <a href="/dbget-bin/www_bget?ko:K04536">K04536</a>  GNB1; guanine nucleotide-binding protein G(I)/G(S)/G(T) subunit beta-1
C    comp155450_c0_seq1; <a href="/dbget-bin/www_bget?ko:K04536">K04536</a>  GNB1; guanine nucleotide-binding protein G(I)/G(S)/G(T) subunit beta-1
C    comp62859_c0_seq1; <a href="/dbget-bin/www_bget?ko:K04347">K04347</a>  GNG12; guanine nucleotide-binding protein G(I)/G(S)/G(O) subunit gamma-12
C    comp120733_c0_seq1; <a href="/dbget-bin/www_bget?ko:K04639">K04639</a>  GNA13; guanine nucleotide-binding protein subunit alpha-13
C    comp23887_c0_seq1; <a href="/dbget-bin/www_bget?ko:K08508">K08508</a>  SNAP23; synaptosomal-associated protein, 23kDa
C    comp43581_c0_seq1; <a href="/dbget-bin/www_bget?ko:K08508">K08508</a>  SNAP23; synaptosomal-associated protein, 23kDa
C    comp102282_c0_seq1; <a href="/dbget-bin/www_bget?ko:K08508">K08508</a>  SNAP23; synaptosomal-associated protein, 23kDa
C    comp35832_c0_seq1; <a href="/dbget-bin/www_bget?ko:K13158">K13158</a>  HNRNPA2B1; heterogeneous nuclear ribonucleoprotein A2/B1
C    comp35832_c0_seq2; <a href="/dbget-bin/www_bget?ko:K13158">K13158</a>  HNRNPA2B1; heterogeneous nuclear ribonucleoprotein A2/B1
B  Exosomal proteins of pancreatic cancer cells
B  Exosomal proteins of bladder cancer cells
C    comp42184_c0_seq1; <a href="/dbget-bin/www_bget?ko:K17260">K17260</a>  ACTR2, ARP2; actin-related protein 2
C    comp45093_c0_seq1; <a href="/dbget-bin/www_bget?ko:K17260">K17260</a>  ACTR2, ARP2; actin-related protein 2
C    comp55779_c0_seq1; <a href="/dbget-bin/www_bget?ko:K17260">K17260</a>  ACTR2, ARP2; actin-related protein 2
C    comp134904_c0_seq1; <a href="/dbget-bin/www_bget?ko:K17260">K17260</a>  ACTR2, ARP2; actin-related protein 2
C    comp14760_c0_seq1; <a href="/dbget-bin/www_bget?ko:K11340">K11340</a>  ACTL6A, INO80K; actin-like protein 6A
C    comp149161_c0_seq1; <a href="/dbget-bin/www_bget?ko:K11340">K11340</a>  ACTL6A, INO80K; actin-like protein 6A
C    comp149240_c0_seq1; <a href="/dbget-bin/www_bget?ko:K11340">K11340</a>  ACTL6A, INO80K; actin-like protein 6A
C    comp23116_c0_seq1; <a href="/dbget-bin/www_bget?ko:K05699">K05699</a>  ACTN; actinin alpha
C    comp38480_c0_seq1; <a href="/dbget-bin/www_bget?ko:K05699">K05699</a>  ACTN; actinin alpha
C    comp38480_c0_seq2; <a href="/dbget-bin/www_bget?ko:K05699">K05699</a>  ACTN; actinin alpha
C    comp38480_c0_seq3; <a href="/dbget-bin/www_bget?ko:K05699">K05699</a>  ACTN; actinin alpha
C    comp45111_c0_seq1; <a href="/dbget-bin/www_bget?ko:K05699">K05699</a>  ACTN; actinin alpha
C    comp47563_c0_seq1; <a href="/dbget-bin/www_bget?ko:K05699">K05699</a>  ACTN; actinin alpha
C    comp52642_c0_seq1; <a href="/dbget-bin/www_bget?ko:K05699">K05699</a>  ACTN; actinin alpha
C    comp55921_c0_seq1; <a href="/dbget-bin/www_bget?ko:K05699">K05699</a>  ACTN; actinin alpha
C    comp57475_c0_seq1; <a href="/dbget-bin/www_bget?ko:K05699">K05699</a>  ACTN; actinin alpha
C    comp70295_c0_seq1; <a href="/dbget-bin/www_bget?ko:K05699">K05699</a>  ACTN; actinin alpha
C    comp72232_c0_seq1; <a href="/dbget-bin/www_bget?ko:K05699">K05699</a>  ACTN; actinin alpha
C    comp82062_c0_seq1; <a href="/dbget-bin/www_bget?ko:K05699">K05699</a>  ACTN; actinin alpha
C    comp98651_c0_seq1; <a href="/dbget-bin/www_bget?ko:K05699">K05699</a>  ACTN; actinin alpha
C    comp105258_c0_seq1; <a href="/dbget-bin/www_bget?ko:K05699">K05699</a>  ACTN; actinin alpha
C    comp128448_c0_seq1; <a href="/dbget-bin/www_bget?ko:K05699">K05699</a>  ACTN; actinin alpha
C    comp135793_c0_seq1; <a href="/dbget-bin/www_bget?ko:K05699">K05699</a>  ACTN; actinin alpha
C    comp143066_c0_seq1; <a href="/dbget-bin/www_bget?ko:K05699">K05699</a>  ACTN; actinin alpha
C    comp156846_c0_seq1; <a href="/dbget-bin/www_bget?ko:K05699">K05699</a>  ACTN; actinin alpha
C    comp5618_c0_seq1; <a href="/dbget-bin/www_bget?ko:K10352">K10352</a>  MYH; myosin heavy chain
C    comp11891_c0_seq1; <a href="/dbget-bin/www_bget?ko:K10352">K10352</a>  MYH; myosin heavy chain
C    comp12631_c0_seq1; <a href="/dbget-bin/www_bget?ko:K10352">K10352</a>  MYH; myosin heavy chain
C    comp15418_c0_seq1; <a href="/dbget-bin/www_bget?ko:K10352">K10352</a>  MYH; myosin heavy chain
C    comp20516_c0_seq1; <a href="/dbget-bin/www_bget?ko:K10352">K10352</a>  MYH; myosin heavy chain
C    comp23004_c0_seq1; <a href="/dbget-bin/www_bget?ko:K10352">K10352</a>  MYH; myosin heavy chain
C    comp23861_c0_seq1; <a href="/dbget-bin/www_bget?ko:K10352">K10352</a>  MYH; myosin heavy chain
C    comp35623_c0_seq1; <a href="/dbget-bin/www_bget?ko:K10352">K10352</a>  MYH; myosin heavy chain
C    comp37150_c0_seq1; <a href="/dbget-bin/www_bget?ko:K10352">K10352</a>  MYH; myosin heavy chain
C    comp37687_c0_seq1; <a href="/dbget-bin/www_bget?ko:K10352">K10352</a>  MYH; myosin heavy chain
C    comp40781_c0_seq1; <a href="/dbget-bin/www_bget?ko:K10352">K10352</a>  MYH; myosin heavy chain
C    comp40898_c0_seq1; <a href="/dbget-bin/www_bget?ko:K10352">K10352</a>  MYH; myosin heavy chain
C    comp45713_c0_seq1; <a href="/dbget-bin/www_bget?ko:K10352">K10352</a>  MYH; myosin heavy chain
C    comp45913_c0_seq1; <a href="/dbget-bin/www_bget?ko:K10352">K10352</a>  MYH; myosin heavy chain
C    comp46412_c0_seq1; <a href="/dbget-bin/www_bget?ko:K10352">K10352</a>  MYH; myosin heavy chain
C    comp57447_c0_seq1; <a href="/dbget-bin/www_bget?ko:K10352">K10352</a>  MYH; myosin heavy chain
C    comp62785_c0_seq1; <a href="/dbget-bin/www_bget?ko:K10352">K10352</a>  MYH; myosin heavy chain
C    comp68654_c0_seq1; <a href="/dbget-bin/www_bget?ko:K10352">K10352</a>  MYH; myosin heavy chain
C    comp68734_c0_seq1; <a href="/dbget-bin/www_bget?ko:K10352">K10352</a>  MYH; myosin heavy chain
C    comp69875_c0_seq1; <a href="/dbget-bin/www_bget?ko:K10352">K10352</a>  MYH; myosin heavy chain
C    comp70508_c0_seq1; <a href="/dbget-bin/www_bget?ko:K10352">K10352</a>  MYH; myosin heavy chain
C    comp90040_c0_seq1; <a href="/dbget-bin/www_bget?ko:K10352">K10352</a>  MYH; myosin heavy chain
C    comp96179_c0_seq1; <a href="/dbget-bin/www_bget?ko:K10352">K10352</a>  MYH; myosin heavy chain
C    comp105672_c0_seq1; <a href="/dbget-bin/www_bget?ko:K10352">K10352</a>  MYH; myosin heavy chain
C    comp105777_c0_seq1; <a href="/dbget-bin/www_bget?ko:K10352">K10352</a>  MYH; myosin heavy chain
C    comp110800_c0_seq1; <a href="/dbget-bin/www_bget?ko:K10352">K10352</a>  MYH; myosin heavy chain
C    comp120448_c0_seq1; <a href="/dbget-bin/www_bget?ko:K10352">K10352</a>  MYH; myosin heavy chain
C    comp129870_c0_seq1; <a href="/dbget-bin/www_bget?ko:K10352">K10352</a>  MYH; myosin heavy chain
C    comp129975_c0_seq1; <a href="/dbget-bin/www_bget?ko:K10352">K10352</a>  MYH; myosin heavy chain
C    comp136307_c0_seq1; <a href="/dbget-bin/www_bget?ko:K10352">K10352</a>  MYH; myosin heavy chain
C    comp140293_c0_seq1; <a href="/dbget-bin/www_bget?ko:K10352">K10352</a>  MYH; myosin heavy chain
C    comp145529_c0_seq1; <a href="/dbget-bin/www_bget?ko:K10352">K10352</a>  MYH; myosin heavy chain
C    comp152931_c0_seq1; <a href="/dbget-bin/www_bget?ko:K10352">K10352</a>  MYH; myosin heavy chain
C    comp153686_c0_seq1; <a href="/dbget-bin/www_bget?ko:K10352">K10352</a>  MYH; myosin heavy chain
C    comp46016_c0_seq10; <a href="/dbget-bin/www_bget?ko:K07375">K07375</a>  TUBB; tubulin beta
C    comp142717_c0_seq1; <a href="/dbget-bin/www_bget?ko:K07375">K07375</a>  TUBB; tubulin beta
C    comp43350_c0_seq1; <a href="/dbget-bin/www_bget?ko:K04455">K04455</a>  HSPB1; heat shock protein beta-1
C    comp46198_c0_seq4; <a href="/dbget-bin/www_bget?ko:K09493">K09493</a>  CCT1, TCP1; T-complex protein 1 subunit alpha
C    comp46198_c0_seq5; <a href="/dbget-bin/www_bget?ko:K09493">K09493</a>  CCT1, TCP1; T-complex protein 1 subunit alpha
C    comp46198_c0_seq17; <a href="/dbget-bin/www_bget?ko:K09493">K09493</a>  CCT1, TCP1; T-complex protein 1 subunit alpha
C    comp46198_c0_seq24; <a href="/dbget-bin/www_bget?ko:K09493">K09493</a>  CCT1, TCP1; T-complex protein 1 subunit alpha
C    comp46198_c0_seq38; <a href="/dbget-bin/www_bget?ko:K09493">K09493</a>  CCT1, TCP1; T-complex protein 1 subunit alpha
C    comp46198_c0_seq39; <a href="/dbget-bin/www_bget?ko:K09493">K09493</a>  CCT1, TCP1; T-complex protein 1 subunit alpha
C    comp43059_c0_seq1; <a href="/dbget-bin/www_bget?ko:K09494">K09494</a>  CCT2; T-complex protein 1 subunit beta
C    comp45212_c0_seq1; <a href="/dbget-bin/www_bget?ko:K09495">K09495</a>  CCT3, TRIC5; T-complex protein 1 subunit gamma
C    comp45212_c0_seq2; <a href="/dbget-bin/www_bget?ko:K09495">K09495</a>  CCT3, TRIC5; T-complex protein 1 subunit gamma
C    comp45212_c0_seq3; <a href="/dbget-bin/www_bget?ko:K09495">K09495</a>  CCT3, TRIC5; T-complex protein 1 subunit gamma
C    comp45212_c0_seq4; <a href="/dbget-bin/www_bget?ko:K09495">K09495</a>  CCT3, TRIC5; T-complex protein 1 subunit gamma
C    comp45212_c0_seq5; <a href="/dbget-bin/www_bget?ko:K09495">K09495</a>  CCT3, TRIC5; T-complex protein 1 subunit gamma
C    comp25740_c0_seq1; <a href="/dbget-bin/www_bget?ko:K09496">K09496</a>  CCT4; T-complex protein 1 subunit delta
C    comp41703_c0_seq1; <a href="/dbget-bin/www_bget?ko:K09496">K09496</a>  CCT4; T-complex protein 1 subunit delta
C    comp159707_c0_seq1; <a href="/dbget-bin/www_bget?ko:K09496">K09496</a>  CCT4; T-complex protein 1 subunit delta
C    comp150082_c0_seq1; <a href="/dbget-bin/www_bget?ko:K09497">K09497</a>  CCT5; T-complex protein 1 subunit epsilon
C    comp43491_c0_seq1; <a href="/dbget-bin/www_bget?ko:K09498">K09498</a>  CCT6; T-complex protein 1 subunit zeta
C    comp52439_c0_seq1; <a href="/dbget-bin/www_bget?ko:K09498">K09498</a>  CCT6; T-complex protein 1 subunit zeta
C    comp58772_c0_seq1; <a href="/dbget-bin/www_bget?ko:K09498">K09498</a>  CCT6; T-complex protein 1 subunit zeta
C    comp49344_c0_seq1; <a href="/dbget-bin/www_bget?ko:K09499">K09499</a>  CCT7; T-complex protein 1 subunit eta
C    comp37310_c0_seq1; <a href="/dbget-bin/www_bget?ko:K01648">K01648</a>  ACLY; ATP citrate (pro-S)-lyase [EC:2.3.3.8]
C    comp25193_c0_seq1; <a href="/dbget-bin/www_bget?ko:K00665">K00665</a>  FASN; fatty acid synthase, animal type [EC:2.3.1.85]
C    comp43211_c0_seq1; <a href="/dbget-bin/www_bget?ko:K00665">K00665</a>  FASN; fatty acid synthase, animal type [EC:2.3.1.85]
C    comp45992_c0_seq3; <a href="/dbget-bin/www_bget?ko:K00665">K00665</a>  FASN; fatty acid synthase, animal type [EC:2.3.1.85]
C    comp45992_c0_seq4; <a href="/dbget-bin/www_bget?ko:K00665">K00665</a>  FASN; fatty acid synthase, animal type [EC:2.3.1.85]
C    comp49405_c0_seq1; <a href="/dbget-bin/www_bget?ko:K00665">K00665</a>  FASN; fatty acid synthase, animal type [EC:2.3.1.85]
C    comp5715_c0_seq1; <a href="/dbget-bin/www_bget?ko:K00522">K00522</a>  FTH1; ferritin heavy chain [EC:1.16.3.1]
C    comp8089_c0_seq1; <a href="/dbget-bin/www_bget?ko:K00522">K00522</a>  FTH1; ferritin heavy chain [EC:1.16.3.1]
C    comp14966_c0_seq1; <a href="/dbget-bin/www_bget?ko:K00522">K00522</a>  FTH1; ferritin heavy chain [EC:1.16.3.1]
C    comp15975_c0_seq1; <a href="/dbget-bin/www_bget?ko:K00522">K00522</a>  FTH1; ferritin heavy chain [EC:1.16.3.1]
C    comp18276_c0_seq1; <a href="/dbget-bin/www_bget?ko:K00522">K00522</a>  FTH1; ferritin heavy chain [EC:1.16.3.1]
C    comp20812_c0_seq1; <a href="/dbget-bin/www_bget?ko:K00522">K00522</a>  FTH1; ferritin heavy chain [EC:1.16.3.1]
C    comp32040_c0_seq1; <a href="/dbget-bin/www_bget?ko:K00522">K00522</a>  FTH1; ferritin heavy chain [EC:1.16.3.1]
C    comp33847_c0_seq2; <a href="/dbget-bin/www_bget?ko:K00522">K00522</a>  FTH1; ferritin heavy chain [EC:1.16.3.1]
C    comp39675_c0_seq1; <a href="/dbget-bin/www_bget?ko:K00522">K00522</a>  FTH1; ferritin heavy chain [EC:1.16.3.1]
C    comp40919_c0_seq1; <a href="/dbget-bin/www_bget?ko:K00522">K00522</a>  FTH1; ferritin heavy chain [EC:1.16.3.1]
C    comp41271_c0_seq1; <a href="/dbget-bin/www_bget?ko:K00522">K00522</a>  FTH1; ferritin heavy chain [EC:1.16.3.1]
C    comp44455_c0_seq1; <a href="/dbget-bin/www_bget?ko:K00522">K00522</a>  FTH1; ferritin heavy chain [EC:1.16.3.1]
C    comp46175_c0_seq1; <a href="/dbget-bin/www_bget?ko:K00522">K00522</a>  FTH1; ferritin heavy chain [EC:1.16.3.1]
C    comp46175_c0_seq2; <a href="/dbget-bin/www_bget?ko:K00522">K00522</a>  FTH1; ferritin heavy chain [EC:1.16.3.1]
C    comp46175_c0_seq6; <a href="/dbget-bin/www_bget?ko:K00522">K00522</a>  FTH1; ferritin heavy chain [EC:1.16.3.1]
C    comp46175_c0_seq8; <a href="/dbget-bin/www_bget?ko:K00522">K00522</a>  FTH1; ferritin heavy chain [EC:1.16.3.1]
C    comp46175_c0_seq9; <a href="/dbget-bin/www_bget?ko:K00522">K00522</a>  FTH1; ferritin heavy chain [EC:1.16.3.1]
C    comp46175_c0_seq16; <a href="/dbget-bin/www_bget?ko:K00522">K00522</a>  FTH1; ferritin heavy chain [EC:1.16.3.1]
C    comp55212_c0_seq1; <a href="/dbget-bin/www_bget?ko:K00522">K00522</a>  FTH1; ferritin heavy chain [EC:1.16.3.1]
C    comp71260_c0_seq1; <a href="/dbget-bin/www_bget?ko:K00522">K00522</a>  FTH1; ferritin heavy chain [EC:1.16.3.1]
C    comp79734_c0_seq1; <a href="/dbget-bin/www_bget?ko:K00522">K00522</a>  FTH1; ferritin heavy chain [EC:1.16.3.1]
C    comp100299_c0_seq1; <a href="/dbget-bin/www_bget?ko:K00522">K00522</a>  FTH1; ferritin heavy chain [EC:1.16.3.1]
C    comp119306_c0_seq1; <a href="/dbget-bin/www_bget?ko:K00522">K00522</a>  FTH1; ferritin heavy chain [EC:1.16.3.1]
C    comp145558_c0_seq1; <a href="/dbget-bin/www_bget?ko:K00522">K00522</a>  FTH1; ferritin heavy chain [EC:1.16.3.1]
C    comp147640_c0_seq1; <a href="/dbget-bin/www_bget?ko:K00522">K00522</a>  FTH1; ferritin heavy chain [EC:1.16.3.1]
C    comp157908_c0_seq1; <a href="/dbget-bin/www_bget?ko:K00522">K00522</a>  FTH1; ferritin heavy chain [EC:1.16.3.1]
C    comp5866_c0_seq1; <a href="/dbget-bin/www_bget?ko:K04659">K04659</a>  THBS2S; thrombospondin 2/3/4/5
C    comp38152_c0_seq2; <a href="/dbget-bin/www_bget?ko:K04659">K04659</a>  THBS2S; thrombospondin 2/3/4/5
C    comp43892_c0_seq1; <a href="/dbget-bin/www_bget?ko:K04659">K04659</a>  THBS2S; thrombospondin 2/3/4/5
C    comp45938_c0_seq1; <a href="/dbget-bin/www_bget?ko:K04659">K04659</a>  THBS2S; thrombospondin 2/3/4/5
C    comp45938_c0_seq2; <a href="/dbget-bin/www_bget?ko:K04659">K04659</a>  THBS2S; thrombospondin 2/3/4/5
C    comp45938_c0_seq3; <a href="/dbget-bin/www_bget?ko:K04659">K04659</a>  THBS2S; thrombospondin 2/3/4/5
C    comp45938_c0_seq4; <a href="/dbget-bin/www_bget?ko:K04659">K04659</a>  THBS2S; thrombospondin 2/3/4/5
C    comp45938_c0_seq5; <a href="/dbget-bin/www_bget?ko:K04659">K04659</a>  THBS2S; thrombospondin 2/3/4/5
C    comp45938_c0_seq6; <a href="/dbget-bin/www_bget?ko:K04659">K04659</a>  THBS2S; thrombospondin 2/3/4/5
C    comp46661_c0_seq8; <a href="/dbget-bin/www_bget?ko:K04659">K04659</a>  THBS2S; thrombospondin 2/3/4/5
C    comp129872_c0_seq1; <a href="/dbget-bin/www_bget?ko:K04659">K04659</a>  THBS2S; thrombospondin 2/3/4/5
C    comp145011_c0_seq1; <a href="/dbget-bin/www_bget?ko:K04659">K04659</a>  THBS2S; thrombospondin 2/3/4/5
C    comp82357_c0_seq1; <a href="/dbget-bin/www_bget?ko:K00036">K00036</a>  G6PD, zwf; glucose-6-phosphate 1-dehydrogenase [EC:1.1.1.49]
C    comp83949_c0_seq1; <a href="/dbget-bin/www_bget?ko:K00036">K00036</a>  G6PD, zwf; glucose-6-phosphate 1-dehydrogenase [EC:1.1.1.49]
C    comp120052_c0_seq1; <a href="/dbget-bin/www_bget?ko:K00036">K00036</a>  G6PD, zwf; glucose-6-phosphate 1-dehydrogenase [EC:1.1.1.49]
C    comp58329_c0_seq1; <a href="/dbget-bin/www_bget?ko:K06568">K06568</a>  MUC1; mucin 1, transmembrane
C    comp18573_c0_seq1; <a href="/dbget-bin/www_bget?ko:K12751">K12751</a>  MYL6; myosin light chain 6
C    comp32918_c0_seq1; <a href="/dbget-bin/www_bget?ko:K12751">K12751</a>  MYL6; myosin light chain 6
C    comp39611_c0_seq1; <a href="/dbget-bin/www_bget?ko:K12751">K12751</a>  MYL6; myosin light chain 6
C    comp40422_c0_seq1; <a href="/dbget-bin/www_bget?ko:K12751">K12751</a>  MYL6; myosin light chain 6
C    comp63009_c0_seq1; <a href="/dbget-bin/www_bget?ko:K12751">K12751</a>  MYL6; myosin light chain 6
C    comp66494_c0_seq1; <a href="/dbget-bin/www_bget?ko:K12751">K12751</a>  MYL6; myosin light chain 6
C    comp83476_c0_seq1; <a href="/dbget-bin/www_bget?ko:K12751">K12751</a>  MYL6; myosin light chain 6
C    comp92094_c0_seq1; <a href="/dbget-bin/www_bget?ko:K12751">K12751</a>  MYL6; myosin light chain 6
C    comp146169_c0_seq1; <a href="/dbget-bin/www_bget?ko:K12751">K12751</a>  MYL6; myosin light chain 6
C    comp19339_c0_seq1; <a href="/dbget-bin/www_bget?ko:K12757">K12757</a>  MYL12; myosin regulatory light chain 12
C    comp19908_c0_seq1; <a href="/dbget-bin/www_bget?ko:K12757">K12757</a>  MYL12; myosin regulatory light chain 12
C    comp36401_c0_seq1; <a href="/dbget-bin/www_bget?ko:K12757">K12757</a>  MYL12; myosin regulatory light chain 12
C    comp43523_c0_seq1; <a href="/dbget-bin/www_bget?ko:K12757">K12757</a>  MYL12; myosin regulatory light chain 12
C    comp71896_c0_seq1; <a href="/dbget-bin/www_bget?ko:K12757">K12757</a>  MYL12; myosin regulatory light chain 12
C    comp73489_c0_seq1; <a href="/dbget-bin/www_bget?ko:K12757">K12757</a>  MYL12; myosin regulatory light chain 12
C    comp98939_c0_seq1; <a href="/dbget-bin/www_bget?ko:K12757">K12757</a>  MYL12; myosin regulatory light chain 12
C    comp115924_c0_seq1; <a href="/dbget-bin/www_bget?ko:K12757">K12757</a>  MYL12; myosin regulatory light chain 12
C    comp137256_c0_seq1; <a href="/dbget-bin/www_bget?ko:K12757">K12757</a>  MYL12; myosin regulatory light chain 12
C    comp73383_c0_seq1; <a href="/dbget-bin/www_bget?ko:K09580">K09580</a>  PDIA1, P4HB; protein disulfide-isomerase A1 [EC:5.3.4.1]
C    comp146894_c0_seq1; <a href="/dbget-bin/www_bget?ko:K09580">K09580</a>  PDIA1, P4HB; protein disulfide-isomerase A1 [EC:5.3.4.1]
C    comp21926_c0_seq1; <a href="/dbget-bin/www_bget?ko:K08056">K08056</a>  PDIA3, GRP58; protein disulfide isomerase family A, member 3 [EC:5.3.4.1]
C    comp31951_c0_seq1; <a href="/dbget-bin/www_bget?ko:K08056">K08056</a>  PDIA3, GRP58; protein disulfide isomerase family A, member 3 [EC:5.3.4.1]
C    comp45496_c0_seq1; <a href="/dbget-bin/www_bget?ko:K08056">K08056</a>  PDIA3, GRP58; protein disulfide isomerase family A, member 3 [EC:5.3.4.1]
C    comp45305_c0_seq1; <a href="/dbget-bin/www_bget?ko:K15377">K15377</a>  SLC44A2_4_5; solute carrier family 44 (choline transporter-like protein), member 2/4/5
C    comp127247_c0_seq1; <a href="/dbget-bin/www_bget?ko:K15377">K15377</a>  SLC44A2_4_5; solute carrier family 44 (choline transporter-like protein), member 2/4/5
C    comp128826_c0_seq1; <a href="/dbget-bin/www_bget?ko:K15377">K15377</a>  SLC44A2_4_5; solute carrier family 44 (choline transporter-like protein), member 2/4/5
C    comp133660_c0_seq1; <a href="/dbget-bin/www_bget?ko:K15377">K15377</a>  SLC44A2_4_5; solute carrier family 44 (choline transporter-like protein), member 2/4/5
C    comp160738_c0_seq1; <a href="/dbget-bin/www_bget?ko:K15377">K15377</a>  SLC44A2_4_5; solute carrier family 44 (choline transporter-like protein), member 2/4/5
C    comp35079_c0_seq1; <a href="/dbget-bin/www_bget?ko:K12184">K12184</a>  VPS28; ESCRT-I complex subunit VPS28
C    comp42409_c0_seq1; <a href="/dbget-bin/www_bget?ko:K12184">K12184</a>  VPS28; ESCRT-I complex subunit VPS28
C    comp48076_c0_seq1; <a href="/dbget-bin/www_bget?ko:K12184">K12184</a>  VPS28; ESCRT-I complex subunit VPS28
C    comp45020_c0_seq1; <a href="/dbget-bin/www_bget?ko:K04632">K04632</a>  GNAS; guanine nucleotide-binding protein G(s) subunit alpha
C    comp45020_c0_seq2; <a href="/dbget-bin/www_bget?ko:K04632">K04632</a>  GNAS; guanine nucleotide-binding protein G(s) subunit alpha
C    comp45020_c0_seq3; <a href="/dbget-bin/www_bget?ko:K04632">K04632</a>  GNAS; guanine nucleotide-binding protein G(s) subunit alpha
C    comp27708_c0_seq1; <a href="/dbget-bin/www_bget?ko:K17266">K17266</a>  MVP; major vault protein
C    comp43357_c0_seq1; <a href="/dbget-bin/www_bget?ko:K17266">K17266</a>  MVP; major vault protein
C    comp44063_c0_seq2; <a href="/dbget-bin/www_bget?ko:K17266">K17266</a>  MVP; major vault protein
C    comp44634_c0_seq1; <a href="/dbget-bin/www_bget?ko:K17266">K17266</a>  MVP; major vault protein
C    comp52044_c0_seq1; <a href="/dbget-bin/www_bget?ko:K17266">K17266</a>  MVP; major vault protein
C    comp54939_c0_seq1; <a href="/dbget-bin/www_bget?ko:K17266">K17266</a>  MVP; major vault protein
C    comp46938_c0_seq1; <a href="/dbget-bin/www_bget?ko:K03257">K03257</a>  EIF4A; translation initiation factor 4A
C    comp129611_c0_seq1; <a href="/dbget-bin/www_bget?ko:K03257">K03257</a>  EIF4A; translation initiation factor 4A
C    comp21574_c0_seq1; <a href="/dbget-bin/www_bget?ko:K17093">K17093</a>  ANXA4; annexin A4
C    comp21049_c0_seq1; <a href="/dbget-bin/www_bget?ko:K17095">K17095</a>  ANXA7_11; annexin A7/11
C    comp37037_c0_seq1; <a href="/dbget-bin/www_bget?ko:K17095">K17095</a>  ANXA7_11; annexin A7/11
C    comp41552_c0_seq1; <a href="/dbget-bin/www_bget?ko:K17095">K17095</a>  ANXA7_11; annexin A7/11
C    comp45695_c0_seq1; <a href="/dbget-bin/www_bget?ko:K17095">K17095</a>  ANXA7_11; annexin A7/11
C    comp45695_c0_seq3; <a href="/dbget-bin/www_bget?ko:K17095">K17095</a>  ANXA7_11; annexin A7/11
C    comp45949_c0_seq37; <a href="/dbget-bin/www_bget?ko:K17095">K17095</a>  ANXA7_11; annexin A7/11
C    comp48241_c0_seq1; <a href="/dbget-bin/www_bget?ko:K17095">K17095</a>  ANXA7_11; annexin A7/11
C    comp50705_c0_seq1; <a href="/dbget-bin/www_bget?ko:K17095">K17095</a>  ANXA7_11; annexin A7/11
C    comp53492_c0_seq1; <a href="/dbget-bin/www_bget?ko:K17095">K17095</a>  ANXA7_11; annexin A7/11
C    comp11270_c0_seq1; <a href="/dbget-bin/www_bget?ko:K01539">K01539</a>  ATP1A; sodium/potassium-transporting ATPase subunit alpha [EC:3.6.3.9]
C    comp13675_c0_seq1; <a href="/dbget-bin/www_bget?ko:K01539">K01539</a>  ATP1A; sodium/potassium-transporting ATPase subunit alpha [EC:3.6.3.9]
C    comp28792_c0_seq1; <a href="/dbget-bin/www_bget?ko:K01539">K01539</a>  ATP1A; sodium/potassium-transporting ATPase subunit alpha [EC:3.6.3.9]
C    comp30445_c0_seq1; <a href="/dbget-bin/www_bget?ko:K01539">K01539</a>  ATP1A; sodium/potassium-transporting ATPase subunit alpha [EC:3.6.3.9]
C    comp37158_c0_seq1; <a href="/dbget-bin/www_bget?ko:K01539">K01539</a>  ATP1A; sodium/potassium-transporting ATPase subunit alpha [EC:3.6.3.9]
C    comp45842_c0_seq1; <a href="/dbget-bin/www_bget?ko:K01539">K01539</a>  ATP1A; sodium/potassium-transporting ATPase subunit alpha [EC:3.6.3.9]
C    comp45842_c0_seq2; <a href="/dbget-bin/www_bget?ko:K01539">K01539</a>  ATP1A; sodium/potassium-transporting ATPase subunit alpha [EC:3.6.3.9]
C    comp45842_c0_seq3; <a href="/dbget-bin/www_bget?ko:K01539">K01539</a>  ATP1A; sodium/potassium-transporting ATPase subunit alpha [EC:3.6.3.9]
C    comp67071_c0_seq1; <a href="/dbget-bin/www_bget?ko:K01539">K01539</a>  ATP1A; sodium/potassium-transporting ATPase subunit alpha [EC:3.6.3.9]
C    comp104512_c0_seq1; <a href="/dbget-bin/www_bget?ko:K01539">K01539</a>  ATP1A; sodium/potassium-transporting ATPase subunit alpha [EC:3.6.3.9]
C    comp119450_c0_seq1; <a href="/dbget-bin/www_bget?ko:K01539">K01539</a>  ATP1A; sodium/potassium-transporting ATPase subunit alpha [EC:3.6.3.9]
C    comp141678_c0_seq1; <a href="/dbget-bin/www_bget?ko:K01539">K01539</a>  ATP1A; sodium/potassium-transporting ATPase subunit alpha [EC:3.6.3.9]
C    comp150006_c0_seq1; <a href="/dbget-bin/www_bget?ko:K01539">K01539</a>  ATP1A; sodium/potassium-transporting ATPase subunit alpha [EC:3.6.3.9]
C    comp154875_c0_seq1; <a href="/dbget-bin/www_bget?ko:K01539">K01539</a>  ATP1A; sodium/potassium-transporting ATPase subunit alpha [EC:3.6.3.9]
C    comp26152_c0_seq1; <a href="/dbget-bin/www_bget?ko:K05236">K05236</a>  COPA; coatomer protein complex, subunit alpha (xenin)
C    comp30695_c0_seq1; <a href="/dbget-bin/www_bget?ko:K05236">K05236</a>  COPA; coatomer protein complex, subunit alpha (xenin)
C    comp40280_c0_seq1; <a href="/dbget-bin/www_bget?ko:K05236">K05236</a>  COPA; coatomer protein complex, subunit alpha (xenin)
C    comp43391_c0_seq1; <a href="/dbget-bin/www_bget?ko:K05236">K05236</a>  COPA; coatomer protein complex, subunit alpha (xenin)
C    comp43391_c0_seq2; <a href="/dbget-bin/www_bget?ko:K05236">K05236</a>  COPA; coatomer protein complex, subunit alpha (xenin)
C    comp45981_c0_seq1; <a href="/dbget-bin/www_bget?ko:K05236">K05236</a>  COPA; coatomer protein complex, subunit alpha (xenin)
C    comp54642_c0_seq1; <a href="/dbget-bin/www_bget?ko:K05236">K05236</a>  COPA; coatomer protein complex, subunit alpha (xenin)
C    comp36892_c0_seq1; <a href="/dbget-bin/www_bget?ko:K07830">K07830</a>  RRAS2, TC21; Ras-related protein R-Ras2
C    comp24773_c0_seq1; <a href="/dbget-bin/www_bget?ko:K04513">K04513</a>  RHOA; Ras homolog gene family, member A
C    comp27603_c0_seq1; <a href="/dbget-bin/www_bget?ko:K04513">K04513</a>  RHOA; Ras homolog gene family, member A
C    comp34810_c0_seq1; <a href="/dbget-bin/www_bget?ko:K04513">K04513</a>  RHOA; Ras homolog gene family, member A
C    comp37594_c1_seq1; <a href="/dbget-bin/www_bget?ko:K04513">K04513</a>  RHOA; Ras homolog gene family, member A
C    comp45955_c0_seq2; <a href="/dbget-bin/www_bget?ko:K04513">K04513</a>  RHOA; Ras homolog gene family, member A
C    comp45955_c0_seq4; <a href="/dbget-bin/www_bget?ko:K04513">K04513</a>  RHOA; Ras homolog gene family, member A
C    comp69443_c0_seq1; <a href="/dbget-bin/www_bget?ko:K04513">K04513</a>  RHOA; Ras homolog gene family, member A
C    comp105136_c0_seq1; <a href="/dbget-bin/www_bget?ko:K04513">K04513</a>  RHOA; Ras homolog gene family, member A
C    comp111960_c0_seq1; <a href="/dbget-bin/www_bget?ko:K04513">K04513</a>  RHOA; Ras homolog gene family, member A
C    comp21518_c0_seq1; <a href="/dbget-bin/www_bget?ko:K07863">K07863</a>  RHOG; Ras homolog gene family, member G
C    comp40134_c0_seq1; <a href="/dbget-bin/www_bget?ko:K07889">K07889</a>  RAB5C; Ras-related protein Rab-5C
C    comp50346_c0_seq1; <a href="/dbget-bin/www_bget?ko:K07889">K07889</a>  RAB5C; Ras-related protein Rab-5C
C    comp133997_c0_seq1; <a href="/dbget-bin/www_bget?ko:K07903">K07903</a>  RAB10; Ras-related protein Rab-10
C    comp9458_c0_seq1; <a href="/dbget-bin/www_bget?ko:K04392">K04392</a>  RAC1; Ras-related C3 botulinum toxin substrate 1
C    comp24601_c0_seq1; <a href="/dbget-bin/www_bget?ko:K04392">K04392</a>  RAC1; Ras-related C3 botulinum toxin substrate 1
C    comp39355_c0_seq1; <a href="/dbget-bin/www_bget?ko:K04392">K04392</a>  RAC1; Ras-related C3 botulinum toxin substrate 1
C    comp43027_c0_seq1; <a href="/dbget-bin/www_bget?ko:K04392">K04392</a>  RAC1; Ras-related C3 botulinum toxin substrate 1
C    comp46640_c0_seq3; <a href="/dbget-bin/www_bget?ko:K04392">K04392</a>  RAC1; Ras-related C3 botulinum toxin substrate 1
C    comp57530_c0_seq1; <a href="/dbget-bin/www_bget?ko:K04392">K04392</a>  RAC1; Ras-related C3 botulinum toxin substrate 1
C    comp64890_c0_seq1; <a href="/dbget-bin/www_bget?ko:K04392">K04392</a>  RAC1; Ras-related C3 botulinum toxin substrate 1
C    comp53876_c0_seq1; <a href="/dbget-bin/www_bget?ko:K14753">K14753</a>  RACK1; guanine nucleotide-binding protein subunit beta-2-like 1 protein
C    comp92135_c0_seq1; <a href="/dbget-bin/www_bget?ko:K14753">K14753</a>  RACK1; guanine nucleotide-binding protein subunit beta-2-like 1 protein
C    comp92831_c0_seq1; <a href="/dbget-bin/www_bget?ko:K14753">K14753</a>  RACK1; guanine nucleotide-binding protein subunit beta-2-like 1 protein
C    comp131216_c0_seq1; <a href="/dbget-bin/www_bget?ko:K14753">K14753</a>  RACK1; guanine nucleotide-binding protein subunit beta-2-like 1 protein
C    comp152534_c0_seq1; <a href="/dbget-bin/www_bget?ko:K14753">K14753</a>  RACK1; guanine nucleotide-binding protein subunit beta-2-like 1 protein
C    comp42058_c0_seq2; <a href="/dbget-bin/www_bget?ko:K05402">K05402</a>  TOLLIP; toll-interacting protein
C    comp42058_c0_seq3; <a href="/dbget-bin/www_bget?ko:K05402">K05402</a>  TOLLIP; toll-interacting protein
B  Exosomal proteins of melanoma cells
C    comp37310_c0_seq1; <a href="/dbget-bin/www_bget?ko:K01648">K01648</a>  ACLY; ATP citrate (pro-S)-lyase [EC:2.3.3.8]
C    comp36626_c0_seq1; <a href="/dbget-bin/www_bget?ko:K04635">K04635</a>  GNA11; guanine nucleotide-binding protein subunit alpha-11
C    comp24701_c0_seq1; <a href="/dbget-bin/www_bget?ko:K04536">K04536</a>  GNB1; guanine nucleotide-binding protein G(I)/G(S)/G(T) subunit beta-1
C    comp44880_c0_seq1; <a href="/dbget-bin/www_bget?ko:K04536">K04536</a>  GNB1; guanine nucleotide-binding protein G(I)/G(S)/G(T) subunit beta-1
C    comp47161_c0_seq1; <a href="/dbget-bin/www_bget?ko:K04536">K04536</a>  GNB1; guanine nucleotide-binding protein G(I)/G(S)/G(T) subunit beta-1
C    comp89808_c0_seq1; <a href="/dbget-bin/www_bget?ko:K04536">K04536</a>  GNB1; guanine nucleotide-binding protein G(I)/G(S)/G(T) subunit beta-1
C    comp110488_c0_seq1; <a href="/dbget-bin/www_bget?ko:K04536">K04536</a>  GNB1; guanine nucleotide-binding protein G(I)/G(S)/G(T) subunit beta-1
C    comp155450_c0_seq1; <a href="/dbget-bin/www_bget?ko:K04536">K04536</a>  GNB1; guanine nucleotide-binding protein G(I)/G(S)/G(T) subunit beta-1
C    comp108957_c0_seq1; <a href="/dbget-bin/www_bget?ko:K15300">K15300</a>  STXBP2, MUNC18-2; syntaxin-binding protein 2
B  Exosomal proteins of other cancer cells
C    comp27571_c0_seq1; <a href="/dbget-bin/www_bget?ko:K06483">K06483</a>  ITGA4; integrin alpha 4
C    comp136615_c0_seq1; <a href="/dbget-bin/www_bget?ko:K13704">K13704</a>  ABHD12; abhydrolase domain-containing protein 12 [EC:3.1.1.23]
C    comp45354_c0_seq2; <a href="/dbget-bin/www_bget?ko:K14462">K14462</a>  APOB; apolipoprotein B
C    comp45366_c0_seq1; <a href="/dbget-bin/www_bget?ko:K14462">K14462</a>  APOB; apolipoprotein B
C    comp45466_c0_seq1; <a href="/dbget-bin/www_bget?ko:K14462">K14462</a>  APOB; apolipoprotein B
C    comp4449_c0_seq1; <a href="/dbget-bin/www_bget?ko:K17306">K17306</a>  ARMC1; armadillo repeat-containing protein 1
C    comp47800_c0_seq1; <a href="/dbget-bin/www_bget?ko:K17306">K17306</a>  ARMC1; armadillo repeat-containing protein 1
C    comp38771_c0_seq1; <a href="/dbget-bin/www_bget?ko:K03990">K03990</a>  C3; complement component 3
C    comp124869_c0_seq1; <a href="/dbget-bin/www_bget?ko:K03990">K03990</a>  C3; complement component 3
C    comp27209_c0_seq1; <a href="/dbget-bin/www_bget?ko:K06237">K06237</a>  COL4A; collagen, type IV, alpha
C    comp46796_c0_seq4; <a href="/dbget-bin/www_bget?ko:K06237">K06237</a>  COL4A; collagen, type IV, alpha
C    comp46796_c0_seq7; <a href="/dbget-bin/www_bget?ko:K06237">K06237</a>  COL4A; collagen, type IV, alpha
C    comp28118_c0_seq1; <a href="/dbget-bin/www_bget?ko:K04512">K04512</a>  DAAM; dishevelled associated activator of morphogenesis
C    comp52592_c0_seq1; <a href="/dbget-bin/www_bget?ko:K04512">K04512</a>  DAAM; dishevelled associated activator of morphogenesis
C    comp57981_c0_seq1; <a href="/dbget-bin/www_bget?ko:K04512">K04512</a>  DAAM; dishevelled associated activator of morphogenesis
C    comp73725_c0_seq1; <a href="/dbget-bin/www_bget?ko:K04512">K04512</a>  DAAM; dishevelled associated activator of morphogenesis
C    comp77639_c0_seq1; <a href="/dbget-bin/www_bget?ko:K04512">K04512</a>  DAAM; dishevelled associated activator of morphogenesis
C    comp103026_c0_seq1; <a href="/dbget-bin/www_bget?ko:K04512">K04512</a>  DAAM; dishevelled associated activator of morphogenesis
C    comp103733_c0_seq1; <a href="/dbget-bin/www_bget?ko:K04512">K04512</a>  DAAM; dishevelled associated activator of morphogenesis
C    comp8407_c0_seq1; <a href="/dbget-bin/www_bget?ko:K17307">K17307</a>  FBLN1_2; fibulin 1/2
C    comp17802_c0_seq1; <a href="/dbget-bin/www_bget?ko:K17307">K17307</a>  FBLN1_2; fibulin 1/2
C    comp24970_c0_seq1; <a href="/dbget-bin/www_bget?ko:K17307">K17307</a>  FBLN1_2; fibulin 1/2
C    comp41505_c0_seq1; <a href="/dbget-bin/www_bget?ko:K17307">K17307</a>  FBLN1_2; fibulin 1/2
C    comp46326_c0_seq4; <a href="/dbget-bin/www_bget?ko:K17307">K17307</a>  FBLN1_2; fibulin 1/2
C    comp46326_c0_seq5; <a href="/dbget-bin/www_bget?ko:K17307">K17307</a>  FBLN1_2; fibulin 1/2
C    comp46326_c0_seq8; <a href="/dbget-bin/www_bget?ko:K17307">K17307</a>  FBLN1_2; fibulin 1/2
C    comp46737_c0_seq11; <a href="/dbget-bin/www_bget?ko:K17307">K17307</a>  FBLN1_2; fibulin 1/2
C    comp46737_c0_seq30; <a href="/dbget-bin/www_bget?ko:K17307">K17307</a>  FBLN1_2; fibulin 1/2
C    comp52315_c0_seq1; <a href="/dbget-bin/www_bget?ko:K17307">K17307</a>  FBLN1_2; fibulin 1/2
C    comp64527_c0_seq1; <a href="/dbget-bin/www_bget?ko:K17307">K17307</a>  FBLN1_2; fibulin 1/2
C    comp121385_c0_seq1; <a href="/dbget-bin/www_bget?ko:K17307">K17307</a>  FBLN1_2; fibulin 1/2
C    comp33793_c0_seq1; <a href="/dbget-bin/www_bget?ko:K05399">K05399</a>  LBP; lipopolysaccharide-binding protein
C    comp36055_c0_seq1; <a href="/dbget-bin/www_bget?ko:K05399">K05399</a>  LBP; lipopolysaccharide-binding protein
C    comp45100_c0_seq1; <a href="/dbget-bin/www_bget?ko:K05399">K05399</a>  LBP; lipopolysaccharide-binding protein
C    comp63292_c0_seq1; <a href="/dbget-bin/www_bget?ko:K01045">K01045</a>  PON; arylesterase / paraoxonase [EC:3.1.1.2 3.1.8.1]
C    comp46564_c0_seq1; <a href="/dbget-bin/www_bget?ko:K06271">K06271</a>  TLN; talin
C    comp46564_c1_seq1; <a href="/dbget-bin/www_bget?ko:K06271">K06271</a>  TLN; talin
C    comp46585_c0_seq1; <a href="/dbget-bin/www_bget?ko:K06271">K06271</a>  TLN; talin
C    comp46585_c0_seq2; <a href="/dbget-bin/www_bget?ko:K06271">K06271</a>  TLN; talin
C    comp46585_c0_seq3; <a href="/dbget-bin/www_bget?ko:K06271">K06271</a>  TLN; talin
C    comp56999_c0_seq1; <a href="/dbget-bin/www_bget?ko:K06271">K06271</a>  TLN; talin
C    comp57790_c0_seq1; <a href="/dbget-bin/www_bget?ko:K06271">K06271</a>  TLN; talin
C    comp68937_c0_seq1; <a href="/dbget-bin/www_bget?ko:K06271">K06271</a>  TLN; talin
C    comp99636_c0_seq1; <a href="/dbget-bin/www_bget?ko:K06271">K06271</a>  TLN; talin
C    comp139945_c0_seq1; <a href="/dbget-bin/www_bget?ko:K06271">K06271</a>  TLN; talin
#
A<b>Exosomal RNA</b>
B  Exosomal RNA of haemopoietic cells
B  Exosomal RNA of muscle cells
B  Exosomal RNA of hepatic cells
B  Exosomal RNA of pancreatic cells
B  Exosomal RNA of neural cells
B  Exosomal RNA of breast milk
B  Exosomal RNA of saliva
B  Exosomal RNA of breast cancer cells
B  Exosomal RNA of ovarian cancer cells
B  Exosomal RNA of colorectal cancer cells
B  Exosomal RNA of hepatic cancer cells
B  Exosomal RNA of renal carcinoma cells
B  Exosomal RNA of pancreatic cancer cells
B  Exosomal RNA of melanoma cells
B  Exosomal RNA of lung cancer cells
B  Exosomal RNA of other cancer cells
!
#<hr>
#<b>[ <a href="/kegg/brite.html">BRITE</a> | <a href="/kegg/kegg2.html">KEGG2</a> | <a href="/kegg/">KEGG</a> ]</b><br>
#Last updated: July 29, 2013
