# Supplementary material for: RNA-Seq of the Caribbean reef-building coral Orbicella faveolata (Scleractinia-Merulinidae) under bleaching and disease stress expands models of coral innate immunity
Source: PeerJ. 2016 Feb 15;4:e1616. doi: 10.7717/peerj.1616 (PMC4768675; doi:10.7717/peerj.1616)
Supplement: Supplemental Information 10 [file peerj-04-1616-s010.gz › hier/q04516.keg]

+F	CAM	Ligand type
%<style type="text/css"><!--#grid{table-layout:fixed;font-family:monospace;position:relative;color:black;width:1200px;}.col1{position:relative;background:white;z-index:1;overflow:hidden;width:700px;}.col2{position:relative;background:white;z-index:3;padding-left:10px;}--></style>
#<h2><a href="/kegg/kegg2.html"><img src="/Fig/bget/kegg3.gif" align="middle" border=0></a>&nbsp; Cell Adhesion Molecules and Their Ligands</h2>
#<!---
#ENTRY       ko04516
#NAME        CAM
#DEFINITION  Cell adhesion molecules and their ligands Mfaveolata transcriptome
#--->
!
A<b>1. Immunoglobulin Superfamily</b>
B  Immune system
C    B7-CD28 family
D      CD28; CD28 antigen [KO:K06470]
E        <a href="/dbget-bin/www_bget?ko:K05412">K05412</a> CD80; CD80 antigen	Cell adhesion molecules (CAMs)
E        <a href="/dbget-bin/www_bget?ko:K05413">K05413</a> CD86; CD86 antigen	Cell adhesion molecules (CAMs)
E        <a href="/dbget-bin/www_bget?ko:K06710">K06710</a> ICOSLG, ICOSL; inducible T-cell co-stimulator ligand	Cell adhesion molecules (CAMs)
D      CD80; CD80 antigen [KO:K05412]
E        <a href="/dbget-bin/www_bget?ko:K06470">K06470</a> CD28; CD28 antigen	Cell adhesion molecules (CAMs)
E        <a href="/dbget-bin/www_bget?ko:K06538">K06538</a> CTLA4, CD152; cytotoxic T-lymphocyte-associated protein 4	Cell adhesion molecules (CAMs)
E        <a href="/dbget-bin/www_bget?ko:K06745">K06745</a> PDCD1LG1, CD274; programmed cell death 1 ligand 1	Cell adhesion molecules (CAMs)
D      CD86; CD86 antigen [KO:K05413]
E        <a href="/dbget-bin/www_bget?ko:K06470">K06470</a> CD28; CD28 antigen	Cell adhesion molecules (CAMs)
E        <a href="/dbget-bin/www_bget?ko:K06538">K06538</a> CTLA4, CD152; cytotoxic T-lymphocyte-associated protein 4	Cell adhesion molecules (CAMs)
D      CTLA4, CD152; cytotoxic T-lymphocyte-associated protein 4 [KO:K06538]
E        <a href="/dbget-bin/www_bget?ko:K05412">K05412</a> CD80; CD80 antigen	Cell adhesion molecules (CAMs)
E        <a href="/dbget-bin/www_bget?ko:K05413">K05413</a> CD86; CD86 antigen	Cell adhesion molecules (CAMs)
E        <a href="/dbget-bin/www_bget?ko:K06710">K06710</a> ICOSLG, ICOSL; inducible T-cell co-stimulator ligand	Cell adhesion molecules (CAMs)
D      PDCD1, PD1; programmed cell death 1 [KO:K06744]
E        <a href="/dbget-bin/www_bget?ko:K06745">K06745</a> PDCD1LG1, CD274; programmed cell death 1 ligand 1	Cell adhesion molecules (CAMs)
E        <a href="/dbget-bin/www_bget?ko:K06708">K06708</a> PDCD1LG2, CD273; programmed cell death 1 ligand 2	Cell adhesion molecules (CAMs)
D      BTLA; B and T lymphocyte associated [KO:K06707]
D      PDCD1LG1, CD274; programmed cell death 1 ligand 1 [KO:K06745]
E        <a href="/dbget-bin/www_bget?ko:K06744">K06744</a> PDCD1, PD1; programmed cell death protein 1	Cell adhesion molecules (CAMs)
E        <a href="/dbget-bin/www_bget?ko:K05412">K05412</a> CD80; CD80 antigen	Cell adhesion molecules (CAMs)
D      PDCD1LG2, CD273; programmed cell death 1 ligand 2 [KO:K06708]
E        <a href="/dbget-bin/www_bget?ko:K06744">K06744</a> PDCD1, PD1; programmed cell death protein 1	Cell adhesion molecules (CAMs)
D      B7H3; B7 homolog 3 [KO:K06746]
D      B7H4; immune costimulatory protein B7-H4 [KO:K06747]
D      ICOS, AILIM; inducible T-cell co-stimulator [KO:K06713]
E        <a href="/dbget-bin/www_bget?ko:K06710">K06710</a> ICOSLG, ICOSL; inducible T-cell co-stimulator ligand	Cell adhesion molecules (CAMs)
D      ICOSLG, ICOSL; inducible T-cell co-stimulator ligand [KO:K06710]
E        <a href="/dbget-bin/www_bget?ko:K06713">K06713</a> ICOS, AILIM; inducible T-cell co-stimulator	Cell adhesion molecules (CAMs)
E        <a href="/dbget-bin/www_bget?ko:K06470">K06470</a> CD28; CD28 antigen	Cell adhesion molecules (CAMs)
E        <a href="/dbget-bin/www_bget?ko:K06538">K06538</a> CTLA4, CD152; cytotoxic T-lymphocyte-associated protein 4	Cell adhesion molecules (CAMs)
D      NCR3LG1, B7H6; natural cytotoxicity triggering receptor 3 ligand 1 [KO:K16349]
E        <a href="/dbget-bin/www_bget?ko:K06743">K06743</a> NCR3; natural cytotoxicity triggering receptor 3	Cell adhesion molecules (CAMs)
D      NCR3; natural cytotoxicity triggering receptor 3 [KO:K06743]
E        <a href="/dbget-bin/www_bget?ko:K16349">K16349</a> NCR3LG1, B7H6; natural cytotoxicity triggering receptor 3 ligand 1	Cell adhesion molecules (CAMs)
D      TIGIT; T-cell immunoreceptor with Ig and ITIM domains [KO:K16350]
E        <a href="/dbget-bin/www_bget?ko:K06531">K06531</a> PVRL2; poliovirus receptor-related protein 2	Cell adhesion molecules (CAMs)
E        <a href="/dbget-bin/www_bget?ko:K06592">K06592</a> PVRL3; poliovirus receptor-related protein 3	Cell adhesion molecules (CAMs)
E        <a href="/dbget-bin/www_bget?ko:K06539">K06539</a> PVR, NECL5; poliovirus receptor	Cell adhesion molecules (CAMs)
C    CD2 family
D      CD2; CD2 antigen [KO:K06449]
E        <a href="/dbget-bin/www_bget?ko:K06492">K06492</a> CD58, LFA3; CD58 antigen	Cell adhesion molecules (CAMs)
E        <a href="/dbget-bin/www_bget?ko:K06479">K06479</a> CD48, BCM1; CD48 antigen	Cell adhesion molecules (CAMs)
E        <a href="/dbget-bin/www_bget?ko:K04008">K04008</a> CD59; CD59 antigen	Other cell surface / pericellular molecules
D      CD48, BCM1; CD48 antigen [KO:K06479]
E        <a href="/dbget-bin/www_bget?ko:K06449">K06449</a> CD2; CD2 antigen	Cell adhesion molecules (CAMs)
E        <a href="/dbget-bin/www_bget?ko:K06582">K06582</a> CD244; natural killer cell receptor 2B4	Cell adhesion molecules (CAMs)
E        <a href="/dbget-bin/www_bget?ko:K05856">K05856</a> LCK; lymphocyte cell-specific protein tyrosine kinase [EC:2.7.10.2]	Soluble ligands
E        <a href="/dbget-bin/www_bget?ko:K05703">K05703</a> FYN; tyrosine-protein kinase Fyn [EC:2.7.10.2]	Soluble ligands
D      CD58, LFA3; CD58 antigen [KO:K06492]
E        <a href="/dbget-bin/www_bget?ko:K06449">K06449</a> CD2; CD2 antigen	Cell adhesion molecules (CAMs)
D      CD84; CD84 antigen [KO:K06511]
E        <a href="/dbget-bin/www_bget?ko:K06511">K06511</a> CD84; CD84 antigen	Cell adhesion molecules (CAMs)
D      CD244; natural killer cell receptor 2B4 [KO:K06582]
E        <a href="/dbget-bin/www_bget?ko:K06479">K06479</a> CD48, BCM1; CD48 antigen	Cell adhesion molecules (CAMs)
D      LY9; lymphocyte antigen 9 [KO:K06570]
E        <a href="/dbget-bin/www_bget?ko:K06570">K06570</a> LY9; lymphocyte antigen 9	Cell adhesion molecules (CAMs)
D      SLAMF1, CD150; signaling lymphocytic activation molecule family member 1 [KO:K06536]
E        <a href="/dbget-bin/www_bget?ko:K06536">K06536</a> SLAMF1, CD150; signaling lymphocytic activation molecule family member 1	Cell adhesion molecules (CAMs)
D      SLAMF7; SLAM family member 7 [KO:K06733]
E        <a href="/dbget-bin/www_bget?ko:K06733">K06733</a> SLAMF7; SLAM family member 7	Cell adhesion molecules (CAMs)
C    ICAM family
D      ICAM1; intercellular adhesion molecule 1 [KO:K06490]
E        LFA-1	Cell adhesion molecules (CAMs)
E        CR3, Mac-1	Cell adhesion molecules (CAMs)
E        <a href="/dbget-bin/www_bget?ko:K06477">K06477</a> SPN, CD43; sialophorin	Cell adhesion molecules (CAMs)
E        enterotoxin type A, putative [SAC:SACOL1657]	Bacterial pathogens
E        seb; staphylococcal enterotoxin B [SAC:SACOL0907]	Bacterial pathogens
E        <a href="/dbget-bin/www_bget?ko:K11043">K11043</a> tst; toxic shock syndrome toxin-1	Bacterial pathogens
E        sec3; enterotoxin typeC3 [SAV:SAV2009]	Bacterial pathogens
E        speA3; exotoxin type A - phage associated [SPG:SpyM3_1301]	Bacterial pathogens
E        Human coxsackievirus A21 (strain Coe) [TAX:12070], VP1, 2, 3	Viruses
E        Human rhinovirus A [TAX:147711] [RS:NC_001617], VP1, 2, 3	Viruses
D      ICAM2; intercellular adhesion molecule 2 [KO:K06523]
E        LFA-1	Cell adhesion molecules (CAMs)
E        CR3, Mac-1	Cell adhesion molecules (CAMs)
E        <a href="/dbget-bin/www_bget?ko:K06563">K06563</a> CD209; CD209 antigen	Cell adhesion molecules (CAMs)
E        enterotoxin type A, putative [SAC:SACOL1657]	Bacterial pathogens
E        seb; staphylococcal enterotoxin B [SAC:SACOL0907]	Bacterial pathogens
E        <a href="/dbget-bin/www_bget?ko:K11043">K11043</a> tst; toxic shock syndrome toxin-1	Bacterial pathogens
E        sec3; enterotoxin typeC3 [SAV:SAV2009]	Bacterial pathogens
E        speA3; exotoxin type A - phage associated [SPG:SpyM3_1301]	Bacterial pathogens
D      ICAM3; intercellular adhesion molecule 3 [KO:K06486]
E        LFA-1	Cell adhesion molecules (CAMs)
E        alpha D beta 2	Cell adhesion molecules (CAMs)
E        <a href="/dbget-bin/www_bget?ko:K06563">K06563</a> CD209; CD209 antigen	Cell adhesion molecules (CAMs)
C    SIGLEC family
D      SN, SIGLEC1; sialoadhesin [KO:K06548]
E        <a href="/dbget-bin/www_bget?ko:K06477">K06477</a> SPN, CD43; sialophorin	Cell adhesion molecules (CAMs)
E        GM3; Hematoside [GL:G00108]	Other cell surface / pericellular molecules
E        6'-Sialyllactose [GL:G00265]	Other cell surface / pericellular molecules
D      CD22, SIGLEC2; CD22 antigen [KO:K06467]
E        <a href="/dbget-bin/www_bget?ko:K06478">K06478</a> PTPRC, CD45; receptor-type tyrosine-protein phosphatase C [EC:3.1.3.48]	Other cell surface / pericellular molecules
E        6'-Sialyllactose [GL:G00265]	Other cell surface / pericellular molecules
E        Sialyl-Tn antigen [GL:G00035]	Other cell surface / pericellular molecules
E        Sialyl-Tn (Gc) [GL:G00225]	Other cell surface / pericellular molecules
E        PSGP; Polysialoglycoprotein [GL:G00642]	Other cell surface / pericellular molecules
E        Core 3-sialyl-Tn [GL:G00901]	Other cell surface / pericellular molecules
D      CD33, SIGLEC3; CD33 antigen [KO:K06473]
E        6'-Sialyllactose [GL:G00265]	Other cell surface / pericellular molecules
E        GM3; Hematoside [GL:G00108]	Other cell surface / pericellular molecules
E        Sialyl-Tn antigen [GL:G00035]	Other cell surface / pericellular molecules
E        Sialyl-Tn (Gc) [GL:G00225]	Other cell surface / pericellular molecules
E        PSGP; Polysialoglycoprotein [GL:G00642]	Other cell surface / pericellular molecules
E        Core 3-sialyl-Tn [GL:G00901]	Other cell surface / pericellular molecules
D      SIGLEC5_14; sialic acid binding Ig-like lectin 5/14 [KO:K06549]
E        GM3; Hematoside [GL:G00108]	Other cell surface / pericellular molecules
E        6'-Sialyllactose [GL:G00265]	Other cell surface / pericellular molecules
E        Sialyl-Tn antigen [GL:G00035]	Other cell surface / pericellular molecules
E        Sialyl-Tn (Gc) [GL:G00225]	Other cell surface / pericellular molecules
E        PSGP; Polysialoglycoprotein [GL:G00642]	Other cell surface / pericellular molecules
E        Core 3-sialyl-Tn [GL:G00901]	Other cell surface / pericellular molecules
E        GD3; CD60a [GL:G00113]	Other cell surface / pericellular molecules
D      SIGLEC6; sialic acid binding Ig-like lectin 6 [KO:K06738]
E        Sialyl-Tn antigen [GL:G00035]	Other cell surface / pericellular molecules
E        Sialyl-Tn (Gc) [GL:G00225]	Other cell surface / pericellular molecules
E        PSGP; Polysialoglycoprotein [GL:G00642]	Other cell surface / pericellular molecules
E        Core 3-sialyl-Tn [GL:G00901]	Other cell surface / pericellular molecules
D      SIGLEC7; sialic acid binding Ig-like lectin 7 [KO:K06739]
E        GD3; CD60a [GL:G00113]	Other cell surface / pericellular molecules
E        6'-Sialyllactose [GL:G00265]	Other cell surface / pericellular molecules
E        GM3; Hematoside [GL:G00108]	Other cell surface / pericellular molecules
D      SIGLEC8; sialic acid binding Ig-like lectin 8 [KO:K06748]
E        GM3; Hematoside [GL:G00108]	Other cell surface / pericellular molecules
E        6'-Sialyllactose [GL:G00265]	Other cell surface / pericellular molecules
D      SIGLEC9; sialic acid binding Ig-like lectin 9 [KO:K06740]
E        GM3; Hematoside [GL:G00108]	Other cell surface / pericellular molecules
E        sialyl Lewis x antigen [GL:G00242]	Other cell surface / pericellular molecules
E        6'-Sialyllactose [GL:G00265]	Other cell surface / pericellular molecules
D      SIGLEC10; sialic acid binding Ig-like lectin 10 [KO:K06749]
E        GM3; Hematoside [GL:G00108]	Other cell surface / pericellular molecules
E        6'-Sialyllactose [GL:G00265]	Other cell surface / pericellular molecules
D      SIGLEC11; sialic acid binding Ig-like lectin 11 [KO:K06750]
E        GD3; CD60a [GL:G00113]	Other cell surface / pericellular molecules
D      SIGLEC15; sialic acid binding Ig-like lectin 15 [KO:K16352]
C    MHC
D      MHC1; major histocompatibility complex, class I [KO:K06751]
E        <a href="/dbget-bin/www_bget?ko:K06458">K06458</a> CD8A; CD8A antigen, alpha polypeptide	Cell adhesion molecules (CAMs)
E        <a href="/dbget-bin/www_bget?ko:K06459">K06459</a> CD8B; CD8B antigen, beta polypeptide	Cell adhesion molecules (CAMs)
E        Human adenovirus type 5 [TAX:28285], fiber protein	Viruses
E        Simian virus 40 [TAX:10633] [RS:NC_001669]	Viruses
E        Human T-lymphotropic virus 1 [TAX:11908] [RS:NC_001436], p12I	Viruses
D      MHC2; major histocompatibility complex, class II [KO:K06752]
E        <a href="/dbget-bin/www_bget?ko:K06454">K06454</a> CD4; CD4 antigen	Cell adhesion molecules (CAMs)
E        <a href="/dbget-bin/www_bget?ko:K06565">K06565</a> LAG3; lymphocyte-activation gene 3 protein	Cell adhesion molecules (CAMs)
C    Others
D      ALCAM; activated leukocyte cell adhesion molecule [KO:K06547]
E        <a href="/dbget-bin/www_bget?ko:K06547">K06547</a> ALCAM; activated leukocyte cell adhesion molecule	Cell adhesion molecules (CAMs)
E        <a href="/dbget-bin/www_bget?ko:K06456">K06456</a> CD6; CD6 antigen	Other cell surface / pericellular molecules
D      CD4; CD4 antigen [KO:K06454]
E        <a href="/dbget-bin/www_bget?ko:K06752">K06752</a> MHC2; major histocompatibility complex, class II	Cell adhesion molecules (CAMs)
E        Human herpesvirus 7 [TAX:10372] [RS:NC_001716], gB	Viruses
E        Human immunodeficiency virus 1 [TAX:11676] [RS:NC_001802], gp120, 41	Viruses
E        Human immunodeficiency virus 2 [TAX:11709] [RS:NC_001722], env	Viruses
E        Simian immunodeficiency virus [TAX:11723] [RS:NC_001549], env	Viruses
E        Simian immunodeficiency virus 2 [TAX:159122] [RS:NC_004455], env	Viruses
D      CD8A; CD8A antigen, alpha polypeptide [KO:K06458]
E        <a href="/dbget-bin/www_bget?ko:K06751">K06751</a> MHC1; major histocompatibility complex, class I	Cell adhesion molecules (CAMs)
E        Human immunodeficiency virus 1 [TAX:11676] [RS:NC_001802], gp120, 41	Viruses
D      CD8B; CD8B antigen, beta polypeptide 1 [KO:K06459]
E        <a href="/dbget-bin/www_bget?ko:K06751">K06751</a> MHC1; major histocompatibility complex, class I	Cell adhesion molecules (CAMs)
E        Human immunodeficiency virus 1 [TAX:11676] [RS:NC_001802], gp120, 41	Viruses
D      CD226, DNAM1; CD226 antigen [KO:K06567]
E        <a href="/dbget-bin/www_bget?ko:K06539">K06539</a> PVR, NECL5; poliovirus receptor	Cell adhesion molecules (CAMs)
E        <a href="/dbget-bin/www_bget?ko:K06531">K06531</a> PVRL2; poliovirus receptor-related protein 2	Cell adhesion molecules (CAMs)
E        LFA-1	Cell adhesion molecules (CAMs)
D      LAG3; lymphocyte-activation gene 3 protein [KO:K06565]
E        <a href="/dbget-bin/www_bget?ko:K06752">K06752</a> MHC2; major histocompatibility complex, class II	Cell adhesion molecules (CAMs)
B  Neural system
C    5/2 subfamily
D      NCAM; neural cell adhesion molecule [KO:K06491]
E        <a href="/dbget-bin/www_bget?ko:K06491">K06491</a> NCAM; neural cell adhesion molecule	Cell adhesion molecules (CAMs)
E        <a href="/dbget-bin/www_bget?ko:K06755">K06755</a> ROBO3; roundabout, axon guidance receptor 3	Cell adhesion molecules (CAMs)
E        <a href="/dbget-bin/www_bget?ko:K06550">K06550</a> L1CAM; L1 cell adhesion molecule	Cell adhesion molecules (CAMs)
E        <a href="/dbget-bin/www_bget?ko:K06794">K06794</a> NCAN, CSPG3; neurocan core protein	Cell adhesion molecules (CAMs)
E        <a href="/dbget-bin/www_bget?ko:K06760">K06760</a> CNTN2; contactin 2	Cell adhesion molecules (CAMs)
E        <a href="/dbget-bin/www_bget?ko:K04362">K04362</a> FGFR1; fibroblast growth factor receptor 1 [EC:2.7.10.1]	Cell adhesion molecules (CAMs)
E        <a href="/dbget-bin/www_bget?ko:K05095">K05095</a> FGFR4; fibroblast growth factor receptor 4 [EC:2.7.10.1]	Cell adhesion molecules (CAMs)
E        <a href="/dbget-bin/www_bget?ko:K06254">K06254</a> AGRN; agrin	Extracellular matrix (ECM) components
E        <a href="/dbget-bin/www_bget?ko:K06831">K06831</a> LGALS3; galectin-3	Other cell surface / pericellular molecules
E        Rabies virus [TAX:11292] [RS:NC_001542], G	Viruses
C    5/3 subfamily
D      ROBO1; roundabout, axon guidance receptor 1 [KO:K06753]
E        <a href="/dbget-bin/www_bget?ko:K06753">K06753</a> ROBO1; roundabout, axon guidance receptor 1	Cell adhesion molecules (CAMs)
E        <a href="/dbget-bin/www_bget?ko:K06755">K06755</a> ROBO3; roundabout, axon guidance receptor 3	Cell adhesion molecules (CAMs)
E        <a href="/dbget-bin/www_bget?ko:K06784">K06784</a> ROBO4; roundabout, axon guidance receptor 4	Cell adhesion molecules (CAMs)
E        <a href="/dbget-bin/www_bget?ko:K06838">K06838</a> SLIT1; slit 1	Other cell surface / pericellular molecules
E        <a href="/dbget-bin/www_bget?ko:K06839">K06839</a> SLIT2; slit 2	Other cell surface / pericellular molecules
E        <a href="/dbget-bin/www_bget?ko:K06850">K06850</a> SLIT3; slit 3	Other cell surface / pericellular molecules
D      ROBO2; roundabout, axon guidance receptor 2 [KO:K06754]
E        <a href="/dbget-bin/www_bget?ko:K06754">K06754</a> ROBO2; roundabout, axon guidance receptor 2	Cell adhesion molecules (CAMs)
E        <a href="/dbget-bin/www_bget?ko:K06838">K06838</a> SLIT1; slit 1	Other cell surface / pericellular molecules
E        <a href="/dbget-bin/www_bget?ko:K06839">K06839</a> SLIT2; slit 2	Other cell surface / pericellular molecules
D      ROBO3; roundabout, axon guidance receptor 3 [KO:K06755]
E        <a href="/dbget-bin/www_bget?ko:K06753">K06753</a> ROBO1; roundabout, axon guidance receptor 1	Cell adhesion molecules (CAMs)
E        <a href="/dbget-bin/www_bget?ko:K06755">K06755</a> ROBO3; roundabout, axon guidance receptor 3	Cell adhesion molecules (CAMs)
E        <a href="/dbget-bin/www_bget?ko:K06491">K06491</a> NCAM; neural cell adhesion molecule	Cell adhesion molecules (CAMs)
C    6/5 subfamily
D      NRCAM; neuronal cell adhesion molecule [KO:K06756]
E        <a href="/dbget-bin/www_bget?ko:K06756">K06756</a> NRCAM; neuronal cell adhesion molecule	Cell adhesion molecules (CAMs)
E        <a href="/dbget-bin/www_bget?ko:K06757">K06757</a> NFASC; neurofascin	Cell adhesion molecules (CAMs)
E        <a href="/dbget-bin/www_bget?ko:K06759">K06759</a> CNTN1; contactin 1	Cell adhesion molecules (CAMs)
E        <a href="/dbget-bin/www_bget?ko:K06760">K06760</a> CNTN2; contactin 2	Cell adhesion molecules (CAMs)
E        VLA-4	Cell adhesion molecules (CAMs)
F          comp27571_c0_seq1; <a href="/dbget-bin/www_bget?ko:K06483">K06483</a> ITGA4; integrin alpha 4
F          comp31936_c0_seq1; <a href="/dbget-bin/www_bget?ko:K05719">K05719</a> ITGB1; integrin beta 1
F          comp33083_c0_seq1; <a href="/dbget-bin/www_bget?ko:K05719">K05719</a> ITGB1; integrin beta 1
F          comp41642_c0_seq1; <a href="/dbget-bin/www_bget?ko:K05719">K05719</a> ITGB1; integrin beta 1
F          comp74612_c0_seq1; <a href="/dbget-bin/www_bget?ko:K05719">K05719</a> ITGB1; integrin beta 1
F          comp93231_c0_seq1; <a href="/dbget-bin/www_bget?ko:K05719">K05719</a> ITGB1; integrin beta 1
E        <a href="/dbget-bin/www_bget?ko:K06794">K06794</a> NCAN, CSPG3; neurocan core protein	Cell adhesion molecules (CAMs)
E        <a href="/dbget-bin/www_bget?ko:K08114">K08114</a> PTPRZ; receptor-type tyrosine-protein phosphatase zeta [EC:3.1.3.48]	Cell adhesion molecules (CAMs)
E        <a href="/dbget-bin/www_bget?ko:K06819">K06819</a> NRP2; neuropilin 2	Cell adhesion molecules (CAMs)
E        <a href="/dbget-bin/www_bget?ko:K06820">K06820</a> PLXNA; plexin A	Cell adhesion molecules (CAMs)
E        <a href="/dbget-bin/www_bget?ko:K06842">K06842</a> SEMA6; semaphorin 6	Other cell surface / pericellular molecules
E        <a href="/dbget-bin/www_bget?ko:K16364">K16364</a> GLDN; GLDN; gliomedin	Other cell surface / pericellular molecules
D      NFASC; neurofascin [KO:K06757]
E        <a href="/dbget-bin/www_bget?ko:K06756">K06756</a> NRCAM; neuronal cell adhesion molecule	Cell adhesion molecules (CAMs)
E        <a href="/dbget-bin/www_bget?ko:K06550">K06550</a> L1CAM; L1 cell adhesion molecule	Cell adhesion molecules (CAMs)
E        <a href="/dbget-bin/www_bget?ko:K06759">K06759</a> CNTN1; contactin 1	Cell adhesion molecules (CAMs)
E        <a href="/dbget-bin/www_bget?ko:K16364">K16364</a> GLDN; GLDN; gliomedin	Other cell surface / pericellular molecules
D      CHL1; L1 cell adhesion molecule like protein [KO:K06758]
E        <a href="/dbget-bin/www_bget?ko:K06758">K06758</a> CHL1; L1 cell adhesion molecule like protein	Cell adhesion molecules (CAMs)
E        <a href="/dbget-bin/www_bget?ko:K06819">K06819</a> NRP2; neuropilin 2	Cell adhesion molecules (CAMs)
E        <a href="/dbget-bin/www_bget?ko:K03283">K03283</a> HSPA1_8; heat shock 70kDa protein 1/8	Other cell surface / pericellular molecules
E        <a href="/dbget-bin/www_bget?ko:K09525">K09525</a> DNAJC5; DnaJ homolog subfamily C member 5	Other cell surface / pericellular molecules
E        <a href="/dbget-bin/www_bget?ko:K16365">K16365</a> SGTA; small glutamine-rich tetratricopeptide repeat-containing protein alpha	Other cell surface / pericellular molecules
D      L1CAM; L1 cell adhesion molecule [KO:K06550]
E        <a href="/dbget-bin/www_bget?ko:K06550">K06550</a> L1CAM; L1 cell adhesion molecule	Cell adhesion molecules (CAMs)
E        <a href="/dbget-bin/www_bget?ko:K06491">K06491</a> NCAM; neural cell adhesion molecule	Cell adhesion molecules (CAMs)
E        <a href="/dbget-bin/www_bget?ko:K06757">K06757</a> NFASC; neurofascin	Cell adhesion molecules (CAMs)
E        VLA-5	Cell adhesion molecules (CAMs)
F          comp31936_c0_seq1; <a href="/dbget-bin/www_bget?ko:K05719">K05719</a> ITGB1; integrin beta 1
F          comp33083_c0_seq1; <a href="/dbget-bin/www_bget?ko:K05719">K05719</a> ITGB1; integrin beta 1
F          comp41642_c0_seq1; <a href="/dbget-bin/www_bget?ko:K05719">K05719</a> ITGB1; integrin beta 1
F          comp74612_c0_seq1; <a href="/dbget-bin/www_bget?ko:K05719">K05719</a> ITGB1; integrin beta 1
F          comp93231_c0_seq1; <a href="/dbget-bin/www_bget?ko:K05719">K05719</a> ITGB1; integrin beta 1
E        VNR	Cell adhesion molecules (CAMs)
F          comp41436_c0_seq1; <a href="/dbget-bin/www_bget?ko:K06487">K06487</a> ITGAV; integrin alpha V
F          comp44453_c0_seq2; <a href="/dbget-bin/www_bget?ko:K06487">K06487</a> ITGAV; integrin alpha V
F          comp44453_c0_seq3; <a href="/dbget-bin/www_bget?ko:K06487">K06487</a> ITGAV; integrin alpha V
F          comp45426_c0_seq1; <a href="/dbget-bin/www_bget?ko:K06487">K06487</a> ITGAV; integrin alpha V
F          comp45426_c0_seq2; <a href="/dbget-bin/www_bget?ko:K06487">K06487</a> ITGAV; integrin alpha V
E        <a href="/dbget-bin/www_bget?ko:K06759">K06759</a> CNTN1; contactin 1	Cell adhesion molecules (CAMs)
E        <a href="/dbget-bin/www_bget?ko:K06760">K06760</a> CNTN2; contactin 2	Cell adhesion molecules (CAMs)
E        <a href="/dbget-bin/www_bget?ko:K06794">K06794</a> NCAN, CSPG3; neurocan core protein	Cell adhesion molecules (CAMs)
E        <a href="/dbget-bin/www_bget?ko:K04362">K04362</a> FGFR1; fibroblast growth factor receptor 1 [EC:2.7.10.1]	Cell adhesion molecules (CAMs)
E        <a href="/dbget-bin/www_bget?ko:K04361">K04361</a> EGFR, ERBB1; epidermal growth factor receptor [EC:2.7.10.1]	Cell adhesion molecules (CAMs)
E        <a href="/dbget-bin/www_bget?ko:K06252">K06252</a> TN; tenascin	Extracellular matrix (ECM) components
E        <a href="/dbget-bin/www_bget?ko:K06831">K06831</a> LGALS3; galectin-3	Other cell surface / pericellular molecules
E        <a href="/dbget-bin/www_bget?ko:K06840">K06840</a> SEMA3; semaphorin 3	Other cell surface / pericellular molecules
C    6/4 subfamily
D      CNTN1; contactin 1 [KO:K06759]
E        <a href="/dbget-bin/www_bget?ko:K06550">K06550</a> L1CAM; L1 cell adhesion molecule	Cell adhesion molecules (CAMs)
E        <a href="/dbget-bin/www_bget?ko:K06756">K06756</a> NRCAM; neuronal cell adhesion molecule	Cell adhesion molecules (CAMs)
E        <a href="/dbget-bin/www_bget?ko:K06757">K06757</a> NFASC; neurofascin	Cell adhesion molecules (CAMs)
E        <a href="/dbget-bin/www_bget?ko:K08114">K08114</a> PTPRZ; receptor-type tyrosine-protein phosphatase zeta [EC:3.1.3.48]	Cell adhesion molecules (CAMs)
D      CNTN2; contactin 2 [KO:K06760]
E        <a href="/dbget-bin/www_bget?ko:K06491">K06491</a> NCAM; neural cell adhesion molecule	Cell adhesion molecules (CAMs)
E        <a href="/dbget-bin/www_bget?ko:K06756">K06756</a> NRCAM; neuronal cell adhesion molecule	Cell adhesion molecules (CAMs)
E        <a href="/dbget-bin/www_bget?ko:K06550">K06550</a> L1CAM; L1 cell adhesion molecule	Cell adhesion molecules (CAMs)
E        <a href="/dbget-bin/www_bget?ko:K06760">K06760</a> CNTN2; contactin 2	Cell adhesion molecules (CAMs)
D      CNTN3; contactin 3 [KO:K06761]
E        <a href="/dbget-bin/www_bget?ko:K16667">K16667</a> PTPRG; receptor-type tyrosine-protein phosphatase gamma [EC:3.1.3.48]	Cell adhesion molecules (CAMs)
D      CNTN4; contactin 4 [KO:K06762]
E        <a href="/dbget-bin/www_bget?ko:K16667">K16667</a> PTPRG; receptor-type tyrosine-protein phosphatase gamma [EC:3.1.3.48]	Cell adhesion molecules (CAMs)
D      CNTN5; contactin 5 [KO:K06763]
E        <a href="/dbget-bin/www_bget?ko:K16667">K16667</a> PTPRG; receptor-type tyrosine-protein phosphatase gamma [EC:3.1.3.48]	Cell adhesion molecules (CAMs)
D      CNTN6; contactin 6 [KO:K06764]
E        <a href="/dbget-bin/www_bget?ko:K16667">K16667</a> PTPRG; receptor-type tyrosine-protein phosphatase gamma [EC:3.1.3.48]	Cell adhesion molecules (CAMs)
C    4/6 subfamily
D      DCC; deleted in colorectal carcinoma [KO:K06765]
E        <a href="/dbget-bin/www_bget?ko:K06843">K06843</a> NTN1; netrin 1	Other cell surface / pericellular molecules
D      NEO1; neogenin [KO:K06766]
E        <a href="/dbget-bin/www_bget?ko:K06847">K06847</a> RGM; RGM domain family	Other cell surface / pericellular molecules
E        <a href="/dbget-bin/www_bget?ko:K06843">K06843</a> NTN1; netrin 1	Other cell surface / pericellular molecules
C    10/6 subfamily
D      DSCAM; Down syndrome cell adhesion molecule [KO:K06767]
E        <a href="/dbget-bin/www_bget?ko:K06767">K06767</a> DSCAM; Down syndrome cell adhesion molecule	Cell adhesion molecules (CAMs)
E        <a href="/dbget-bin/www_bget?ko:K06843">K06843</a> NTN1; netrin 1	Other cell surface / pericellular molecules
D      DSCAML1; Down syndrome cell adhesion molecule-like protein 1 [KO:K06768]
E        <a href="/dbget-bin/www_bget?ko:K06768">K06768</a> DSCAML1; Down syndrome cell adhesion molecule-like protein 1	Cell adhesion molecules (CAMs)
C    6/13 subfamily
D      SDK; protein sidekick [KO:K16353]
E        <a href="/dbget-bin/www_bget?ko:K16353">K16353</a> SDK; protein sidekick	Cell adhesion molecules (CAMs)
C    1/1 subfamily
D      LRFN1, SALM2; leucine-rich repeat and fibronectin type-III domain-containing protein 1 [KO:K16354]
E        <a href="/dbget-bin/www_bget?ko:K11828">K11828</a> DLG4, PSD95; discs large protein 4	Other cell surface / pericellular molecules
D      LRFN2, SALM1; leucine-rich repeat and fibronectin type-III domain-containing protein 2 [KO:K16355]
E        <a href="/dbget-bin/www_bget?ko:K11828">K11828</a> DLG4, PSD95; discs large protein 4	Other cell surface / pericellular molecules
D      LRFN3, SALM4; leucine-rich repeat and fibronectin type-III domain-containing protein 3 [KO:K16356]
E        <a href="/dbget-bin/www_bget?ko:K16356">K16356</a> LRFN3, SALM4; leucine-rich repeat and fibronectin type-III domain-containing protein 3	Cell adhesion molecules (CAMs)
D      LRFN4, SALM3; leucine-rich repeat and fibronectin type-III domain-containing protein 4 [KO:K16357]
E        <a href="/dbget-bin/www_bget?ko:K11828">K11828</a> DLG4, PSD95; discs large protein 4	Other cell surface / pericellular molecules
D      LRFN5, SALM5; leucine-rich repeat and fibronectin type-III domain-containing protein 5 [KO:K16358]
E        <a href="/dbget-bin/www_bget?ko:K16358">K16358</a> LRFN5, SALM5; leucine-rich repeat and fibronectin type-III domain-containing protein 5	Cell adhesion molecules (CAMs)
C    N/0 subfamily
D      ICAM5, TLCN; intercellular adhesion molecule 5 [KO:K06769]
E        LFA-1	Cell adhesion molecules (CAMs)
D      THY1, CD90; Thy-1 cell surface antigen [KO:K06514]
E        VNR	Cell adhesion molecules (CAMs)
F          comp41436_c0_seq1; <a href="/dbget-bin/www_bget?ko:K06487">K06487</a> ITGAV; integrin alpha V
F          comp44453_c0_seq2; <a href="/dbget-bin/www_bget?ko:K06487">K06487</a> ITGAV; integrin alpha V
F          comp44453_c0_seq3; <a href="/dbget-bin/www_bget?ko:K06487">K06487</a> ITGAV; integrin alpha V
F          comp45426_c0_seq1; <a href="/dbget-bin/www_bget?ko:K06487">K06487</a> ITGAV; integrin alpha V
F          comp45426_c0_seq2; <a href="/dbget-bin/www_bget?ko:K06487">K06487</a> ITGAV; integrin alpha V
E        <a href="/dbget-bin/www_bget?ko:K16338">K16338</a> SDC4; syndecan 4	Cell adhesion molecules (CAMs)
E        CR3, Mac-1	Cell adhesion molecules (CAMs)
E        <a href="/dbget-bin/www_bget?ko:K06830">K06830</a> LGALS1; galectin-1	Other cell surface / pericellular molecules
D      MPZ; myelin protein zero [KO:K06770]
E        <a href="/dbget-bin/www_bget?ko:K06770">K06770</a> MPZ; myelin protein zero	Cell adhesion molecules (CAMs)
D      MAG, GMA, SIGLEC4; myelin associated glycoprotein [KO:K06771]
E        <a href="/dbget-bin/www_bget?ko:K06771">K06771</a> MAG, GMA, SIGLEC4; myelin associated glycoprotein	Cell adhesion molecules (CAMs)
E        <a href="/dbget-bin/www_bget?ko:K06831">K06831</a> LGALS3; galectin-3	Other cell surface / pericellular molecules
E        <a href="/dbget-bin/www_bget?ko:K16659">K16659</a> RTN4R, NGR; reticulon-4 receptor	Other cell surface / pericellular molecules
E        <a href="/dbget-bin/www_bget?ko:K16661">K16661</a> RTN4RL2, NGR2; reticulon-4 receptor-like 2	Other cell surface / pericellular molecules
E        GM3; Hematoside [GL:G00108]	Other cell surface / pericellular molecules
D      LSAMP, LAMP; limbic system-associated membrane protein [KO:K06772]
E        <a href="/dbget-bin/www_bget?ko:K06772">K06772</a> LSAMP, LAMP; limbic system-associated membrane protein	Cell adhesion molecules (CAMs)
E        <a href="/dbget-bin/www_bget?ko:K06773">K06773</a> OPCML, OBCAM; opioid binding protein/cell adhesion molecule-like	Cell adhesion molecules (CAMs)
E        <a href="/dbget-bin/www_bget?ko:K06774">K06774</a> HNT; neurotrimin	Cell adhesion molecules (CAMs)
D      OPCML, OBCAM; opioid binding protein/cell adhesion molecule-like [KO:K06773]
E        <a href="/dbget-bin/www_bget?ko:K06773">K06773</a> OPCML, OBCAM; opioid binding protein/cell adhesion molecule-like	Cell adhesion molecules (CAMs)
E        <a href="/dbget-bin/www_bget?ko:K06772">K06772</a> LSAMP, LAMP; limbic system-associated membrane protein	Cell adhesion molecules (CAMs)
E        <a href="/dbget-bin/www_bget?ko:K06775">K06775</a> NEGR1; neuronal growth regulator 1	Cell adhesion molecules (CAMs)
D      HNT; neurotrimin [KO:K06774]
E        <a href="/dbget-bin/www_bget?ko:K06774">K06774</a> HNT; neurotrimin	Cell adhesion molecules (CAMs)
E        <a href="/dbget-bin/www_bget?ko:K06772">K06772</a> LSAMP, LAMP; limbic system-associated membrane protein	Cell adhesion molecules (CAMs)
D      NEGR1; neuronal growth regulator 1 [KO:K06775]
E        <a href="/dbget-bin/www_bget?ko:K06775">K06775</a> NEGR1; neuronal growth regulator 1	Cell adhesion molecules (CAMs)
E        <a href="/dbget-bin/www_bget?ko:K06773">K06773</a> OPCML, OBCAM; opioid binding protein/cell adhesion molecule-like	Cell adhesion molecules (CAMs)
D      LRRC4C, NGL1; netrin-G1 ligand [KO:K07523]
E        <a href="/dbget-bin/www_bget?ko:K07522">K07522</a> NTNG1; netrin-G1	Cell adhesion molecules (CAMs)
D      LRRC4, NGL2; netrin-G2 ligand [KO:K16351]
E        <a href="/dbget-bin/www_bget?ko:K16359">K16359</a> NTNG2; netrin-G2	Cell adhesion molecules (CAMs)
D      LRRC4B, NGL3; netrin-G3 ligand [KO:K16360]
E        <a href="/dbget-bin/www_bget?ko:K05695">K05695</a> PTPRF, LAR; receptor-type tyrosine-protein phosphatase F [EC:3.1.3.48]	Cell adhesion molecules (CAMs)
E        <a href="/dbget-bin/www_bget?ko:K06777">K06777</a> PTPRD; receptor-type tyrosine-protein phosphatase delta [EC:3.1.3.48]	Cell adhesion molecules (CAMs)
E        <a href="/dbget-bin/www_bget?ko:K06778">K06778</a> PTPRS; receptor-type tyrosine-protein phosphatase S [EC:3.1.3.48]	Cell adhesion molecules (CAMs)
C    Enzymatic CD
D      FGFR1; fibroblast growth factor receptor 1 [KO:K04362]
E        <a href="/dbget-bin/www_bget?ko:K06491">K06491</a> NCAM; neural cell adhesion molecule	Cell adhesion molecules (CAMs)
E        <a href="/dbget-bin/www_bget?ko:K06550">K06550</a> L1CAM; L1 cell adhesion molecule	Cell adhesion molecules (CAMs)
E        <a href="/dbget-bin/www_bget?ko:K06736">K06736</a> CDH2, NCAD; cadherin 2, type 1, N-cadherin	Cell adhesion molecules (CAMs)
E        <a href="/dbget-bin/www_bget?ko:K04358">K04358</a> FGF; fibroblast growth factor	Soluble ligands
E        Adeno-associated virus 2 [TAX:10804] [RS:NC_001401], VP1, 2, 3	Viruses
D      FGFR2; fibroblast growth factor receptor 2 [KO:K05093]
E        <a href="/dbget-bin/www_bget?ko:K04358">K04358</a> FGF; fibroblast growth factor	Soluble ligands
D      FGFR3; fibroblast growth factor receptor [KO:K05094]
E        <a href="/dbget-bin/www_bget?ko:K04358">K04358</a> FGF; fibroblast growth factor	Soluble ligands
D      FGFR4; fibroblast growth factor receptor 4 [KO:K05095]
E        <a href="/dbget-bin/www_bget?ko:K06491">K06491</a> NCAM; neural cell adhesion molecule	Cell adhesion molecules (CAMs)
E        <a href="/dbget-bin/www_bget?ko:K06736">K06736</a> CDH2, NCAD; cadherin 2, type 1, N-cadherin	Cell adhesion molecules (CAMs)
E        <a href="/dbget-bin/www_bget?ko:K04358">K04358</a> FGF; fibroblast growth factor	Soluble ligands
D      PDGFRA; platelet-derived growth factor receptor, alpha polypeptide [KO:K04363]
E        <a href="/dbget-bin/www_bget?ko:K04359">K04359</a> PDGFA; platelet-derived growth factor subunit A	Soluble ligands
E        <a href="/dbget-bin/www_bget?ko:K17386">K17386</a> PDGFB; platelet-derived growth factor subunit B	Soluble ligands
E        <a href="/dbget-bin/www_bget?ko:K05450">K05450</a> PDGFC_D; platelet derived growth factor C/D	Soluble ligands
D      PDGFRB; platelet-derived growth factor receptor, beta polypeptide [KO:K05089]
E        <a href="/dbget-bin/www_bget?ko:K04359">K04359</a> PDGFA; platelet-derived growth factor subunit A	Soluble ligands
E        <a href="/dbget-bin/www_bget?ko:K17386">K17386</a> PDGFB; platelet-derived growth factor subunit B	Soluble ligands
E        <a href="/dbget-bin/www_bget?ko:K05450">K05450</a> PDGFC_D; platelet derived growth factor C/D	Soluble ligands
E        <a href="/dbget-bin/www_bget?ko:K04550">K04550</a> LRP1, CD91; low-density lipoprotein receptor-related protein 1 (alpha-2-macroglobulin receptor)	Other cell surface / pericellular molecules
D      EGFR, ERBB1; epidermal growth factor receptor [KO:K04361]
E        <a href="/dbget-bin/www_bget?ko:K06550">K06550</a> L1CAM; L1 cell adhesion molecule	Cell adhesion molecules (CAMs)
D      PTPRF, LAR; receptor-type tyrosine-protein phosphatase F [KO:K05695]
E        <a href="/dbget-bin/www_bget?ko:K05695">K05695</a> PTPRF, LAR; receptor-type tyrosine-protein phosphatase F [EC:3.1.3.48]	Cell adhesion molecules (CAMs)
E        <a href="/dbget-bin/www_bget?ko:K16336">K16336</a> SDC2; syndecan 2	Cell adhesion molecules (CAMs)
E        <a href="/dbget-bin/www_bget?ko:K16360">K16360</a> LRRC4B, NGL3; netrin-G3 ligand	Cell adhesion molecules (CAMs)
E        <a href="/dbget-bin/www_bget?ko:K06792">K06792</a> AGC1, CSPG1; aggrecan 1	Cell adhesion molecules (CAMs)
E        <a href="/dbget-bin/www_bget?ko:K06793">K06793</a> VCAN, CSPG2; versican core protein	Cell adhesion molecules (CAMs)
E        <a href="/dbget-bin/www_bget?ko:K06794">K06794</a> NCAN, CSPG3; neurocan core protein	Cell adhesion molecules (CAMs)
E        <a href="/dbget-bin/www_bget?ko:K08115">K08115</a> CSPG4; chondroitin sulfate proteoglycan 4	Cell adhesion molecules (CAMs)
E        <a href="/dbget-bin/www_bget?ko:K06795">K06795</a> BCAN; brevican	Cell adhesion molecules (CAMs)
E        <a href="/dbget-bin/www_bget?ko:K08114">K08114</a> PTPRZ; receptor-type tyrosine-protein phosphatase zeta [EC:3.1.3.48]	Cell adhesion molecules (CAMs)
E        Laminin-1	Extracellular matrix (ECM) components
F          comp7114_c0_seq1; <a href="/dbget-bin/www_bget?ko:K05636">K05636</a> LAMB1; laminin, beta 1
F          comp9008_c0_seq1; <a href="/dbget-bin/www_bget?ko:K05636">K05636</a> LAMB1; laminin, beta 1
F          comp21165_c0_seq1; <a href="/dbget-bin/www_bget?ko:K05636">K05636</a> LAMB1; laminin, beta 1
F          comp33124_c0_seq1; <a href="/dbget-bin/www_bget?ko:K05636">K05636</a> LAMB1; laminin, beta 1
F          comp46772_c1_seq9; <a href="/dbget-bin/www_bget?ko:K05636">K05636</a> LAMB1; laminin, beta 1
F          comp46772_c1_seq10; <a href="/dbget-bin/www_bget?ko:K05636">K05636</a> LAMB1; laminin, beta 1
F          comp46772_c1_seq13; <a href="/dbget-bin/www_bget?ko:K05636">K05636</a> LAMB1; laminin, beta 1
F          comp46772_c1_seq15; <a href="/dbget-bin/www_bget?ko:K05636">K05636</a> LAMB1; laminin, beta 1
F          comp86897_c0_seq1; <a href="/dbget-bin/www_bget?ko:K05636">K05636</a> LAMB1; laminin, beta 1
F          comp153228_c0_seq1; <a href="/dbget-bin/www_bget?ko:K05636">K05636</a> LAMB1; laminin, beta 1
F          comp3805_c0_seq1; <a href="/dbget-bin/www_bget?ko:K05635">K05635</a> LAMC1; laminin, gamma 1
F          comp38130_c0_seq1; <a href="/dbget-bin/www_bget?ko:K05635">K05635</a> LAMC1; laminin, gamma 1
F          comp67620_c0_seq1; <a href="/dbget-bin/www_bget?ko:K05635">K05635</a> LAMC1; laminin, gamma 1
F          comp93823_c0_seq1; <a href="/dbget-bin/www_bget?ko:K05635">K05635</a> LAMC1; laminin, gamma 1
D      PTPRK; receptor-type tyrosine-protein phosphatase kappa [KO:K06776]
E        <a href="/dbget-bin/www_bget?ko:K06776">K06776</a> PTPRK; receptor-type tyrosine-protein phosphatase kappa [EC:3.1.3.48]	Cell adhesion molecules (CAMs)
E        <a href="/dbget-bin/www_bget?ko:K06831">K06831</a> LGALS3; galectin-3	Other cell surface / pericellular molecules
D      PTPRD; receptor-type tyrosine-protein phosphatase delta [KO:K06777]
E        <a href="/dbget-bin/www_bget?ko:K06777">K06777</a> PTPRD; receptor-type tyrosine-protein phosphatase delta [EC:3.1.3.48]	Cell adhesion molecules (CAMs)
E        <a href="/dbget-bin/www_bget?ko:K16360">K16360</a> LRRC4B, NGL3; netrin-G3 ligand	Cell adhesion molecules (CAMs)
D      PTPRM; receptor-type tyrosine-protein phosphatase mu [KO:K05693]
E        <a href="/dbget-bin/www_bget?ko:K05693">K05693</a> PTPRM; receptor-type tyrosine-protein phosphatase mu [EC:3.1.3.48]	Cell adhesion molecules (CAMs)
D      PTPRS; receptor-type tyrosine-protein phosphatase S [KO:K06778]
E        <a href="/dbget-bin/www_bget?ko:K06778">K06778</a> PTPRS; receptor-type tyrosine-protein phosphatase S [EC:3.1.3.48]	Cell adhesion molecules (CAMs)
E        <a href="/dbget-bin/www_bget?ko:K16360">K16360</a> LRRC4B, NGL3; netrin-G3 ligand	Cell adhesion molecules (CAMs)
E        <a href="/dbget-bin/www_bget?ko:K06794">K06794</a> NCAN, CSPG3; neurocan core protein	Cell adhesion molecules (CAMs)
E        <a href="/dbget-bin/www_bget?ko:K06254">K06254</a> AGRN; agrin	Extracellular matrix (ECM) components
E        <a href="/dbget-bin/www_bget?ko:K06823">K06823</a> COL18A; collagen, type XVIII, alpha	Extracellular matrix (ECM) components
D      PTPRT; receptor-type tyrosine-protein phosphatase T [KO:K13297]
E        <a href="/dbget-bin/www_bget?ko:K13297">K13297</a> PTPRT; receptor-type tyrosine-protein phosphatase T [EC:3.1.3.48]	Cell adhesion molecules (CAMs)
D      PTPRU; receptor-type tyrosine-protein phosphatase U [KO:K16662]
E        <a href="/dbget-bin/www_bget?ko:K16662">K16662</a> PTPRU; receptor-type tyrosine-protein phosphatase U [EC:3.1.3.48]	Cell adhesion molecules (CAMs)
D      PTPRB, PTPB; receptor-type tyrosine-protein phosphatase beta [KO:K05694]
E        <a href="/dbget-bin/www_bget?ko:K06533">K06533</a> CDH5; cadherin 5, type 2, VE-cadherin	Cell adhesion molecules (CAMs)
B  Others
C    VCAM1; vascular cell adhesion molecule 1 [KO:K06527]
D      VLA-4	Cell adhesion molecules (CAMs)
E        <a href="/dbget-bin/www_bget?ko:K06483">K06483</a> ITGA4; integrin alpha 4
E        <a href="/dbget-bin/www_bget?ko:K05719">K05719</a> ITGB1; integrin beta 1
D      VLA-9	Cell adhesion molecules (CAMs)
E        <a href="/dbget-bin/www_bget?ko:K06585">K06585</a> ITGA9; integrin alpha 9
E        <a href="/dbget-bin/www_bget?ko:K05719">K05719</a> ITGB1; integrin beta 1
D      CR3, Mac-1	Cell adhesion molecules (CAMs)
E        <a href="/dbget-bin/www_bget?ko:K06461">K06461</a> ITGAM; integrin alpha M
E        <a href="/dbget-bin/www_bget?ko:K06464">K06464</a> ITGB2; integrin beta 2
D      alpha D beta 2	Cell adhesion molecules (CAMs)
E        <a href="/dbget-bin/www_bget?ko:K06594">K06594</a> ITGAD; integrin alpha D
E        <a href="/dbget-bin/www_bget?ko:K06464">K06464</a> ITGB2; integrin beta 2
D      alpha 4 beta7	Cell adhesion molecules (CAMs)
E        <a href="/dbget-bin/www_bget?ko:K06483">K06483</a> ITGA4; integrin alpha 4
E        <a href="/dbget-bin/www_bget?ko:K06590">K06590</a> ITGB7; integrin beta 7
D      enterotoxin type A, putative [SAC:SACOL1657]	Bacterial pathogens
D      seb; staphylococcal enterotoxin B [SAC:SACOL0907]	Bacterial pathogens
D      <a href="/dbget-bin/www_bget?ko:K11043">K11043</a> tst; toxic shock syndrome toxin-1	Bacterial pathogens
D      sec3; enterotoxin typeC3 [SAV:SAV2009]	Bacterial pathogens
D      speA3; exotoxin type A - phage associated [SPG:SpyM3_1301]	Bacterial pathogens
D      Encephalomyocarditis virus [TAX:12104] [RS:NC_001479]	Viruses
C    PECAM1, CD31; platelet/endothelial cell adhesion molecule [KO:K06471]
D      <a href="/dbget-bin/www_bget?ko:K06471">K06471</a> PECAM1, CD31; platelet/endothelial cell adhesion molecule	Cell adhesion molecules (CAMs)
D      VNR	Cell adhesion molecules (CAMs)
E        <a href="/dbget-bin/www_bget?ko:K06487">K06487</a> ITGAV; integrin alpha V
E        <a href="/dbget-bin/www_bget?ko:K06493">K06493</a> ITGB3; integrin beta 3
D      <a href="/dbget-bin/www_bget?ko:K01242">K01242</a> CD38_157; NAD+ nucleosidase [EC:3.2.2.5]	Soluble ligands
D      <a href="/dbget-bin/www_bget?ko:K06552">K06552</a> CD177, PRV1; CD177 antigen	Other cell surface / pericellular molecules
C    MADCAM1; mucosal vascular addressin cell adhesion molecule 1 [KO:K06779]
D      <a href="/dbget-bin/www_bget?ko:K06495">K06495</a> SELL; selectin, lymphocyte	Cell adhesion molecules (CAMs)
D      alpha 4 beta7	Cell adhesion molecules (CAMs)
E        <a href="/dbget-bin/www_bget?ko:K06483">K06483</a> ITGA4; integrin alpha 4
E        <a href="/dbget-bin/www_bget?ko:K06590">K06590</a> ITGB7; integrin beta 7
C    PVRL1; poliovirus receptor-related 1 [KO:K06081]
D      <a href="/dbget-bin/www_bget?ko:K06081">K06081</a> PVRL1; poliovirus receptor-related protein 1	Cell adhesion molecules (CAMs)
D      <a href="/dbget-bin/www_bget?ko:K06592">K06592</a> PVRL3; poliovirus receptor-related protein 3	Cell adhesion molecules (CAMs)
D      <a href="/dbget-bin/www_bget?ko:K06593">K06593</a> PVRL4; poliovirus receptor-related 4	Cell adhesion molecules (CAMs)
D      <a href="/dbget-bin/www_bget?ko:K06780">K06780</a> CADM3, IGSF4B, NECL1, TSLL1; cell adhesion molecule 3	Cell adhesion molecules (CAMs)
D      <a href="/dbget-bin/www_bget?ko:K06517">K06517</a> CD96; CD96 antigen	Cell adhesion molecules (CAMs)
D      Human herpesvirus 1 [TAX:10298] [RS:NC_001806], gD	Viruses
D      Human herpesvirus 2 [TAX:10310] [RS:NC_001798], gD	Viruses
C    PVRL2; poliovirus receptor-related 2 [KO:K06531]
D      <a href="/dbget-bin/www_bget?ko:K06531">K06531</a> PVRL2; poliovirus receptor-related protein 2	Cell adhesion molecules (CAMs)
D      <a href="/dbget-bin/www_bget?ko:K06592">K06592</a> PVRL3; poliovirus receptor-related protein 3	Cell adhesion molecules (CAMs)
D      <a href="/dbget-bin/www_bget?ko:K06567">K06567</a> CD226, DNAM1; CD226 antigen	Cell adhesion molecules (CAMs)
D      <a href="/dbget-bin/www_bget?ko:K16350">K16350</a> TIGIT; T-cell immunoreceptor with Ig and ITIM domains	Cell adhesion molecules (CAMs)
D      Human herpesvirus 1 [TAX:10298] [RS:NC_001806], gD	Viruses
D      Human herpesvirus 2 [TAX:10310] [RS:NC_001798], gD	Viruses
C    PVRL3; poliovirus receptor-related 3 [KO:K06592]
D      <a href="/dbget-bin/www_bget?ko:K06592">K06592</a> PVRL3; poliovirus receptor-related protein 3	Cell adhesion molecules (CAMs)
D      <a href="/dbget-bin/www_bget?ko:K06081">K06081</a> PVRL1; poliovirus receptor-related protein 1	Cell adhesion molecules (CAMs)
D      <a href="/dbget-bin/www_bget?ko:K06531">K06531</a> PVRL2; poliovirus receptor-related protein 2	Cell adhesion molecules (CAMs)
D      <a href="/dbget-bin/www_bget?ko:K06781">K06781</a> CADM1, IGSF4, NECL2, TSLC1; cell adhesion molecule 1	Cell adhesion molecules (CAMs)
D      <a href="/dbget-bin/www_bget?ko:K06780">K06780</a> CADM3, IGSF4B, NECL1, TSLL1; cell adhesion molecule 3	Cell adhesion molecules (CAMs)
D      <a href="/dbget-bin/www_bget?ko:K06539">K06539</a> PVR, NECL5; poliovirus receptor	Cell adhesion molecules (CAMs)
D      <a href="/dbget-bin/www_bget?ko:K16350">K16350</a> TIGIT; T-cell immunoreceptor with Ig and ITIM domains	Cell adhesion molecules (CAMs)
C    PVRL4; poliovirus receptor-related 4 [KO:K06593]
D      <a href="/dbget-bin/www_bget?ko:K06593">K06593</a> PVRL4; poliovirus receptor-related 4	Cell adhesion molecules (CAMs)
D      <a href="/dbget-bin/www_bget?ko:K06081">K06081</a> PVRL1; poliovirus receptor-related protein 1	Cell adhesion molecules (CAMs)
C    CADM3, IGSF4B, NECL1, TSLL1; cell adhesion molecule 3 [KO:K06780 ]
D      <a href="/dbget-bin/www_bget?ko:K06780">K06780</a> CADM3, IGSF4B, NECL1, TSLL1; cell adhesion molecule 3	Cell adhesion molecules (CAMs)
D      <a href="/dbget-bin/www_bget?ko:K06781">K06781</a> CADM1, IGSF4, NECL2, TSLC1; cell adhesion molecule 1	Cell adhesion molecules (CAMs)
D      <a href="/dbget-bin/www_bget?ko:K06783">K06783</a> CADM4, IGSF4C, TSLL2; cell adhesion molecule 4	Cell adhesion molecules (CAMs)
D      <a href="/dbget-bin/www_bget?ko:K06081">K06081</a> PVRL1; poliovirus receptor-related protein 1	Cell adhesion molecules (CAMs)
D      <a href="/dbget-bin/www_bget?ko:K06592">K06592</a> PVRL3; poliovirus receptor-related protein 3	Cell adhesion molecules (CAMs)
C    CADM1, IGSF4, NECL2, TSLC1; cell adhesion molecule 1 [KO:K06781]
D      <a href="/dbget-bin/www_bget?ko:K06780">K06780</a> CADM3, IGSF4B, NECL1, TSLL1; cell adhesion molecule 3	Cell adhesion molecules (CAMs)
D      <a href="/dbget-bin/www_bget?ko:K06781">K06781</a> CADM1, IGSF4, NECL2, TSLC1; cell adhesion molecule 1	Cell adhesion molecules (CAMs)
D      <a href="/dbget-bin/www_bget?ko:K06782">K06782</a> CADM2, IGSF4D, NECL3; cell adhesion molecule 2	Cell adhesion molecules (CAMs)
D      <a href="/dbget-bin/www_bget?ko:K06592">K06592</a> PVRL3; poliovirus receptor-related protein 3	Cell adhesion molecules (CAMs)
D      <a href="/dbget-bin/www_bget?ko:K16361">K16361</a> CRTAM; cytotoxic and regulatory T-cell molecule	Cell adhesion molecules (CAMs)
C    CADM2, IGSF4D, NECL3; cell adhesion molecule 2 [KO:K06782]
D      <a href="/dbget-bin/www_bget?ko:K06781">K06781</a> CADM1, IGSF4, NECL2, TSLC1; cell adhesion molecule 1	Cell adhesion molecules (CAMs)
D      <a href="/dbget-bin/www_bget?ko:K06782">K06782</a> CADM2, IGSF4D, NECL3; cell adhesion molecule 2	Cell adhesion molecules (CAMs)
D      <a href="/dbget-bin/www_bget?ko:K06783">K06783</a> CADM4, IGSF4C, TSLL2; cell adhesion molecule 4	Cell adhesion molecules (CAMs)
C    CADM4, IGSF4C, TSLL2; cell adhesion molecule 4 [KO:K06783]
D      <a href="/dbget-bin/www_bget?ko:K06780">K06780</a> CADM3, IGSF4B, NECL1, TSLL1; cell adhesion molecule 3	Cell adhesion molecules (CAMs)
D      <a href="/dbget-bin/www_bget?ko:K06782">K06782</a> CADM2, IGSF4D, NECL3; cell adhesion molecule 2	Cell adhesion molecules (CAMs)
C    PVR, NECL5; poliovirus receptor [KO:K06539]
D      <a href="/dbget-bin/www_bget?ko:K06567">K06567</a> CD226, DNAM1; CD226 antigen	Cell adhesion molecules (CAMs)
D      <a href="/dbget-bin/www_bget?ko:K06592">K06592</a> PVRL3; poliovirus receptor-related protein 3	Cell adhesion molecules (CAMs)
D      <a href="/dbget-bin/www_bget?ko:K06517">K06517</a> CD96; CD96 antigen	Cell adhesion molecules (CAMs)
D      <a href="/dbget-bin/www_bget?ko:K16350">K16350</a> TIGIT; T-cell immunoreceptor with Ig and ITIM domains	Cell adhesion molecules (CAMs)
D      Human poliovirus 1 Mahoney [TAX:12081], VP1, 2, 3	Viruses
D      Human poliovirus 1 strain Sabin [TAX:12082], VP1, 2, 3	Viruses
D      Poliovirus type 2 (strain Lansing) [TAX:12084], VP1, 2, 3	Viruses
D      Poliovirus type 2 (strain W-2) [TAX:12085], VP1, 2, 3	Viruses
D      Poliovirus type 3 (strain 23127) [TAX:12087], VP1, 2, 3	Viruses
D      Poliovirus type 3 (strains P3/LEON/37 AND P3/LEON 12A[1]B) [TAX:12088], VP1, 2, 3	Viruses
C    ICAM4; intercellular adhesion molecule 4 [KO:K06581]
D      VNR	Cell adhesion molecules (CAMs)
E        <a href="/dbget-bin/www_bget?ko:K06487">K06487</a> ITGAV; integrin alpha V
E        <a href="/dbget-bin/www_bget?ko:K06493">K06493</a> ITGB3; integrin beta 3
D      LFA-1	Cell adhesion molecules (CAMs)
E        <a href="/dbget-bin/www_bget?ko:K05718">K05718</a> ITGAL; integrin alpha L
E        <a href="/dbget-bin/www_bget?ko:K06464">K06464</a> ITGB2; integrin beta 2
D      CR3, Mac-1	Cell adhesion molecules (CAMs)
E        <a href="/dbget-bin/www_bget?ko:K06461">K06461</a> ITGAM; integrin alpha M
E        <a href="/dbget-bin/www_bget?ko:K06464">K06464</a> ITGB2; integrin beta 2
D      alpha IIb beta 3	Cell adhesion molecules (CAMs)
E        <a href="/dbget-bin/www_bget?ko:K06476">K06476</a> ITGA2B; integrin alpha 2B
E        <a href="/dbget-bin/www_bget?ko:K06493">K06493</a> ITGB3; integrin beta 3
D      alpha V beta 1	Cell adhesion molecules (CAMs)
E        <a href="/dbget-bin/www_bget?ko:K06487">K06487</a> ITGAV; integrin alpha V
E        <a href="/dbget-bin/www_bget?ko:K05719">K05719</a> ITGB1; integrin beta 1
D      alpha V beta 5	Cell adhesion molecules (CAMs)
E        <a href="/dbget-bin/www_bget?ko:K06487">K06487</a> ITGAV; integrin alpha V
E        <a href="/dbget-bin/www_bget?ko:K06588">K06588</a> ITGB5; integrin beta 5
D      p150/95	Cell adhesion molecules (CAMs)
E        <a href="/dbget-bin/www_bget?ko:K06462">K06462</a> ITGAX; integrin alpha X
E        <a href="/dbget-bin/www_bget?ko:K06464">K06464</a> ITGB2; integrin beta 2
C    CEACAM; carcinoembryonic antigen-related cell adhesion molecule [KO:K06499]
D      <a href="/dbget-bin/www_bget?ko:K06499">K06499</a> CEACAM; carcinoembryonic antigen-related cell adhesion molecule	Cell adhesion molecules (CAMs)
D      <a href="/dbget-bin/www_bget?ko:K06494">K06494</a> SELE; selectin, endothelial cell	Cell adhesion molecules (CAMs)
D      <a href="/dbget-bin/www_bget?ko:K06563">K06563</a> CD209; CD209 antigen	Cell adhesion molecules (CAMs)
D      <a href="/dbget-bin/www_bget?ko:K06831">K06831</a> LGALS3; galectin-3	Other cell surface / pericellular molecules
D      opaD; OpaD [NGO:NGO1513]	Bacterial pathogens
D      <i>Haemophilus influenzae Rd KW20 (serotype d)</i> [TAX:71421] [GN:hin]	Bacterial pathogens
D      Murine hepatitis virus [TAX:11138] [RS:NC_001846], spike protein	Viruses
C    ROBO4; roundabout, axon guidance receptor, homolog 4 (Drosophila) [KO:K06784]
D      <a href="/dbget-bin/www_bget?ko:K06753">K06753</a> ROBO1; roundabout, axon guidance receptor 1	Cell adhesion molecules (CAMs)
D      <a href="/dbget-bin/www_bget?ko:K07521">K07521</a> UNC5; netrin receptor unc-5	Cell adhesion molecules (CAMs)
D      <a href="/dbget-bin/www_bget?ko:K06839">K06839</a> SLIT2; slit 2	Other cell surface / pericellular molecules
D      <a href="/dbget-bin/www_bget?ko:K06850">K06850</a> SLIT3; slit 3	Other cell surface / pericellular molecules
C    LU; Lutheran blood group glycoprotein [KO:K06578]
D      VLA-4	Cell adhesion molecules (CAMs)
E        <a href="/dbget-bin/www_bget?ko:K06483">K06483</a> ITGA4; integrin alpha 4
E        <a href="/dbget-bin/www_bget?ko:K05719">K05719</a> ITGB1; integrin beta 1
D      Laminin-10	Extracellular matrix (ECM) components
E        ------ LAMA5; laminin, alpha 5 [HSA:3911] [KO:K06240]
E        <a href="/dbget-bin/www_bget?ko:K05636">K05636</a> LAMB1; laminin, beta 1
E        <a href="/dbget-bin/www_bget?ko:K05635">K05635</a> LAMC1; laminin, gamma 1
D      Laminin-11	Extracellular matrix (ECM) components
E        ------ LAMA5; laminin, alpha 5 [HSA:3911] [KO:K06240]
E        <a href="/dbget-bin/www_bget?ko:K06243">K06243</a> LAMB2; laminin, beta 2
E        <a href="/dbget-bin/www_bget?ko:K05635">K05635</a> LAMC1; laminin, gamma 1
D      Laminin-14	Extracellular matrix (ECM) components
E        <a href="/dbget-bin/www_bget?ko:K06241">K06241</a> LAMA4; laminin, alpha 4
E        <a href="/dbget-bin/www_bget?ko:K06243">K06243</a> LAMB2; laminin, beta 2
E        <a href="/dbget-bin/www_bget?ko:K06247">K06247</a> LAMC3; laminin, gamma 3
C    MCAM, CD146; melanoma cell adhesion molecule [KO:K06534]
D      <a href="/dbget-bin/www_bget?ko:K06534">K06534</a> MCAM, CD146; melanoma cell adhesion molecule	Cell adhesion molecules (CAMs)
D      Laminin-8	Extracellular matrix (ECM) components
E        <a href="/dbget-bin/www_bget?ko:K06241">K06241</a> LAMA4; laminin, alpha 4
E        <a href="/dbget-bin/www_bget?ko:K05636">K05636</a> LAMB1; laminin, beta 1
E        <a href="/dbget-bin/www_bget?ko:K05635">K05635</a> LAMC1; laminin, gamma 1
D      <a href="/dbget-bin/www_bget?ko:K06828">K06828</a> MDK; midkine	Soluble ligands
C    F11R, JAM1; junctional adhesion molecule 1 [KO:K06089]
D      <a href="/dbget-bin/www_bget?ko:K06089">K06089</a> F11R, JAM1; junctional adhesion molecule 1	Cell adhesion molecules (CAMs)
D      <a href="/dbget-bin/www_bget?ko:K06735">K06735</a> JAM2; junctional adhesion molecule 2	Cell adhesion molecules (CAMs)
D      <a href="/dbget-bin/www_bget?ko:K06785">K06785</a> JAM3; junctional adhesion molecule 3	Cell adhesion molecules (CAMs)
D      LFA-1	Cell adhesion molecules (CAMs)
E        <a href="/dbget-bin/www_bget?ko:K05718">K05718</a> ITGAL; integrin alpha L
E        <a href="/dbget-bin/www_bget?ko:K06464">K06464</a> ITGB2; integrin beta 2
D      Mammalian orthoreovirus 1 [TAX:10884] [RS:NC_004255], sigma1	Viruses
D      Mammalian orthoreovirus 3 [TAX:10886] [RS:NC_004274], sigma1	Viruses
C    JAM2; junctional adhesion molecule 2 [KO:K06735]
D      <a href="/dbget-bin/www_bget?ko:K06089">K06089</a> F11R, JAM1; junctional adhesion molecule 1	Cell adhesion molecules (CAMs)
D      <a href="/dbget-bin/www_bget?ko:K06735">K06735</a> JAM2; junctional adhesion molecule 2	Cell adhesion molecules (CAMs)
D      <a href="/dbget-bin/www_bget?ko:K06785">K06785</a> JAM3; junctional adhesion molecule 3	Cell adhesion molecules (CAMs)
D      VLA-4	Cell adhesion molecules (CAMs)
E        <a href="/dbget-bin/www_bget?ko:K06483">K06483</a> ITGA4; integrin alpha 4
E        <a href="/dbget-bin/www_bget?ko:K05719">K05719</a> ITGB1; integrin beta 1
C    JAM3; junctional adhesional molecule 3 [KO:K06785]
D      <a href="/dbget-bin/www_bget?ko:K06089">K06089</a> F11R, JAM1; junctional adhesion molecule 1	Cell adhesion molecules (CAMs)
D      <a href="/dbget-bin/www_bget?ko:K06735">K06735</a> JAM2; junctional adhesion molecule 2	Cell adhesion molecules (CAMs)
D      <a href="/dbget-bin/www_bget?ko:K06785">K06785</a> JAM3; junctional adhesion molecule 3	Cell adhesion molecules (CAMs)
D      CR3, Mac-1	Cell adhesion molecules (CAMs)
E        <a href="/dbget-bin/www_bget?ko:K06461">K06461</a> ITGAM; integrin alpha M
E        <a href="/dbget-bin/www_bget?ko:K06464">K06464</a> ITGB2; integrin beta 2
C    JAM4, JCAM; junctional adhesion molecule 4 [KO:K06786]
D      <a href="/dbget-bin/www_bget?ko:K06786">K06786</a> JAM4, JCAM; junctional adhesion molecule 4	Cell adhesion molecules (CAMs)
D      <a href="/dbget-bin/www_bget?ko:K05631">K05631</a> AIP3, WWP3, BAIAP1; atrophin-1 interacting protein 3 (BAI1-associated protein 1)	Other cell surface / pericellular molecules
C    ESAM; endothelial cell adhesion molecule [KO:K06787]
D      <a href="/dbget-bin/www_bget?ko:K06787">K06787</a> ESAM; endothelial cell adhesion molecule	Cell adhesion molecules (CAMs)
D      <a href="/dbget-bin/www_bget?ko:K05631">K05631</a> AIP3, WWP3, BAIAP1; atrophin-1 interacting protein 3 (BAI1-associated protein 1)	Other cell surface / pericellular molecules
C    CXADR, CAR; coxsackievirus and adenovirus receptor [KO:K06788]
D      <a href="/dbget-bin/www_bget?ko:K06788">K06788</a> CXADR, CAR; coxsackievirus and adenovirus receptor	Cell adhesion molecules (CAMs)
D      Laminin-1	Extracellular matrix (ECM) components
E        ------ LAMA1; laminin, alpha 1 [HSA:284217] [KO:K05637]
E        <a href="/dbget-bin/www_bget?ko:K05636">K05636</a> LAMB1; laminin, beta 1
E        <a href="/dbget-bin/www_bget?ko:K05635">K05635</a> LAMC1; laminin, gamma 1
D      <a href="/dbget-bin/www_bget?ko:K05717">K05717</a> FN1; fibronectin 1	Extracellular matrix (ECM) components
D      <a href="/dbget-bin/www_bget?ko:K06252">K06252</a> TN; tenascin	Extracellular matrix (ECM) components
D      <a href="/dbget-bin/www_bget?ko:K06254">K06254</a> AGRN; agrin	Extracellular matrix (ECM) components
D      Coxsackievirus B1 (strain Japan) [TAX:103902], VP1, 2, 3	Viruses
D      Coxsackievirus B2 (strain Ohio-1) [TAX:231473], VP1, 2, 3	Viruses
D      Coxsackievirus B3 (strain Nancy) [TAX:103903], VP1, 2, 3	Viruses
D      Coxsackievirus B3 (strain Woodruff) [TAX:103904], VP1, 2, 3	Viruses
D      Coxsackievirus B4 (strain E2) [TAX:103905], VP1, 2, 3	Viruses
D      Coxsackievirus B4 (strain JVB / Benschoten / New York/51) [TAX:103906], VP1, 2, 3	Viruses
D      Coxsackievirus B5 (strain Peterborough / 1954/UK/85) [TAX:103907], VP1, 2, 3	Viruses
D      Coxsackievirus B6 (strain Schmitt) [TAX:231474], VP1, 2, 3	Viruses
D      Human adenovirus type 12 [TAX:28282], fiber protein	Viruses
D      Human adenovirus type 5 [TAX:28285], fiber protein	Viruses
D      Human adenovirus type 9 [TAX:10527], fiber protein	Viruses
D      Human adenovirus type 41 [TAX:10524], fiber protein	Viruses
D      Canine adenovirus [TAX:10537] [RS:NC_001734]	Viruses
D      Fowl adenovirus A [TAX:19006] [RS:NC_001720]	Viruses
D      Swine vesicular disease virus (STRAIN H/3 '76) [TAX:12076], VP1, 2, 3	Viruses
D      Swine vesicular disease virus (STRAIN UKG/27/72) [TAX:12077], VP1, 2, 3	Viruses
C    ASAM, CLMP; adipocyte-specific adhesion molecule [KO:K06789]
C    GPA33; glycoprotein A33 (transmembrane) [KO:K06790]
C    IGSF11; immunoglobulin superfamily, member 11 [KO:K06791]
D      <a href="/dbget-bin/www_bget?ko:K06791">K06791</a> IGSF11; immunoglobulin superfamily, member 11	Cell adhesion molecules (CAMs)
C    CRTAM; cytotoxic and regulatory T-cell molecule [KO:K16361]
D      <a href="/dbget-bin/www_bget?ko:K06781">K06781</a> CADM1, IGSF4, NECL2, TSLC1; cell adhesion molecule 1	Cell adhesion molecules (CAMs)
D      <a href="/dbget-bin/www_bget?ko:K16361">K16361</a> CRTAM; cytotoxic and regulatory T-cell molecule	Cell adhesion molecules (CAMs)
C    UNC5; netrin receptor unc-5 [KO:K07521]
D      <a href="/dbget-bin/www_bget?ko:K06784">K06784</a> ROBO4; roundabout, axon guidance receptor 4	Cell adhesion molecules (CAMs)
D      <a href="/dbget-bin/www_bget?ko:K16362">K16362</a> FLRT; leucine-rich repeat transmembrane protein FLRT	Cell adhesion molecules (CAMs)
D      <a href="/dbget-bin/www_bget?ko:K06843">K06843</a> NTN1; netrin 1	Other cell surface / pericellular molecules
#
A<b>2. Integrin Family</b>
B  Beta1 integrins
C    VLA-1
D      ITGA1; integrin alpha 1 [KO:K06480]
D      ITGB1; integrin beta 1 [KO:K05719]
E        <a href="/dbget-bin/www_bget?ko:K06236">K06236</a> COL1AS; collagen, type I/II/III/V/XI/XXIV/XXVII, alpha	Extracellular matrix (ECM) components
E        <a href="/dbget-bin/www_bget?ko:K06237">K06237</a> COL4A; collagen, type IV, alpha	Extracellular matrix (ECM) components
E        <a href="/dbget-bin/www_bget?ko:K06238">K06238</a> COL6A; collagen, type VI, alpha	Extracellular matrix (ECM) components
E        Laminin-1	Extracellular matrix (ECM) components
F          comp3805_c0_seq1; ------ LAMA1; laminin, alpha 1 [HSA:284217] [KO:K05637]
F          comp38130_c0_seq1; ------ LAMA1; laminin, alpha 1 [HSA:284217] [KO:K05637]
F          comp67620_c0_seq1; ------ LAMA1; laminin, alpha 1 [HSA:284217] [KO:K05637]
F          comp93823_c0_seq1; ------ LAMA1; laminin, alpha 1 [HSA:284217] [KO:K05637]
F          comp7114_c0_seq1; <a href="/dbget-bin/www_bget?ko:K05636">K05636</a> LAMB1; laminin, beta 1
F          comp9008_c0_seq1; <a href="/dbget-bin/www_bget?ko:K05636">K05636</a> LAMB1; laminin, beta 1
F          comp21165_c0_seq1; <a href="/dbget-bin/www_bget?ko:K05636">K05636</a> LAMB1; laminin, beta 1
F          comp33124_c0_seq1; <a href="/dbget-bin/www_bget?ko:K05636">K05636</a> LAMB1; laminin, beta 1
F          comp46772_c1_seq9; <a href="/dbget-bin/www_bget?ko:K05636">K05636</a> LAMB1; laminin, beta 1
F          comp46772_c1_seq10; <a href="/dbget-bin/www_bget?ko:K05636">K05636</a> LAMB1; laminin, beta 1
F          comp46772_c1_seq13; <a href="/dbget-bin/www_bget?ko:K05636">K05636</a> LAMB1; laminin, beta 1
F          comp46772_c1_seq15; <a href="/dbget-bin/www_bget?ko:K05636">K05636</a> LAMB1; laminin, beta 1
F          comp86897_c0_seq1; <a href="/dbget-bin/www_bget?ko:K05636">K05636</a> LAMB1; laminin, beta 1
F          comp153228_c0_seq1; <a href="/dbget-bin/www_bget?ko:K05636">K05636</a> LAMB1; laminin, beta 1
F          comp3805_c0_seq1; <a href="/dbget-bin/www_bget?ko:K05635">K05635</a> LAMC1; laminin, gamma 1
F          comp38130_c0_seq1; <a href="/dbget-bin/www_bget?ko:K05635">K05635</a> LAMC1; laminin, gamma 1
F          comp67620_c0_seq1; <a href="/dbget-bin/www_bget?ko:K05635">K05635</a> LAMC1; laminin, gamma 1
F          comp93823_c0_seq1; <a href="/dbget-bin/www_bget?ko:K05635">K05635</a> LAMC1; laminin, gamma 1
E        Laminin-2	Extracellular matrix (ECM) components
F          comp3805_c0_seq1; ------ LAMA2; laminin, alpha 2 [HSA:3908] [KO:K05637]
F          comp38130_c0_seq1; ------ LAMA2; laminin, alpha 2 [HSA:3908] [KO:K05637]
F          comp67620_c0_seq1; ------ LAMA2; laminin, alpha 2 [HSA:3908] [KO:K05637]
F          comp93823_c0_seq1; ------ LAMA2; laminin, alpha 2 [HSA:3908] [KO:K05637]
F          comp7114_c0_seq1; <a href="/dbget-bin/www_bget?ko:K05636">K05636</a> LAMB1; laminin, beta 1
F          comp9008_c0_seq1; <a href="/dbget-bin/www_bget?ko:K05636">K05636</a> LAMB1; laminin, beta 1
F          comp21165_c0_seq1; <a href="/dbget-bin/www_bget?ko:K05636">K05636</a> LAMB1; laminin, beta 1
F          comp33124_c0_seq1; <a href="/dbget-bin/www_bget?ko:K05636">K05636</a> LAMB1; laminin, beta 1
F          comp46772_c1_seq9; <a href="/dbget-bin/www_bget?ko:K05636">K05636</a> LAMB1; laminin, beta 1
F          comp46772_c1_seq10; <a href="/dbget-bin/www_bget?ko:K05636">K05636</a> LAMB1; laminin, beta 1
F          comp46772_c1_seq13; <a href="/dbget-bin/www_bget?ko:K05636">K05636</a> LAMB1; laminin, beta 1
F          comp46772_c1_seq15; <a href="/dbget-bin/www_bget?ko:K05636">K05636</a> LAMB1; laminin, beta 1
F          comp86897_c0_seq1; <a href="/dbget-bin/www_bget?ko:K05636">K05636</a> LAMB1; laminin, beta 1
F          comp153228_c0_seq1; <a href="/dbget-bin/www_bget?ko:K05636">K05636</a> LAMB1; laminin, beta 1
F          comp3805_c0_seq1; <a href="/dbget-bin/www_bget?ko:K05635">K05635</a> LAMC1; laminin, gamma 1
F          comp38130_c0_seq1; <a href="/dbget-bin/www_bget?ko:K05635">K05635</a> LAMC1; laminin, gamma 1
F          comp67620_c0_seq1; <a href="/dbget-bin/www_bget?ko:K05635">K05635</a> LAMC1; laminin, gamma 1
F          comp93823_c0_seq1; <a href="/dbget-bin/www_bget?ko:K05635">K05635</a> LAMC1; laminin, gamma 1
E        <a href="/dbget-bin/www_bget?ko:K06529">K06529</a>  SEMA7, CD108; semaphorin 7	Other cell surface / pericellular molecules
E        enterotoxin type A, putative [SAC:SACOL1657]	Bacterial pathogens
E        seb; staphylococcal enterotoxin B [SAC:SACOL0907]	Bacterial pathogens
E        <a href="/dbget-bin/www_bget?ko:K11043">K11043</a> tst; toxic shock syndrome toxin-1	Bacterial pathogens
E        sec3; enterotoxin typeC3 [SAV:SAV2009]	Bacterial pathogens
E        speA3; exotoxin type A - phage associated [SPG:SpyM3_1301]	Bacterial pathogens
C    VLA-2
D      ITGA2; integrin alpha 2 [KO:K06481]
D      ITGB1; integrin beta 1 [KO:K05719]
E        VLA-3	Cell adhesion molecules (CAMs)
F          comp31936_c0_seq1; <a href="/dbget-bin/www_bget?ko:K05719">K05719</a> ITGB1; integrin beta 1
F          comp33083_c0_seq1; <a href="/dbget-bin/www_bget?ko:K05719">K05719</a> ITGB1; integrin beta 1
F          comp41642_c0_seq1; <a href="/dbget-bin/www_bget?ko:K05719">K05719</a> ITGB1; integrin beta 1
F          comp74612_c0_seq1; <a href="/dbget-bin/www_bget?ko:K05719">K05719</a> ITGB1; integrin beta 1
F          comp93231_c0_seq1; <a href="/dbget-bin/www_bget?ko:K05719">K05719</a> ITGB1; integrin beta 1
E        <a href="/dbget-bin/www_bget?ko:K05689">K05689</a> CDHE, CDH1; cadherin 1, type 1, E-cadherin	Cell adhesion molecules (CAMs)
E        <a href="/dbget-bin/www_bget?ko:K06236">K06236</a> COL1AS; collagen, type I/II/III/V/XI/XXIV/XXVII, alpha	Extracellular matrix (ECM) components
E        <a href="/dbget-bin/www_bget?ko:K06237">K06237</a> COL4A; collagen, type IV, alpha	Extracellular matrix (ECM) components
E        Laminin-1	Extracellular matrix (ECM) components
F          comp31936_c0_seq1; ------ LAMA1; laminin, alpha 1 [HSA:284217] [KO:K05637]
F          comp33083_c0_seq1; ------ LAMA1; laminin, alpha 1 [HSA:284217] [KO:K05637]
F          comp41642_c0_seq1; ------ LAMA1; laminin, alpha 1 [HSA:284217] [KO:K05637]
F          comp74612_c0_seq1; ------ LAMA1; laminin, alpha 1 [HSA:284217] [KO:K05637]
F          comp93231_c0_seq1; ------ LAMA1; laminin, alpha 1 [HSA:284217] [KO:K05637]
F          comp7114_c0_seq1; <a href="/dbget-bin/www_bget?ko:K05636">K05636</a> LAMB1; laminin, beta 1
F          comp9008_c0_seq1; <a href="/dbget-bin/www_bget?ko:K05636">K05636</a> LAMB1; laminin, beta 1
F          comp21165_c0_seq1; <a href="/dbget-bin/www_bget?ko:K05636">K05636</a> LAMB1; laminin, beta 1
F          comp33124_c0_seq1; <a href="/dbget-bin/www_bget?ko:K05636">K05636</a> LAMB1; laminin, beta 1
F          comp46772_c1_seq9; <a href="/dbget-bin/www_bget?ko:K05636">K05636</a> LAMB1; laminin, beta 1
F          comp46772_c1_seq10; <a href="/dbget-bin/www_bget?ko:K05636">K05636</a> LAMB1; laminin, beta 1
F          comp46772_c1_seq13; <a href="/dbget-bin/www_bget?ko:K05636">K05636</a> LAMB1; laminin, beta 1
F          comp46772_c1_seq15; <a href="/dbget-bin/www_bget?ko:K05636">K05636</a> LAMB1; laminin, beta 1
F          comp86897_c0_seq1; <a href="/dbget-bin/www_bget?ko:K05636">K05636</a> LAMB1; laminin, beta 1
F          comp153228_c0_seq1; <a href="/dbget-bin/www_bget?ko:K05636">K05636</a> LAMB1; laminin, beta 1
F          comp3805_c0_seq1; <a href="/dbget-bin/www_bget?ko:K05635">K05635</a> LAMC1; laminin, gamma 1
F          comp38130_c0_seq1; <a href="/dbget-bin/www_bget?ko:K05635">K05635</a> LAMC1; laminin, gamma 1
F          comp67620_c0_seq1; <a href="/dbget-bin/www_bget?ko:K05635">K05635</a> LAMC1; laminin, gamma 1
F          comp93823_c0_seq1; <a href="/dbget-bin/www_bget?ko:K05635">K05635</a> LAMC1; laminin, gamma 1
E        Laminin-2	Extracellular matrix (ECM) components
F          comp3805_c0_seq1; ------ LAMA2; laminin, alpha 2 [HSA:3908] [KO:K05637]
F          comp38130_c0_seq1; ------ LAMA2; laminin, alpha 2 [HSA:3908] [KO:K05637]
F          comp67620_c0_seq1; ------ LAMA2; laminin, alpha 2 [HSA:3908] [KO:K05637]
F          comp93823_c0_seq1; ------ LAMA2; laminin, alpha 2 [HSA:3908] [KO:K05637]
F          comp7114_c0_seq1; <a href="/dbget-bin/www_bget?ko:K05636">K05636</a> LAMB1; laminin, beta 1
F          comp9008_c0_seq1; <a href="/dbget-bin/www_bget?ko:K05636">K05636</a> LAMB1; laminin, beta 1
F          comp21165_c0_seq1; <a href="/dbget-bin/www_bget?ko:K05636">K05636</a> LAMB1; laminin, beta 1
F          comp33124_c0_seq1; <a href="/dbget-bin/www_bget?ko:K05636">K05636</a> LAMB1; laminin, beta 1
F          comp46772_c1_seq9; <a href="/dbget-bin/www_bget?ko:K05636">K05636</a> LAMB1; laminin, beta 1
F          comp46772_c1_seq10; <a href="/dbget-bin/www_bget?ko:K05636">K05636</a> LAMB1; laminin, beta 1
F          comp46772_c1_seq13; <a href="/dbget-bin/www_bget?ko:K05636">K05636</a> LAMB1; laminin, beta 1
F          comp46772_c1_seq15; <a href="/dbget-bin/www_bget?ko:K05636">K05636</a> LAMB1; laminin, beta 1
F          comp86897_c0_seq1; <a href="/dbget-bin/www_bget?ko:K05636">K05636</a> LAMB1; laminin, beta 1
F          comp153228_c0_seq1; <a href="/dbget-bin/www_bget?ko:K05636">K05636</a> LAMB1; laminin, beta 1
F          comp3805_c0_seq1; <a href="/dbget-bin/www_bget?ko:K05635">K05635</a> LAMC1; laminin, gamma 1
F          comp38130_c0_seq1; <a href="/dbget-bin/www_bget?ko:K05635">K05635</a> LAMC1; laminin, gamma 1
F          comp67620_c0_seq1; <a href="/dbget-bin/www_bget?ko:K05635">K05635</a> LAMC1; laminin, gamma 1
F          comp93823_c0_seq1; <a href="/dbget-bin/www_bget?ko:K05635">K05635</a> LAMC1; laminin, gamma 1
E        <a href="/dbget-bin/www_bget?ko:K06252">K06252</a> TN; tenascin	Extracellular matrix (ECM) components
E        <a href="/dbget-bin/www_bget?ko:K06255">K06255</a> HSPG2; heparan sulfate proteoglycan 2 (perlecan)	Extracellular matrix (ECM) components
E        <a href="/dbget-bin/www_bget?ko:K06248">K06248</a> CHAD; chondroadherin	Extracellular matrix (ECM) components
E        <a href="/dbget-bin/www_bget?ko:K01388">K01388</a> MMP1; matrix metalloproteinase-1 (interstitial collagenase) [EC:3.4.24.7]	Soluble ligands
E        enterotoxin type A, putative [SAC:SACOL1657]	Bacterial pathogens
E        seb; staphylococcal enterotoxin B [SAC:SACOL0907]	Bacterial pathogens
E        <a href="/dbget-bin/www_bget?ko:K11043">K11043</a> tst; toxic shock syndrome toxin-1	Bacterial pathogens
E        sec3; enterotoxin typeC3 [SAV:SAV2009]	Bacterial pathogens
E        speA3; exotoxin type A - phage associated [SPG:SpyM3_1301]	Bacterial pathogens
E        Echovirus 1 (strain Farouk / ATCC VR-1038) [TAX:103908], VP1, 2, 3, 4	Viruses
C    VLA-3
D      ITGA3; integrin alpha 3 [KO:K06482]
D      ITGB1; integrin beta 1 [KO:K05719]
E        VLA-2	Cell adhesion molecules (CAMs)
F          comp31936_c0_seq1; <a href="/dbget-bin/www_bget?ko:K05719">K05719</a> ITGB1; integrin beta 1
F          comp33083_c0_seq1; <a href="/dbget-bin/www_bget?ko:K05719">K05719</a> ITGB1; integrin beta 1
F          comp41642_c0_seq1; <a href="/dbget-bin/www_bget?ko:K05719">K05719</a> ITGB1; integrin beta 1
F          comp74612_c0_seq1; <a href="/dbget-bin/www_bget?ko:K05719">K05719</a> ITGB1; integrin beta 1
F          comp93231_c0_seq1; <a href="/dbget-bin/www_bget?ko:K05719">K05719</a> ITGB1; integrin beta 1
E        VLA-3	Cell adhesion molecules (CAMs)
F          comp31936_c0_seq1; <a href="/dbget-bin/www_bget?ko:K05719">K05719</a> ITGB1; integrin beta 1
F          comp33083_c0_seq1; <a href="/dbget-bin/www_bget?ko:K05719">K05719</a> ITGB1; integrin beta 1
F          comp41642_c0_seq1; <a href="/dbget-bin/www_bget?ko:K05719">K05719</a> ITGB1; integrin beta 1
F          comp74612_c0_seq1; <a href="/dbget-bin/www_bget?ko:K05719">K05719</a> ITGB1; integrin beta 1
F          comp93231_c0_seq1; <a href="/dbget-bin/www_bget?ko:K05719">K05719</a> ITGB1; integrin beta 1
E        <a href="/dbget-bin/www_bget?ko:K06237">K06237</a> COL4A; collagen, type IV, alpha	Extracellular matrix (ECM) components
E        Laminin-2	Extracellular matrix (ECM) components
F          comp31936_c0_seq1; ------ LAMA2; laminin, alpha 2 [HSA:3908] [KO:K05637]
F          comp33083_c0_seq1; ------ LAMA2; laminin, alpha 2 [HSA:3908] [KO:K05637]
F          comp41642_c0_seq1; ------ LAMA2; laminin, alpha 2 [HSA:3908] [KO:K05637]
F          comp74612_c0_seq1; ------ LAMA2; laminin, alpha 2 [HSA:3908] [KO:K05637]
F          comp93231_c0_seq1; ------ LAMA2; laminin, alpha 2 [HSA:3908] [KO:K05637]
F          comp7114_c0_seq1; <a href="/dbget-bin/www_bget?ko:K05636">K05636</a> LAMB1; laminin, beta 1
F          comp9008_c0_seq1; <a href="/dbget-bin/www_bget?ko:K05636">K05636</a> LAMB1; laminin, beta 1
F          comp21165_c0_seq1; <a href="/dbget-bin/www_bget?ko:K05636">K05636</a> LAMB1; laminin, beta 1
F          comp33124_c0_seq1; <a href="/dbget-bin/www_bget?ko:K05636">K05636</a> LAMB1; laminin, beta 1
F          comp46772_c1_seq9; <a href="/dbget-bin/www_bget?ko:K05636">K05636</a> LAMB1; laminin, beta 1
F          comp46772_c1_seq10; <a href="/dbget-bin/www_bget?ko:K05636">K05636</a> LAMB1; laminin, beta 1
F          comp46772_c1_seq13; <a href="/dbget-bin/www_bget?ko:K05636">K05636</a> LAMB1; laminin, beta 1
F          comp46772_c1_seq15; <a href="/dbget-bin/www_bget?ko:K05636">K05636</a> LAMB1; laminin, beta 1
F          comp86897_c0_seq1; <a href="/dbget-bin/www_bget?ko:K05636">K05636</a> LAMB1; laminin, beta 1
F          comp153228_c0_seq1; <a href="/dbget-bin/www_bget?ko:K05636">K05636</a> LAMB1; laminin, beta 1
F          comp3805_c0_seq1; <a href="/dbget-bin/www_bget?ko:K05635">K05635</a> LAMC1; laminin, gamma 1
F          comp38130_c0_seq1; <a href="/dbget-bin/www_bget?ko:K05635">K05635</a> LAMC1; laminin, gamma 1
F          comp67620_c0_seq1; <a href="/dbget-bin/www_bget?ko:K05635">K05635</a> LAMC1; laminin, gamma 1
F          comp93823_c0_seq1; <a href="/dbget-bin/www_bget?ko:K05635">K05635</a> LAMC1; laminin, gamma 1
E        Laminin-5	Extracellular matrix (ECM) components
F          comp3805_c0_seq1; ------ LAMA3; laminin, alpha 3 [HSA:3909] [KO:K06240]
F          comp38130_c0_seq1; ------ LAMA3; laminin, alpha 3 [HSA:3909] [KO:K06240]
F          comp67620_c0_seq1; ------ LAMA3; laminin, alpha 3 [HSA:3909] [KO:K06240]
F          comp93823_c0_seq1; ------ LAMA3; laminin, alpha 3 [HSA:3909] [KO:K06240]
E        Laminin-10	Extracellular matrix (ECM) components
F          comp7114_c0_seq1; <a href="/dbget-bin/www_bget?ko:K05636">K05636</a> LAMB1; laminin, beta 1
F          comp9008_c0_seq1; <a href="/dbget-bin/www_bget?ko:K05636">K05636</a> LAMB1; laminin, beta 1
F          comp21165_c0_seq1; <a href="/dbget-bin/www_bget?ko:K05636">K05636</a> LAMB1; laminin, beta 1
F          comp33124_c0_seq1; <a href="/dbget-bin/www_bget?ko:K05636">K05636</a> LAMB1; laminin, beta 1
F          comp46772_c1_seq9; <a href="/dbget-bin/www_bget?ko:K05636">K05636</a> LAMB1; laminin, beta 1
F          comp46772_c1_seq10; <a href="/dbget-bin/www_bget?ko:K05636">K05636</a> LAMB1; laminin, beta 1
F          comp46772_c1_seq13; <a href="/dbget-bin/www_bget?ko:K05636">K05636</a> LAMB1; laminin, beta 1
F          comp46772_c1_seq15; <a href="/dbget-bin/www_bget?ko:K05636">K05636</a> LAMB1; laminin, beta 1
F          comp86897_c0_seq1; <a href="/dbget-bin/www_bget?ko:K05636">K05636</a> LAMB1; laminin, beta 1
F          comp153228_c0_seq1; <a href="/dbget-bin/www_bget?ko:K05636">K05636</a> LAMB1; laminin, beta 1
F          comp3805_c0_seq1; <a href="/dbget-bin/www_bget?ko:K05635">K05635</a> LAMC1; laminin, gamma 1
F          comp38130_c0_seq1; <a href="/dbget-bin/www_bget?ko:K05635">K05635</a> LAMC1; laminin, gamma 1
F          comp67620_c0_seq1; <a href="/dbget-bin/www_bget?ko:K05635">K05635</a> LAMC1; laminin, gamma 1
F          comp93823_c0_seq1; <a href="/dbget-bin/www_bget?ko:K05635">K05635</a> LAMC1; laminin, gamma 1
E        Laminin-11	Extracellular matrix (ECM) components
F          comp3805_c0_seq1; ------ LAMA5; laminin, alpha 5 [HSA:3911] [KO:K06240]
F          comp38130_c0_seq1; ------ LAMA5; laminin, alpha 5 [HSA:3911] [KO:K06240]
F          comp67620_c0_seq1; ------ LAMA5; laminin, alpha 5 [HSA:3911] [KO:K06240]
F          comp93823_c0_seq1; ------ LAMA5; laminin, alpha 5 [HSA:3911] [KO:K06240]
F          comp89307_c0_seq1; <a href="/dbget-bin/www_bget?ko:K06243">K06243</a> LAMB2; laminin, beta 2
F          comp3805_c0_seq1; <a href="/dbget-bin/www_bget?ko:K05635">K05635</a> LAMC1; laminin, gamma 1
F          comp38130_c0_seq1; <a href="/dbget-bin/www_bget?ko:K05635">K05635</a> LAMC1; laminin, gamma 1
F          comp67620_c0_seq1; <a href="/dbget-bin/www_bget?ko:K05635">K05635</a> LAMC1; laminin, gamma 1
F          comp93823_c0_seq1; <a href="/dbget-bin/www_bget?ko:K05635">K05635</a> LAMC1; laminin, gamma 1
E        <a href="/dbget-bin/www_bget?ko:K16857">K16857</a>  THBS1; thrombospondin 1	Extracellular matrix (ECM) components
E        <a href="/dbget-bin/www_bget?ko:K04659">K04659</a>  THBS2S; thrombospondin 2/3/4/5	Extracellular matrix (ECM) components
E        <a href="/dbget-bin/www_bget?ko:K06249">K06249</a> RELN; reelin [EC:3.4.21.-]	Extracellular matrix (ECM) components
E        <a href="/dbget-bin/www_bget?ko:K06826">K06826</a> NID; nidogen (entactin)	Extracellular matrix (ECM) components
E        <a href="/dbget-bin/www_bget?ko:K06831">K06831</a> LGALS3; galectin-3	Other cell surface / pericellular molecules
E        <a href="/dbget-bin/www_bget?ko:K06832">K06832</a> LGALS8; galectin-8	Other cell surface / pericellular molecules
E        enterotoxin type A, putative [SAC:SACOL1657]	Bacterial pathogens
E        seb; staphylococcal enterotoxin B [SAC:SACOL0907]	Bacterial pathogens
E        <a href="/dbget-bin/www_bget?ko:K11043">K11043</a> tst; toxic shock syndrome toxin-1	Bacterial pathogens
E        sec3; enterotoxin typeC3 [SAV:SAV2009]	Bacterial pathogens
E        speA3; exotoxin type A - phage associated [SPG:SpyM3_1301]	Bacterial pathogens
E        putative invasin  [YPS:YPTB1572]	Bacterial pathogens
E        putative invasin [YPS:YPTB1668]	Bacterial pathogens
E        Human herpesvirus 8 [TAX:37296] [RS:NC_00340], gB	Viruses
C    VLA-4
D      ITGA4; integrin alpha 4 [KO:K06483]
D      ITGB1; integrin beta 1 [KO:K05719]
E        <a href="/dbget-bin/www_bget?ko:K06756">K06756</a> NRCAM; neuronal cell adhesion molecule	Cell adhesion molecules (CAMs)
E        <a href="/dbget-bin/www_bget?ko:K06527">K06527</a> VCAM1; vascular cell adhesion molecule 1	Cell adhesion molecules (CAMs)
E        <a href="/dbget-bin/www_bget?ko:K06578">K06578</a> LU; Lutheran blood group glycoprotein	Cell adhesion molecules (CAMs)
E        <a href="/dbget-bin/www_bget?ko:K06735">K06735</a> JAM2; junctional adhesion molecule 2	Cell adhesion molecules (CAMs)
E        <a href="/dbget-bin/www_bget?ko:K05717">K05717</a> FN1; fibronectin 1	Extracellular matrix (ECM) components
E        <a href="/dbget-bin/www_bget?ko:K06250">K06250</a> SPP1, BNSP, OPN; secreted phosphoprotein 1	Extracellular matrix (ECM) components
E        <a href="/dbget-bin/www_bget?ko:K03900">K03900</a> VWF; von Willebrand factor	Extracellular matrix (ECM) components
E        <a href="/dbget-bin/www_bget?ko:K05625">K05625</a> TGM2; transglutaminase 2 [EC:2.3.2.13]	Soluble ligands
E        <a href="/dbget-bin/www_bget?ko:K03917">K03917</a> F13A1; coagulation factor XIII A1 polypeptide [EC:2.3.2.13]	Soluble ligands
E        <a href="/dbget-bin/www_bget?ko:K03906">K03906</a> F13B; coagulation factor XIII B polypeptide	Soluble ligands
E        <a href="/dbget-bin/www_bget?ko:K01315">K01315</a> PLG; plasminogen [EC:3.4.21.7]	Soluble ligands
E        <a href="/dbget-bin/www_bget?ko:K06828">K06828</a> MDK; midkine	Soluble ligands
E        <a href="/dbget-bin/www_bget?ko:K16655">K16655</a> MIA; melanoma inhibitory activity protein	Soluble ligands
E        enterotoxin type A, putative [SAC:SACOL1657]	Bacterial pathogens
E        seb; staphylococcal enterotoxin B [SAC:SACOL0907]	Bacterial pathogens
E        <a href="/dbget-bin/www_bget?ko:K11043">K11043</a> tst; toxic shock syndrome toxin-1	Bacterial pathogens
E        sec3; enterotoxin typeC3 [SAV:SAV2009]	Bacterial pathogens
E        speA3; exotoxin type A - phage associated [SPG:SpyM3_1301]	Bacterial pathogens
E        putative invasin  [YPS:YPTB1572]	Bacterial pathogens
E        putative invasin [YPS:YPTB1668]	Bacterial pathogens
E        Murine polyomavirus [TAX:10634] [RS:NC_001515], VP1, 2	Viruses
C    VLA-5
D      ITGA5; integrin alpha 5 [KO:K06484]
D      ITGB1; integrin beta 1 [KO:K05719]
E        <a href="/dbget-bin/www_bget?ko:K06550">K06550</a> L1CAM; L1 cell adhesion molecule	Cell adhesion molecules (CAMs)
E        <a href="/dbget-bin/www_bget?ko:K16493">K16493</a> PCDHA; protocadherin alpha	Cell adhesion molecules (CAMs)
E        <a href="/dbget-bin/www_bget?ko:K03161">K03161</a> TNFSF5, CD40L; tumor necrosis factor ligand superfamily member 5	Cell adhesion molecules (CAMs)
E        <a href="/dbget-bin/www_bget?ko:K06257">K06257</a> SDC1; syndecan 1	Cell adhesion molecules (CAMs)
E        <a href="/dbget-bin/www_bget?ko:K16338">K16338</a> SDC4; syndecan 4	Cell adhesion molecules (CAMs)
E        <a href="/dbget-bin/www_bget?ko:K06823">K06823</a> COL18A; collagen, type XVIII, alpha	Extracellular matrix (ECM) components
E        <a href="/dbget-bin/www_bget?ko:K05717">K05717</a> FN1; fibronectin 1	Extracellular matrix (ECM) components
E        <a href="/dbget-bin/www_bget?ko:K05625">K05625</a> TGM2; transglutaminase 2 [EC:2.3.2.13]	Soluble ligands
E        <a href="/dbget-bin/www_bget?ko:K16655">K16655</a> MIA; melanoma inhibitory activity protein	Soluble ligands
E        <a href="/dbget-bin/www_bget?ko:K06836">K06836</a> ADAM15; disintegrin and metalloproteinase domain-containing protein 15 [EC:3.4.24.-]	Other cell surface / pericellular molecules
E        <a href="/dbget-bin/www_bget?ko:K06059">K06059</a> ADAM17, TACE; disintegrin and metalloproteinase domain-containing protein 17 [EC:3.4.24.86]	Other cell surface / pericellular molecules
E        enterotoxin type A, putative [SAC:SACOL1657]	Bacterial pathogens
E        seb; staphylococcal enterotoxin B [SAC:SACOL0907]	Bacterial pathogens
E        <a href="/dbget-bin/www_bget?ko:K11043">K11043</a> tst; toxic shock syndrome toxin-1	Bacterial pathogens
E        sec3; enterotoxin typeC3 [SAV:SAV2009]	Bacterial pathogens
E        speA3; exotoxin type A - phage associated [SPG:SpyM3_1301]	Bacterial pathogens
E        putative invasin  [YPS:YPTB1572]	Bacterial pathogens
E        putative invasin [YPS:YPTB1668]	Bacterial pathogens
E        ipaB; IpaB, secreted by the Mxi-Spa secretion machinery, required for entry into epithelial cells [SFL:CP0128]	Bacterial pathogens
E        ipaC; IpaC, secreted by the Mxi-Spa secretion machinery, required for entry into epithelial cells [SFL:CP0127]	Bacterial pathogens
E        ipaD; IpaD, secreted by the Mxi-Spa machinery, required for entry of bacteria into epithelial cells [SFL:CP0126]	Bacterial pathogens
E        fimD, fhaE; fimbrial adhesin [BPE:BP1883]	Bacterial pathogens
E        fhaC; hemolysin activator-like protein [BPE:BP1884]	Bacterial pathogens
E        fhaS; adhesin [BPE:BP2667]	Bacterial pathogens
E        fhaL; adhesin [BPE:BP2907]	Bacterial pathogens
E        fhaB; filamentous hemagglutinin/adhesin [BPE:BP1879]	Bacterial pathogens
E        Foot-and-mouth disease virus A [TAX:12111] [RS:NC_011450], VP1	Viruses
E        Foot-and-mouth disease virus Asia 1 [TAX:110195] [RS:NC_004915], VP1	Viruses
E        Foot-and-mouth disease virus C [TAX:12116] [RS:NC_002554], VP1	Viruses
E        Foot-and-mouth disease virus O [TAX:12118] [RS:NC_004004], VP1	Viruses
E        Foot-and-mouth disease virus SAT 1 [TAX:12122] [RS:NC_011451], VP1	Viruses
E        Foot-and-mouth disease virus SAT 2 [TAX:35292] [RS:NC_003992], VP1	Viruses
E        Foot-and-mouth disease virus SAT 3 [TAX:12123] [RS:NC_011452], VP1	Viruses
C    VLA-6
D      ITGA6; integrin alpha 6 [KO:K06485]
D      ITGB1; integrin beta 1 [KO:K05719]
E        Laminin-1	Extracellular matrix (ECM) components
F          comp3805_c0_seq1; ------ LAMA1; laminin, alpha 1 [HSA:284217] [KO:K05637]
F          comp38130_c0_seq1; ------ LAMA1; laminin, alpha 1 [HSA:284217] [KO:K05637]
F          comp67620_c0_seq1; ------ LAMA1; laminin, alpha 1 [HSA:284217] [KO:K05637]
F          comp93823_c0_seq1; ------ LAMA1; laminin, alpha 1 [HSA:284217] [KO:K05637]
F          comp7114_c0_seq1; <a href="/dbget-bin/www_bget?ko:K05636">K05636</a> LAMB1; laminin, beta 1
F          comp9008_c0_seq1; <a href="/dbget-bin/www_bget?ko:K05636">K05636</a> LAMB1; laminin, beta 1
F          comp21165_c0_seq1; <a href="/dbget-bin/www_bget?ko:K05636">K05636</a> LAMB1; laminin, beta 1
F          comp33124_c0_seq1; <a href="/dbget-bin/www_bget?ko:K05636">K05636</a> LAMB1; laminin, beta 1
F          comp46772_c1_seq9; <a href="/dbget-bin/www_bget?ko:K05636">K05636</a> LAMB1; laminin, beta 1
F          comp46772_c1_seq10; <a href="/dbget-bin/www_bget?ko:K05636">K05636</a> LAMB1; laminin, beta 1
F          comp46772_c1_seq13; <a href="/dbget-bin/www_bget?ko:K05636">K05636</a> LAMB1; laminin, beta 1
F          comp46772_c1_seq15; <a href="/dbget-bin/www_bget?ko:K05636">K05636</a> LAMB1; laminin, beta 1
F          comp86897_c0_seq1; <a href="/dbget-bin/www_bget?ko:K05636">K05636</a> LAMB1; laminin, beta 1
F          comp153228_c0_seq1; <a href="/dbget-bin/www_bget?ko:K05636">K05636</a> LAMB1; laminin, beta 1
F          comp3805_c0_seq1; <a href="/dbget-bin/www_bget?ko:K05635">K05635</a> LAMC1; laminin, gamma 1
F          comp38130_c0_seq1; <a href="/dbget-bin/www_bget?ko:K05635">K05635</a> LAMC1; laminin, gamma 1
F          comp67620_c0_seq1; <a href="/dbget-bin/www_bget?ko:K05635">K05635</a> LAMC1; laminin, gamma 1
F          comp93823_c0_seq1; <a href="/dbget-bin/www_bget?ko:K05635">K05635</a> LAMC1; laminin, gamma 1
E        Laminin-2	Extracellular matrix (ECM) components
F          comp3805_c0_seq1; ------ LAMA2; laminin, alpha 2 [HSA:3908] [KO:K05637]
F          comp38130_c0_seq1; ------ LAMA2; laminin, alpha 2 [HSA:3908] [KO:K05637]
F          comp67620_c0_seq1; ------ LAMA2; laminin, alpha 2 [HSA:3908] [KO:K05637]
F          comp93823_c0_seq1; ------ LAMA2; laminin, alpha 2 [HSA:3908] [KO:K05637]
F          comp7114_c0_seq1; <a href="/dbget-bin/www_bget?ko:K05636">K05636</a> LAMB1; laminin, beta 1
F          comp9008_c0_seq1; <a href="/dbget-bin/www_bget?ko:K05636">K05636</a> LAMB1; laminin, beta 1
F          comp21165_c0_seq1; <a href="/dbget-bin/www_bget?ko:K05636">K05636</a> LAMB1; laminin, beta 1
F          comp33124_c0_seq1; <a href="/dbget-bin/www_bget?ko:K05636">K05636</a> LAMB1; laminin, beta 1
F          comp46772_c1_seq9; <a href="/dbget-bin/www_bget?ko:K05636">K05636</a> LAMB1; laminin, beta 1
F          comp46772_c1_seq10; <a href="/dbget-bin/www_bget?ko:K05636">K05636</a> LAMB1; laminin, beta 1
F          comp46772_c1_seq13; <a href="/dbget-bin/www_bget?ko:K05636">K05636</a> LAMB1; laminin, beta 1
F          comp46772_c1_seq15; <a href="/dbget-bin/www_bget?ko:K05636">K05636</a> LAMB1; laminin, beta 1
F          comp86897_c0_seq1; <a href="/dbget-bin/www_bget?ko:K05636">K05636</a> LAMB1; laminin, beta 1
F          comp153228_c0_seq1; <a href="/dbget-bin/www_bget?ko:K05636">K05636</a> LAMB1; laminin, beta 1
F          comp3805_c0_seq1; <a href="/dbget-bin/www_bget?ko:K05635">K05635</a> LAMC1; laminin, gamma 1
F          comp38130_c0_seq1; <a href="/dbget-bin/www_bget?ko:K05635">K05635</a> LAMC1; laminin, gamma 1
F          comp67620_c0_seq1; <a href="/dbget-bin/www_bget?ko:K05635">K05635</a> LAMC1; laminin, gamma 1
F          comp93823_c0_seq1; <a href="/dbget-bin/www_bget?ko:K05635">K05635</a> LAMC1; laminin, gamma 1
E        Laminin-5	Extracellular matrix (ECM) components
F          comp3805_c0_seq1; ------ LAMA3; laminin, alpha 3 [HSA:3909] [KO:K06240]
F          comp38130_c0_seq1; ------ LAMA3; laminin, alpha 3 [HSA:3909] [KO:K06240]
F          comp67620_c0_seq1; ------ LAMA3; laminin, alpha 3 [HSA:3909] [KO:K06240]
F          comp93823_c0_seq1; ------ LAMA3; laminin, alpha 3 [HSA:3909] [KO:K06240]
E        Laminin-8	Extracellular matrix (ECM) components
F          comp7114_c0_seq1; <a href="/dbget-bin/www_bget?ko:K05636">K05636</a> LAMB1; laminin, beta 1
F          comp9008_c0_seq1; <a href="/dbget-bin/www_bget?ko:K05636">K05636</a> LAMB1; laminin, beta 1
F          comp21165_c0_seq1; <a href="/dbget-bin/www_bget?ko:K05636">K05636</a> LAMB1; laminin, beta 1
F          comp33124_c0_seq1; <a href="/dbget-bin/www_bget?ko:K05636">K05636</a> LAMB1; laminin, beta 1
F          comp46772_c1_seq9; <a href="/dbget-bin/www_bget?ko:K05636">K05636</a> LAMB1; laminin, beta 1
F          comp46772_c1_seq10; <a href="/dbget-bin/www_bget?ko:K05636">K05636</a> LAMB1; laminin, beta 1
F          comp46772_c1_seq13; <a href="/dbget-bin/www_bget?ko:K05636">K05636</a> LAMB1; laminin, beta 1
F          comp46772_c1_seq15; <a href="/dbget-bin/www_bget?ko:K05636">K05636</a> LAMB1; laminin, beta 1
F          comp86897_c0_seq1; <a href="/dbget-bin/www_bget?ko:K05636">K05636</a> LAMB1; laminin, beta 1
F          comp153228_c0_seq1; <a href="/dbget-bin/www_bget?ko:K05636">K05636</a> LAMB1; laminin, beta 1
F          comp3805_c0_seq1; <a href="/dbget-bin/www_bget?ko:K05635">K05635</a> LAMC1; laminin, gamma 1
F          comp38130_c0_seq1; <a href="/dbget-bin/www_bget?ko:K05635">K05635</a> LAMC1; laminin, gamma 1
F          comp67620_c0_seq1; <a href="/dbget-bin/www_bget?ko:K05635">K05635</a> LAMC1; laminin, gamma 1
F          comp93823_c0_seq1; <a href="/dbget-bin/www_bget?ko:K05635">K05635</a> LAMC1; laminin, gamma 1
E        Laminin-10	Extracellular matrix (ECM) components
F          comp3805_c0_seq1; ------ LAMA5; laminin, alpha 5 [HSA:3911] [KO:K06240]
F          comp38130_c0_seq1; ------ LAMA5; laminin, alpha 5 [HSA:3911] [KO:K06240]
F          comp67620_c0_seq1; ------ LAMA5; laminin, alpha 5 [HSA:3911] [KO:K06240]
F          comp93823_c0_seq1; ------ LAMA5; laminin, alpha 5 [HSA:3911] [KO:K06240]
F          comp7114_c0_seq1; <a href="/dbget-bin/www_bget?ko:K05636">K05636</a> LAMB1; laminin, beta 1
F          comp9008_c0_seq1; <a href="/dbget-bin/www_bget?ko:K05636">K05636</a> LAMB1; laminin, beta 1
F          comp21165_c0_seq1; <a href="/dbget-bin/www_bget?ko:K05636">K05636</a> LAMB1; laminin, beta 1
F          comp33124_c0_seq1; <a href="/dbget-bin/www_bget?ko:K05636">K05636</a> LAMB1; laminin, beta 1
F          comp46772_c1_seq9; <a href="/dbget-bin/www_bget?ko:K05636">K05636</a> LAMB1; laminin, beta 1
F          comp46772_c1_seq10; <a href="/dbget-bin/www_bget?ko:K05636">K05636</a> LAMB1; laminin, beta 1
F          comp46772_c1_seq13; <a href="/dbget-bin/www_bget?ko:K05636">K05636</a> LAMB1; laminin, beta 1
F          comp46772_c1_seq15; <a href="/dbget-bin/www_bget?ko:K05636">K05636</a> LAMB1; laminin, beta 1
F          comp86897_c0_seq1; <a href="/dbget-bin/www_bget?ko:K05636">K05636</a> LAMB1; laminin, beta 1
F          comp153228_c0_seq1; <a href="/dbget-bin/www_bget?ko:K05636">K05636</a> LAMB1; laminin, beta 1
F          comp3805_c0_seq1; <a href="/dbget-bin/www_bget?ko:K05635">K05635</a> LAMC1; laminin, gamma 1
F          comp38130_c0_seq1; <a href="/dbget-bin/www_bget?ko:K05635">K05635</a> LAMC1; laminin, gamma 1
F          comp67620_c0_seq1; <a href="/dbget-bin/www_bget?ko:K05635">K05635</a> LAMC1; laminin, gamma 1
F          comp93823_c0_seq1; <a href="/dbget-bin/www_bget?ko:K05635">K05635</a> LAMC1; laminin, gamma 1
E        Laminin-11	Extracellular matrix (ECM) components
F          comp3805_c0_seq1; ------ LAMA5; laminin, alpha 5 [HSA:3911] [KO:K06240]
F          comp38130_c0_seq1; ------ LAMA5; laminin, alpha 5 [HSA:3911] [KO:K06240]
F          comp67620_c0_seq1; ------ LAMA5; laminin, alpha 5 [HSA:3911] [KO:K06240]
F          comp93823_c0_seq1; ------ LAMA5; laminin, alpha 5 [HSA:3911] [KO:K06240]
F          comp89307_c0_seq1; <a href="/dbget-bin/www_bget?ko:K06243">K06243</a> LAMB2; laminin, beta 2
F          comp3805_c0_seq1; <a href="/dbget-bin/www_bget?ko:K05635">K05635</a> LAMC1; laminin, gamma 1
F          comp38130_c0_seq1; <a href="/dbget-bin/www_bget?ko:K05635">K05635</a> LAMC1; laminin, gamma 1
F          comp67620_c0_seq1; <a href="/dbget-bin/www_bget?ko:K05635">K05635</a> LAMC1; laminin, gamma 1
F          comp93823_c0_seq1; <a href="/dbget-bin/www_bget?ko:K05635">K05635</a> LAMC1; laminin, gamma 1
E        <a href="/dbget-bin/www_bget?ko:K06827">K06827</a> CTGF; connective tissue growth factor	Soluble ligands
E        <a href="/dbget-bin/www_bget?ko:K06829">K06829</a> CYR61; cysteine rich protein 61	Soluble ligands
E        <a href="/dbget-bin/www_bget?ko:K06828">K06828</a> MDK; midkine	Soluble ligands
E        <a href="/dbget-bin/www_bget?ko:K06833">K06833</a> ADAM2; disintegrin and metalloproteinase domain-containing protein 2 [EC:3.4.24.-]	Other cell surface / pericellular molecules
E        <a href="/dbget-bin/www_bget?ko:K06834">K06834</a> ADAM9; disintegrin and metalloproteinase domain-containing protein 9 [EC:3.4.24.-]	Other cell surface / pericellular molecules
E        enterotoxin type A, putative [SAC:SACOL1657]	Bacterial pathogens
E        seb; staphylococcal enterotoxin B [SAC:SACOL0907]	Bacterial pathogens
E        <a href="/dbget-bin/www_bget?ko:K11043">K11043</a> tst; toxic shock syndrome toxin-1	Bacterial pathogens
E        sec3; enterotoxin typeC3 [SAV:SAV2009]	Bacterial pathogens
E        speA3; exotoxin type A - phage associated [SPG:SpyM3_1301]	Bacterial pathogens
E        putative invasin  [YPS:YPTB1572]	Bacterial pathogens
E        putative invasin [YPS:YPTB1668]	Bacterial pathogens
E        Human papillomavirus type 16 [TAX:10581] [RS:NC_001526], L1	Viruses
C    VLA-7
D      ITGA7; integrin alpha 7 [KO:K06583]
D      ITGB1; integrin beta 1 [KO:K05719]
E        Laminin-1	Extracellular matrix (ECM) components
F          comp3805_c0_seq1; ------ LAMA1; laminin, alpha 1 [HSA:284217] [KO:K05637]
F          comp38130_c0_seq1; ------ LAMA1; laminin, alpha 1 [HSA:284217] [KO:K05637]
F          comp67620_c0_seq1; ------ LAMA1; laminin, alpha 1 [HSA:284217] [KO:K05637]
F          comp93823_c0_seq1; ------ LAMA1; laminin, alpha 1 [HSA:284217] [KO:K05637]
F          comp7114_c0_seq1; <a href="/dbget-bin/www_bget?ko:K05636">K05636</a> LAMB1; laminin, beta 1
F          comp9008_c0_seq1; <a href="/dbget-bin/www_bget?ko:K05636">K05636</a> LAMB1; laminin, beta 1
F          comp21165_c0_seq1; <a href="/dbget-bin/www_bget?ko:K05636">K05636</a> LAMB1; laminin, beta 1
F          comp33124_c0_seq1; <a href="/dbget-bin/www_bget?ko:K05636">K05636</a> LAMB1; laminin, beta 1
F          comp46772_c1_seq9; <a href="/dbget-bin/www_bget?ko:K05636">K05636</a> LAMB1; laminin, beta 1
F          comp46772_c1_seq10; <a href="/dbget-bin/www_bget?ko:K05636">K05636</a> LAMB1; laminin, beta 1
F          comp46772_c1_seq13; <a href="/dbget-bin/www_bget?ko:K05636">K05636</a> LAMB1; laminin, beta 1
F          comp46772_c1_seq15; <a href="/dbget-bin/www_bget?ko:K05636">K05636</a> LAMB1; laminin, beta 1
F          comp86897_c0_seq1; <a href="/dbget-bin/www_bget?ko:K05636">K05636</a> LAMB1; laminin, beta 1
F          comp153228_c0_seq1; <a href="/dbget-bin/www_bget?ko:K05636">K05636</a> LAMB1; laminin, beta 1
F          comp3805_c0_seq1; <a href="/dbget-bin/www_bget?ko:K05635">K05635</a> LAMC1; laminin, gamma 1
F          comp38130_c0_seq1; <a href="/dbget-bin/www_bget?ko:K05635">K05635</a> LAMC1; laminin, gamma 1
F          comp67620_c0_seq1; <a href="/dbget-bin/www_bget?ko:K05635">K05635</a> LAMC1; laminin, gamma 1
F          comp93823_c0_seq1; <a href="/dbget-bin/www_bget?ko:K05635">K05635</a> LAMC1; laminin, gamma 1
E        Laminin-2	Extracellular matrix (ECM) components
F          comp3805_c0_seq1; ------ LAMA2; laminin, alpha 2 [HSA:3908] [KO:K05637]
F          comp38130_c0_seq1; ------ LAMA2; laminin, alpha 2 [HSA:3908] [KO:K05637]
F          comp67620_c0_seq1; ------ LAMA2; laminin, alpha 2 [HSA:3908] [KO:K05637]
F          comp93823_c0_seq1; ------ LAMA2; laminin, alpha 2 [HSA:3908] [KO:K05637]
F          comp7114_c0_seq1; <a href="/dbget-bin/www_bget?ko:K05636">K05636</a> LAMB1; laminin, beta 1
F          comp9008_c0_seq1; <a href="/dbget-bin/www_bget?ko:K05636">K05636</a> LAMB1; laminin, beta 1
F          comp21165_c0_seq1; <a href="/dbget-bin/www_bget?ko:K05636">K05636</a> LAMB1; laminin, beta 1
F          comp33124_c0_seq1; <a href="/dbget-bin/www_bget?ko:K05636">K05636</a> LAMB1; laminin, beta 1
F          comp46772_c1_seq9; <a href="/dbget-bin/www_bget?ko:K05636">K05636</a> LAMB1; laminin, beta 1
F          comp46772_c1_seq10; <a href="/dbget-bin/www_bget?ko:K05636">K05636</a> LAMB1; laminin, beta 1
F          comp46772_c1_seq13; <a href="/dbget-bin/www_bget?ko:K05636">K05636</a> LAMB1; laminin, beta 1
F          comp46772_c1_seq15; <a href="/dbget-bin/www_bget?ko:K05636">K05636</a> LAMB1; laminin, beta 1
F          comp86897_c0_seq1; <a href="/dbget-bin/www_bget?ko:K05636">K05636</a> LAMB1; laminin, beta 1
F          comp153228_c0_seq1; <a href="/dbget-bin/www_bget?ko:K05636">K05636</a> LAMB1; laminin, beta 1
F          comp3805_c0_seq1; <a href="/dbget-bin/www_bget?ko:K05635">K05635</a> LAMC1; laminin, gamma 1
F          comp38130_c0_seq1; <a href="/dbget-bin/www_bget?ko:K05635">K05635</a> LAMC1; laminin, gamma 1
F          comp67620_c0_seq1; <a href="/dbget-bin/www_bget?ko:K05635">K05635</a> LAMC1; laminin, gamma 1
F          comp93823_c0_seq1; <a href="/dbget-bin/www_bget?ko:K05635">K05635</a> LAMC1; laminin, gamma 1
E        <a href="/dbget-bin/www_bget?ko:K06830">K06830</a> LGALS1; galectin-1	Other cell surface / pericellular molecules
E        enterotoxin type A, putative [SAC:SACOL1657]	Bacterial pathogens
E        seb; staphylococcal enterotoxin B [SAC:SACOL0907]	Bacterial pathogens
E        <a href="/dbget-bin/www_bget?ko:K11043">K11043</a> tst; toxic shock syndrome toxin-1	Bacterial pathogens
E        sec3; enterotoxin typeC3 [SAV:SAV2009]	Bacterial pathogens
E        speA3; exotoxin type A - phage associated [SPG:SpyM3_1301]	Bacterial pathogens
C    VLA-8
D      ITGA8; integrin alpha 8 [KO:K06584]
D      ITGB1; integrin beta 1 [KO:K05719]
E        <a href="/dbget-bin/www_bget?ko:K06520">K06520</a> CD99, MIC2; CD99 antigen	Cell adhesion molecules (CAMs)
E        <a href="/dbget-bin/www_bget?ko:K05717">K05717</a> FN1; fibronectin 1	Extracellular matrix (ECM) components
E        <a href="/dbget-bin/www_bget?ko:K06252">K06252</a> TN; tenascin	Extracellular matrix (ECM) components
E        <a href="/dbget-bin/www_bget?ko:K06251">K06251</a> VTN; vitronectin	Extracellular matrix (ECM) components
E        <a href="/dbget-bin/www_bget?ko:K06824">K06824</a> NPNT; nephronectin	Extracellular matrix (ECM) components
E        <a href="/dbget-bin/www_bget?ko:K06250">K06250</a> SPP1, BNSP, OPN; secreted phosphoprotein 1	Extracellular matrix (ECM) components
E        <a href="/dbget-bin/www_bget?ko:K13375">K13375</a> TGFB1; transforming growth factor beta-1	Soluble ligands
E        <a href="/dbget-bin/www_bget?ko:K13376">K13376</a> TGFB2; transforming growth factor beta-2	Soluble ligands
E        <a href="/dbget-bin/www_bget?ko:K13377">K13377</a> TGFB3; transforming growth factor beta-3	Soluble ligands
E        <a href="/dbget-bin/www_bget?ko:K04384">K04384</a> TGFBN; transforming growth factor beta, invertebrate	Soluble ligands
E        enterotoxin type A, putative [SAC:SACOL1657]	Bacterial pathogens
E        seb; staphylococcal enterotoxin B [SAC:SACOL0907]	Bacterial pathogens
E        <a href="/dbget-bin/www_bget?ko:K11043">K11043</a> tst; toxic shock syndrome toxin-1	Bacterial pathogens
E        sec3; enterotoxin typeC3 [SAV:SAV2009]	Bacterial pathogens
E        speA3; exotoxin type A - phage associated [SPG:SpyM3_1301]	Bacterial pathogens
C    VLA-9
D      ITGA9; integrin alpha 9 [KO:K06585]
D      ITGB1; integrin beta 1 [KO:K05719]
E        <a href="/dbget-bin/www_bget?ko:K06527">K06527</a> VCAM1; vascular cell adhesion molecule 1	Cell adhesion molecules (CAMs)
E        <a href="/dbget-bin/www_bget?ko:K06252">K06252</a> TN; tenascin	Extracellular matrix (ECM) components
E        <a href="/dbget-bin/www_bget?ko:K06250">K06250</a> SPP1, BNSP, OPN; secreted phosphoprotein 1	Extracellular matrix (ECM) components
E        <a href="/dbget-bin/www_bget?ko:K03900">K03900</a> VWF; von Willebrand factor	Extracellular matrix (ECM) components
E        <a href="/dbget-bin/www_bget?ko:K05625">K05625</a> TGM2; transglutaminase 2 [EC:2.3.2.13]	Soluble ligands
E        <a href="/dbget-bin/www_bget?ko:K03917">K03917</a> F13A1; coagulation factor XIII A1 polypeptide [EC:2.3.2.13]	Soluble ligands
E        <a href="/dbget-bin/www_bget?ko:K03906">K03906</a> F13B; coagulation factor XIII B polypeptide	Soluble ligands
E        <a href="/dbget-bin/www_bget?ko:K01315">K01315</a> PLG; plasminogen [EC:3.4.21.7]	Soluble ligands
E        <a href="/dbget-bin/www_bget?ko:K05449">K05449</a> VEGFC_D; vascular endothelial growth factor C/D	Soluble ligands
E        <a href="/dbget-bin/www_bget?ko:K06835">K06835</a> ADAM12; disintegrin and metalloproteinase domain-containing protein 12 [EC:3.4.24.-]	Other cell surface / pericellular molecules
E        <a href="/dbget-bin/www_bget?ko:K06836">K06836</a> ADAM15; disintegrin and metalloproteinase domain-containing protein 15 [EC:3.4.24.-]	Other cell surface / pericellular molecules
E        enterotoxin type A, putative [SAC:SACOL1657]	Bacterial pathogens
E        seb; staphylococcal enterotoxin B [SAC:SACOL0907]	Bacterial pathogens
E        <a href="/dbget-bin/www_bget?ko:K11043">K11043</a> tst; toxic shock syndrome toxin-1	Bacterial pathogens
E        sec3; enterotoxin typeC3 [SAV:SAV2009]	Bacterial pathogens
E        speA3; exotoxin type A - phage associated [SPG:SpyM3_1301]	Bacterial pathogens
C    alpha 10 beta 1
D      ITGA10; integrin alpha 10 [KO:K06586]
D      ITGB1; integrin beta 1 [KO:K05719]
E        <a href="/dbget-bin/www_bget?ko:K06237">K06237</a> COL4A; collagen, type IV, alpha	Extracellular matrix (ECM) components
E        <a href="/dbget-bin/www_bget?ko:K06238">K06238</a> COL6A; collagen, type VI, alpha	Extracellular matrix (ECM) components
E        enterotoxin type A, putative [SAC:SACOL1657]	Bacterial pathogens
E        seb; staphylococcal enterotoxin B [SAC:SACOL0907]	Bacterial pathogens
E        <a href="/dbget-bin/www_bget?ko:K11043">K11043</a> tst; toxic shock syndrome toxin-1	Bacterial pathogens
E        sec3; enterotoxin typeC3 [SAV:SAV2009]	Bacterial pathogens
E        speA3; exotoxin type A - phage associated [SPG:SpyM3_1301]	Bacterial pathogens
C    alpha 11 beta 1
D      ITGA11; integrin alpha 11 [KO:K06587]
D      ITGB1; integrin beta 1 [KO:K05719]
E        <a href="/dbget-bin/www_bget?ko:K06236">K06236</a> COL1AS; collagen, type I/II/III/V/XI/XXIV/XXVII, alpha	Extracellular matrix (ECM) components
E        enterotoxin type A, putative [SAC:SACOL1657]	Bacterial pathogens
E        seb; staphylococcal enterotoxin B [SAC:SACOL0907]	Bacterial pathogens
E        <a href="/dbget-bin/www_bget?ko:K11043">K11043</a> tst; toxic shock syndrome toxin-1	Bacterial pathogens
E        sec3; enterotoxin typeC3 [SAV:SAV2009]	Bacterial pathogens
E        speA3; exotoxin type A - phage associated [SPG:SpyM3_1301]	Bacterial pathogens
C    alpha V beta 1
D      ITGAV; integrin alpha V [KO:K06487]
D      ITGB1; integrin beta 1 [KO:K05719]
E        <a href="/dbget-bin/www_bget?ko:K06581">K06581</a> ICAM4; intercellular adhesion molecule 4	Cell adhesion molecules (CAMs)
E        <a href="/dbget-bin/www_bget?ko:K05717">K05717</a> FN1; fibronectin 1	Extracellular matrix (ECM) components
E        <a href="/dbget-bin/www_bget?ko:K06251">K06251</a> VTN; vitronectin	Extracellular matrix (ECM) components
E        <a href="/dbget-bin/www_bget?ko:K13375">K13375</a> TGFB1; transforming growth factor beta-1	Soluble ligands
E        <a href="/dbget-bin/www_bget?ko:K13376">K13376</a> TGFB2; transforming growth factor beta-2	Soluble ligands
E        <a href="/dbget-bin/www_bget?ko:K13377">K13377</a> TGFB3; transforming growth factor beta-3	Soluble ligands
E        <a href="/dbget-bin/www_bget?ko:K04384">K04384</a> TGFBN; transforming growth factor beta, invertebrate	Soluble ligands
E        enterotoxin type A, putative [SAC:SACOL1657]	Bacterial pathogens
E        Line #1
E        seb; staphylococcal enterotoxin B [SAC:SACOL0907]	Bacterial pathogens
E        <a href="/dbget-bin/www_bget?ko:K11043">K11043</a> tst; toxic shock syndrome toxin-1	Bacterial pathogens
E        sec3; enterotoxin typeC3 [SAV:SAV2009]	Bacterial pathogens
E        speA3; exotoxin type A - phage associated [SPG:SpyM3_1301]	Bacterial pathogens
E        putative invasin  [YPS:YPTB1572]	Bacterial pathogens
E        putative invasin [YPS:YPTB1668]	Bacterial pathogens
E        Human adenovirus type 2 [TAX:10515], penton base protein	Viruses
E        Human adenovirus type 5 [TAX:28285], penton base protein	Viruses
E        Echovirus 22 (strain Harris) [TAX:103911], VP1	Viruses
E        Foot-and-mouth disease virus A [TAX:12111] [RS:NC_011450], VP1	Viruses
E        Foot-and-mouth disease virus Asia 1 [TAX:110195] [RS:NC_004915], VP1	Viruses
E        Foot-and-mouth disease virus C [TAX:12116] [RS:NC_002554], VP1	Viruses
E        Foot-and-mouth disease virus O [TAX:12118] [RS:NC_004004], VP1	Viruses
E        Foot-and-mouth disease virus SAT 1 [TAX:12122] [RS:NC_011451], VP1	Viruses
E        Foot-and-mouth disease virus SAT 2 [TAX:35292] [RS:NC_003992], VP1	Viruses
E        Foot-and-mouth disease virus SAT 3 [TAX:12123] [RS:NC_011452], VP1	Viruses
B  Beta2 integrins
C    LFA-1
D      ITGAL; integrin alpha L [KO:K05718]
D      ITGB2; integrin beta 2 [KO:K06464]
E        <a href="/dbget-bin/www_bget?ko:K06490">K06490</a> ICAM1; intercellular adhesion molecule 1	Cell adhesion molecules (CAMs)
E        <a href="/dbget-bin/www_bget?ko:K06523">K06523</a> ICAM2; intercellular adhesion molecule 2	Cell adhesion molecules (CAMs)
E        <a href="/dbget-bin/www_bget?ko:K06486">K06486</a> ICAM3; intercellular adhesion molecule 3	Cell adhesion molecules (CAMs)
E        <a href="/dbget-bin/www_bget?ko:K06581">K06581</a> ICAM4; intercellular adhesion molecule 4	Cell adhesion molecules (CAMs)
E        <a href="/dbget-bin/www_bget?ko:K06769">K06769</a> ICAM5, TLCN; intercellular adhesion molecule 5	Cell adhesion molecules (CAMs)
E        <a href="/dbget-bin/www_bget?ko:K06567">K06567</a> CD226, DNAM1; CD226 antigen	Cell adhesion molecules (CAMs)
E        <a href="/dbget-bin/www_bget?ko:K06089">K06089</a> F11R, JAM1; junctional adhesion molecule 1	Cell adhesion molecules (CAMs)
E        enterotoxin type A, putative [SAC:SACOL1657]	Bacterial pathogens
E        seb; staphylococcal enterotoxin B [SAC:SACOL0907]	Bacterial pathogens
E        <a href="/dbget-bin/www_bget?ko:K11043">K11043</a> tst; toxic shock syndrome toxin-1	Bacterial pathogens
E        sec3; enterotoxin typeC3 [SAV:SAV2009]	Bacterial pathogens
E        speA3; exotoxin type A - phage associated [SPG:SpyM3_1301]	Bacterial pathogens
E        hlyA; hemolysin A [ECS:pO157p18]	Bacterial pathogens
C    CR3, Mac-1
D      ITGAM; integrin alpha M [KO:K06461]
D      ITGB2; integrin beta 2 [KO:K06464]
E        <a href="/dbget-bin/www_bget?ko:K06490">K06490</a> ICAM1; intercellular adhesion molecule 1	Cell adhesion molecules (CAMs)
E        <a href="/dbget-bin/www_bget?ko:K06523">K06523</a> ICAM2; intercellular adhesion molecule 2	Cell adhesion molecules (CAMs)
E        <a href="/dbget-bin/www_bget?ko:K06581">K06581</a> ICAM4; intercellular adhesion molecule 4	Cell adhesion molecules (CAMs)
E        <a href="/dbget-bin/www_bget?ko:K06785">K06785</a> JAM3; junctional adhesion molecule 3	Cell adhesion molecules (CAMs)
E        <a href="/dbget-bin/www_bget?ko:K06527">K06527</a> VCAM1; vascular cell adhesion molecule 1	Cell adhesion molecules (CAMs)
E        <a href="/dbget-bin/www_bget?ko:K06514">K06514</a> THY1, CD90; Thy-1 cell surface antigen	Cell adhesion molecules (CAMs)
E        <a href="/dbget-bin/www_bget?ko:K06494">K06494</a> SELE; selectin, endothelial cell	Cell adhesion molecules (CAMs)
E        <a href="/dbget-bin/www_bget?ko:K03161">K03161</a> TNFSF5, CD40L; tumor necrosis factor ligand superfamily member 5	Cell adhesion molecules (CAMs)
E        <a href="/dbget-bin/www_bget?ko:K06563">K06563</a> CD209; CD209 antigen	Cell adhesion molecules (CAMs)
E        <a href="/dbget-bin/www_bget?ko:K03903">K03903</a> FGA; fibrinogen alpha chain	Soluble ligands
E        <a href="/dbget-bin/www_bget?ko:K03904">K03904</a> FGB; fibrinogen beta chain	Soluble ligands
E        <a href="/dbget-bin/www_bget?ko:K03905">K03905</a> FGG; fibrinogen gamma chain	Soluble ligands
E        <a href="/dbget-bin/www_bget?ko:K03990">K03990</a> C3; complement component 3	Soluble ligands
E        <a href="/dbget-bin/www_bget?ko:K01314">K01314</a> F10; coagulation factor X [EC:3.4.21.6]	Soluble ligands
E        <a href="/dbget-bin/www_bget?ko:K06830">K06830</a> LGALS1; galectin-1	Other cell surface / pericellular molecules
E        <a href="/dbget-bin/www_bget?ko:K06831">K06831</a> LGALS3; galectin-3	Other cell surface / pericellular molecules
E        <a href="/dbget-bin/www_bget?ko:K04550">K04550</a> LRP1, CD91; low-density lipoprotein receptor-related protein 1 (alpha-2-macroglobulin receptor)	Other cell surface / pericellular molecules
E        enterotoxin type A, putative [SAC:SACOL1657]	Bacterial pathogens
E        seb; staphylococcal enterotoxin B [SAC:SACOL0907]	Bacterial pathogens
E        <a href="/dbget-bin/www_bget?ko:K11043">K11043</a> tst; toxic shock syndrome toxin-1	Bacterial pathogens
E        sec3; enterotoxin typeC3 [SAV:SAV2009]	Bacterial pathogens
E        speA3; exotoxin type A - phage associated [SPG:SpyM3_1301]	Bacterial pathogens
E        <I>Mycobacterium tuberculosis H37Rv</I> [TAX:83332] [GN:mtu]	Bacterial pathogens
E        <I>Legionella pneumophila str. Lens</I> [TAX:297245] [GN:lpf]	Bacterial pathogens
E        ptxA; pertussis toxin subunit 1 [EC:2.4.2.-] [BPE:BP3783]	Bacterial pathogens
E        ptxB; pertussis toxin subunit 2 [BPE:BP3784]	Bacterial pathogens
E        ptxC; pertussis toxin subunit 3 [BPE:BP3787]	Bacterial pathogens
E        ptxD; pertussis toxin subunit 4 [BPE:BP3785]	Bacterial pathogens
E        ptxE; pertussis toxin subunit 5 [BPE:BP3786]	Bacterial pathogens
E        fhaC; hemolysin activator-like protein [BPE:BP1884]	Bacterial pathogens
E        fhaS; adhesin [BPE:BP2667]	Bacterial pathogens
E        fhaL; adhesin [BPE:BP2907]	Bacterial pathogens
E        fhaB; filamentous hemagglutinin/adhesin [BPE:BP1879]	Bacterial pathogens
C    p150/95
D      ITGAX; integrin alpha X [KO:K06462]
D      ITGB2; integrin beta 2 [KO:K06464]
E        <a href="/dbget-bin/www_bget?ko:K06581">K06581</a> ICAM4; intercellular adhesion molecule 4	Cell adhesion molecules (CAMs)
E        <a href="/dbget-bin/www_bget?ko:K03903">K03903</a> FGA; fibrinogen alpha chain	Soluble ligands
E        <a href="/dbget-bin/www_bget?ko:K03904">K03904</a> FGB; fibrinogen beta chain	Soluble ligands
E        <a href="/dbget-bin/www_bget?ko:K03905">K03905</a> FGG; fibrinogen gamma chain	Soluble ligands
E        <a href="/dbget-bin/www_bget?ko:K03990">K03990</a> C3; complement component 3	Soluble ligands
E        <a href="/dbget-bin/www_bget?ko:K01315">K01315</a> PLG; plasminogen [EC:3.4.21.7]	Soluble ligands
E        enterotoxin type A, putative [SAC:SACOL1657]	Bacterial pathogens
E        seb; staphylococcal enterotoxin B [SAC:SACOL0907]	Bacterial pathogens
E        <a href="/dbget-bin/www_bget?ko:K11043">K11043</a> tst; toxic shock syndrome toxin-1	Bacterial pathogens
E        sec3; enterotoxin typeC3 [SAV:SAV2009]	Bacterial pathogens
E        speA3; exotoxin type A - phage associated [SPG:SpyM3_1301]	Bacterial pathogens
E        <I>Mycobacterium tuberculosis H37Rv</I> [TAX:83332] [GN:mtu]	Bacterial pathogens
E        Bovine leukemia virus [TAX:11901] [RS:NC_001414]	Viruses
C    alpha D beta 2
D      ITGAD; integrin alpha D [KO:K06594]
D      ITGB2; integrin beta 2 [KO:K06464]
E        <a href="/dbget-bin/www_bget?ko:K06486">K06486</a> ICAM3; intercellular adhesion molecule 3	Cell adhesion molecules (CAMs)
E        <a href="/dbget-bin/www_bget?ko:K06527">K06527</a> VCAM1; vascular cell adhesion molecule 1	Cell adhesion molecules (CAMs)
E        enterotoxin type A, putative [SAC:SACOL1657]	Bacterial pathogens
E        seb; staphylococcal enterotoxin B [SAC:SACOL0907]	Bacterial pathogens
E        <a href="/dbget-bin/www_bget?ko:K11043">K11043</a> tst; toxic shock syndrome toxin-1	Bacterial pathogens
E        sec3; enterotoxin typeC3 [SAV:SAV2009]	Bacterial pathogens
E        speA3; exotoxin type A - phage associated [SPG:SpyM3_1301]	Bacterial pathogens
B  Beta3 integrins
C    alpha IIb  beta 3
D      ITGA2B; integrin alpha 2B [KO:K06476]
D      ITGB3; integrin beta 3 [KO:K06493]
E        <a href="/dbget-bin/www_bget?ko:K06581">K06581</a> ICAM4; intercellular adhesion molecule 4	Cell adhesion molecules (CAMs)
E        <a href="/dbget-bin/www_bget?ko:K06798">K06798</a> CDH6; cadherin 6, type 2, K-cadherin	Cell adhesion molecules (CAMs)
E        <a href="/dbget-bin/www_bget?ko:K03161">K03161</a> TNFSF5, CD40L; tumor necrosis factor ligand superfamily member 5	Cell adhesion molecules (CAMs)
E        <a href="/dbget-bin/www_bget?ko:K06251">K06251</a> VTN; vitronectin	Extracellular matrix (ECM) components
E        <a href="/dbget-bin/www_bget?ko:K05717">K05717</a> FN1; fibronectin 1	Extracellular matrix (ECM) components
E        <a href="/dbget-bin/www_bget?ko:K03900">K03900</a> VWF; von Willebrand factor	Extracellular matrix (ECM) components
E        <a href="/dbget-bin/www_bget?ko:K04659">K04659</a> THBS2S; thrombospondin 2/3/4/5	Extracellular matrix (ECM) components
E        <a href="/dbget-bin/www_bget?ko:K03903">K03903</a> FGA; fibrinogen alpha chain	Soluble ligands
E        <a href="/dbget-bin/www_bget?ko:K03904">K03904</a> FGB; fibrinogen beta chain	Soluble ligands
E        <a href="/dbget-bin/www_bget?ko:K03905">K03905</a> FGG; fibrinogen gamma chain	Soluble ligands
E        <a href="/dbget-bin/www_bget?ko:K06829">K06829</a> CYR61; cysteine rich protein 61	Soluble ligands
E        <a href="/dbget-bin/www_bget?ko:K06827">K06827</a> CTGF; connective tissue growth factor	Soluble ligands
E        <a href="/dbget-bin/www_bget?ko:K01313">K01313</a> F2; coagulation factor II (thrombin) [EC:3.4.21.5]	Soluble ligands
E        speB; pyrogenic exotoxin B [EC:3.4.22.10] [SPG:SpyM3_1742]	Bacterial pathogens
E        membrane-associated protein P66 [BBU:BB0603]	Bacterial pathogens
E        Sin Nombre virus [TAX:37705] [RS:NC_005215], G1, G2	Viruses
C    VNR
D      ITGAV; integrin alpha V [KO:K06487]
D      ITGB3; integrin beta 3 [KO:K06493]
E        <a href="/dbget-bin/www_bget?ko:K06550">K06550</a> L1CAM; L1 cell adhesion molecule	Cell adhesion molecules (CAMs)
E        <a href="/dbget-bin/www_bget?ko:K06471">K06471</a> PECAM1, CD31; platelet/endothelial cell adhesion molecule	Cell adhesion molecules (CAMs)
E        <a href="/dbget-bin/www_bget?ko:K06581">K06581</a> ICAM4; intercellular adhesion molecule 4	Cell adhesion molecules (CAMs)
E        <a href="/dbget-bin/www_bget?ko:K06257">K06257</a> SDC1; syndecan 1	Cell adhesion molecules (CAMs)
E        <a href="/dbget-bin/www_bget?ko:K06514">K06514</a> THY1, CD90; Thy-1 cell surface antigen	Cell adhesion molecules (CAMs)
E        <a href="/dbget-bin/www_bget?ko:K06251">K06251</a> VTN; vitronectin	Extracellular matrix (ECM) components
E        <a href="/dbget-bin/www_bget?ko:K05717">K05717</a> FN1; fibronectin 1	Extracellular matrix (ECM) components
E        <a href="/dbget-bin/www_bget?ko:K03900">K03900</a> VWF; von Willebrand factor	Extracellular matrix (ECM) components
E        <a href="/dbget-bin/www_bget?ko:K06825">K06825</a> FBN1; fibrillin 1	Extracellular matrix (ECM) components
E        <a href="/dbget-bin/www_bget?ko:K06250">K06250</a> SPP1, BNSP, OPN; secreted phosphoprotein 1	Extracellular matrix (ECM) components
E        <a href="/dbget-bin/www_bget?ko:K06252">K06252</a> TN; tenascin	Extracellular matrix (ECM) components
E        <a href="/dbget-bin/www_bget?ko:K06253">K06253</a> IBSP; integrin binding sialoprotein	Extracellular matrix (ECM) components
E        <a href="/dbget-bin/www_bget?ko:K04659">K04659</a> THBS2S; thrombospondin 2/3/4/5	Extracellular matrix (ECM) components
E        <a href="/dbget-bin/www_bget?ko:K06236">K06236</a> COL1AS; collagen, type I/II/III/V/XI/XXIV/XXVII, alpha	Extracellular matrix (ECM) components
E        <a href="/dbget-bin/www_bget?ko:K06237">K06237</a> COL4A; collagen, type IV, alpha	Extracellular matrix (ECM) components
E        <a href="/dbget-bin/www_bget?ko:K06823">K06823</a> COL18A; collagen, type XVIII, alpha	Extracellular matrix (ECM) components
E        <a href="/dbget-bin/www_bget?ko:K03903">K03903</a> FGA; fibrinogen alpha chain	Soluble ligands
E        <a href="/dbget-bin/www_bget?ko:K03904">K03904</a> FGB; fibrinogen beta chain	Soluble ligands
E        <a href="/dbget-bin/www_bget?ko:K03905">K03905</a> FGG; fibrinogen gamma chain	Soluble ligands
E        <a href="/dbget-bin/www_bget?ko:K06829">K06829</a> CYR61; cysteine rich protein 61	Soluble ligands
E        <a href="/dbget-bin/www_bget?ko:K06827">K06827</a> CTGF; connective tissue growth factor	Soluble ligands
E        <a href="/dbget-bin/www_bget?ko:K01398">K01398</a> MMP2; matrix metalloproteinase-2 (gelatinase A) [EC:3.4.24.24]	Soluble ligands
E        <a href="/dbget-bin/www_bget?ko:K01315">K01315</a> PLG; plasminogen [EC:3.4.21.7]	Soluble ligands
E        <a href="/dbget-bin/www_bget?ko:K06836">K06836</a> ADAM15; disintegrin and metalloproteinase domain-containing protein 15 [EC:3.4.24.-]	Other cell surface / pericellular molecules
E        <a href="/dbget-bin/www_bget?ko:K06837">K06837</a> ADAM23; disintegrin and metalloproteinase domain-containing protein 23 [EC:3.4.24.-]	Other cell surface / pericellular molecules
E        speB; pyrogenic exotoxin B [EC:3.4.22.10] [SPG:SpyM3_1742]	Bacterial pathogens
E        membrane-associated protein P66 [BBU:BB0603]	Bacterial pathogens
E        Human adenovirus type 2 [TAX:10515], penton base protein	Viruses
E        Human herpesvirus 1 [TAX:10298] [RS:NC_001806], gH	Viruses
E        Human coxsackievirus A9 (strain Griggs) [TAX:12068], VP1	Viruses
E        Human coxsackievirus A9B [TAX:145389], VP1	Viruses
E        Foot-and-mouth disease virus A [TAX:12111] [RS:NC_011450], VP1	Viruses
E        Foot-and-mouth disease virus Asia 1 [TAX:110195] [RS:NC_004915], VP1	Viruses
E        Foot-and-mouth disease virus C [TAX:12116] [RS:NC_002554], VP1	Viruses
E        Foot-and-mouth disease virus O [TAX:12118] [RS:NC_004004], VP1	Viruses
E        Foot-and-mouth disease virus SAT 1 [TAX:12122] [RS:NC_011451], VP1	Viruses
E        Foot-and-mouth disease virus SAT 2 [TAX:35292] [RS:NC_003992], VP1	Viruses
E        Foot-and-mouth disease virus SAT 3 [TAX:12123] [RS:NC_011452], VP1	Viruses
E        Human adenovirus type 5 [TAX:28285], penton base protein	Viruses
E        Human immunodeficiency virus 1 [TAX:11676] [RS:NC_001802], gp120, 41	Viruses
E        Sin Nombre virus [TAX:37705] [RS:NC_005215], G1, G2	Viruses
E        Echovirus 9 (strain Barty) [TAX:103914], VP1	Viruses
E        Echovirus 22 (strain Harris) [TAX:103911], VP1	Viruses
B  Beta4 integrins
C    alpha 6 beta 4
D      ITGA6; integrin alpha 6 [KO:K06485]
D      ITGB4; integrin beta 4 [KO:K06525]
E        <a href="/dbget-bin/www_bget?ko:K06257">K06257</a> SDC1; syndecan 1	Cell adhesion molecules (CAMs)
E        <a href="/dbget-bin/www_bget?ko:K16338">K16338</a> SDC4; syndecan 4	Cell adhesion molecules (CAMs)
E        Laminin-1	Extracellular matrix (ECM) components
F          comp3805_c0_seq1; ------ LAMA1; laminin, alpha 1 [HSA:284217] [KO:K05637]
F          comp38130_c0_seq1; ------ LAMA1; laminin, alpha 1 [HSA:284217] [KO:K05637]
F          comp67620_c0_seq1; ------ LAMA1; laminin, alpha 1 [HSA:284217] [KO:K05637]
F          comp93823_c0_seq1; ------ LAMA1; laminin, alpha 1 [HSA:284217] [KO:K05637]
F          comp7114_c0_seq1; <a href="/dbget-bin/www_bget?ko:K05636">K05636</a> LAMB1; laminin, beta 1
F          comp9008_c0_seq1; <a href="/dbget-bin/www_bget?ko:K05636">K05636</a> LAMB1; laminin, beta 1
F          comp21165_c0_seq1; <a href="/dbget-bin/www_bget?ko:K05636">K05636</a> LAMB1; laminin, beta 1
F          comp33124_c0_seq1; <a href="/dbget-bin/www_bget?ko:K05636">K05636</a> LAMB1; laminin, beta 1
F          comp46772_c1_seq9; <a href="/dbget-bin/www_bget?ko:K05636">K05636</a> LAMB1; laminin, beta 1
F          comp46772_c1_seq10; <a href="/dbget-bin/www_bget?ko:K05636">K05636</a> LAMB1; laminin, beta 1
F          comp46772_c1_seq13; <a href="/dbget-bin/www_bget?ko:K05636">K05636</a> LAMB1; laminin, beta 1
F          comp46772_c1_seq15; <a href="/dbget-bin/www_bget?ko:K05636">K05636</a> LAMB1; laminin, beta 1
F          comp86897_c0_seq1; <a href="/dbget-bin/www_bget?ko:K05636">K05636</a> LAMB1; laminin, beta 1
F          comp153228_c0_seq1; <a href="/dbget-bin/www_bget?ko:K05636">K05636</a> LAMB1; laminin, beta 1
F          comp3805_c0_seq1; <a href="/dbget-bin/www_bget?ko:K05635">K05635</a> LAMC1; laminin, gamma 1
F          comp38130_c0_seq1; <a href="/dbget-bin/www_bget?ko:K05635">K05635</a> LAMC1; laminin, gamma 1
F          comp67620_c0_seq1; <a href="/dbget-bin/www_bget?ko:K05635">K05635</a> LAMC1; laminin, gamma 1
F          comp93823_c0_seq1; <a href="/dbget-bin/www_bget?ko:K05635">K05635</a> LAMC1; laminin, gamma 1
E        Laminin-2	Extracellular matrix (ECM) components
F          comp3805_c0_seq1; ------ LAMA2; laminin, alpha 2 [HSA:3908] [KO:K05637]
F          comp38130_c0_seq1; ------ LAMA2; laminin, alpha 2 [HSA:3908] [KO:K05637]
F          comp67620_c0_seq1; ------ LAMA2; laminin, alpha 2 [HSA:3908] [KO:K05637]
F          comp93823_c0_seq1; ------ LAMA2; laminin, alpha 2 [HSA:3908] [KO:K05637]
F          comp7114_c0_seq1; <a href="/dbget-bin/www_bget?ko:K05636">K05636</a> LAMB1; laminin, beta 1
F          comp9008_c0_seq1; <a href="/dbget-bin/www_bget?ko:K05636">K05636</a> LAMB1; laminin, beta 1
F          comp21165_c0_seq1; <a href="/dbget-bin/www_bget?ko:K05636">K05636</a> LAMB1; laminin, beta 1
F          comp33124_c0_seq1; <a href="/dbget-bin/www_bget?ko:K05636">K05636</a> LAMB1; laminin, beta 1
F          comp46772_c1_seq9; <a href="/dbget-bin/www_bget?ko:K05636">K05636</a> LAMB1; laminin, beta 1
F          comp46772_c1_seq10; <a href="/dbget-bin/www_bget?ko:K05636">K05636</a> LAMB1; laminin, beta 1
F          comp46772_c1_seq13; <a href="/dbget-bin/www_bget?ko:K05636">K05636</a> LAMB1; laminin, beta 1
F          comp46772_c1_seq15; <a href="/dbget-bin/www_bget?ko:K05636">K05636</a> LAMB1; laminin, beta 1
F          comp86897_c0_seq1; <a href="/dbget-bin/www_bget?ko:K05636">K05636</a> LAMB1; laminin, beta 1
F          comp153228_c0_seq1; <a href="/dbget-bin/www_bget?ko:K05636">K05636</a> LAMB1; laminin, beta 1
F          comp3805_c0_seq1; <a href="/dbget-bin/www_bget?ko:K05635">K05635</a> LAMC1; laminin, gamma 1
F          comp38130_c0_seq1; <a href="/dbget-bin/www_bget?ko:K05635">K05635</a> LAMC1; laminin, gamma 1
F          comp67620_c0_seq1; <a href="/dbget-bin/www_bget?ko:K05635">K05635</a> LAMC1; laminin, gamma 1
F          comp93823_c0_seq1; <a href="/dbget-bin/www_bget?ko:K05635">K05635</a> LAMC1; laminin, gamma 1
E        Laminin-5	Extracellular matrix (ECM) components
F          comp3805_c0_seq1; ------ LAMA3; laminin, alpha 3 [HSA:3909] [KO:K06240]
F          comp38130_c0_seq1; ------ LAMA3; laminin, alpha 3 [HSA:3909] [KO:K06240]
F          comp67620_c0_seq1; ------ LAMA3; laminin, alpha 3 [HSA:3909] [KO:K06240]
F          comp93823_c0_seq1; ------ LAMA3; laminin, alpha 3 [HSA:3909] [KO:K06240]
E        Human papillomavirus type 16 [TAX:10581] [RS:NC_001526], L1	Viruses
B  Beta5 integrins
C    alpha V beta 5
D      ITGAV; integrin alpha V [KO:K06487]
D      ITGB5; integrin beta 5 [KO:K06588]
E        <a href="/dbget-bin/www_bget?ko:K06581">K06581</a> ICAM4; intercellular adhesion molecule 4	Cell adhesion molecules (CAMs)
E        <a href="/dbget-bin/www_bget?ko:K06257">K06257</a> SDC1; syndecan 1	Cell adhesion molecules (CAMs)
E        <a href="/dbget-bin/www_bget?ko:K06823">K06823</a> COL18A; collagen, type XVIII, alpha	Extracellular matrix (ECM) components
E        <a href="/dbget-bin/www_bget?ko:K06251">K06251</a> VTN; vitronectin	Extracellular matrix (ECM) components
E        <a href="/dbget-bin/www_bget?ko:K06253">K06253</a> IBSP; integrin binding sialoprotein	Extracellular matrix (ECM) components
E        <a href="/dbget-bin/www_bget?ko:K13375">K13375</a> TGFB1; transforming growth factor beta-1	Soluble ligands
E        <a href="/dbget-bin/www_bget?ko:K13376">K13376</a> TGFB2; transforming growth factor beta-2	Soluble ligands
E        <a href="/dbget-bin/www_bget?ko:K13377">K13377</a> TGFB3; transforming growth factor beta-3	Soluble ligands
E        <a href="/dbget-bin/www_bget?ko:K04384">K04384</a> TGFBN; transforming growth factor beta, invertebrate	Soluble ligands
E        <a href="/dbget-bin/www_bget?ko:K06829">K06829</a> CYR61; cysteine rich protein 61	Soluble ligands
E        Human adenovirus type 12 [TAX:28282], penton base protein	Viruses
E        Human adenovirus type 2 [TAX:10515], penton base protein	Viruses
E        Adeno-associated virus 2 [TAX:10804] [RS:NC_001401], VP1, 2, 3	Viruses
B  Beta6 integrins
C    alpha V beta 6
D      ITGAV; integrin alpha V [KO:K06487]
D      ITGB6; integrin beta 6 [KO:K06589]
E        <a href="/dbget-bin/www_bget?ko:K05717">K05717</a> FN1; fibronectin 1	Extracellular matrix (ECM) components
E        <a href="/dbget-bin/www_bget?ko:K06252">K06252</a> TN; tenascin	Extracellular matrix (ECM) components
E        <a href="/dbget-bin/www_bget?ko:K13375">K13375</a>  TGFB1; transforming growth factor beta-1	Soluble ligands
E        <a href="/dbget-bin/www_bget?ko:K13376">K13376</a>  TGFB2; transforming growth factor beta-2	Soluble ligands
E        <a href="/dbget-bin/www_bget?ko:K13377">K13377</a>  TGFB3; transforming growth factor beta-3	Soluble ligands
E        <a href="/dbget-bin/www_bget?ko:K04384">K04384</a>  TGFBN; transforming growth factor beta, invertebrate	Soluble ligands
E        Human coxsackievirus A9 (strain Griggs) [TAX:12068], VP1	Viruses
E        Human coxsackievirus A9B [TAX:145389], VP1	Viruses
E        Foot-and-mouth disease virus A [TAX:12111] [RS:NC_011450], VP1	Viruses
E        Foot-and-mouth disease virus Asia 1 [TAX:110195] [RS:NC_004915], VP1	Viruses
E        Foot-and-mouth disease virus C [TAX:12116] [RS:NC_002554], VP1	Viruses
E        Foot-and-mouth disease virus O [TAX:12118] [RS:NC_004004], VP1	Viruses
E        Foot-and-mouth disease virus SAT 1 [TAX:12122] [RS:NC_011451], VP1	Viruses
E        Foot-and-mouth disease virus SAT 2 [TAX:35292] [RS:NC_003992], VP1	Viruses
E        Foot-and-mouth disease virus SAT 3 [TAX:12123] [RS:NC_011452], VP1	Viruses
E        Coxsackievirus B1 (strain Japan) [TAX:103902], VP1, 2, 3	Viruses
E        Coxsackievirus B3 (strain Nancy) [TAX:103903], VP1, 2, 3	Viruses
E        Coxsackievirus B3 (strain Woodruff) [TAX:103904], VP1, 2, 3	Viruses
E        Coxsackievirus B5 (strain Peterborough / 1954/UK/85) [TAX:103907], VP1, 2, 3	Viruses
B  Beta7 integrins
C    alpha 4 beta 7
D      ITGA4; integrin alpha 4 [KO:K06483]
D      ITGB7; integrin beta 7 [KO:K06590]
E        <a href="/dbget-bin/www_bget?ko:K06527">K06527</a> VCAM1; vascular cell adhesion molecule 1	Cell adhesion molecules (CAMs)
E        <a href="/dbget-bin/www_bget?ko:K06779">K06779</a> MADCAM1; mucosal vascular addressin cell adhesion molecule 1	Cell adhesion molecules (CAMs)
E        <a href="/dbget-bin/www_bget?ko:K05717">K05717</a> FN1; fibronectin 1	Extracellular matrix (ECM) components
E        enterotoxin type A, putative [SAC:SACOL1657]	Bacterial pathogens
E        seb; staphylococcal enterotoxin B [SAC:SACOL0907]	Bacterial pathogens
E        <a href="/dbget-bin/www_bget?ko:K11043">K11043</a> tst; toxic shock syndrome toxin-1	Bacterial pathogens
E        sec3; enterotoxin typeC3 [SAV:SAV2009]	Bacterial pathogens
E        speA3; exotoxin type A - phage associated [SPG:SpyM3_1301]	Bacterial pathogens
C    alpha E beta 7
D      ITGAE; integrin alpha E [KO:K06524]
D      ITGB7; integrin beta 7 [KO:K06590]
E        <a href="/dbget-bin/www_bget?ko:K05689">K05689</a> CDHE, CDH1; cadherin 1, type 1, E-cadherin	Cell adhesion molecules (CAMs)
B  Beta8 integrins
C    alpha V beta 8
D      ITGAV; integrin alpha V [KO:K06487]
D      ITGB8; integrin beta 8 [KO:K06591]
E        <a href="/dbget-bin/www_bget?ko:K06237">K06237</a> COL4A; collagen, type IV, alpha	Extracellular matrix (ECM) components
E        <a href="/dbget-bin/www_bget?ko:K05717">K05717</a> FN1; fibronectin 1	Extracellular matrix (ECM) components
E        <a href="/dbget-bin/www_bget?ko:K06251">K06251</a> VTN; vitronectin	Extracellular matrix (ECM) components
E        <a href="/dbget-bin/www_bget?ko:K13375">K13375</a> TGFB1; transforming growth factor beta-1	Soluble ligands
E        <a href="/dbget-bin/www_bget?ko:K13376">K13376</a> TGFB2; transforming growth factor beta-2	Soluble ligands
E        <a href="/dbget-bin/www_bget?ko:K13377">K13377</a> TGFB3; transforming growth factor beta-3	Soluble ligands
E        <a href="/dbget-bin/www_bget?ko:K04384">K04384</a> TGFBN; transforming growth factor beta, invertebrate	Soluble ligands
#
A<b>3. Selectin Family</b>
B  SELL; selectin, lymphocyte [KO:K06495]
C    <a href="/dbget-bin/www_bget?ko:K06815">K06815</a> GLYCAM1; glycosylation dependent cell adhesion molecule 1	Cell adhesion molecules (CAMs)
C    <a href="/dbget-bin/www_bget?ko:K06474">K06474</a> CD34; CD34 antigen	Cell adhesion molecules (CAMs)
C    <a href="/dbget-bin/www_bget?ko:K06817">K06817</a> PODXL; podocalyxin-like	Cell adhesion molecules (CAMs)
C    <a href="/dbget-bin/www_bget?ko:K06818">K06818</a> PODXL2; podocalyxin-like 2	Cell adhesion molecules (CAMs)
C    <a href="/dbget-bin/www_bget?ko:K06779">K06779</a> MADCAM1; mucosal vascular addressin cell adhesion molecule 1	Cell adhesion molecules (CAMs)
C    <a href="/dbget-bin/www_bget?ko:K06544">K06544</a> SELPLG; selectin P ligand	Cell adhesion molecules (CAMs)
C    <a href="/dbget-bin/www_bget?ko:K06793">K06793</a> VCAN, CSPG2; versican core protein	Cell adhesion molecules (CAMs)
C    <a href="/dbget-bin/www_bget?ko:K06494">K06494</a> SELE; selectin, endothelial cell	Cell adhesion molecules (CAMs)
C    <a href="/dbget-bin/www_bget?ko:K16663">K16663</a> CD300LG, NEPMUCIN; CMRF35-like molecule 9	Cell adhesion molecules (CAMs)
C    <a href="/dbget-bin/www_bget?ko:K16664">K16664</a> EMCN; endomucin	Cell adhesion molecules (CAMs)
C    sialyl Lewis x antigen [GL:G00242]	Other cell surface / pericellular molecules
C    enterotoxin type A, putative [SAC:SACOL1657]	Bacterial pathogens
C    seb; staphylococcal enterotoxin B [SAC:SACOL0907]	Bacterial pathogens
C    <a href="/dbget-bin/www_bget?ko:K11043">K11043</a> tst; toxic shock syndrome toxin-1	Bacterial pathogens
C    sec3; enterotoxin typeC3 [SAV:SAV2009]	Bacterial pathogens
C    speA3; exotoxin type A - phage associated [SPG:SpyM3_1301]	Bacterial pathogens
B  SELE; selectin, endothelial cell [KO:K06494]
C    <a href="/dbget-bin/www_bget?ko:K06499">K06499</a> CEACAM; carcinoembryonic antigen-related cell adhesion molecule	Cell adhesion molecules (CAMs)
C    CR3, Mac-1	Cell adhesion molecules (CAMs)
D      <a href="/dbget-bin/www_bget?ko:K06461">K06461</a> ITGAM; integrin alpha M
D      <a href="/dbget-bin/www_bget?ko:K06464">K06464</a> ITGB2; integrin beta 2
C    <a href="/dbget-bin/www_bget?ko:K06495">K06495</a> SELL; selectin, lymphocyte	Cell adhesion molecules (CAMs)
C    <a href="/dbget-bin/www_bget?ko:K06256">K06256</a> CD44; CD44 antigen	Cell adhesion molecules (CAMs)
C    <a href="/dbget-bin/www_bget?ko:K06816">K06816</a> GLG1, ESL1; golgi apparatus protein 1	Cell adhesion molecules (CAMs)
C    <a href="/dbget-bin/www_bget?ko:K06477">K06477</a> SPN, CD43; sialophorin	Cell adhesion molecules (CAMs)
C    <a href="/dbget-bin/www_bget?ko:K06544">K06544</a> SELPLG; selectin P ligand	Cell adhesion molecules (CAMs)
C    <a href="/dbget-bin/www_bget?ko:K06818">K06818</a> PODXL2; podocalyxin-like 2	Cell adhesion molecules (CAMs)
C    sialyl Lewis x antigen [GL:G00242]	Other cell surface / pericellular molecules
C    sialyl Lewis a antigen [GL:G00257]	Other cell surface / pericellular molecules
C    enterotoxin type A, putative [SAC:SACOL1657]	Bacterial pathogens
C    seb; staphylococcal enterotoxin B [SAC:SACOL0907]	Bacterial pathogens
C    <a href="/dbget-bin/www_bget?ko:K11043">K11043</a> tst; toxic shock syndrome toxin-1	Bacterial pathogens
C    sec3; enterotoxin typeC3 [SAV:SAV2009]	Bacterial pathogens
C    speA3; exotoxin type A - phage associated [SPG:SpyM3_1301]	Bacterial pathogens
B  SELP; selectin, platelet [KO:K06496]
C    <a href="/dbget-bin/www_bget?ko:K06544">K06544</a> SELPLG; selectin P ligand	Cell adhesion molecules (CAMs)
C    <a href="/dbget-bin/www_bget?ko:K06818">K06818</a> PODXL2; podocalyxin-like 2	Cell adhesion molecules (CAMs)
C    <a href="/dbget-bin/www_bget?ko:K06469">K06469</a> CD24; CD24 antigen	Other cell surface / pericellular molecules
C    sialyl Lewis x antigen [GL:G00242]	Other cell surface / pericellular molecules
C    enterotoxin type A, putative [SAC:SACOL1657]	Bacterial pathogens
C    seb; staphylococcal enterotoxin B [SAC:SACOL0907]	Bacterial pathogens
C    <a href="/dbget-bin/www_bget?ko:K11043">K11043</a> tst; toxic shock syndrome toxin-1	Bacterial pathogens
C    sec3; enterotoxin typeC3 [SAV:SAV2009]	Bacterial pathogens
C    speA3; exotoxin type A - phage associated [SPG:SpyM3_1301]	Bacterial pathogens
#
A<b>4. Link Protein Family</b>
B  CD44; CD44 antigen [KO:K06256]
C    <a href="/dbget-bin/www_bget?ko:K06494">K06494</a> SELE; selectin, endothelial cell	Cell adhesion molecules (CAMs)
C    <a href="/dbget-bin/www_bget?ko:K06793">K06793</a> VCAN, CSPG2; versican core protein	Cell adhesion molecules (CAMs)
C    <a href="/dbget-bin/www_bget?ko:K06236">K06236</a> COL1AS; collagen, type I/II/III/V/XI/XXIV/XXVII, alpha	Extracellular matrix (ECM) components
C    <a href="/dbget-bin/www_bget?ko:K06237">K06237</a> COL4A; collagen, type IV, alpha	Extracellular matrix (ECM) components
C    <a href="/dbget-bin/www_bget?ko:K05717">K05717</a> FN1; fibronectin 1	Extracellular matrix (ECM) components
C    Hyaluronan [GL:G02170]	Extracellular matrix (ECM) components
C    <a href="/dbget-bin/www_bget?ko:K06849">K06849</a> PGSG; proteoglycan peptide core protein	Other cell surface / pericellular molecules
C    <a href="/dbget-bin/www_bget?ko:K04550">K04550</a> LRP1, CD91; low-density lipoprotein receptor-related protein 1 (alpha-2-macroglobulin receptor)	Other cell surface / pericellular molecules
B  AGC1, CSPG1; aggrecan 1 [KO:K06792]
C    <a href="/dbget-bin/www_bget?ko:K05695">K05695</a> PTPRF, LAR; receptor-type tyrosine-protein phosphatase F [EC:3.1.3.48]	Cell adhesion molecules (CAMs)
C    Hyaluronan [GL:G02170]	Extracellular matrix (ECM) components
C    <a href="/dbget-bin/www_bget?ko:K06848">K06848</a> HAPLN1, CRTL1; hyaluronan and proteoglycan link protein 1	Other cell surface / pericellular molecules
C    <a href="/dbget-bin/www_bget?ko:K06841">K06841</a> SEMA5; semaphorin 5	Other cell surface / pericellular molecules
C    <a href="/dbget-bin/www_bget?ko:K16659">K16659</a> RTN4R, NGR; reticulon-4 receptor	Other cell surface / pericellular molecules
C    <a href="/dbget-bin/www_bget?ko:K16660">K16660</a> RTN4RL1, NGR3; reticulon-4 receptor-like 1	Other cell surface / pericellular molecules
B  VCAN, CSPG2; versican core protein [KO:K06793]
C    <a href="/dbget-bin/www_bget?ko:K05695">K05695</a> PTPRF, LAR; receptor-type tyrosine-protein phosphatase F [EC:3.1.3.48]	Cell adhesion molecules (CAMs)
C    <a href="/dbget-bin/www_bget?ko:K06495">K06495</a> SELL; selectin, lymphocyte	Cell adhesion molecules (CAMs)
C    <a href="/dbget-bin/www_bget?ko:K06256">K06256</a> CD44; CD44 antigen	Cell adhesion molecules (CAMs)
C    Hyaluronan [GL:G02170]	Extracellular matrix (ECM) components
C    <a href="/dbget-bin/www_bget?ko:K06848">K06848</a> HAPLN1, CRTL1; hyaluronan and proteoglycan link protein 1	Other cell surface / pericellular molecules
C    <a href="/dbget-bin/www_bget?ko:K06841">K06841</a> SEMA5; semaphorin 5	Other cell surface / pericellular molecules
C    <a href="/dbget-bin/www_bget?ko:K16659">K16659</a> RTN4R, NGR; reticulon-4 receptor	Other cell surface / pericellular molecules
C    <a href="/dbget-bin/www_bget?ko:K16660">K16660</a> RTN4RL1, NGR3; reticulon-4 receptor-like 1	Other cell surface / pericellular molecules
B  NCAN, CSPG3; neurocan core protein [KO:K06794]
C    <a href="/dbget-bin/www_bget?ko:K06491">K06491</a> NCAM; neural cell adhesion molecule	Cell adhesion molecules (CAMs)
C    <a href="/dbget-bin/www_bget?ko:K06756">K06756</a> NRCAM; neuronal cell adhesion molecule	Cell adhesion molecules (CAMs)
C    <a href="/dbget-bin/www_bget?ko:K06550">K06550</a> L1CAM; L1 cell adhesion molecule	Cell adhesion molecules (CAMs)
C    <a href="/dbget-bin/www_bget?ko:K05695">K05695</a> PTPRF, LAR; receptor-type tyrosine-protein phosphatase F [EC:3.1.3.48]	Cell adhesion molecules (CAMs)
C    <a href="/dbget-bin/www_bget?ko:K06778">K06778</a> PTPRS; receptor-type tyrosine-protein phosphatase S [EC:3.1.3.48]	Cell adhesion molecules (CAMs)
C    Hyaluronan [GL:G02170]	Extracellular matrix (ECM) components
C    <a href="/dbget-bin/www_bget?ko:K06848">K06848</a> HAPLN1, CRTL1; hyaluronan and proteoglycan link protein 1	Other cell surface / pericellular molecules
C    <a href="/dbget-bin/www_bget?ko:K06841">K06841</a> SEMA5; semaphorin 5	Other cell surface / pericellular molecules
C    <a href="/dbget-bin/www_bget?ko:K16659">K16659</a> RTN4R, NGR; reticulon-4 receptor	Other cell surface / pericellular molecules
C    <a href="/dbget-bin/www_bget?ko:K16660">K16660</a> RTN4RL1, NGR3; reticulon-4 receptor-like 1	Other cell surface / pericellular molecules
B  CSPG4; chondroitin sulfate proteoglycan 4 [KO:K08115]
C    <a href="/dbget-bin/www_bget?ko:K05695">K05695</a> PTPRF, LAR; receptor-type tyrosine-protein phosphatase F [EC:3.1.3.48]	Cell adhesion molecules (CAMs)
C    Hyaluronan [GL:G02170]	Extracellular matrix (ECM) components
C    <a href="/dbget-bin/www_bget?ko:K06841">K06841</a> SEMA5; semaphorin 5	Other cell surface / pericellular molecules
C    <a href="/dbget-bin/www_bget?ko:K16659">K16659</a> RTN4R, NGR; reticulon-4 receptor	Other cell surface / pericellular molecules
C    <a href="/dbget-bin/www_bget?ko:K16660">K16660</a> RTN4RL1, NGR3; reticulon-4 receptor-like 1	Other cell surface / pericellular molecules
B  BCAN; brevican [KO:K06795]
C    <a href="/dbget-bin/www_bget?ko:K05695">K05695</a> PTPRF, LAR; receptor-type tyrosine-protein phosphatase F [EC:3.1.3.48]	Cell adhesion molecules (CAMs)
C    Hyaluronan [GL:G02170]	Extracellular matrix (ECM) components
C    <a href="/dbget-bin/www_bget?ko:K06841">K06841</a> SEMA5; semaphorin 5	Other cell surface / pericellular molecules
C    <a href="/dbget-bin/www_bget?ko:K16659">K16659</a> RTN4R, NGR; reticulon-4 receptor	Other cell surface / pericellular molecules
C    <a href="/dbget-bin/www_bget?ko:K16660">K16660</a> RTN4RL1, NGR3; reticulon-4 receptor-like 1	Other cell surface / pericellular molecules
B  PTPRZ; receptor-type tyrosine-protein phosphatase zeta [KO:K08114]
C    <a href="/dbget-bin/www_bget?ko:K06756">K06756</a> NRCAM; neuronal cell adhesion molecule	Cell adhesion molecules (CAMs)
C    <a href="/dbget-bin/www_bget?ko:K06759">K06759</a> CNTN1; contactin 1	Cell adhesion molecules (CAMs)
C    <a href="/dbget-bin/www_bget?ko:K05695">K05695</a> PTPRF, LAR; receptor-type tyrosine-protein phosphatase F [EC:3.1.3.48]	Cell adhesion molecules (CAMs)
C    Hyaluronan [GL:G02170]	Extracellular matrix (ECM) components
C    <a href="/dbget-bin/www_bget?ko:K06841">K06841</a> SEMA5; semaphorin 5	Other cell surface / pericellular molecules
C    <a href="/dbget-bin/www_bget?ko:K16659">K16659</a> RTN4R, NGR; reticulon-4 receptor	Other cell surface / pericellular molecules
C    <a href="/dbget-bin/www_bget?ko:K16660">K16660</a> RTN4RL1, NGR3; reticulon-4 receptor-like 1	Other cell surface / pericellular molecules
#
A<b>5. Cadherin Family</b>
B  Classic Cadherins
C    Vertebrate Type I classic cadherins
D      CDHE, CDH1; cadherin 1, type 1, E-cadherin [KO:K05689]
E        <a href="/dbget-bin/www_bget?ko:K05689">K05689</a> CDHE, CDH1; cadherin 1, type 1, E-cadherin	Cell adhesion molecules (CAMs)
E        <a href="/dbget-bin/www_bget?ko:K06811">K06811</a> CDH17; cadherin 17, LI cadherin	Cell adhesion molecules (CAMs)
E        VLA-2	Cell adhesion molecules (CAMs)
F          comp31936_c0_seq1; <a href="/dbget-bin/www_bget?ko:K05719">K05719</a> ITGB1; integrin beta 1
F          comp33083_c0_seq1; <a href="/dbget-bin/www_bget?ko:K05719">K05719</a> ITGB1; integrin beta 1
F          comp41642_c0_seq1; <a href="/dbget-bin/www_bget?ko:K05719">K05719</a> ITGB1; integrin beta 1
F          comp74612_c0_seq1; <a href="/dbget-bin/www_bget?ko:K05719">K05719</a> ITGB1; integrin beta 1
F          comp93231_c0_seq1; <a href="/dbget-bin/www_bget?ko:K05719">K05719</a> ITGB1; integrin beta 1
E        alpha E beta 7	Cell adhesion molecules (CAMs)
E        <a href="/dbget-bin/www_bget?ko:K10076">K10076</a> KLRG1; killer cell lectin-like receptor subfamily G member 1	Other cell surface / pericellular molecules
E        inlA; internalin A [LMO:lmo0433]	Bacterial pathogens
D      CDH2; cadherin 2, type 1, N-cadherin [KO:K06736]
E        <a href="/dbget-bin/www_bget?ko:K06736">K06736</a> CDH2, NCAD; cadherin 2, type 1, N-cadherin	Cell adhesion molecules (CAMs)
E        <a href="/dbget-bin/www_bget?ko:K06797">K06797</a> CDH4; cadherin 4, type 1, R-cadherin	Cell adhesion molecules (CAMs)
E        <a href="/dbget-bin/www_bget?ko:K04362">K04362</a> FGFR1; fibroblast growth factor receptor 1 [EC:2.7.10.1]	Cell adhesion molecules (CAMs)
E        <a href="/dbget-bin/www_bget?ko:K05095">K05095</a> FGFR4; fibroblast growth factor receptor 4 [EC:2.7.10.1]	Cell adhesion molecules (CAMs)
E        <a href="/dbget-bin/www_bget?ko:K10076">K10076</a> KLRG1; killer cell lectin-like receptor subfamily G member 1	Other cell surface / pericellular molecules
E        <a href="/dbget-bin/www_bget?ko:K06732">K06732</a> CDCP1; CUB domain-containing protein 1	Other cell surface / pericellular molecules
D      CDH3; cadherin 3, type 1, P-cadherin [KO:K06796]
E        <a href="/dbget-bin/www_bget?ko:K06796">K06796</a> CDH3; cadherin 3, type 1, P-cadherin	Cell adhesion molecules (CAMs)
E        <a href="/dbget-bin/www_bget?ko:K06732">K06732</a> CDCP1; CUB domain-containing protein 1	Other cell surface / pericellular molecules
D      CDH4; cadherin 4, type 1, R-cadherin [KO:K06797]
E        <a href="/dbget-bin/www_bget?ko:K06736">K06736</a> CDH2, NCAD; cadherin 2, type 1, N-cadherin	Cell adhesion molecules (CAMs)
E        <a href="/dbget-bin/www_bget?ko:K06797">K06797</a> CDH4; cadherin 4, type 1, R-cadherin	Cell adhesion molecules (CAMs)
E        <a href="/dbget-bin/www_bget?ko:K10076">K10076</a> KLRG1; killer cell lectin-like receptor subfamily G member 1	Other cell surface / pericellular molecules
C    Vertebrate Type II classic cadherins
D      CDH5; cadherin 5, type 2, VE-cadherin [KO:K06533]
E        <a href="/dbget-bin/www_bget?ko:K06533">K06533</a> CDH5; cadherin 5, type 2, VE-cadherin	Cell adhesion molecules (CAMs)
E        <a href="/dbget-bin/www_bget?ko:K05694">K05694</a> PTPRB, PTPB; receptor-type tyrosine-protein phosphatase beta [EC:3.1.3.48]	Cell adhesion molecules (CAMs)
D      CDH6; cadherin 6, type 2, K-cadherin [KO:K06798]
E        alpha IIb  beta 3	Cell adhesion molecules (CAMs)
E        <a href="/dbget-bin/www_bget?ko:K06798">K06798</a> CDH6; cadherin 6, type 2, K-cadherin	Cell adhesion molecules (CAMs)
E        <a href="/dbget-bin/www_bget?ko:K06799">K06799</a> CDH7; cadherin 7, type 2	Cell adhesion molecules (CAMs)
E        <a href="/dbget-bin/www_bget?ko:K06801">K06801</a> CDH9; cadherin 9, type 2, T1-cadherin	Cell adhesion molecules (CAMs)
E        <a href="/dbget-bin/www_bget?ko:K06802">K06802</a> CDH10; cadherin 10, type 2, T2-cadherin	Cell adhesion molecules (CAMs)
E        <a href="/dbget-bin/www_bget?ko:K06809">K06809</a> CDH15, CDH3, CDH14; cadherin 15, M-cadherin	Cell adhesion molecules (CAMs)
D      CDH7; cadherin 7, type 2 [KO:K06799]
E        <a href="/dbget-bin/www_bget?ko:K06798">K06798</a> CDH6; cadherin 6, type 2, K-cadherin	Cell adhesion molecules (CAMs)
E        <a href="/dbget-bin/www_bget?ko:K06799">K06799</a> CDH7; cadherin 7, type 2	Cell adhesion molecules (CAMs)
E        <a href="/dbget-bin/www_bget?ko:K06801">K06801</a> CDH9; cadherin 9, type 2, T1-cadherin	Cell adhesion molecules (CAMs)
E        <a href="/dbget-bin/www_bget?ko:K06804">K06804</a> CDH12; cadherin 12, type 2, N-cadherin 2	Cell adhesion molecules (CAMs)
E        <a href="/dbget-bin/www_bget?ko:K06809">K06809</a> CDH15, CDH3, CDH14; cadherin 15, M-cadherin	Cell adhesion molecules (CAMs)
E        <a href="/dbget-bin/www_bget?ko:K16655">K16655</a> MIA; melanoma inhibitory activity protein	Soluble ligands
D      CDH8; cadherin 8, type 2 [KO:K06800]
E        <a href="/dbget-bin/www_bget?ko:K06800">K06800</a> CDH8; cadherin 8, type 2	Cell adhesion molecules (CAMs)
E        <a href="/dbget-bin/www_bget?ko:K06803">K06803</a> CDH11; cadherin 11, type 2, OB-cadherin	Cell adhesion molecules (CAMs)
D      CDH9; cadherin 9, type 2, T1-cadherin [KO:K06801]
E        <a href="/dbget-bin/www_bget?ko:K06798">K06798</a> CDH6; cadherin 6, type 2, K-cadherin	Cell adhesion molecules (CAMs)
E        <a href="/dbget-bin/www_bget?ko:K06799">K06799</a> CDH7; cadherin 7, type 2	Cell adhesion molecules (CAMs)
E        <a href="/dbget-bin/www_bget?ko:K06801">K06801</a> CDH9; cadherin 9, type 2, T1-cadherin	Cell adhesion molecules (CAMs)
E        <a href="/dbget-bin/www_bget?ko:K06802">K06802</a> CDH10; cadherin 10, type 2, T2-cadherin	Cell adhesion molecules (CAMs)
E        <a href="/dbget-bin/www_bget?ko:K06809">K06809</a> CDH15, CDH3, CDH14; cadherin 15, M-cadherin	Cell adhesion molecules (CAMs)
D      CDH10; cadherin 10, type 2, T2-cadherin [KO:K06802]
E        <a href="/dbget-bin/www_bget?ko:K06798">K06798</a> CDH6; cadherin 6, type 2, K-cadherin	Cell adhesion molecules (CAMs)
E        <a href="/dbget-bin/www_bget?ko:K06801">K06801</a> CDH9; cadherin 9, type 2, T1-cadherin	Cell adhesion molecules (CAMs)
E        <a href="/dbget-bin/www_bget?ko:K06802">K06802</a> CDH10; cadherin 10, type 2, T2-cadherin	Cell adhesion molecules (CAMs)
D      CDH11; cadherin 11, type 2, OB-cadherin [KO:K06803]
E        <a href="/dbget-bin/www_bget?ko:K06800">K06800</a> CDH8; cadherin 8, type 2	Cell adhesion molecules (CAMs)
E        <a href="/dbget-bin/www_bget?ko:K06803">K06803</a> CDH11; cadherin 11, type 2, OB-cadherin	Cell adhesion molecules (CAMs)
D      CDH12; cadherin 12, type 2, N-cadherin 2 [KO:K06804]
E        <a href="/dbget-bin/www_bget?ko:K06799">K06799</a> CDH7; cadherin 7, type 2	Cell adhesion molecules (CAMs)
E        <a href="/dbget-bin/www_bget?ko:K06804">K06804</a> CDH12; cadherin 12, type 2, N-cadherin 2	Cell adhesion molecules (CAMs)
E        <a href="/dbget-bin/www_bget?ko:K06809">K06809</a> CDH15, CDH3, CDH14; cadherin 15, M-cadherin	Cell adhesion molecules (CAMs)
D      CDH18; cadherin 18, type 2 [KO:K06805]
E        <a href="/dbget-bin/www_bget?ko:K06805">K06805</a> CDH18; cadherin 18, type 2	Cell adhesion molecules (CAMs)
D      CDH19; cadherin 19, type 2 [KO:K06806]
E        <a href="/dbget-bin/www_bget?ko:K06806">K06806</a> CDH19; cadherin 19, type 2	Cell adhesion molecules (CAMs)
D      CDH20; cadherin 20, type 2 [KO:K06807]
E        <a href="/dbget-bin/www_bget?ko:K06807">K06807</a> CDH20; cadherin 20, type 2	Cell adhesion molecules (CAMs)
C    Other classic cadherins
D      CDH13; cadherin 13, H-cadherin [KO:K06808]
E        <a href="/dbget-bin/www_bget?ko:K06808">K06808</a> CDH13; cadherin 13, H-cadherin	Cell adhesion molecules (CAMs)
D      CDH15, CDH3, CDH14; cadherin 15, M-cadherin [KO:K06809]
E        <a href="/dbget-bin/www_bget?ko:K06798">K06798</a> CDH6; cadherin 6, type 2, K-cadherin	Cell adhesion molecules (CAMs)
E        <a href="/dbget-bin/www_bget?ko:K06799">K06799</a> CDH7; cadherin 7, type 2	Cell adhesion molecules (CAMs)
E        <a href="/dbget-bin/www_bget?ko:K06801">K06801</a> CDH9; cadherin 9, type 2, T1-cadherin	Cell adhesion molecules (CAMs)
E        <a href="/dbget-bin/www_bget?ko:K06804">K06804</a> CDH12; cadherin 12, type 2, N-cadherin 2	Cell adhesion molecules (CAMs)
E        <a href="/dbget-bin/www_bget?ko:K06809">K06809</a> CDH15, CDH3, CDH14; cadherin 15, M-cadherin	Cell adhesion molecules (CAMs)
D      CDH16; cadherin 16, KSP-cadherin [KO:K06810]
E        <a href="/dbget-bin/www_bget?ko:K06810">K06810</a> CDH16; cadherin 16, KSP-cadherin	Cell adhesion molecules (CAMs)
D      CDH17; cadherin 17, LI cadherin [KO:K06811]
E        <a href="/dbget-bin/www_bget?ko:K05689">K05689</a> CDHE, CDH1; cadherin 1, type 1, E-cadherin	Cell adhesion molecules (CAMs)
E        <a href="/dbget-bin/www_bget?ko:K06811">K06811</a> CDH17; cadherin 17, LI cadherin	Cell adhesion molecules (CAMs)
D      CDH22; cadherin 22 [KO:K06812]
E        <a href="/dbget-bin/www_bget?ko:K06812">K06812</a> CDH22; cadherin 22	Cell adhesion molecules (CAMs)
D      CDH23; cadherin 23 [KO:K06813]
E        <a href="/dbget-bin/www_bget?ko:K06813">K06813</a> CDH23; cadherin 23	Cell adhesion molecules (CAMs)
E        <a href="/dbget-bin/www_bget?ko:K16500">K16500</a> PCDH15; protocadherin-15	Cell adhesion molecules (CAMs)
D      CDH24; cadherin-like 24 [KO:K06814]
E        <a href="/dbget-bin/www_bget?ko:K06814">K06814</a> CDH24; cadherin-like 24	Cell adhesion molecules (CAMs)
B  Clustered protocadherin
C    PCDHA; protocadherin alpha [KO:K16493]
D      <a href="/dbget-bin/www_bget?ko:K16493">K16493</a> PCDHA; protocadherin alpha	Cell adhesion molecules (CAMs)
D      VLA-5	Cell adhesion molecules (CAMs)
E        <a href="/dbget-bin/www_bget?ko:K06484">K06484</a> ITGA5; integrin alpha 5
E        <a href="/dbget-bin/www_bget?ko:K05719">K05719</a> ITGB1; integrin beta 1
C    PCDHB; protocadherin beta [KO:K16494]
D      <a href="/dbget-bin/www_bget?ko:K16494">K16494</a> PCDHB; protocadherin beta	Cell adhesion molecules (CAMs)
C    PCDHGA; protocadherin gamma subfamily A [KO:K16495]
D      <a href="/dbget-bin/www_bget?ko:K16495">K16495</a> PCDHGA; protocadherin gamma subfamily A	Cell adhesion molecules (CAMs)
C    PCDHGB; protocadherin gamma subfamily B [KO:K16496]
D      <a href="/dbget-bin/www_bget?ko:K16496">K16496</a> PCDHGB; protocadherin gamma subfamily B	Cell adhesion molecules (CAMs)
C    PCDHGC; protocadherin gamma subfamily C [KO:K16497]
D      <a href="/dbget-bin/www_bget?ko:K16497">K16497</a> PCDHGC; protocadherin gamma subfamily C	Cell adhesion molecules (CAMs)
B  Non-clustered protocadherin
C    PCDHD1; protocadherin delta 1 [KO:K16498]
D      <a href="/dbget-bin/www_bget?ko:K16498">K16498</a> PCDHD1; protocadherin delta 1	Cell adhesion molecules (CAMs)
C    PCDHD2; protocadherin delta 2 [KO:K16499]
D      <a href="/dbget-bin/www_bget?ko:K16499">K16499</a> PCDHD2; protocadherin delta 2	Cell adhesion molecules (CAMs)
C    PCDH15; protocadherin-15 [KO:K16500]
D      <a href="/dbget-bin/www_bget?ko:K16500">K16500</a> PCDH15; protocadherin-15	Cell adhesion molecules (CAMs)
D      <a href="/dbget-bin/www_bget?ko:K06813">K06813</a> CDH23; cadherin 23	Cell adhesion molecules (CAMs)
C    CDHR1, PCDH21; cadherin-related family member 1 [KO:K16501]
D      <a href="/dbget-bin/www_bget?ko:K16501">K16501</a> CDHR1, PCDH21; cadherin-related family member 1	Cell adhesion molecules (CAMs)
C    CDHR2, PCDH24, PCLKC; cadherin-related family member 2 [KO:K16502]
D      <a href="/dbget-bin/www_bget?ko:K16502">K16502</a> CDHR2, PCDH24, PCLKC; cadherin-related family member 2	Cell adhesion molecules (CAMs)
C    CDHR3, CDH28; cadherin-related family member 3 [KO:K16503]
D      <a href="/dbget-bin/www_bget?ko:K16503">K16503</a> CDHR3, CDH28; cadherin-related family member 3	Cell adhesion molecules (CAMs)
C    CDHR4, CDH29; cadherin-related family member 4 [KO:K16504]
D      <a href="/dbget-bin/www_bget?ko:K16504">K16504</a> CDHR4, CDH29; cadherin-related family member 4	Cell adhesion molecules (CAMs)
C    CDHR5, MUCDHL; cadherin-related family member 5 [KO:K16505]
D      <a href="/dbget-bin/www_bget?ko:K16505">K16505</a> CDHR5, MUCDHL; cadherin-related family member 5	Cell adhesion molecules (CAMs)
B  FATs
C    FAT1_2_3; protocadherin Fat 1/2/3 [KO:K16506]
D      <a href="/dbget-bin/www_bget?ko:K16506">K16506</a> FAT1_2_3; protocadherin Fat 1/2/3	Cell adhesion molecules (CAMs)
C    FAT4; protocadherin Fat 4 [KO:K16669]
D      <a href="/dbget-bin/www_bget?ko:K16669">K16669</a> FAT4; protocadherin Fat 4	Cell adhesion molecules (CAMs)
B  Dachsous
C    DCHS1_2, PCDH16_23; protocadherin-16/23 [KO:K16507]
D      <a href="/dbget-bin/www_bget?ko:K16507">K16507</a> DCHS1_2, PCDH16_23; protocadherin-16/23	Cell adhesion molecules (CAMs)
B  Flamingos
C    CELSR1; cadherin EGF LAG seven-pass G-type receptor 1 [KO:K04600]
D      <a href="/dbget-bin/www_bget?ko:K04600">K04600</a> CELSR1; cadherin EGF LAG seven-pass G-type receptor 1	Cell adhesion molecules (CAMs)
C    CELSR2; cadherin EGF LAG seven-pass G-type receptor 2 [KO:K04601]
D      <a href="/dbget-bin/www_bget?ko:K04601">K04601</a> CELSR2; cadherin EGF LAG seven-pass G-type receptor 2	Cell adhesion molecules (CAMs)
C    CELSR3; cadherin EGF LAG seven-pass G-type receptor 3 [KO:K04602]
D      <a href="/dbget-bin/www_bget?ko:K04602">K04602</a> CELSR3; cadherin EGF LAG seven-pass G-type receptor 3	Cell adhesion molecules (CAMs)
#
A<b>6. Sialomucin Family</b>
B  GLYCAM1; glycosylation dependent cell adhesion molecule 1 [KO:K06815]
C    <a href="/dbget-bin/www_bget?ko:K06495">K06495</a> SELL; selectin, lymphocyte	Cell adhesion molecules (CAMs)
B  CD34; CD34 antigen [KO:K06474]
C    <a href="/dbget-bin/www_bget?ko:K06495">K06495</a> SELL; selectin, lymphocyte	Cell adhesion molecules (CAMs)
B  GLG1, ESL1; golgi apparatus protein 1 [KO:K06816]
C    <a href="/dbget-bin/www_bget?ko:K06494">K06494</a> SELE; selectin, endothelial cell	Cell adhesion molecules (CAMs)
C    <a href="/dbget-bin/www_bget?ko:K13375">K13375</a> TGFB1; transforming growth factor beta-1	Soluble ligands
C    <a href="/dbget-bin/www_bget?ko:K04358">K04358</a> FGF; fibroblast growth factor	Soluble ligands
C    <a href="/dbget-bin/www_bget?ko:K06051">K06051</a> DLL; delta	Other cell surface / pericellular molecules
B  SPN, CD43; sialophorin [KO:K06477]
C    <a href="/dbget-bin/www_bget?ko:K06490">K06490</a> ICAM1; intercellular adhesion molecule 1	Cell adhesion molecules (CAMs)
C    <a href="/dbget-bin/www_bget?ko:K06548">K06548</a> SN, SIGLEC1; sialoadhesin	Cell adhesion molecules (CAMs)
C    <a href="/dbget-bin/www_bget?ko:K06494">K06494</a> SELE; selectin, endothelial cell	Cell adhesion molecules (CAMs)
C    <a href="/dbget-bin/www_bget?ko:K10104">K10104</a> FCN; ficolin	Other cell surface / pericellular molecules
B  CD68; CD68 antigen [KO:K06501]
B  CD96; CD96 antigen [KO:K06517]
C    <a href="/dbget-bin/www_bget?ko:K06539">K06539</a> PVR, NECL5; poliovirus receptor	Cell adhesion molecules (CAMs)
C    <a href="/dbget-bin/www_bget?ko:K06081">K06081</a> PVRL1; poliovirus receptor-related protein 1	Cell adhesion molecules (CAMs)
B  SELPLG; selectin P ligand [KO:K06544]
C    <a href="/dbget-bin/www_bget?ko:K06496">K06496</a> SELP; selectin, platele	Cell adhesion molecules (CAMs)
C    <a href="/dbget-bin/www_bget?ko:K06494">K06494</a> SELE; selectin, endothelial cell	Cell adhesion molecules (CAMs)
C    <a href="/dbget-bin/www_bget?ko:K06495">K06495</a> SELL; selectin, lymphocyte	Cell adhesion molecules (CAMs)
B  PODXL; podocalyxin-like [KO:K06817]
C    <a href="/dbget-bin/www_bget?ko:K06495">K06495</a> SELL; selectin, lymphocyte	Cell adhesion molecules (CAMs)
B  PODXL2; podocalyxin-like 2 [KO:K06818]
C    <a href="/dbget-bin/www_bget?ko:K06495">K06495</a> SELL; selectin, lymphocyte	Cell adhesion molecules (CAMs)
C    <a href="/dbget-bin/www_bget?ko:K06494">K06494</a> SELE; selectin, endothelial cell	Cell adhesion molecules (CAMs)
C    <a href="/dbget-bin/www_bget?ko:K06496">K06496</a> SELP; selectin, platele	Cell adhesion molecules (CAMs)
B  CD164, MGC24; CD164 antigen [KO:K06546]
B  CD300LG, NEPMUCIN; CMRF35-like molecule 9 [KO:K16663]
C    <a href="/dbget-bin/www_bget?ko:K06495">K06495</a> SELL; selectin, lymphocyte	Cell adhesion molecules (CAMs)
B  EMCN; endomucin [KO:K16664]
C    <a href="/dbget-bin/www_bget?ko:K06495">K06495</a> SELL; selectin, lymphocyte	Cell adhesion molecules (CAMs)
#
A<b>7. Others</b>
B  TNFRSF5, CD40; tumor necrosis factor receptor superfamily, member 5 [KO:K03160]
C    <a href="/dbget-bin/www_bget?ko:K03161">K03161</a> TNFSF5, CD40L; tumor necrosis factor ligand superfamily member 5	Cell adhesion molecules (CAMs)
B  TNFSF5, CD40L; tumor necrosis factor (ligand) superfamily, member 5 [KO:K03161]
C    VLA-5	Cell adhesion molecules (CAMs)
D      <a href="/dbget-bin/www_bget?ko:K06484">K06484</a> ITGA5; integrin alpha 5
D      <a href="/dbget-bin/www_bget?ko:K05719">K05719</a> ITGB1; integrin beta 1
C    CR3, Mac-1	Cell adhesion molecules (CAMs)
D      <a href="/dbget-bin/www_bget?ko:K06461">K06461</a> ITGAM; integrin alpha M
D      <a href="/dbget-bin/www_bget?ko:K06464">K06464</a> ITGB2; integrin beta 2
C    alpha IIb beta 3	Cell adhesion molecules (CAMs)
D      <a href="/dbget-bin/www_bget?ko:K06476">K06476</a> ITGA2B; integrin alpha 2B
D      <a href="/dbget-bin/www_bget?ko:K06493">K06493</a> ITGB3; integrin beta 3
C    <a href="/dbget-bin/www_bget?ko:K03160">K03160</a> TNFRSF5, CD40; tumor necrosis factor receptor superfamily member 5	Cell adhesion molecules (CAMs)
B  NRP1; neuropilin 1 [KO:K06724]
C    <a href="/dbget-bin/www_bget?ko:K05448">K05448</a> VEGFA; vascular endothelial growth factor A	Soluble ligands
C    <a href="/dbget-bin/www_bget?ko:K16858">K16858</a> VEGFB; vascular endothelial growth factor B	Soluble ligands
C    <a href="/dbget-bin/www_bget?ko:K16859">K16859</a> PGF; placenta growth factor	Soluble ligands
C    <a href="/dbget-bin/www_bget?ko:K05449">K05449</a> VEGFC_D; vascular endothelial growth factor C/D	Soluble ligands
C    <a href="/dbget-bin/www_bget?ko:K06840">K06840</a> SEMA3; semaphorin 3	Other cell surface / pericellular molecules
B  NRP2; neuropilin 2 [KO:K06819]
C    <a href="/dbget-bin/www_bget?ko:K06756">K06756</a> NRCAM; neuronal cell adhesion molecule	Cell adhesion molecules (CAMs)
C    <a href="/dbget-bin/www_bget?ko:K06758">K06758</a> CHL1; L1 cell adhesion molecule like protein	Cell adhesion molecules (CAMs)
C    <a href="/dbget-bin/www_bget?ko:K05448">K05448</a> VEGFA; vascular endothelial growth factor A	Soluble ligands
C    <a href="/dbget-bin/www_bget?ko:K16858">K16858</a> VEGFB; vascular endothelial growth factor B	Soluble ligands
C    <a href="/dbget-bin/www_bget?ko:K16859">K16859</a> PGF; placenta growth factor	Soluble ligands
C    <a href="/dbget-bin/www_bget?ko:K05449">K05449</a> VEGFC_D; vascular endothelial growth factor C/D	Soluble ligands
C    <a href="/dbget-bin/www_bget?ko:K06840">K06840</a> SEMA3; semaphorin 3	Other cell surface / pericellular molecules
C    <a href="/dbget-bin/www_bget?ko:K06521">K06521</a> SEMA4; semaphorin 4	Other cell surface / pericellular molecules
B  PLXNA; plexin A [KO:K06820]
C    <a href="/dbget-bin/www_bget?ko:K06756">K06756</a> NRCAM; neuronal cell adhesion molecule	Cell adhesion molecules (CAMs)
C    <a href="/dbget-bin/www_bget?ko:K06840">K06840</a> SEMA3; semaphorin 3	Other cell surface / pericellular molecules
C    <a href="/dbget-bin/www_bget?ko:K06521">K06521</a> SEMA4; semaphorin 4	Other cell surface / pericellular molecules
C    <a href="/dbget-bin/www_bget?ko:K06842">K06842</a> SEMA6; semaphorin 6	Other cell surface / pericellular molecules
B  PLXNB; plexin B [KO:K06821]
C    <a href="/dbget-bin/www_bget?ko:K06521">K06521</a> SEMA4; semaphorin 4	Other cell surface / pericellular molecules
C    <a href="/dbget-bin/www_bget?ko:K06841">K06841</a> SEMA5; semaphorin 5	Other cell surface / pericellular molecules
B  PLXNC; plexin C [KO:K06572]
C    <a href="/dbget-bin/www_bget?ko:K06529">K06529</a> SEMA7, CD108; semaphorin 7	Other cell surface / pericellular molecules
B  PLXND; plexin D [KO:K06822]
C    <a href="/dbget-bin/www_bget?ko:K06840">K06840</a> SEMA3; semaphorin 3	Other cell surface / pericellular molecules
B  SDC1; syndecan 1 [KO:K06257]
C    VLA-5	Cell adhesion molecules (CAMs)
D      <a href="/dbget-bin/www_bget?ko:K06484">K06484</a> ITGA5; integrin alpha 5
D      <a href="/dbget-bin/www_bget?ko:K05719">K05719</a> ITGB1; integrin beta 1
C    VNR	Cell adhesion molecules (CAMs)
D      <a href="/dbget-bin/www_bget?ko:K06487">K06487</a> ITGAV; integrin alpha V
D      <a href="/dbget-bin/www_bget?ko:K06493">K06493</a> ITGB3; integrin beta 3
C    alpha 6 beta 4	Cell adhesion molecules (CAMs)
D      <a href="/dbget-bin/www_bget?ko:K06485">K06485</a> ITGA6; integrin alpha 6
D      <a href="/dbget-bin/www_bget?ko:K06525">K06525</a> ITGB4; integrin beta 4
C    alpha V beta 5	Cell adhesion molecules (CAMs)
D      <a href="/dbget-bin/www_bget?ko:K06487">K06487</a> ITGAV; integrin alpha V
D      <a href="/dbget-bin/www_bget?ko:K06588">K06588</a> ITGB5; integrin beta 5
C    <a href="/dbget-bin/www_bget?ko:K06236">K06236</a> COL1AS; collagen, type I/II/III/V/XI/XXIV/XXVII, alpha	Extracellular matrix (ECM) components
C    <a href="/dbget-bin/www_bget?ko:K05717">K05717</a> FN1; fibronectin 1	Extracellular matrix (ECM) components
C    <a href="/dbget-bin/www_bget?ko:K06252">K06252</a> TN; tenascin	Extracellular matrix (ECM) components
C    <a href="/dbget-bin/www_bget?ko:K05460">K05460</a> HGF; hepatocyte growth factor	Soluble ligands
C    <a href="/dbget-bin/www_bget?ko:K06732">K06732</a> CDCP1; CUB domain-containing protein 1	Other cell surface / pericellular molecules
B  SDC2; syndecan 2 [KO:K16336]
C    <a href="/dbget-bin/www_bget?ko:K05695">K05695</a> PTPRF, LAR; receptor-type tyrosine-protein phosphatase F [EC:3.1.3.48]	Cell adhesion molecules (CAMs)
B  SDC3; syndecan 3 [KO:K16337]
B  SDC4; syndecan 4 [KO:K16338]
C    <a href="/dbget-bin/www_bget?ko:K06514">K06514</a> THY1, CD90; Thy-1 cell surface antigen	Cell adhesion molecules (CAMs)
C    VLA-5	Cell adhesion molecules (CAMs)
D      <a href="/dbget-bin/www_bget?ko:K06484">K06484</a> ITGA5; integrin alpha 5
D      <a href="/dbget-bin/www_bget?ko:K05719">K05719</a> ITGB1; integrin beta 1
C    alpha 6 beta 4	Cell adhesion molecules (CAMs)
D      <a href="/dbget-bin/www_bget?ko:K06485">K06485</a> ITGA6; integrin alpha 6
D      <a href="/dbget-bin/www_bget?ko:K06525">K06525</a> ITGB4; integrin beta 4
C    <a href="/dbget-bin/www_bget?ko:K04659">K04659</a> THBS2S; thrombospondin 2/3/4/5	Extracellular matrix (ECM) components
C    <a href="/dbget-bin/www_bget?ko:K05717">K05717</a> FN1; fibronectin 1	Extracellular matrix (ECM) components
C    <a href="/dbget-bin/www_bget?ko:K06252">K06252</a> TN; tenascin	Extracellular matrix (ECM) components
C    <a href="/dbget-bin/www_bget?ko:K04358">K04358</a> FGF; fibroblast growth factor	Soluble ligands
C    <a href="/dbget-bin/www_bget?ko:K06732">K06732</a> CDCP1; CUB domain-containing protein 1	Other cell surface / pericellular molecules
B  CLDN; claudin [KO:K06087]
C    <a href="/dbget-bin/www_bget?ko:K06087">K06087</a> CLDN; claudin	Cell adhesion molecules (CAMs)
C    Hepatitis C virus [TAX:11103] [RS:NC_004102]	Viruses
B  OCLN; occludin [KO:K06088]
C    <a href="/dbget-bin/www_bget?ko:K06088">K06088</a> OCLN; occludin	Cell adhesion molecules (CAMs)
C    Hepatitis C virus [TAX:11103] [RS:NC_004102]	Viruses
B  CD99, MIC2; CD99 antigen [KO:K06520]
C    <a href="/dbget-bin/www_bget?ko:K06520">K06520</a> CD99, MIC2; CD99 antigen	Cell adhesion molecules (CAMs)
B  NRXN; neurexin [KO:K07377]
C    <a href="/dbget-bin/www_bget?ko:K07378">K07378</a> NLGN; neuroligin	Cell adhesion molecules (CAMs)
C    <a href="/dbget-bin/www_bget?ko:K06265">K06265</a> DAG1; dystroglycan 1	Cell adhesion molecules (CAMs)
C    <a href="/dbget-bin/www_bget?ko:K16665">K16665</a> LRRTM1_2; leucine-rich repeat transmembrane neuronal protein 1/2	Cell adhesion molecules (CAMs)
C    <a href="/dbget-bin/www_bget?ko:K16656">K16656</a> NXPH1; neurexophilin-1	Soluble ligands
C    <a href="/dbget-bin/www_bget?ko:K16657">K16657</a> NXPH2; neurexophilin-2	Soluble ligands
C    <a href="/dbget-bin/www_bget?ko:K16658">K16658</a> NXPH3; neurexophilin-3	Soluble ligands
B  NLGN; neuroligin [KO:K07378]
C    <a href="/dbget-bin/www_bget?ko:K07377">K07377</a> NRXN; neurexin	Cell adhesion molecules (CAMs)
B  DAG1; dystroglycan 1 [KO:K06265]
C    <a href="/dbget-bin/www_bget?ko:K07377">K07377</a> NRXN; neurexin	Cell adhesion molecules (CAMs)
C    Laminin-1	Extracellular matrix (ECM) components
D      ------ LAMA1; laminin, alpha 1 [HSA:284217] [KO:K05637]
D      <a href="/dbget-bin/www_bget?ko:K05636">K05636</a> LAMB1; laminin, beta 1
D      <a href="/dbget-bin/www_bget?ko:K05635">K05635</a> LAMC1; laminin, gamma 1
C    Laminin-2	Extracellular matrix (ECM) components
D      ------ LAMA2; laminin, alpha 2 [HSA:3908] [KO:K05637]
D      <a href="/dbget-bin/www_bget?ko:K05636">K05636</a> LAMB1; laminin, beta 1
D      <a href="/dbget-bin/www_bget?ko:K05635">K05635</a> LAMC1; laminin, gamma 1
C    <a href="/dbget-bin/www_bget?ko:K06255">K06255</a> HSPG2; heparan sulfate proteoglycan 2 (perlecan)	Extracellular matrix (ECM) components
C    Mycobacterium leprae TN [TAX: 272631] [GN:mle]	Bacterial pathogens
C    Lymphocytic choriomeningitis virus [TAX:11623] [RS:NC_004291]	Viruses
C    Lassa virus [TAX:11620] [RS:NC_004297]	Viruses
C    Mobala virus [TAX:55097] [RS:NC_007903 ]	Viruses
C    Oliveros virus [TAX:42764] [RS:NC_010248]	Viruses
B  LRRTM1_2; leucine-rich repeat transmembrane neuronal protein 1/2 [KO:K16665]
C    <a href="/dbget-bin/www_bget?ko:K07377">K07377</a> NRXN; neurexin	Cell adhesion molecules (CAMs)
B  OMG; oligodendrocyte myelin glycoprotein [KO:K16666]
C    <a href="/dbget-bin/www_bget?ko:K16659">K16659</a> RTN4R, NGR; reticulon-4 receptor	Other cell surface / pericellular molecules
B  APP; amyloid beta A4 protein [KO:K04520]
C    <a href="/dbget-bin/www_bget?ko:K06236">K06236</a> COL1AS; collagen, type I/II/III/V/XI/XXIV/XXVII, alpha	Extracellular matrix (ECM) components
C    <a href="/dbget-bin/www_bget?ko:K06237">K06237</a> COL4A; collagen, type IV, alpha	Extracellular matrix (ECM) components
C    Laminin-1	Extracellular matrix (ECM) components
D      ------ LAMA1; laminin, alpha 1 [HSA:284217] [KO:K05637]
D      <a href="/dbget-bin/www_bget?ko:K05636">K05636</a> LAMB1; laminin, beta 1
D      <a href="/dbget-bin/www_bget?ko:K05635">K05635</a> LAMC1; laminin, gamma 1
C    <a href="/dbget-bin/www_bget?ko:K16659">K16659</a> RTN4R, NGR; reticulon-4 receptor	Other cell surface / pericellular molecules
C    <a href="/dbget-bin/www_bget?ko:K16660">K16660</a> RTN4RL1, NGR3; reticulon-4 receptor-like 1	Other cell surface / pericellular molecules
C    <a href="/dbget-bin/www_bget?ko:K16661">K16661</a> RTN4RL2, NGR2; reticulon-4 receptor-like 2	Other cell surface / pericellular molecules
B  PTPRG; receptor-type tyrosine-protein phosphatase gamma [KO:K16667]
C    <a href="/dbget-bin/www_bget?ko:K06761">K06761</a> CNTN3; contactin 3	Cell adhesion molecules (CAMs)
C    <a href="/dbget-bin/www_bget?ko:K06762">K06762</a> CNTN4; contactin 4	Cell adhesion molecules (CAMs)
C    <a href="/dbget-bin/www_bget?ko:K06763">K06763</a> CNTN5; contactin 5	Cell adhesion molecules (CAMs)
C    <a href="/dbget-bin/www_bget?ko:K06764">K06764</a> CNTN6; contactin 6	Cell adhesion molecules (CAMs)
B  NTNG1; netrin-G1 [KO:K07522]
C    <a href="/dbget-bin/www_bget?ko:K07523">K07523</a> LRRC4C, NGL1; netrin-G1 ligand	Cell adhesion molecules (CAMs)
B  NTNG2; netrin-G2 [KO:K16359]
C    <a href="/dbget-bin/www_bget?ko:K16351">K16351</a> LRRC4, NGL2; netrin-G2 ligand	Cell adhesion molecules (CAMs)
B  FLRT; leucine-rich repeat transmembrane protein FLRT [KO:K16362]
C    <a href="/dbget-bin/www_bget?ko:K07521">K07521</a> UNC5; netrin receptor unc-5	Cell adhesion molecules (CAMs)
B  CD209; CD209 antigen [KO:K06563]
C    <a href="/dbget-bin/www_bget?ko:K06523">K06523</a> ICAM2; intercellular adhesion molecule 2	Cell adhesion molecules (CAMs)
C    <a href="/dbget-bin/www_bget?ko:K06486">K06486</a> ICAM3; intercellular adhesion molecule 3	Cell adhesion molecules (CAMs)
C    <a href="/dbget-bin/www_bget?ko:K06499">K06499</a> CEACAM; carcinoembryonic antigen-related cell adhesion molecule	Cell adhesion molecules (CAMs)
C    CR3, Mac-1	Cell adhesion molecules (CAMs)
D      <a href="/dbget-bin/www_bget?ko:K06461">K06461</a> ITGAM; integrin alpha M
D      <a href="/dbget-bin/www_bget?ko:K06464">K06464</a> ITGB2; integrin beta 2
C    sialyl Lewis x antigen [GL:G00242]	Other cell surface / pericellular molecules
C    sialyl Lewis y antigen [GL:G00256]	Other cell surface / pericellular molecules
C    sialyl Lewis a antigen [GL:G00257]	Other cell surface / pericellular molecules
C    sialyl Lewis b antigen [GL:G00263]	Other cell surface / pericellular molecules
C    Mycobacterium tuberculosis H37Rv [TAX:83332] [GN:mtu]	Bacterial pathogens
C    <i>Leptospira interrogans serovar Lai 56601</i> [TAX:189518] [GN:lil]	Bacterial pathogens
C    <i>Helicobacter pylori</i> [TAX:85962] [GN:hpy]	Bacterial pathogens
C    Human immunodeficiency virus 1 [TAX:11676] [RS:NC_001802], gp120, 41	Viruses
C    Cynomolgus macaque cytomegalovirus strain Ottawa [TAX:944969] [RS:NC_016154]	Viruses
C    Hepatitis C virus [TAX:11103] [RS:NC_004102]	Viruses
C    Dengue virus 1 [TAX:11053] [RS:NC_001477]	Viruses
C    Dengue virus 2 [TAX:11060] [RS:NC_001474]	Viruses
C    Dengue virus 3 [TAX:11069] [RS:NC_001475]	Viruses
C    Dengue virus 4  [TAX:11070] [RS:NC_002640]	Viruses
C    SARS coronavirus [TAX:227859] [RS:NC_004718]	Viruses
C    West Nile virus [TAX:11082] [RS:NC_009942]	Viruses
C    Ebola virus - Mayinga, Zaire, 1976 [TAX:128952] [RS:NC_002549]	Viruses
C    Influenza A virus (A/Goose/Guangdong/1/96(H5N1)) [TAX:93838] [RS:NC_007364]	Viruses
C    Measles virus [TAX:11234] [RS:NC_001498]	Viruses
B  CD81, TAPA1; CD81 antigen [KO:K06508]
C    Hepatitis C virus [TAX:11103] [RS:NC_004102]	Viruses
B  SCARB1; scavenger receptor class B, member 1 [KO:K13885]
C    Hepatitis C virus [TAX:11103] [RS:NC_004102]	Viruses
B  TMIGD2, IGPR-1; transmembrane and immunoglobulin domain-containing protein 2 [KO:K16668]
C    <a href="/dbget-bin/www_bget?ko:K16655">K16655</a> MIA; melanoma inhibitory activity protein	Soluble ligands
B  EFNA; ephrin-A [KO:K05462]
C    <a href="/dbget-bin/www_bget?ko:K05102">K05102</a> EPHA1, EPH; Eph receptor A1 [EC:2.7.10.1]	Cell adhesion molecules (CAMs)
C    <a href="/dbget-bin/www_bget?ko:K05103">K05103</a> EPHA2, ECK; Eph receptor A2 [EC:2.7.10.1]	Cell adhesion molecules (CAMs)
C    <a href="/dbget-bin/www_bget?ko:K05104">K05104</a> EPHA3, HEK, TYRO4; Eph receptor A3 [EC:2.7.10.1]	Cell adhesion molecules (CAMs)
C    <a href="/dbget-bin/www_bget?ko:K05105">K05105</a> EPHA4, SEK, TYRO1; Eph receptor A4 [EC:2.7.10.1]	Cell adhesion molecules (CAMs)
C    <a href="/dbget-bin/www_bget?ko:K05106">K05106</a> EPHA5, EHK1, TYRO4; Eph receptor A5 [EC:2.7.10.1]	Cell adhesion molecules (CAMs)
C    <a href="/dbget-bin/www_bget?ko:K05107">K05107</a> EPHA6, EHK2; Eph receptor A6 [EC:2.7.10.1]	Cell adhesion molecules (CAMs)
C    <a href="/dbget-bin/www_bget?ko:K05108">K05108</a> EPHA7, EHK3, HEK11; EphA7 [EC:2.7.10.1]	Cell adhesion molecules (CAMs)
C    <a href="/dbget-bin/www_bget?ko:K05109">K05109</a> EPHA8, EEK; Eph receptor A8 [EC:2.7.10.1]	Cell adhesion molecules (CAMs)
C    <a href="/dbget-bin/www_bget?ko:K08897">K08897</a> EPHA10; Eph receptor A10 [EC:2.7.10.1]	Cell adhesion molecules (CAMs)
C    <a href="/dbget-bin/www_bget?ko:K05111">K05111</a> EPHB2, ERK, DRT; Eph receptor B2 [EC:2.7.10.1]	Cell adhesion molecules (CAMs)
B  EPHA1, EPH; Eph receptor A1 [KO:K05102]
C    <a href="/dbget-bin/www_bget?ko:K05462">K05462</a> EFNA; ephrin-A	Cell adhesion molecules (CAMs)
B  EPHA2, ECK; Eph receptor A2 [KO:K05103]
C    <a href="/dbget-bin/www_bget?ko:K05462">K05462</a> EFNA; ephrin-A	Cell adhesion molecules (CAMs)
B  EPHA3, HEK, TYRO4; Eph receptor A3 [KO:K05104]
C    <a href="/dbget-bin/www_bget?ko:K05462">K05462</a> EFNA; ephrin-A	Cell adhesion molecules (CAMs)
B  EPHA4, SEK, TYRO1; Eph receptor A4 [KO:K05105]
C    <a href="/dbget-bin/www_bget?ko:K05462">K05462</a> EFNA; ephrin-A	Cell adhesion molecules (CAMs)
C    <a href="/dbget-bin/www_bget?ko:K05463">K05463</a> EFNB; ephrin-B	Cell adhesion molecules (CAMs)
B  EPHA5, EHK1, TYRO4; Eph receptor A5 [KO:K05106]
C    <a href="/dbget-bin/www_bget?ko:K05462">K05462</a> EFNA; ephrin-A	Cell adhesion molecules (CAMs)
B  EPHA6, EHK2; Eph receptor A6 [KO:K05107]
C    <a href="/dbget-bin/www_bget?ko:K05462">K05462</a> EFNA; ephrin-A	Cell adhesion molecules (CAMs)
B  EPHA7, EHK3, HEK11; EphA7 [KO:K05108]
C    <a href="/dbget-bin/www_bget?ko:K05462">K05462</a> EFNA; ephrin-A	Cell adhesion molecules (CAMs)
B  EPHA8, EEK; Eph receptor A8 [KO:K05109]
C    <a href="/dbget-bin/www_bget?ko:K05462">K05462</a> EFNA; ephrin-A	Cell adhesion molecules (CAMs)
B  EPHA10; Eph receptor A10 [KO:K08897]
C    <a href="/dbget-bin/www_bget?ko:K05462">K05462</a> EFNA; ephrin-A	Cell adhesion molecules (CAMs)
B  EFNB; ephrin-B [KO:K05463]
C    <a href="/dbget-bin/www_bget?ko:K05105">K05105</a> EPHA4, SEK, TYRO1; Eph receptor A4 [EC:2.7.10.1]	Cell adhesion molecules (CAMs)
C    <a href="/dbget-bin/www_bget?ko:K05110">K05110</a> EPHB1, ELK, NET; Eph receptor B1 [EC:2.7.10.1]	Cell adhesion molecules (CAMs)
C    <a href="/dbget-bin/www_bget?ko:K05111">K05111</a> EPHB2, ERK, DRT; Eph receptor B2 [EC:2.7.10.1]	Cell adhesion molecules (CAMs)
C    <a href="/dbget-bin/www_bget?ko:K05112">K05112</a> EPHB3, HEK2, ETK2; Eph receptor B3 [EC:2.7.10.1]	Cell adhesion molecules (CAMs)
C    <a href="/dbget-bin/www_bget?ko:K05113">K05113</a> EPHB4, HTK; Eph receptor B4 [EC:2.7.10.1]	Cell adhesion molecules (CAMs)
C    <a href="/dbget-bin/www_bget?ko:K05114">K05114</a> EPHB6; Eph receptor B6 [EC:2.7.10.1]	Cell adhesion molecules (CAMs)
C    Nipah virus [TAX:121791] [RS:NC_002728]	Viruses
B  EPHB1, ELK, NET; Eph receptor B1 [KO:K05110]
C    <a href="/dbget-bin/www_bget?ko:K05463">K05463</a> EFNB; ephrin-B	Cell adhesion molecules (CAMs)
B  EPHB2, ERK, DRT; Eph receptor B2 [KO:K05111]
C    <a href="/dbget-bin/www_bget?ko:K05462">K05462</a> EFNA; ephrin-A	Cell adhesion molecules (CAMs)
C    <a href="/dbget-bin/www_bget?ko:K05463">K05463</a> EFNB; ephrin-B	Cell adhesion molecules (CAMs)
B  EPHB3; EPHB3, HEK2, ETK2; Eph receptor B3 [KO:K05112]
C    <a href="/dbget-bin/www_bget?ko:K05463">K05463</a> EFNB; ephrin-B	Cell adhesion molecules (CAMs)
B  EPHB4; EPHB4, HTK; Eph receptor B4 [KO:K05113]
C    <a href="/dbget-bin/www_bget?ko:K05463">K05463</a> EFNB; ephrin-B	Cell adhesion molecules (CAMs)
B  EPHB6; Eph receptor B6 [KO:K05114]
C    <a href="/dbget-bin/www_bget?ko:K05463">K05463</a> EFNB; ephrin-B	Cell adhesion molecules (CAMs)
!
#<hr>
#<b>[ <a href="/kegg/brite.html">BRITE</a> | <a href="/kegg/pathway.html">PATHWAY</a> | <a href="/kegg/kegg2.html">KEGG2</a> | <a href="/kegg/">KEGG</a> ]</b><br>
#Last updated: October 17, 2013
