# Supplementary material for: RNA-Seq of the Caribbean reef-building coral Orbicella faveolata (Scleractinia-Merulinidae) under bleaching and disease stress expands models of coral innate immunity
Source: PeerJ. 2016 Feb 15;4:e1616. doi: 10.7717/peerj.1616 (PMC4768675; doi:10.7717/peerj.1616)
Supplement: Supplemental Information 11 — O. faveolata components were identified by BLASTp alignments to human components of the KEGG Wnt pathway. [file peerj-04-1616-s011.xlsx]

## Sheet: Hoja1
Entry	Gene	Protein names	Length	O. faveolata Anderson et al. 2015	E-value
P25054	APC	Adenomatous polyposis coli protein (Protein APC) (Deleted in polyposis 2.5)	2843	comp9997	0
O15169	AXIN1	Axin-1 (Axis inhibition protein 1) (hAxin)	862	comp43518	8e-28
Q13145	BAMBI	BMP and activin membrane-bound inhibitor homolog (Non-metastatic gene A protein) (Putative transmembrane protein NMA)	260
P63098	CANB1	Calcineurin subunit B type 1 (Protein phosphatase 2B regulatory subunit 1) (Protein phosphatase 3 regulatory subunit B alpha isoform 1)	170	comp11034	1e-96
Q92793	CBP	CREB-binding protein (EC 2.3.1.48)	2442	comp40962	0
P24385	CCND1	G1/S-specific cyclin-D1 (B-cell lymphoma 1 protein) (BCL-1) (BCL-1 oncogene) (PRAD1 oncogene)	295	comp47003	2e-65
O95813	CER1	Cerberus (Cerberus-related protein) (DAN domain family member 4)	267
Q9HCK8	CHD8	Chromodomain-helicase-DNA-binding protein 8 (CHD-8) (EC 3.6.4.12) (ATP-dependent helicase CHD8) (Helicase with SNF2 domain 1)	2581	comp121756	1e-104
Q9NSA3	CNBP1	Beta-catenin-interacting protein 1 (Inhibitor of beta-catenin and Tcf-4)	81	comp29380	1e-05
P68400	CSK21	Casein kinase II subunit alpha (CK II alpha) (EC 2.7.11.1)	391	comp44205	1e-46
Q13363	CTBP1	C-terminal-binding protein 1 (CtBP1) (EC 1.1.1.-)	440	comp52524	3e-35
P35222	CTNB1	Catenin beta-1 (Beta-catenin)	781	comp46398	0
Q13616	CUL1	Cullin-1 (CUL-1)	776	comp38803	0
Q9H2H0	CXXC4	CXXC-type zinc finger protein 4 (Inhibition of the Dvl and axin complex protein)	198
Q9HB71	CYBP	Calcyclin-binding protein (CacyBP) (hCacyBP) (S100A6-binding protein) (Siah-interacting protein)	228	comp34453	4e-115
Q9Y4D1	DAAM1	Disheveled-associated activator of morphogenesis 1	1078	comp52592	1e-150
O94907	DKK1	Dickkopf-related protein 1 (Dickkopf-1) (Dkk-1) (hDkk-1) (SK)	266	comp64553	4e-07
O14640	DVL1	Segment polarity protein dishevelled homolog DVL-1 (Dishevelled-1) (DSH homolog 1)	695	comp61121	0
O14641	DVL2	Segment polarity protein dishevelled homolog DVL-2 (Dishevelled-2) (DSH homolog 2)	736	comp45345	2e-163
Q92997	DVL3	Segment polarity protein dishevelled homolog DVL-3 (Dishevelled-3) (DSH homolog 3)	716	comp72919	5e-120
P54792	DVLP1	Putative segment polarity protein dishevelled homolog DVL1P1 (DSH homolog 1-like) (Segment polarity protein dishevelled homolog DVL-1-like) (Dishevelled-1-like)	670	comp89048	8e-82
Q09472	EP300	Histone acetyltransferase p300 (p300 HAT) (EC 2.3.1.48) (E1A-associated protein p300)	2414	comp40962	0
Q92520	FAM3C	Protein FAM3C (Interleukin-like EMT inducer)	227	comp46193	5e-12
Q9Y297	FBW1A	F-box/WD repeat-containing protein 1A (E3RSIkappaB) (Epididymis tissue protein Li 2a) (F-box and WD repeats protein beta-TrCP) (pIkappaBalpha-E3 receptor subunit)	605	comp46598	0
Q9UKB1	FBW1B	F-box/WD repeat-containing protein 11 (F-box and WD repeats protein beta-TrCP2) (F-box/WD repeat-containing protein 1B) (Homologous to Slimb protein) (HOS)	542	comp44623	0
P15407	FOSL1	Fos-related antigen 1 (FRA-1)	271	comp45316	5e-11
Q92837	FRAT1	Proto-oncogene FRAT1 (Frequently rearranged in advanced T-cell lymphomas 1) (FRAT-1)	279
O75474	FRAT2	GSK-3-binding protein FRAT2 (Frequently rearranged in advanced T-cell lymphomas 2) (FRAT-2)	233
Q9UP38	FZD1	Frizzled-1 (Fz-1) (hFz1) (FzE1)	647	comp42522	3e-176
Q9ULW2	FZD10	Frizzled-10 (Fz-10) (hFz10) (FzE7) (CD antigen CD350)	581	comp10189	1e-152
Q14332	FZD2	Frizzled-2 (Fz-2) (hFz2) (FzE2)	565	comp53699	2e+115
O75487	GPC4	Glypican-4 (K-glypican) [Cleaved into: Secreted glypican-4]	556	comp5415	2e-39
P49841	GSK3B	Glycogen synthase kinase-3 beta (GSK-3 beta) (EC 2.7.11.26) (Serine/threonine-protein kinase GSK3B) (EC 2.7.11.1)	420	comp41886	5e-46
P05412	JUN	Transcription factor AP-1 (Activator protein 1) (AP1) (Proto-oncogene c-Jun) (V-jun avian sarcoma virus 17 oncogene homolog) (p39)	331	comp52196	1e-61
P17612	KAPCA	cAMP-dependent protein kinase catalytic subunit alpha (PKA C-alpha) (EC 2.7.11.11)	351	comp23801	0
P48729	KC1A	Casein kinase I isoform alpha (CKI-alpha) (EC 2.7.11.1) (CK1)	337	comp41469	0
Q9UQM7	KCC2A	Calcium/calmodulin-dependent protein kinase type II subunit alpha (CaM kinase II subunit alpha) (CaMK-II subunit alpha) (EC 2.7.11.17)	478	comp21613	1e-112
P17252	KPCA	Protein kinase C alpha type (PKC-A) (PKC-alpha) (EC 2.7.11.13)	672	comp39948	0
Q9UJU2	LEF1	Lymphoid enhancer-binding factor 1 (LEF-1) (T cell-specific transcription factor 1-alpha) (TCF1-alpha)	399	comp45730	2e-37
O75197	LRP5	Low-density lipoprotein receptor-related protein 5 (LRP-5)	1615	comp45946	0
O43318	M3K7	Mitogen-activated protein kinase kinase kinase 7 (EC 2.7.11.25) (Transforming growth factor-beta-activated kinase 1) (TGF-beta-activated kinase 1)	606	comp110885	1e-99
P45983	MK08	Mitogen-activated protein kinase 8 (MAP kinase 8) (MAPK 8) (EC 2.7.11.24) (JNK-46) (Stress-activated protein kinase 1c) (SAPK1c) (Stress-activated protein kinase JNK1) (c-Jun N-terminal kinase 1)	427	comp10734	3
P45984	MK09	Mitogen-activated protein kinase 9 (MAP kinase 9) (MAPK 9) (EC 2.7.11.24) (JNK-55) (Stress-activated protein kinase 1a) (SAPK1a) (Stress-activated protein kinase JNK2) (c-Jun N-terminal kinase 2)	424	comp44864	4e-153
P53779	MK10	Mitogen-activated protein kinase 10 (MAP kinase 10) (MAPK 10) (EC 2.7.11.24) (MAP kinase p49 3F12) (Stress-activated protein kinase 1b) (SAPK1b) (Stress-activated protein kinase JNK3) (c-Jun N-terminal kinase 3)	464	comp54242	2e-95
P09237	MMP7	Matrilysin (EC 3.4.24.23) (Matrin) (Matrix metalloproteinase-7) (MMP-7) (Pump-1 protease) (Uterine metalloproteinase)	267	comp40002	2e-43
P01106	MYC	Myc proto-oncogene protein (Class E basic helix-loop-helix protein 39) (bHLHe39) (Proto-oncogene c-Myc) (Transcription factor p64)	439	comp44467	1e-28
O95644	NFAC1	Nuclear factor of activated T-cells, cytoplasmic 1 (NF-ATc1) (NFATc1) (NFAT transcription complex cytosolic component) (NF-ATc) (NFATc)	943	comp46502	4e-17
Q969G9	NKD1	Protein naked cuticle homolog 1 (Naked-1) (hNkd) (hNkd1)	470
Q969F2	NKD2	Protein naked cuticle homolog 2 (Naked-2) (hNkd2)	451
Q9UBE8	NLK	Serine/threonine-protein kinase NLK (EC 2.7.11.24) (Nemo-like kinase) (Protein LAK1)	527	comp38508	5e-69
P04637	P53	Cellular tumor antigen p53 (Antigen NY-CO-13) (Phosphoprotein p53) (Tumor suppressor p53)	393	comp33217	1e-43
Q9NQ66	PLCB1	1-phosphatidylinositol 4,5-bisphosphate phosphodiesterase beta-1 (EC 3.1.4.11) (PLC-154) (Phosphoinositide phospholipase C-beta-1) (Phospholipase C-I) (PLC-I) (Phospholipase C-beta-1) (PLC-beta-1)	1216	comp20434	3e-100
Q9H237	PORCN	Protein-cysteine N-palmitoyltransferase porcupine (EC 2.3.1.-) (Protein MG61)	461	comp1651	2e-23
Q08209	PP2BA	Serine/threonine-protein phosphatase 2B catalytic subunit alpha isoform (EC 3.1.3.16) (CAM-PRP catalytic subunit) (Calmodulin-dependent calcineurin A subunit alpha isoform)	521	comp63124	0
Q03181	PPARD	Peroxisome proliferator-activated receptor delta (PPAR-delta) (NUCI) (Nuclear hormone receptor 1) (NUC1) (Nuclear receptor subfamily 1 group C member 2) (Peroxisome proliferator-activated receptor beta) (PPAR-beta)	441	comp38418	3e-33
Q96MT3	PRIC1	Prickle-like protein 1 (REST/NRSF-interacting LIM domain protein 1)	831	comp59272	5e-169
P51817	PRKX	cAMP-dependent protein kinase catalytic subunit PRKX (PrKX) (Protein kinase X) (Protein kinase X-linked) (Serine/threonine-protein kinase PRKX) (EC 2.7.11.1) (Protein kinase PKX1)	358	comp23801	1e-104
P49768	PSN1	Presenilin-1 (PS-1) (EC 3.4.23.-) (Protein S182) [Cleaved into: Presenilin-1 NTF subunit; Presenilin-1 CTF subunit; Presenilin-1 CTF12 (PS1-CTF12)]	467	comp46019	4e-121
P63000	RAC1	Ras-related C3 botulinum toxin substrate 1 (Cell migration-inducing gene 5 protein) (Ras-like protein TC25) (p21-Rac1)	192	comp24601	3e-122
P62877	RBX1	E3 ubiquitin-protein ligase RBX1 (EC 6.3.2.-) (Protein ZYP) (RING finger protein 75) (RING-box protein 1) (Rbx1) (Regulator of cullins 1) [Cleaved into: E3 ubiquitin-protein ligase RBX1, N-terminally processed]	108	comp46475	5e-61
P61586	RHOA	Transforming protein RhoA (Rho cDNA clone 12) (h12)	193	comp105136	4e-105
O75116	ROCK2	Rho-associated protein kinase 2 (EC 2.7.11.1) (Rho kinase 2) (Rho-associated, coiled-coil-containing protein kinase 2) (Rho-associated, coiled-coil-containing protein kinase II) (ROCK-II) (p164 ROCK-2)	1388	comp30460	0
Q9Y265	RUVB1	RuvB-like 1 (EC 3.6.4.12) (49 kDa TATA box-binding protein-interacting protein) (49 kDa TBP-interacting protein) (54 kDa erythrocyte cytosolic protein) (ECP-54) (INO80 complex subunit H) (Nuclear matrix protein 238) (NMP 238) (Pontin 52) (TIP49a) (TIP60-associated protein 54-alpha) (TAP54-alpha)	456	comp44907	0
Q9HC62	SENP2	Sentrin-specific protease 2 (EC 3.4.22.68) (Axam2) (SMT3-specific isopeptidase 2) (Smt3ip2) (Sentrin/SUMO-specific protease SENP2)	589	comp38629	3e-59
Q8N474	SFRP1	Secreted frizzled-related protein 1 (FRP-1) (sFRP-1) (Secreted apoptosis-related protein 2) (SARP-2)	314	comp10189	4e-22
Q8IUQ4	SIAH1	E3 ubiquitin-protein ligase SIAH1 (EC 6.3.2.-) (Seven in absentia homolog 1) (Siah-1) (Siah-1a)	282	comp18977	4e-138
P63208	SKP1	S-phase kinase-associated protein 1 (Cyclin-A/CDK2-associated protein p19) (Organ of Corti protein 2) (OCP-2) (Organ of Corti protein II) (OCP-II) (RNA polymerase II elongation factor-like protein) (SIII) (Transcription elongation factor B) (p19A) (p19skp1)	163
P84022	SMAD3	Mothers against decapentaplegic homolog 3 (MAD homolog 3) (Mad3) (Mothers against DPP homolog 3) (hMAD-3) (JV15-2) (SMAD family member 3) (SMAD 3) (Smad3) (hSMAD3)	425	comp69766	0
Q13485	SMAD4	Mothers against decapentaplegic homolog 4 (MAD homolog 4) (Mothers against DPP homolog 4) (Deletion target in pancreatic carcinoma 4) (SMAD family member 4) (SMAD 4) (Smad4) (hSMAD4)	552	comp67758	3e-118
Q9BQB4	SOST	Sclerostin	213
Q9H6I2	SOX17	Transcription factor SOX-17	414	comp39678	8e-30
Q9BZK7	TBL1R	F-box-like/WD repeat-containing protein TBL1XR1 (Nuclear receptor corepressor/HDAC3 complex subunit TBLR1) (TBL1-related protein 1) (Transducin beta-like 1X-related protein 1)	514	comp69307	0
P36402	TCF7	Transcription factor 7 (TCF-7) (T-cell-specific transcription factor 1) (T-cell factor 1) (TCF-1)	384	comp45730	3e-33
Q8TAA9	VANG1	Vang-like protein 1 (Loop-tail protein 2 homolog) (LPP2) (Strabismus 2) (Van Gogh-like protein 1)	524	comp40199	5e-109
Q9Y5W5	WIF1	Wnt inhibitory factor 1 (WIF-1)	379	comp36870	8e-34
