# Supplementary material for: RNA-Seq of the Caribbean reef-building coral Orbicella faveolata (Scleractinia-Merulinidae) under bleaching and disease stress expands models of coral innate immunity
Source: PeerJ. 2016 Feb 15;4:e1616. doi: 10.7717/peerj.1616 (PMC4768675; doi:10.7717/peerj.1616)
Supplement: Supplemental Information 12 [file peerj-04-1616-s012.fasta]

>Wnt_11_O._faveolata_Anderson_et_al._2015_comp35388_c0_seq1_4
MQNLFRAAAILLVLSVFAQRLHGIRWLAIGLPSEHNWNRSDCNKYQGFVGDQYKMCRRKLPIMKYVAEAVEMTKSECKSQ
LTNRRWNCSTIDKAPSFYNDLKRGTKESAYVYSLSSAAVVYSVTQACSIGRLELCGCGRTPKMKLENKNWLWGGCSDNIA
YGVRFSKNFTDAVEKKRMKGQEASATSRALMNLHNNEAGRTAVRDKMAVVCRCHGVSGSCQTKTCFRRLSDFKEVATLLK
KKYDKIINVVSKTKGSNKHMLRPRRGKRYTLRDLIALAASPNYCRKSESRGTLGTVGRECNPETSGKGSCAYMCCGRGYK
TFTREIVERCNCQYVWCCYVKCKKCAKTITVSTCK
>Wnt_11_N._vectensis_gi|56404225|gb|AAV87175.1|_secreted_Wnt11_Nvec
MYSLFGLFVVLCLSFWSPVVTIRWLGIRHTSQHTWDKKDCNRIHGFSGKQYKICRRNLPAMLYVTAAVEMTREECQHQFQ
NKRWNCSTIVKAPQFLPDLKRGTPEAAFVYALSAAALTYSITQACGMKRLKPCKCGTNPKFKHPDGEWGGCHDNIARGMR
FSKDFTDAVEAQRMRKHKSMAVALMNLHNNGVGRKAVHSRLEFHCRCHGVSGGCTAKTCIRRLGDFRLVADLLKNRYARI
VYVESKTKSKRKARVLKSKRGRRRYTSSDLVALQGSPNYCHKNRKRGTAGTHGRLCDPTKRRGEGSCAYLCCGRGHRTEE
VVHEERCECKYIWCCYVKCQTCRKRVRESRCL
>Wnt_11_A._pallida_gi|386963667|gb|JV084159.1|_TSA:_Aiptasia_pallida_Loc_6669_Tr_1_mRNA_sequence
MCRRNLPIMKYVREAVEMTREECVYQMQQRRWNCSSIHKAPRYMNDLKRGTKEAAYVYSLSAAAVSYSVTQACSTRQLGS
ICSCGRNPRIRLKRKDQWQWGGCSDNIAYGTRFSKRFTEAVENHRMKKKKSADQTLMNIHNSETGRRAVRDHMKVHCKCH
GVSGSCNVKTCFRRLGDFREIAKFLRRRYDRIIYVKKEKSKTKKDKRKKKNDITVDEKEKKEKERKQEKISLKSKGRKGR
KYTTKDLIALSRSPSYCRKDKRKGSYGTKGRICNPKMRGGKGSCNYMCCGRGYRSKTVTKEERCECQYVWCCYVKCKTCT
KRERVYRCK
>Wnt_11_A._millepora_gi|379077394|gb|JR975063.1|_TSA:_Acropora_millepora_Cluster004038.Acmimixed_mRNA_sequence
METQLLFLTTAVLLTVCVFVQRIHGIRWLGIKLSSEHDWNKTDCRKIHGFVGKQYQICRKAPSVMETKYISEAMETEITK
AECQLQLKNRRWNCSTITMETAPNFNDDLKTGTKESAFVYSLAAAAVAYSVTQACSIGRLDVCGCGRTPKMETKLKNKNW
METWGGCSDNIAYGVRFSNKFTYAVERKRMETMETGRQKIAMETRRAIMETNIHNNEAGRLAVRNKMETGVVCRCHGVSG
SCQSKTCFRRLSDFKSVATVLKKRYDKVIHVISANKGKNYQTLKSRGGKPYSPVDLIALAGSPNYCKKSQSSGTLGTAGR
ECNPKTTGKGSCSYMETCCGRGFKTFKKEIEERCECQYYWCCYVKCKKCKKTITVSTCLGEKEEGR
>Wnt_11_A._digitifera_adi_v1.16598
MQLLFLTTAVLLTVCVFVQRIHGIRWLGIKLSSEHDWNKTDCRKIHGFVGKQYQICRRTPSVMKYISEAMEITKAECQLQ
LKNRRWNCSTITMAPNFNDDLKTGTKESAFVYSLAAAAVAYSVTQACSIGRLDVCGCGRTPKMKLKNKNWMWGGCSDNIA
YGVRFSNKFTYAVERKRMMGRQKIAMRRAIMNIHNNEAGRLAVRNKMGVVCRCHGVSGSCQSKTCFRRLSDFKSVATVLK
KRYDKVIHVISSNKGKNYQTLKSRGGKPYSPVDLIALAGSPNYCKKSQSSGTLGTAGRECNPKTTGKGSCSYMCCGRGFK
TFKKEIEERCECQYYWCCYVKCKKCKKTITVSTCLGEKEEGR
>Wnt_10_O._faveolata_Anderson_et_al._2015_comp26153_c0_seq1_6
MAVHDCKKQFAYNRWNCSSLESKNRNPLTSPLLARGFRETAFVHAIISAGMTQAIATACRMGKLGTCGCDASVTGEGPGY
SWGGCSDNIGYGAEFAAQFMDSREKGTDIKSLMNLHNNRAGRMAVFDRRKTRCKCMGVSGSCSLKTCWKTVAEFSEVGTI
LKERYDYATQIRVSNRNRGKLRPLQRKTKAIKRDEFERDLVYFEDSPTYCEKDSTLSVPGTKERACKVDSLGSDNCNTLC
CERGYNTVHRTITRRCRCHFNWCCYVLCDDCVENAWVTICK
>Wnt_10_N._vectensis_gi|46560630|gb|AAT00641.1|_Wnt10_Nvec
MDFRGFVKVLLIFFQIHSKGFGYGILKTSIPFEDPVINSNTVCKNTPSLSKEQLKMCRRLPDVVASALQGMQYAIHECLA
QFRYRRWNCSSLEMKNRNPLANPLLSRGFRETAFVHAILSAGMTSSVARACSMGKLAKCGCDESLRGRGTGWEWGGCGDN
IDYGIETSAKFLDSREKGRDLHSMMNMHNNMVGRTTLSENAKTKCKCHGMCGSCSVKTCWKTVPDIREIGDRLMEKYDHA
TTIGMGNGRLRLHLTRRKARRSSVGRALVYYEDSPNYCIENKELGIFGTRGRICSPESLDTDNCQNLCCERGYTTKKLQV
TKRCRCHFSWWCYLICDTCRETSTVSICS
>Wnt_10_A._millepora_gi|379101315|gb|JR998984.1|_TSA:_Acropora_millepora_Cluster009650.Acmimixed_mRNA_sequence
METNISLAKTILLSVLMETFLEFISCDTRFSKYKIVTSRIPVEVDPILNVNTVCKNTPSLHKEQLELCKTHADVVASALQ
GAQMETAVHECQRQLRYYRWNCSALETKNSNPLTSPLLARGFRETAFVYAIISAGMETAQAIATSCRMETGKLASCGCDE
TIIGEGRGWIWGGCSDNAIYASKFAGRFMETDSREKSRDIKSQMETNLHNNQAGRLAMETLDLMETKTKCKCNGVSGSCS
LKTCWKTVPQFSEVGTVLKEKYDFANLMETRVSNRNRKNRNPSKIRPSQGKAKLIPREDLAFYESSPSFCRKDRSLNIHG
TEGRVCKVDSLGKDNCNSLCCDRGYNTVHTTIRSRCRCHFNWCCYVLCSECVENAWVTICK
>Wnt_10_A._digitiera_adi_v1.13607
MFLEFISCDTRFSKYKIVTSRIPVEVDPILNVNTVCKNTPSLHKEQLELCKTHADVVASALQGAQMAVHECQRQLRYYRW
NCSALETKNSNPLTSPLLARGFRETAFVYAIISAGMAQAIATSCRMGKLASCGCDETIIGEGRGWIWGGCSDNAIYASKF
AGRFMDSREKSRDIKSQMNLHNNQAGRLAMLDLMKTKCKCNGVSGSCSLKTCWKTVPQFSEVGTVLKEKYDFANLMRVSN
RNRKNRNPSKIRPSQGKAKLIPREDLAYYESSPSFCRKDRSLNIHGTEGRVCKVDSLGTDNCNSLCCDRGYNMVHTTIRS
RCRCHFNWCCYVLCSECVENAWVTICK
>Wnt_8_O._faveolata_Anderson_et_al._2015_comp41998_c0_seq8_1
MKLSTIFSMIIVILVYTRKGSGRRRSNLVGPSTAEQRKAYPLLSSIVKAGGHRGLAECQRLFKNEVWNCTLDDKHVFKEL
PIFFKRTLPHATRETALLHAISTAAITHEITQQCRENKIPGCRCVELKNRQPNNGNGDWQWGGCSDNIWFGENVTRRFID
DLEQDDDARKVVNLHNNELGRKVVKLKVKRECKCHGVTGSCNFKTCWKSLASFSDVGEELKKKYRQAAKVTLLDNVLQDE
DNKPVTRKDRKLVFLDPSPDYCVRNRTAGSLGLLGRACGNDDVTTSKCRSLCNSCSLGHKTVEHTMYVKCRCKFVWCCTV
ECETCTKEYSVTTCTRR
>Wnt_8_N._vectensis_gi|55740987|gb|AAV64158.1|_secreted_wnt8__Nvec
LDCFLAFTANRETAFVHSINTAAVTYFLTRDCRRGIFRNCACVRQTGQAGEWRGCNDNVKFGEVLSKHFLNARHVDKRKA
RAVIHLHNNAVGRKAVKKTLKQQCKCHGVSGGCSSKSCWKTLPLFSEIGDYLKAKYQQAQKVRLHTNKLVLKLPSRVFAP
LTKKARRSLVFLKPSPDYCHRDTKKGSTGVLGRECSSDSPNYLECIQMCTSCDYRVEKKLAVRSSKCNCKFVWCCDIKCS
ECKKLVAVTKCVR
>Wnt_8_A._pallida_gi|386989665|gb|JV110157.1|_TSA:_Aiptasia_pallida_Loc_31340_Tr_1_mRNA_sequence
MEIIVILDNRETYDKLYDSVLDGAFIGLEQCKQQFKYNKWNCSIALAKERKQRLKDITMSSILHDTRETAFTHSITSAGA
TYVLTRDCRLGKFQDCACINNKKIKTKDNKYWWGGCSENIKFGEVMAKHFLEAIEIKDAPTERIKLISHNNDVGRKAVRV
NLRKQCRCHGITGTCSTKTCWRRLPSFNEIGKYLHEKYKKAKKVRYIKRLFKTKGPKGLKSILRKEQTLIYTDSSPDYCQ
RNASVAADGVLGRECQGSDKNLERCRKICNSCGLKAVDYKEIQNFNCHCKFQWCCKVKCGLCKKSVCKTKCVVSNSAKIK
L
>Wnt_8_A._millepora_gi|379110147|gb|JT007817.1|_TSA:_Acropora_millepora_Cluster011274.Acmimixed_mRNA_sequence
MRSGIAQRKLKIQRSLAKITRKATAETAFIHAISTAGVVHEISRACRRGKLRECLECNRNPDFVDGNDGFQWAGCGTHVN
YGADVAETFVDSLEVGRDARAKINLHNNRVGRRAVQQQTVRICKCHGVSGSCEYKTCYKSLAPFGKVGSYLLKKYHKVAK
VTVNQSDNELILADKKHAKNPSHDALVFSVKSPDFCKPDSSTGSIGTLGRYCSKTTTGRGSCKVLCCGRGYNILQERRVF
NCSCQFYWCCHVKCEKCSQLVQTYMCR
>Wnt_8_A._digitifera_adi_v1.02063
MSNKAFSLFTLTLLIFPHFAFSHWWFMSQVYSSGAEIMCNVADLPSHQLQMCRRNPDVVVRIGEGVKTAIKECQKQMKNE
KWNCSTEAQDSTVFGKITRKATAETAFIHAISTAGVVHEISRACRRGKLRECLECNKNPDFVDGNDGFQWAGCGAHVNYG
TDVAETFVDSLEVGRDARAKINLHNNRVGRRAVQQQTVRVCKCHGISGSCEYQTCYKSLAPFGKVGSYLLKKYHKVAKVT
VNQSDNELILADKKHAKNPSHDALVFSVKSPDFCKPNSSTGSIGTLGRYCSKTTTGRGSCKVLCCGRGYNILQERRVFNC
SCQFYWCCHIKCEKCSQLVQTYMCR
>Wnt_7_O._faveolata_Pinzon_et_al._2015_comp238800_c0_seq2_len=1536_
MEYQHAVTLITVLLATVFAHNLMEANSKLFVVSSVATLSLSHICSKIPGLYPKQIAICEESPNVINCIREGYRLGAEECK
FQFREDRWNCTLLGQRSVFDDKAIPGTKEAAYAQAITSAGVVYAITRACSMGNLSECDCDRRKWGQKSSKGWMWGGCSVD
MSYGMDIADKFVNGRHNKKDAIFFMNKHNNKAGRQVVRENLVFECKCHGISASCTTRTCWKTLPSIRHIGNKLKEYYLTA
VRMKPSMIDSPGGQKPGHLVPISDDLEKPKSNRLVYLNVSDMYCARDLRLRIPGTQDRICKKTSVGPGSCTYLCCERGHD
THNFTEVSQCKCKFHWCCEVKCQDCAETVVKYTCK
>Wnt_7_N._vectensis_gi|56404227|gb|AAV87176.1|_secreted_Wnt7
ISFSVQNALETGSKKLFVDSVAIPPSIICTRIQPLSAKQMRFCEDKPGTMVSISQGYDLGVEECKYQFRNKRWNCSLLGE
ERPFGQRAVPGTKEAAFTHAIISAGIVQAVTLACTQNPTGCGCDRNKDGISREGWKWGGCSVNIGHGLAVAKEFLNANDA
VRSDIALMNRHNNEVGREVVNRSLLTECTCHGPSASCVTRTCSQALPSPRAVSNRLKALYDTARRATVYLSSLVRPDDKV
EKVKPMDLAYLKDSPNYCTKNTLSKLPGTLGGNCKISDDSQEEENCDVMCCGRGYDTHLITKRWQCRCKFVWCCNVRCST
CSKRDIVQTCK
>Wnt_7_A._millepora_gi|379124563|gb|JT022233.1|_TSA:_Acropora_millepora_Cluster015035.Acmimixed_mRNA_sequence
MGICQAIVTIGLLLATVIANHLMKANKLFVVSSVATEIRPSMICSRIPGLSPKQKNICEEHPELINCIREGYQKGADECK
FQFRKNRWNCSLLGQISAFDDRAIPGTKEAAFTQAITSAGVVYTISRACSMGNLSECHCDRKWIGKESKRGWSWGGGSVD
INYGINLSSRFVNARRNRHDDIFLMDRHNSKAGRQVVKEKLVLQCKCHGISGACSTRTCWKTLPILRVIGKRLKELYHSA
IRVEVMMTDTKGGPIPEYLVLASNKTKKPDFPSLAYMRELNDYMYCMRNETMGILGTKNRICNITGHGKARCNSLCCGRG
YDTHNFTEKSQCKCKFHWCCEVKCKTCVQNVVKHTCK
>Wnt_7_A._digitifera_adi_v1.06764
MGICQAIVTIGLLLATVIANHLMKANKLFVVSSVATEIRPSMICSRIPGLSPKQKNICEEHPELINCIREGYQKGADECK
FQFRKNRWNCSLLGQISAFDDRAIPGTKEAAFTQAITSAGVVYTISRACSMGNLSECHCDRKWTGKESKRGWAWGGCSVD
INYGINLSSRFVNARRNRHDDIFLMDRHNSKAGRQVVKEKLVLQCKCHGISGACSTRTCWKTLPILRVIGKRLKELYHSA
IRVEVMMTDTKGGPIPEYLVLASNKTKKPDFPSLAYMRELNDYMYCMRNETMGILGTKNRICNITGHGKDRCNSLCCGRG
YDTHNFTEKSQCKCKFHWCCEALKETLEIQCRCHGTSQSCATRTCWQSLPSSFRKVGLLLKERYKKIVLVKPNKISSHYG
KRDAYLTLSSDIFKKPLQRELAYIKSSPNYCDRDAQNRIPGTTERVCNRTSTEEDDCKLLCCGRGYNTHEIVRRYRCRCK
FHWCCYVKCHKCKERMEVFKCK
>Wnt_6_O.faveolata_Anderson_et_al._2015_comp41067_c0_seq1
MKLRLPSVFLFVIYSSEVIAFWWSLETSLQRDPNAVCKKTESFFHTKDDFCKSKPELISTVLDGIDVSVDQCQWQFRNRR
WNCSTSKNSVKKILRYDYRETAFIYAITSAGITFSVTRACRMGHLQQCGCRQVTPTQQQILTSNVISSYPRNDYPSTDNH
LSNQAFPIGENDQFEWGGCSDNIQYGYKMSQQLMQEDKSSDGRSMIIKHNSEAGRLAVKNYMQTECKCHGLSGSCSLKTC
REKMPHFRDVGNRLKARFDGAIKVIISNKGDELIKEGETIKPHTELDLVYTTESPDFCKEDPYYGSHGTVGRRCNDTFRG
VGGCQLLCCSRGARMRKTIIKENCQCRFLWCCSVKCEECRREQEVYTCE
>Wnt_6_N._vectensis_gi|56718846|gb|AAW28134.1|Wnt6 Wnt6 [Nematostella vectensis]
MGLDEAERHDFGRRGCQHVYTQFGFDTAKQFMDPMGSRDAKALISRHNNKAGRLAVKNHMEKKCRCHGLSQTCQMKTCWW
ELPAFRSVSDRIKTHFDGAVKVYVDNKGERIIAEESTVKPPTEEDLVYTTRSPDFCNSEYRTGSLGTRGRTCNETSQGTG
GCELLCCGRGYERTVINEEVNCRCRFHWCCEVRCKKCKKERVVFTCK
>Wnt_5_O._faveolata_Anderson_et_al._2015_comp37413_c0_seq1_1
MEHGYHQPQSSENSEFQTESVPQNQAKTFTDLIMRVQRRVRQVPLVFCLMILTSYFQAGQSVWSLGIPHQVYIVGTVTSV
CDGMGLTKGQTRLCVANRELMPSIRNGARLATEQCEYQFKYRRWNCSVPERDSKAPFRRITGKGTREAAFTYAIAAAGVV
HSIARACVGGNLSLCGCSREPRPENLKKDYQWGGCGDNILYGAEVAKQFLTAGEEHKSKDSSKMERTLMNLHNNGVGIQV
VSEEARVFCKCHGLSGSCNIKTCQRHIAEIRVIGDLLHKKYDNALRVKMEKKNAMDILQVMKRKKNGGGRRDNAKLRSTH
KKPPSDALVFLKDSPNYCVRSGKHEFPGTVGRTCSIESYGTDSCEDLCCGRGHRSAKVTTTHRCKCKFHWCCEIRCDKCT
KVEIQHTCR
>Wnt_5_N._vectensis_gi|56718844|gb|AAW28133.1|_Wnt5_Nvec
MVLTSFFHAGHSVWSVNIPHQAYIISVQPGLCMNLGGLTREQIDLCQKNIDHMASVGLGAKMAIQECQFQYQYEKWNCSI
PDAEKSSLFERITSKDVATREAALTYAISSAGVVWALARACTEGNLSTCSCSRERRPLDLNKEYQWGGCGDNIEYAVKFG
REFMEAGEDHRPTEEDRKKYARTLMNLHNNNLGRRVVKDISVVECKCHGVCGSCNLKTCWRQLVEFREIGNALHDKYDAA
VQVALKRKEGRSLLLPMRSRHYSQRKAKSAQETRDELVYIDKSPDFCSKNAAHGAQGTRGRKCIKESLGKDGCNLLCCSR
GYKMKKEVQATRCRCKFHWCCKVKCKTCIKNVTTHICN
>Wnt_5_A._millepora_gi|379120826|gb|JT018496.1|_TSA:_Acropora_millepora_Cluster016093.Acmimixed_mRNA_sequence
METNRHTESQARIILEFMETMETRARRRAHNVPFFFTLVVLSSFFQTGQSVWSLGIPHQLYMETFGTVRRFCDGMETPDL
NMETEQKALCEENRDVMETASIRYGATLAVKQCQYQFQYRRWNCSLPEQDRYTLFRRITGKGTKEAAFTYSISAAGVVYS
IARSCVEGNLSVCGCSRERRPKNLNSEFQWGGCGDNIDYGSKYTTKFMETKAGERKTEGDTSEQEMETSKMETNIHNIEV
GIKIVKNESKIVCKCHGMETSGSCNLQTCQRELSLFVGIGNALHEKYDNAVRTKLERHGAANDLYEVKKNKNGGYRRNSA
KLKSTLKKPDSGTMETVFLNESPQYCKRDPEYGFPGTGGRTCRINSYGSDSCDELCCGRGYHQRQVLTKSRCKCKFHWCC
EIRCKQCSTIETKYFCDHD
>Wnt_5_A._digitifera_adi_v1.06399
MMRARRRAHKVPFFFTLVVLASFFQTGQSVWSLGIPHQLYMFGTVRRFCDGMTDLNMEQKALCEENRDVMASIRYGATLA
VKQCQYQFQYRRWNCSLPEQDRYTLFRRITGKGTKEAAFTYSISAAGVVYSIARSCVEGNLSVCGCSRERRPKNLNSEFQ
WGGCGDNIDYGSKYTMKFMKAGERKTEGDTSQQEMSKMNIHNIEVGIKIVKNESKIVCKCHGMSGSCNLQTCQRELSLFV
GIGNALHEKYDNAVRTKLERHGAANDLYEVKKNKNGGYRRNSAKLKSTLKKPDSGTMVFLNESPQYCKRDPEYGFPGTGG
RTCRINSYGSDNCDELCCGRGYHQRQVLTKSRCKCKFHWCCEIRCKQCSTIETKYFCDHD
>Wnt_4_N._vectensis_gi|56404223|gb|AAV87174.1|_secreted_Wnt4_Nvec
MIALKIVILTQLVMASLVYSSQWLSLALTGSNPNRFLSKKNCDEIGQLSNHRQVQVCKRNIQVMDSVKDGASVALFECQH
QFRYRPWNCTTVQFSRSPVFGNSINGGTREAAFVHAISSAGVAYAVTQACSSGRLGQKCGCDRKTRGQADGFNWGGCSDD
IDFGMTFATRFVDARERGSGIGSPARVLMNLHNNRGGRLAVRKFMDLQCKCHGVSGSCNIKTCWRALPNFRIVGDYIKEK
FDGATEVEYKLIGGKHVLVPKNRKYKPHTQMDLVYLVQSPDFCEPNPKTGSLGTQGRICNRTSQAIDGCDLMCCGRGYVS
RTEVRQEQCACKFFWCCHVRCQTCMRRVEVSYCK
>Wnt_4_A_millepora_gi|379095621|gb|JR993290.1|_TSA:_Acropora_millepora_Cluster001200m.Acmimixed_mRNA_sequence_
MMFPVLLALHFALITSVSSSQWLSIALSGSSNNFISKGSCDLVGKQLNHRQLQFCRRNIDVMNSVKNGASLAVSECQHQF
RHRRWNCTTVQFERSPVFGNSANGGTREAAFVHSISSAGVAYAVTRSCSEGNLGRKCGCDSKYNGRSEKGWKWAGCSDDI
DFGIGFSKTFVDARERGRKSGSPTRVEMNLHNNNAGRMAVKKFMKLQCKCHGVSGSCNVKTCWRSLPNFRKVGEHIKEKF
DGATEVELRLIGSRRVLVPRNEYFKPHTVYDLVYIDHSPNFCNADSGTGSLGTRGRVCNRTSQAIDGCELMCCGRGYITR
QEVHVERCSCKFHWCCYVRCQNCRKRVEVSACK
>Wnt_4_A._pallida_gi|386995673|gb|JV116165.1|_TSA:_Aiptasia_pallida_Loc_37005_Tr_1_mRNA_sequence
MDSVKHGASVALVECQQQFKYRPWNCTTVQFSKSPVFGNSVNGGTREAAFVHAISSAGVAYAVTQECSAGRLGRKCGCDS
KYRGKANGGWKWAGCSDDIDFGINFSARFVDARERGRGIGTPARVKMNLHNNWAGRLAIKKYMELQCKCHGVSGSCNIKT
CWRVLPEFKKVGEFIKQKFDGATEVELKQIGGKHVLLPRDKKFKPHTKLDLVYLVRSPDFCEPNPSTGSLGTRGRLCNRT
SQAIDGCDLMCCRRGYTTVMETRKERCDCKFYWCCKVRCRECIKNVEVNYCK
>Wnt_4_A._digitifera_adi_v1.23656
MSIVCVLYSLGTREAAFVHSISSAGVAYAVTRSCSEGNLGRKCGCDSKYNGRSEKGWKWAGCSDDIDFGIGFSKTFVDAR
ERGRKSGSPTRVEMNLHNNNAGRMAVKKFMKLQCKCHGVSGSCNVKTCWRSLPNFRKVGEHIKEKFDGATEVELRLIGSR
RVLVPRNEYFKPHTVYDLVYIDHSPNFCNADSDTGSLGTRGRVCNRTSQAIDGCELMCCGRGYITRQEVHVERCSCKFHW
CCYVRCQNCRKRVEVSACK
>Wnt_2_N._vectensis_gi|56718842|gb|AAW28132.1|_Wnt2_Nvec
MAPAKARLGLLVLLILLYFPRKTESHWWFISQVFALGAKVMCNSITGLISIQRQMCLDNPDVMVSIGKGAKLGVEECQHQ
FRDQRWNCSTVNGDATVFGKVMRRASRETAFVYAISSAGVVHEVTRSCSLGELKDCSCRNKKGRSRKGFEWGGCSDNIQY
GLNFAKAFVDSREVEKDARALMNLHNNHVGRRVVKTNMSLDCKCHGVSGSCSVRTCWKSISSFRIVGQHLREKYTTAVQV
TVGQSGGELTNAEVSYKKPSRDDLVYLEDSPNYCMVDSNTGSLGTSGRECNGSASDTTGACSLLCCGRGFNTIQIEEEYK
CHCKFHWCCYVKCQTCRRTVDKHICKAPSQP
>Wnt_2_A._pallida_gi|387008184|gb|JV128676.1|_TSA:_Aiptasia_pallida_Loc_48802_Tr_1_mRNA_sequence
MVSIGKGAKLGIDECQFQFADQRWNCSTVDRDASLFGKVMRRASKETAFVYAISTAGVVHEVTRSCTLGELKECSCDNRR
SGRSRKGFEWGGCSDNIAYGLNFAKAFVDAREVERDARALVNLHNNYVGRRAVKTNMLLDCKCHGVSGSCSVRTCWKTLP
PFRIVGEHLKHKYENCLLVTVDQSGTQLTHPDFSYRRPSRDELVYLEESPDYCSINSNTGSLGTSGRECNRTEQGSGGCA
VLCCGRGFNTIQVEEDYKCYCKFHWCCHVKCEKCRRTVDKHICKPP
>Wnt_1_O._faveolata_Pinzon_et_al._2015_comp236636_c0_seq1_len=1236_path=[1:0-1235]
MNLFKALYMVVLFGLTSLNVLAEGNGAWWNLGVSGSSKPQDNYNFQLSPANGVKPVTPKQQRLCRKYPELVPYIGLGAKF
SISQCQFQFKNRKWNCSAHSPENVFGKIVKIACRETAFTYSITAAGVSHAIARACSDGKLSACGCDSRYKGVSNEGWQWG
GCSDNVHFADQFSRKFVDAGEKGRDFRTLVNLHNNEAGRTAVRENVVRECKCHGVSEACTVRTCWKRLADFRRIGEVLKG
KFDSASLVEFEQNNNRNGHNARKGKPAFRPRNKLHKPPTEADLVYYEESPDFCERNLETGSLGTKGRLCNNTSIGTDGCD
LMCCERGFTTSESEMEELCNCRFFWCCKVKCQNCRSRHIVHRCK
>Wnt_1_N._vectensis_gi|46560628|gb|AAT00640.1|_Wnt1_Nvec
MQRFSAAILLVFMVSVCISNHEVQGWWNLGFGFEDLKNDYNIQLSPPNQIRALTQKQIRISRRYPELIQYIAGGARTAIH
ECQHQFRNRKWNCSAHSPENVFGKILKRACRETAFTYAITAAGVSHAIARACGEGKLSACSCDQRYRGVSKQGWQWGGCS
DNIHFADNFSKRFVDAQEKGRDFRAQINLHNNEAGRAAVRNNMMLECKCHGLSEACTVKTCWKRLPDFRLVGDDLKAKFD
DASMVEYQQNNNNRNSNRNRNEDPALFIPSKPYLRRPTVYDLGYYEHSPNFCERNPSAGSLGTQGRECNTTSMGTDGCEL
MCCGRGFTTSSQERVENCNCRVFLGGCEVKCQKCKHEGSLSNCL
>Wnt_1_A_millepora_gi|379075371|gb|JR973040.1|Amil
GLWWSFETSLEQQDPNIVCRKTQSFFSTRGDFCKSKPQLISTVLVGMNAAVEECQWQFRNRRWNCSTSKNSVKKILRYDF
RETAFIYAITSAGVIFSVTRACSLGELQQCGCQKPNEKTSNVITSAQQRARNDYTANIDNSQAQANQVYPLDDNSEFKWG
GCSDNILYGYTVSKQLMANQARDGRSMITDHNNEAGRLAVKRYMKKECKCHGLSGSCTVRTCWKKMPHFRDVGDRLKARF
DGAIKVLFSNKGDRLIKERETIKDPTDLDLVYTATSPSFCKENPSLGSHGTVGRQCNDTSMGVEGCQLLCCGRGARATKT
TVVKHCQCRFMWCCRVKCKKCRQEVEVHTCA
>Wnt_1_A._digitifera_adi_v1.13606
MGLWWSFETSLEQQDPNIVCRKTQSFFSTRGDFCKSKPQLISTVLVGMNAAVEECQWQFRNRRWNCSTSKNSVKKILRYD
FRETAFIYAITSAGVIFSVTRACSLGEIQQCGCQKPNEKTSNVITSAQQRARNDYTANMDNSQAQANQVYPLDDNSEFKW
GGCSDNILYGYTISKQLMANQARDGRSMITDHNNEAGRLAVKRYMKKECKCHGLSGSCTVRTCWKKMPHFRDVGDRIKAR
FDGAIKVLFSNKGDRLIKERETIKDPTDLDLVYTATSPSFCKENPSLGSHGTVGRQCNDTSMGVEGCQLLCCGRGARATK
TTVVKHCQCRFMWCCRVKCKKCRQEVEVHTCA
